# Supplementary material for: Inadequate Activation of γδT- and B-cells in Patient with Wiskott-Aldrich Syndrome (WAS) Portrayed by TRG and IGH Repertoire Analyses
Source: J Clin Immunol. 2022 Aug 31;43(1):109–22. doi: 10.1007/s10875-022-01349-8 (PMC9840590; doi:10.1007/s10875-022-01349-8)
Supplement: Supplementary file 1 — (ZIP 19 mb) [file 10875_2022_1349_MOESM1_ESM.zip]

Archive with 8 entries (8 files):
- W1 5 months IGH.fasta
- W1 5 months TRG.fasta
- W2 5 months IGH.fasta
- W2 5 months TRG.fasta
- W3 10 months IGH.fasta
- W3 10 months TRG.fasta
- W4 11 months IGH.fasta
- W4 11 months TRG.fasta
