# Supplementary material for: Inadequate Activation of γδT- and B-cells in Patient with Wiskott-Aldrich Syndrome (WAS) Portrayed by TRG and IGH Repertoire Analyses
Source: J Clin Immunol. 2022 Aug 31;43(1):109–22. doi: 10.1007/s10875-022-01349-8 (PMC9840590; doi:10.1007/s10875-022-01349-8)
Supplement: Supplementary file 1 — (ZIP 19 mb) [file 10875_2022_1349_MOESM1_ESM.zip › W1 5 months TRG.fasta]

>1
GGAATCAGCCCAGGGAAGTATGATACTTATGGAAGCACAAGGAAGAACTTGAGAATGATACTGCGAAATCTTATTGAAAATGACTCTGGAGTCTATTACTGTGCCACCTGGGATAGGAGAAACTCTTTGGCAGTG
>2
GGAATCAGCCCAGGGAAGTATGATACTTATGGAAGCACAAGGAAGAACTTGAGAATGATACTGCGAAATCTTATTGAAAATGACTCTGGAGTCTATTACTGTGCCACCTGGGATAGGAGAAACTCTTTGGCAGTG
>3
GGAATCAGCCCAGGGAAGTATGATACTTATGGAAGCACAAGGAAGAACTTGAGAATGATACTGCGAAATCTTATTGAAAATGACTCTGGAGTCTATTACTGTGCCACCTGGGATAGGAGAAACTCTTTGGCAGTG
>4
GGAATCAGCCCAGGGAAGTATGATACTTATGGAAGCACAAGGAAGAACTTGAGAATGATACTGCGAAATCTTATTGAAAATGACTCTGGAGTCTATTACTGTGCCACCTGGGATAGGAGAAACTCTTTGGCAGTG
>5
GGAATCAGCCCAGGGAAGTATGATACTTATGGAAGCACAAGGAAGAACTTGAGAATGATACTGCGAAATCTTATTGAAAATGACTCTGGAGTCTATTACTGTGCCACCTGGGATAGGAGAAACTCTTTGGCAGTG
>6
GGAATCAGCCCAGGGAAGTATGATACTTATGGAAGCACAAGGAAGAACTTGAGAATGATACTGCGAAATCTTATTGAAAATGACTCTGGAGTCTATTACTGTGCCACCTGGGATAGGAGAAACTCTTTGGCAGTG
>7
GGAATCAGCCCAGGGAAGTATGATACTTATGGAAGCACAAGGAAGAACTTGAGAATGATACTGCGAAATCTTATTGAAAATGACTCTGGAGTCTATTACTGTGCCACCTGGGATAGGAGAAACTCTTTGGCAGTG
>8
GGAATCAGCCCAGGGAAGTATGATACTTATGGAAGCACAAGGAAGAACTTGAGAATGATACTGCGAAATCTTATTGAAAATGACTCTGGAGTCTATTACTGTGCCACCTGGGATAGGAGAAACTCTTTGGCAGTG
>9
GGAATCAGCCCAGGGAAGTATGATACTTATGGAAGCACAAGGAAGAACTTGAGAATGATACTGCGAAATCTTATTGAAAATGACTCTGGAGTCTATTACTGTGCCACCTGGGATAGGAGAAACTCTTTGGCAGTG
>10
GGAATCAGCCCAGGGAAGTATGATACTTATGGAAGCACAAGGAAGAACTTGAGAATGATACTGCGAAATCTTATTGAAAATGACTCTGGAGTCTATTACTGTGCCACCTGGGATAGGAGAAACTCTTTGGCAGTG
>11
GGAATCAGCCCAGGGAAGTATGATACTTATGGAAGCACAAGGAAGAACTTGAGAATGATACTGCGAAATCTTATTGAAAATGACTCTGGAGTCTATTACTGTGCCACCTGGGATAGGAGAAACTCTTTGGCAGTG
>12
GGAATCAGCCCAGGGAAGTATGATACTTATGGAAGCACAAGGAAGAACTTGAGAATGATACTGCGAAATCTTATTGAAAATGACTCTGGAGTCTATTACTGTGCCACCTGGGATAGGAGAAACTCTTTGGCAGTG
>13
GGAATCAGCCCAGGGAAGTATGATACTTATGGAAGCACAAGGAAGAACTTGAGAATGATACTGCGAAATCTTATTGAAAATGACTCTGGAGTCTATTACTGTGCCACCTGGGATAGGAGAAACTCTTTGGCAGTG
>14
GGAATCAGCCCAGGGAAGTATGATACTTATGGAAGCACAAGGAAGAACTTGAGAATGATACTGCGAAATCTTATTGAAAATGACTCTGGAGTCTATTACTGTGCCACCTGGGATAGGAGAAACTCTTTGGCAGTG
>15
GGAATCAGCCCAGGGAAGTATGATACTTATGGAAGCACAAGGAAGAACTTGAGAATGATACTGCGAAATCTTATTGAAAATGACTCTGGAGTCTATTACTGTGCCACCTGGGATAGGAGAAACTCTTTGGCAGTG
>16
GGAATCAGCCCAGGGAAGTATGATACTTATGGAAGCACAAGGAAGAACTTGAGAATGATACTGCGAAATCTTATTGAAAATGACTCTGGAGTCTATTACTGTGCCACCTGGGATAGGAGAAACTCTTTGGCAGTG
>17
GGAATCAGCCCAGGGAAGTATGATACTTATGGAAGCACAAGGAAGAACTTGAGAATGATACTGCGAAATCTTATTGAAAATGACTCTGGAGTCTATTACTGTGCCACCTGGGATAGGAGAAACTCTTTGGCAGTG
>18
GGAATCAGCCCAGGGAAGTATGATACTTATGGAAGCACAAGGAAGAACTTGAGAATGATACTGCGAAATCTTATTGAAAATGACTCTGGAGTCTATTACTGTGCCACCTGGGATAGGAGAAACTCTTTGGCAGTG
>19
GGAATCAGCCCAGGGAAGTATGATACTTATGGAAGCACAAGGAAGAACTTGAGAATGATACTGCGAAATCTTATTGAAAATGACTCTGGAGTCTATTACTGTGCCACCTGGGATAGGAGAAACTCTTTGGCAGTG
>20
GGAATCAGCCCAGGGAAGTATGATACTTATGGAAGCACAAGGAAGAACTTGAGAATGATACTGCGAAATCTTATTGAAAATGACTCTGGAGTCTATTACTGTGCCACCTGGGATAGGAGAAACTCTTTGGCAGTG
>21
GGAATCAGCCCAGGGAAGTATGATACTTATGGAAGCACAAGGAAGAACTTGAGAATGATACTGCGAAATCTTATTGAAAATGACTCTGGAGTCTATTACTGTGCCACCTGGGATAGGAGAAACTCTTTGGCAGTG
>22
GGAATCAGCCCAGGGAAGTATGATACTTATGGAAGCACAAGGAAGAACTTGAGAATGATACTGCGAAATCTTATTGAAAATGACTCTGGAGTCTATTACTGTGCCACCTGGGATAGGAGAAACTCTTTGGCAGTG
>23
GGAATCAGCCCAGGGAAGTATGATACTTATGGAAGCACAAGGAAGAACTTGAGAATGATACTGCGAAATCTTATTGAAAATGACTCTGGAGTCTATTACTGTGCCACCTGGGATAGGAGAAACTCTTTGGCAGTG
>24
GGAATCAGCCCAGGGAAGTATGATACTTATGGAAGCACAAGGAAGAACTTGAGAATGATACTGCGAAATCTTATTGAAAATGACTCTGGAGTCTATTACTGTGCCACCTGGGATAGGAGAAACTCTTTGGCAGTG
>25
GGAATCAGCCCAGGGAAGTATGATACTTATGGAAGCACAAGGAAGAACTTGAGAATGATACTGCGAAATCTTATTGAAAATGACTCTGGAGTCTATTACTGTGCCACCTGGGATAGGAGAAACTCTTTGGCAGTG
>26
GGAATCAGCCCAGGGAAGTATGATACTTATGGAAGCACAAGGAAGAACTTGAGAATGATACTGCGAAATCTTATTGAAAATGACTCTGGAGTCTATTACTGTGCCACCTGGGATAGGAGAAACTCTTTGGCAGTG
>27
GGAATCAGCCCAGGGAAGTATGATACTTATGGAAGCACAAGGAAGAACTTGAGAATGATACTGCGAAATCTTATTGAAAATGACTCTGGAGTCTATTACTGTGCCACCTGGGATAGGAGAAACTCTTTGGCAGTG
>28
GGAATCAGCCCAGGGAAGTATGATACTTATGGAAGCACAAGGAAGAACTTGAGAATGATACTGCGAAATCTTATTGAAAATGACTCTGGAGTCTATTACTGTGCCACCTGGGATAGGAGAAACTCTTTGGCAGTG
>29
GGAATCAGCCCAGGGAAGTATGATACTTATGGAAGCACAAGGAAGAACTTGAGAATGATACTGCGAAATCTTATTGAAAATGACTCTGGAGTCTATTACTGTGCCACCTGGGATAGGAGAAACTCTTTGGCAGTG
>30
GGAATCAGCCCAGGGAAGTATGATACTTATGGAAGCACAAGGAAGAACTTGAGAATGATACTGCGAAATCTTATTGAAAATGACTCTGGAGTCTATTACTGTGCCACCTGGGATAGGAGAAACTCTTTGGCAGTG
>31
GGAATCAGCCCAGGGAAGTATGATACTTATGGAAGCACAAGGAAGAACTTGAGAATGATACTGCGAAATCTTATTGAAAATGACTCTGGAGTCTATTACTGTGCCACCTGGGATAGGAGAAACTCTTTGGCAGTG
>32
GGAATCAGCCCAGGGAAGTATGATACTTATGGAAGCACAAGGAAGAACTTGAGAATGATACTGCGAAATCTTATTGAAAATGACTCTGGAGTCTATTACTGTGCCACCTGGGATAGGAGAAACTCTTTGGCAGTG
>33
GGAATCAGCCCAGGGAAGTATGATACTTATGGAAGCACAAGGAAGAACTTGAGAATGATACTGCGAAATCTTATTGAAAATGACTCTGGAGTCTATTACTGTGCCACCTGGGATAGGAGAAACTCTTTGGCAGTG
>34
GGAATCAGCCCAGGGAAGTATGATACTTATGGAAGCACAAGGAAGAACTTGAGAATGATACTGCGAAATCTTATTGAAAATGACTCTGGAGTCTATTACTGTGCCACCTGGGATAGGAGAAACTCTTTGGCAGTG
>35
GGAATCAGCCCAGGGAAGTATGATACTTATGGAAGCACAAGGAAGAACTTGAGAATGATACTGCGAAATCTTATTGAAAATGACTCTGGAGTCTATTACTGTGCCACCTGGGATAGGAGAAACTCTTTGGCAGTG
>36
GGAATCAGCCCAGGGAAGTATGATACTTATGGAAGCACAAGGAAGAACTTGAGAATGATACTGCGAAATCTTATTGAAAATGACTCTGGAGTCTATTACTGTGCCACCTGGGATAGGAGAAACTCTTTGGCAGTG
>37
GGAATCAGCCCAGGGAAGTATGATACTTATGGAAGCACAAGGAAGAACTTGAGAATGATACTGCGAAATCTTATTGAAAATGACTCTGGAGTCTATTACTGTGCCACCTGGGATAGGAGAAACTCTTTGGCAGTG
>38
GGAATCAGCCCAGGGAAGTATGATACTTATGGAAGCACAAGGAAGAACTTGAGAATGATACTGCGAAATCTTATTGAAAATGACTCTGGAGTCTATTACTGTGCCACCTGGGATAGGAGAAACTCTTTGGCAGTG
>39
GGAATCAGCCCAGGGAAGTATGATACTTATGGAAGCACAAGGAAGAACTTGAGAATGATACTGCGAAATCTTATTGAAAATGACTCTGGAGTCTATTACTGTGCCACCTGGGATAGGAGAAACTCTTTGGCAGTG
>40
GGAATCAGCCCAGGGAAGTATGATACTTATGGAAGCACAAGGAAGAACTTGAGAATGATACTGCGAAATCTTATTGAAAATGACTCTGGAGTCTATTACTGTGCCACCTGGGATAGGAGAAACTCTTTGGCAGTG
>41
GGAATCAGCCCAGGGAAGTATGATACTTATGGAAGCACAAGGAAGAACTTGAGAATGATACTGCGAAATCTTATTGAAAATGACTCTGGAGTCTATTACTGTGCCACCTGGGATAGGAGAAACTCTTTGGCAGTG
>42
GGAATCAGCCCAGGGAAGTATGATACTTATGGAAGCACAAGGAAGAACTTGAGAATGATACTGCGAAATCTTATTGAAAATGACTCTGGAGTCTATTACTGTGCCACCTGGGATAGGAGAAACTCTTTGGCAGTG
>43
GGAATCAGCCCAGGGAAGTATGATACTTATGGAAGCACAAGGAAGAACTTGAGAATGATACTGCGAAATCTTATTGAAAATGACTCTGGAGTCTATTACTGTGCCACCTGGGATAGGAGAAACTCTTTGGCAGTG
>44
GGAATCAGCCCAGGGAAGTATGATACTTATGGAAGCACAAGGAAGAACTTGAGAATGATACTGCGAAATCTTATTGAAAATGACTCTGGAGTCTATTACTGTGCCACCTGGGATAGGAGAAACTCTTTGGCAGTG
>45
GGAATCAGCCCAGGGAAGTATGATACTTATGGAAGCACAAGGAAGAACTTGAGAATGATACTGCGAAATCTTATTGAAAATGACTCTGGAGTCTATTACTGTGCCACCTGGGATAGGAGAAACTCTTTGGCAGTG
>46
GGAATCAGCCCAGGGAAGTATGATACTTATGGAAGCACAAGGAAGAACTTGAGAATGATACTGCGAAATCTTATTGAAAATGACTCTGGAGTCTATTACTGTGCCACCTGGGATAGGAGAAACTCTTTGGCAGTG
>47
GGAATCAGCCCAGGGAAGTATGATACTTATGGAAGCACAAGGAAGAACTTGAGAATGATACTGCGAAATCTTATTGAAAATGACTCTGGAGTCTATTACTGTGCCACCTGGGATAGGAGAAACTCTTTGGCAGTG
>48
GGAATCAGCCCAGGGAAGTATGATACTTATGGAAGCACAAGGAAGAACTTGAGAATGATACTGCGAAATCTTATTGAAAATGACTCTGGAGTCTATTACTGTGCCACCTGGGATAGGAGAAACTCTTTGGCAGTG
>49
GGAATCAGCCCAGGGAAGTATGATACTTATGGAAGCACAAGGAAGAACTTGAGAATGATACTGCGAAATCTTATTGAAAATGACTCTGGAGTCTATTACTGTGCCACCTGGGATAGGAGAAACTCTTTGGCAGTG
>50
GGAATCAGCCCAGGGAAGTATGATACTTATGGAAGCACAAGGAAGAACTTGAGAATGATACTGCGAAATCTTATTGAAAATGACTCTGGAGTCTATTACTGTGCCACCTGGGATAGGAGAAACTCTTTGGCAGTG
>51
GGAATCAGCCCAGGGAAGTATGATACTTATGGAAGCACAAGGAAGAACTTGAGAATGATACTGCGAAATCTTATTGAAAATGACTCTGGAGTCTATTACTGTGCCACCTGGGATAGGAGAAACTCTTTGGCAGTG
>52
GGAATCAGCCCAGGGAAGTATGATACTTATGGAAGCACAAGGAAGAACTTGAGAATGATACTGCGAAATCTTATTGAAAATGACTCTGGAGTCTATTACTGTGCCACCTGGGATAGGAGAAACTCTTTGGCAGTG
>53
GGAATCAGCCCAGGGAAGTATGATACTTATGGAAGCACAAGGAAGAACTTGAGAATGATACTGCGAAATCTTATTGAAAATGACTCTGGAGTCTATTACTGTGCCACCTGGGATAGGAGAAACTCTTTGGCAGTG
>54
GGAATCAGCCCAGGGAAGTATGATACTTATGGAAGCACAAGGAAGAACTTGAGAATGATACTGCGAAATCTTATTGAAAATGACTCTGGAGTCTATTACTGTGCCACCTGGGATAGGAGAAACTCTTTGGCAGTG
>55
GGAATCAGCCCAGGGAAGTATGATACTTATGGAAGCACAAGGAAGAACTTGAGAATGATACTGCGAAATCTTATTGAAAATGACTCTGGAGTCTATTACTGTGCCACCTGGGATAGGAGAAACTCTTTGGCAGTG
>56
GGAATCAGCCCAGGGAAGTATGATACTTATGGAAGCACAAGGAAGAACTTGAGAATGATACTGCGAAATCTTATTGAAAATGACTCTGGAGTCTATTACTGTGCCACCTGGGATAGGAGAAACTCTTTGGCAGTG
>57
GGAATCAGCCCAGGGAAGTATGATACTTATGGAAGCACAAGGAAGAACTTGAGAATGATACTGCGAAATCTTATTGAAAATGACTCTGGAGTCTATTACTGTGCCACCTGGGATAGGAGAAACTCTTTGGCAGTG
>58
GGAATCAGCCCAGGGAAGTATGATACTTATGGAAGCACAAGGAAGAACTTGAGAATGATACTGCGAAATCTTATTGAAAATGACTCTGGAGTCTATTACTGTGCCACCTGGGATAGGAGAAACTCTTTGGCAGTG
>59
GGAATCAGCCCAGGGAAGTATGATACTTATGGAAGCACAAGGAAGAACTTGAGAATGATACTGCGAAATCTTATTGAAAATGACTCTGGAGTCTATTACTGTGCCACCTGGGATAGGAGAAACTCTTTGGCAGTG
>60
GGAATCAGCCCAGGGAAGTATGATACTTATGGAAGCACAAGGAAGAACTTGAGAATGATACTGCGAAATCTTATTGAAAATGACTCTGGAGTCTATTACTGTGCCACCTGGGATAGGAGAAACTCTTTGGCAGTG
>61
GGAATCAGCCCAGGGAAGTATGATACTTATGGAAGCACAAGGAAGAACTTGAGAATGATACTGCGAAATCTTATTGAAAATGACTCTGGAGTCTATTACTGTGCCACCTGGGATAGGAGAAACTCTTTGGCAGTG
>62
GGAATCAGCCCAGGGAAGTATGATACTTATGGAAGCACAAGGAAGAACTTGAGAATGATACTGCGAAATCTTATTGAAAATGACTCTGGAGTCTATTACTGTGCCACCTGGGATAGGAGAAACTCTTTGGCAGTG
>63
GGAATCAGCCCAGGGAAGTATGATACTTATGGAAGCACAAGGAAGAACTTGAGAATGATACTGCGAAATCTTATTGAAAATGACTCTGGAGTCTATTACTGTGCCACCTGGGATAGGAGAAACTCTTTGGCAGTG
>64
GGAATCAGCCCAGGGAAGTATGATACTTATGGAAGCACAAGGAAGAACTTGAGAATGATACTGCGAAATCTTATTGAAAATGACTCTGGAGTCTATTACTGTGCCACCTGGGATAGGAGAAACTCTTTGGCAGTG
>65
GGAATCAGCCCAGGGAAGTATGATACTTATGGAAGCACAAGGAAGAACTTGAGAATGATACTGCGAAATCTTATTGAAAATGACTCTGGAGTCTATTACTGTGCCACCTGGGATAGGAGAAACTCTTTGGCAGTG
>66
GGAATCAGCCCAGGGAAGTATGATACTTATGGAAGCACAAGGAAGAACTTGAGAATGATACTGCGAAATCTTATTGAAAATGACTCTGGAGTCTATTACTGTGCCACCTGGGATAGGAGAAACTCTTTGGCAGTG
>67
GGAATCAGCCCAGGGAAGTATGATACTTATGGAAGCACAAGGAAGAACTTGAGAATGATACTGCGAAATCTTATTGAAAATGACTCTGGAGTCTATTACTGTGCCACCTGGGATAGGAGAAACTCTTTGGCAGTG
>68
GGAATCAGCCCAGGGAAGTATGATACTTATGGAAGCACAAGGAAGAACTTGAGAATGATACTGCGAAATCTTATTGAAAATGACTCTGGAGTCTATTACTGTGCCACCTGGGATAGGAGAAACTCTTTGGCAGTG
>69
GGAATCAGCCCAGGGAAGTATGATACTTATGGAAGCACAAGGAAGAACTTGAGAATGATACTGCGAAATCTTATTGAAAATGACTCTGGAGTCTATTACTGTGCCACCTGGGATAGGAGAAACTCTTTGGCAGTG
>70
GGAATCAGCCCAGGGAAGTATGATACTTATGGAAGCACAAGGAAGAACTTGAGAATGATACTGCGAAATCTTATTGAAAATGACTCTGGAGTCTATTACTGTGCCACCTGGGATAGGAGAAACTCTTTGGCAGTG
>71
GGAATCAGCCCAGGGAAGTATGATACTTATGGAAGCACAAGGAAGAACTTGAGAATGATACTGCGAAATCTTATTGAAAATGACTCTGGAGTCTATTACTGTGCCACCTGGGATAGGAGAAACTCTTTGGCAGTG
>72
GGAATCAGCCCAGGGAAGTATGATACTTATGGAAGCACAAGGAAGAACTTGAGAATGATACTGCGAAATCTTATTGAAAATGACTCTGGAGTCTATTACTGTGCCACCTGGGATAGGAGAAACTCTTTGGCAGTG
>73
GGAATCAGCCCAGGGAAGTATGATACTTATGGAAGCACAAGGAAGAACTTGAGAATGATACTGCGAAATCTTATTGAAAATGACTCTGGAGTCTATTACTGTGCCACCTGGGATAGGAGAAACTCTTTGGCAGTG
>74
GGAATCAGCCCAGGGAAGTATGATACTTATGGAAGCACAAGGAAGAACTTGAGAATGATACTGCGAAATCTTATTGAAAATGACTCTGGAGTCTATTACTGTGCCACCTGGGATAGGAGAAACTCTTTGGCAGTG
>75
GGAATCAGCCCAGGGAAGTATGATACTTATGGAAGCACAAGGAAGAACTTGAGAATGATACTGCGAAATCTTATTGAAAATGACTCTGGAGTCTATTACTGTGCCACCTGGGATAGGAGAAACTCTTTGGCAGTG
>76
GGAATCAGCCCAGGGAAGTATGATACTTATGGAAGCACAAGGAAGAACTTGAGAATGATACTGCGAAATCTTATTGAAAATGACTCTGGAGTCTATTACTGTGCCACCTGGGATAGGAGAAACTCTTTGGCAGTG
>77
GGAATCAGCCCAGGGAAGTATGATACTTATGGAAGCACAAGGAAGAACTTGAGAATGATACTGCGAAATCTTATTGAAAATGACTCTGGAGTCTATTACTGTGCCACCTGGGATAGGAGAAACTCTTTGGCAGTG
>78
GGAATCAGCCCAGGGAAGTATGATACTTATGGAAGCACAAGGAAGAACTTGAGAATGATACTGCGAAATCTTATTGAAAATGACTCTGGAGTCTATTACTGTGCCACCTGGGATAGGAGAAACTCTTTGGCAGTG
>79
GGAATCAGCCCAGGGAAGTATGATACTTATGGAAGCACAAGGAAGAACTTGAGAATGATACTGCGAAATCTTATTGAAAATGACTCTGGAGTCTATTACTGTGCCACCTGGGATAGGAGAAACTCTTTGGCAGTG
>80
GGAATCAGCCCAGGGAAGTATGATACTTATGGAAGCACAAGGAAGAACTTGAGAATGATACTGCGAAATCTTATTGAAAATGACTCTGGAGTCTATTACTGTGCCACCTGGGATAGGAGAAACTCTTTGGCAGTG
>81
GGAATCAGCCCAGGGAAGTATGATACTTATGGAAGCACAAGGAAGAACTTGAGAATGATACTGCGAAATCTTATTGAAAATGACTCTGGAGTCTATTACTGTGCCACCTGGGATAGGAGAAACTCTTTGGCAGTG
>82
GGAATCAGCCCAGGGAAGTATGATACTTATGGAAGCACAAGGAAGAACTTGAGAATGATACTGCGAAATCTTATTGAAAATGACTCTGGAGTCTATTACTGTGCCACCTGGGATAGGAGAAACTCTTTGGCAGTG
>83
GGAATCAGCCCAGGGAAGTATGATACTTATGGAAGCACAAGGAAGAACTTGAGAATGATACTGCGAAATCTTATTGAAAATGACTCTGGAGTCTATTACTGTGCCACCTGGGATAGGAGAAACTCTTTGGCAGTG
>84
GGAATCAGCCCAGGGAAGTATGATACTTATGGAAGCACAAGGAAGAACTTGAGAATGATACTGCGAAATCTTATTGAAAATGACTCTGGAGTCTATTACTGTGCCACCTGGGATAGGAGAAACTCTTTGGCAGTG
>85
GGAATCAGCCCAGGGAAGTATGATACTTATGGAAGCACAAGGAAGAACTTGAGAATGATACTGCGAAATCTTATTGAAAATGACTCTGGAGTCTATTACTGTGCCACCTGGGATAGGAGAAACTCTTTGGCAGTG
>86
GGAATCAGCCCAGGGAAGTATGATACTTATGGAAGCACAAGGAAGAACTTGAGAATGATACTGCGAAATCTTATTGAAAATGACTCTGGAGTCTATTACTGTGCCACCTGGGATAGGAGAAACTCTTTGGCAGTG
>87
GGAATCAGCCCAGGGAAGTATGATACTTATGGAAGCACAAGGAAGAACTTGAGAATGATACTGCGAAATCTTATTGAAAATGACTCTGGAGTCTATTACTGTGCCACCTGGGATAGGAGAAACTCTTTGGCAGTG
>88
GGAATCAGCCCAGGGAAGTATGATACTTATGGAAGCACAAGGAAGAACTTGAGAATGATACTGCGAAATCTTATTGAAAATGACTCTGGAGTCTATTACTGTGCCACCTGGGATAGGAGAAACTCTTTGGCAGTG
>89
GGAATCAGCCCAGGGAAGTATGATACTTATGGAAGCACAAGGAAGAACTTGAGAATGATACTGCGAAATCTTATTGAAAATGACTCTGGAGTCTATTACTGTGCCACCTGGGATAGGAGAAACTCTTTGGCAGTG
>90
GGAATCAGCCCAGGGAAGTATGATACTTATGGAAGCACAAGGAAGAACTTGAGAATGATACTGCGAAATCTTATTGAAAATGACTCTGGAGTCTATTACTGTGCCACCTGGGATAGGAGAAACTCTTTGGCAGTG
>91
GGAATCAGCCCAGGGAAGTATGATACTTATGGAAGCACAAGGAAGAACTTGAGAATGATACTGCGAAATCTTATTGAAAATGACTCTGGAGTCTATTACTGTGCCACCTGGGATAGGAGAAACTCTTTGGCAGTG
>92
GGAATCAGCCCAGGGAAGTATGATACTTATGGAAGCACAAGGAAGAACTTGAGAATGATACTGCGAAATCTTATTGAAAATGACTCTGGAGTCTATTACTGTGCCACCTGGGATAGGAGAAACTCTTTGGCAGTG
>93
GGAATCAGCCCAGGGAAGTATGATACTTATGGAAGCACAAGGAAGAACTTGAGAATGATACTGCGAAATCTTATTGAAAATGACTCTGGAGTCTATTACTGTGCCACCTGGGATAGGAGAAACTCTTTGGCAGTG
>94
GGAATCAGCCCAGGGAAGTATGATACTTATGGAAGCACAAGGAAGAACTTGAGAATGATACTGCGAAATCTTATTGAAAATGACTCTGGAGTCTATTACTGTGCCACCTGGGATAGGAGAAACTCTTTGGCAGTG
>95
GGAATCAGCCCAGGGAAGTATGATACTTATGGAAGCACAAGGAAGAACTTGAGAATGATACTGCGAAATCTTATTGAAAATGACTCTGGAGTCTATTACTGTGCCACCTGGGATAGGAGAAACTCTTTGGCAGTG
>96
GGAATCAGCCCAGGGAAGTATGATACTTATGGAAGCACAAGGAAGAACTTGAGAATGATACTGCGAAATCTTATTGAAAATGACTCTGGAGTCTATTACTGTGCCACCTGGGATAGGAGAAACTCTTTGGCAGTG
>97
GGAATCAGCCCAGGGAAGTATGATACTTATGGAAGCACAAGGAAGAACTTGAGAATGATACTGCGAAATCTTATTGAAAATGACTCTGGAGTCTATTACTGTGCCACCTGGGATAGGAGAAACTCTTTGGCAGTG
>98
GGAATCAGCCCAGGGAAGTATGATACTTATGGAAGCACAAGGAAGAACTTGAGAATGATACTGCGAAATCTTATTGAAAATGACTCTGGAGTCTATTACTGTGCCACCTGGGATAGGAGAAACTCTTTGGCAGTG
>99
GGAATCAGCCCAGGGAAGTATGATACTTATGGAAGCACAAGGAAGAACTTGAGAATGATACTGCGAAATCTTATTGAAAATGACTCTGGAGTCTATTACTGTGCCACCTGGGATAGGAGAAACTCTTTGGCAGTG
>100
GGAATCAGCCCAGGGAAGTATGATACTTATGGAAGCACAAGGAAGAACTTGAGAATGATACTGCGAAATCTTATTGAAAATGACTCTGGAGTCTATTACTGTGCCACCTGGGATAGGAGAAACTCTTTGGCAGTG
>101
GGAATCAGCCCAGGGAAGTATGATACTTATGGAAGCACAAGGAAGAACTTGAGAATGATACTGCGAAATCTTATTGAAAATGACTCTGGAGTCTATTACTGTGCCACCTGGGATAGGAGAAACTCTTTGGCAGTG
>102
GGAATCAGCCCAGGGAAGTATGATACTTATGGAAGCACAAGGAAGAACTTGAGAATGATACTGCGAAATCTTATTGAAAATGACTCTGGAGTCTATTACTGTGCCACCTGGGATAGGAGAAACTCTTTGGCAGTG
>103
GGAATCAGCCCAGGGAAGTATGATACTTATGGAAGCACAAGGAAGAACTTGAGAATGATACTGCGAAATCTTATTGAAAATGACTCTGGAGTCTATTACTGTGCCACCTGGGATAGGAGAAACTCTTTGGCAGTG
>104
GGAATCAGCCCAGGGAAGTATGATACTTATGGAAGCACAAGGAAGAACTTGAGAATGATACTGCGAAATCTTATTGAAAATGACTCTGGAGTCTATTACTGTGCCACCTGGGATAGGAGAAACTCTTTGGCAGTG
>105
GGAATCAGCCCAGGGAAGTATGATACTTATGGAAGCACAAGGAAGAACTTGAGAATGATACTGCGAAATCTTATTGAAAATGACTCTGGAGTCTATTACTGTGCCACCTGGGATAGGAGAAACTCTTTGGCAGTG
>106
GGAATCAGCCCAGGGAAGTATGATACTTATGGAAGCACAAGGAAGAACTTGAGAATGATACTGCGAAATCTTATTGAAAATGACTCTGGAGTCTATTACTGTGCCACCTGGGATAGGAGAAACTCTTTGGCAGTG
>107
GGAATCAGCCCAGGGAAGTATGATACTTATGGAAGCACAAGGAAGAACTTGAGAATGATACTGCGAAATCTTATTGAAAATGACTCTGGAGTCTATTACTGTGCCACCTGGGATAGGAGAAACTCTTTGGCAGTG
>108
GGAATCAGCCCAGGGAAGTATGATACTTATGGAAGCACAAGGAAGAACTTGAGAATGATACTGCGAAATCTTATTGAAAATGACTCTGGAGTCTATTACTGTGCCACCTGGGATAGGAGAAACTCTTTGGCAGTG
>109
GGAATCAGCCCAGGGAAGTATGATACTTATGGAAGCACAAGGAAGAACTTGAGAATGATACTGCGAAATCTTATTGAAAATGACTCTGGAGTCTATTACTGTGCCACCTGGGATAGGAGAAACTCTTTGGCAGTG
>110
GGAATCAGCCCAGGGAAGTATGATACTTATGGAAGCACAAGGAAGAACTTGAGAATGATACTGCGAAATCTTATTGAAAATGACTCTGGAGTCTATTACTGTGCCACCTGGGATAGGAGAAACTCTTTGGCAGTG
>111
GGAATCAGCCCAGGGAAGTATGATACTTATGGAAGCACAAGGAAGAACTTGAGAATGATACTGCGAAATCTTATTGAAAATGACTCTGGAGTCTATTACTGTGCCACCTGGGATAGGAGAAACTCTTTGGCAGTG
>112
GGAATCAGCCCAGGGAAGTATGATACTTATGGAAGCACAAGGAAGAACTTGAGAATGATACTGCGAAATCTTATTGAAAATGACTCTGGAGTCTATTACTGTGCCACCTGGGATAGGAGAAACTCTTTGGCAGTG
>113
GGAATCAGCCCAGGGAAGTATGATACTTATGGAAGCACAAGGAAGAACTTGAGAATGATACTGCGAAATCTTATTGAAAATGACTCTGGAGTCTATTACTGTGCCACCTGGGATAGGAGAAACTCTTTGGCAGTG
>114
GGAATCAGCCCAGGGAAGTATGATACTTATGGAAGCACAAGGAAGAACTTGAGAATGATACTGCGAAATCTTATTGAAAATGACTCTGGAGTCTATTACTGTGCCACCTGGGATAGGAGAAACTCTTTGGCAGTG
>115
GGAATCAGCCCAGGGAAGTATGATACTTATGGAAGCACAAGGAAGAACTTGAGAATGATACTGCGAAATCTTATTGAAAATGACTCTGGAGTCTATTACTGTGCCACCTGGGATAGGAGAAACTCTTTGGCAGTG
>116
GGAATCAGCCCAGGGAAGTATGATACTTATGGAAGCACAAGGAAGAACTTGAGAATGATACTGCGAAATCTTATTGAAAATGACTCTGGAGTCTATTACTGTGCCACCTGGGATAGGAGAAACTCTTTGGCAGTG
>117
GGAATCAGCCCAGGGAAGTATGATACTTATGGAAGCACAAGGAAGAACTTGAGAATGATACTGCGAAATCTTATTGAAAATGACTCTGGAGTCTATTACTGTGCCACCTGGGATAGGAGAAACTCTTTGGCAGTG
>118
GGAATCAGCCCAGGGAAGTATGATACTTATGGAAGCACAAGGAAGAACTTGAGAATGATACTGCGAAATCTTATTGAAAATGACTCTGGAGTCTATTACTGTGCCACCTGGGATAGGAGAAACTCTTTGGCAGTG
>119
GGAATCAGCCCAGGGAAGTATGATACTTATGGAAGCACAAGGAAGAACTTGAGAATGATACTGCGAAATCTTATTGAAAATGACTCTGGAGTCTATTACTGTGCCACCTGGGATAGGAGAAACTCTTTGGCAGTG
>120
GGAATCAGCCCAGGGAAGTATGATACTTATGGAAGCACAAGGAAGAACTTGAGAATGATACTGCGAAATCTTATTGAAAATGACTCTGGAGTCTATTACTGTGCCACCTGGGATAGGAGAAACTCTTTGGCAGTG
>121
GGAATCAGCCCAGGGAAGTATGATACTTATGGAAGCACAAGGAAGAACTTGAGAATGATACTGCGAAATCTTATTGAAAATGACTCTGGAGTCTATTACTGTGCCACCTGGGATAGGAGAAACTCTTTGGCAGTG
>122
GGAATCAGCCCAGGGAAGTATGATACTTATGGAAGCACAAGGAAGAACTTGAGAATGATACTGCGAAATCTTATTGAAAATGACTCTGGAGTCTATTACTGTGCCACCTGGGATAGGAGAAACTCTTTGGCAGTG
>123
GGAATCAGCCCAGGGAAGTATGATACTTATGGAAGCACAAGGAAGAACTTGAGAATGATACTGCGAAATCTTATTGAAAATGACTCTGGAGTCTATTACTGTGCCACCTGGGATAGGAGAAACTCTTTGGCAGTG
>124
GGAATCAGCCCAGGGAAGTATGATACTTATGGAAGCACAAGGAAGAACTTGAGAATGATACTGCGAAATCTTATTGAAAATGACTCTGGAGTCTATTACTGTGCCACCTGGGATAGGAGAAACTCTTTGGCAGTG
>125
GGAATCAGCCCAGGGAAGTATGATACTTATGGAAGCACAAGGAAGAACTTGAGAATGATACTGCGAAATCTTATTGAAAATGACTCTGGAGTCTATTACTGTGCCACCTGGGATAGGAGAAACTCTTTGGCAGTG
>126
GGAATCAGCCCAGGGAAGTATGATACTTATGGAAGCACAAGGAAGAACTTGAGAATGATACTGCGAAATCTTATTGAAAATGACTCTGGAGTCTATTACTGTGCCACCTGGGATAGGAGAAACTCTTTGGCAGTG
>127
GGAATCAGCCCAGGGAAGTATGATACTTATGGAAGCACAAGGAAGAACTTGAGAATGATACTGCGAAATCTTATTGAAAATGACTCTGGAGTCTATTACTGTGCCACCTGGGATAGGAGAAACTCTTTGGCAGTG
>128
GGAATCAGCCCAGGGAAGTATGATACTTATGGAAGCACAAGGAAGAACTTGAGAATGATACTGCGAAATCTTATTGAAAATGACTCTGGAGTCTATTACTGTGCCACCTGGGATAGGAGAAACTCTTTGGCAGTG
>129
GGAATCAGCCCAGGGAAGTATGATACTTATGGAAGCACAAGGAAGAACTTGAGAATGATACTGCGAAATCTTATTGAAAATGACTCTGGAGTCTATTACTGTGCCACCTGGGATAGGAGAAACTCTTTGGCAGTG
>130
GGAATCAGCCCAGGGAAGTATGATACTTATGGAAGCACAAGGAAGAACTTGAGAATGATACTGCGAAATCTTATTGAAAATGACTCTGGAGTCTATTACTGTGCCACCTGGGATAGGAGAAACTCTTTGGCAGTG
>131
GGAATCAGCCCAGGGAAGTATGATACTTATGGAAGCACAAGGAAGAACTTGAGAATGATACTGCGAAATCTTATTGAAAATGACTCTGGAGTCTATTACTGTGCCACCTGGGATAGGAGAAACTCTTTGGCAGTG
>132
GGAATCAGCCCAGGGAAGTATGATACTTATGGAAGCACAAGGAAGAACTTGAGAATGATACTGCGAAATCTTATTGAAAATGACTCTGGAGTCTATTACTGTGCCACCTGGGATAGGAGAAACTCTTTGGCAGTG
>133
GGAATCAGCCCAGGGAAGTATGATACTTATGGAAGCACAAGGAAGAACTTGAGAATGATACTGCGAAATCTTATTGAAAATGACTCTGGAGTCTATTACTGTGCCACCTGGGATAGGAGAAACTCTTTGGCAGTG
>134
GGAATCAGCCCAGGGAAGTATGATACTTATGGAAGCACAAGGAAGAACTTGAGAATGATACTGCGAAATCTTATTGAAAATGACTCTGGAGTCTATTACTGTGCCACCTGGGATAGGAGAAACTCTTTGGCAGTG
>135
GGAATCAGCCCAGGGAAGTATGATACTTATGGAAGCACAAGGAAGAACTTGAGAATGATACTGCGAAATCTTATTGAAAATGACTCTGGAGTCTATTACTGTGCCACCTGGGATAGGAGAAACTCTTTGGCAGTG
>136
GGAATCAGCCCAGGGAAGTATGATACTTATGGAAGCACAAGGAAGAACTTGAGAATGATACTGCGAAATCTTATTGAAAATGACTCTGGAGTCTATTACTGTGCCACCTGGGATAGGAGAAACTCTTTGGCAGTG
>137
GGAATCAGCCCAGGGAAGTATGATACTTATGGAAGCACAAGGAAGAACTTGAGAATGATACTGCGAAATCTTATTGAAAATGACTCTGGAGTCTATTACTGTGCCACCTGGGATAGGAGAAACTCTTTGGCAGTG
>138
GGAATCAGCCCAGGGAAGTATGATACTTATGGAAGCACAAGGAAGAACTTGAGAATGATACTGCGAAATCTTATTGAAAATGACTCTGGAGTCTATTACTGTGCCACCTGGGATAGGAGAAACTCTTTGGCAGTG
>139
GGAATCAGCCCAGGGAAGTATGATACTTATGGAAGCACAAGGAAGAACTTGAGAATGATACTGCGAAATCTTATTGAAAATGACTCTGGAGTCTATTACTGTGCCACCTGGGATAGGAGAAACTCTTTGGCAGTG
>140
GGAATCAGCCCAGGGAAGTATGATACTTATGGAAGCACAAGGAAGAACTTGAGAATGATACTGCGAAATCTTATTGAAAATGACTCTGGAGTCTATTACTGTGCCACCTGGGATAGGAGAAACTCTTTGGCAGTG
>141
GGAATCAGCCCAGGGAAGTATGATACTTATGGAAGCACAAGGAAGAACTTGAGAATGATACTGCGAAATCTTATTGAAAATGACTCTGGAGTCTATTACTGTGCCACCTGGGATAGGAGAAACTCTTTGGCAGTG
>142
GGAATCAGCCCAGGGAAGTATGATACTTATGGAAGCACAAGGAAGAACTTGAGAATGATACTGCGAAATCTTATTGAAAATGACTCTGGAGTCTATTACTGTGCCACCTGGGATAGGAGAAACTCTTTGGCAGTG
>143
GGAATCAGCCCAGGGAAGTATGATACTTATGGAAGCACAAGGAAGAACTTGAGAATGATACTGCGAAATCTTATTGAAAATGACTCTGGAGTCTATTACTGTGCCACCTGGGATAGGAGAAACTCTTTGGCAGTG
>144
GGAATCAGCCCAGGGAAGTATGATACTTATGGAAGCACAAGGAAGAACTTGAGAATGATACTGCGAAATCTTATTGAAAATGACTCTGGAGTCTATTACTGTGCCACCTGGGATAGGAGAAACTCTTTGGCAGTG
>145
GGAATCAGCCCAGGGAAGTATGATACTTATGGAAGCACAAGGAAGAACTTGAGAATGATACTGCGAAATCTTATTGAAAATGACTCTGGAGTCTATTACTGTGCCACCTGGGATAGGAGAAACTCTTTGGCAGTG
>146
GGAATCAGCCCAGGGAAGTATGATACTTATGGAAGCACAAGGAAGAACTTGAGAATGATACTGCGAAATCTTATTGAAAATGACTCTGGAGTCTATTACTGTGCCACCTGGGATAGGAGAAACTCTTTGGCAGTG
>147
GGAATCAGCCCAGGGAAGTATGATACTTATGGAAGCACAAGGAAGAACTTGAGAATGATACTGCGAAATCTTATTGAAAATGACTCTGGAGTCTATTACTGTGCCACCTGGGATAGGAGAAACTCTTTGGCAGTG
>148
GGAATCAGCCCAGGGAAGTATGATACTTATGGAAGCACAAGGAAGAACTTGAGAATGATACTGCGAAATCTTATTGAAAATGACTCTGGAGTCTATTACTGTGCCACCTGGGATAGGAGAAACTCTTTGGCAGTG
>149
GGAATCAGCCCAGGGAAGTATGATACTTATGGAAGCACAAGGAAGAACTTGAGAATGATACTGCGAAATCTTATTGAAAATGACTCTGGAGTCTATTACTGTGCCACCTGGGATAGGAGAAACTCTTTGGCAGTG
>150
GGAATCAGCCCAGGGAAGTATGATACTTATGGAAGCACAAGGAAGAACTTGAGAATGATACTGCGAAATCTTATTGAAAATGACTCTGGAGTCTATTACTGTGCCACCTGGGATAGGAGAAACTCTTTGGCAGTG
>151
GGAATCAGCCCAGGGAAGTATGATACTTATGGAAGCACAAGGAAGAACTTGAGAATGATACTGCGAAATCTTATTGAAAATGACTCTGGAGTCTATTACTGTGCCACCTGGGATAGGAGAAACTCTTTGGCAGTG
>152
GGAATCAGCCCAGGGAAGTATGATACTTATGGAAGCACAAGGAAGAACTTGAGAATGATACTGCGAAATCTTATTGAAAATGACTCTGGAGTCTATTACTGTGCCACCTGGGATAGGAGAAACTCTTTGGCAGTG
>153
GGAATCAGCCCAGGGAAGTATGATACTTATGGAAGCACAAGGAAGAACTTGAGAATGATACTGCGAAATCTTATTGAAAATGACTCTGGAGTCTATTACTGTGCCACCTGGGATAGGAGAAACTCTTTGGCAGTG
>154
GGAATCAGCCCAGGGAAGTATGATACTTATGGAAGCACAAGGAAGAACTTGAGAATGATACTGCGAAATCTTATTGAAAATGACTCTGGAGTCTATTACTGTGCCACCTGGGATAGGAGAAACTCTTTGGCAGTG
>155
GGAATCAGCCCAGGGAAGTATGATACTTATGGAAGCACAAGGAAGAACTTGAGAATGATACTGCGAAATCTTATTGAAAATGACTCTGGAGTCTATTACTGTGCCACCTGGGATAGGAGAAACTCTTTGGCAGTG
>156
GGAATCAGCCCAGGGAAGTATGATACTTATGGAAGCACAAGGAAGAACTTGAGAATGATACTGCGAAATCTTATTGAAAATGACTCTGGAGTCTATTACTGTGCCACCTGGGATAGGAGAAACTCTTTGGCAGTG
>157
GGAATCAGCCCAGGGAAGTATGATACTTATGGAAGCACAAGGAAGAACTTGAGAATGATACTGCGAAATCTTATTGAAAATGACTCTGGAGTCTATTACTGTGCCACCTGGGATAGGAGAAACTCTTTGGCAGTG
>158
GGAATCAGCCCAGGGAAGTATGATACTTATGGAAGCACAAGGAAGAACTTGAGAATGATACTGCGAAATCTTATTGAAAATGACTCTGGAGTCTATTACTGTGCCACCTGGGATAGGAGAAACTCTTTGGCAGTG
>159
GGAATCAGCCCAGGGAAGTATGATACTTATGGAAGCACAAGGAAGAACTTGAGAATGATACTGCGAAATCTTATTGAAAATGACTCTGGAGTCTATTACTGTGCCACCTGGGATAGGAGAAACTCTTTGGCAGTG
>160
GGAATCAGCCCAGGGAAGTATGATACTTATGGAAGCACAAGGAAGAACTTGAGAATGATACTGCGAAATCTTATTGAAAATGACTCTGGAGTCTATTACTGTGCCACCTGGGATAGGAGAAACTCTTTGGCAGTG
>161
GGAATCAGCCCAGGGAAGTATGATACTTATGGAAGCACAAGGAAGAACTTGAGAATGATACTGCGAAATCTTATTGAAAATGACTCTGGAGTCTATTACTGTGCCACCTGGGATAGGAGAAACTCTTTGGCAGTG
>162
GGAATCAGCCCAGGGAAGTATGATACTTATGGAAGCACAAGGAAGAACTTGAGAATGATACTGCGAAATCTTATTGAAAATGACTCTGGAGTCTATTACTGTGCCACCTGGGATAGGAGAAACTCTTTGGCAGTG
>163
GGAATCAGCCCAGGGAAGTATGATACTTATGGAAGCACAAGGAAGAACTTGAGAATGATACTGCGAAATCTTATTGAAAATGACTCTGGAGTCTATTACTGTGCCACCTGGGATAGGAGAAACTCTTTGGCAGTG
>164
GGAATCAGCCCAGGGAAGTATGATACTTATGGAAGCACAAGGAAGAACTTGAGAATGATACTGCGAAATCTTATTGAAAATGACTCTGGAGTCTATTACTGTGCCACCTGGGATAGGAGAAACTCTTTGGCAGTG
>165
GGAATCAGCCCAGGGAAGTATGATACTTATGGAAGCACAAGGAAGAACTTGAGAATGATACTGCGAAATCTTATTGAAAATGACTCTGGAGTCTATTACTGTGCCACCTGGGATAGGAGAAACTCTTTGGCAGTG
>166
GGAATCAGCCCAGGGAAGTATGATACTTATGGAAGCACAAGGAAGAACTTGAGAATGATACTGCGAAATCTTATTGAAAATGACTCTGGAGTCTATTACTGTGCCACCTGGGATAGGAGAAACTCTTTGGCAGTG
>167
GGAATCAGCCCAGGGAAGTATGATACTTATGGAAGCACAAGGAAGAACTTGAGAATGATACTGCGAAATCTTATTGAAAATGACTCTGGAGTCTATTACTGTGCCACCTGGGATAGGAGAAACTCTTTGGCAGTG
>168
GGAATCAGCCCAGGGAAGTATGATACTTATGGAAGCACAAGGAAGAACTTGAGAATGATACTGCGAAATCTTATTGAAAATGACTCTGGAGTCTATTACTGTGCCACCTGGGATAGGAGAAACTCTTTGGCAGTG
>169
GGAATCAGCCCAGGGAAGTATGATACTTATGGAAGCACAAGGAAGAACTTGAGAATGATACTGCGAAATCTTATTGAAAATGACTCTGGAGTCTATTACTGTGCCACCTGGGATAGGAGAAACTCTTTGGCAGTG
>170
GGAATCAGCCCAGGGAAGTATGATACTTATGGAAGCACAAGGAAGAACTTGAGAATGATACTGCGAAATCTTATTGAAAATGACTCTGGAGTCTATTACTGTGCCACCTGGGATAGGAGAAACTCTTTGGCAGTG
>171
GGAATCAGCCCAGGGAAGTATGATACTTATGGAAGCACAAGGAAGAACTTGAGAATGATACTGCGAAATCTTATTGAAAATGACTCTGGAGTCTATTACTGTGCCACCTGGGATAGGAGAAACTCTTTGGCAGTG
>172
GGAATCAGCCCAGGGAAGTATGATACTTATGGAAGCACAAGGAAGAACTTGAGAATGATACTGCGAAATCTTATTGAAAATGACTCTGGAGTCTATTACTGTGCCACCTGGGATAGGAGAAACTCTTTGGCAGTG
>173
GGAATCAGCCCAGGGAAGTATGATACTTATGGAAGCACAAGGAAGAACTTGAGAATGATACTGCGAAATCTTATTGAAAATGACTCTGGAGTCTATTACTGTGCCACCTGGGATAGGAGAAACTCTTTGGCAGTG
>174
GGAATCAGCCCAGGGAAGTATGATACTTATGGAAGCACAAGGAAGAACTTGAGAATGATACTGCGAAATCTTATTGAAAATGACTCTGGAGTCTATTACTGTGCCACCTGGGATAGGAGAAACTCTTTGGCAGTG
>175
GGAATCAGCCCAGGGAAGTATGATACTTATGGAAGCACAAGGAAGAACTTGAGAATGATACTGCGAAATCTTATTGAAAATGACTCTGGAGTCTATTACTGTGCCACCTGGGATAGGAGAAACTCTTTGGCAGTG
>176
GGAATCAGCCCAGGGAAGTATGATACTTATGGAAGCACAAGGAAGAACTTGAGAATGATACTGCGAAATCTTATTGAAAATGACTCTGGAGTCTATTACTGTGCCACCTGGGATAGGAGAAACTCTTTGGCAGTG
>177
GGAATCAGCCCAGGGAAGTATGATACTTATGGAAGCACAAGGAAGAACTTGAGAATGATACTGCGAAATCTTATTGAAAATGACTCTGGAGTCTATTACTGTGCCACCTGGGATAGGAGAAACTCTTTGGCAGTG
>178
GGAATCAGCCCAGGGAAGTATGATACTTATGGAAGCACAAGGAAGAACTTGAGAATGATACTGCGAAATCTTATTGAAAATGACTCTGGAGTCTATTACTGTGCCACCTGGGATAGGAGAAACTCTTTGGCAGTG
>179
GGAATCAGCCCAGGGAAGTATGATACTTATGGAAGCACAAGGAAGAACTTGAGAATGATACTGCGAAATCTTATTGAAAATGACTCTGGAGTCTATTACTGTGCCACCTGGGATAGGAGAAACTCTTTGGCAGTG
>180
GGAATCAGCCCAGGGAAGTATGATACTTATGGAAGCACAAGGAAGAACTTGAGAATGATACTGCGAAATCTTATTGAAAATGACTCTGGAGTCTATTACTGTGCCACCTGGGATAGGAGAAACTCTTTGGCAGTG
>181
GGAATCAGCCCAGGGAAGTATGATACTTATGGAAGCACAAGGAAGAACTTGAGAATGATACTGCGAAATCTTATTGAAAATGACTCTGGAGTCTATTACTGTGCCACCTGGGATAGGAGAAACTCTTTGGCAGTG
>182
GGAATCAGCCCAGGGAAGTATGATACTTATGGAAGCACAAGGAAGAACTTGAGAATGATACTGCGAAATCTTATTGAAAATGACTCTGGAGTCTATTACTGTGCCACCTGGGATAGGAGAAACTCTTTGGCAGTG
>183
GGAATCAGCCCAGGGAAGTATGATACTTATGGAAGCACAAGGAAGAACTTGAGAATGATACTGCGAAATCTTATTGAAAATGACTCTGGAGTCTATTACTGTGCCACCTGGGATAGGAGAAACTCTTTGGCAGTG
>184
GGAATCAGCCCAGGGAAGTATGATACTTATGGAAGCACAAGGAAGAACTTGAGAATGATACTGCGAAATCTTATTGAAAATGACTCTGGAGTCTATTACTGTGCCACCTGGGATAGGAGAAACTCTTTGGCAGTG
>185
GGAATCAGCCCAGGGAAGTATGATACTTATGGAAGCACAAGGAAGAACTTGAGAATGATACTGCGAAATCTTATTGAAAATGACTCTGGAGTCTATTACTGTGCCACCTGGGATAGGAGAAACTCTTTGGCAGTG
>186
GGAATCAGCCCAGGGAAGTATGATACTTATGGAAGCACAAGGAAGAACTTGAGAATGATACTGCGAAATCTTATTGAAAATGACTCTGGAGTCTATTACTGTGCCACCTGGGATAGGAGAAACTCTTTGGCAGTG
>187
GGAATCAGCCCAGGGAAGTATGATACTTATGGAAGCACAAGGAAGAACTTGAGAATGATACTGCGAAATCTTATTGAAAATGACTCTGGAGTCTATTACTGTGCCACCTGGGATAGGAGAAACTCTTTGGCAGTG
>188
GGAATCAGCCCAGGGAAGTATGATACTTATGGAAGCACAAGGAAGAACTTGAGAATGATACTGCGAAATCTTATTGAAAATGACTCTGGAGTCTATTACTGTGCCACCTGGGATAGGAGAAACTCTTTGGCAGTG
>189
GGAATCAGCCCAGGGAAGTATGATACTTATGGAAGCACAAGGAAGAACTTGAGAATGATACTGCGAAATCTTATTGAAAATGACTCTGGAGTCTATTACTGTGCCACCTGGGATAGGAGAAACTCTTTGGCAGTG
>190
GGAATCAGCCCAGGGAAGTATGATACTTATGGAAGCACAAGGAAGAACTTGAGAATGATACTGCGAAATCTTATTGAAAATGACTCTGGAGTCTATTACTGTGCCACCTGGGATAGGAGAAACTCTTTGGCAGTG
>191
GGAATCAGCCCAGGGAAGTATGATACTTATGGAAGCACAAGGAAGAACTTGAGAATGATACTGCGAAATCTTATTGAAAATGACTCTGGAGTCTATTACTGTGCCACCTGGGATAGGAGAAACTCTTTGGCAGTG
>192
GGAATCAGCCCAGGGAAGTATGATACTTATGGAAGCACAAGGAAGAACTTGAGAATGATACTGCGAAATCTTATTGAAAATGACTCTGGAGTCTATTACTGTGCCACCTGGGATAGGAGAAACTCTTTGGCAGTG
>193
GGAATCAGCCCAGGGAAGTATGATACTTATGGAAGCACAAGGAAGAACTTGAGAATGATACTGCGAAATCTTATTGAAAATGACTCTGGAGTCTATTACTGTGCCACCTGGGATAGGAGAAACTCTTTGGCAGTG
>194
GGAATCAGCCCAGGGAAGTATGATACTTATGGAAGCACAAGGAAGAACTTGAGAATGATACTGCGAAATCTTATTGAAAATGACTCTGGAGTCTATTACTGTGCCACCTGGGATAGGAGAAACTCTTTGGCAGTG
>195
GGAATCAGCCCAGGGAAGTATGATACTTATGGAAGCACAAGGAAGAACTTGAGAATGATACTGCGAAATCTTATTGAAAATGACTCTGGAGTCTATTACTGTGCCACCTGGGATAGGAGAAACTCTTTGGCAGTG
>196
GGAATCAGCCCAGGGAAGTATGATACTTATGGAAGCACAAGGAAGAACTTGAGAATGATACTGCGAAATCTTATTGAAAATGACTCTGGAGTCTATTACTGTGCCACCTGGGATAGGAGAAACTCTTTGGCAGTG
>197
GGAATCAGCCCAGGGAAGTATGATACTTATGGAAGCACAAGGAAGAACTTGAGAATGATACTGCGAAATCTTATTGAAAATGACTCTGGAGTCTATTACTGTGCCACCTGGGATAGGAGAAACTCTTTGGCAGTG
>198
GGAATCAGCCCAGGGAAGTATGATACTTATGGAAGCACAAGGAAGAACTTGAGAATGATACTGCGAAATCTTATTGAAAATGACTCTGGAGTCTATTACTGTGCCACCTGGGATAGGAGAAACTCTTTGGCAGTG
>199
GGAATCAGCCCAGGGAAGTATGATACTTATGGAAGCACAAGGAAGAACTTGAGAATGATACTGCGAAATCTTATTGAAAATGACTCTGGAGTCTATTACTGTGCCACCTGGGATAGGAGAAACTCTTTGGCAGTG
>200
GGAATCAGCCCAGGGAAGTATGATACTTATGGAAGCACAAGGAAGAACTTGAGAATGATACTGCGAAATCTTATTGAAAATGACTCTGGAGTCTATTACTGTGCCACCTGGGATAGGAGAAACTCTTTGGCAGTG
>201
GGAATCAGCCCAGGGAAGTATGATACTTATGGAAGCACAAGGAAGAACTTGAGAATGATACTGCGAAATCTTATTGAAAATGACTCTGGAGTCTATTACTGTGCCACCTGGGATAGGAGAAACTCTTTGGCAGTG
>202
GGAATCAGCCCAGGGAAGTATGATACTTATGGAAGCACAAGGAAGAACTTGAGAATGATACTGCGAAATCTTATTGAAAATGACTCTGGAGTCTATTACTGTGCCACCTGGGATAGGAGAAACTCTTTGGCAGTG
>203
GGAATCAGCCCAGGGAAGTATGATACTTATGGAAGCACAAGGAAGAACTTGAGAATGATACTGCGAAATCTTATTGAAAATGACTCTGGAGTCTATTACTGTGCCACCTGGGATAGGAGAAACTCTTTGGCAGTG
>204
GGAATCAGCCCAGGGAAGTATGATACTTATGGAAGCACAAGGAAGAACTTGAGAATGATACTGCGAAATCTTATTGAAAATGACTCTGGAGTCTATTACTGTGCCACCTGGGATAGGAGAAACTCTTTGGCAGTG
>205
GGAATCAGCCCAGGGAAGTATGATACTTATGGAAGCACAAGGAAGAACTTGAGAATGATACTGCGAAATCTTATTGAAAATGACTCTGGAGTCTATTACTGTGCCACCTGGGATAGGAGAAACTCTTTGGCAGTG
>206
GGAATCAGCCCAGGGAAGTATGATACTTATGGAAGCACAAGGAAGAACTTGAGAATGATACTGCGAAATCTTATTGAAAATGACTCTGGAGTCTATTACTGTGCCACCTGGGATAGGAGAAACTCTTTGGCAGTG
>207
GGAATCAGCCCAGGGAAGTATGATACTTATGGAAGCACAAGGAAGAACTTGAGAATGATACTGCGAAATCTTATTGAAAATGACTCTGGAGTCTATTACTGTGCCACCTGGGATAGGAGAAACTCTTTGGCAGTG
>208
GGAATCAGCCCAGGGAAGTATGATACTTATGGAAGCACAAGGAAGAACTTGAGAATGATACTGCGAAATCTTATTGAAAATGACTCTGGAGTCTATTACTGTGCCACCTGGGATAGGAGAAACTCTTTGGCAGTG
>209
GGAATCAGCCCAGGGAAGTATGATACTTATGGAAGCACAAGGAAGAACTTGAGAATGATACTGCGAAATCTTATTGAAAATGACTCTGGAGTCTATTACTGTGCCACCTGGGATAGGAGAAACTCTTTGGCAGTG
>210
GGAATCAGCCCAGGGAAGTATGATACTTATGGAAGCACAAGGAAGAACTTGAGAATGATACTGCGAAATCTTATTGAAAATGACTCTGGAGTCTATTACTGTGCCACCTGGGATAGGAGAAACTCTTTGGCAGTG
>211
GGAATCAGCCCAGGGAAGTATGATACTTATGGAAGCACAAGGAAGAACTTGAGAATGATACTGCGAAATCTTATTGAAAATGACTCTGGAGTCTATTACTGTGCCACCTGGGATAGGAGAAACTCTTTGGCAGTG
>212
GGAATCAGCCCAGGGAAGTATGATACTTATGGAAGCACAAGGAAGAACTTGAGAATGATACTGCGAAATCTTATTGAAAATGACTCTGGAGTCTATTACTGTGCCACCTGGGATAGGAGAAACTCTTTGGCAGTG
>213
GGAATCAGCCCAGGGAAGTATGATACTTATGGAAGCACAAGGAAGAACTTGAGAATGATACTGCGAAATCTTATTGAAAATGACTCTGGAGTCTATTACTGTGCCACCTGGGATAGGAGAAACTCTTTGGCAGTG
>214
GGAATCAGCCCAGGGAAGTATGATACTTATGGAAGCACAAGGAAGAACTTGAGAATGATACTGCGAAATCTTATTGAAAATGACTCTGGAGTCTATTACTGTGCCACCTGGGATAGGAGAAACTCTTTGGCAGTG
>215
GGAATCAGCCCAGGGAAGTATGATACTTATGGAAGCACAAGGAAGAACTTGAGAATGATACTGCGAAATCTTATTGAAAATGACTCTGGAGTCTATTACTGTGCCACCTGGGATAGGAGAAACTCTTTGGCAGTG
>216
GGAATCAGCCCAGGGAAGTATGATACTTATGGAAGCACAAGGAAGAACTTGAGAATGATACTGCGAAATCTTATTGAAAATGACTCTGGAGTCTATTACTGTGCCACCTGGGATAGGAGAAACTCTTTGGCAGTG
>217
GGAATCAGCCCAGGGAAGTATGATACTTATGGAAGCACAAGGAAGAACTTGAGAATGATACTGCGAAATCTTATTGAAAATGACTCTGGAGTCTATTACTGTGCCACCTGGGATAGGAGAAACTCTTTGGCAGTG
>218
GGAATCAGCCCAGGGAAGTATGATACTTATGGAAGCACAAGGAAGAACTTGAGAATGATACTGCGAAATCTTATTGAAAATGACTCTGGAGTCTATTACTGTGCCACCTGGGATAGGAGAAACTCTTTGGCAGTG
>219
GGAATCAGCCCAGGGAAGTATGATACTTATGGAAGCACAAGGAAGAACTTGAGAATGATACTGCGAAATCTTATTGAAAATGACTCTGGAGTCTATTACTGTGCCACCTGGGATAGGAGAAACTCTTTGGCAGTG
>220
GGAATCAGCCCAGGGAAGTATGATACTTATGGAAGCACAAGGAAGAACTTGAGAATGATACTGCGAAATCTTATTGAAAATGACTCTGGAGTCTATTACTGTGCCACCTGGGATAGGAGAAACTCTTTGGCAGTG
>221
GGAATCAGCCCAGGGAAGTATGATACTTATGGAAGCACAAGGAAGAACTTGAGAATGATACTGCGAAATCTTATTGAAAATGACTCTGGAGTCTATTACTGTGCCACCTGGGATAGGAGAAACTCTTTGGCAGTG
>222
GGAATCAGCCCAGGGAAGTATGATACTTATGGAAGCACAAGGAAGAACTTGAGAATGATACTGCGAAATCTTATTGAAAATGACTCTGGAGTCTATTACTGTGCCACCTGGGATAGGAGAAACTCTTTGGCAGTG
>223
GGAATCAGCCCAGGGAAGTATGATACTTATGGAAGCACAAGGAAGAACTTGAGAATGATACTGCGAAATCTTATTGAAAATGACTCTGGAGTCTATTACTGTGCCACCTGGGATAGGAGAAACTCTTTGGCAGTG
>224
GGAATCAGCCCAGGGAAGTATGATACTTATGGAAGCACAAGGAAGAACTTGAGAATGATACTGCGAAATCTTATTGAAAATGACTCTGGAGTCTATTACTGTGCCACCTGGGATAGGAGAAACTCTTTGGCAGTG
>225
GGAATCAGCCCAGGGAAGTATGATACTTATGGAAGCACAAGGAAGAACTTGAGAATGATACTGCGAAATCTTATTGAAAATGACTCTGGAGTCTATTACTGTGCCACCTGGGATAGGAGAAACTCTTTGGCAGTG
>226
GGAATCAGCCCAGGGAAGTATGATACTTATGGAAGCACAAGGAAGAACTTGAGAATGATACTGCGAAATCTTATTGAAAATGACTCTGGAGTCTATTACTGTGCCACCTGGGATAGGAGAAACTCTTTGGCAGTG
>227
GGAATCAGCCCAGGGAAGTATGATACTTATGGAAGCACAAGGAAGAACTTGAGAATGATACTGCGAAATCTTATTGAAAATGACTCTGGAGTCTATTACTGTGCCACCTGGGATAGGAGAAACTCTTTGGCAGTG
>228
GGAATCAGCCCAGGGAAGTATGATACTTATGGAAGCACAAGGAAGAACTTGAGAATGATACTGCGAAATCTTATTGAAAATGACTCTGGAGTCTATTACTGTGCCACCTGGGATAGGAGAAACTCTTTGGCAGTG
>229
GGAATCAGCCCAGGGAAGTATGATACTTATGGAAGCACAAGGAAGAACTTGAGAATGATACTGCGAAATCTTATTGAAAATGACTCTGGAGTCTATTACTGTGCCACCTGGGATAGGAGAAACTCTTTGGCAGTG
>230
GGAATCAGCCCAGGGAAGTATGATACTTATGGAAGCACAAGGAAGAACTTGAGAATGATACTGCGAAATCTTATTGAAAATGACTCTGGAGTCTATTACTGTGCCACCTGGGATAGGAGAAACTCTTTGGCAGTG
>231
GGAATCAGCCCAGGGAAGTATGATACTTATGGAAGCACAAGGAAGAACTTGAGAATGATACTGCGAAATCTTATTGAAAATGACTCTGGAGTCTATTACTGTGCCACCTGGGATAGGAGAAACTCTTTGGCAGTG
>232
GGAATCAGCCCAGGGAAGTATGATACTTATGGAAGCACAAGGAAGAACTTGAGAATGATACTGCGAAATCTTATTGAAAATGACTCTGGAGTCTATTACTGTGCCACCTGGGATAGGAGAAACTCTTTGGCAGTG
>233
GGAATCAGCCCAGGGAAGTATGATACTTATGGAAGCACAAGGAAGAACTTGAGAATGATACTGCGAAATCTTATTGAAAATGACTCTGGAGTCTATTACTGTGCCACCTGGGATAGGAGAAACTCTTTGGCAGTG
>234
GGAATCAGCCCAGGGAAGTATGATACTTATGGAAGCACAAGGAAGAACTTGAGAATGATACTGCGAAATCTTATTGAAAATGACTCTGGAGTCTATTACTGTGCCACCTGGGATAGGAGAAACTCTTTGGCAGTG
>235
GGAATCAGCCCAGGGAAGTATGATACTTATGGAAGCACAAGGAAGAACTTGAGAATGATACTGCGAAATCTTATTGAAAATGACTCTGGAGTCTATTACTGTGCCACCTGGGATAGGAGAAACTCTTTGGCAGTG
>236
GGAATCAGCCCAGGGAAGTATGATACTTATGGAAGCACAAGGAAGAACTTGAGAATGATACTGCGAAATCTTATTGAAAATGACTCTGGAGTCTATTACTGTGCCACCTGGGATAGGAGAAACTCTTTGGCAGTG
>237
GGAATCAGCCCAGGGAAGTATGATACTTATGGAAGCACAAGGAAGAACTTGAGAATGATACTGCGAAATCTTATTGAAAATGACTCTGGAGTCTATTACTGTGCCACCTGGGATAGGAGAAACTCTTTGGCAGTG
>238
GGAATCAGCCCAGGGAAGTATGATACTTATGGAAGCACAAGGAAGAACTTGAGAATGATACTGCGAAATCTTATTGAAAATGACTCTGGAGTCTATTACTGTGCCACCTGGGATAGGAGAAACTCTTTGGCAGTG
>239
GGAATCAGCCCAGGGAAGTATGATACTTATGGAAGCACAAGGAAGAACTTGAGAATGATACTGCGAAATCTTATTGAAAATGACTCTGGAGTCTATTACTGTGCCACCTGGGATAGGAGAAACTCTTTGGCAGTG
>240
GGAATCAGCCCAGGGAAGTATGATACTTATGGAAGCACAAGGAAGAACTTGAGAATGATACTGCGAAATCTTATTGAAAATGACTCTGGAGTCTATTACTGTGCCACCTGGGATAGGAGAAACTCTTTGGCAGTG
>241
GGAATCAGCCCAGGGAAGTATGATACTTATGGAAGCACAAGGAAGAACTTGAGAATGATACTGCGAAATCTTATTGAAAATGACTCTGGAGTCTATTACTGTGCCACCTGGGATAGGAGAAACTCTTTGGCAGTG
>242
GGAATCAGCCCAGGGAAGTATGATACTTATGGAAGCACAAGGAAGAACTTGAGAATGATACTGCGAAATCTTATTGAAAATGACTCTGGAGTCTATTACTGTGCCACCTGGGATAGGAGAAACTCTTTGGCAGTG
>243
GGAATCAGCCCAGGGAAGTATGATACTTATGGAAGCACAAGGAAGAACTTGAGAATGATACTGCGAAATCTTATTGAAAATGACTCTGGAGTCTATTACTGTGCCACCTGGGATAGGAGAAACTCTTTGGCAGTG
>244
GGAATCAGCCCAGGGAAGTATGATACTTATGGAAGCACAAGGAAGAACTTGAGAATGATACTGCGAAATCTTATTGAAAATGACTCTGGAGTCTATTACTGTGCCACCTGGGATAGGAGAAACTCTTTGGCAGTG
>245
GGAATCAGCCCAGGGAAGTATGATACTTATGGAAGCACAAGGAAGAACTTGAGAATGATACTGCGAAATCTTATTGAAAATGACTCTGGAGTCTATTACTGTGCCACCTGGGATAGGAGAAACTCTTTGGCAGTG
>246
GGAATCAGCCCAGGGAAGTATGATACTTATGGAAGCACAAGGAAGAACTTGAGAATGATACTGCGAAATCTTATTGAAAATGACTCTGGAGTCTATTACTGTGCCACCTGGGATAGGAGAAACTCTTTGGCAGTG
>247
GGAATCAGCCCAGGGAAGTATGATACTTATGGAAGCACAAGGAAGAACTTGAGAATGATACTGCGAAATCTTATTGAAAATGACTCTGGAGTCTATTACTGTGCCACCTGGGATAGGAGAAACTCTTTGGCAGTG
>248
GGAATCAGCCCAGGGAAGTATGATACTTATGGAAGCACAAGGAAGAACTTGAGAATGATACTGCGAAATCTTATTGAAAATGACTCTGGAGTCTATTACTGTGCCACCTGGGATAGGAGAAACTCTTTGGCAGTG
>249
GGAATCAGCCCAGGGAAGTATGATACTTATGGAAGCACAAGGAAGAACTTGAGAATGATACTGCGAAATCTTATTGAAAATGACTCTGGAGTCTATTACTGTGCCACCTGGGATAGGAGAAACTCTTTGGCAGTG
>250
GGAATCAGCCCAGGGAAGTATGATACTTATGGAAGCACAAGGAAGAACTTGAGAATGATACTGCGAAATCTTATTGAAAATGACTCTGGAGTCTATTACTGTGCCACCTGGGATAGGAGAAACTCTTTGGCAGTG
>251
GGAATCAGCCCAGGGAAGTATGATACTTATGGAAGCACAAGGAAGAACTTGAGAATGATACTGCGAAATCTTATTGAAAATGACTCTGGAGTCTATTACTGTGCCACCTGGGATAGGAGAAACTCTTTGGCAGTG
>252
GGAATCAGCCCAGGGAAGTATGATACTTATGGAAGCACAAGGAAGAACTTGAGAATGATACTGCGAAATCTTATTGAAAATGACTCTGGAGTCTATTACTGTGCCACCTGGGATAGGAGAAACTCTTTGGCAGTG
>253
GGAATCAGCCCAGGGAAGTATGATACTTATGGAAGCACAAGGAAGAACTTGAGAATGATACTGCGAAATCTTATTGAAAATGACTCTGGAGTCTATTACTGTGCCACCTGGGATAGGAGAAACTCTTTGGCAGTG
>254
GGAATCAGCCCAGGGAAGTATGATACTTATGGAAGCACAAGGAAGAACTTGAGAATGATACTGCGAAATCTTATTGAAAATGACTCTGGAGTCTATTACTGTGCCACCTGGGATAGGAGAAACTCTTTGGCAGTG
>255
GGAATCAGCCCAGGGAAGTATGATACTTATGGAAGCACAAGGAAGAACTTGAGAATGATACTGCGAAATCTTATTGAAAATGACTCTGGAGTCTATTACTGTGCCACCTGGGATAGGAGAAACTCTTTGGCAGTG
>256
GGAATCAGCCCAGGGAAGTATGATACTTATGGAAGCACAAGGAAGAACTTGAGAATGATACTGCGAAATCTTATTGAAAATGACTCTGGAGTCTATTACTGTGCCACCTGGGATAGGAGAAACTCTTTGGCAGTG
>257
GGAATCAGCCCAGGGAAGTATGATACTTATGGAAGCACAAGGAAGAACTTGAGAATGATACTGCGAAATCTTATTGAAAATGACTCTGGAGTCTATTACTGTGCCACCTGGGATAGGAGAAACTCTTTGGCAGTG
>258
GGAATCAGCCCAGGGAAGTATGATACTTATGGAAGCACAAGGAAGAACTTGAGAATGATACTGCGAAATCTTATTGAAAATGACTCTGGAGTCTATTACTGTGCCACCTGGGATAGGAGAAACTCTTTGGCAGTG
>259
GGAATCAGCCCAGGGAAGTATGATACTTATGGAAGCACAAGGAAGAACTTGAGAATGATACTGCGAAATCTTATTGAAAATGACTCTGGAGTCTATTACTGTGCCACCTGGGATAGGAGAAACTCTTTGGCAGTG
>260
GGAATCAGCCCAGGGAAGTATGATACTTATGGAAGCACAAGGAAGAACTTGAGAATGATACTGCGAAATCTTATTGAAAATGACTCTGGAGTCTATTACTGTGCCACCTGGGATAGGAGAAACTCTTTGGCAGTG
>261
GGAATCAGCCCAGGGAAGTATGATACTTATGGAAGCACAAGGAAGAACTTGAGAATGATACTGCGAAATCTTATTGAAAATGACTCTGGAGTCTATTACTGTGCCACCTGGGATAGGAGAAACTCTTTGGCAGTG
>262
GGAATCAGCCCAGGGAAGTATGATACTTATGGAAGCACAAGGAAGAACTTGAGAATGATACTGCGAAATCTTATTGAAAATGACTCTGGAGTCTATTACTGTGCCACCTGGGATAGGAGAAACTCTTTGGCAGTG
>263
GGAATCAGCCCAGGGAAGTATGATACTTATGGAAGCACAAGGAAGAACTTGAGAATGATACTGCGAAATCTTATTGAAAATGACTCTGGAGTCTATTACTGTGCCACCTGGGATAGGAGAAACTCTTTGGCAGTG
>264
GGAATCAGCCCAGGGAAGTATGATACTTATGGAAGCACAAGGAAGAACTTGAGAATGATACTGCGAAATCTTATTGAAAATGACTCTGGAGTCTATTACTGTGCCACCTGGGATAGGAGAAACTCTTTGGCAGTG
>265
GGAATCAGCCCAGGGAAGTATGATACTTATGGAAGCACAAGGAAGAACTTGAGAATGATACTGCGAAATCTTATTGAAAATGACTCTGGAGTCTATTACTGTGCCACCTGGGATAGGAGAAACTCTTTGGCAGTG
>266
GGAATCAGCCCAGGGAAGTATGATACTTATGGAAGCACAAGGAAGAACTTGAGAATGATACTGCGAAATCTTATTGAAAATGACTCTGGAGTCTATTACTGTGCCACCTGGGATAGGAGAAACTCTTTGGCAGTG
>267
GGAATCAGCCCAGGGAAGTATGATACTTATGGAAGCACAAGGAAGAACTTGAGAATGATACTGCGAAATCTTATTGAAAATGACTCTGGAGTCTATTACTGTGCCACCTGGGATAGGAGAAACTCTTTGGCAGTG
>268
GGAATCAGCCCAGGGAAGTATGATACTTATGGAAGCACAAGGAAGAACTTGAGAATGATACTGCGAAATCTTATTGAAAATGACTCTGGAGTCTATTACTGTGCCACCTGGGATAGGAGAAACTCTTTGGCAGTG
>269
GGAATCAGCCCAGGGAAGTATGATACTTATGGAAGCACAAGGAAGAACTTGAGAATGATACTGCGAAATCTTATTGAAAATGACTCTGGAGTCTATTACTGTGCCACCTGGGATAGGAGAAACTCTTTGGCAGTG
>270
GGAATCAGCCCAGGGAAGTATGATACTTATGGAAGCACAAGGAAGAACTTGAGAATGATACTGCGAAATCTTATTGAAAATGACTCTGGAGTCTATTACTGTGCCACCTGGGATAGGAGAAACTCTTTGGCAGTG
>271
GGAATCAGCCCAGGGAAGTATGATACTTATGGAAGCACAAGGAAGAACTTGAGAATGATACTGCGAAATCTTATTGAAAATGACTCTGGAGTCTATTACTGTGCCACCTGGGATAGGAGAAACTCTTTGGCAGTG
>272
GGAATCAGCCCAGGGAAGTATGATACTTATGGAAGCACAAGGAAGAACTTGAGAATGATACTGCGAAATCTTATTGAAAATGACTCTGGAGTCTATTACTGTGCCACCTGGGATAGGAGAAACTCTTTGGCAGTG
>273
GGAATCAGCCCAGGGAAGTATGATACTTATGGAAGCACAAGGAAGAACTTGAGAATGATACTGCGAAATCTTATTGAAAATGACTCTGGAGTCTATTACTGTGCCACCTGGGATAGGAGAAACTCTTTGGCAGTG
>274
GGAATCAGCCCAGGGAAGTATGATACTTATGGAAGCACAAGGAAGAACTTGAGAATGATACTGCGAAATCTTATTGAAAATGACTCTGGAGTCTATTACTGTGCCACCTGGGATAGGAGAAACTCTTTGGCAGTG
>275
GGAATCAGCCCAGGGAAGTATGATACTTATGGAAGCACAAGGAAGAACTTGAGAATGATACTGCGAAATCTTATTGAAAATGACTCTGGAGTCTATTACTGTGCCACCTGGGATAGGAGAAACTCTTTGGCAGTG
>276
GGAATCAGCCCAGGGAAGTATGATACTTATGGAAGCACAAGGAAGAACTTGAGAATGATACTGCGAAATCTTATTGAAAATGACTCTGGAGTCTATTACTGTGCCACCTGGGATAGGAGAAACTCTTTGGCAGTG
>277
GGAATCAGCCCAGGGAAGTATGATACTTATGGAAGCACAAGGAAGAACTTGAGAATGATACTGCGAAATCTTATTGAAAATGACTCTGGAGTCTATTACTGTGCCACCTGGGATAGGAGAAACTCTTTGGCAGTG
>278
GGAATCAGCCCAGGGAAGTATGATACTTATGGAAGCACAAGGAAGAACTTGAGAATGATACTGCGAAATCTTATTGAAAATGACTCTGGAGTCTATTACTGTGCCACCTGGGATAGGAGAAACTCTTTGGCAGTG
>279
GGAATCAGCCCAGGGAAGTATGATACTTATGGAAGCACAAGGAAGAACTTGAGAATGATACTGCGAAATCTTATTGAAAATGACTCTGGAGTCTATTACTGTGCCACCTGGGATAGGAGAAACTCTTTGGCAGTG
>280
GGAATCAGCCCAGGGAAGTATGATACTTATGGAAGCACAAGGAAGAACTTGAGAATGATACTGCGAAATCTTATTGAAAATGACTCTGGAGTCTATTACTGTGCCACCTGGGATAGGAGAAACTCTTTGGCAGTG
>281
GGAATCAGCCCAGGGAAGTATGATACTTATGGAAGCACAAGGAAGAACTTGAGAATGATACTGCGAAATCTTATTGAAAATGACTCTGGAGTCTATTACTGTGCCACCTGGGATAGGAGAAACTCTTTGGCAGTG
>282
GGAATCAGCCCAGGGAAGTATGATACTTATGGAAGCACAAGGAAGAACTTGAGAATGATACTGCGAAATCTTATTGAAAATGACTCTGGAGTCTATTACTGTGCCACCTGGGATAGGAGAAACTCTTTGGCAGTG
>283
GGAATCAGCCCAGGGAAGTATGATACTTATGGAAGCACAAGGAAGAACTTGAGAATGATACTGCGAAATCTTATTGAAAATGACTCTGGAGTCTATTACTGTGCCACCTGGGATAGGAGAAACTCTTTGGCAGTG
>284
GGAATCAGCCCAGGGAAGTATGATACTTATGGAAGCACAAGGAAGAACTTGAGAATGATACTGCGAAATCTTATTGAAAATGACTCTGGAGTCTATTACTGTGCCACCTGGGATAGGAGAAACTCTTTGGCAGTG
>285
GGAATCAGCCCAGGGAAGTATGATACTTATGGAAGCACAAGGAAGAACTTGAGAATGATACTGCGAAATCTTATTGAAAATGACTCTGGAGTCTATTACTGTGCCACCTGGGATAGGAGAAACTCTTTGGCAGTG
>286
GGAATCAGCCCAGGGAAGTATGATACTTATGGAAGCACAAGGAAGAACTTGAGAATGATACTGCGAAATCTTATTGAAAATGACTCTGGAGTCTATTACTGTGCCACCTGGGATAGGAGAAACTCTTTGGCAGTG
>287
GGAATCAGCCCAGGGAAGTATGATACTTATGGAAGCACAAGGAAGAACTTGAGAATGATACTGCGAAATCTTATTGAAAATGACTCTGGAGTCTATTACTGTGCCACCTGGGATAGGAGAAACTCTTTGGCAGTG
>288
GGAATCAGCCCAGGGAAGTATGATACTTATGGAAGCACAAGGAAGAACTTGAGAATGATACTGCGAAATCTTATTGAAAATGACTCTGGAGTCTATTACTGTGCCACCTGGGATAGGAGAAACTCTTTGGCAGTG
>289
GGAATCAGCCCAGGGAAGTATGATACTTATGGAAGCACAAGGAAGAACTTGAGAATGATACTGCGAAATCTTATTGAAAATGACTCTGGAGTCTATTACTGTGCCACCTGGGATAGGAGAAACTCTTTGGCAGTG
>290
GGAATCAGCCCAGGGAAGTATGATACTTATGGAAGCACAAGGAAGAACTTGAGAATGATACTGCGAAATCTTATTGAAAATGACTCTGGAGTCTATTACTGTGCCACCTGGGATAGGAGAAACTCTTTGGCAGTG
>291
GGAATCAGCCCAGGGAAGTATGATACTTATGGAAGCACAAGGAAGAACTTGAGAATGATACTGCGAAATCTTATTGAAAATGACTCTGGAGTCTATTACTGTGCCACCTGGGATAGGAGAAACTCTTTGGCAGTG
>292
GGAATCAGCCCAGGGAAGTATGATACTTATGGAAGCACAAGGAAGAACTTGAGAATGATACTGCGAAATCTTATTGAAAATGACTCTGGAGTCTATTACTGTGCCACCTGGGATAGGAGAAACTCTTTGGCAGTG
>293
GGAATCAGCCCAGGGAAGTATGATACTTATGGAAGCACAAGGAAGAACTTGAGAATGATACTGCGAAATCTTATTGAAAATGACTCTGGAGTCTATTACTGTGCCACCTGGGATAGGAGAAACTCTTTGGCAGTG
>294
GGAATCAGCCCAGGGAAGTATGATACTTATGGAAGCACAAGGAAGAACTTGAGAATGATACTGCGAAATCTTATTGAAAATGACTCTGGAGTCTATTACTGTGCCACCTGGGATAGGAGAAACTCTTTGGCAGTG
>295
GGAATCAGCCCAGGGAAGTATGATACTTATGGAAGCACAAGGAAGAACTTGAGAATGATACTGCGAAATCTTATTGAAAATGACTCTGGAGTCTATTACTGTGCCACCTGGGATAGGAGAAACTCTTTGGCAGTG
>296
GGAATCAGCCCAGGGAAGTATGATACTTATGGAAGCACAAGGAAGAACTTGAGAATGATACTGCGAAATCTTATTGAAAATGACTCTGGAGTCTATTACTGTGCCACCTGGGATAGGAGAAACTCTTTGGCAGTG
>297
GGAATCAGCCCAGGGAAGTATGATACTTATGGAAGCACAAGGAAGAACTTGAGAATGATACTGCGAAATCTTATTGAAAATGACTCTGGAGTCTATTACTGTGCCACCTGGGATAGGAGAAACTCTTTGGCAGTG
>298
GGAATCAGCCCAGGGAAGTATGATACTTATGGAAGCACAAGGAAGAACTTGAGAATGATACTGCGAAATCTTATTGAAAATGACTCTGGAGTCTATTACTGTGCCACCTGGGATAGGAGAAACTCTTTGGCAGTG
>299
GGAATCAGCCCAGGGAAGTATGATACTTATGGAAGCACAAGGAAGAACTTGAGAATGATACTGCGAAATCTTATTGAAAATGACTCTGGAGTCTATTACTGTGCCACCTGGGATAGGAGAAACTCTTTGGCAGTG
>300
GGAATCAGCCCAGGGAAGTATGATACTTATGGAAGCACAAGGAAGAACTTGAGAATGATACTGCGAAATCTTATTGAAAATGACTCTGGAGTCTATTACTGTGCCACCTGGGATAGGAGAAACTCTTTGGCAGTG
>301
GGAATCAGCCCAGGGAAGTATGATACTTATGGAAGCACAAGGAAGAACTTGAGAATGATACTGCGAAATCTTATTGAAAATGACTCTGGAGTCTATTACTGTGCCACCTGGGATAGGAGAAACTCTTTGGCAGTG
>302
GGAATCAGCCCAGGGAAGTATGATACTTATGGAAGCACAAGGAAGAACTTGAGAATGATACTGCGAAATCTTATTGAAAATGACTCTGGAGTCTATTACTGTGCCACCTGGGATAGGAGAAACTCTTTGGCAGTG
>303
GGAATCAGCCCAGGGAAGTATGATACTTATGGAAGCACAAGGAAGAACTTGAGAATGATACTGCGAAATCTTATTGAAAATGACTCTGGAGTCTATTACTGTGCCACCTGGGATAGGAGAAACTCTTTGGCAGTG
>304
GGAATCAGCCCAGGGAAGTATGATACTTATGGAAGCACAAGGAAGAACTTGAGAATGATACTGCGAAATCTTATTGAAAATGACTCTGGAGTCTATTACTGTGCCACCTGGGATAGGAGAAACTCTTTGGCAGTG
>305
GGAATCAGCCCAGGGAAGTATGATACTTATGGAAGCACAAGGAAGAACTTGAGAATGATACTGCGAAATCTTATTGAAAATGACTCTGGAGTCTATTACTGTGCCACCTGGGATAGGAGAAACTCTTTGGCAGTG
>306
GGAATCAGCCCAGGGAAGTATGATACTTATGGAAGCACAAGGAAGAACTTGAGAATGATACTGCGAAATCTTATTGAAAATGACTCTGGAGTCTATTACTGTGCCACCTGGGATAGGAGAAACTCTTTGGCAGTG
>307
GGAATCAGCCCAGGGAAGTATGATACTTATGGAAGCACAAGGAAGAACTTGAGAATGATACTGCGAAATCTTATTGAAAATGACTCTGGAGTCTATTACTGTGCCACCTGGGATAGGAGAAACTCTTTGGCAGTG
>308
GGAATCAGCCCAGGGAAGTATGATACTTATGGAAGCACAAGGAAGAACTTGAGAATGATACTGCGAAATCTTATTGAAAATGACTCTGGAGTCTATTACTGTGCCACCTGGGATAGGAGAAACTCTTTGGCAGTG
>309
GGAATCAGCCCAGGGAAGTATGATACTTATGGAAGCACAAGGAAGAACTTGAGAATGATACTGCGAAATCTTATTGAAAATGACTCTGGAGTCTATTACTGTGCCACCTGGGATAGGAGAAACTCTTTGGCAGTG
>310
GGAATCAGCCCAGGGAAGTATGATACTTATGGAAGCACAAGGAAGAACTTGAGAATGATACTGCGAAATCTTATTGAAAATGACTCTGGAGTCTATTACTGTGCCACCTGGGATAGGAGAAACTCTTTGGCAGTG
>311
GGAATCAGCCCAGGGAAGTATGATACTTATGGAAGCACAAGGAAGAACTTGAGAATGATACTGCGAAATCTTATTGAAAATGACTCTGGAGTCTATTACTGTGCCACCTGGGATAGGAGAAACTCTTTGGCAGTG
>312
GGAATCAGCCCAGGGAAGTATGATACTTATGGAAGCACAAGGAAGAACTTGAGAATGATACTGCGAAATCTTATTGAAAATGACTCTGGAGTCTATTACTGTGCCACCTGGGATAGGAGAAACTCTTTGGCAGTG
>313
GGAATCAGCCCAGGGAAGTATGATACTTATGGAAGCACAAGGAAGAACTTGAGAATGATACTGCGAAATCTTATTGAAAATGACTCTGGAGTCTATTACTGTGCCACCTGGGATAGGAGAAACTCTTTGGCAGTG
>314
GGAATCAGCCCAGGGAAGTATGATACTTATGGAAGCACAAGGAAGAACTTGAGAATGATACTGCGAAATCTTATTGAAAATGACTCTGGAGTCTATTACTGTGCCACCTGGGATAGGAGAAACTCTTTGGCAGTG
>315
GGAATCAGCCCAGGGAAGTATGATACTTATGGAAGCACAAGGAAGAACTTGAGAATGATACTGCGAAATCTTATTGAAAATGACTCTGGAGTCTATTACTGTGCCACCTGGGATAGGAGAAACTCTTTGGCAGTG
>316
GGAATCAGCCCAGGGAAGTATGATACTTATGGAAGCACAAGGAAGAACTTGAGAATGATACTGCGAAATCTTATTGAAAATGACTCTGGAGTCTATTACTGTGCCACCTGGGATAGGAGAAACTCTTTGGCAGTG
>317
GGAATCAGCCCAGGGAAGTATGATACTTATGGAAGCACAAGGAAGAACTTGAGAATGATACTGCGAAATCTTATTGAAAATGACTCTGGAGTCTATTACTGTGCCACCTGGGATAGGAGAAACTCTTTGGCAGTG
>318
GGAATCAGCCCAGGGAAGTATGATACTTATGGAAGCACAAGGAAGAACTTGAGAATGATACTGCGAAATCTTATTGAAAATGACTCTGGAGTCTATTACTGTGCCACCTGGGATAGGAGAAACTCTTTGGCAGTG
>319
GGAATCAGCCCAGGGAAGTATGATACTTATGGAAGCACAAGGAAGAACTTGAGAATGATACTGCGAAATCTTATTGAAAATGACTCTGGAGTCTATTACTGTGCCACCTGGGATAGGAGAAACTCTTTGGCAGTG
>320
GGAATCAGCCCAGGGAAGTATGATACTTATGGAAGCACAAGGAAGAACTTGAGAATGATACTGCGAAATCTTATTGAAAATGACTCTGGAGTCTATTACTGTGCCACCTGGGATAGGAGAAACTCTTTGGCAGTG
>321
GGAATCAGCCCAGGGAAGTATGATACTTATGGAAGCACAAGGAAGAACTTGAGAATGATACTGCGAAATCTTATTGAAAATGACTCTGGAGTCTATTACTGTGCCACCTGGGATAGGAGAAACTCTTTGGCAGTG
>322
GGAATCAGCCCAGGGAAGTATGATACTTATGGAAGCACAAGGAAGAACTTGAGAATGATACTGCGAAATCTTATTGAAAATGACTCTGGAGTCTATTACTGTGCCACCTGGGATAGGAGAAACTCTTTGGCAGTG
>323
GGAATCAGCCCAGGGAAGTATGATACTTATGGAAGCACAAGGAAGAACTTGAGAATGATACTGCGAAATCTTATTGAAAATGACTCTGGAGTCTATTACTGTGCCACCTGGGATAGGAGAAACTCTTTGGCAGTG
>324
GGAATCAGCCCAGGGAAGTATGATACTTATGGAAGCACAAGGAAGAACTTGAGAATGATACTGCGAAATCTTATTGAAAATGACTCTGGAGTCTATTACTGTGCCACCTGGGATAGGAGAAACTCTTTGGCAGTG
>325
GGAATCAGCCCAGGGAAGTATGATACTTATGGAAGCACAAGGAAGAACTTGAGAATGATACTGCGAAATCTTATTGAAAATGACTCTGGAGTCTATTACTGTGCCACCTGGGATAGGAGAAACTCTTTGGCAGTG
>326
GGAATCAGCCCAGGGAAGTATGATACTTATGGAAGCACAAGGAAGAACTTGAGAATGATACTGCGAAATCTTATTGAAAATGACTCTGGAGTCTATTACTGTGCCACCTGGGATAGGAGAAACTCTTTGGCAGTG
>327
GGAATCAGCCCAGGGAAGTATGATACTTATGGAAGCACAAGGAAGAACTTGAGAATGATACTGCGAAATCTTATTGAAAATGACTCTGGAGTCTATTACTGTGCCACCTGGGATAGGAGAAACTCTTTGGCAGTG
>328
GGAATCAGCCCAGGGAAGTATGATACTTATGGAAGCACAAGGAAGAACTTGAGAATGATACTGCGAAATCTTATTGAAAATGACTCTGGAGTCTATTACTGTGCCACCTGGGATAGGAGAAACTCTTTGGCAGTG
>329
GGAATCAGCCCAGGGAAGTATGATACTTATGGAAGCACAAGGAAGAACTTGAGAATGATACTGCGAAATCTTATTGAAAATGACTCTGGAGTCTATTACTGTGCCACCTGGGATAGGAGAAACTCTTTGGCAGTG
>330
GGAATCAGCCCAGGGAAGTATGATACTTATGGAAGCACAAGGAAGAACTTGAGAATGATACTGCGAAATCTTATTGAAAATGACTCTGGAGTCTATTACTGTGCCACCTGGGATAGGAGAAACTCTTTGGCAGTG
>331
GGAATCAGCCCAGGGAAGTATGATACTTATGGAAGCACAAGGAAGAACTTGAGAATGATACTGCGAAATCTTATTGAAAATGACTCTGGAGTCTATTACTGTGCCACCTGGGATAGGAGAAACTCTTTGGCAGTG
>332
GGAATCAGCCCAGGGAAGTATGATACTTATGGAAGCACAAGGAAGAACTTGAGAATGATACTGCGAAATCTTATTGAAAATGACTCTGGAGTCTATTACTGTGCCACCTGGGATAGGAGAAACTCTTTGGCAGTG
>333
GGAATCAGCCCAGGGAAGTATGATACTTATGGAAGCACAAGGAAGAACTTGAGAATGATACTGCGAAATCTTATTGAAAATGACTCTGGAGTCTATTACTGTGCCACCTGGGATAGGAGAAACTCTTTGGCAGTG
>334
GGAATCAGCCCAGGGAAGTATGATACTTATGGAAGCACAAGGAAGAACTTGAGAATGATACTGCGAAATCTTATTGAAAATGACTCTGGAGTCTATTACTGTGCCACCTGGGATAGGAGAAACTCTTTGGCAGTG
>335
GGAATCAGCCCAGGGAAGTATGATACTTATGGAAGCACAAGGAAGAACTTGAGAATGATACTGCGAAATCTTATTGAAAATGACTCTGGAGTCTATTACTGTGCCACCTGGGATAGGAGAAACTCTTTGGCAGTG
>336
GGAATCAGCCCAGGGAAGTATGATACTTATGGAAGCACAAGGAAGAACTTGAGAATGATACTGCGAAATCTTATTGAAAATGACTCTGGAGTCTATTACTGTGCCACCTGGGATAGGAGAAACTCTTTGGCAGTG
>337
GGAATCAGCCCAGGGAAGTATGATACTTATGGAAGCACAAGGAAGAACTTGAGAATGATACTGCGAAATCTTATTGAAAATGACTCTGGAGTCTATTACTGTGCCACCTGGGATAGGAGAAACTCTTTGGCAGTG
>338
GGAATCAGCCCAGGGAAGTATGATACTTATGGAAGCACAAGGAAGAACTTGAGAATGATACTGCGAAATCTTATTGAAAATGACTCTGGAGTCTATTACTGTGCCACCTGGGATAGGAGAAACTCTTTGGCAGTG
>339
GGAATCAGCCCAGGGAAGTATGATACTTATGGAAGCACAAGGAAGAACTTGAGAATGATACTGCGAAATCTTATTGAAAATGACTCTGGAGTCTATTACTGTGCCACCTGGGATAGGAGAAACTCTTTGGCAGTG
>340
GGAATCAGCCCAGGGAAGTATGATACTTATGGAAGCACAAGGAAGAACTTGAGAATGATACTGCGAAATCTTATTGAAAATGACTCTGGAGTCTATTACTGTGCCACCTGGGATAGGAGAAACTCTTTGGCAGTG
>341
GGAATCAGCCCAGGGAAGTATGATACTTATGGAAGCACAAGGAAGAACTTGAGAATGATACTGCGAAATCTTATTGAAAATGACTCTGGAGTCTATTACTGTGCCACCTGGGATAGGAGAAACTCTTTGGCAGTG
>342
GGAATCAGCCCAGGGAAGTATGATACTTATGGAAGCACAAGGAAGAACTTGAGAATGATACTGCGAAATCTTATTGAAAATGACTCTGGAGTCTATTACTGTGCCACCTGGGATAGGAGAAACTCTTTGGCAGTG
>343
GGAATCAGCCCAGGGAAGTATGATACTTATGGAAGCACAAGGAAGAACTTGAGAATGATACTGCGAAATCTTATTGAAAATGACTCTGGAGTCTATTACTGTGCCACCTGGGATAGGAGAAACTCTTTGGCAGTG
>344
GGAATCAGCCCAGGGAAGTATGATACTTATGGAAGCACAAGGAAGAACTTGAGAATGATACTGCGAAATCTTATTGAAAATGACTCTGGAGTCTATTACTGTGCCACCTGGGATAGGAGAAACTCTTTGGCAGTG
>345
GGAATCAGCCCAGGGAAGTATGATACTTATGGAAGCACAAGGAAGAACTTGAGAATGATACTGCGAAATCTTATTGAAAATGACTCTGGAGTCTATTACTGTGCCACCTGGGATAGGAGAAACTCTTTGGCAGTG
>346
GGAATCAGCCCAGGGAAGTATGATACTTATGGAAGCACAAGGAAGAACTTGAGAATGATACTGCGAAATCTTATTGAAAATGACTCTGGAGTCTATTACTGTGCCACCTGGGATAGGAGAAACTCTTTGGCAGTG
>347
GGAATCAGCCCAGGGAAGTATGATACTTATGGAAGCACAAGGAAGAACTTGAGAATGATACTGCGAAATCTTATTGAAAATGACTCTGGAGTCTATTACTGTGCCACCTGGGATAGGAGAAACTCTTTGGCAGTG
>348
GGAATCAGCCCAGGGAAGTATGATACTTATGGAAGCACAAGGAAGAACTTGAGAATGATACTGCGAAATCTTATTGAAAATGACTCTGGAGTCTATTACTGTGCCACCTGGGATAGGAGAAACTCTTTGGCAGTG
>349
GGAATCAGCCCAGGGAAGTATGATACTTATGGAAGCACAAGGAAGAACTTGAGAATGATACTGCGAAATCTTATTGAAAATGACTCTGGAGTCTATTACTGTGCCACCTGGGATAGGAGAAACTCTTTGGCAGTG
>350
GGAATCAGCCCAGGGAAGTATGATACTTATGGAAGCACAAGGAAGAACTTGAGAATGATACTGCGAAATCTTATTGAAAATGACTCTGGAGTCTATTACTGTGCCACCTGGGATAGGAGAAACTCTTTGGCAGTG
>351
GGAATCAGCCCAGGGAAGTATGATACTTATGGAAGCACAAGGAAGAACTTGAGAATGATACTGCGAAATCTTATTGAAAATGACTCTGGAGTCTATTACTGTGCCACCTGGGATAGGAGAAACTCTTTGGCAGTG
>352
GGAATCAGCCCAGGGAAGTATGATACTTATGGAAGCACAAGGAAGAACTTGAGAATGATACTGCGAAATCTTATTGAAAATGACTCTGGAGTCTATTACTGTGCCACCTGGGATAGGAGAAACTCTTTGGCAGTG
>353
GGAATCAGCCCAGGGAAGTATGATACTTATGGAAGCACAAGGAAGAACTTGAGAATGATACTGCGAAATCTTATTGAAAATGACTCTGGAGTCTATTACTGTGCCACCTGGGATAGGAGAAACTCTTTGGCAGTG
>354
GGAATCAGCCCAGGGAAGTATGATACTTATGGAAGCACAAGGAAGAACTTGAGAATGATACTGCGAAATCTTATTGAAAATGACTCTGGAGTCTATTACTGTGCCACCTGGGATAGGAGAAACTCTTTGGCAGTG
>355
GGAATCAGCCCAGGGAAGTATGATACTTATGGAAGCACAAGGAAGAACTTGAGAATGATACTGCGAAATCTTATTGAAAATGACTCTGGAGTCTATTACTGTGCCACCTGGGATAGGAGAAACTCTTTGGCAGTG
>356
GGAATCAGCCCAGGGAAGTATGATACTTATGGAAGCACAAGGAAGAACTTGAGAATGATACTGCGAAATCTTATTGAAAATGACTCTGGAGTCTATTACTGTGCCACCTGGGATAGGAGAAACTCTTTGGCAGTG
>357
GGAATCAGCCCAGGGAAGTATGATACTTATGGAAGCACAAGGAAGAACTTGAGAATGATACTGCGAAATCTTATTGAAAATGACTCTGGAGTCTATTACTGTGCCACCTGGGATAGGAGAAACTCTTTGGCAGTG
>358
GGAATCAGCCCAGGGAAGTATGATACTTATGGAAGCACAAGGAAGAACTTGAGAATGATACTGCGAAATCTTATTGAAAATGACTCTGGAGTCTATTACTGTGCCACCTGGGATAGGAGAAACTCTTTGGCAGTG
>359
GGAATCAGCCCAGGGAAGTATGATACTTATGGAAGCACAAGGAAGAACTTGAGAATGATACTGCGAAATCTTATTGAAAATGACTCTGGAGTCTATTACTGTGCCACCTGGGATAGGAGAAACTCTTTGGCAGTG
>360
GGAATCAGCCCAGGGAAGTATGATACTTATGGAAGCACAAGGAAGAACTTGAGAATGATACTGCGAAATCTTATTGAAAATGACTCTGGAGTCTATTACTGTGCCACCTGGGATAGGAGAAACTCTTTGGCAGTG
>361
GGAATCAGCCCAGGGAAGTATGATACTTATGGAAGCACAAGGAAGAACTTGAGAATGATACTGCGAAATCTTATTGAAAATGACTCTGGAGTCTATTACTGTGCCACCTGGGATAGGAGAAACTCTTTGGCAGTG
>362
GGAATCAGCCCAGGGAAGTATGATACTTATGGAAGCACAAGGAAGAACTTGAGAATGATACTGCGAAATCTTATTGAAAATGACTCTGGAGTCTATTACTGTGCCACCTGGGATAGGAGAAACTCTTTGGCAGTG
>363
GGAATCAGCCCAGGGAAGTATGATACTTATGGAAGCACAAGGAAGAACTTGAGAATGATACTGCGAAATCTTATTGAAAATGACTCTGGAGTCTATTACTGTGCCACCTGGGATAGGAGAAACTCTTTGGCAGTG
>364
GGAATCAGCCCAGGGAAGTATGATACTTATGGAAGCACAAGGAAGAACTTGAGAATGATACTGCGAAATCTTATTGAAAATGACTCTGGAGTCTATTACTGTGCCACCTGGGATAGGAGAAACTCTTTGGCAGTG
>365
GGAATCAGCCCAGGGAAGTATGATACTTATGGAAGCACAAGGAAGAACTTGAGAATGATACTGCGAAATCTTATTGAAAATGACTCTGGAGTCTATTACTGTGCCACCTGGGATAGGAGAAACTCTTTGGCAGTG
>366
GGAATCAGCCCAGGGAAGTATGATACTTATGGAAGCACAAGGAAGAACTTGAGAATGATACTGCGAAATCTTATTGAAAATGACTCTGGAGTCTATTACTGTGCCACCTGGGATAGGAGAAACTCTTTGGCAGTG
>367
GGAATCAGCCCAGGGAAGTATGATACTTATGGAAGCACAAGGAAGAACTTGAGAATGATACTGCGAAATCTTATTGAAAATGACTCTGGAGTCTATTACTGTGCCACCTGGGATAGGAGAAACTCTTTGGCAGTG
>368
GGAATCAGCCCAGGGAAGTATGATACTTATGGAAGCACAAGGAAGAACTTGAGAATGATACTGCGAAATCTTATTGAAAATGACTCTGGAGTCTATTACTGTGCCACCTGGGATAGGAGAAACTCTTTGGCAGTG
>369
GGAATCAGCCCAGGGAAGTATGATACTTATGGAAGCACAAGGAAGAACTTGAGAATGATACTGCGAAATCTTATTGAAAATGACTCTGGAGTCTATTACTGTGCCACCTGGGATAGGAGAAACTCTTTGGCAGTG
>370
GGAATCAGCCCAGGGAAGTATGATACTTATGGAAGCACAAGGAAGAACTTGAGAATGATACTGCGAAATCTTATTGAAAATGACTCTGGAGTCTATTACTGTGCCACCTGGGATAGGAGAAACTCTTTGGCAGTG
>371
GGAATCAGCCCAGGGAAGTATGATACTTATGGAAGCACAAGGAAGAACTTGAGAATGATACTGCGAAATCTTATTGAAAATGACTCTGGAGTCTATTACTGTGCCACCTGGGATAGGAGAAACTCTTTGGCAGTG
>372
GGAATCAGCCCAGGGAAGTATGATACTTATGGAAGCACAAGGAAGAACTTGAGAATGATACTGCGAAATCTTATTGAAAATGACTCTGGAGTCTATTACTGTGCCACCTGGGATAGGAGAAACTCTTTGGCAGTG
>373
GGAATCAGCCCAGGGAAGTATGATACTTATGGAAGCACAAGGAAGAACTTGAGAATGATACTGCGAAATCTTATTGAAAATGACTCTGGAGTCTATTACTGTGCCACCTGGGATAGGAGAAACTCTTTGGCAGTG
>374
GGAATCAGCCCAGGGAAGTATGATACTTATGGAAGCACAAGGAAGAACTTGAGAATGATACTGCGAAATCTTATTGAAAATGACTCTGGAGTCTATTACTGTGCCACCTGGGATAGGAGAAACTCTTTGGCAGTG
>375
GGAATCAGCCCAGGGAAGTATGATACTTATGGAAGCACAAGGAAGAACTTGAGAATGATACTGCGAAATCTTATTGAAAATGACTCTGGAGTCTATTACTGTGCCACCTGGGATAGGAGAAACTCTTTGGCAGTG
>376
GGAATCAGCCCAGGGAAGTATGATACTTATGGAAGCACAAGGAAGAACTTGAGAATGATACTGCGAAATCTTATTGAAAATGACTCTGGAGTCTATTACTGTGCCACCTGGGATAGGAGAAACTCTTTGGCAGTG
>377
GGAATCAGCCCAGGGAAGTATGATACTTATGGAAGCACAAGGAAGAACTTGAGAATGATACTGCGAAATCTTATTGAAAATGACTCTGGAGTCTATTACTGTGCCACCTGGGATAGGAGAAACTCTTTGGCAGTG
>378
GGAATCAGCCCAGGGAAGTATGATACTTATGGAAGCACAAGGAAGAACTTGAGAATGATACTGCGAAATCTTATTGAAAATGACTCTGGAGTCTATTACTGTGCCACCTGGGATAGGAGAAACTCTTTGGCAGTG
>379
GGAATCAGCCCAGGGAAGTATGATACTTATGGAAGCACAAGGAAGAACTTGAGAATGATACTGCGAAATCTTATTGAAAATGACTCTGGAGTCTATTACTGTGCCACCTGGGATAGGAGAAACTCTTTGGCAGTG
>380
GGAATCAGCCCAGGGAAGTATGATACTTATGGAAGCACAAGGAAGAACTTGAGAATGATACTGCGAAATCTTATTGAAAATGACTCTGGAGTCTATTACTGTGCCACCTGGGATAGGAGAAACTCTTTGGCAGTG
>381
GGAATCAGCCCAGGGAAGTATGATACTTATGGAAGCACAAGGAAGAACTTGAGAATGATACTGCGAAATCTTATTGAAAATGACTCTGGAGTCTATTACTGTGCCACCTGGGATAGGAGAAACTCTTTGGCAGTG
>382
GGAATCAGCCCAGGGAAGTATGATACTTATGGAAGCACAAGGAAGAACTTGAGAATGATACTGCGAAATCTTATTGAAAATGACTCTGGAGTCTATTACTGTGCCACCTGGGATAGGAGAAACTCTTTGGCAGTG
>383
GGAATCAGCCCAGGGAAGTATGATACTTATGGAAGCACAAGGAAGAACTTGAGAATGATACTGCGAAATCTTATTGAAAATGACTCTGGAGTCTATTACTGTGCCACCTGGGATAGGAGAAACTCTTTGGCAGTG
>384
GGAATCAGCCCAGGGAAGTATGATACTTATGGAAGCACAAGGAAGAACTTGAGAATGATACTGCGAAATCTTATTGAAAATGACTCTGGAGTCTATTACTGTGCCACCTGGGATAGGAGAAACTCTTTGGCAGTG
>385
GGAATCAGCCCAGGGAAGTATGATACTTATGGAAGCACAAGGAAGAACTTGAGAATGATACTGCGAAATCTTATTGAAAATGACTCTGGAGTCTATTACTGTGCCACCTGGGATAGGAGAAACTCTTTGGCAGTG
>386
GGAATCAGCCCAGGGAAGTATGATACTTATGGAAGCACAAGGAAGAACTTGAGAATGATACTGCGAAATCTTATTGAAAATGACTCTGGAGTCTATTACTGTGCCACCTGGGATAGGAGAAACTCTTTGGCAGTG
>387
GGAATCAGCCCAGGGAAGTATGATACTTATGGAAGCACAAGGAAGAACTTGAGAATGATACTGCGAAATCTTATTGAAAATGACTCTGGAGTCTATTACTGTGCCACCTGGGATAGGAGAAACTCTTTGGCAGTG
>388
GGAATCAGCCCAGGGAAGTATGATACTTATGGAAGCACAAGGAAGAACTTGAGAATGATACTGCGAAATCTTATTGAAAATGACTCTGGAGTCTATTACTGTGCCACCTGGGATAGGAGAAACTCTTTGGCAGTG
>389
GGAATCAGCCCAGGGAAGTATGATACTTATGGAAGCACAAGGAAGAACTTGAGAATGATACTGCGAAATCTTATTGAAAATGACTCTGGAGTCTATTACTGTGCCACCTGGGATAGGAGAAACTCTTTGGCAGTG
>390
GGAATCAGCCCAGGGAAGTATGATACTTATGGAAGCACAAGGAAGAACTTGAGAATGATACTGCGAAATCTTATTGAAAATGACTCTGGAGTCTATTACTGTGCCACCTGGGATAGGAGAAACTCTTTGGCAGTG
>391
GGAATCAGCCCAGGGAAGTATGATACTTATGGAAGCACAAGGAAGAACTTGAGAATGATACTGCGAAATCTTATTGAAAATGACTCTGGAGTCTATTACTGTGCCACCTGGGATAGGAGAAACTCTTTGGCAGTG
>392
GGAATCAGCCCAGGGAAGTATGATACTTATGGAAGCACAAGGAAGAACTTGAGAATGATACTGCGAAATCTTATTGAAAATGACTCTGGAGTCTATTACTGTGCCACCTGGGATAGGAGAAACTCTTTGGCAGTG
>393
GGAATCAGCCCAGGGAAGTATGATACTTATGGAAGCACAAGGAAGAACTTGAGAATGATACTGCGAAATCTTATTGAAAATGACTCTGGAGTCTATTACTGTGCCACCTGGGATAGGAGAAACTCTTTGGCAGTG
>394
GGAATCAGCCCAGGGAAGTATGATACTTATGGAAGCACAAGGAAGAACTTGAGAATGATACTGCGAAATCTTATTGAAAATGACTCTGGAGTCTATTACTGTGCCACCTGGGATAGGAGAAACTCTTTGGCAGTG
>395
GGAATCAGCCCAGGGAAGTATGATACTTATGGAAGCACAAGGAAGAACTTGAGAATGATACTGCGAAATCTTATTGAAAATGACTCTGGAGTCTATTACTGTGCCACCTGGGATAGGAGAAACTCTTTGGCAGTG
>396
GGAATCAGCCCAGGGAAGTATGATACTTATGGAAGCACAAGGAAGAACTTGAGAATGATACTGCGAAATCTTATTGAAAATGACTCTGGAGTCTATTACTGTGCCACCTGGGATAGGAGAAACTCTTTGGCAGTG
>397
GGAATCAGCCCAGGGAAGTATGATACTTATGGAAGCACAAGGAAGAACTTGAGAATGATACTGCGAAATCTTATTGAAAATGACTCTGGAGTCTATTACTGTGCCACCTGGGATAGGAGAAACTCTTTGGCAGTG
>398
GGAATCAGCCCAGGGAAGTATGATACTTATGGAAGCACAAGGAAGAACTTGAGAATGATACTGCGAAATCTTATTGAAAATGACTCTGGAGTCTATTACTGTGCCACCTGGGATAGGAGAAACTCTTTGGCAGTG
>399
GGAATCAGCCCAGGGAAGTATGATACTTATGGAAGCACAAGGAAGAACTTGAGAATGATACTGCGAAATCTTATTGAAAATGACTCTGGAGTCTATTACTGTGCCACCTGGGATAGGAGAAACTCTTTGGCAGTG
>400
GGAATCAGCCCAGGGAAGTATGATACTTATGGAAGCACAAGGAAGAACTTGAGAATGATACTGCGAAATCTTATTGAAAATGACTCTGGAGTCTATTACTGTGCCACCTGGGATAGGAGAAACTCTTTGGCAGTG
>401
GGAATCAGCCCAGGGAAGTATGATACTTATGGAAGCACAAGGAAGAACTTGAGAATGATACTGCGAAATCTTATTGAAAATGACTCTGGAGTCTATTACTGTGCCACCTGGGATAGGAGAAACTCTTTGGCAGTG
>402
GGAATCAGCCCAGGGAAGTATGATACTTATGGAAGCACAAGGAAGAACTTGAGAATGATACTGCGAAATCTTATTGAAAATGACTCTGGAGTCTATTACTGTGCCACCTGGGATAGGAGAAACTCTTTGGCAGTG
>403
GGAATCAGCCCAGGGAAGTATGATACTTATGGAAGCACAAGGAAGAACTTGAGAATGATACTGCGAAATCTTATTGAAAATGACTCTGGAGTCTATTACTGTGCCACCTGGGATAGGAGAAACTCTTTGGCAGTG
>404
GGAATCAGCCCAGGGAAGTATGATACTTATGGAAGCACAAGGAAGAACTTGAGAATGATACTGCGAAATCTTATTGAAAATGACTCTGGAGTCTATTACTGTGCCACCTGGGATAGGAGAAACTCTTTGGCAGTG
>405
GGAATCAGCCCAGGGAAGTATGATACTTATGGAAGCACAAGGAAGAACTTGAGAATGATACTGCGAAATCTTATTGAAAATGACTCTGGAGTCTATTACTGTGCCACCTGGGATAGGAGAAACTCTTTGGCAGTG
>406
GGAATCAGCCCAGGGAAGTATGATACTTATGGAAGCACAAGGAAGAACTTGAGAATGATACTGCGAAATCTTATTGAAAATGACTCTGGAGTCTATTACTGTGCCACCTGGGATAGGAGAAACTCTTTGGCAGTG
>407
GGAATCAGCCCAGGGAAGTATGATACTTATGGAAGCACAAGGAAGAACTTGAGAATGATACTGCGAAATCTTATTGAAAATGACTCTGGAGTCTATTACTGTGCCACCTGGGATAGGAGAAACTCTTTGGCAGTG
>408
GGAATCAGCCCAGGGAAGTATGATACTTATGGAAGCACAAGGAAGAACTTGAGAATGATACTGCGAAATCTTATTGAAAATGACTCTGGAGTCTATTACTGTGCCACCTGGGATAGGAGAAACTCTTTGGCAGTG
>409
GGAATCAGCCCAGGGAAGTATGATACTTATGGAAGCACAAGGAAGAACTTGAGAATGATACTGCGAAATCTTATTGAAAATGACTCTGGAGTCTATTACTGTGCCACCTGGGATAGGAGAAACTCTTTGGCAGTG
>410
GGAATCAGCCCAGGGAAGTATGATACTTATGGAAGCACAAGGAAGAACTTGAGAATGATACTGCGAAATCTTATTGAAAATGACTCTGGAGTCTATTACTGTGCCACCTGGGATAGGAGAAACTCTTTGGCAGTG
>411
GGAATCAGCCCAGGGAAGTATGATACTTATGGAAGCACAAGGAAGAACTTGAGAATGATACTGCGAAATCTTATTGAAAATGACTCTGGAGTCTATTACTGTGCCACCTGGGATAGGAGAAACTCTTTGGCAGTG
>412
GGAATCAGCCCAGGGAAGTATGATACTTATGGAAGCACAAGGAAGAACTTGAGAATGATACTGCGAAATCTTATTGAAAATGACTCTGGAGTCTATTACTGTGCCACCTGGGATAGGAGAAACTCTTTGGCAGTG
>413
GGAATCAGCCCAGGGAAGTATGATACTTATGGAAGCACAAGGAAGAACTTGAGAATGATACTGCGAAATCTTATTGAAAATGACTCTGGAGTCTATTACTGTGCCACCTGGGATAGGAGAAACTCTTTGGCAGTG
>414
GGAATCAGCCCAGGGAAGTATGATACTTATGGAAGCACAAGGAAGAACTTGAGAATGATACTGCGAAATCTTATTGAAAATGACTCTGGAGTCTATTACTGTGCCACCTGGGATAGGAGAAACTCTTTGGCAGTG
>415
GGAATCAGCCCAGGGAAGTATGATACTTATGGAAGCACAAGGAAGAACTTGAGAATGATACTGCGAAATCTTATTGAAAATGACTCTGGAGTCTATTACTGTGCCACCTGGGATAGGAGAAACTCTTTGGCAGTG
>416
GGAATCAGCCCAGGGAAGTATGATACTTATGGAAGCACAAGGAAGAACTTGAGAATGATACTGCGAAATCTTATTGAAAATGACTCTGGAGTCTATTACTGTGCCACCTGGGATAGGAGAAACTCTTTGGCAGTG
>417
GGAATCAGCCCAGGGAAGTATGATACTTATGGAAGCACAAGGAAGAACTTGAGAATGATACTGCGAAATCTTATTGAAAATGACTCTGGAGTCTATTACTGTGCCACCTGGGATAGGAGAAACTCTTTGGCAGTG
>418
GGAATCAGCCCAGGGAAGTATGATACTTATGGAAGCACAAGGAAGAACTTGAGAATGATACTGCGAAATCTTATTGAAAATGACTCTGGAGTCTATTACTGTGCCACCTGGGATAGGAGAAACTCTTTGGCAGTG
>419
GGAATCAGCCCAGGGAAGTATGATACTTATGGAAGCACAAGGAAGAACTTGAGAATGATACTGCGAAATCTTATTGAAAATGACTCTGGAGTCTATTACTGTGCCACCTGGGATAGGAGAAACTCTTTGGCAGTG
>420
GGAATCAGCCCAGGGAAGTATGATACTTATGGAAGCACAAGGAAGAACTTGAGAATGATACTGCGAAATCTTATTGAAAATGACTCTGGAGTCTATTACTGTGCCACCTGGGATAGGAGAAACTCTTTGGCAGTG
>421
GGAATCAGCCCAGGGAAGTATGATACTTATGGAAGCACAAGGAAGAACTTGAGAATGATACTGCGAAATCTTATTGAAAATGACTCTGGAGTCTATTACTGTGCCACCTGGGATAGGAGAAACTCTTTGGCAGTG
>422
GGAATCAGCCCAGGGAAGTATGATACTTATGGAAGCACAAGGAAGAACTTGAGAATGATACTGCGAAATCTTATTGAAAATGACTCTGGAGTCTATTACTGTGCCACCTGGGATAGGAGAAACTCTTTGGCAGTG
>423
GGAATCAGCCCAGGGAAGTATGATACTTATGGAAGCACAAGGAAGAACTTGAGAATGATACTGCGAAATCTTATTGAAAATGACTCTGGAGTCTATTACTGTGCCACCTGGGATAGGAGAAACTCTTTGGCAGTG
>424
GGAATCAGCCCAGGGAAGTATGATACTTATGGAAGCACAAGGAAGAACTTGAGAATGATACTGCGAAATCTTATTGAAAATGACTCTGGAGTCTATTACTGTGCCACCTGGGATAGGAGAAACTCTTTGGCAGTG
>425
GGAATCAGCCCAGGGAAGTATGATACTTATGGAAGCACAAGGAAGAACTTGAGAATGATACTGCGAAATCTTATTGAAAATGACTCTGGAGTCTATTACTGTGCCACCTGGGATAGGAGAAACTCTTTGGCAGTG
>426
GGAATCAGCCCAGGGAAGTATGATACTTATGGAAGCACAAGGAAGAACTTGAGAATGATACTGCGAAATCTTATTGAAAATGACTCTGGAGTCTATTACTGTGCCACCTGGGATAGGAGAAACTCTTTGGCAGTG
>427
GGAATCAGCCCAGGGAAGTATGATACTTATGGAAGCACAAGGAAGAACTTGAGAATGATACTGCGAAATCTTATTGAAAATGACTCTGGAGTCTATTACTGTGCCACCTGGGATAGGAGAAACTCTTTGGCAGTG
>428
GGAATCAGCCCAGGGAAGTATGATACTTATGGAAGCACAAGGAAGAACTTGAGAATGATACTGCGAAATCTTATTGAAAATGACTCTGGAGTCTATTACTGTGCCACCTGGGATAGGAGAAACTCTTTGGCAGTG
>429
GGAATCAGCCCAGGGAAGTATGATACTTATGGAAGCACAAGGAAGAACTTGAGAATGATACTGCGAAATCTTATTGAAAATGACTCTGGAGTCTATTACTGTGCCACCTGGGATAGGAGAAACTCTTTGGCAGTG
>430
GGAATCAGCCCAGGGAAGTATGATACTTATGGAAGCACAAGGAAGAACTTGAGAATGATACTGCGAAATCTTATTGAAAATGACTCTGGAGTCTATTACTGTGCCACCTGGGATAGGAGAAACTCTTTGGCAGTG
>431
GGAATCAGCCCAGGGAAGTATGATACTTATGGAAGCACAAGGAAGAACTTGAGAATGATACTGCGAAATCTTATTGAAAATGACTCTGGAGTCTATTACTGTGCCACCTGGGATAGGAGAAACTCTTTGGCAGTG
>432
GGAATCAGCCCAGGGAAGTATGATACTTATGGAAGCACAAGGAAGAACTTGAGAATGATACTGCGAAATCTTATTGAAAATGACTCTGGAGTCTATTACTGTGCCACCTGGGATAGGAGAAACTCTTTGGCAGTG
>433
GGAATCAGCCCAGGGAAGTATGATACTTATGGAAGCACAAGGAAGAACTTGAGAATGATACTGCGAAATCTTATTGAAAATGACTCTGGAGTCTATTACTGTGCCACCTGGGATAGGAGAAACTCTTTGGCAGTG
>434
GGAATCAGCCCAGGGAAGTATGATACTTATGGAAGCACAAGGAAGAACTTGAGAATGATACTGCGAAATCTTATTGAAAATGACTCTGGAGTCTATTACTGTGCCACCTGGGATAGGAGAAACTCTTTGGCAGTG
>435
GGAATCAGCCCAGGGAAGTATGATACTTATGGAAGCACAAGGAAGAACTTGAGAATGATACTGCGAAATCTTATTGAAAATGACTCTGGAGTCTATTACTGTGCCACCTGGGATAGGAGAAACTCTTTGGCAGTG
>436
GGAATCAGCCCAGGGAAGTATGATACTTATGGAAGCACAAGGAAGAACTTGAGAATGATACTGCGAAATCTTATTGAAAATGACTCTGGAGTCTATTACTGTGCCACCTGGGATAGGAGAAACTCTTTGGCAGTG
>437
GGAATCAGCCCAGGGAAGTATGATACTTATGGAAGCACAAGGAAGAACTTGAGAATGATACTGCGAAATCTTATTGAAAATGACTCTGGAGTCTATTACTGTGCCACCTGGGATAGGAGAAACTCTTTGGCAGTG
>438
GGAATCAGCCCAGGGAAGTATGATACTTATGGAAGCACAAGGAAGAACTTGAGAATGATACTGCGAAATCTTATTGAAAATGACTCTGGAGTCTATTACTGTGCCACCTGGGATAGGAGAAACTCTTTGGCAGTG
>439
GGAATCAGCCCAGGGAAGTATGATACTTATGGAAGCACAAGGAAGAACTTGAGAATGATACTGCGAAATCTTATTGAAAATGACTCTGGAGTCTATTACTGTGCCACCTGGGATAGGAGAAACTCTTTGGCAGTG
>440
GGAATCAGCCCAGGGAAGTATGATACTTATGGAAGCACAAGGAAGAACTTGAGAATGATACTGCGAAATCTTATTGAAAATGACTCTGGAGTCTATTACTGTGCCACCTGGGATAGGAGAAACTCTTTGGCAGTG
>441
GGAATCAGCCCAGGGAAGTATGATACTTATGGAAGCACAAGGAAGAACTTGAGAATGATACTGCGAAATCTTATTGAAAATGACTCTGGAGTCTATTACTGTGCCACCTGGGATAGGAGAAACTCTTTGGCAGTG
>442
GGAATCAGCCCAGGGAAGTATGATACTTATGGAAGCACAAGGAAGAACTTGAGAATGATACTGCGAAATCTTATTGAAAATGACTCTGGAGTCTATTACTGTGCCACCTGGGATAGGAGAAACTCTTTGGCAGTG
>443
GGAATCAGCCCAGGGAAGTATGATACTTATGGAAGCACAAGGAAGAACTTGAGAATGATACTGCGAAATCTTATTGAAAATGACTCTGGAGTCTATTACTGTGCCACCTGGGATAGGAGAAACTCTTTGGCAGTG
>444
GGAATCAGCCCAGGGAAGTATGATACTTATGGAAGCACAAGGAAGAACTTGAGAATGATACTGCGAAATCTTATTGAAAATGACTCTGGAGTCTATTACTGTGCCACCTGGGATAGGAGAAACTCTTTGGCAGTG
>445
GGAATCAGCCCAGGGAAGTATGATACTTATGGAAGCACAAGGAAGAACTTGAGAATGATACTGCGAAATCTTATTGAAAATGACTCTGGAGTCTATTACTGTGCCACCTGGGATAGGAGAAACTCTTTGGCAGTG
>446
GGAATCAGCCCAGGGAAGTATGATACTTATGGAAGCACAAGGAAGAACTTGAGAATGATACTGCGAAATCTTATTGAAAATGACTCTGGAGTCTATTACTGTGCCACCTGGGATAGGAGAAACTCTTTGGCAGTG
>447
GGAATCAGCCCAGGGAAGTATGATACTTATGGAAGCACAAGGAAGAACTTGAGAATGATACTGCGAAATCTTATTGAAAATGACTCTGGAGTCTATTACTGTGCCACCTGGGATAGGAGAAACTCTTTGGCAGTG
>448
GGAATCAGCCCAGGGAAGTATGATACTTATGGAAGCACAAGGAAGAACTTGAGAATGATACTGCGAAATCTTATTGAAAATGACTCTGGAGTCTATTACTGTGCCACCTGGGATAGGAGAAACTCTTTGGCAGTG
>449
GGAATCAGCCCAGGGAAGTATGATACTTATGGAAGCACAAGGAAGAACTTGAGAATGATACTGCGAAATCTTATTGAAAATGACTCTGGAGTCTATTACTGTGCCACCTGGGATAGGAGAAACTCTTTGGCAGTG
>450
GGAATCAGCCCAGGGAAGTATGATACTTATGGAAGCACAAGGAAGAACTTGAGAATGATACTGCGAAATCTTATTGAAAATGACTCTGGAGTCTATTACTGTGCCACCTGGGATAGGAGAAACTCTTTGGCAGTG
>451
GGAATCAGCCCAGGGAAGTATGATACTTATGGAAGCACAAGGAAGAACTTGAGAATGATACTGCGAAATCTTATTGAAAATGACTCTGGAGTCTATTACTGTGCCACCTGGGATAGGAGAAACTCTTTGGCAGTG
>452
GGAATCAGCCCAGGGAAGTATGATACTTATGGAAGCACAAGGAAGAACTTGAGAATGATACTGCGAAATCTTATTGAAAATGACTCTGGAGTCTATTACTGTGCCACCTGGGATAGGAGAAACTCTTTGGCAGTG
>453
GGAATCAGCCCAGGGAAGTATGATACTTATGGAAGCACAAGGAAGAACTTGAGAATGATACTGCGAAATCTTATTGAAAATGACTCTGGAGTCTATTACTGTGCCACCTGGGATAGGAGAAACTCTTTGGCAGTG
>454
GGAATCAGCCCAGGGAAGTATGATACTTATGGAAGCACAAGGAAGAACTTGAGAATGATACTGCGAAATCTTATTGAAAATGACTCTGGAGTCTATTACTGTGCCACCTGGGATAGGAGAAACTCTTTGGCAGTG
>455
GGAATCAGCCCAGGGAAGTATGATACTTATGGAAGCACAAGGAAGAACTTGAGAATGATACTGCGAAATCTTATTGAAAATGACTCTGGAGTCTATTACTGTGCCACCTGGGATAGGAGAAACTCTTTGGCAGTG
>456
GGAATCAGCCCAGGGAAGTATGATACTTATGGAAGCACAAGGAAGAACTTGAGAATGATACTGCGAAATCTTATTGAAAATGACTCTGGAGTCTATTACTGTGCCACCTGGGATAGGAGAAACTCTTTGGCAGTG
>457
GGAATCAGCCCAGGGAAGTATGATACTTATGGAAGCACAAGGAAGAACTTGAGAATGATACTGCGAAATCTTATTGAAAATGACTCTGGAGTCTATTACTGTGCCACCTGGGATAGGAGAAACTCTTTGGCAGTG
>458
GGAATCAGCCCAGGGAAGTATGATACTTATGGAAGCACAAGGAAGAACTTGAGAATGATACTGCGAAATCTTATTGAAAATGACTCTGGAGTCTATTACTGTGCCACCTGGGATAGGAGAAACTCTTTGGCAGTG
>459
GGAATCAGCCCAGGGAAGTATGATACTTATGGAAGCACAAGGAAGAACTTGAGAATGATACTGCGAAATCTTATTGAAAATGACTCTGGAGTCTATTACTGTGCCACCTGGGATAGGAGAAACTCTTTGGCAGTG
>460
GGAATCAGCCCAGGGAAGTATGATACTTATGGAAGCACAAGGAAGAACTTGAGAATGATACTGCGAAATCTTATTGAAAATGACTCTGGAGTCTATTACTGTGCCACCTGGGATAGGAGAAACTCTTTGGCAGTG
>461
GGAATCAGCCCAGGGAAGTATGATACTTATGGAAGCACAAGGAAGAACTTGAGAATGATACTGCGAAATCTTATTGAAAATGACTCTGGAGTCTATTACTGTGCCACCTGGGATAGGAGAAACTCTTTGGCAGTG
>462
GGAATCAGCCCAGGGAAGTATGATACTTATGGAAGCACAAGGAAGAACTTGAGAATGATACTGCGAAATCTTATTGAAAATGACTCTGGAGTCTATTACTGTGCCACCTGGGATAGGAGAAACTCTTTGGCAGTG
>463
GGAATCAGCCCAGGGAAGTATGATACTTATGGAAGCACAAGGAAGAACTTGAGAATGATACTGCGAAATCTTATTGAAAATGACTCTGGAGTCTATTACTGTGCCACCTGGGATAGGAGAAACTCTTTGGCAGTG
>464
GGAATCAGCCCAGGGAAGTATGATACTTATGGAAGCACAAGGAAGAACTTGAGAATGATACTGCGAAATCTTATTGAAAATGACTCTGGAGTCTATTACTGTGCCACCTGGGATAGGAGAAACTCTTTGGCAGTG
>465
GGAATCAGCCCAGGGAAGTATGATACTTATGGAAGCACAAGGAAGAACTTGAGAATGATACTGCGAAATCTTATTGAAAATGACTCTGGAGTCTATTACTGTGCCACCTGGGATAGGAGAAACTCTTTGGCAGTG
>466
GGAATCAGCCCAGGGAAGTATGATACTTATGGAAGCACAAGGAAGAACTTGAGAATGATACTGCGAAATCTTATTGAAAATGACTCTGGAGTCTATTACTGTGCCACCTGGGATAGGAGAAACTCTTTGGCAGTG
>467
GGAATCAGCCCAGGGAAGTATGATACTTATGGAAGCACAAGGAAGAACTTGAGAATGATACTGCGAAATCTTATTGAAAATGACTCTGGAGTCTATTACTGTGCCACCTGGGATAGGAGAAACTCTTTGGCAGTG
>468
GGAATCAGCCCAGGGAAGTATGATACTTATGGAAGCACAAGGAAGAACTTGAGAATGATACTGCGAAATCTTATTGAAAATGACTCTGGAGTCTATTACTGTGCCACCTGGGATAGGAGAAACTCTTTGGCAGTG
>469
GGAATCAGCCCAGGGAAGTATGATACTTATGGAAGCACAAGGAAGAACTTGAGAATGATACTGCGAAATCTTATTGAAAATGACTCTGGAGTCTATTACTGTGCCACCTGGGATAGGAGAAACTCTTTGGCAGTG
>470
GGAATCAGCCCAGGGAAGTATGATACTTATGGAAGCACAAGGAAGAACTTGAGAATGATACTGCGAAATCTTATTGAAAATGACTCTGGAGTCTATTACTGTGCCACCTGGGATAGGAGAAACTCTTTGGCAGTG
>471
GGAATCAGCCCAGGGAAGTATGATACTTATGGAAGCACAAGGAAGAACTTGAGAATGATACTGCGAAATCTTATTGAAAATGACTCTGGAGTCTATTACTGTGCCACCTGGGATAGGAGAAACTCTTTGGCAGTG
>472
GGAATCAGCCCAGGGAAGTATGATACTTATGGAAGCACAAGGAAGAACTTGAGAATGATACTGCGAAATCTTATTGAAAATGACTCTGGAGTCTATTACTGTGCCACCTGGGATAGGAGAAACTCTTTGGCAGTG
>473
GGAATCAGCCCAGGGAAGTATGATACTTATGGAAGCACAAGGAAGAACTTGAGAATGATACTGCGAAATCTTATTGAAAATGACTCTGGAGTCTATTACTGTGCCACCTGGGATAGGAGAAACTCTTTGGCAGTG
>474
GGAATCAGCCCAGGGAAGTATGATACTTATGGAAGCACAAGGAAGAACTTGAGAATGATACTGCGAAATCTTATTGAAAATGACTCTGGAGTCTATTACTGTGCCACCTGGGATAGGAGAAACTCTTTGGCAGTG
>475
GGAATCAGCCCAGGGAAGTATGATACTTATGGAAGCACAAGGAAGAACTTGAGAATGATACTGCGAAATCTTATTGAAAATGACTCTGGAGTCTATTACTGTGCCACCTGGGATAGGAGAAACTCTTTGGCAGTG
>476
GGAATCAGCCCAGGGAAGTATGATACTTATGGAAGCACAAGGAAGAACTTGAGAATGATACTGCGAAATCTTATTGAAAATGACTCTGGAGTCTATTACTGTGCCACCTGGGATAGGAGAAACTCTTTGGCAGTG
>477
GGAATCAGCCCAGGGAAGTATGATACTTATGGAAGCACAAGGAAGAACTTGAGAATGATACTGCGAAATCTTATTGAAAATGACTCTGGAGTCTATTACTGTGCCACCTGGGATAGGAGAAACTCTTTGGCAGTG
>478
GGAATCAGCCCAGGGAAGTATGATACTTATGGAAGCACAAGGAAGAACTTGAGAATGATACTGCGAAATCTTATTGAAAATGACTCTGGAGTCTATTACTGTGCCACCTGGGATAGGAGAAACTCTTTGGCAGTG
>479
GGAATCAGCCCAGGGAAGTATGATACTTATGGAAGCACAAGGAAGAACTTGAGAATGATACTGCGAAATCTTATTGAAAATGACTCTGGAGTCTATTACTGTGCCACCTGGGATAGGAGAAACTCTTTGGCAGTG
>480
GGAATCAGCCCAGGGAAGTATGATACTTATGGAAGCACAAGGAAGAACTTGAGAATGATACTGCGAAATCTTATTGAAAATGACTCTGGAGTCTATTACTGTGCCACCTGGGATAGGAGAAACTCTTTGGCAGTG
>481
GGAATCAGCCCAGGGAAGTATGATACTTATGGAAGCACAAGGAAGAACTTGAGAATGATACTGCGAAATCTTATTGAAAATGACTCTGGAGTCTATTACTGTGCCACCTGGGATAGGAGAAACTCTTTGGCAGTG
>482
GGAATCAGCCCAGGGAAGTATGATACTTATGGAAGCACAAGGAAGAACTTGAGAATGATACTGCGAAATCTTATTGAAAATGACTCTGGAGTCTATTACTGTGCCACCTGGGATAGGAGAAACTCTTTGGCAGTG
>483
GGAATCAGCCCAGGGAAGTATGATACTTATGGAAGCACAAGGAAGAACTTGAGAATGATACTGCGAAATCTTATTGAAAATGACTCTGGAGTCTATTACTGTGCCACCTGGGATAGGAGAAACTCTTTGGCAGTG
>484
GGAATCAGCCCAGGGAAGTATGATACTTATGGAAGCACAAGGAAGAACTTGAGAATGATACTGCGAAATCTTATTGAAAATGACTCTGGAGTCTATTACTGTGCCACCTGGGATAGGAGAAACTCTTTGGCAGTG
>485
GGAATCAGCCCAGGGAAGTATGATACTTATGGAAGCACAAGGAAGAACTTGAGAATGATACTGCGAAATCTTATTGAAAATGACTCTGGAGTCTATTACTGTGCCACCTGGGATAGGAGAAACTCTTTGGCAGTG
>486
GGAATCAGCCCAGGGAAGTATGATACTTATGGAAGCACAAGGAAGAACTTGAGAATGATACTGCGAAATCTTATTGAAAATGACTCTGGAGTCTATTACTGTGCCACCTGGGATAGGAGAAACTCTTTGGCAGTG
>487
GGAATCAGCCCAGGGAAGTATGATACTTATGGAAGCACAAGGAAGAACTTGAGAATGATACTGCGAAATCTTATTGAAAATGACTCTGGAGTCTATTACTGTGCCACCTGGGATAGGAGAAACTCTTTGGCAGTG
>488
GGAATCAGCCCAGGGAAGTATGATACTTATGGAAGCACAAGGAAGAACTTGAGAATGATACTGCGAAATCTTATTGAAAATGACTCTGGAGTCTATTACTGTGCCACCTGGGATAGGAGAAACTCTTTGGCAGTG
>489
GGAATCAGCCCAGGGAAGTATGATACTTATGGAAGCACAAGGAAGAACTTGAGAATGATACTGCGAAATCTTATTGAAAATGACTCTGGAGTCTATTACTGTGCCACCTGGGATAGGAGAAACTCTTTGGCAGTG
>490
GGAATCAGCCCAGGGAAGTATGATACTTATGGAAGCACAAGGAAGAACTTGAGAATGATACTGCGAAATCTTATTGAAAATGACTCTGGAGTCTATTACTGTGCCACCTGGGATAGGAGAAACTCTTTGGCAGTG
>491
GGAATCAGCCCAGGGAAGTATGATACTTATGGAAGCACAAGGAAGAACTTGAGAATGATACTGCGAAATCTTATTGAAAATGACTCTGGAGTCTATTACTGTGCCACCTGGGATAGGAGAAACTCTTTGGCAGTG
>492
GGAATCAGCCCAGGGAAGTATGATACTTATGGAAGCACAAGGAAGAACTTGAGAATGATACTGCGAAATCTTATTGAAAATGACTCTGGAGTCTATTACTGTGCCACCTGGGATAGGAGAAACTCTTTGGCAGTG
>493
GGAATCAGCCCAGGGAAGTATGATACTTATGGAAGCACAAGGAAGAACTTGAGAATGATACTGCGAAATCTTATTGAAAATGACTCTGGAGTCTATTACTGTGCCACCTGGGATAGGAGAAACTCTTTGGCAGTG
>494
GGAATCAGCCCAGGGAAGTATGATACTTATGGAAGCACAAGGAAGAACTTGAGAATGATACTGCGAAATCTTATTGAAAATGACTCTGGAGTCTATTACTGTGCCACCTGGGATAGGAGAAACTCTTTGGCAGTG
>495
GGAATCAGCCCAGGGAAGTATGATACTTATGGAAGCACAAGGAAGAACTTGAGAATGATACTGCGAAATCTTATTGAAAATGACTCTGGAGTCTATTACTGTGCCACCTGGGATAGGAGAAACTCTTTGGCAGTG
>496
GGAATCAGCCCAGGGAAGTATGATACTTATGGAAGCACAAGGAAGAACTTGAGAATGATACTGCGAAATCTTATTGAAAATGACTCTGGAGTCTATTACTGTGCCACCTGGGATAGGAGAAACTCTTTGGCAGTG
>497
GGAATCAGCCCAGGGAAGTATGATACTTATGGAAGCACAAGGAAGAACTTGAGAATGATACTGCGAAATCTTATTGAAAATGACTCTGGAGTCTATTACTGTGCCACCTGGGATAGGAGAAACTCTTTGGCAGTG
>498
GGAATCAGCCCAGGGAAGTATGATACTTATGGAAGCACAAGGAAGAACTTGAGAATGATACTGCGAAATCTTATTGAAAATGACTCTGGAGTCTATTACTGTGCCACCTGGGATAGGAGAAACTCTTTGGCAGTG
>499
GGAATCAGCCCAGGGAAGTATGATACTTATGGAAGCACAAGGAAGAACTTGAGAATGATACTGCGAAATCTTATTGAAAATGACTCTGGAGTCTATTACTGTGCCACCTGGGATAGGAGAAACTCTTTGGCAGTG
>500
GGAATCAGCCCAGGGAAGTATGATACTTATGGAAGCACAAGGAAGAACTTGAGAATGATACTGCGAAATCTTATTGAAAATGACTCTGGAGTCTATTACTGTGCCACCTGGGATAGGAGAAACTCTTTGGCAGTG
>501
GGAATCAGCCCAGGGAAGTATGATACTTATGGAAGCACAAGGAAGAACTTGAGAATGATACTGCGAAATCTTATTGAAAATGACTCTGGAGTCTATTACTGTGCCACCTGGGATAGGAGAAACTCTTTGGCAGTG
>502
GGAATCAGCCCAGGGAAGTATGATACTTATGGAAGCACAAGGAAGAACTTGAGAATGATACTGCGAAATCTTATTGAAAATGACTCTGGAGTCTATTACTGTGCCACCTGGGATAGGAGAAACTCTTTGGCAGTG
>503
GGAATCAGCCCAGGGAAGTATGATACTTATGGAAGCACAAGGAAGAACTTGAGAATGATACTGCGAAATCTTATTGAAAATGACTCTGGAGTCTATTACTGTGCCACCTGGGATAGGAGAAACTCTTTGGCAGTG
>504
GGAATCAGCCCAGGGAAGTATGATACTTATGGAAGCACAAGGAAGAACTTGAGAATGATACTGCGAAATCTTATTGAAAATGACTCTGGAGTCTATTACTGTGCCACCTGGGATAGGAGAAACTCTTTGGCAGTG
>505
GGAATCAGCCCAGGGAAGTATGATACTTATGGAAGCACAAGGAAGAACTTGAGAATGATACTGCGAAATCTTATTGAAAATGACTCTGGAGTCTATTACTGTGCCACCTGGGATAGGAGAAACTCTTTGGCAGTG
>506
GGAATCAGCCCAGGGAAGTATGATACTTATGGAAGCACAAGGAAGAACTTGAGAATGATACTGCGAAATCTTATTGAAAATGACTCTGGAGTCTATTACTGTGCCACCTGGGATAGGAGAAACTCTTTGGCAGTG
>507
GGAATCAGCCCAGGGAAGTATGATACTTATGGAAGCACAAGGAAGAACTTGAGAATGATACTGCGAAATCTTATTGAAAATGACTCTGGAGTCTATTACTGTGCCACCTGGGATAGGAGAAACTCTTTGGCAGTG
>508
GGAATCAGCCCAGGGAAGTATGATACTTATGGAAGCACAAGGAAGAACTTGAGAATGATACTGCGAAATCTTATTGAAAATGACTCTGGAGTCTATTACTGTGCCACCTGGGATAGGAGAAACTCTTTGGCAGTG
>509
GGAATCAGCCCAGGGAAGTATGATACTTATGGAAGCACAAGGAAGAACTTGAGAATGATACTGCGAAATCTTATTGAAAATGACTCTGGAGTCTATTACTGTGCCACCTGGGATAGGAGAAACTCTTTGGCAGTG
>510
GGAATCAGCCCAGGGAAGTATGATACTTATGGAAGCACAAGGAAGAACTTGAGAATGATACTGCGAAATCTTATTGAAAATGACTCTGGAGTCTATTACTGTGCCACCTGGGATAGGAGAAACTCTTTGGCAGTG
>511
GGAATCAGCCCAGGGAAGTATGATACTTATGGAAGCACAAGGAAGAACTTGAGAATGATACTGCGAAATCTTATTGAAAATGACTCTGGAGTCTATTACTGTGCCACCTGGGATAGGAGAAACTCTTTGGCAGTG
>512
GGAATCAGCCCAGGGAAGTATGATACTTATGGAAGCACAAGGAAGAACTTGAGAATGATACTGCGAAATCTTATTGAAAATGACTCTGGAGTCTATTACTGTGCCACCTGGGATAGGAGAAACTCTTTGGCAGTG
>513
GGAATCAGCCCAGGGAAGTATGATACTTATGGAAGCACAAGGAAGAACTTGAGAATGATACTGCGAAATCTTATTGAAAATGACTCTGGAGTCTATTACTGTGCCACCTGGGATAGGAGAAACTCTTTGGCAGTG
>514
GGAATCAGCCCAGGGAAGTATGATACTTATGGAAGCACAAGGAAGAACTTGAGAATGATACTGCGAAATCTTATTGAAAATGACTCTGGAGTCTATTACTGTGCCACCTGGGATAGGAGAAACTCTTTGGCAGTG
>515
GGAATCAGCCCAGGGAAGTATGATACTTATGGAAGCACAAGGAAGAACTTGAGAATGATACTGCGAAATCTTATTGAAAATGACTCTGGAGTCTATTACTGTGCCACCTGGGATAGGAGAAACTCTTTGGCAGTG
>516
GGAATCAGCCCAGGGAAGTATGATACTTATGGAAGCACAAGGAAGAACTTGAGAATGATACTGCGAAATCTTATTGAAAATGACTCTGGAGTCTATTACTGTGCCACCTGGGATAGGAGAAACTCTTTGGCAGTG
>517
GGAATCAGCCCAGGGAAGTATGATACTTATGGAAGCACAAGGAAGAACTTGAGAATGATACTGCGAAATCTTATTGAAAATGACTCTGGAGTCTATTACTGTGCCACCTGGGATAGGAGAAACTCTTTGGCAGTG
>518
GGAATCAGCCCAGGGAAGTATGATACTTATGGAAGCACAAGGAAGAACTTGAGAATGATACTGCGAAATCTTATTGAAAATGACTCTGGAGTCTATTACTGTGCCACCTGGGATAGGAGAAACTCTTTGGCAGTG
>519
GGAATCAGCCCAGGGAAGTATGATACTTATGGAAGCACAAGGAAGAACTTGAGAATGATACTGCGAAATCTTATTGAAAATGACTCTGGAGTCTATTACTGTGCCACCTGGGATAGGAGAAACTCTTTGGCAGTG
>520
GGAATCAGCCCAGGGAAGTATGATACTTATGGAAGCACAAGGAAGAACTTGAGAATGATACTGCGAAATCTTATTGAAAATGACTCTGGAGTCTATTACTGTGCCACCTGGGATAGGAGAAACTCTTTGGCAGTG
>521
GGAATCAGCCCAGGGAAGTATGATACTTATGGAAGCACAAGGAAGAACTTGAGAATGATACTGCGAAATCTTATTGAAAATGACTCTGGAGTCTATTACTGTGCCACCTGGGATAGGAGAAACTCTTTGGCAGTG
>522
GGAATCAGCCCAGGGAAGTATGATACTTATGGAAGCACAAGGAAGAACTTGAGAATGATACTGCGAAATCTTATTGAAAATGACTCTGGAGTCTATTACTGTGCCACCTGGGATAGGAGAAACTCTTTGGCAGTG
>523
GGAATCAGCCCAGGGAAGTATGATACTTATGGAAGCACAAGGAAGAACTTGAGAATGATACTGCGAAATCTTATTGAAAATGACTCTGGAGTCTATTACTGTGCCACCTGGGATAGGAGAAACTCTTTGGCAGTG
>524
GGAATCAGCCCAGGGAAGTATGATACTTATGGAAGCACAAGGAAGAACTTGAGAATGATACTGCGAAATCTTATTGAAAATGACTCTGGAGTCTATTACTGTGCCACCTGGGATAGGAGAAACTCTTTGGCAGTG
>525
GGAATCAGCCCAGGGAAGTATGATACTTATGGAAGCACAAGGAAGAACTTGAGAATGATACTGCGAAATCTTATTGAAAATGACTCTGGAGTCTATTACTGTGCCACCTGGGATAGGAGAAACTCTTTGGCAGTG
>526
GGAATCAGCCCAGGGAAGTATGATACTTATGGAAGCACAAGGAAGAACTTGAGAATGATACTGCGAAATCTTATTGAAAATGACTCTGGAGTCTATTACTGTGCCACCTGGGATAGGAGAAACTCTTTGGCAGTG
>527
GGAATCAGCCCAGGGAAGTATGATACTTATGGAAGCACAAGGAAGAACTTGAGAATGATACTGCGAAATCTTATTGAAAATGACTCTGGAGTCTATTACTGTGCCACCTGGGATAGGAGAAACTCTTTGGCAGTG
>528
GGAATCAGCCCAGGGAAGTATGATACTTATGGAAGCACAAGGAAGAACTTGAGAATGATACTGCGAAATCTTATTGAAAATGACTCTGGAGTCTATTACTGTGCCACCTGGGATAGGAGAAACTCTTTGGCAGTG
>529
GGAATCAGCCCAGGGAAGTATGATACTTATGGAAGCACAAGGAAGAACTTGAGAATGATACTGCGAAATCTTATTGAAAATGACTCTGGAGTCTATTACTGTGCCACCTGGGATAGGAGAAACTCTTTGGCAGTG
>530
GGAATCAGCCCAGGGAAGTATGATACTTATGGAAGCACAAGGAAGAACTTGAGAATGATACTGCGAAATCTTATTGAAAATGACTCTGGAGTCTATTACTGTGCCACCTGGGATAGGAGAAACTCTTTGGCAGTG
>531
GGAATCAGCCCAGGGAAGTATGATACTTATGGAAGCACAAGGAAGAACTTGAGAATGATACTGCGAAATCTTATTGAAAATGACTCTGGAGTCTATTACTGTGCCACCTGGGATAGGAGAAACTCTTTGGCAGTG
>532
GGAATCAGCCCAGGGAAGTATGATACTTATGGAAGCACAAGGAAGAACTTGAGAATGATACTGCGAAATCTTATTGAAAATGACTCTGGAGTCTATTACTGTGCCACCTGGGATAGGAGAAACTCTTTGGCAGTG
>533
GGAATCAGCCCAGGGAAGTATGATACTTATGGAAGCACAAGGAAGAACTTGAGAATGATACTGCGAAATCTTATTGAAAATGACTCTGGAGTCTATTACTGTGCCACCTGGGATAGGAGAAACTCTTTGGCAGTG
>534
GGAATCAGCCCAGGGAAGTATGATACTTATGGAAGCACAAGGAAGAACTTGAGAATGATACTGCGAAATCTTATTGAAAATGACTCTGGAGTCTATTACTGTGCCACCTGGGATAGGAGAAACTCTTTGGCAGTG
>535
GGAATCAGCCCAGGGAAGTATGATACTTATGGAAGCACAAGGAAGAACTTGAGAATGATACTGCGAAATCTTATTGAAAATGACTCTGGAGTCTATTACTGTGCCACCTGGGATAGGAGAAACTCTTTGGCAGTG
>536
GGAATCAGCCCAGGGAAGTATGATACTTATGGAAGCACAAGGAAGAACTTGAGAATGATACTGCGAAATCTTATTGAAAATGACTCTGGAGTCTATTACTGTGCCACCTGGGATAGGAGAAACTCTTTGGCAGTG
>537
GGAATCAGCCCAGGGAAGTATGATACTTATGGAAGCACAAGGAAGAACTTGAGAATGATACTGCGAAATCTTATTGAAAATGACTCTGGAGTCTATTACTGTGCCACCTGGGATAGGAGAAACTCTTTGGCAGTG
>538
GGAATCAGCCCAGGGAAGTATGATACTTATGGAAGCACAAGGAAGAACTTGAGAATGATACTGCGAAATCTTATTGAAAATGACTCTGGAGTCTATTACTGTGCCACCTGGGATAGGAGAAACTCTTTGGCAGTG
>539
GGAATCAGCCCAGGGAAGTATGATACTTATGGAAGCACAAGGAAGAACTTGAGAATGATACTGCGAAATCTTATTGAAAATGACTCTGGAGTCTATTACTGTGCCACCTGGGATAGGAGAAACTCTTTGGCAGTG
>540
GGAATCAGCCCAGGGAAGTATGATACTTATGGAAGCACAAGGAAGAACTTGAGAATGATACTGCGAAATCTTATTGAAAATGACTCTGGAGTCTATTACTGTGCCACCTGGGATAGGAGAAACTCTTTGGCAGTG
>541
GGAATCAGCCCAGGGAAGTATGATACTTATGGAAGCACAAGGAAGAACTTGAGAATGATACTGCGAAATCTTATTGAAAATGACTCTGGAGTCTATTACTGTGCCACCTGGGATAGGAGAAACTCTTTGGCAGTG
>542
GGAATCAGCCCAGGGAAGTATGATACTTATGGAAGCACAAGGAAGAACTTGAGAATGATACTGCGAAATCTTATTGAAAATGACTCTGGAGTCTATTACTGTGCCACCTGGGATAGGAGAAACTCTTTGGCAGTG
>543
GGAATCAGCCCAGGGAAGTATGATACTTATGGAAGCACAAGGAAGAACTTGAGAATGATACTGCGAAATCTTATTGAAAATGACTCTGGAGTCTATTACTGTGCCACCTGGGATAGGAGAAACTCTTTGGCAGTG
>544
GGAATCAGCCCAGGGAAGTATGATACTTATGGAAGCACAAGGAAGAACTTGAGAATGATACTGCGAAATCTTATTGAAAATGACTCTGGAGTCTATTACTGTGCCACCTGGGATAGGAGAAACTCTTTGGCAGTG
>545
GGAATCAGCCCAGGGAAGTATGATACTTATGGAAGCACAAGGAAGAACTTGAGAATGATACTGCGAAATCTTATTGAAAATGACTCTGGAGTCTATTACTGTGCCACCTGGGATAGGAGAAACTCTTTGGCAGTG
>546
GGAATCAGCCCAGGGAAGTATGATACTTATGGAAGCACAAGGAAGAACTTGAGAATGATACTGCGAAATCTTATTGAAAATGACTCTGGAGTCTATTACTGTGCCACCTGGGATAGGAGAAACTCTTTGGCAGTG
>547
GGAATCAGCCCAGGGAAGTATGATACTTATGGAAGCACAAGGAAGAACTTGAGAATGATACTGCGAAATCTTATTGAAAATGACTCTGGAGTCTATTACTGTGCCACCTGGGATAGGAGAAACTCTTTGGCAGTG
>548
GGAATCAGCCCAGGGAAGTATGATACTTATGGAAGCACAAGGAAGAACTTGAGAATGATACTGCGAAATCTTATTGAAAATGACTCTGGAGTCTATTACTGTGCCACCTGGGATAGGAGAAACTCTTTGGCAGTG
>549
GGAATCAGCCCAGGGAAGTATGATACTTATGGAAGCACAAGGAAGAACTTGAGAATGATACTGCGAAATCTTATTGAAAATGACTCTGGAGTCTATTACTGTGCCACCTGGGATAGGAGAAACTCTTTGGCAGTG
>550
GGAATCAGCCCAGGGAAGTATGATACTTATGGAAGCACAAGGAAGAACTTGAGAATGATACTGCGAAATCTTATTGAAAATGACTCTGGAGTCTATTACTGTGCCACCTGGGATAGGAGAAACTCTTTGGCAGTG
>551
GGAATCAGCCCAGGGAAGTATGATACTTATGGAAGCACAAGGAAGAACTTGAGAATGATACTGCGAAATCTTATTGAAAATGACTCTGGAGTCTATTACTGTGCCACCTGGGATAGGAGAAACTCTTTGGCAGTG
>552
GGAATCAGCCCAGGGAAGTATGATACTTATGGAAGCACAAGGAAGAACTTGAGAATGATACTGCGAAATCTTATTGAAAATGACTCTGGAGTCTATTACTGTGCCACCTGGGATAGGAGAAACTCTTTGGCAGTG
>553
GGAATCAGCCCAGGGAAGTATGATACTTATGGAAGCACAAGGAAGAACTTGAGAATGATACTGCGAAATCTTATTGAAAATGACTCTGGAGTCTATTACTGTGCCACCTGGGATAGGAGAAACTCTTTGGCAGTG
>554
GGAATCAGCCCAGGGAAGTATGATACTTATGGAAGCACAAGGAAGAACTTGAGAATGATACTGCGAAATCTTATTGAAAATGACTCTGGAGTCTATTACTGTGCCACCTGGGATAGGAGAAACTCTTTGGCAGTG
>555
GGAATCAGCCCAGGGAAGTATGATACTTATGGAAGCACAAGGAAGAACTTGAGAATGATACTGCGAAATCTTATTGAAAATGACTCTGGAGTCTATTACTGTGCCACCTGGGATAGGAGAAACTCTTTGGCAGTG
>556
GGAATCAGCCCAGGGAAGTATGATACTTATGGAAGCACAAGGAAGAACTTGAGAATGATACTGCGAAATCTTATTGAAAATGACTCTGGAGTCTATTACTGTGCCACCTGGGATAGGAGAAACTCTTTGGCAGTG
>557
GGAATCAGCCCAGGGAAGTATGATACTTATGGAAGCACAAGGAAGAACTTGAGAATGATACTGCGAAATCTTATTGAAAATGACTCTGGAGTCTATTACTGTGCCACCTGGGATAGGAGAAACTCTTTGGCAGTG
>558
GGAATCAGCCCAGGGAAGTATGATACTTATGGAAGCACAAGGAAGAACTTGAGAATGATACTGCGAAATCTTATTGAAAATGACTCTGGAGTCTATTACTGTGCCACCTGGGATAGGAGAAACTCTTTGGCAGTG
>559
GGAATCAGCCCAGGGAAGTATGATACTTATGGAAGCACAAGGAAGAACTTGAGAATGATACTGCGAAATCTTATTGAAAATGACTCTGGAGTCTATTACTGTGCCACCTGGGATAGGAGAAACTCTTTGGCAGTG
>560
GGAATCAGCCCAGGGAAGTATGATACTTATGGAAGCACAAGGAAGAACTTGAGAATGATACTGCGAAATCTTATTGAAAATGACTCTGGAGTCTATTACTGTGCCACCTGGGATAGGAGAAACTCTTTGGCAGTG
>561
GGAATCAGCCCAGGGAAGTATGATACTTATGGAAGCACAAGGAAGAACTTGAGAATGATACTGCGAAATCTTATTGAAAATGACTCTGGAGTCTATTACTGTGCCACCTGGGATAGGAGAAACTCTTTGGCAGTG
>562
GGAATCAGCCCAGGGAAGTATGATACTTATGGAAGCACAAGGAAGAACTTGAGAATGATACTGCGAAATCTTATTGAAAATGACTCTGGAGTCTATTACTGTGCCACCTGGGATAGGAGAAACTCTTTGGCAGTG
>563
GGAATCAGCCCAGGGAAGTATGATACTTATGGAAGCACAAGGAAGAACTTGAGAATGATACTGCGAAATCTTATTGAAAATGACTCTGGAGTCTATTACTGTGCCACCTGGGATAGGAGAAACTCTTTGGCAGTG
>564
GGAATCAGCCCAGGGAAGTATGATACTTATGGAAGCACAAGGAAGAACTTGAGAATGATACTGCGAAATCTTATTGAAAATGACTCTGGAGTCTATTACTGTGCCACCTGGGATAGGAGAAACTCTTTGGCAGTG
>565
GGAATCAGCCCAGGGAAGTATGATACTTATGGAAGCACAAGGAAGAACTTGAGAATGATACTGCGAAATCTTATTGAAAATGACTCTGGAGTCTATTACTGTGCCACCTGGGATAGGAGAAACTCTTTGGCAGTG
>566
GGAATCAGCCCAGGGAAGTATGATACTTATGGAAGCACAAGGAAGAACTTGAGAATGATACTGCGAAATCTTATTGAAAATGACTCTGGAGTCTATTACTGTGCCACCTGGGATAGGAGAAACTCTTTGGCAGTG
>567
GGAATCAGCCCAGGGAAGTATGATACTTATGGAAGCACAAGGAAGAACTTGAGAATGATACTGCGAAATCTTATTGAAAATGACTCTGGAGTCTATTACTGTGCCACCTGGGATAGGAGAAACTCTTTGGCAGTG
>568
GGAATCAGCCCAGGGAAGTATGATACTTATGGAAGCACAAGGAAGAACTTGAGAATGATACTGCGAAATCTTATTGAAAATGACTCTGGAGTCTATTACTGTGCCACCTGGGATAGGAGAAACTCTTTGGCAGTG
>569
GGAATCAGCCCAGGGAAGTATGATACTTATGGAAGCACAAGGAAGAACTTGAGAATGATACTGCGAAATCTTATTGAAAATGACTCTGGAGTCTATTACTGTGCCACCTGGGATAGGAGAAACTCTTTGGCAGTG
>570
GGAATCAGCCCAGGGAAGTATGATACTTATGGAAGCACAAGGAAGAACTTGAGAATGATACTGCGAAATCTTATTGAAAATGACTCTGGAGTCTATTACTGTGCCACCTGGGATAGGAGAAACTCTTTGGCAGTG
>571
GGAATCAGCCCAGGGAAGTATGATACTTATGGAAGCACAAGGAAGAACTTGAGAATGATACTGCGAAATCTTATTGAAAATGACTCTGGAGTCTATTACTGTGCCACCTGGGATAGGAGAAACTCTTTGGCAGTG
>572
GGAATCAGCCCAGGGAAGTATGATACTTATGGAAGCACAAGGAAGAACTTGAGAATGATACTGCGAAATCTTATTGAAAATGACTCTGGAGTCTATTACTGTGCCACCTGGGATAGGAGAAACTCTTTGGCAGTG
>573
GGAATCAGCCCAGGGAAGTATGATACTTATGGAAGCACAAGGAAGAACTTGAGAATGATACTGCGAAATCTTATTGAAAATGACTCTGGAGTCTATTACTGTGCCACCTGGGATAGGAGAAACTCTTTGGCAGTG
>574
GGAATCAGCCCAGGGAAGTATGATACTTATGGAAGCACAAGGAAGAACTTGAGAATGATACTGCGAAATCTTATTGAAAATGACTCTGGAGTCTATTACTGTGCCACCTGGGATAGGAGAAACTCTTTGGCAGTG
>575
GGAATCAGCCCAGGGAAGTATGATACTTATGGAAGCACAAGGAAGAACTTGAGAATGATACTGCGAAATCTTATTGAAAATGACTCTGGAGTCTATTACTGTGCCACCTGGGATAGGAGAAACTCTTTGGCAGTG
>576
GGAATCAGCCCAGGGAAGTATGATACTTATGGAAGCACAAGGAAGAACTTGAGAATGATACTGCGAAATCTTATTGAAAATGACTCTGGAGTCTATTACTGTGCCACCTGGGATAGGAGAAACTCTTTGGCAGTG
>577
GGAATCAGCCCAGGGAAGTATGATACTTATGGAAGCACAAGGAAGAACTTGAGAATGATACTGCGAAATCTTATTGAAAATGACTCTGGAGTCTATTACTGTGCCACCTGGGATAGGAGAAACTCTTTGGCAGTG
>578
GGAATCAGCCCAGGGAAGTATGATACTTATGGAAGCACAAGGAAGAACTTGAGAATGATACTGCGAAATCTTATTGAAAATGACTCTGGAGTCTATTACTGTGCCACCTGGGATAGGAGAAACTCTTTGGCAGTG
>579
GGAATCAGCCCAGGGAAGTATGATACTTATGGAAGCACAAGGAAGAACTTGAGAATGATACTGCGAAATCTTATTGAAAATGACTCTGGAGTCTATTACTGTGCCACCTGGGATAGGAGAAACTCTTTGGCAGTG
>580
GGAATCAGCCCAGGGAAGTATGATACTTATGGAAGCACAAGGAAGAACTTGAGAATGATACTGCGAAATCTTATTGAAAATGACTCTGGAGTCTATTACTGTGCCACCTGGGATAGGAGAAACTCTTTGGCAGTG
>581
GGAATCAGCCCAGGGAAGTATGATACTTATGGAAGCACAAGGAAGAACTTGAGAATGATACTGCGAAATCTTATTGAAAATGACTCTGGAGTCTATTACTGTGCCACCTGGGATAGGAGAAACTCTTTGGCAGTG
>582
GGAATCAGCCCAGGGAAGTATGATACTTATGGAAGCACAAGGAAGAACTTGAGAATGATACTGCGAAATCTTATTGAAAATGACTCTGGAGTCTATTACTGTGCCACCTGGGATAGGAGAAACTCTTTGGCAGTG
>583
GGAATCAGCCCAGGGAAGTATGATACTTATGGAAGCACAAGGAAGAACTTGAGAATGATACTGCGAAATCTTATTGAAAATGACTCTGGAGTCTATTACTGTGCCACCTGGGATAGGAGAAACTCTTTGGCAGTG
>584
GGAATCAGCCCAGGGAAGTATGATACTTATGGAAGCACAAGGAAGAACTTGAGAATGATACTGCGAAATCTTATTGAAAATGACTCTGGAGTCTATTACTGTGCCACCTGGGATAGGAGAAACTCTTTGGCAGTG
>585
GGAATCAGCCCAGGGAAGTATGATACTTATGGAAGCACAAGGAAGAACTTGAGAATGATACTGCGAAATCTTATTGAAAATGACTCTGGAGTCTATTACTGTGCCACCTGGGATAGGAGAAACTCTTTGGCAGTG
>586
GGAATCAGCCCAGGGAAGTATGATACTTATGGAAGCACAAGGAAGAACTTGAGAATGATACTGCGAAATCTTATTGAAAATGACTCTGGAGTCTATTACTGTGCCACCTGGGATAGGAGAAACTCTTTGGCAGTG
>587
GGAATCAGCCCAGGGAAGTATGATACTTATGGAAGCACAAGGAAGAACTTGAGAATGATACTGCGAAATCTTATTGAAAATGACTCTGGAGTCTATTACTGTGCCACCTGGGATAGGAGAAACTCTTTGGCAGTG
>588
GGAATCAGCCCAGGGAAGTATGATACTTATGGAAGCACAAGGAAGAACTTGAGAATGATACTGCGAAATCTTATTGAAAATGACTCTGGAGTCTATTACTGTGCCACCTGGGATAGGAGAAACTCTTTGGCAGTG
>589
GGAATCAGCCCAGGGAAGTATGATACTTATGGAAGCACAAGGAAGAACTTGAGAATGATACTGCGAAATCTTATTGAAAATGACTCTGGAGTCTATTACTGTGCCACCTGGGATAGGAGAAACTCTTTGGCAGTG
>590
GGAATCAGCCCAGGGAAGTATGATACTTATGGAAGCACAAGGAAGAACTTGAGAATGATACTGCGAAATCTTATTGAAAATGACTCTGGAGTCTATTACTGTGCCACCTGGGATAGGAGAAACTCTTTGGCAGTG
>591
GGAATCAGCCCAGGGAAGTATGATACTTATGGAAGCACAAGGAAGAACTTGAGAATGATACTGCGAAATCTTATTGAAAATGACTCTGGAGTCTATTACTGTGCCACCTGGGATAGGAGAAACTCTTTGGCAGTG
>592
GGAATCAGCCCAGGGAAGTATGATACTTATGGAAGCACAAGGAAGAACTTGAGAATGATACTGCGAAATCTTATTGAAAATGACTCTGGAGTCTATTACTGTGCCACCTGGGATAGGAGAAACTCTTTGGCAGTG
>593
GGAATCAGCCCAGGGAAGTATGATACTTATGGAAGCACAAGGAAGAACTTGAGAATGATACTGCGAAATCTTATTGAAAATGACTCTGGAGTCTATTACTGTGCCACCTGGGATAGGAGAAACTCTTTGGCAGTG
>594
GGAATCAGCCCAGGGAAGTATGATACTTATGGAAGCACAAGGAAGAACTTGAGAATGATACTGCGAAATCTTATTGAAAATGACTCTGGAGTCTATTACTGTGCCACCTGGGATAGGAGAAACTCTTTGGCAGTG
>595
GGAATCAGCCCAGGGAAGTATGATACTTATGGAAGCACAAGGAAGAACTTGAGAATGATACTGCGAAATCTTATTGAAAATGACTCTGGAGTCTATTACTGTGCCACCTGGGATAGGAGAAACTCTTTGGCAGTG
>596
GGAATCAGCCCAGGGAAGTATGATACTTATGGAAGCACAAGGAAGAACTTGAGAATGATACTGCGAAATCTTATTGAAAATGACTCTGGAGTCTATTACTGTGCCACCTGGGATAGGAGAAACTCTTTGGCAGTG
>597
GGAATCAGCCCAGGGAAGTATGATACTTATGGAAGCACAAGGAAGAACTTGAGAATGATACTGCGAAATCTTATTGAAAATGACTCTGGAGTCTATTACTGTGCCACCTGGGATAGGAGAAACTCTTTGGCAGTG
>598
GGAATCAGCCCAGGGAAGTATGATACTTATGGAAGCACAAGGAAGAACTTGAGAATGATACTGCGAAATCTTATTGAAAATGACTCTGGAGTCTATTACTGTGCCACCTGGGATAGGAGAAACTCTTTGGCAGTG
>599
GGAATCAGCCCAGGGAAGTATGATACTTATGGAAGCACAAGGAAGAACTTGAGAATGATACTGCGAAATCTTATTGAAAATGACTCTGGAGTCTATTACTGTGCCACCTGGGATAGGAGAAACTCTTTGGCAGTG
>600
GGAATCAGCCCAGGGAAGTATGATACTTATGGAAGCACAAGGAAGAACTTGAGAATGATACTGCGAAATCTTATTGAAAATGACTCTGGAGTCTATTACTGTGCCACCTGGGATAGGAGAAACTCTTTGGCAGTG
>601
GGAATCAGCCCAGGGAAGTATGATACTTATGGAAGCACAAGGAAGAACTTGAGAATGATACTGCGAAATCTTATTGAAAATGACTCTGGAGTCTATTACTGTGCCACCTGGGATAGGAGAAACTCTTTGGCAGTG
>602
GGAATCAGCCCAGGGAAGTATGATACTTATGGAAGCACAAGGAAGAACTTGAGAATGATACTGCGAAATCTTATTGAAAATGACTCTGGAGTCTATTACTGTGCCACCTGGGATAGGAGAAACTCTTTGGCAGTG
>603
GGAATCAGCCCAGGGAAGTATGATACTTATGGAAGCACAAGGAAGAACTTGAGAATGATACTGCGAAATCTTATTGAAAATGACTCTGGAGTCTATTACTGTGCCACCTGGGATAGGAGAAACTCTTTGGCAGTG
>604
GGAATCAGCCCAGGGAAGTATGATACTTATGGAAGCACAAGGAAGAACTTGAGAATGATACTGCGAAATCTTATTGAAAATGACTCTGGAGTCTATTACTGTGCCACCTGGGATAGGAGAAACTCTTTGGCAGTG
>605
GGAATCAGCCCAGGGAAGTATGATACTTATGGAAGCACAAGGAAGAACTTGAGAATGATACTGCGAAATCTTATTGAAAATGACTCTGGAGTCTATTACTGTGCCACCTGGGATAGGAGAAACTCTTTGGCAGTG
>606
GGAATCAGCCCAGGGAAGTATGATACTTATGGAAGCACAAGGAAGAACTTGAGAATGATACTGCGAAATCTTATTGAAAATGACTCTGGAGTCTATTACTGTGCCACCTGGGATAGGAGAAACTCTTTGGCAGTG
>607
GGAATCAGCCCAGGGAAGTATGATACTTATGGAAGCACAAGGAAGAACTTGAGAATGATACTGCGAAATCTTATTGAAAATGACTCTGGAGTCTATTACTGTGCCACCTGGGATAGGAGAAACTCTTTGGCAGTG
>608
GGAATCAGCCCAGGGAAGTATGATACTTATGGAAGCACAAGGAAGAACTTGAGAATGATACTGCGAAATCTTATTGAAAATGACTCTGGAGTCTATTACTGTGCCACCTGGGATAGGAGAAACTCTTTGGCAGTG
>609
GGAATCAGCCCAGGGAAGTATGATACTTATGGAAGCACAAGGAAGAACTTGAGAATGATACTGCGAAATCTTATTGAAAATGACTCTGGAGTCTATTACTGTGCCACCTGGGATAGGAGAAACTCTTTGGCAGTG
>610
GGAATCAGCCCAGGGAAGTATGATACTTATGGAAGCACAAGGAAGAACTTGAGAATGATACTGCGAAATCTTATTGAAAATGACTCTGGAGTCTATTACTGTGCCACCTGGGATAGGAGAAACTCTTTGGCAGTG
>611
GGAATCAGCCCAGGGAAGTATGATACTTATGGAAGCACAAGGAAGAACTTGAGAATGATACTGCGAAATCTTATTGAAAATGACTCTGGAGTCTATTACTGTGCCACCTGGGATAGGAGAAACTCTTTGGCAGTG
>612
GGAATCAGCCCAGGGAAGTATGATACTTATGGAAGCACAAGGAAGAACTTGAGAATGATACTGCGAAATCTTATTGAAAATGACTCTGGAGTCTATTACTGTGCCACCTGGGATAGGAGAAACTCTTTGGCAGTG
>613
GGAATCAGCCCAGGGAAGTATGATACTTATGGAAGCACAAGGAAGAACTTGAGAATGATACTGCGAAATCTTATTGAAAATGACTCTGGAGTCTATTACTGTGCCACCTGGGATAGGAGAAACTCTTTGGCAGTG
>614
GGAATCAGCCCAGGGAAGTATGATACTTATGGAAGCACAAGGAAGAACTTGAGAATGATACTGCGAAATCTTATTGAAAATGACTCTGGAGTCTATTACTGTGCCACCTGGGATAGGAGAAACTCTTTGGCAGTG
>615
GGAATCAGCCCAGGGAAGTATGATACTTATGGAAGCACAAGGAAGAACTTGAGAATGATACTGCGAAATCTTATTGAAAATGACTCTGGAGTCTATTACTGTGCCACCTGGGATAGGAGAAACTCTTTGGCAGTG
>616
GGAATCAGCCCAGGGAAGTATGATACTTATGGAAGCACAAGGAAGAACTTGAGAATGATACTGCGAAATCTTATTGAAAATGACTCTGGAGTCTATTACTGTGCCACCTGGGATAGGAGAAACTCTTTGGCAGTG
>617
GGAATCAGCCCAGGGAAGTATGATACTTATGGAAGCACAAGGAAGAACTTGAGAATGATACTGCGAAATCTTATTGAAAATGACTCTGGAGTCTATTACTGTGCCACCTGGGATAGGAGAAACTCTTTGGCAGTG
>618
GGAATCAGCCCAGGGAAGTATGATACTTATGGAAGCACAAGGAAGAACTTGAGAATGATACTGCGAAATCTTATTGAAAATGACTCTGGAGTCTATTACTGTGCCACCTGGGATAGGAGAAACTCTTTGGCAGTG
>619
GGAATCAGCCCAGGGAAGTATGATACTTATGGAAGCACAAGGAAGAACTTGAGAATGATACTGCGAAATCTTATTGAAAATGACTCTGGAGTCTATTACTGTGCCACCTGGGATAGGAGAAACTCTTTGGCAGTG
>620
GGAATCAGCCCAGGGAAGTATGATACTTATGGAAGCACAAGGAAGAACTTGAGAATGATACTGCGAAATCTTATTGAAAATGACTCTGGAGTCTATTACTGTGCCACCTGGGATAGGAGAAACTCTTTGGCAGTG
>621
GGAATCAGCCCAGGGAAGTATGATACTTATGGAAGCACAAGGAAGAACTTGAGAATGATACTGCGAAATCTTATTGAAAATGACTCTGGAGTCTATTACTGTGCCACCTGGGATAGGAGAAACTCTTTGGCAGTG
>622
GGAATCAGCCCAGGGAAGTATGATACTTATGGAAGCACAAGGAAGAACTTGAGAATGATACTGCGAAATCTTATTGAAAATGACTCTGGAGTCTATTACTGTGCCACCTGGGATAGGAGAAACTCTTTGGCAGTG
>623
GGAATCAGCCCAGGGAAGTATGATACTTATGGAAGCACAAGGAAGAACTTGAGAATGATACTGCGAAATCTTATTGAAAATGACTCTGGAGTCTATTACTGTGCCACCTGGGATAGGAGAAACTCTTTGGCAGTG
>624
GGAATCAGCCCAGGGAAGTATGATACTTATGGAAGCACAAGGAAGAACTTGAGAATGATACTGCGAAATCTTATTGAAAATGACTCTGGAGTCTATTACTGTGCCACCTGGGATAGGAGAAACTCTTTGGCAGTG
>625
GGAATCAGCCCAGGGAAGTATGATACTTATGGAAGCACAAGGAAGAACTTGAGAATGATACTGCGAAATCTTATTGAAAATGACTCTGGAGTCTATTACTGTGCCACCTGGGATAGGAGAAACTCTTTGGCAGTG
>626
GGAATCAGCCCAGGGAAGTATGATACTTATGGAAGCACAAGGAAGAACTTGAGAATGATACTGCGAAATCTTATTGAAAATGACTCTGGAGTCTATTACTGTGCCACCTGGGATAGGAGAAACTCTTTGGCAGTG
>627
GGAATCAGCCCAGGGAAGTATGATACTTATGGAAGCACAAGGAAGAACTTGAGAATGATACTGCGAAATCTTATTGAAAATGACTCTGGAGTCTATTACTGTGCCACCTGGGATAGGAGAAACTCTTTGGCAGTG
>628
GGAATCAGCCCAGGGAAGTATGATACTTATGGAAGCACAAGGAAGAACTTGAGAATGATACTGCGAAATCTTATTGAAAATGACTCTGGAGTCTATTACTGTGCCACCTGGGATAGGAGAAACTCTTTGGCAGTG
>629
GGAATCAGCCCAGGGAAGTATGATACTTATGGAAGCACAAGGAAGAACTTGAGAATGATACTGCGAAATCTTATTGAAAATGACTCTGGAGTCTATTACTGTGCCACCTGGGATAGGAGAAACTCTTTGGCAGTG
>630
GGAATCAGCCCAGGGAAGTATGATACTTATGGAAGCACAAGGAAGAACTTGAGAATGATACTGCGAAATCTTATTGAAAATGACTCTGGAGTCTATTACTGTGCCACCTGGGATAGGAGAAACTCTTTGGCAGTG
>631
GGAATCAGCCCAGGGAAGTATGATACTTATGGAAGCACAAGGAAGAACTTGAGAATGATACTGCGAAATCTTATTGAAAATGACTCTGGAGTCTATTACTGTGCCACCTGGGATAGGAGAAACTCTTTGGCAGTG
>632
GGAATCAGCCCAGGGAAGTATGATACTTATGGAAGCACAAGGAAGAACTTGAGAATGATACTGCGAAATCTTATTGAAAATGACTCTGGAGTCTATTACTGTGCCACCTGGGATAGGAGAAACTCTTTGGCAGTG
>633
GGAATCAGCCCAGGGAAGTATGATACTTATGGAAGCACAAGGAAGAACTTGAGAATGATACTGCGAAATCTTATTGAAAATGACTCTGGAGTCTATTACTGTGCCACCTGGGATAGGAGAAACTCTTTGGCAGTG
>634
GGAATCAGCCCAGGGAAGTATGATACTTATGGAAGCACAAGGAAGAACTTGAGAATGATACTGCGAAATCTTATTGAAAATGACTCTGGAGTCTATTACTGTGCCACCTGGGATAGGAGAAACTCTTTGGCAGTG
>635
GGAATCAGCCCAGGGAAGTATGATACTTATGGAAGCACAAGGAAGAACTTGAGAATGATACTGCGAAATCTTATTGAAAATGACTCTGGAGTCTATTACTGTGCCACCTGGGATAGGAGAAACTCTTTGGCAGTG
>636
GGAATCAGCCCAGGGAAGTATGATACTTATGGAAGCACAAGGAAGAACTTGAGAATGATACTGCGAAATCTTATTGAAAATGACTCTGGAGTCTATTACTGTGCCACCTGGGATAGGAGAAACTCTTTGGCAGTG
>637
GGAATCAGCCCAGGGAAGTATGATACTTATGGAAGCACAAGGAAGAACTTGAGAATGATACTGCGAAATCTTATTGAAAATGACTCTGGAGTCTATTACTGTGCCACCTGGGATAGGAGAAACTCTTTGGCAGTG
>638
GGAATCAGCCCAGGGAAGTATGATACTTATGGAAGCACAAGGAAGAACTTGAGAATGATACTGCGAAATCTTATTGAAAATGACTCTGGAGTCTATTACTGTGCCACCTGGGATAGGAGAAACTCTTTGGCAGTG
>639
GGAATCAGCCCAGGGAAGTATGATACTTATGGAAGCACAAGGAAGAACTTGAGAATGATACTGCGAAATCTTATTGAAAATGACTCTGGAGTCTATTACTGTGCCACCTGGGATAGGAGAAACTCTTTGGCAGTG
>640
GGAATCAGCCCAGGGAAGTATGATACTTATGGAAGCACAAGGAAGAACTTGAGAATGATACTGCGAAATCTTATTGAAAATGACTCTGGAGTCTATTACTGTGCCACCTGGGATAGGAGAAACTCTTTGGCAGTG
>641
GGAATCAGCCCAGGGAAGTATGATACTTATGGAAGCACAAGGAAGAACTTGAGAATGATACTGCGAAATCTTATTGAAAATGACTCTGGAGTCTATTACTGTGCCACCTGGGATAGGAGAAACTCTTTGGCAGTG
>642
GGAATCAGCCCAGGGAAGTATGATACTTATGGAAGCACAAGGAAGAACTTGAGAATGATACTGCGAAATCTTATTGAAAATGACTCTGGAGTCTATTACTGTGCCACCTGGGATAGGAGAAACTCTTTGGCAGTG
>643
GGAATCAGCCCAGGGAAGTATGATACTTATGGAAGCACAAGGAAGAACTTGAGAATGATACTGCGAAATCTTATTGAAAATGACTCTGGAGTCTATTACTGTGCCACCTGGGATAGGAGAAACTCTTTGGCAGTG
>644
GGAATCAGCCCAGGGAAGTATGATACTTATGGAAGCACAAGGAAGAACTTGAGAATGATACTGCGAAATCTTATTGAAAATGACTCTGGAGTCTATTACTGTGCCACCTGGGATAGGAGAAACTCTTTGGCAGTG
>645
GGAATCAGCCCAGGGAAGTATGATACTTATGGAAGCACAAGGAAGAACTTGAGAATGATACTGCGAAATCTTATTGAAAATGACTCTGGAGTCTATTACTGTGCCACCTGGGATAGGAGAAACTCTTTGGCAGTG
>646
GGAATCAGCCCAGGGAAGTATGATACTTATGGAAGCACAAGGAAGAACTTGAGAATGATACTGCGAAATCTTATTGAAAATGACTCTGGAGTCTATTACTGTGCCACCTGGGATAGGAGAAACTCTTTGGCAGTG
>647
GGAATCAGCCCAGGGAAGTATGATACTTATGGAAGCACAAGGAAGAACTTGAGAATGATACTGCGAAATCTTATTGAAAATGACTCTGGAGTCTATTACTGTGCCACCTGGGATAGGAGAAACTCTTTGGCAGTG
>648
GGAATCAGCCCAGGGAAGTATGATACTTATGGAAGCACAAGGAAGAACTTGAGAATGATACTGCGAAATCTTATTGAAAATGACTCTGGAGTCTATTACTGTGCCACCTGGGATAGGAGAAACTCTTTGGCAGTG
>649
GGAATCAGCCCAGGGAAGTATGATACTTATGGAAGCACAAGGAAGAACTTGAGAATGATACTGCGAAATCTTATTGAAAATGACTCTGGAGTCTATTACTGTGCCACCTGGGATAGGAGAAACTCTTTGGCAGTG
>650
GGAATCAGCCCAGGGAAGTATGATACTTATGGAAGCACAAGGAAGAACTTGAGAATGATACTGCGAAATCTTATTGAAAATGACTCTGGAGTCTATTACTGTGCCACCTGGGATAGGAGAAACTCTTTGGCAGTG
>651
GGAATCAGCCCAGGGAAGTATGATACTTATGGAAGCACAAGGAAGAACTTGAGAATGATACTGCGAAATCTTATTGAAAATGACTCTGGAGTCTATTACTGTGCCACCTGGGATAGGAGAAACTCTTTGGCAGTG
>652
GGAATCAGCCCAGGGAAGTATGATACTTATGGAAGCACAAGGAAGAACTTGAGAATGATACTGCGAAATCTTATTGAAAATGACTCTGGAGTCTATTACTGTGCCACCTGGGATAGGAGAAACTCTTTGGCAGTG
>653
GGAATCAGCCCAGGGAAGTATGATACTTATGGAAGCACAAGGAAGAACTTGAGAATGATACTGCGAAATCTTATTGAAAATGACTCTGGAGTCTATTACTGTGCCACCTGGGATAGGAGAAACTCTTTGGCAGTG
>654
GGAATCAGCCCAGGGAAGTATGATACTTATGGAAGCACAAGGAAGAACTTGAGAATGATACTGCGAAATCTTATTGAAAATGACTCTGGAGTCTATTACTGTGCCACCTGGGATAGGAGAAACTCTTTGGCAGTG
>655
GGAATCAGCCCAGGGAAGTATGATACTTATGGAAGCACAAGGAAGAACTTGAGAATGATACTGCGAAATCTTATTGAAAATGACTCTGGAGTCTATTACTGTGCCACCTGGGATAGGAGAAACTCTTTGGCAGTG
>656
GGAATCAGCCCAGGGAAGTATGATACTTATGGAAGCACAAGGAAGAACTTGAGAATGATACTGCGAAATCTTATTGAAAATGACTCTGGAGTCTATTACTGTGCCACCTGGGATAGGAGAAACTCTTTGGCAGTG
>657
GGAATCAGCCCAGGGAAGTATGATACTTATGGAAGCACAAGGAAGAACTTGAGAATGATACTGCGAAATCTTATTGAAAATGACTCTGGAGTCTATTACTGTGCCACCTGGGATAGGAGAAACTCTTTGGCAGTG
>658
GGAATCAGCCCAGGGAAGTATGATACTTATGGAAGCACAAGGAAGAACTTGAGAATGATACTGCGAAATCTTATTGAAAATGACTCTGGAGTCTATTACTGTGCCACCTGGGATAGGAGAAACTCTTTGGCAGTG
>659
GGAATCAGCCCAGGGAAGTATGATACTTATGGAAGCACAAGGAAGAACTTGAGAATGATACTGCGAAATCTTATTGAAAATGACTCTGGAGTCTATTACTGTGCCACCTGGGATAGGAGAAACTCTTTGGCAGTG
>660
GGAATCAGCCCAGGGAAGTATGATACTTATGGAAGCACAAGGAAGAACTTGAGAATGATACTGCGAAATCTTATTGAAAATGACTCTGGAGTCTATTACTGTGCCACCTGGGATAGGAGAAACTCTTTGGCAGTG
>661
GGAATCAGCCCAGGGAAGTATGATACTTATGGAAGCACAAGGAAGAACTTGAGAATGATACTGCGAAATCTTATTGAAAATGACTCTGGAGTCTATTACTGTGCCACCTGGGATAGGAGAAACTCTTTGGCAGTG
>662
GGAATCAGCCCAGGGAAGTATGATACTTATGGAAGCACAAGGAAGAACTTGAGAATGATACTGCGAAATCTTATTGAAAATGACTCTGGAGTCTATTACTGTGCCACCTGGGATAGGAGAAACTCTTTGGCAGTG
>663
GGAATCAGCCCAGGGAAGTATGATACTTATGGAAGCACAAGGAAGAACTTGAGAATGATACTGCGAAATCTTATTGAAAATGACTCTGGAGTCTATTACTGTGCCACCTGGGATAGGAGAAACTCTTTGGCAGTG
>664
GGAATCAGCCCAGGGAAGTATGATACTTATGGAAGCACAAGGAAGAACTTGAGAATGATACTGCGAAATCTTATTGAAAATGACTCTGGAGTCTATTACTGTGCCACCTGGGATAGGAGAAACTCTTTGGCAGTG
>665
GGAATCAGCCCAGGGAAGTATGATACTTATGGAAGCACAAGGAAGAACTTGAGAATGATACTGCGAAATCTTATTGAAAATGACTCTGGAGTCTATTACTGTGCCACCTGGGATAGGAGAAACTCTTTGGCAGTG
>666
GGAATCAGCCCAGGGAAGTATGATACTTATGGAAGCACAAGGAAGAACTTGAGAATGATACTGCGAAATCTTATTGAAAATGACTCTGGAGTCTATTACTGTGCCACCTGGGATAGGAGAAACTCTTTGGCAGTG
>667
GGAATCAGCCCAGGGAAGTATGATACTTATGGAAGCACAAGGAAGAACTTGAGAATGATACTGCGAAATCTTATTGAAAATGACTCTGGAGTCTATTACTGTGCCACCTGGGATAGGAGAAACTCTTTGGCAGTG
>668
GGAATCAGCCCAGGGAAGTATGATACTTATGGAAGCACAAGGAAGAACTTGAGAATGATACTGCGAAATCTTATTGAAAATGACTCTGGAGTCTATTACTGTGCCACCTGGGATAGGAGAAACTCTTTGGCAGTG
>669
GGAATCAGCCCAGGGAAGTATGATACTTATGGAAGCACAAGGAAGAACTTGAGAATGATACTGCGAAATCTTATTGAAAATGACTCTGGAGTCTATTACTGTGCCACCTGGGATAGGAGAAACTCTTTGGCAGTG
>670
GGAATCAGCCCAGGGAAGTATGATACTTATGGAAGCACAAGGAAGAACTTGAGAATGATACTGCGAAATCTTATTGAAAATGACTCTGGAGTCTATTACTGTGCCACCTGGGATAGGAGAAACTCTTTGGCAGTG
>671
GGAATCAGCCCAGGGAAGTATGATACTTATGGAAGCACAAGGAAGAACTTGAGAATGATACTGCGAAATCTTATTGAAAATGACTCTGGAGTCTATTACTGTGCCACCTGGGATAGGAGAAACTCTTTGGCAGTG
>672
GGAATCAGCCCAGGGAAGTATGATACTTATGGAAGCACAAGGAAGAACTTGAGAATGATACTGCGAAATCTTATTGAAAATGACTCTGGAGTCTATTACTGTGCCACCTGGGATAGGAGAAACTCTTTGGCAGTG
>673
GGAATCAGCCCAGGGAAGTATGATACTTATGGAAGCACAAGGAAGAACTTGAGAATGATACTGCGAAATCTTATTGAAAATGACTCTGGAGTCTATTACTGTGCCACCTGGGATAGGAGAAACTCTTTGGCAGTG
>674
GGAATCAGCCCAGGGAAGTATGATACTTATGGAAGCACAAGGAAGAACTTGAGAATGATACTGCGAAATCTTATTGAAAATGACTCTGGAGTCTATTACTGTGCCACCTGGGATAGGAGAAACTCTTTGGCAGTG
>675
GGAATCAGCCCAGGGAAGTATGATACTTATGGAAGCACAAGGAAGAACTTGAGAATGATACTGCGAAATCTTATTGAAAATGACTCTGGAGTCTATTACTGTGCCACCTGGGATAGGAGAAACTCTTTGGCAGTG
>676
GGAATCAGCCCAGGGAAGTATGATACTTATGGAAGCACAAGGAAGAACTTGAGAATGATACTGCGAAATCTTATTGAAAATGACTCTGGAGTCTATTACTGTGCCACCTGGGATAGGAGAAACTCTTTGGCAGTG
>677
GGAATCAGCCCAGGGAAGTATGATACTTATGGAAGCACAAGGAAGAACTTGAGAATGATACTGCGAAATCTTATTGAAAATGACTCTGGAGTCTATTACTGTGCCACCTGGGATAGGAGAAACTCTTTGGCAGTG
>678
GGAATCAGCCCAGGGAAGTATGATACTTATGGAAGCACAAGGAAGAACTTGAGAATGATACTGCGAAATCTTATTGAAAATGACTCTGGAGTCTATTACTGTGCCACCTGGGATAGGAGAAACTCTTTGGCAGTG
>679
GGAATCAGCCCAGGGAAGTATGATACTTATGGAAGCACAAGGAAGAACTTGAGAATGATACTGCGAAATCTTATTGAAAATGACTCTGGAGTCTATTACTGTGCCACCTGGGATAGGAGAAACTCTTTGGCAGTG
>680
GGAATCAGCCCAGGGAAGTATGATACTTATGGAAGCACAAGGAAGAACTTGAGAATGATACTGCGAAATCTTATTGAAAATGACTCTGGAGTCTATTACTGTGCCACCTGGGATAGGAGAAACTCTTTGGCAGTG
>681
GGAATCAGCCCAGGGAAGTATGATACTTATGGAAGCACAAGGAAGAACTTGAGAATGATACTGCGAAATCTTATTGAAAATGACTCTGGAGTCTATTACTGTGCCACCTGGGATAGGAGAAACTCTTTGGCAGTG
>682
GGAATCAGCCCAGGGAAGTATGATACTTATGGAAGCACAAGGAAGAACTTGAGAATGATACTGCGAAATCTTATTGAAAATGACTCTGGAGTCTATTACTGTGCCACCTGGGATAGGAGAAACTCTTTGGCAGTG
>683
GGAATCAGCCCAGGGAAGTATGATACTTATGGAAGCACAAGGAAGAACTTGAGAATGATACTGCGAAATCTTATTGAAAATGACTCTGGAGTCTATTACTGTGCCACCTGGGATAGGAGAAACTCTTTGGCAGTG
>684
GGAATCAGCCCAGGGAAGTATGATACTTATGGAAGCACAAGGAAGAACTTGAGAATGATACTGCGAAATCTTATTGAAAATGACTCTGGAGTCTATTACTGTGCCACCTGGGATAGGAGAAACTCTTTGGCAGTG
>685
GGAATCAGCCCAGGGAAGTATGATACTTATGGAAGCACAAGGAAGAACTTGAGAATGATACTGCGAAATCTTATTGAAAATGACTCTGGAGTCTATTACTGTGCCACCTGGGATAGGAGAAACTCTTTGGCAGTG
>686
GGAATCAGCCCAGGGAAGTATGATACTTATGGAAGCACAAGGAAGAACTTGAGAATGATACTGCGAAATCTTATTGAAAATGACTCTGGAGTCTATTACTGTGCCACCTGGGATAGGAGAAACTCTTTGGCAGTG
>687
GGAATCAGCCCAGGGAAGTATGATACTTATGGAAGCACAAGGAAGAACTTGAGAATGATACTGCGAAATCTTATTGAAAATGACTCTGGAGTCTATTACTGTGCCACCTGGGATAGGAGAAACTCTTTGGCAGTG
>688
GGAATCAGCCCAGGGAAGTATGATACTTATGGAAGCACAAGGAAGAACTTGAGAATGATACTGCGAAATCTTATTGAAAATGACTCTGGAGTCTATTACTGTGCCACCTGGGATAGGAGAAACTCTTTGGCAGTG
>689
GGAATCAGCCCAGGGAAGTATGATACTTATGGAAGCACAAGGAAGAACTTGAGAATGATACTGCGAAATCTTATTGAAAATGACTCTGGAGTCTATTACTGTGCCACCTGGGATAGGAGAAACTCTTTGGCAGTG
>690
GGAATCAGCCCAGGGAAGTATGATACTTATGGAAGCACAAGGAAGAACTTGAGAATGATACTGCGAAATCTTATTGAAAATGACTCTGGAGTCTATTACTGTGCCACCTGGGATAGGAGAAACTCTTTGGCAGTG
>691
GGAATCAGCCCAGGGAAGTATGATACTTATGGAAGCACAAGGAAGAACTTGAGAATGATACTGCGAAATCTTATTGAAAATGACTCTGGAGTCTATTACTGTGCCACCTGGGATAGGAGAAACTCTTTGGCAGTG
>692
GGAATCAGCCCAGGGAAGTATGATACTTATGGAAGCACAAGGAAGAACTTGAGAATGATACTGCGAAATCTTATTGAAAATGACTCTGGAGTCTATTACTGTGCCACCTGGGATAGGAGAAACTCTTTGGCAGTG
>693
GGAATCAGCCCAGGGAAGTATGATACTTATGGAAGCACAAGGAAGAACTTGAGAATGATACTGCGAAATCTTATTGAAAATGACTCTGGAGTCTATTACTGTGCCACCTGGGATAGGAGAAACTCTTTGGCAGTG
>694
GGAATCAGCCCAGGGAAGTATGATACTTATGGAAGCACAAGGAAGAACTTGAGAATGATACTGCGAAATCTTATTGAAAATGACTCTGGAGTCTATTACTGTGCCACCTGGGATAGGAGAAACTCTTTGGCAGTG
>695
GGAATCAGCCCAGGGAAGTATGATACTTATGGAAGCACAAGGAAGAACTTGAGAATGATACTGCGAAATCTTATTGAAAATGACTCTGGAGTCTATTACTGTGCCACCTGGGATAGGAGAAACTCTTTGGCAGTG
>696
GGAATCAGCCCAGGGAAGTATGATACTTATGGAAGCACAAGGAAGAACTTGAGAATGATACTGCGAAATCTTATTGAAAATGACTCTGGAGTCTATTACTGTGCCACCTGGGATAGGAGAAACTCTTTGGCAGTG
>697
GGAATCAGCCCAGGGAAGTATGATACTTATGGAAGCACAAGGAAGAACTTGAGAATGATACTGCGAAATCTTATTGAAAATGACTCTGGAGTCTATTACTGTGCCACCTGGGATAGGAGAAACTCTTTGGCAGTG
>698
GGAATCAGCCCAGGGAAGTATGATACTTATGGAAGCACAAGGAAGAACTTGAGAATGATACTGCGAAATCTTATTGAAAATGACTCTGGAGTCTATTACTGTGCCACCTGGGATAGGAGAAACTCTTTGGCAGTG
>699
GGAATCAGCCCAGGGAAGTATGATACTTATGGAAGCACAAGGAAGAACTTGAGAATGATACTGCGAAATCTTATTGAAAATGACTCTGGAGTCTATTACTGTGCCACCTGGGATAGGAGAAACTCTTTGGCAGTG
>700
GGAATCAGCCCAGGGAAGTATGATACTTATGGAAGCACAAGGAAGAACTTGAGAATGATACTGCGAAATCTTATTGAAAATGACTCTGGAGTCTATTACTGTGCCACCTGGGATAGGAGAAACTCTTTGGCAGTG
>701
GGAATCAGCCCAGGGAAGTATGATACTTATGGAAGCACAAGGAAGAACTTGAGAATGATACTGCGAAATCTTATTGAAAATGACTCTGGAGTCTATTACTGTGCCACCTGGGATAGGAGAAACTCTTTGGCAGTG
>702
GGAATCAGCCCAGGGAAGTATGATACTTATGGAAGCACAAGGAAGAACTTGAGAATGATACTGCGAAATCTTATTGAAAATGACTCTGGAGTCTATTACTGTGCCACCTGGGATAGGAGAAACTCTTTGGCAGTG
>703
GGAATCAGCCCAGGGAAGTATGATACTTATGGAAGCACAAGGAAGAACTTGAGAATGATACTGCGAAATCTTATTGAAAATGACTCTGGAGTCTATTACTGTGCCACCTGGGATAGGAGAAACTCTTTGGCAGTG
>704
GGAATCAGCCCAGGGAAGTATGATACTTATGGAAGCACAAGGAAGAACTTGAGAATGATACTGCGAAATCTTATTGAAAATGACTCTGGAGTCTATTACTGTGCCACCTGGGATAGGAGAAACTCTTTGGCAGTG
>705
GGAATCAGCCCAGGGAAGTATGATACTTATGGAAGCACAAGGAAGAACTTGAGAATGATACTGCGAAATCTTATTGAAAATGACTCTGGAGTCTATTACTGTGCCACCTGGGATAGGAGAAACTCTTTGGCAGTG
>706
GGAATCAGCCCAGGGAAGTATGATACTTATGGAAGCACAAGGAAGAACTTGAGAATGATACTGCGAAATCTTATTGAAAATGACTCTGGAGTCTATTACTGTGCCACCTGGGATAGGAGAAACTCTTTGGCAGTG
>707
GGAATCAGCCCAGGGAAGTATGATACTTATGGAAGCACAAGGAAGAACTTGAGAATGATACTGCGAAATCTTATTGAAAATGACTCTGGAGTCTATTACTGTGCCACCTGGGATAGGAGAAACTCTTTGGCAGTG
>708
GGAATCAGCCCAGGGAAGTATGATACTTATGGAAGCACAAGGAAGAACTTGAGAATGATACTGCGAAATCTTATTGAAAATGACTCTGGAGTCTATTACTGTGCCACCTGGGATAGGAGAAACTCTTTGGCAGTG
>709
GGAATCAGCCCAGGGAAGTATGATACTTATGGAAGCACAAGGAAGAACTTGAGAATGATACTGCGAAATCTTATTGAAAATGACTCTGGAGTCTATTACTGTGCCACCTGGGATAGGAGAAACTCTTTGGCAGTG
>710
GGAATCAGCCCAGGGAAGTATGATACTTATGGAAGCACAAGGAAGAACTTGAGAATGATACTGCGAAATCTTATTGAAAATGACTCTGGAGTCTATTACTGTGCCACCTGGGATAGGAGAAACTCTTTGGCAGTG
>711
GGAATCAGCCCAGGGAAGTATGATACTTATGGAAGCACAAGGAAGAACTTGAGAATGATACTGCGAAATCTTATTGAAAATGACTCTGGAGTCTATTACTGTGCCACCTGGGATAGGAGAAACTCTTTGGCAGTG
>712
GGAATCAGCCCAGGGAAGTATGATACTTATGGAAGCACAAGGAAGAACTTGAGAATGATACTGCGAAATCTTATTGAAAATGACTCTGGAGTCTATTACTGTGCCACCTGGGATAGGAGAAACTCTTTGGCAGTG
>713
GGAATCAGCCCAGGGAAGTATGATACTTATGGAAGCACAAGGAAGAACTTGAGAATGATACTGCGAAATCTTATTGAAAATGACTCTGGAGTCTATTACTGTGCCACCTGGGATAGGAGAAACTCTTTGGCAGTG
>714
GGAATCAGCCCAGGGAAGTATGATACTTATGGAAGCACAAGGAAGAACTTGAGAATGATACTGCGAAATCTTATTGAAAATGACTCTGGAGTCTATTACTGTGCCACCTGGGATAGGAGAAACTCTTTGGCAGTG
>715
GGAATCAGCCCAGGGAAGTATGATACTTATGGAAGCACAAGGAAGAACTTGAGAATGATACTGCGAAATCTTATTGAAAATGACTCTGGAGTCTATTACTGTGCCACCTGGGATAGGAGAAACTCTTTGGCAGTG
>716
GGAATCAGCCCAGGGAAGTATGATACTTATGGAAGCACAAGGAAGAACTTGAGAATGATACTGCGAAATCTTATTGAAAATGACTCTGGAGTCTATTACTGTGCCACCTGGGATAGGAGAAACTCTTTGGCAGTG
>717
GGAATCAGCCCAGGGAAGTATGATACTTATGGAAGCACAAGGAAGAACTTGAGAATGATACTGCGAAATCTTATTGAAAATGACTCTGGAGTCTATTACTGTGCCACCTGGGATAGGAGAAACTCTTTGGCAGTG
>718
GGAATCAGCCCAGGGAAGTATGATACTTATGGAAGCACAAGGAAGAACTTGAGAATGATACTGCGAAATCTTATTGAAAATGACTCTGGAGTCTATTACTGTGCCACCTGGGATAGGAGAAACTCTTTGGCAGTG
>719
GGAATCAGCCCAGGGAAGTATGATACTTATGGAAGCACAAGGAAGAACTTGAGAATGATACTGCGAAATCTTATTGAAAATGACTCTGGAGTCTATTACTGTGCCACCTGGGATAGGAGAAACTCTTTGGCAGTG
>720
GGAATCAGCCCAGGGAAGTATGATACTTATGGAAGCACAAGGAAGAACTTGAGAATGATACTGCGAAATCTTATTGAAAATGACTCTGGAGTCTATTACTGTGCCACCTGGGATAGGAGAAACTCTTTGGCAGTG
>721
GGAATCAGCCCAGGGAAGTATGATACTTATGGAAGCACAAGGAAGAACTTGAGAATGATACTGCGAAATCTTATTGAAAATGACTCTGGAGTCTATTACTGTGCCACCTGGGATAGGAGAAACTCTTTGGCAGTG
>722
GGAATCAGCCCAGGGAAGTATGATACTTATGGAAGCACAAGGAAGAACTTGAGAATGATACTGCGAAATCTTATTGAAAATGACTCTGGAGTCTATTACTGTGCCACCTGGGATAGGAGAAACTCTTTGGCAGTG
>723
GGAATCAGCCCAGGGAAGTATGATACTTATGGAAGCACAAGGAAGAACTTGAGAATGATACTGCGAAATCTTATTGAAAATGACTCTGGAGTCTATTACTGTGCCACCTGGGATAGGAGAAACTCTTTGGCAGTG
>724
GGAATCAGCCCAGGGAAGTATGATACTTATGGAAGCACAAGGAAGAACTTGAGAATGATACTGCGAAATCTTATTGAAAATGACTCTGGAGTCTATTACTGTGCCACCTGGGATAGGAGAAACTCTTTGGCAGTG
>725
GGAATCAGCCCAGGGAAGTATGATACTTATGGAAGCACAAGGAAGAACTTGAGAATGATACTGCGAAATCTTATTGAAAATGACTCTGGAGTCTATTACTGTGCCACCTGGGATAGGAGAAACTCTTTGGCAGTG
>726
GGAATCAGCCCAGGGAAGTATGATACTTATGGAAGCACAAGGAAGAACTTGAGAATGATACTGCGAAATCTTATTGAAAATGACTCTGGAGTCTATTACTGTGCCACCTGGGATAGGAGAAACTCTTTGGCAGTG
>727
GGAATCAGCCCAGGGAAGTATGATACTTATGGAAGCACAAGGAAGAACTTGAGAATGATACTGCGAAATCTTATTGAAAATGACTCTGGAGTCTATTACTGTGCCACCTGGGATAGGAGAAACTCTTTGGCAGTG
>728
GGAATCAGCCCAGGGAAGTATGATACTTATGGAAGCACAAGGAAGAACTTGAGAATGATACTGCGAAATCTTATTGAAAATGACTCTGGAGTCTATTACTGTGCCACCTGGGATAGGAGAAACTCTTTGGCAGTG
>729
GGAATCAGCCCAGGGAAGTATGATACTTATGGAAGCACAAGGAAGAACTTGAGAATGATACTGCGAAATCTTATTGAAAATGACTCTGGAGTCTATTACTGTGCCACCTGGGATAGGAGAAACTCTTTGGCAGTG
>730
GGAATCAGCCCAGGGAAGTATGATACTTATGGAAGCACAAGGAAGAACTTGAGAATGATACTGCGAAATCTTATTGAAAATGACTCTGGAGTCTATTACTGTGCCACCTGGGATAGGAGAAACTCTTTGGCAGTG
>731
GGAATCAGCCCAGGGAAGTATGATACTTATGGAAGCACAAGGAAGAACTTGAGAATGATACTGCGAAATCTTATTGAAAATGACTCTGGAGTCTATTACTGTGCCACCTGGGATAGGAGAAACTCTTTGGCAGTG
>732
GGAATCAGCCCAGGGAAGTATGATACTTATGGAAGCACAAGGAAGAACTTGAGAATGATACTGCGAAATCTTATTGAAAATGACTCTGGAGTCTATTACTGTGCCACCTGGGATAGGAGAAACTCTTTGGCAGTG
>733
GGAATCAGCCCAGGGAAGTATGATACTTATGGAAGCACAAGGAAGAACTTGAGAATGATACTGCGAAATCTTATTGAAAATGACTCTGGAGTCTATTACTGTGCCACCTGGGATAGGAGAAACTCTTTGGCAGTG
>734
GGAATCAGCCCAGGGAAGTATGATACTTATGGAAGCACAAGGAAGAACTTGAGAATGATACTGCGAAATCTTATTGAAAATGACTCTGGAGTCTATTACTGTGCCACCTGGGATAGGAGAAACTCTTTGGCAGTG
>735
GGAATCAGCCCAGGGAAGTATGATACTTATGGAAGCACAAGGAAGAACTTGAGAATGATACTGCGAAATCTTATTGAAAATGACTCTGGAGTCTATTACTGTGCCACCTGGGATAGGAGAAACTCTTTGGCAGTG
>736
GGAATCAGCCCAGGGAAGTATGATACTTATGGAAGCACAAGGAAGAACTTGAGAATGATACTGCGAAATCTTATTGAAAATGACTCTGGAGTCTATTACTGTGCCACCTGGGATAGGAGAAACTCTTTGGCAGTG
>737
GGAATCAGCCCAGGGAAGTATGATACTTATGGAAGCACAAGGAAGAACTTGAGAATGATACTGCGAAATCTTATTGAAAATGACTCTGGAGTCTATTACTGTGCCACCTGGGATAGGAGAAACTCTTTGGCAGTG
>738
GGAATCAGCCCAGGGAAGTATGATACTTATGGAAGCACAAGGAAGAACTTGAGAATGATACTGCGAAATCTTATTGAAAATGACTCTGGAGTCTATTACTGTGCCACCTGGGATAGGAGAAACTCTTTGGCAGTG
>739
GGAATCAGCCCAGGGAAGTATGATACTTATGGAAGCACAAGGAAGAACTTGAGAATGATACTGCGAAATCTTATTGAAAATGACTCTGGAGTCTATTACTGTGCCACCTGGGATAGGAGAAACTCTTTGGCAGTG
>740
GGAATCAGCCCAGGGAAGTATGATACTTATGGAAGCACAAGGAAGAACTTGAGAATGATACTGCGAAATCTTATTGAAAATGACTCTGGAGTCTATTACTGTGCCACCTGGGATAGGAGAAACTCTTTGGCAGTG
>741
GGAATCAGCCCAGGGAAGTATGATACTTATGGAAGCACAAGGAAGAACTTGAGAATGATACTGCGAAATCTTATTGAAAATGACTCTGGAGTCTATTACTGTGCCACCTGGGATAGGAGAAACTCTTTGGCAGTG
>742
GGAATCAGCCCAGGGAAGTATGATACTTATGGAAGCACAAGGAAGAACTTGAGAATGATACTGCGAAATCTTATTGAAAATGACTCTGGAGTCTATTACTGTGCCACCTGGGATAGGAGAAACTCTTTGGCAGTG
>743
GGAATCAGCCCAGGGAAGTATGATACTTATGGAAGCACAAGGAAGAACTTGAGAATGATACTGCGAAATCTTATTGAAAATGACTCTGGAGTCTATTACTGTGCCACCTGGGATAGGAGAAACTCTTTGGCAGTG
>744
GGAATCAGCCCAGGGAAGTATGATACTTATGGAAGCACAAGGAAGAACTTGAGAATGATACTGCGAAATCTTATTGAAAATGACTCTGGAGTCTATTACTGTGCCACCTGGGATAGGAGAAACTCTTTGGCAGTG
>745
GGAATCAGCCCAGGGAAGTATGATACTTATGGAAGCACAAGGAAGAACTTGAGAATGATACTGCGAAATCTTATTGAAAATGACTCTGGAGTCTATTACTGTGCCACCTGGGATAGGAGAAACTCTTTGGCAGTG
>746
GGAATCAGCCCAGGGAAGTATGATACTTATGGAAGCACAAGGAAGAACTTGAGAATGATACTGCGAAATCTTATTGAAAATGACTCTGGAGTCTATTACTGTGCCACCTGGGATAGGAGAAACTCTTTGGCAGTG
>747
GGAATCAGCCCAGGGAAGTATGATACTTATGGAAGCACAAGGAAGAACTTGAGAATGATACTGCGAAATCTTATTGAAAATGACTCTGGAGTCTATTACTGTGCCACCTGGGATAGGAGAAACTCTTTGGCAGTG
>748
GGAATCAGCCCAGGGAAGTATGATACTTATGGAAGCACAAGGAAGAACTTGAGAATGATACTGCGAAATCTTATTGAAAATGACTCTGGAGTCTATTACTGTGCCACCTGGGATAGGAGAAACTCTTTGGCAGTG
>749
GGAATCAGCCCAGGGAAGTATGATACTTATGGAAGCACAAGGAAGAACTTGAGAATGATACTGCGAAATCTTATTGAAAATGACTCTGGAGTCTATTACTGTGCCACCTGGGATAGGAGAAACTCTTTGGCAGTG
>750
GGAATCAGCCCAGGGAAGTATGATACTTATGGAAGCACAAGGAAGAACTTGAGAATGATACTGCGAAATCTTATTGAAAATGACTCTGGAGTCTATTACTGTGCCACCTGGGATAGGAGAAACTCTTTGGCAGTG
>751
GGAATCAGCCCAGGGAAGTATGATACTTATGGAAGCACAAGGAAGAACTTGAGAATGATACTGCGAAATCTTATTGAAAATGACTCTGGAGTCTATTACTGTGCCACCTGGGATAGGAGAAACTCTTTGGCAGTG
>752
GGAATCAGCCCAGGGAAGTATGATACTTATGGAAGCACAAGGAAGAACTTGAGAATGATACTGCGAAATCTTATTGAAAATGACTCTGGAGTCTATTACTGTGCCACCTGGGATAGGAGAAACTCTTTGGCAGTG
>753
GGAATCAGCCCAGGGAAGTATGATACTTATGGAAGCACAAGGAAGAACTTGAGAATGATACTGCGAAATCTTATTGAAAATGACTCTGGAGTCTATTACTGTGCCACCTGGGATAGGAGAAACTCTTTGGCAGTG
>754
GGAATCAGCCCAGGGAAGTATGATACTTATGGAAGCACAAGGAAGAACTTGAGAATGATACTGCGAAATCTTATTGAAAATGACTCTGGAGTCTATTACTGTGCCACCTGGGATAGGAGAAACTCTTTGGCAGTG
>755
GGAATCAGCCCAGGGAAGTATGATACTTATGGAAGCACAAGGAAGAACTTGAGAATGATACTGCGAAATCTTATTGAAAATGACTCTGGAGTCTATTACTGTGCCACCTGGGATAGGAGAAACTCTTTGGCAGTG
>756
GGAATCAGCCCAGGGAAGTATGATACTTATGGAAGCACAAGGAAGAACTTGAGAATGATACTGCGAAATCTTATTGAAAATGACTCTGGAGTCTATTACTGTGCCACCTGGGATAGGAGAAACTCTTTGGCAGTG
>757
GGAATCAGCCCAGGGAAGTATGATACTTATGGAAGCACAAGGAAGAACTTGAGAATGATACTGCGAAATCTTATTGAAAATGACTCTGGAGTCTATTACTGTGCCACCTGGGATAGGAGAAACTCTTTGGCAGTG
>758
GGAATCAGCCCAGGGAAGTATGATACTTATGGAAGCACAAGGAAGAACTTGAGAATGATACTGCGAAATCTTATTGAAAATGACTCTGGAGTCTATTACTGTGCCACCTGGGATAGGAGAAACTCTTTGGCAGTG
>759
GGAATCAGCCCAGGGAAGTATGATACTTATGGAAGCACAAGGAAGAACTTGAGAATGATACTGCGAAATCTTATTGAAAATGACTCTGGAGTCTATTACTGTGCCACCTGGGATAGGAGAAACTCTTTGGCAGTG
>760
GGAATCAGCCCAGGGAAGTATGATACTTATGGAAGCACAAGGAAGAACTTGAGAATGATACTGCGAAATCTTATTGAAAATGACTCTGGAGTCTATTACTGTGCCACCTGGGATAGGAGAAACTCTTTGGCAGTG
>761
GGAATCAGCCCAGGGAAGTATGATACTTATGGAAGCACAAGGAAGAACTTGAGAATGATACTGCGAAATCTTATTGAAAATGACTCTGGAGTCTATTACTGTGCCACCTGGGATAGGAGAAACTCTTTGGCAGTG
>762
GGAATCAGCCCAGGGAAGTATGATACTTATGGAAGCACAAGGAAGAACTTGAGAATGATACTGCGAAATCTTATTGAAAATGACTCTGGAGTCTATTACTGTGCCACCTGGGATAGGAGAAACTCTTTGGCAGTG
>763
GGAATCAGCCCAGGGAAGTATGATACTTATGGAAGCACAAGGAAGAACTTGAGAATGATACTGCGAAATCTTATTGAAAATGACTCTGGAGTCTATTACTGTGCCACCTGGGATAGGAGAAACTCTTTGGCAGTG
>764
GGAATCAGCCCAGGGAAGTATGATACTTATGGAAGCACAAGGAAGAACTTGAGAATGATACTGCGAAATCTTATTGAAAATGACTCTGGAGTCTATTACTGTGCCACCTGGGATAGGAGAAACTCTTTGGCAGTG
>765
GGAATCAGCCCAGGGAAGTATGATACTTATGGAAGCACAAGGAAGAACTTGAGAATGATACTGCGAAATCTTATTGAAAATGACTCTGGAGTCTATTACTGTGCCACCTGGGATAGGAGAAACTCTTTGGCAGTG
>766
GGAATCAGCCCAGGGAAGTATGATACTTATGGAAGCACAAGGAAGAACTTGAGAATGATACTGCGAAATCTTATTGAAAATGACTCTGGAGTCTATTACTGTGCCACCTGGGATAGGAGAAACTCTTTGGCAGTG
>767
GGAATCAGCCCAGGGAAGTATGATACTTATGGAAGCACAAGGAAGAACTTGAGAATGATACTGCGAAATCTTATTGAAAATGACTCTGGAGTCTATTACTGTGCCACCTGGGATAGGAGAAACTCTTTGGCAGTG
>768
GGAATCAGCCCAGGGAAGTATGATACTTATGGAAGCACAAGGAAGAACTTGAGAATGATACTGCGAAATCTTATTGAAAATGACTCTGGAGTCTATTACTGTGCCACCTGGGATAGGAGAAACTCTTTGGCAGTG
>769
GGAATCAGCCCAGGGAAGTATGATACTTATGGAAGCACAAGGAAGAACTTGAGAATGATACTGCGAAATCTTATTGAAAATGACTCTGGAGTCTATTACTGTGCCACCTGGGATAGGAGAAACTCTTTGGCAGTG
>770
GGAATCAGCCCAGGGAAGTATGATACTTATGGAAGCACAAGGAAGAACTTGAGAATGATACTGCGAAATCTTATTGAAAATGACTCTGGAGTCTATTACTGTGCCACCTGGGATAGGAGAAACTCTTTGGCAGTG
>771
GGAATCAGCCCAGGGAAGTATGATACTTATGGAAGCACAAGGAAGAACTTGAGAATGATACTGCGAAATCTTATTGAAAATGACTCTGGAGTCTATTACTGTGCCACCTGGGATAGGAGAAACTCTTTGGCAGTG
>772
GGAATCAGCCCAGGGAAGTATGATACTTATGGAAGCACAAGGAAGAACTTGAGAATGATACTGCGAAATCTTATTGAAAATGACTCTGGAGTCTATTACTGTGCCACCTGGGATAGGAGAAACTCTTTGGCAGTG
>773
GGAATCAGCCCAGGGAAGTATGATACTTATGGAAGCACAAGGAAGAACTTGAGAATGATACTGCGAAATCTTATTGAAAATGACTCTGGAGTCTATTACTGTGCCACCTGGGATAGGAGAAACTCTTTGGCAGTG
>774
GGAATCAGCCCAGGGAAGTATGATACTTATGGAAGCACAAGGAAGAACTTGAGAATGATACTGCGAAATCTTATTGAAAATGACTCTGGAGTCTATTACTGTGCCACCTGGGATAGGAGAAACTCTTTGGCAGTG
>775
GGAATCAGCCCAGGGAAGTATGATACTTATGGAAGCACAAGGAAGAACTTGAGAATGATACTGCGAAATCTTATTGAAAATGACTCTGGAGTCTATTACTGTGCCACCTGGGATAGGAGAAACTCTTTGGCAGTG
>776
GGAATCAGCCCAGGGAAGTATGATACTTATGGAAGCACAAGGAAGAACTTGAGAATGATACTGCGAAATCTTATTGAAAATGACTCTGGAGTCTATTACTGTGCCACCTGGGATAGGAGAAACTCTTTGGCAGTG
>777
GGAATCAGCCCAGGGAAGTATGATACTTATGGAAGCACAAGGAAGAACTTGAGAATGATACTGCGAAATCTTATTGAAAATGACTCTGGAGTCTATTACTGTGCCACCTGGGATAGGAGAAACTCTTTGGCAGTG
>778
GGAATCAGCCCAGGGAAGTATGATACTTATGGAAGCACAAGGAAGAACTTGAGAATGATACTGCGAAATCTTATTGAAAATGACTCTGGAGTCTATTACTGTGCCACCTGGGATAGGAGAAACTCTTTGGCAGTG
>779
GGAATCAGCCCAGGGAAGTATGATACTTATGGAAGCACAAGGAAGAACTTGAGAATGATACTGCGAAATCTTATTGAAAATGACTCTGGAGTCTATTACTGTGCCACCTGGGATAGGAGAAACTCTTTGGCAGTG
>780
GGAATCAGCCCAGGGAAGTATGATACTTATGGAAGCACAAGGAAGAACTTGAGAATGATACTGCGAAATCTTATTGAAAATGACTCTGGAGTCTATTACTGTGCCACCTGGGATAGGAGAAACTCTTTGGCAGTG
>781
GGAATCAGCCCAGGGAAGTATGATACTTATGGAAGCACAAGGAAGAACTTGAGAATGATACTGCGAAATCTTATTGAAAATGACTCTGGAGTCTATTACTGTGCCACCTGGGATAGGAGAAACTCTTTGGCAGTG
>782
GGAATCAGCCCAGGGAAGTATGATACTTATGGAAGCACAAGGAAGAACTTGAGAATGATACTGCGAAATCTTATTGAAAATGACTCTGGAGTCTATTACTGTGCCACCTGGGATAGGAGAAACTCTTTGGCAGTG
>783
GGAATCAGCCCAGGGAAGTATGATACTTATGGAAGCACAAGGAAGAACTTGAGAATGATACTGCGAAATCTTATTGAAAATGACTCTGGAGTCTATTACTGTGCCACCTGGGATAGGAGAAACTCTTTGGCAGTG
>784
GGAATCAGCCCAGGGAAGTATGATACTTATGGAAGCACAAGGAAGAACTTGAGAATGATACTGCGAAATCTTATTGAAAATGACTCTGGAGTCTATTACTGTGCCACCTGGGATAGGAGAAACTCTTTGGCAGTG
>785
GGAATCAGCCCAGGGAAGTATGATACTTATGGAAGCACAAGGAAGAACTTGAGAATGATACTGCGAAATCTTATTGAAAATGACTCTGGAGTCTATTACTGTGCCACCTGGGATAGGAGAAACTCTTTGGCAGTG
>786
GGAATCAGCCCAGGGAAGTATGATACTTATGGAAGCACAAGGAAGAACTTGAGAATGATACTGCGAAATCTTATTGAAAATGACTCTGGAGTCTATTACTGTGCCACCTGGGATAGGAGAAACTCTTTGGCAGTG
>787
GGAATCAGCCCAGGGAAGTATGATACTTATGGAAGCACAAGGAAGAACTTGAGAATGATACTGCGAAATCTTATTGAAAATGACTCTGGAGTCTATTACTGTGCCACCTGGGATAGGAGAAACTCTTTGGCAGTG
>788
GGAATCAGCCCAGGGAAGTATGATACTTATGGAAGCACAAGGAAGAACTTGAGAATGATACTGCGAAATCTTATTGAAAATGACTCTGGAGTCTATTACTGTGCCACCTGGGATAGGAGAAACTCTTTGGCAGTG
>789
GGAATCAGCCCAGGGAAGTATGATACTTATGGAAGCACAAGGAAGAACTTGAGAATGATACTGCGAAATCTTATTGAAAATGACTCTGGAGTCTATTACTGTGCCACCTGGGATAGGAGAAACTCTTTGGCAGTG
>790
GGAATCAGCCCAGGGAAGTATGATACTTATGGAAGCACAAGGAAGAACTTGAGAATGATACTGCGAAATCTTATTGAAAATGACTCTGGAGTCTATTACTGTGCCACCTGGGATAGGAGAAACTCTTTGGCAGTG
>791
GGAATCAGCCCAGGGAAGTATGATACTTATGGAAGCACAAGGAAGAACTTGAGAATGATACTGCGAAATCTTATTGAAAATGACTCTGGAGTCTATTACTGTGCCACCTGGGATAGGAGAAACTCTTTGGCAGTG
>792
GGAATCAGCCCAGGGAAGTATGATACTTATGGAAGCACAAGGAAGAACTTGAGAATGATACTGCGAAATCTTATTGAAAATGACTCTGGAGTCTATTACTGTGCCACCTGGGATAGGAGAAACTCTTTGGCAGTG
>793
GGAATCAGCCCAGGGAAGTATGATACTTATGGAAGCACAAGGAAGAACTTGAGAATGATACTGCGAAATCTTATTGAAAATGACTCTGGAGTCTATTACTGTGCCACCTGGGATAGGAGAAACTCTTTGGCAGTG
>794
GGAATCAGCCCAGGGAAGTATGATACTTATGGAAGCACAAGGAAGAACTTGAGAATGATACTGCGAAATCTTATTGAAAATGACTCTGGAGTCTATTACTGTGCCACCTGGGATAGGAGAAACTCTTTGGCAGTG
>795
GGAATCAGCCCAGGGAAGTATGATACTTATGGAAGCACAAGGAAGAACTTGAGAATGATACTGCGAAATCTTATTGAAAATGACTCTGGAGTCTATTACTGTGCCACCTGGGATAGGAGAAACTCTTTGGCAGTG
>796
GGAATCAGCCCAGGGAAGTATGATACTTATGGAAGCACAAGGAAGAACTTGAGAATGATACTGCGAAATCTTATTGAAAATGACTCTGGAGTCTATTACTGTGCCACCTGGGATAGGAGAAACTCTTTGGCAGTG
>797
GGAATCAGCCCAGGGAAGTATGATACTTATGGAAGCACAAGGAAGAACTTGAGAATGATACTGCGAAATCTTATTGAAAATGACTCTGGAGTCTATTACTGTGCCACCTGGGATAGGAGAAACTCTTTGGCAGTG
>798
GGAATCAGCCCAGGGAAGTATGATACTTATGGAAGCACAAGGAAGAACTTGAGAATGATACTGCGAAATCTTATTGAAAATGACTCTGGAGTCTATTACTGTGCCACCTGGGATAGGAGAAACTCTTTGGCAGTG
>799
GGAATCAGCCCAGGGAAGTATGATACTTATGGAAGCACAAGGAAGAACTTGAGAATGATACTGCGAAATCTTATTGAAAATGACTCTGGAGTCTATTACTGTGCCACCTGGGATAGGAGAAACTCTTTGGCAGTG
>800
GGAATCAGCCCAGGGAAGTATGATACTTATGGAAGCACAAGGAAGAACTTGAGAATGATACTGCGAAATCTTATTGAAAATGACTCTGGAGTCTATTACTGTGCCACCTGGGATAGGAGAAACTCTTTGGCAGTG
>801
GGAATCAGCCCAGGGAAGTATGATACTTATGGAAGCACAAGGAAGAACTTGAGAATGATACTGCGAAATCTTATTGAAAATGACTCTGGAGTCTATTACTGTGCCACCTGGGATAGGAGAAACTCTTTGGCAGTG
>802
GGAATCAGCCCAGGGAAGTATGATACTTATGGAAGCACAAGGAAGAACTTGAGAATGATACTGCGAAATCTTATTGAAAATGACTCTGGAGTCTATTACTGTGCCACCTGGGATAGGAGAAACTCTTTGGCAGTG
>803
GGAATCAGCCCAGGGAAGTATGATACTTATGGAAGCACAAGGAAGAACTTGAGAATGATACTGCGAAATCTTATTGAAAATGACTCTGGAGTCTATTACTGTGCCACCTGGGATAGGAGAAACTCTTTGGCAGTG
>804
GGAATCAGCCCAGGGAAGTATGATACTTATGGAAGCACAAGGAAGAACTTGAGAATGATACTGCGAAATCTTATTGAAAATGACTCTGGAGTCTATTACTGTGCCACCTGGGATAGGAGAAACTCTTTGGCAGTG
>805
GGAATCAGCCCAGGGAAGTATGATACTTATGGAAGCACAAGGAAGAACTTGAGAATGATACTGCGAAATCTTATTGAAAATGACTCTGGAGTCTATTACTGTGCCACCTGGGATAGGAGAAACTCTTTGGCAGTG
>806
GGAATCAGCCCAGGGAAGTATGATACTTATGGAAGCACAAGGAAGAACTTGAGAATGATACTGCGAAATCTTATTGAAAATGACTCTGGAGTCTATTACTGTGCCACCTGGGATAGGAGAAACTCTTTGGCAGTG
>807
GGAATCAGCCCAGGGAAGTATGATACTTATGGAAGCACAAGGAAGAACTTGAGAATGATACTGCGAAATCTTATTGAAAATGACTCTGGAGTCTATTACTGTGCCACCTGGGATAGGAGAAACTCTTTGGCAGTG
>808
GGAATCAGCCCAGGGAAGTATGATACTTATGGAAGCACAAGGAAGAACTTGAGAATGATACTGCGAAATCTTATTGAAAATGACTCTGGAGTCTATTACTGTGCCACCTGGGATAGGAGAAACTCTTTGGCAGTG
>809
GGAATCAGCCCAGGGAAGTATGATACTTATGGAAGCACAAGGAAGAACTTGAGAATGATACTGCGAAATCTTATTGAAAATGACTCTGGAGTCTATTACTGTGCCACCTGGGATAGGAGAAACTCTTTGGCAGTG
>810
GGAATCAGCCCAGGGAAGTATGATACTTATGGAAGCACAAGGAAGAACTTGAGAATGATACTGCGAAATCTTATTGAAAATGACTCTGGAGTCTATTACTGTGCCACCTGGGATAGGAGAAACTCTTTGGCAGTG
>811
GGAATCAGCCCAGGGAAGTATGATACTTATGGAAGCACAAGGAAGAACTTGAGAATGATACTGCGAAATCTTATTGAAAATGACTCTGGAGTCTATTACTGTGCCACCTGGGATAGGAGAAACTCTTTGGCAGTG
>812
GGAATCAGCCCAGGGAAGTATGATACTTATGGAAGCACAAGGAAGAACTTGAGAATGATACTGCGAAATCTTATTGAAAATGACTCTGGAGTCTATTACTGTGCCACCTGGGATAGGAGAAACTCTTTGGCAGTG
>813
GGAATCAGCCCAGGGAAGTATGATACTTATGGAAGCACAAGGAAGAACTTGAGAATGATACTGCGAAATCTTATTGAAAATGACTCTGGAGTCTATTACTGTGCCACCTGGGATAGGAGAAACTCTTTGGCAGTG
>814
GGAATCAGCCCAGGGAAGTATGATACTTATGGAAGCACAAGGAAGAACTTGAGAATGATACTGCGAAATCTTATTGAAAATGACTCTGGAGTCTATTACTGTGCCACCTGGGATAGGAGAAACTCTTTGGCAGTG
>815
GGAATCAGCCCAGGGAAGTATGATACTTATGGAAGCACAAGGAAGAACTTGAGAATGATACTGCGAAATCTTATTGAAAATGACTCTGGAGTCTATTACTGTGCCACCTGGGATAGGAGAAACTCTTTGGCAGTG
>816
GGAATCAGCCCAGGGAAGTATGATACTTATGGAAGCACAAGGAAGAACTTGAGAATGATACTGCGAAATCTTATTGAAAATGACTCTGGAGTCTATTACTGTGCCACCTGGGATAGGAGAAACTCTTTGGCAGTG
>817
GGAATCAGCCCAGGGAAGTATGATACTTATGGAAGCACAAGGAAGAACTTGAGAATGATACTGCGAAATCTTATTGAAAATGACTCTGGAGTCTATTACTGTGCCACCTGGGATAGGAGAAACTCTTTGGCAGTG
>818
GGAATCAGCCCAGGGAAGTATGATACTTATGGAAGCACAAGGAAGAACTTGAGAATGATACTGCGAAATCTTATTGAAAATGACTCTGGAGTCTATTACTGTGCCACCTGGGATAGGAGAAACTCTTTGGCAGTG
>819
GGAATCAGCCCAGGGAAGTATGATACTTATGGAAGCACAAGGAAGAACTTGAGAATGATACTGCGAAATCTTATTGAAAATGACTCTGGAGTCTATTACTGTGCCACCTGGGATAGGAGAAACTCTTTGGCAGTG
>820
GGAATCAGCCCAGGGAAGTATGATACTTATGGAAGCACAAGGAAGAACTTGAGAATGATACTGCGAAATCTTATTGAAAATGACTCTGGAGTCTATTACTGTGCCACCTGGGATAGGAGAAACTCTTTGGCAGTG
>821
GGAATCAGCCCAGGGAAGTATGATACTTATGGAAGCACAAGGAAGAACTTGAGAATGATACTGCGAAATCTTATTGAAAATGACTCTGGAGTCTATTACTGTGCCACCTGGGATAGGAGAAACTCTTTGGCAGTG
>822
GGAATCAGCCCAGGGAAGTATGATACTTATGGAAGCACAAGGAAGAACTTGAGAATGATACTGCGAAATCTTATTGAAAATGACTCTGGAGTCTATTACTGTGCCACCTGGGATAGGAGAAACTCTTTGGCAGTG
>823
GGAATCAGCCCAGGGAAGTATGATACTTATGGAAGCACAAGGAAGAACTTGAGAATGATACTGCGAAATCTTATTGAAAATGACTCTGGAGTCTATTACTGTGCCACCTGGGATAGGAGAAACTCTTTGGCAGTG
>824
GGAATCAGCCCAGGGAAGTATGATACTTATGGAAGCACAAGGAAGAACTTGAGAATGATACTGCGAAATCTTATTGAAAATGACTCTGGAGTCTATTACTGTGCCACCTGGGATAGGAGAAACTCTTTGGCAGTG
>825
GGAATCAGCCCAGGGAAGTATGATACTTATGGAAGCACAAGGAAGAACTTGAGAATGATACTGCGAAATCTTATTGAAAATGACTCTGGAGTCTATTACTGTGCCACCTGGGATAGGAGAAACTCTTTGGCAGTG
>826
GGAATCAGCCCAGGGAAGTATGATACTTATGGAAGCACAAGGAAGAACTTGAGAATGATACTGCGAAATCTTATTGAAAATGACTCTGGAGTCTATTACTGTGCCACCTGGGATAGGAGAAACTCTTTGGCAGTG
>827
GGAATCAGCCCAGGGAAGTATGATACTTATGGAAGCACAAGGAAGAACTTGAGAATGATACTGCGAAATCTTATTGAAAATGACTCTGGAGTCTATTACTGTGCCACCTGGGATAGGAGAAACTCTTTGGCAGTG
>828
GGAATCAGCCCAGGGAAGTATGATACTTATGGAAGCACAAGGAAGAACTTGAGAATGATACTGCGAAATCTTATTGAAAATGACTCTGGAGTCTATTACTGTGCCACCTGGGATAGGAGAAACTCTTTGGCAGTG
>829
GGAATCAGCCCAGGGAAGTATGATACTTATGGAAGCACAAGGAAGAACTTGAGAATGATACTGCGAAATCTTATTGAAAATGACTCTGGAGTCTATTACTGTGCCACCTGGGATAGGAGAAACTCTTTGGCAGTG
>830
GGAATCAGCCCAGGGAAGTATGATACTTATGGAAGCACAAGGAAGAACTTGAGAATGATACTGCGAAATCTTATTGAAAATGACTCTGGAGTCTATTACTGTGCCACCTGGGATAGGAGAAACTCTTTGGCAGTG
>831
GGAATCAGCCCAGGGAAGTATGATACTTATGGAAGCACAAGGAAGAACTTGAGAATGATACTGCGAAATCTTATTGAAAATGACTCTGGAGTCTATTACTGTGCCACCTGGGATAGGAGAAACTCTTTGGCAGTG
>832
GGAATCAGCCCAGGGAAGTATGATACTTATGGAAGCACAAGGAAGAACTTGAGAATGATACTGCGAAATCTTATTGAAAATGACTCTGGAGTCTATTACTGTGCCACCTGGGATAGGAGAAACTCTTTGGCAGTG
>833
GGAATCAGCCCAGGGAAGTATGATACTTATGGAAGCACAAGGAAGAACTTGAGAATGATACTGCGAAATCTTATTGAAAATGACTCTGGAGTCTATTACTGTGCCACCTGGGATAGGAGAAACTCTTTGGCAGTG
>834
GGAATCAGCCCAGGGAAGTATGATACTTATGGAAGCACAAGGAAGAACTTGAGAATGATACTGCGAAATCTTATTGAAAATGACTCTGGAGTCTATTACTGTGCCACCTGGGATAGGAGAAACTCTTTGGCAGTG
>835
GGAATCAGCCCAGGGAAGTATGATACTTATGGAAGCACAAGGAAGAACTTGAGAATGATACTGCGAAATCTTATTGAAAATGACTCTGGAGTCTATTACTGTGCCACCTGGGATAGGAGAAACTCTTTGGCAGTG
>836
GGAATCAGCCCAGGGAAGTATGATACTTATGGAAGCACAAGGAAGAACTTGAGAATGATACTGCGAAATCTTATTGAAAATGACTCTGGAGTCTATTACTGTGCCACCTGGGATAGGAGAAACTCTTTGGCAGTG
>837
GGAATCAGCCCAGGGAAGTATGATACTTATGGAAGCACAAGGAAGAACTTGAGAATGATACTGCGAAATCTTATTGAAAATGACTCTGGAGTCTATTACTGTGCCACCTGGGATAGGAGAAACTCTTTGGCAGTG
>838
GGAATCAGCCCAGGGAAGTATGATACTTATGGAAGCACAAGGAAGAACTTGAGAATGATACTGCGAAATCTTATTGAAAATGACTCTGGAGTCTATTACTGTGCCACCTGGGATAGGAGAAACTCTTTGGCAGTG
>839
GGAATCAGCCCAGGGAAGTATGATACTTATGGAAGCACAAGGAAGAACTTGAGAATGATACTGCGAAATCTTATTGAAAATGACTCTGGAGTCTATTACTGTGCCACCTGGGATAGGAGAAACTCTTTGGCAGTG
>840
GGAATCAGCCCAGGGAAGTATGATACTTATGGAAGCACAAGGAAGAACTTGAGAATGATACTGCGAAATCTTATTGAAAATGACTCTGGAGTCTATTACTGTGCCACCTGGGATAGGAGAAACTCTTTGGCAGTG
>841
GGAATCAGCCCAGGGAAGTATGATACTTATGGAAGCACAAGGAAGAACTTGAGAATGATACTGCGAAATCTTATTGAAAATGACTCTGGAGTCTATTACTGTGCCACCTGGGATAGGAGAAACTCTTTGGCAGTG
>842
GGAATCAGCCCAGGGAAGTATGATACTTATGGAAGCACAAGGAAGAACTTGAGAATGATACTGCGAAATCTTATTGAAAATGACTCTGGAGTCTATTACTGTGCCACCTGGGATAGGAGAAACTCTTTGGCAGTG
>843
GGAATCAGCCCAGGGAAGTATGATACTTATGGAAGCACAAGGAAGAACTTGAGAATGATACTGCGAAATCTTATTGAAAATGACTCTGGAGTCTATTACTGTGCCACCTGGGATAGGAGAAACTCTTTGGCAGTG
>844
GGAATCAGCCCAGGGAAGTATGATACTTATGGAAGCACAAGGAAGAACTTGAGAATGATACTGCGAAATCTTATTGAAAATGACTCTGGAGTCTATTACTGTGCCACCTGGGATAGGAGAAACTCTTTGGCAGTG
>845
GGAATCAGCCCAGGGAAGTATGATACTTATGGAAGCACAAGGAAGAACTTGAGAATGATACTGCGAAATCTTATTGAAAATGACTCTGGAGTCTATTACTGTGCCACCTGGGATAGGAGAAACTCTTTGGCAGTG
>846
GGAATCAGCCCAGGGAAGTATGATACTTATGGAAGCACAAGGAAGAACTTGAGAATGATACTGCGAAATCTTATTGAAAATGACTCTGGAGTCTATTACTGTGCCACCTGGGATAGGAGAAACTCTTTGGCAGTG
>847
GGAATCAGCCCAGGGAAGTATGATACTTATGGAAGCACAAGGAAGAACTTGAGAATGATACTGCGAAATCTTATTGAAAATGACTCTGGAGTCTATTACTGTGCCACCTGGGATAGGAGAAACTCTTTGGCAGTG
>848
GGAATCAGCCCAGGGAAGTATGATACTTATGGAAGCACAAGGAAGAACTTGAGAATGATACTGCGAAATCTTATTGAAAATGACTCTGGAGTCTATTACTGTGCCACCTGGGATAGGAGAAACTCTTTGGCAGTG
>849
GGAATCAGCCCAGGGAAGTATGATACTTATGGAAGCACAAGGAAGAACTTGAGAATGATACTGCGAAATCTTATTGAAAATGACTCTGGAGTCTATTACTGTGCCACCTGGGATAGGAGAAACTCTTTGGCAGTG
>850
GGAATCAGCCCAGGGAAGTATGATACTTATGGAAGCACAAGGAAGAACTTGAGAATGATACTGCGAAATCTTATTGAAAATGACTCTGGAGTCTATTACTGTGCCACCTGGGATAGGAGAAACTCTTTGGCAGTG
>851
GGAATCAGCCCAGGGAAGTATGATACTTATGGAAGCACAAGGAAGAACTTGAGAATGATACTGCGAAATCTTATTGAAAATGACTCTGGAGTCTATTACTGTGCCACCTGGGATAGGAGAAACTCTTTGGCAGTG
>852
GGAATCAGCCCAGGGAAGTATGATACTTATGGAAGCACAAGGAAGAACTTGAGAATGATACTGCGAAATCTTATTGAAAATGACTCTGGAGTCTATTACTGTGCCACCTGGGATAGGAGAAACTCTTTGGCAGTG
>853
GGAATCAGCCCAGGGAAGTATGATACTTATGGAAGCACAAGGAAGAACTTGAGAATGATACTGCGAAATCTTATTGAAAATGACTCTGGAGTCTATTACTGTGCCACCTGGGATAGGAGAAACTCTTTGGCAGTG
>854
GGAATCAGCCCAGGGAAGTATGATACTTATGGAAGCACAAGGAAGAACTTGAGAATGATACTGCGAAATCTTATTGAAAATGACTCTGGAGTCTATTACTGTGCCACCTGGGATAGGAGAAACTCTTTGGCAGTG
>855
GGAATCAGCCCAGGGAAGTATGATACTTATGGAAGCACAAGGAAGAACTTGAGAATGATACTGCGAAATCTTATTGAAAATGACTCTGGAGTCTATTACTGTGCCACCTGGGATAGGAGAAACTCTTTGGCAGTG
>856
GGAATCAGCCCAGGGAAGTATGATACTTATGGAAGCACAAGGAAGAACTTGAGAATGATACTGCGAAATCTTATTGAAAATGACTCTGGAGTCTATTACTGTGCCACCTGGGATAGGAGAAACTCTTTGGCAGTG
>857
GGAATCAGCCCAGGGAAGTATGATACTTATGGAAGCACAAGGAAGAACTTGAGAATGATACTGCGAAATCTTATTGAAAATGACTCTGGAGTCTATTACTGTGCCACCTGGGATAGGAGAAACTCTTTGGCAGTG
>858
GGAATCAGCCCAGGGAAGTATGATACTTATGGAAGCACAAGGAAGAACTTGAGAATGATACTGCGAAATCTTATTGAAAATGACTCTGGAGTCTATTACTGTGCCACCTGGGATAGGAGAAACTCTTTGGCAGTG
>859
GGAATCAGCCCAGGGAAGTATGATACTTATGGAAGCACAAGGAAGAACTTGAGAATGATACTGCGAAATCTTATTGAAAATGACTCTGGAGTCTATTACTGTGCCACCTGGGATAGGAGAAACTCTTTGGCAGTG
>860
GGAATCAGCCCAGGGAAGTATGATACTTATGGAAGCACAAGGAAGAACTTGAGAATGATACTGCGAAATCTTATTGAAAATGACTCTGGAGTCTATTACTGTGCCACCTGGGATAGGAGAAACTCTTTGGCAGTG
>861
GGAATCAGCCCAGGGAAGTATGATACTTATGGAAGCACAAGGAAGAACTTGAGAATGATACTGCGAAATCTTATTGAAAATGACTCTGGAGTCTATTACTGTGCCACCTGGGATAGGAGAAACTCTTTGGCAGTG
>862
GGAATCAGCCCAGGGAAGTATGATACTTATGGAAGCACAAGGAAGAACTTGAGAATGATACTGCGAAATCTTATTGAAAATGACTCTGGAGTCTATTACTGTGCCACCTGGGATAGGAGAAACTCTTTGGCAGTG
>863
GGAATCAGCCCAGGGAAGTATGATACTTATGGAAGCACAAGGAAGAACTTGAGAATGATACTGCGAAATCTTATTGAAAATGACTCTGGAGTCTATTACTGTGCCACCTGGGATAGGAGAAACTCTTTGGCAGTG
>864
GGAATCAGCCCAGGGAAGTATGATACTTATGGAAGCACAAGGAAGAACTTGAGAATGATACTGCGAAATCTTATTGAAAATGACTCTGGAGTCTATTACTGTGCCACCTGGGATAGGAGAAACTCTTTGGCAGTG
>865
GGAATCAGCCCAGGGAAGTATGATACTTATGGAAGCACAAGGAAGAACTTGAGAATGATACTGCGAAATCTTATTGAAAATGACTCTGGAGTCTATTACTGTGCCACCTGGGATAGGAGAAACTCTTTGGCAGTG
>866
GGAATCAGCCCAGGGAAGTATGATACTTATGGAAGCACAAGGAAGAACTTGAGAATGATACTGCGAAATCTTATTGAAAATGACTCTGGAGTCTATTACTGTGCCACCTGGGATAGGAGAAACTCTTTGGCAGTG
>867
GGAATCAGCCCAGGGAAGTATGATACTTATGGAAGCACAAGGAAGAACTTGAGAATGATACTGCGAAATCTTATTGAAAATGACTCTGGAGTCTATTACTGTGCCACCTGGGATAGGAGAAACTCTTTGGCAGTG
>868
GGAATCAGCCCAGGGAAGTATGATACTTATGGAAGCACAAGGAAGAACTTGAGAATGATACTGCGAAATCTTATTGAAAATGACTCTGGAGTCTATTACTGTGCCACCTGGGATAGGAGAAACTCTTTGGCAGTG
>869
GGAATCAGCCCAGGGAAGTATGATACTTATGGAAGCACAAGGAAGAACTTGAGAATGATACTGCGAAATCTTATTGAAAATGACTCTGGAGTCTATTACTGTGCCACCTGGGATAGGAGAAACTCTTTGGCAGTG
>870
GGAATCAGCCCAGGGAAGTATGATACTTATGGAAGCACAAGGAAGAACTTGAGAATGATACTGCGAAATCTTATTGAAAATGACTCTGGAGTCTATTACTGTGCCACCTGGGATAGGAGAAACTCTTTGGCAGTG
>871
GGAATCAGCCCAGGGAAGTATGATACTTATGGAAGCACAAGGAAGAACTTGAGAATGATACTGCGAAATCTTATTGAAAATGACTCTGGAGTCTATTACTGTGCCACCTGGGATAGGAGAAACTCTTTGGCAGTG
>872
GGAATCAGCCCAGGGAAGTATGATACTTATGGAAGCACAAGGAAGAACTTGAGAATGATACTGCGAAATCTTATTGAAAATGACTCTGGAGTCTATTACTGTGCCACCTGGGATAGGAGAAACTCTTTGGCAGTG
>873
GGAATCAGCCCAGGGAAGTATGATACTTATGGAAGCACAAGGAAGAACTTGAGAATGATACTGCGAAATCTTATTGAAAATGACTCTGGAGTCTATTACTGTGCCACCTGGGATAGGAGAAACTCTTTGGCAGTG
>874
GGAATCAGCCCAGGGAAGTATGATACTTATGGAAGCACAAGGAAGAACTTGAGAATGATACTGCGAAATCTTATTGAAAATGACTCTGGAGTCTATTACTGTGCCACCTGGGATAGGAGAAACTCTTTGGCAGTG
>875
GGAATCAGCCCAGGGAAGTATGATACTTATGGAAGCACAAGGAAGAACTTGAGAATGATACTGCGAAATCTTATTGAAAATGACTCTGGAGTCTATTACTGTGCCACCTGGGATAGGAGAAACTCTTTGGCAGTG
>876
GGAATCAGCCCAGGGAAGTATGATACTTATGGAAGCACAAGGAAGAACTTGAGAATGATACTGCGAAATCTTATTGAAAATGACTCTGGAGTCTATTACTGTGCCACCTGGGATAGGAGAAACTCTTTGGCAGTG
>877
GGAATCAGCCCAGGGAAGTATGATACTTATGGAAGCACAAGGAAGAACTTGAGAATGATACTGCGAAATCTTATTGAAAATGACTCTGGAGTCTATTACTGTGCCACCTGGGATAGGAGAAACTCTTTGGCAGTG
>878
GGAATCAGCCCAGGGAAGTATGATACTTATGGAAGCACAAGGAAGAACTTGAGAATGATACTGCGAAATCTTATTGAAAATGACTCTGGAGTCTATTACTGTGCCACCTGGGATAGGAGAAACTCTTTGGCAGTG
>879
GGAATCAGCCCAGGGAAGTATGATACTTATGGAAGCACAAGGAAGAACTTGAGAATGATACTGCGAAATCTTATTGAAAATGACTCTGGAGTCTATTACTGTGCCACCTGGGATAGGAGAAACTCTTTGGCAGTG
>880
GGAATCAGCCCAGGGAAGTATGATACTTATGGAAGCACAAGGAAGAACTTGAGAATGATACTGCGAAATCTTATTGAAAATGACTCTGGAGTCTATTACTGTGCCACCTGGGATAGGAGAAACTCTTTGGCAGTG
>881
GGAATCAGCCCAGGGAAGTATGATACTTATGGAAGCACAAGGAAGAACTTGAGAATGATACTGCGAAATCTTATTGAAAATGACTCTGGAGTCTATTACTGTGCCACCTGGGATAGGAGAAACTCTTTGGCAGTG
>882
GGAATCAGCCCAGGGAAGTATGATACTTATGGAAGCACAAGGAAGAACTTGAGAATGATACTGCGAAATCTTATTGAAAATGACTCTGGAGTCTATTACTGTGCCACCTGGGATAGGAGAAACTCTTTGGCAGTG
>883
GGAATCAGCCCAGGGAAGTATGATACTTATGGAAGCACAAGGAAGAACTTGAGAATGATACTGCGAAATCTTATTGAAAATGACTCTGGAGTCTATTACTGTGCCACCTGGGATAGGAGAAACTCTTTGGCAGTG
>884
GGAATCAGCCCAGGGAAGTATGATACTTATGGAAGCACAAGGAAGAACTTGAGAATGATACTGCGAAATCTTATTGAAAATGACTCTGGAGTCTATTACTGTGCCACCTGGGATAGGAGAAACTCTTTGGCAGTG
>885
GGAATCAGCCCAGGGAAGTATGATACTTATGGAAGCACAAGGAAGAACTTGAGAATGATACTGCGAAATCTTATTGAAAATGACTCTGGAGTCTATTACTGTGCCACCTGGGATAGGAGAAACTCTTTGGCAGTG
>886
GGAATCAGCCCAGGGAAGTATGATACTTATGGAAGCACAAGGAAGAACTTGAGAATGATACTGCGAAATCTTATTGAAAATGACTCTGGAGTCTATTACTGTGCCACCTGGGATAGGAGAAACTCTTTGGCAGTG
>887
GGAATCAGCCCAGGGAAGTATGATACTTATGGAAGCACAAGGAAGAACTTGAGAATGATACTGCGAAATCTTATTGAAAATGACTCTGGAGTCTATTACTGTGCCACCTGGGATAGGAGAAACTCTTTGGCAGTG
>888
GGAATCAGCCCAGGGAAGTATGATACTTATGGAAGCACAAGGAAGAACTTGAGAATGATACTGCGAAATCTTATTGAAAATGACTCTGGAGTCTATTACTGTGCCACCTGGGATAGGAGAAACTCTTTGGCAGTG
>889
GGAATCAGCCCAGGGAAGTATGATACTTATGGAAGCACAAGGAAGAACTTGAGAATGATACTGCGAAATCTTATTGAAAATGACTCTGGAGTCTATTACTGTGCCACCTGGGATAGGAGAAACTCTTTGGCAGTG
>890
GGAATCAGCCCAGGGAAGTATGATACTTATGGAAGCACAAGGAAGAACTTGAGAATGATACTGCGAAATCTTATTGAAAATGACTCTGGAGTCTATTACTGTGCCACCTGGGATAGGAGAAACTCTTTGGCAGTG
>891
GGAATCAGCCCAGGGAAGTATGATACTTATGGAAGCACAAGGAAGAACTTGAGAATGATACTGCGAAATCTTATTGAAAATGACTCTGGAGTCTATTACTGTGCCACCTGGGATAGGAGAAACTCTTTGGCAGTG
>892
GGAATCAGCCCAGGGAAGTATGATACTTATGGAAGCACAAGGAAGAACTTGAGAATGATACTGCGAAATCTTATTGAAAATGACTCTGGAGTCTATTACTGTGCCACCTGGGATAGGAGAAACTCTTTGGCAGTG
>893
GGAATCAGCCCAGGGAAGTATGATACTTATGGAAGCACAAGGAAGAACTTGAGAATGATACTGCGAAATCTTATTGAAAATGACTCTGGAGTCTATTACTGTGCCACCTGGGATAGGAGAAACTCTTTGGCAGTG
>894
GGAATCAGCCCAGGGAAGTATGATACTTATGGAAGCACAAGGAAGAACTTGAGAATGATACTGCGAAATCTTATTGAAAATGACTCTGGAGTCTATTACTGTGCCACCTGGGATAGGAGAAACTCTTTGGCAGTG
>895
GGAATCAGCCCAGGGAAGTATGATACTTATGGAAGCACAAGGAAGAACTTGAGAATGATACTGCGAAATCTTATTGAAAATGACTCTGGAGTCTATTACTGTGCCACCTGGGATAGGAGAAACTCTTTGGCAGTG
>896
GGAATCAGCCCAGGGAAGTATGATACTTATGGAAGCACAAGGAAGAACTTGAGAATGATACTGCGAAATCTTATTGAAAATGACTCTGGAGTCTATTACTGTGCCACCTGGGATAGGAGAAACTCTTTGGCAGTG
>897
GGAATCAGCCCAGGGAAGTATGATACTTATGGAAGCACAAGGAAGAACTTGAGAATGATACTGCGAAATCTTATTGAAAATGACTCTGGAGTCTATTACTGTGCCACCTGGGATAGGAGAAACTCTTTGGCAGTG
>898
GGAATCAGCCCAGGGAAGTATGATACTTATGGAAGCACAAGGAAGAACTTGAGAATGATACTGCGAAATCTTATTGAAAATGACTCTGGAGTCTATTACTGTGCCACCTGGGATAGGAGAAACTCTTTGGCAGTG
>899
GGAATCAGCCCAGGGAAGTATGATACTTATGGAAGCACAAGGAAGAACTTGAGAATGATACTGCGAAATCTTATTGAAAATGACTCTGGAGTCTATTACTGTGCCACCTGGGATAGGAGAAACTCTTTGGCAGTG
>900
GGAATCAGCCCAGGGAAGTATGATACTTATGGAAGCACAAGGAAGAACTTGAGAATGATACTGCGAAATCTTATTGAAAATGACTCTGGAGTCTATTACTGTGCCACCTGGGATAGGAGAAACTCTTTGGCAGTG
>901
GGAATCAGCCCAGGGAAGTATGATACTTATGGAAGCACAAGGAAGAACTTGAGAATGATACTGCGAAATCTTATTGAAAATGACTCTGGAGTCTATTACTGTGCCACCTGGGATAGGAGAAACTCTTTGGCAGTG
>902
GGAATCAGCCCAGGGAAGTATGATACTTATGGAAGCACAAGGAAGAACTTGAGAATGATACTGCGAAATCTTATTGAAAATGACTCTGGAGTCTATTACTGTGCCACCTGGGATAGGAGAAACTCTTTGGCAGTG
>903
GGAATCAGCCCAGGGAAGTATGATACTTATGGAAGCACAAGGAAGAACTTGAGAATGATACTGCGAAATCTTATTGAAAATGACTCTGGAGTCTATTACTGTGCCACCTGGGATAGGAGAAACTCTTTGGCAGTG
>904
GGAATCAGCCCAGGGAAGTATGATACTTATGGAAGCACAAGGAAGAACTTGAGAATGATACTGCGAAATCTTATTGAAAATGACTCTGGAGTCTATTACTGTGCCACCTGGGATAGGAGAAACTCTTTGGCAGTG
>905
GGAATCAGCCCAGGGAAGTATGATACTTATGGAAGCACAAGGAAGAACTTGAGAATGATACTGCGAAATCTTATTGAAAATGACTCTGGAGTCTATTACTGTGCCACCTGGGATAGGAGAAACTCTTTGGCAGTG
>906
GGAATCAGCCCAGGGAAGTATGATACTTATGGAAGCACAAGGAAGAACTTGAGAATGATACTGCGAAATCTTATTGAAAATGACTCTGGAGTCTATTACTGTGCCACCTGGGATAGGAGAAACTCTTTGGCAGTG
>907
GGAATCAGCCCAGGGAAGTATGATACTTATGGAAGCACAAGGAAGAACTTGAGAATGATACTGCGAAATCTTATTGAAAATGACTCTGGAGTCTATTACTGTGCCACCTGGGATAGGAGAAACTCTTTGGCAGTG
>908
GGAATCAGCCCAGGGAAGTATGATACTTATGGAAGCACAAGGAAGAACTTGAGAATGATACTGCGAAATCTTATTGAAAATGACTCTGGAGTCTATTACTGTGCCACCTGGGATAGGAGAAACTCTTTGGCAGTG
>909
GGAATCAGCCCAGGGAAGTATGATACTTATGGAAGCACAAGGAAGAACTTGAGAATGATACTGCGAAATCTTATTGAAAATGACTCTGGAGTCTATTACTGTGCCACCTGGGATAGGAGAAACTCTTTGGCAGTG
>910
GGAATCAGCCCAGGGAAGTATGATACTTATGGAAGCACAAGGAAGAACTTGAGAATGATACTGCGAAATCTTATTGAAAATGACTCTGGAGTCTATTACTGTGCCACCTGGGATAGGAGAAACTCTTTGGCAGTG
>911
GGAATCAGCCCAGGGAAGTATGATACTTATGGAAGCACAAGGAAGAACTTGAGAATGATACTGCGAAATCTTATTGAAAATGACTCTGGAGTCTATTACTGTGCCACCTGGGATAGGAGAAACTCTTTGGCAGTG
>912
GGAATCAGCCCAGGGAAGTATGATACTTATGGAAGCACAAGGAAGAACTTGAGAATGATACTGCGAAATCTTATTGAAAATGACTCTGGAGTCTATTACTGTGCCACCTGGGATAGGAGAAACTCTTTGGCAGTG
>913
GGAATCAGCCCAGGGAAGTATGATACTTATGGAAGCACAAGGAAGAACTTGAGAATGATACTGCGAAATCTTATTGAAAATGACTCTGGAGTCTATTACTGTGCCACCTGGGATAGGAGAAACTCTTTGGCAGTG
>914
GGAATCAGCCCAGGGAAGTATGATACTTATGGAAGCACAAGGAAGAACTTGAGAATGATACTGCGAAATCTTATTGAAAATGACTCTGGAGTCTATTACTGTGCCACCTGGGATAGGAGAAACTCTTTGGCAGTG
>915
GGAATCAGCCCAGGGAAGTATGATACTTATGGAAGCACAAGGAAGAACTTGAGAATGATACTGCGAAATCTTATTGAAAATGACTCTGGAGTCTATTACTGTGCCACCTGGGATAGGAGAAACTCTTTGGCAGTG
>916
GGAATCAGCCCAGGGAAGTATGATACTTATGGAAGCACAAGGAAGAACTTGAGAATGATACTGCGAAATCTTATTGAAAATGACTCTGGAGTCTATTACTGTGCCACCTGGGATAGGAGAAACTCTTTGGCAGTG
>917
GGAATCAGCCCAGGGAAGTATGATACTTATGGAAGCACAAGGAAGAACTTGAGAATGATACTGCGAAATCTTATTGAAAATGACTCTGGAGTCTATTACTGTGCCACCTGGGATAGGAGAAACTCTTTGGCAGTG
>918
GGAATCAGCCCAGGGAAGTATGATACTTATGGAAGCACAAGGAAGAACTTGAGAATGATACTGCGAAATCTTATTGAAAATGACTCTGGAGTCTATTACTGTGCCACCTGGGATAGGAGAAACTCTTTGGCAGTG
>919
GGAATCAGCCCAGGGAAGTATGATACTTATGGAAGCACAAGGAAGAACTTGAGAATGATACTGCGAAATCTTATTGAAAATGACTCTGGAGTCTATTACTGTGCCACCTGGGATAGGAGAAACTCTTTGGCAGTG
>920
GGAATCAGCCCAGGGAAGTATGATACTTATGGAAGCACAAGGAAGAACTTGAGAATGATACTGCGAAATCTTATTGAAAATGACTCTGGAGTCTATTACTGTGCCACCTGGGATAGGAGAAACTCTTTGGCAGTG
>921
GGAATCAGCCCAGGGAAGTATGATACTTATGGAAGCACAAGGAAGAACTTGAGAATGATACTGCGAAATCTTATTGAAAATGACTCTGGAGTCTATTACTGTGCCACCTGGGATAGGAGAAACTCTTTGGCAGTG
>922
GGAATCAGCCCAGGGAAGTATGATACTTATGGAAGCACAAGGAAGAACTTGAGAATGATACTGCGAAATCTTATTGAAAATGACTCTGGAGTCTATTACTGTGCCACCTGGGATAGGAGAAACTCTTTGGCAGTG
>923
GGAATCAGCCCAGGGAAGTATGATACTTATGGAAGCACAAGGAAGAACTTGAGAATGATACTGCGAAATCTTATTGAAAATGACTCTGGAGTCTATTACTGTGCCACCTGGGATAGGAGAAACTCTTTGGCAGTG
>924
GGAATCAGCCCAGGGAAGTATGATACTTATGGAAGCACAAGGAAGAACTTGAGAATGATACTGCGAAATCTTATTGAAAATGACTCTGGAGTCTATTACTGTGCCACCTGGGATAGGAGAAACTCTTTGGCAGTG
>925
GGAATCAGCCCAGGGAAGTATGATACTTATGGAAGCACAAGGAAGAACTTGAGAATGATACTGCGAAATCTTATTGAAAATGACTCTGGAGTCTATTACTGTGCCACCTGGGATAGGAGAAACTCTTTGGCAGTG
>926
GGAATCAGCCCAGGGAAGTATGATACTTATGGAAGCACAAGGAAGAACTTGAGAATGATACTGCGAAATCTTATTGAAAATGACTCTGGAGTCTATTACTGTGCCACCTGGGATAGGAGAAACTCTTTGGCAGTG
>927
GGAATCAGCCCAGGGAAGTATGATACTTATGGAAGCACAAGGAAGAACTTGAGAATGATACTGCGAAATCTTATTGAAAATGACTCTGGAGTCTATTACTGTGCCACCTGGGATAGGAGAAACTCTTTGGCAGTG
>928
GGAATCAGCCCAGGGAAGTATGATACTTATGGAAGCACAAGGAAGAACTTGAGAATGATACTGCGAAATCTTATTGAAAATGACTCTGGAGTCTATTACTGTGCCACCTGGGATAGGAGAAACTCTTTGGCAGTG
>929
GGAATCAGCCCAGGGAAGTATGATACTTATGGAAGCACAAGGAAGAACTTGAGAATGATACTGCGAAATCTTATTGAAAATGACTCTGGAGTCTATTACTGTGCCACCTGGGATAGGAGAAACTCTTTGGCAGTG
>930
GGAATCAGCCCAGGGAAGTATGATACTTATGGAAGCACAAGGAAGAACTTGAGAATGATACTGCGAAATCTTATTGAAAATGACTCTGGAGTCTATTACTGTGCCACCTGGGATAGGAGAAACTCTTTGGCAGTG
>931
GGAATCAGCCCAGGGAAGTATGATACTTATGGAAGCACAAGGAAGAACTTGAGAATGATACTGCGAAATCTTATTGAAAATGACTCTGGAGTCTATTACTGTGCCACCTGGGATAGGAGAAACTCTTTGGCAGTG
>932
GGAATCAGCCCAGGGAAGTATGATACTTATGGAAGCACAAGGAAGAACTTGAGAATGATACTGCGAAATCTTATTGAAAATGACTCTGGAGTCTATTACTGTGCCACCTGGGATAGGAGAAACTCTTTGGCAGTG
>933
GGAATCAGCCCAGGGAAGTATGATACTTATGGAAGCACAAGGAAGAACTTGAGAATGATACTGCGAAATCTTATTGAAAATGACTCTGGAGTCTATTACTGTGCCACCTGGGATAGGAGAAACTCTTTGGCAGTG
>934
GGAATCAGCCCAGGGAAGTATGATACTTATGGAAGCACAAGGAAGAACTTGAGAATGATACTGCGAAATCTTATTGAAAATGACTCTGGAGTCTATTACTGTGCCACCTGGGATAGGAGAAACTCTTTGGCAGTG
>935
GGAATCAGCCCAGGGAAGTATGATACTTATGGAAGCACAAGGAAGAACTTGAGAATGATACTGCGAAATCTTATTGAAAATGACTCTGGAGTCTATTACTGTGCCACCTGGGATAGGAGAAACTCTTTGGCAGTG
>936
GGAATCAGCCCAGGGAAGTATGATACTTATGGAAGCACAAGGAAGAACTTGAGAATGATACTGCGAAATCTTATTGAAAATGACTCTGGAGTCTATTACTGTGCCACCTGGGATAGGAGAAACTCTTTGGCAGTG
>937
GGAATCAGCCCAGGGAAGTATGATACTTATGGAAGCACAAGGAAGAACTTGAGAATGATACTGCGAAATCTTATTGAAAATGACTCTGGAGTCTATTACTGTGCCACCTGGGATAGGAGAAACTCTTTGGCAGTG
>938
GGAATCAGCCCAGGGAAGTATGATACTTATGGAAGCACAAGGAAGAACTTGAGAATGATACTGCGAAATCTTATTGAAAATGACTCTGGAGTCTATTACTGTGCCACCTGGGATAGGAGAAACTCTTTGGCAGTG
>939
GGAATCAGCCCAGGGAAGTATGATACTTATGGAAGCACAAGGAAGAACTTGAGAATGATACTGCGAAATCTTATTGAAAATGACTCTGGAGTCTATTACTGTGCCACCTGGGATAGGAGAAACTCTTTGGCAGTG
>940
GGAATCAGCCCAGGGAAGTATGATACTTATGGAAGCACAAGGAAGAACTTGAGAATGATACTGCGAAATCTTATTGAAAATGACTCTGGAGTCTATTACTGTGCCACCTGGGATAGGAGAAACTCTTTGGCAGTG
>941
GGAATCAGCCCAGGGAAGTATGATACTTATGGAAGCACAAGGAAGAACTTGAGAATGATACTGCGAAATCTTATTGAAAATGACTCTGGAGTCTATTACTGTGCCACCTGGGATAGGAGAAACTCTTTGGCAGTG
>942
GGAATCAGCCCAGGGAAGTATGATACTTATGGAAGCACAAGGAAGAACTTGAGAATGATACTGCGAAATCTTATTGAAAATGACTCTGGAGTCTATTACTGTGCCACCTGGGATAGGAGAAACTCTTTGGCAGTG
>943
GGAATCAGCCCAGGGAAGTATGATACTTATGGAAGCACAAGGAAGAACTTGAGAATGATACTGCGAAATCTTATTGAAAATGACTCTGGAGTCTATTACTGTGCCACCTGGGATAGGAGAAACTCTTTGGCAGTG
>944
GGAATCAGCCCAGGGAAGTATGATACTTATGGAAGCACAAGGAAGAACTTGAGAATGATACTGCGAAATCTTATTGAAAATGACTCTGGAGTCTATTACTGTGCCACCTGGGATAGGAGAAACTCTTTGGCAGTG
>945
GGAATCAGCCCAGGGAAGTATGATACTTATGGAAGCACAAGGAAGAACTTGAGAATGATACTGCGAAATCTTATTGAAAATGACTCTGGAGTCTATTACTGTGCCACCTGGGATAGGAGAAACTCTTTGGCAGTG
>946
GGAATCAGCCCAGGGAAGTATGATACTTATGGAAGCACAAGGAAGAACTTGAGAATGATACTGCGAAATCTTATTGAAAATGACTCTGGAGTCTATTACTGTGCCACCTGGGATAGGAGAAACTCTTTGGCAGTG
>947
GGAATCAGCCCAGGGAAGTATGATACTTATGGAAGCACAAGGAAGAACTTGAGAATGATACTGCGAAATCTTATTGAAAATGACTCTGGAGTCTATTACTGTGCCACCTGGGATAGGAGAAACTCTTTGGCAGTG
>948
GGAATCAGCCCAGGGAAGTATGATACTTATGGAAGCACAAGGAAGAACTTGAGAATGATACTGCGAAATCTTATTGAAAATGACTCTGGAGTCTATTACTGTGCCACCTGGGATAGGAGAAACTCTTTGGCAGTG
>949
GGAATCAGCCCAGGGAAGTATGATACTTATGGAAGCACAAGGAAGAACTTGAGAATGATACTGCGAAATCTTATTGAAAATGACTCTGGAGTCTATTACTGTGCCACCTGGGATAGGAGAAACTCTTTGGCAGTG
>950
GGAATCAGCCCAGGGAAGTATGATACTTATGGAAGCACAAGGAAGAACTTGAGAATGATACTGCGAAATCTTATTGAAAATGACTCTGGAGTCTATTACTGTGCCACCTGGGATAGGAGAAACTCTTTGGCAGTG
>951
GGAATCAGCCCAGGGAAGTATGATACTTATGGAAGCACAAGGAAGAACTTGAGAATGATACTGCGAAATCTTATTGAAAATGACTCTGGAGTCTATTACTGTGCCACCTGGGATAGGAGAAACTCTTTGGCAGTG
>952
GGAATCAGCCCAGGGAAGTATGATACTTATGGAAGCACAAGGAAGAACTTGAGAATGATACTGCGAAATCTTATTGAAAATGACTCTGGAGTCTATTACTGTGCCACCTGGGATAGGAGAAACTCTTTGGCAGTG
>953
GGAATCAGCCCAGGGAAGTATGATACTTATGGAAGCACAAGGAAGAACTTGAGAATGATACTGCGAAATCTTATTGAAAATGACTCTGGAGTCTATTACTGTGCCACCTGGGATAGGAGAAACTCTTTGGCAGTG
>954
GGAATCAGCCCAGGGAAGTATGATACTTATGGAAGCACAAGGAAGAACTTGAGAATGATACTGCGAAATCTTATTGAAAATGACTCTGGAGTCTATTACTGTGCCACCTGGGATAGGAGAAACTCTTTGGCAGTG
>955
GGAATCAGCCCAGGGAAGTATGATACTTATGGAAGCACAAGGAAGAACTTGAGAATGATACTGCGAAATCTTATTGAAAATGACTCTGGAGTCTATTACTGTGCCACCTGGGATAGGAGAAACTCTTTGGCAGTG
>956
GGAATCAGCCCAGGGAAGTATGATACTTATGGAAGCACAAGGAAGAACTTGAGAATGATACTGCGAAATCTTATTGAAAATGACTCTGGAGTCTATTACTGTGCCACCTGGGATAGGAGAAACTCTTTGGCAGTG
>957
GGAATCAGCCCAGGGAAGTATGATACTTATGGAAGCACAAGGAAGAACTTGAGAATGATACTGCGAAATCTTATTGAAAATGACTCTGGAGTCTATTACTGTGCCACCTGGGATAGGAGAAACTCTTTGGCAGTG
>958
GGAATCAGCCCAGGGAAGTATGATACTTATGGAAGCACAAGGAAGAACTTGAGAATGATACTGCGAAATCTTATTGAAAATGACTCTGGAGTCTATTACTGTGCCACCTGGGATAGGAGAAACTCTTTGGCAGTG
>959
GGAATCAGCCCAGGGAAGTATGATACTTATGGAAGCACAAGGAAGAACTTGAGAATGATACTGCGAAATCTTATTGAAAATGACTCTGGAGTCTATTACTGTGCCACCTGGGATAGGAGAAACTCTTTGGCAGTG
>960
GGAATCAGCCCAGGGAAGTATGATACTTATGGAAGCACAAGGAAGAACTTGAGAATGATACTGCGAAATCTTATTGAAAATGACTCTGGAGTCTATTACTGTGCCACCTGGGATAGGAGAAACTCTTTGGCAGTG
>961
GGAATCAGCCCAGGGAAGTATGATACTTATGGAAGCACAAGGAAGAACTTGAGAATGATACTGCGAAATCTTATTGAAAATGACTCTGGAGTCTATTACTGTGCCACCTGGGATAGGAGAAACTCTTTGGCAGTG
>962
GGAATCAGCCCAGGGAAGTATGATACTTATGGAAGCACAAGGAAGAACTTGAGAATGATACTGCGAAATCTTATTGAAAATGACTCTGGAGTCTATTACTGTGCCACCTGGGATAGGAGAAACTCTTTGGCAGTG
>963
GGAATCAGCCCAGGGAAGTATGATACTTATGGAAGCACAAGGAAGAACTTGAGAATGATACTGCGAAATCTTATTGAAAATGACTCTGGAGTCTATTACTGTGCCACCTGGGATAGGAGAAACTCTTTGGCAGTG
>964
GGAATCAGCCCAGGGAAGTATGATACTTATGGAAGCACAAGGAAGAACTTGAGAATGATACTGCGAAATCTTATTGAAAATGACTCTGGAGTCTATTACTGTGCCACCTGGGATAGGAGAAACTCTTTGGCAGTG
>965
GGAATCAGCCCAGGGAAGTATGATACTTATGGAAGCACAAGGAAGAACTTGAGAATGATACTGCGAAATCTTATTGAAAATGACTCTGGAGTCTATTACTGTGCCACCTGGGATAGGAGAAACTCTTTGGCAGTG
>966
GGAATCAGCCCAGGGAAGTATGATACTTATGGAAGCACAAGGAAGAACTTGAGAATGATACTGCGAAATCTTATTGAAAATGACTCTGGAGTCTATTACTGTGCCACCTGGGATAGGAGAAACTCTTTGGCAGTG
>967
GGAATCAGCCCAGGGAAGTATGATACTTATGGAAGCACAAGGAAGAACTTGAGAATGATACTGCGAAATCTTATTGAAAATGACTCTGGAGTCTATTACTGTGCCACCTGGGATAGGAGAAACTCTTTGGCAGTG
>968
GGAATCAGCCCAGGGAAGTATGATACTTATGGAAGCACAAGGAAGAACTTGAGAATGATACTGCGAAATCTTATTGAAAATGACTCTGGAGTCTATTACTGTGCCACCTGGGATAGGAGAAACTCTTTGGCAGTG
>969
GGAATCAGCCCAGGGAAGTATGATACTTATGGAAGCACAAGGAAGAACTTGAGAATGATACTGCGAAATCTTATTGAAAATGACTCTGGAGTCTATTACTGTGCCACCTGGGATAGGAGAAACTCTTTGGCAGTG
>970
GGAATCAGCCCAGGGAAGTATGATACTTATGGAAGCACAAGGAAGAACTTGAGAATGATACTGCGAAATCTTATTGAAAATGACTCTGGAGTCTATTACTGTGCCACCTGGGATAGGAGAAACTCTTTGGCAGTG
>971
GGAATCAGCCCAGGGAAGTATGATACTTATGGAAGCACAAGGAAGAACTTGAGAATGATACTGCGAAATCTTATTGAAAATGACTCTGGAGTCTATTACTGTGCCACCTGGGATAGGAGAAACTCTTTGGCAGTG
>972
GGAATCAGCCCAGGGAAGTATGATACTTATGGAAGCACAAGGAAGAACTTGAGAATGATACTGCGAAATCTTATTGAAAATGACTCTGGAGTCTATTACTGTGCCACCTGGGATAGGAGAAACTCTTTGGCAGTG
>973
GGAATCAGCCCAGGGAAGTATGATACTTATGGAAGCACAAGGAAGAACTTGAGAATGATACTGCGAAATCTTATTGAAAATGACTCTGGAGTCTATTACTGTGCCACCTGGGATAGGAGAAACTCTTTGGCAGTG
>974
GGAATCAGCCCAGGGAAGTATGATACTTATGGAAGCACAAGGAAGAACTTGAGAATGATACTGCGAAATCTTATTGAAAATGACTCTGGAGTCTATTACTGTGCCACCTGGGATAGGAGAAACTCTTTGGCAGTG
>975
GGAATCAGCCCAGGGAAGTATGATACTTATGGAAGCACAAGGAAGAACTTGAGAATGATACTGCGAAATCTTATTGAAAATGACTCTGGAGTCTATTACTGTGCCACCTGGGATAGGAGAAACTCTTTGGCAGTG
>976
GGAATCAGCCCAGGGAAGTATGATACTTATGGAAGCACAAGGAAGAACTTGAGAATGATACTGCGAAATCTTATTGAAAATGACTCTGGAGTCTATTACTGTGCCACCTGGGATAGGAGAAACTCTTTGGCAGTG
>977
GGAATCAGCCCAGGGAAGTATGATACTTATGGAAGCACAAGGAAGAACTTGAGAATGATACTGCGAAATCTTATTGAAAATGACTCTGGAGTCTATTACTGTGCCACCTGGGATAGGAGAAACTCTTTGGCAGTG
>978
GGAATCAGCCCAGGGAAGTATGATACTTATGGAAGCACAAGGAAGAACTTGAGAATGATACTGCGAAATCTTATTGAAAATGACTCTGGAGTCTATTACTGTGCCACCTGGGATAGGAGAAACTCTTTGGCAGTG
>979
GGAATCAGCCCAGGGAAGTATGATACTTATGGAAGCACAAGGAAGAACTTGAGAATGATACTGCGAAATCTTATTGAAAATGACTCTGGAGTCTATTACTGTGCCACCTGGGATAGGAGAAACTCTTTGGCAGTG
>980
GGAATCAGCCCAGGGAAGTATGATACTTATGGAAGCACAAGGAAGAACTTGAGAATGATACTGCGAAATCTTATTGAAAATGACTCTGGAGTCTATTACTGTGCCACCTGGGATAGGAGAAACTCTTTGGCAGTG
>981
GGAATCAGCCCAGGGAAGTATGATACTTATGGAAGCACAAGGAAGAACTTGAGAATGATACTGCGAAATCTTATTGAAAATGACTCTGGAGTCTATTACTGTGCCACCTGGGATAGGAGAAACTCTTTGGCAGTG
>982
GGAATCAGCCCAGGGAAGTATGATACTTATGGAAGCACAAGGAAGAACTTGAGAATGATACTGCGAAATCTTATTGAAAATGACTCTGGAGTCTATTACTGTGCCACCTGGGATAGGAGAAACTCTTTGGCAGTG
>983
GGAATCAGCCCAGGGAAGTATGATACTTATGGAAGCACAAGGAAGAACTTGAGAATGATACTGCGAAATCTTATTGAAAATGACTCTGGAGTCTATTACTGTGCCACCTGGGATAGGAGAAACTCTTTGGCAGTG
>984
GGAATCAGCCCAGGGAAGTATGATACTTATGGAAGCACAAGGAAGAACTTGAGAATGATACTGCGAAATCTTATTGAAAATGACTCTGGAGTCTATTACTGTGCCACCTGGGATAGGAGAAACTCTTTGGCAGTG
>985
GGAATCAGCCCAGGGAAGTATGATACTTATGGAAGCACAAGGAAGAACTTGAGAATGATACTGCGAAATCTTATTGAAAATGACTCTGGAGTCTATTACTGTGCCACCTGGGATAGGAGAAACTCTTTGGCAGTG
>986
GGAATCAGCCCAGGGAAGTATGATACTTATGGAAGCACAAGGAAGAACTTGAGAATGATACTGCGAAATCTTATTGAAAATGACTCTGGAGTCTATTACTGTGCCACCTGGGATAGGAGAAACTCTTTGGCAGTG
>987
GGAATCAGCCCAGGGAAGTATGATACTTATGGAAGCACAAGGAAGAACTTGAGAATGATACTGCGAAATCTTATTGAAAATGACTCTGGAGTCTATTACTGTGCCACCTGGGATAGGAGAAACTCTTTGGCAGTG
>988
GGAATCAGCCCAGGGAAGTATGATACTTATGGAAGCACAAGGAAGAACTTGAGAATGATACTGCGAAATCTTATTGAAAATGACTCTGGAGTCTATTACTGTGCCACCTGGGATAGGAGAAACTCTTTGGCAGTG
>989
GGAATCAGCCCAGGGAAGTATGATACTTATGGAAGCACAAGGAAGAACTTGAGAATGATACTGCGAAATCTTATTGAAAATGACTCTGGAGTCTATTACTGTGCCACCTGGGATAGGAGAAACTCTTTGGCAGTG
>990
GGAATCAGCCCAGGGAAGTATGATACTTATGGAAGCACAAGGAAGAACTTGAGAATGATACTGCGAAATCTTATTGAAAATGACTCTGGAGTCTATTACTGTGCCACCTGGGATAGGAGAAACTCTTTGGCAGTG
>991
GGAATCAGCCCAGGGAAGTATGATACTTATGGAAGCACAAGGAAGAACTTGAGAATGATACTGCGAAATCTTATTGAAAATGACTCTGGAGTCTATTACTGTGCCACCTGGGATAGGAGAAACTCTTTGGCAGTG
>992
GGAATCAGCCCAGGGAAGTATGATACTTATGGAAGCACAAGGAAGAACTTGAGAATGATACTGCGAAATCTTATTGAAAATGACTCTGGAGTCTATTACTGTGCCACCTGGGATAGGAGAAACTCTTTGGCAGTG
>993
GGAATCAGCCCAGGGAAGTATGATACTTATGGAAGCACAAGGAAGAACTTGAGAATGATACTGCGAAATCTTATTGAAAATGACTCTGGAGTCTATTACTGTGCCACCTGGGATAGGAGAAACTCTTTGGCAGTG
>994
GGAATCAGCCCAGGGAAGTATGATACTTATGGAAGCACAAGGAAGAACTTGAGAATGATACTGCGAAATCTTATTGAAAATGACTCTGGAGTCTATTACTGTGCCACCTGGGATAGGAGAAACTCTTTGGCAGTG
>995
GGAATCAGCCCAGGGAAGTATGATACTTATGGAAGCACAAGGAAGAACTTGAGAATGATACTGCGAAATCTTATTGAAAATGACTCTGGAGTCTATTACTGTGCCACCTGGGATAGGAGAAACTCTTTGGCAGTG
>996
GGAATCAGCCCAGGGAAGTATGATACTTATGGAAGCACAAGGAAGAACTTGAGAATGATACTGCGAAATCTTATTGAAAATGACTCTGGAGTCTATTACTGTGCCACCTGGGATAGGAGAAACTCTTTGGCAGTG
>997
GGAATCAGCCCAGGGAAGTATGATACTTATGGAAGCACAAGGAAGAACTTGAGAATGATACTGCGAAATCTTATTGAAAATGACTCTGGAGTCTATTACTGTGCCACCTGGGATAGGAGAAACTCTTTGGCAGTG
>998
GGAATCAGCCCAGGGAAGTATGATACTTATGGAAGCACAAGGAAGAACTTGAGAATGATACTGCGAAATCTTATTGAAAATGACTCTGGAGTCTATTACTGTGCCACCTGGGATAGGAGAAACTCTTTGGCAGTG
>999
GGAATCAGCCCAGGGAAGTATGATACTTATGGAAGCACAAGGAAGAACTTGAGAATGATACTGCGAAATCTTATTGAAAATGACTCTGGAGTCTATTACTGTGCCACCTGGGATAGGAGAAACTCTTTGGCAGTG
>1000
GGAATCAGCCCAGGGAAGTATGATACTTATGGAAGCACAAGGAAGAACTTGAGAATGATACTGCGAAATCTTATTGAAAATGACTCTGGAGTCTATTACTGTGCCACCTGGGATAGGAGAAACTCTTTGGCAGTG
>1001
GGAATCAGCCCAGGGAAGTATGATACTTATGGAAGCACAAGGAAGAACTTGAGAATGATACTGCGAAATCTTATTGAAAATGACTCTGGAGTCTATTACTGTGCCACCTGGGATAGGAGAAACTCTTTGGCAGTG
>1002
GGAATCAGCCCAGGGAAGTATGATACTTATGGAAGCACAAGGAAGAACTTGAGAATGATACTGCGAAATCTTATTGAAAATGACTCTGGAGTCTATTACTGTGCCACCTGGGATAGGAGAAACTCTTTGGCAGTG
>1003
GGAATCAGCCCAGGGAAGTATGATACTTATGGAAGCACAAGGAAGAACTTGAGAATGATACTGCGAAATCTTATTGAAAATGACTCTGGAGTCTATTACTGTGCCACCTGGGATAGGAGAAACTCTTTGGCAGTG
>1004
GGAATCAGCCCAGGGAAGTATGATACTTATGGAAGCACAAGGAAGAACTTGAGAATGATACTGCGAAATCTTATTGAAAATGACTCTGGAGTCTATTACTGTGCCACCTGGGATAGGAGAAACTCTTTGGCAGTG
>1005
GGAATCAGCCCAGGGAAGTATGATACTTATGGAAGCACAAGGAAGAACTTGAGAATGATACTGCGAAATCTTATTGAAAATGACTCTGGAGTCTATTACTGTGCCACCTGGGATAGGAGAAACTCTTTGGCAGTG
>1006
GGAATCAGCCCAGGGAAGTATGATACTTATGGAAGCACAAGGAAGAACTTGAGAATGATACTGCGAAATCTTATTGAAAATGACTCTGGAGTCTATTACTGTGCCACCTGGGATAGGAGAAACTCTTTGGCAGTG
>1007
GGAATCAGCCCAGGGAAGTATGATACTTATGGAAGCACAAGGAAGAACTTGAGAATGATACTGCGAAATCTTATTGAAAATGACTCTGGAGTCTATTACTGTGCCACCTGGGATAGGAGAAACTCTTTGGCAGTG
>1008
GGAATCAGCCCAGGGAAGTATGATACTTATGGAAGCACAAGGAAGAACTTGAGAATGATACTGCGAAATCTTATTGAAAATGACTCTGGAGTCTATTACTGTGCCACCTGGGATAGGAGAAACTCTTTGGCAGTG
>1009
GGAATCAGCCCAGGGAAGTATGATACTTATGGAAGCACAAGGAAGAACTTGAGAATGATACTGCGAAATCTTATTGAAAATGACTCTGGAGTCTATTACTGTGCCACCTGGGATAGGAGAAACTCTTTGGCAGTG
>1010
GGAATCAGCCCAGGGAAGTATGATACTTATGGAAGCACAAGGAAGAACTTGAGAATGATACTGCGAAATCTTATTGAAAATGACTCTGGAGTCTATTACTGTGCCACCTGGGATAGGAGAAACTCTTTGGCAGTG
>1011
GGAATCAGCCCAGGGAAGTATGATACTTATGGAAGCACAAGGAAGAACTTGAGAATGATACTGCGAAATCTTATTGAAAATGACTCTGGAGTCTATTACTGTGCCACCTGGGATAGGAGAAACTCTTTGGCAGTG
>1012
GGAATCAGCCCAGGGAAGTATGATACTTATGGAAGCACAAGGAAGAACTTGAGAATGATACTGCGAAATCTTATTGAAAATGACTCTGGAGTCTATTACTGTGCCACCTGGGATAGGAGAAACTCTTTGGCAGTG
>1013
GGAATCAGCCCAGGGAAGTATGATACTTATGGAAGCACAAGGAAGAACTTGAGAATGATACTGCGAAATCTTATTGAAAATGACTCTGGAGTCTATTACTGTGCCACCTGGGATAGGAGAAACTCTTTGGCAGTG
>1014
GGAATCAGCCCAGGGAAGTATGATACTTATGGAAGCACAAGGAAGAACTTGAGAATGATACTGCGAAATCTTATTGAAAATGACTCTGGAGTCTATTACTGTGCCACCTGGGATAGGAGAAACTCTTTGGCAGTG
>1015
GGAATCAGCCCAGGGAAGTATGATACTTATGGAAGCACAAGGAAGAACTTGAGAATGATACTGCGAAATCTTATTGAAAATGACTCTGGAGTCTATTACTGTGCCACCTGGGATAGGAGAAACTCTTTGGCAGTG
>1016
GGAATCAGCCCAGGGAAGTATGATACTTATGGAAGCACAAGGAAGAACTTGAGAATGATACTGCGAAATCTTATTGAAAATGACTCTGGAGTCTATTACTGTGCCACCTGGGATAGGAGAAACTCTTTGGCAGTG
>1017
GGAATCAGCCCAGGGAAGTATGATACTTATGGAAGCACAAGGAAGAACTTGAGAATGATACTGCGAAATCTTATTGAAAATGACTCTGGAGTCTATTACTGTGCCACCTGGGATAGGAGAAACTCTTTGGCAGTG
>1018
GGAATCAGCCCAGGGAAGTATGATACTTATGGAAGCACAAGGAAGAACTTGAGAATGATACTGCGAAATCTTATTGAAAATGACTCTGGAGTCTATTACTGTGCCACCTGGGATAGGAGAAACTCTTTGGCAGTG
>1019
GGAATCAGCCCAGGGAAGTATGATACTTATGGAAGCACAAGGAAGAACTTGAGAATGATACTGCGAAATCTTATTGAAAATGACTCTGGAGTCTATTACTGTGCCACCTGGGATAGGAGAAACTCTTTGGCAGTG
>1020
GGAATCAGCCCAGGGAAGTATGATACTTATGGAAGCACAAGGAAGAACTTGAGAATGATACTGCGAAATCTTATTGAAAATGACTCTGGAGTCTATTACTGTGCCACCTGGGATAGGAGAAACTCTTTGGCAGTG
>1021
GGAATCAGCCCAGGGAAGTATGATACTTATGGAAGCACAAGGAAGAACTTGAGAATGATACTGCGAAATCTTATTGAAAATGACTCTGGAGTCTATTACTGTGCCACCTGGGATAGGAGAAACTCTTTGGCAGTG
>1022
GGAATCAGCCCAGGGAAGTATGATACTTATGGAAGCACAAGGAAGAACTTGAGAATGATACTGCGAAATCTTATTGAAAATGACTCTGGAGTCTATTACTGTGCCACCTGGGATAGGAGAAACTCTTTGGCAGTG
>1023
GGAATCAGCCCAGGGAAGTATGATACTTATGGAAGCACAAGGAAGAACTTGAGAATGATACTGCGAAATCTTATTGAAAATGACTCTGGAGTCTATTACTGTGCCACCTGGGATAGGAGAAACTCTTTGGCAGTG
>1024
GGAATCAGCCCAGGGAAGTATGATACTTATGGAAGCACAAGGAAGAACTTGAGAATGATACTGCGAAATCTTATTGAAAATGACTCTGGAGTCTATTACTGTGCCACCTGGGATAGGAGAAACTCTTTGGCAGTG
>1025
GGAATCAGCCCAGGGAAGTATGATACTTATGGAAGCACAAGGAAGAACTTGAGAATGATACTGCGAAATCTTATTGAAAATGACTCTGGAGTCTATTACTGTGCCACCTGGGATAGGAGAAACTCTTTGGCAGTG
>1026
GGAATCAGCCCAGGGAAGTATGATACTTATGGAAGCACAAGGAAGAACTTGAGAATGATACTGCGAAATCTTATTGAAAATGACTCTGGAGTCTATTACTGTGCCACCTGGGATAGGAGAAACTCTTTGGCAGTG
>1027
GGAATCAGCCCAGGGAAGTATGATACTTATGGAAGCACAAGGAAGAACTTGAGAATGATACTGCGAAATCTTATTGAAAATGACTCTGGAGTCTATTACTGTGCCACCTGGGATAGGAGAAACTCTTTGGCAGTG
>1028
GGAATCAGCCCAGGGAAGTATGATACTTATGGAAGCACAAGGAAGAACTTGAGAATGATACTGCGAAATCTTATTGAAAATGACTCTGGAGTCTATTACTGTGCCACCTGGGATAGGAGAAACTCTTTGGCAGTG
>1029
GGAATCAGCCCAGGGAAGTATGATACTTATGGAAGCACAAGGAAGAACTTGAGAATGATACTGCGAAATCTTATTGAAAATGACTCTGGAGTCTATTACTGTGCCACCTGGGATAGGAGAAACTCTTTGGCAGTG
>1030
GGAATCAGCCCAGGGAAGTATGATACTTATGGAAGCACAAGGAAGAACTTGAGAATGATACTGCGAAATCTTATTGAAAATGACTCTGGAGTCTATTACTGTGCCACCTGGGATAGGAGAAACTCTTTGGCAGTG
>1031
GGAATCAGCCCAGGGAAGTATGATACTTATGGAAGCACAAGGAAGAACTTGAGAATGATACTGCGAAATCTTATTGAAAATGACTCTGGAGTCTATTACTGTGCCACCTGGGATAGGAGAAACTCTTTGGCAGTG
>1032
GGAATCAGCCCAGGGAAGTATGATACTTATGGAAGCACAAGGAAGAACTTGAGAATGATACTGCGAAATCTTATTGAAAATGACTCTGGAGTCTATTACTGTGCCACCTGGGATAGGAGAAACTCTTTGGCAGTG
>1033
GGAATCAGCCCAGGGAAGTATGATACTTATGGAAGCACAAGGAAGAACTTGAGAATGATACTGCGAAATCTTATTGAAAATGACTCTGGAGTCTATTACTGTGCCACCTGGGATAGGAGAAACTCTTTGGCAGTG
>1034
GGAATCAGCCCAGGGAAGTATGATACTTATGGAAGCACAAGGAAGAACTTGAGAATGATACTGCGAAATCTTATTGAAAATGACTCTGGAGTCTATTACTGTGCCACCTGGGATAGGAGAAACTCTTTGGCAGTG
>1035
GGAATCAGCCCAGGGAAGTATGATACTTATGGAAGCACAAGGAAGAACTTGAGAATGATACTGCGAAATCTTATTGAAAATGACTCTGGAGTCTATTACTGTGCCACCTGGGATAGGAGAAACTCTTTGGCAGTG
>1036
GGAATCAGCCCAGGGAAGTATGATACTTATGGAAGCACAAGGAAGAACTTGAGAATGATACTGCGAAATCTTATTGAAAATGACTCTGGAGTCTATTACTGTGCCACCTGGGATAGGAGAAACTCTTTGGCAGTG
>1037
GGAATCAGCCCAGGGAAGTATGATACTTATGGAAGCACAAGGAAGAACTTGAGAATGATACTGCGAAATCTTATTGAAAATGACTCTGGAGTCTATTACTGTGCCACCTGGGATAGGAGAAACTCTTTGGCAGTG
>1038
GGAATCAGCCCAGGGAAGTATGATACTTATGGAAGCACAAGGAAGAACTTGAGAATGATACTGCGAAATCTTATTGAAAATGACTCTGGAGTCTATTACTGTGCCACCTGGGATAGGAGAAACTCTTTGGCAGTG
>1039
GGAATCAGCCCAGGGAAGTATGATACTTATGGAAGCACAAGGAAGAACTTGAGAATGATACTGCGAAATCTTATTGAAAATGACTCTGGAGTCTATTACTGTGCCACCTGGGATAGGAGAAACTCTTTGGCAGTG
>1040
GGAATCAGCCCAGGGAAGTATGATACTTATGGAAGCACAAGGAAGAACTTGAGAATGATACTGCGAAATCTTATTGAAAATGACTCTGGAGTCTATTACTGTGCCACCTGGGATAGGAGAAACTCTTTGGCAGTG
>1041
GGAATCAGCCCAGGGAAGTATGATACTTATGGAAGCACAAGGAAGAACTTGAGAATGATACTGCGAAATCTTATTGAAAATGACTCTGGAGTCTATTACTGTGCCACCTGGGATAGGAGAAACTCTTTGGCAGTG
>1042
GGAATCAGCCCAGGGAAGTATGATACTTATGGAAGCACAAGGAAGAACTTGAGAATGATACTGCGAAATCTTATTGAAAATGACTCTGGAGTCTATTACTGTGCCACCTGGGATAGGAGAAACTCTTTGGCAGTG
>1043
GGAATCAGCCCAGGGAAGTATGATACTTATGGAAGCACAAGGAAGAACTTGAGAATGATACTGCGAAATCTTATTGAAAATGACTCTGGAGTCTATTACTGTGCCACCTGGGATAGGAGAAACTCTTTGGCAGTG
>1044
GGAATCAGCCCAGGGAAGTATGATACTTATGGAAGCACAAGGAAGAACTTGAGAATGATACTGCGAAATCTTATTGAAAATGACTCTGGAGTCTATTACTGTGCCACCTGGGATAGGAGAAACTCTTTGGCAGTG
>1045
GGAATCAGCCCAGGGAAGTATGATACTTATGGAAGCACAAGGAAGAACTTGAGAATGATACTGCGAAATCTTATTGAAAATGACTCTGGAGTCTATTACTGTGCCACCTGGGATAGGAGAAACTCTTTGGCAGTG
>1046
GGAATCAGCCCAGGGAAGTATGATACTTATGGAAGCACAAGGAAGAACTTGAGAATGATACTGCGAAATCTTATTGAAAATGACTCTGGAGTCTATTACTGTGCCACCTGGGATAGGAGAAACTCTTTGGCAGTG
>1047
GGAATCAGCCCAGGGAAGTATGATACTTATGGAAGCACAAGGAAGAACTTGAGAATGATACTGCGAAATCTTATTGAAAATGACTCTGGAGTCTATTACTGTGCCACCTGGGATAGGAGAAACTCTTTGGCAGTG
>1048
GGAATCAGCCCAGGGAAGTATGATACTTATGGAAGCACAAGGAAGAACTTGAGAATGATACTGCGAAATCTTATTGAAAATGACTCTGGAGTCTATTACTGTGCCACCTGGGATAGGAGAAACTCTTTGGCAGTG
>1049
GGAATCAGCCCAGGGAAGTATGATACTTATGGAAGCACAAGGAAGAACTTGAGAATGATACTGCGAAATCTTATTGAAAATGACTCTGGAGTCTATTACTGTGCCACCTGGGATAGGAGAAACTCTTTGGCAGTG
>1050
GGAATCAGCCCAGGGAAGTATGATACTTATGGAAGCACAAGGAAGAACTTGAGAATGATACTGCGAAATCTTATTGAAAATGACTCTGGAGTCTATTACTGTGCCACCTGGGATAGGAGAAACTCTTTGGCAGTG
>1051
GGAATCAGCCCAGGGAAGTATGATACTTATGGAAGCACAAGGAAGAACTTGAGAATGATACTGCGAAATCTTATTGAAAATGACTCTGGAGTCTATTACTGTGCCACCTGGGATAGGAGAAACTCTTTGGCAGTG
>1052
GGAATCAGCCCAGGGAAGTATGATACTTATGGAAGCACAAGGAAGAACTTGAGAATGATACTGCGAAATCTTATTGAAAATGACTCTGGAGTCTATTACTGTGCCACCTGGGATAGGAGAAACTCTTTGGCAGTG
>1053
GGAATCAGCCCAGGGAAGTATGATACTTATGGAAGCACAAGGAAGAACTTGAGAATGATACTGCGAAATCTTATTGAAAATGACTCTGGAGTCTATTACTGTGCCACCTGGGATAGGAGAAACTCTTTGGCAGTG
>1054
GGAATCAGCCCAGGGAAGTATGATACTTATGGAAGCACAAGGAAGAACTTGAGAATGATACTGCGAAATCTTATTGAAAATGACTCTGGAGTCTATTACTGTGCCACCTGGGATAGGAGAAACTCTTTGGCAGTG
>1055
GGAATCAGCCCAGGGAAGTATGATACTTATGGAAGCACAAGGAAGAACTTGAGAATGATACTGCGAAATCTTATTGAAAATGACTCTGGAGTCTATTACTGTGCCACCTGGGATAGGAGAAACTCTTTGGCAGTG
>1056
GGAATCAGCCCAGGGAAGTATGATACTTATGGAAGCACAAGGAAGAACTTGAGAATGATACTGCGAAATCTTATTGAAAATGACTCTGGAGTCTATTACTGTGCCACCTGGGATAGGAGAAACTCTTTGGCAGTG
>1057
GGAATCAGCCCAGGGAAGTATGATACTTATGGAAGCACAAGGAAGAACTTGAGAATGATACTGCGAAATCTTATTGAAAATGACTCTGGAGTCTATTACTGTGCCACCTGGGATAGGAGAAACTCTTTGGCAGTG
>1058
GGAATCAGCCCAGGGAAGTATGATACTTATGGAAGCACAAGGAAGAACTTGAGAATGATACTGCGAAATCTTATTGAAAATGACTCTGGAGTCTATTACTGTGCCACCTGGGATAGGAGAAACTCTTTGGCAGTG
>1059
GGAATCAGCCCAGGGAAGTATGATACTTATGGAAGCACAAGGAAGAACTTGAGAATGATACTGCGAAATCTTATTGAAAATGACTCTGGAGTCTATTACTGTGCCACCTGGGATAGGAGAAACTCTTTGGCAGTG
>1060
GGAATCAGCCCAGGGAAGTATGATACTTATGGAAGCACAAGGAAGAACTTGAGAATGATACTGCGAAATCTTATTGAAAATGACTCTGGAGTCTATTACTGTGCCACCTGGGATAGGAGAAACTCTTTGGCAGTG
>1061
GGAATCAGCCCAGGGAAGTATGATACTTATGGAAGCACAAGGAAGAACTTGAGAATGATACTGCGAAATCTTATTGAAAATGACTCTGGAGTCTATTACTGTGCCACCTGGGATAGGAGAAACTCTTTGGCAGTG
>1062
GGAATCAGCCCAGGGAAGTATGATACTTATGGAAGCACAAGGAAGAACTTGAGAATGATACTGCGAAATCTTATTGAAAATGACTCTGGAGTCTATTACTGTGCCACCTGGGATAGGAGAAACTCTTTGGCAGTG
>1063
GGAATCAGCCCAGGGAAGTATGATACTTATGGAAGCACAAGGAAGAACTTGAGAATGATACTGCGAAATCTTATTGAAAATGACTCTGGAGTCTATTACTGTGCCACCTGGGATAGGAGAAACTCTTTGGCAGTG
>1064
GGAATCAGCCCAGGGAAGTATGATACTTATGGAAGCACAAGGAAGAACTTGAGAATGATACTGCGAAATCTTATTGAAAATGACTCTGGAGTCTATTACTGTGCCACCTGGGATAGGAGAAACTCTTTGGCAGTG
>1065
GGAATCAGCCCAGGGAAGTATGATACTTATGGAAGCACAAGGAAGAACTTGAGAATGATACTGCGAAATCTTATTGAAAATGACTCTGGAGTCTATTACTGTGCCACCTGGGATAGGAGAAACTCTTTGGCAGTG
>1066
GGAATCAGCCCAGGGAAGTATGATACTTATGGAAGCACAAGGAAGAACTTGAGAATGATACTGCGAAATCTTATTGAAAATGACTCTGGAGTCTATTACTGTGCCACCTGGGATAGGAGAAACTCTTTGGCAGTG
>1067
GGAATCAGCCCAGGGAAGTATGATACTTATGGAAGCACAAGGAAGAACTTGAGAATGATACTGCGAAATCTTATTGAAAATGACTCTGGAGTCTATTACTGTGCCACCTGGGATAGGAGAAACTCTTTGGCAGTG
>1068
GGAATCAGCCCAGGGAAGTATGATACTTATGGAAGCACAAGGAAGAACTTGAGAATGATACTGCGAAATCTTATTGAAAATGACTCTGGAGTCTATTACTGTGCCACCTGGGATAGGAGAAACTCTTTGGCAGTG
>1069
GGAATCAGCCCAGGGAAGTATGATACTTATGGAAGCACAAGGAAGAACTTGAGAATGATACTGCGAAATCTTATTGAAAATGACTCTGGAGTCTATTACTGTGCCACCTGGGATAGGAGAAACTCTTTGGCAGTG
>1070
GGAATCAGCCCAGGGAAGTATGATACTTATGGAAGCACAAGGAAGAACTTGAGAATGATACTGCGAAATCTTATTGAAAATGACTCTGGAGTCTATTACTGTGCCACCTGGGATAGGAGAAACTCTTTGGCAGTG
>1071
GGAATCAGCCCAGGGAAGTATGATACTTATGGAAGCACAAGGAAGAACTTGAGAATGATACTGCGAAATCTTATTGAAAATGACTCTGGAGTCTATTACTGTGCCACCTGGGATAGGAGAAACTCTTTGGCAGTG
>1072
GGAATCAGCCCAGGGAAGTATGATACTTATGGAAGCACAAGGAAGAACTTGAGAATGATACTGCGAAATCTTATTGAAAATGACTCTGGAGTCTATTACTGTGCCACCTGGGATAGGAGAAACTCTTTGGCAGTG
>1073
GGAATCAGCCCAGGGAAGTATGATACTTATGGAAGCACAAGGAAGAACTTGAGAATGATACTGCGAAATCTTATTGAAAATGACTCTGGAGTCTATTACTGTGCCACCTGGGATAGGAGAAACTCTTTGGCAGTG
>1074
GGAATCAGCCCAGGGAAGTATGATACTTATGGAAGCACAAGGAAGAACTTGAGAATGATACTGCGAAATCTTATTGAAAATGACTCTGGAGTCTATTACTGTGCCACCTGGGATAGGAGAAACTCTTTGGCAGTG
>1075
GGAATCAGCCCAGGGAAGTATGATACTTATGGAAGCACAAGGAAGAACTTGAGAATGATACTGCGAAATCTTATTGAAAATGACTCTGGAGTCTATTACTGTGCCACCTGGGATAGGAGAAACTCTTTGGCAGTG
>1076
GGAATCAGCCCAGGGAAGTATGATACTTATGGAAGCACAAGGAAGAACTTGAGAATGATACTGCGAAATCTTATTGAAAATGACTCTGGAGTCTATTACTGTGCCACCTGGGATAGGAGAAACTCTTTGGCAGTG
>1077
GGAATCAGCCCAGGGAAGTATGATACTTATGGAAGCACAAGGAAGAACTTGAGAATGATACTGCGAAATCTTATTGAAAATGACTCTGGAGTCTATTACTGTGCCACCTGGGATAGGAGAAACTCTTTGGCAGTG
>1078
GGAATCAGCCCAGGGAAGTATGATACTTATGGAAGCACAAGGAAGAACTTGAGAATGATACTGCGAAATCTTATTGAAAATGACTCTGGAGTCTATTACTGTGCCACCTGGGATAGGAGAAACTCTTTGGCAGTG
>1079
GGAATCAGCCCAGGGAAGTATGATACTTATGGAAGCACAAGGAAGAACTTGAGAATGATACTGCGAAATCTTATTGAAAATGACTCTGGAGTCTATTACTGTGCCACCTGGGATAGGAGAAACTCTTTGGCAGTG
>1080
GGAATCAGCCCAGGGAAGTATGATACTTATGGAAGCACAAGGAAGAACTTGAGAATGATACTGCGAAATCTTATTGAAAATGACTCTGGAGTCTATTACTGTGCCACCTGGGATAGGAGAAACTCTTTGGCAGTG
>1081
GGAATCAGCCCAGGGAAGTATGATACTTATGGAAGCACAAGGAAGAACTTGAGAATGATACTGCGAAATCTTATTGAAAATGACTCTGGAGTCTATTACTGTGCCACCTGGGATAGGAGAAACTCTTTGGCAGTG
>1082
GGAATCAGCCCAGGGAAGTATGATACTTATGGAAGCACAAGGAAGAACTTGAGAATGATACTGCGAAATCTTATTGAAAATGACTCTGGAGTCTATTACTGTGCCACCTGGGATAGGAGAAACTCTTTGGCAGTG
>1083
GGAATCAGCCCAGGGAAGTATGATACTTATGGAAGCACAAGGAAGAACTTGAGAATGATACTGCGAAATCTTATTGAAAATGACTCTGGAGTCTATTACTGTGCCACCTGGGATAGGAGAAACTCTTTGGCAGTG
>1084
GGAATCAGCCCAGGGAAGTATGATACTTATGGAAGCACAAGGAAGAACTTGAGAATGATACTGCGAAATCTTATTGAAAATGACTCTGGAGTCTATTACTGTGCCACCTGGGATAGGAGAAACTCTTTGGCAGTG
>1085
GGAATCAGCCCAGGGAAGTATGATACTTATGGAAGCACAAGGAAGAACTTGAGAATGATACTGCGAAATCTTATTGAAAATGACTCTGGAGTCTATTACTGTGCCACCTGGGATAGGAGAAACTCTTTGGCAGTG
>1086
GGAATCAGCCCAGGGAAGTATGATACTTATGGAAGCACAAGGAAGAACTTGAGAATGATACTGCGAAATCTTATTGAAAATGACTCTGGAGTCTATTACTGTGCCACCTGGGATAGGAGAAACTCTTTGGCAGTG
>1087
GGAATCAGCCCAGGGAAGTATGATACTTATGGAAGCACAAGGAAGAACTTGAGAATGATACTGCGAAATCTTATTGAAAATGACTCTGGAGTCTATTACTGTGCCACCTGGGATAGGAGAAACTCTTTGGCAGTG
>1088
GGAATCAGCCCAGGGAAGTATGATACTTATGGAAGCACAAGGAAGAACTTGAGAATGATACTGCGAAATCTTATTGAAAATGACTCTGGAGTCTATTACTGTGCCACCTGGGATAGGAGAAACTCTTTGGCAGTG
>1089
GGAATCAGCCCAGGGAAGTATGATACTTATGGAAGCACAAGGAAGAACTTGAGAATGATACTGCGAAATCTTATTGAAAATGACTCTGGAGTCTATTACTGTGCCACCTGGGATAGGAGAAACTCTTTGGCAGTG
>1090
GGAATCAGCCCAGGGAAGTATGATACTTATGGAAGCACAAGGAAGAACTTGAGAATGATACTGCGAAATCTTATTGAAAATGACTCTGGAGTCTATTACTGTGCCACCTGGGATAGGAGAAACTCTTTGGCAGTG
>1091
GGAATCAGCCCAGGGAAGTATGATACTTATGGAAGCACAAGGAAGAACTTGAGAATGATACTGCGAAATCTTATTGAAAATGACTCTGGAGTCTATTACTGTGCCACCTGGGATAGGAGAAACTCTTTGGCAGTG
>1092
GGAATCAGCCCAGGGAAGTATGATACTTATGGAAGCACAAGGAAGAACTTGAGAATGATACTGCGAAATCTTATTGAAAATGACTCTGGAGTCTATTACTGTGCCACCTGGGATAGGAGAAACTCTTTGGCAGTG
>1093
GGAATCAGCCCAGGGAAGTATGATACTTATGGAAGCACAAGGAAGAACTTGAGAATGATACTGCGAAATCTTATTGAAAATGACTCTGGAGTCTATTACTGTGCCACCTGGGATAGGAGAAACTCTTTGGCAGTG
>1094
GGAATCAGCCCAGGGAAGTATGATACTTATGGAAGCACAAGGAAGAACTTGAGAATGATACTGCGAAATCTTATTGAAAATGACTCTGGAGTCTATTACTGTGCCACCTGGGATAGGAGAAACTCTTTGGCAGTG
>1095
GGAATCAGCCCAGGGAAGTATGATACTTATGGAAGCACAAGGAAGAACTTGAGAATGATACTGCGAAATCTTATTGAAAATGACTCTGGAGTCTATTACTGTGCCACCTGGGATAGGAGAAACTCTTTGGCAGTG
>1096
GGAATCAGCCCAGGGAAGTATGATACTTATGGAAGCACAAGGAAGAACTTGAGAATGATACTGCGAAATCTTATTGAAAATGACTCTGGAGTCTATTACTGTGCCACCTGGGATAGGAGAAACTCTTTGGCAGTG
>1097
GGAATCAGCCCAGGGAAGTATGATACTTATGGAAGCACAAGGAAGAACTTGAGAATGATACTGCGAAATCTTATTGAAAATGACTCTGGAGTCTATTACTGTGCCACCTGGGATAGGAGAAACTCTTTGGCAGTG
>1098
GGAATCAGCCCAGGGAAGTATGATACTTATGGAAGCACAAGGAAGAACTTGAGAATGATACTGCGAAATCTTATTGAAAATGACTCTGGAGTCTATTACTGTGCCACCTGGGATAGGAGAAACTCTTTGGCAGTG
>1099
GGAATCAGCCCAGGGAAGTATGATACTTATGGAAGCACAAGGAAGAACTTGAGAATGATACTGCGAAATCTTATTGAAAATGACTCTGGAGTCTATTACTGTGCCACCTGGGATAGGAGAAACTCTTTGGCAGTG
>1100
GGAATCAGCCCAGGGAAGTATGATACTTATGGAAGCACAAGGAAGAACTTGAGAATGATACTGCGAAATCTTATTGAAAATGACTCTGGAGTCTATTACTGTGCCACCTGGGATAGGAGAAACTCTTTGGCAGTG
>1101
GGAATCAGCCCAGGGAAGTATGATACTTATGGAAGCACAAGGAAGAACTTGAGAATGATACTGCGAAATCTTATTGAAAATGACTCTGGAGTCTATTACTGTGCCACCTGGGATAGGAGAAACTCTTTGGCAGTG
>1102
GGAATCAGCCCAGGGAAGTATGATACTTATGGAAGCACAAGGAAGAACTTGAGAATGATACTGCGAAATCTTATTGAAAATGACTCTGGAGTCTATTACTGTGCCACCTGGGATAGGAGAAACTCTTTGGCAGTG
>1103
GGAATCAGCCCAGGGAAGTATGATACTTATGGAAGCACAAGGAAGAACTTGAGAATGATACTGCGAAATCTTATTGAAAATGACTCTGGAGTCTATTACTGTGCCACCTGGGATAGGAGAAACTCTTTGGCAGTG
>1104
GGAATCAGCCCAGGGAAGTATGATACTTATGGAAGCACAAGGAAGAACTTGAGAATGATACTGCGAAATCTTATTGAAAATGACTCTGGAGTCTATTACTGTGCCACCTGGGATAGGAGAAACTCTTTGGCAGTG
>1105
GGAATCAGCCCAGGGAAGTATGATACTTATGGAAGCACAAGGAAGAACTTGAGAATGATACTGCGAAATCTTATTGAAAATGACTCTGGAGTCTATTACTGTGCCACCTGGGATAGGAGAAACTCTTTGGCAGTG
>1106
GGAATCAGCCCAGGGAAGTATGATACTTATGGAAGCACAAGGAAGAACTTGAGAATGATACTGCGAAATCTTATTGAAAATGACTCTGGAGTCTATTACTGTGCCACCTGGGATAGGAGAAACTCTTTGGCAGTG
>1107
GGAATCAGCCCAGGGAAGTATGATACTTATGGAAGCACAAGGAAGAACTTGAGAATGATACTGCGAAATCTTATTGAAAATGACTCTGGAGTCTATTACTGTGCCACCTGGGATAGGAGAAACTCTTTGGCAGTG
>1108
GGAATCAGCCCAGGGAAGTATGATACTTATGGAAGCACAAGGAAGAACTTGAGAATGATACTGCGAAATCTTATTGAAAATGACTCTGGAGTCTATTACTGTGCCACCTGGGATAGGAGAAACTCTTTGGCAGTG
>1109
GGAATCAGCCCAGGGAAGTATGATACTTATGGAAGCACAAGGAAGAACTTGAGAATGATACTGCGAAATCTTATTGAAAATGACTCTGGAGTCTATTACTGTGCCACCTGGGATAGGAGAAACTCTTTGGCAGTG
>1110
GGAATCAGCCCAGGGAAGTATGATACTTATGGAAGCACAAGGAAGAACTTGAGAATGATACTGCGAAATCTTATTGAAAATGACTCTGGAGTCTATTACTGTGCCACCTGGGATAGGAGAAACTCTTTGGCAGTG
>1111
GGAATCAGCCCAGGGAAGTATGATACTTATGGAAGCACAAGGAAGAACTTGAGAATGATACTGCGAAATCTTATTGAAAATGACTCTGGAGTCTATTACTGTGCCACCTGGGATAGGAGAAACTCTTTGGCAGTG
>1112
GGAATCAGCCCAGGGAAGTATGATACTTATGGAAGCACAAGGAAGAACTTGAGAATGATACTGCGAAATCTTATTGAAAATGACTCTGGAGTCTATTACTGTGCCACCTGGGATAGGAGAAACTCTTTGGCAGTG
>1113
GGAATCAGCCCAGGGAAGTATGATACTTATGGAAGCACAAGGAAGAACTTGAGAATGATACTGCGAAATCTTATTGAAAATGACTCTGGAGTCTATTACTGTGCCACCTGGGATAGGAGAAACTCTTTGGCAGTG
>1114
GGAATCAGCCCAGGGAAGTATGATACTTATGGAAGCACAAGGAAGAACTTGAGAATGATACTGCGAAATCTTATTGAAAATGACTCTGGAGTCTATTACTGTGCCACCTGGGATAGGAGAAACTCTTTGGCAGTG
>1115
GGAATCAGCCCAGGGAAGTATGATACTTATGGAAGCACAAGGAAGAACTTGAGAATGATACTGCGAAATCTTATTGAAAATGACTCTGGAGTCTATTACTGTGCCACCTGGGATAGGAGAAACTCTTTGGCAGTG
>1116
GGAATCAGCCCAGGGAAGTATGATACTTATGGAAGCACAAGGAAGAACTTGAGAATGATACTGCGAAATCTTATTGAAAATGACTCTGGAGTCTATTACTGTGCCACCTGGGATAGGAGAAACTCTTTGGCAGTG
>1117
GGAATCAGCCCAGGGAAGTATGATACTTATGGAAGCACAAGGAAGAACTTGAGAATGATACTGCGAAATCTTATTGAAAATGACTCTGGAGTCTATTACTGTGCCACCTGGGATAGGAGAAACTCTTTGGCAGTG
>1118
GGAATCAGCCCAGGGAAGTATGATACTTATGGAAGCACAAGGAAGAACTTGAGAATGATACTGCGAAATCTTATTGAAAATGACTCTGGAGTCTATTACTGTGCCACCTGGGATAGGAGAAACTCTTTGGCAGTG
>1119
GGAATCAGCCCAGGGAAGTATGATACTTATGGAAGCACAAGGAAGAACTTGAGAATGATACTGCGAAATCTTATTGAAAATGACTCTGGAGTCTATTACTGTGCCACCTGGGATAGGAGAAACTCTTTGGCAGTG
>1120
GGAATCAGCCCAGGGAAGTATGATACTTATGGAAGCACAAGGAAGAACTTGAGAATGATACTGCGAAATCTTATTGAAAATGACTCTGGAGTCTATTACTGTGCCACCTGGGATAGGAGAAACTCTTTGGCAGTG
>1121
GGAATCAGCCCAGGGAAGTATGATACTTATGGAAGCACAAGGAAGAACTTGAGAATGATACTGCGAAATCTTATTGAAAATGACTCTGGAGTCTATTACTGTGCCACCTGGGATAGGAGAAACTCTTTGGCAGTG
>1122
GGAATCAGCCCAGGGAAGTATGATACTTATGGAAGCACAAGGAAGAACTTGAGAATGATACTGCGAAATCTTATTGAAAATGACTCTGGAGTCTATTACTGTGCCACCTGGGATAGGAGAAACTCTTTGGCAGTG
>1123
GGAATCAGCCCAGGGAAGTATGATACTTATGGAAGCACAAGGAAGAACTTGAGAATGATACTGCGAAATCTTATTGAAAATGACTCTGGAGTCTATTACTGTGCCACCTGGGATAGGAGAAACTCTTTGGCAGTG
>1124
GGAATCAGCCCAGGGAAGTATGATACTTATGGAAGCACAAGGAAGAACTTGAGAATGATACTGCGAAATCTTATTGAAAATGACTCTGGAGTCTATTACTGTGCCACCTGGGATAGGAGAAACTCTTTGGCAGTG
>1125
GGAATCAGCCCAGGGAAGTATGATACTTATGGAAGCACAAGGAAGAACTTGAGAATGATACTGCGAAATCTTATTGAAAATGACTCTGGAGTCTATTACTGTGCCACCTGGGATAGGAGAAACTCTTTGGCAGTG
>1126
GGAATCAGCCCAGGGAAGTATGATACTTATGGAAGCACAAGGAAGAACTTGAGAATGATACTGCGAAATCTTATTGAAAATGACTCTGGAGTCTATTACTGTGCCACCTGGGATAGGAGAAACTCTTTGGCAGTG
>1127
GGAATCAGCCCAGGGAAGTATGATACTTATGGAAGCACAAGGAAGAACTTGAGAATGATACTGCGAAATCTTATTGAAAATGACTCTGGAGTCTATTACTGTGCCACCTGGGATAGGAGAAACTCTTTGGCAGTG
>1128
GGAATCAGCCCAGGGAAGTATGATACTTATGGAAGCACAAGGAAGAACTTGAGAATGATACTGCGAAATCTTATTGAAAATGACTCTGGAGTCTATTACTGTGCCACCTGGGATAGGAGAAACTCTTTGGCAGTG
>1129
GGAATCAGCCCAGGGAAGTATGATACTTATGGAAGCACAAGGAAGAACTTGAGAATGATACTGCGAAATCTTATTGAAAATGACTCTGGAGTCTATTACTGTGCCACCTGGGATAGGAGAAACTCTTTGGCAGTG
>1130
GGAATCAGCCCAGGGAAGTATGATACTTATGGAAGCACAAGGAAGAACTTGAGAATGATACTGCGAAATCTTATTGAAAATGACTCTGGAGTCTATTACTGTGCCACCTGGGATAGGAGAAACTCTTTGGCAGTG
>1131
GGAATCAGCCCAGGGAAGTATGATACTTATGGAAGCACAAGGAAGAACTTGAGAATGATACTGCGAAATCTTATTGAAAATGACTCTGGAGTCTATTACTGTGCCACCTGGGATAGGAGAAACTCTTTGGCAGTG
>1132
GGAATCAGCCCAGGGAAGTATGATACTTATGGAAGCACAAGGAAGAACTTGAGAATGATACTGCGAAATCTTATTGAAAATGACTCTGGAGTCTATTACTGTGCCACCTGGGATAGGAGAAACTCTTTGGCAGTG
>1133
GGAATCAGCCCAGGGAAGTATGATACTTATGGAAGCACAAGGAAGAACTTGAGAATGATACTGCGAAATCTTATTGAAAATGACTCTGGAGTCTATTACTGTGCCACCTGGGATAGGAGAAACTCTTTGGCAGTG
>1134
GGAATCAGCCCAGGGAAGTATGATACTTATGGAAGCACAAGGAAGAACTTGAGAATGATACTGCGAAATCTTATTGAAAATGACTCTGGAGTCTATTACTGTGCCACCTGGGATAGGAGAAACTCTTTGGCAGTG
>1135
GGAATCAGCCCAGGGAAGTATGATACTTATGGAAGCACAAGGAAGAACTTGAGAATGATACTGCGAAATCTTATTGAAAATGACTCTGGAGTCTATTACTGTGCCACCTGGGATAGGAGAAACTCTTTGGCAGTG
>1136
GGAATCAGCCCAGGGAAGTATGATACTTATGGAAGCACAAGGAAGAACTTGAGAATGATACTGCGAAATCTTATTGAAAATGACTCTGGAGTCTATTACTGTGCCACCTGGGATAGGAGAAACTCTTTGGCAGTG
>1137
GGAATCAGCCCAGGGAAGTATGATACTTATGGAAGCACAAGGAAGAACTTGAGAATGATACTGCGAAATCTTATTGAAAATGACTCTGGAGTCTATTACTGTGCCACCTGGGATAGGAGAAACTCTTTGGCAGTG
>1138
GGAATCAGCCCAGGGAAGTATGATACTTATGGAAGCACAAGGAAGAACTTGAGAATGATACTGCGAAATCTTATTGAAAATGACTCTGGAGTCTATTACTGTGCCACCTGGGATAGGAGAAACTCTTTGGCAGTG
>1139
GGAATCAGCCCAGGGAAGTATGATACTTATGGAAGCACAAGGAAGAACTTGAGAATGATACTGCGAAATCTTATTGAAAATGACTCTGGAGTCTATTACTGTGCCACCTGGGATAGGAGAAACTCTTTGGCAGTG
>1140
GGAATCAGCCCAGGGAAGTATGATACTTATGGAAGCACAAGGAAGAACTTGAGAATGATACTGCGAAATCTTATTGAAAATGACTCTGGAGTCTATTACTGTGCCACCTGGGATAGGAGAAACTCTTTGGCAGTG
>1141
GGAATCAGCCCAGGGAAGTATGATACTTATGGAAGCACAAGGAAGAACTTGAGAATGATACTGCGAAATCTTATTGAAAATGACTCTGGAGTCTATTACTGTGCCACCTGGGATAGGAGAAACTCTTTGGCAGTG
>1142
GGAATCAGCCCAGGGAAGTATGATACTTATGGAAGCACAAGGAAGAACTTGAGAATGATACTGCGAAATCTTATTGAAAATGACTCTGGAGTCTATTACTGTGCCACCTGGGATAGGAGAAACTCTTTGGCAGTG
>1143
GGAATCAGCCCAGGGAAGTATGATACTTATGGAAGCACAAGGAAGAACTTGAGAATGATACTGCGAAATCTTATTGAAAATGACTCTGGAGTCTATTACTGTGCCACCTGGGATAGGAGAAACTCTTTGGCAGTG
>1144
GGAATCAGCCCAGGGAAGTATGATACTTATGGAAGCACAAGGAAGAACTTGAGAATGATACTGCGAAATCTTATTGAAAATGACTCTGGAGTCTATTACTGTGCCACCTGGGATAGGAGAAACTCTTTGGCAGTG
>1145
GGAATCAGCCCAGGGAAGTATGATACTTATGGAAGCACAAGGAAGAACTTGAGAATGATACTGCGAAATCTTATTGAAAATGACTCTGGAGTCTATTACTGTGCCACCTGGGATAGGAGAAACTCTTTGGCAGTG
>1146
GGAATCAGCCCAGGGAAGTATGATACTTATGGAAGCACAAGGAAGAACTTGAGAATGATACTGCGAAATCTTATTGAAAATGACTCTGGAGTCTATTACTGTGCCACCTGGGATAGGAGAAACTCTTTGGCAGTG
>1147
GGAATCAGCCCAGGGAAGTATGATACTTATGGAAGCACAAGGAAGAACTTGAGAATGATACTGCGAAATCTTATTGAAAATGACTCTGGAGTCTATTACTGTGCCACCTGGGATAGGAGAAACTCTTTGGCAGTG
>1148
GGAATCAGCCCAGGGAAGTATGATACTTATGGAAGCACAAGGAAGAACTTGAGAATGATACTGCGAAATCTTATTGAAAATGACTCTGGAGTCTATTACTGTGCCACCTGGGATAGGAGAAACTCTTTGGCAGTG
>1149
GGAATCAGCCCAGGGAAGTATGATACTTATGGAAGCACAAGGAAGAACTTGAGAATGATACTGCGAAATCTTATTGAAAATGACTCTGGAGTCTATTACTGTGCCACCTGGGATAGGAGAAACTCTTTGGCAGTG
>1150
GGAATCAGCCCAGGGAAGTATGATACTTATGGAAGCACAAGGAAGAACTTGAGAATGATACTGCGAAATCTTATTGAAAATGACTCTGGAGTCTATTACTGTGCCACCTGGGATAGGAGAAACTCTTTGGCAGTG
>1151
GGAATCAGCCCAGGGAAGTATGATACTTATGGAAGCACAAGGAAGAACTTGAGAATGATACTGCGAAATCTTATTGAAAATGACTCTGGAGTCTATTACTGTGCCACCTGGGATAGGAGAAACTCTTTGGCAGTG
>1152
GGAATCAGCCCAGGGAAGTATGATACTTATGGAAGCACAAGGAAGAACTTGAGAATGATACTGCGAAATCTTATTGAAAATGACTCTGGAGTCTATTACTGTGCCACCTGGGATAGGAGAAACTCTTTGGCAGTG
>1153
GGAATCAGCCCAGGGAAGTATGATACTTATGGAAGCACAAGGAAGAACTTGAGAATGATACTGCGAAATCTTATTGAAAATGACTCTGGAGTCTATTACTGTGCCACCTGGGATAGGAGAAACTCTTTGGCAGTG
>1154
GGAATCAGCCCAGGGAAGTATGATACTTATGGAAGCACAAGGAAGAACTTGAGAATGATACTGCGAAATCTTATTGAAAATGACTCTGGAGTCTATTACTGTGCCACCTGGGATAGGAGAAACTCTTTGGCAGTG
>1155
GGAATCAGCCCAGGGAAGTATGATACTTATGGAAGCACAAGGAAGAACTTGAGAATGATACTGCGAAATCTTATTGAAAATGACTCTGGAGTCTATTACTGTGCCACCTGGGATAGGAGAAACTCTTTGGCAGTG
>1156
GGAATCAGCCCAGGGAAGTATGATACTTATGGAAGCACAAGGAAGAACTTGAGAATGATACTGCGAAATCTTATTGAAAATGACTCTGGAGTCTATTACTGTGCCACCTGGGATAGGAGAAACTCTTTGGCAGTG
>1157
GGAATCAGCCCAGGGAAGTATGATACTTATGGAAGCACAAGGAAGAACTTGAGAATGATACTGCGAAATCTTATTGAAAATGACTCTGGAGTCTATTACTGTGCCACCTGGGATAGGAGAAACTCTTTGGCAGTG
>1158
GGAATCAGCCCAGGGAAGTATGATACTTATGGAAGCACAAGGAAGAACTTGAGAATGATACTGCGAAATCTTATTGAAAATGACTCTGGAGTCTATTACTGTGCCACCTGGGATAGGAGAAACTCTTTGGCAGTG
>1159
GGAATCAGCCCAGGGAAGTATGATACTTATGGAAGCACAAGGAAGAACTTGAGAATGATACTGCGAAATCTTATTGAAAATGACTCTGGAGTCTATTACTGTGCCACCTGGGATAGGAGAAACTCTTTGGCAGTG
>1160
GGAATCAGCCCAGGGAAGTATGATACTTATGGAAGCACAAGGAAGAACTTGAGAATGATACTGCGAAATCTTATTGAAAATGACTCTGGAGTCTATTACTGTGCCACCTGGGATAGGAGAAACTCTTTGGCAGTG
>1161
GGAATCAGCCCAGGGAAGTATGATACTTATGGAAGCACAAGGAAGAACTTGAGAATGATACTGCGAAATCTTATTGAAAATGACTCTGGAGTCTATTACTGTGCCACCTGGGATAGGAGAAACTCTTTGGCAGTG
>1162
GGAATCAGCCCAGGGAAGTATGATACTTATGGAAGCACAAGGAAGAACTTGAGAATGATACTGCGAAATCTTATTGAAAATGACTCTGGAGTCTATTACTGTGCCACCTGGGATAGGAGAAACTCTTTGGCAGTG
>1163
GGAATCAGCCCAGGGAAGTATGATACTTATGGAAGCACAAGGAAGAACTTGAGAATGATACTGCGAAATCTTATTGAAAATGACTCTGGAGTCTATTACTGTGCCACCTGGGATAGGAGAAACTCTTTGGCAGTG
>1164
GGAATCAGCCCAGGGAAGTATGATACTTATGGAAGCACAAGGAAGAACTTGAGAATGATACTGCGAAATCTTATTGAAAATGACTCTGGAGTCTATTACTGTGCCACCTGGGATAGGAGAAACTCTTTGGCAGTG
>1165
GGAATCAGCCCAGGGAAGTATGATACTTATGGAAGCACAAGGAAGAACTTGAGAATGATACTGCGAAATCTTATTGAAAATGACTCTGGAGTCTATTACTGTGCCACCTGGGATAGGAGAAACTCTTTGGCAGTG
>1166
GGAATCAGCCCAGGGAAGTATGATACTTATGGAAGCACAAGGAAGAACTTGAGAATGATACTGCGAAATCTTATTGAAAATGACTCTGGAGTCTATTACTGTGCCACCTGGGATAGGAGAAACTCTTTGGCAGTG
>1167
GGAATCAGCCCAGGGAAGTATGATACTTATGGAAGCACAAGGAAGAACTTGAGAATGATACTGCGAAATCTTATTGAAAATGACTCTGGAGTCTATTACTGTGCCACCTGGGATAGGAGAAACTCTTTGGCAGTG
>1168
GGAATCAGCCCAGGGAAGTATGATACTTATGGAAGCACAAGGAAGAACTTGAGAATGATACTGCGAAATCTTATTGAAAATGACTCTGGAGTCTATTACTGTGCCACCTGGGATAGGAGAAACTCTTTGGCAGTG
>1169
GGAATCAGCCCAGGGAAGTATGATACTTATGGAAGCACAAGGAAGAACTTGAGAATGATACTGCGAAATCTTATTGAAAATGACTCTGGAGTCTATTACTGTGCCACCTGGGATAGGAGAAACTCTTTGGCAGTG
>1170
GGAATCAGCCCAGGGAAGTATGATACTTATGGAAGCACAAGGAAGAACTTGAGAATGATACTGCGAAATCTTATTGAAAATGACTCTGGAGTCTATTACTGTGCCACCTGGGATAGGAGAAACTCTTTGGCAGTG
>1171
GGAATCAGCCCAGGGAAGTATGATACTTATGGAAGCACAAGGAAGAACTTGAGAATGATACTGCGAAATCTTATTGAAAATGACTCTGGAGTCTATTACTGTGCCACCTGGGATAGGAGAAACTCTTTGGCAGTG
>1172
GGAATCAGCCCAGGGAAGTATGATACTTATGGAAGCACAAGGAAGAACTTGAGAATGATACTGCGAAATCTTATTGAAAATGACTCTGGAGTCTATTACTGTGCCACCTGGGATAGGAGAAACTCTTTGGCAGTG
>1173
GGAATCAGCCCAGGGAAGTATGATACTTATGGAAGCACAAGGAAGAACTTGAGAATGATACTGCGAAATCTTATTGAAAATGACTCTGGAGTCTATTACTGTGCCACCTGGGATAGGAGAAACTCTTTGGCAGTG
>1174
GGAATCAGCCCAGGGAAGTATGATACTTATGGAAGCACAAGGAAGAACTTGAGAATGATACTGCGAAATCTTATTGAAAATGACTCTGGAGTCTATTACTGTGCCACCTGGGATAGGAGAAACTCTTTGGCAGTG
>1175
GGAATCAGCCCAGGGAAGTATGATACTTATGGAAGCACAAGGAAGAACTTGAGAATGATACTGCGAAATCTTATTGAAAATGACTCTGGAGTCTATTACTGTGCCACCTGGGATAGGAGAAACTCTTTGGCAGTG
>1176
GGAATCAGCCCAGGGAAGTATGATACTTATGGAAGCACAAGGAAGAACTTGAGAATGATACTGCGAAATCTTATTGAAAATGACTCTGGAGTCTATTACTGTGCCACCTGGGATAGGAGAAACTCTTTGGCAGTG
>1177
GGAATCAGCCCAGGGAAGTATGATACTTATGGAAGCACAAGGAAGAACTTGAGAATGATACTGCGAAATCTTATTGAAAATGACTCTGGAGTCTATTACTGTGCCACCTGGGATAGGAGAAACTCTTTGGCAGTG
>1178
GGAATCAGCCCAGGGAAGTATGATACTTATGGAAGCACAAGGAAGAACTTGAGAATGATACTGCGAAATCTTATTGAAAATGACTCTGGAGTCTATTACTGTGCCACCTGGGATAGGAGAAACTCTTTGGCAGTG
>1179
GGAATCAGCCCAGGGAAGTATGATACTTATGGAAGCACAAGGAAGAACTTGAGAATGATACTGCGAAATCTTATTGAAAATGACTCTGGAGTCTATTACTGTGCCACCTGGGATAGGAGAAACTCTTTGGCAGTG
>1180
GGAATCAGCCCAGGGAAGTATGATACTTATGGAAGCACAAGGAAGAACTTGAGAATGATACTGCGAAATCTTATTGAAAATGACTCTGGAGTCTATTACTGTGCCACCTGGGATAGGAGAAACTCTTTGGCAGTG
>1181
GGAATCAGCCCAGGGAAGTATGATACTTATGGAAGCACAAGGAAGAACTTGAGAATGATACTGCGAAATCTTATTGAAAATGACTCTGGAGTCTATTACTGTGCCACCTGGGATAGGAGAAACTCTTTGGCAGTG
>1182
GGAATCAGCCCAGGGAAGTATGATACTTATGGAAGCACAAGGAAGAACTTGAGAATGATACTGCGAAATCTTATTGAAAATGACTCTGGAGTCTATTACTGTGCCACCTGGGATAGGAGAAACTCTTTGGCAGTG
>1183
GGAATCAGCCCAGGGAAGTATGATACTTATGGAAGCACAAGGAAGAACTTGAGAATGATACTGCGAAATCTTATTGAAAATGACTCTGGAGTCTATTACTGTGCCACCTGGGATAGGAGAAACTCTTTGGCAGTG
>1184
GGAATCAGCCCAGGGAAGTATGATACTTATGGAAGCACAAGGAAGAACTTGAGAATGATACTGCGAAATCTTATTGAAAATGACTCTGGAGTCTATTACTGTGCCACCTGGGATAGGAGAAACTCTTTGGCAGTG
>1185
GGAATCAGCCCAGGGAAGTATGATACTTATGGAAGCACAAGGAAGAACTTGAGAATGATACTGCGAAATCTTATTGAAAATGACTCTGGAGTCTATTACTGTGCCACCTGGGATAGGAGAAACTCTTTGGCAGTG
>1186
GGAATCAGCCCAGGGAAGTATGATACTTATGGAAGCACAAGGAAGAACTTGAGAATGATACTGCGAAATCTTATTGAAAATGACTCTGGAGTCTATTACTGTGCCACCTGGGATAGGAGAAACTCTTTGGCAGTG
>1187
GGAATCAGCCCAGGGAAGTATGATACTTATGGAAGCACAAGGAAGAACTTGAGAATGATACTGCGAAATCTTATTGAAAATGACTCTGGAGTCTATTACTGTGCCACCTGGGATAGGAGAAACTCTTTGGCAGTG
>1188
GGAATCAGCCCAGGGAAGTATGATACTTATGGAAGCACAAGGAAGAACTTGAGAATGATACTGCGAAATCTTATTGAAAATGACTCTGGAGTCTATTACTGTGCCACCTGGGATAGGAGAAACTCTTTGGCAGTG
>1189
GGAATCAGCCCAGGGAAGTATGATACTTATGGAAGCACAAGGAAGAACTTGAGAATGATACTGCGAAATCTTATTGAAAATGACTCTGGAGTCTATTACTGTGCCACCTGGGATAGGAGAAACTCTTTGGCAGTG
>1190
GGAATCAGCCCAGGGAAGTATGATACTTATGGAAGCACAAGGAAGAACTTGAGAATGATACTGCGAAATCTTATTGAAAATGACTCTGGAGTCTATTACTGTGCCACCTGGGATAGGAGAAACTCTTTGGCAGTG
>1191
GGAATCAGCCCAGGGAAGTATGATACTTATGGAAGCACAAGGAAGAACTTGAGAATGATACTGCGAAATCTTATTGAAAATGACTCTGGAGTCTATTACTGTGCCACCTGGGATAGGAGAAACTCTTTGGCAGTG
>1192
GGAATCAGCCCAGGGAAGTATGATACTTATGGAAGCACAAGGAAGAACTTGAGAATGATACTGCGAAATCTTATTGAAAATGACTCTGGAGTCTATTACTGTGCCACCTGGGATAGGAGAAACTCTTTGGCAGTG
>1193
GGAATCAGCCCAGGGAAGTATGATACTTATGGAAGCACAAGGAAGAACTTGAGAATGATACTGCGAAATCTTATTGAAAATGACTCTGGAGTCTATTACTGTGCCACCTGGGATAGGAGAAACTCTTTGGCAGTG
>1194
GGAATCAGCCCAGGGAAGTATGATACTTATGGAAGCACAAGGAAGAACTTGAGAATGATACTGCGAAATCTTATTGAAAATGACTCTGGAGTCTATTACTGTGCCACCTGGGATAGGAGAAACTCTTTGGCAGTG
>1195
GGAATCAGCCCAGGGAAGTATGATACTTATGGAAGCACAAGGAAGAACTTGAGAATGATACTGCGAAATCTTATTGAAAATGACTCTGGAGTCTATTACTGTGCCACCTGGGATAGGAGAAACTCTTTGGCAGTG
>1196
GGAATCAGCCCAGGGAAGTATGATACTTATGGAAGCACAAGGAAGAACTTGAGAATGATACTGCGAAATCTTATTGAAAATGACTCTGGAGTCTATTACTGTGCCACCTGGGATAGGAGAAACTCTTTGGCAGTG
>1197
GGAATCAGCCCAGGGAAGTATGATACTTATGGAAGCACAAGGAAGAACTTGAGAATGATACTGCGAAATCTTATTGAAAATGACTCTGGAGTCTATTACTGTGCCACCTGGGATAGGAGAAACTCTTTGGCAGTG
>1198
GGAATCAGCCCAGGGAAGTATGATACTTATGGAAGCACAAGGAAGAACTTGAGAATGATACTGCGAAATCTTATTGAAAATGACTCTGGAGTCTATTACTGTGCCACCTGGGATAGGAGAAACTCTTTGGCAGTG
>1199
GGAATCAGCCCAGGGAAGTATGATACTTATGGAAGCACAAGGAAGAACTTGAGAATGATACTGCGAAATCTTATTGAAAATGACTCTGGAGTCTATTACTGTGCCACCTGGGATAGGAGAAACTCTTTGGCAGTG
>1200
GGAATCAGCCCAGGGAAGTATGATACTTATGGAAGCACAAGGAAGAACTTGAGAATGATACTGCGAAATCTTATTGAAAATGACTCTGGAGTCTATTACTGTGCCACCTGGGATAGGAGAAACTCTTTGGCAGTG
>1201
GGAATCAGCCCAGGGAAGTATGATACTTATGGAAGCACAAGGAAGAACTTGAGAATGATACTGCGAAATCTTATTGAAAATGACTCTGGAGTCTATTACTGTGCCACCTGGGATAGGAGAAACTCTTTGGCAGTG
>1202
GGAATCAGCCCAGGGAAGTATGATACTTATGGAAGCACAAGGAAGAACTTGAGAATGATACTGCGAAATCTTATTGAAAATGACTCTGGAGTCTATTACTGTGCCACCTGGGATAGGAGAAACTCTTTGGCAGTG
>1203
GGAATCAGCCCAGGGAAGTATGATACTTATGGAAGCACAAGGAAGAACTTGAGAATGATACTGCGAAATCTTATTGAAAATGACTCTGGAGTCTATTACTGTGCCACCTGGGATAGGAGAAACTCTTTGGCAGTG
>1204
GGAATCAGCCCAGGGAAGTATGATACTTATGGAAGCACAAGGAAGAACTTGAGAATGATACTGCGAAATCTTATTGAAAATGACTCTGGAGTCTATTACTGTGCCACCTGGGATAGGAGAAACTCTTTGGCAGTG
>1205
GGAATCAGCCCAGGGAAGTATGATACTTATGGAAGCACAAGGAAGAACTTGAGAATGATACTGCGAAATCTTATTGAAAATGACTCTGGAGTCTATTACTGTGCCACCTGGGATAGGAGAAACTCTTTGGCAGTG
>1206
GGAATCAGCCCAGGGAAGTATGATACTTATGGAAGCACAAGGAAGAACTTGAGAATGATACTGCGAAATCTTATTGAAAATGACTCTGGAGTCTATTACTGTGCCACCTGGGATAGGAGAAACTCTTTGGCAGTG
>1207
GGAATCAGCCCAGGGAAGTATGATACTTATGGAAGCACAAGGAAGAACTTGAGAATGATACTGCGAAATCTTATTGAAAATGACTCTGGAGTCTATTACTGTGCCACCTGGGATAGGAGAAACTCTTTGGCAGTG
>1208
GGAATCAGCCCAGGGAAGTATGATACTTATGGAAGCACAAGGAAGAACTTGAGAATGATACTGCGAAATCTTATTGAAAATGACTCTGGAGTCTATTACTGTGCCACCTGGGATAGGAGAAACTCTTTGGCAGTG
>1209
GGAATCAGCCCAGGGAAGTATGATACTTATGGAAGCACAAGGAAGAACTTGAGAATGATACTGCGAAATCTTATTGAAAATGACTCTGGAGTCTATTACTGTGCCACCTGGGATAGGAGAAACTCTTTGGCAGTG
>1210
GGAATCAGCCCAGGGAAGTATGATACTTATGGAAGCACAAGGAAGAACTTGAGAATGATACTGCGAAATCTTATTGAAAATGACTCTGGAGTCTATTACTGTGCCACCTGGGATAGGAGAAACTCTTTGGCAGTG
>1211
GGAATCAGCCCAGGGAAGTATGATACTTATGGAAGCACAAGGAAGAACTTGAGAATGATACTGCGAAATCTTATTGAAAATGACTCTGGAGTCTATTACTGTGCCACCTGGGATAGGAGAAACTCTTTGGCAGTG
>1212
GGAATCAGCCCAGGGAAGTATGATACTTATGGAAGCACAAGGAAGAACTTGAGAATGATACTGCGAAATCTTATTGAAAATGACTCTGGAGTCTATTACTGTGCCACCTGGGATAGGAGAAACTCTTTGGCAGTG
>1213
GGAATCAGCCCAGGGAAGTATGATACTTATGGAAGCACAAGGAAGAACTTGAGAATGATACTGCGAAATCTTATTGAAAATGACTCTGGAGTCTATTACTGTGCCACCTGGGATAGGAGAAACTCTTTGGCAGTG
>1214
GGAATCAGCCCAGGGAAGTATGATACTTATGGAAGCACAAGGAAGAACTTGAGAATGATACTGCGAAATCTTATTGAAAATGACTCTGGAGTCTATTACTGTGCCACCTGGGATAGGAGAAACTCTTTGGCAGTG
>1215
GGAATCAGCCCAGGGAAGTATGATACTTATGGAAGCACAAGGAAGAACTTGAGAATGATACTGCGAAATCTTATTGAAAATGACTCTGGAGTCTATTACTGTGCCACCTGGGATAGGAGAAACTCTTTGGCAGTG
>1216
GGAATCAGCCCAGGGAAGTATGATACTTATGGAAGCACAAGGAAGAACTTGAGAATGATACTGCGAAATCTTATTGAAAATGACTCTGGAGTCTATTACTGTGCCACCTGGGATAGGAGAAACTCTTTGGCAGTG
>1217
GGAATCAGCCCAGGGAAGTATGATACTTATGGAAGCACAAGGAAGAACTTGAGAATGATACTGCGAAATCTTATTGAAAATGACTCTGGAGTCTATTACTGTGCCACCTGGGATAGGAGAAACTCTTTGGCAGTG
>1218
GGAATCAGCCCAGGGAAGTATGATACTTATGGAAGCACAAGGAAGAACTTGAGAATGATACTGCGAAATCTTATTGAAAATGACTCTGGAGTCTATTACTGTGCCACCTGGGATAGGAGAAACTCTTTGGCAGTG
>1219
GGAATCAGCCCAGGGAAGTATGATACTTATGGAAGCACAAGGAAGAACTTGAGAATGATACTGCGAAATCTTATTGAAAATGACTCTGGAGTCTATTACTGTGCCACCTGGGATAGGAGAAACTCTTTGGCAGTG
>1220
GGAATCAGCCCAGGGAAGTATGATACTTATGGAAGCACAAGGAAGAACTTGAGAATGATACTGCGAAATCTTATTGAAAATGACTCTGGAGTCTATTACTGTGCCACCTGGGATAGGAGAAACTCTTTGGCAGTG
>1221
GGAATCAGCCCAGGGAAGTATGATACTTATGGAAGCACAAGGAAGAACTTGAGAATGATACTGCGAAATCTTATTGAAAATGACTCTGGAGTCTATTACTGTGCCACCTGGGATAGGAGAAACTCTTTGGCAGTG
>1222
GGAATCAGCCCAGGGAAGTATGATACTTATGGAAGCACAAGGAAGAACTTGAGAATGATACTGCGAAATCTTATTGAAAATGACTCTGGAGTCTATTACTGTGCCACCTGGGATAGGAGAAACTCTTTGGCAGTG
>1223
GGAATCAGCCCAGGGAAGTATGATACTTATGGAAGCACAAGGAAGAACTTGAGAATGATACTGCGAAATCTTATTGAAAATGACTCTGGAGTCTATTACTGTGCCACCTGGGATAGGAGAAACTCTTTGGCAGTG
>1224
GGAATCAGCCCAGGGAAGTATGATACTTATGGAAGCACAAGGAAGAACTTGAGAATGATACTGCGAAATCTTATTGAAAATGACTCTGGAGTCTATTACTGTGCCACCTGGGATAGGAGAAACTCTTTGGCAGTG
>1225
GGAATCAGCCCAGGGAAGTATGATACTTATGGAAGCACAAGGAAGAACTTGAGAATGATACTGCGAAATCTTATTGAAAATGACTCTGGAGTCTATTACTGTGCCACCTGGGATAGGAGAAACTCTTTGGCAGTG
>1226
GGAATCAGCCCAGGGAAGTATGATACTTATGGAAGCACAAGGAAGAACTTGAGAATGATACTGCGAAATCTTATTGAAAATGACTCTGGAGTCTATTACTGTGCCACCTGGGATAGGAGAAACTCTTTGGCAGTG
>1227
GGAATCAGCCCAGGGAAGTATGATACTTATGGAAGCACAAGGAAGAACTTGAGAATGATACTGCGAAATCTTATTGAAAATGACTCTGGAGTCTATTACTGTGCCACCTGGGATAGGAGAAACTCTTTGGCAGTG
>1228
GGAATCAGCCCAGGGAAGTATGATACTTATGGAAGCACAAGGAAGAACTTGAGAATGATACTGCGAAATCTTATTGAAAATGACTCTGGAGTCTATTACTGTGCCACCTGGGATAGGAGAAACTCTTTGGCAGTG
>1229
GGAATCAGCCCAGGGAAGTATGATACTTATGGAAGCACAAGGAAGAACTTGAGAATGATACTGCGAAATCTTATTGAAAATGACTCTGGAGTCTATTACTGTGCCACCTGGGATAGGAGAAACTCTTTGGCAGTG
>1230
GGAATCAGCCCAGGGAAGTATGATACTTATGGAAGCACAAGGAAGAACTTGAGAATGATACTGCGAAATCTTATTGAAAATGACTCTGGAGTCTATTACTGTGCCACCTGGGATAGGAGAAACTCTTTGGCAGTG
>1231
GGAATCAGCCCAGGGAAGTATGATACTTATGGAAGCACAAGGAAGAACTTGAGAATGATACTGCGAAATCTTATTGAAAATGACTCTGGAGTCTATTACTGTGCCACCTGGGATAGGAGAAACTCTTTGGCAGTG
>1232
GGAATCAGCCCAGGGAAGTATGATACTTATGGAAGCACAAGGAAGAACTTGAGAATGATACTGCGAAATCTTATTGAAAATGACTCTGGAGTCTATTACTGTGCCACCTGGGATAGGAGAAACTCTTTGGCAGTG
>1233
GGAATCAGCCCAGGGAAGTATGATACTTATGGAAGCACAAGGAAGAACTTGAGAATGATACTGCGAAATCTTATTGAAAATGACTCTGGAGTCTATTACTGTGCCACCTGGGATAGGAGAAACTCTTTGGCAGTG
>1234
GGAATCAGCCCAGGGAAGTATGATACTTATGGAAGCACAAGGAAGAACTTGAGAATGATACTGCGAAATCTTATTGAAAATGACTCTGGAGTCTATTACTGTGCCACCTGGGATAGGAGAAACTCTTTGGCAGTG
>1235
GGAATCAGCCCAGGGAAGTATGATACTTATGGAAGCACAAGGAAGAACTTGAGAATGATACTGCGAAATCTTATTGAAAATGACTCTGGAGTCTATTACTGTGCCACCTGGGATAGGAGAAACTCTTTGGCAGTG
>1236
GGAATCAGCCCAGGGAAGTATGATACTTATGGAAGCACAAGGAAGAACTTGAGAATGATACTGCGAAATCTTATTGAAAATGACTCTGGAGTCTATTACTGTGCCACCTGGGATAGGAGAAACTCTTTGGCAGTG
>1237
GGAATCAGCCCAGGGAAGTATGATACTTATGGAAGCACAAGGAAGAACTTGAGAATGATACTGCGAAATCTTATTGAAAATGACTCTGGAGTCTATTACTGTGCCACCTGGGATAGGAGAAACTCTTTGGCAGTG
>1238
GGAATCAGCCCAGGGAAGTATGATACTTATGGAAGCACAAGGAAGAACTTGAGAATGATACTGCGAAATCTTATTGAAAATGACTCTGGAGTCTATTACTGTGCCACCTGGGATAGGAGAAACTCTTTGGCAGTG
>1239
GGAATCAGCCCAGGGAAGTATGATACTTATGGAAGCACAAGGAAGAACTTGAGAATGATACTGCGAAATCTTATTGAAAATGACTCTGGAGTCTATTACTGTGCCACCTGGGATAGGAGAAACTCTTTGGCAGTG
>1240
GGAATCAGCCCAGGGAAGTATGATACTTATGGAAGCACAAGGAAGAACTTGAGAATGATACTGCGAAATCTTATTGAAAATGACTCTGGAGTCTATTACTGTGCCACCTGGGATAGGAGAAACTCTTTGGCAGTG
>1241
GGAATCAGCCCAGGGAAGTATGATACTTATGGAAGCACAAGGAAGAACTTGAGAATGATACTGCGAAATCTTATTGAAAATGACTCTGGAGTCTATTACTGTGCCACCTGGGATAGGAGAAACTCTTTGGCAGTG
>1242
GGAATCAGCCCAGGGAAGTATGATACTTATGGAAGCACAAGGAAGAACTTGAGAATGATACTGCGAAATCTTATTGAAAATGACTCTGGAGTCTATTACTGTGCCACCTGGGATAGGAGAAACTCTTTGGCAGTG
>1243
GGAATCAGCCCAGGGAAGTATGATACTTATGGAAGCACAAGGAAGAACTTGAGAATGATACTGCGAAATCTTATTGAAAATGACTCTGGAGTCTATTACTGTGCCACCTGGGATAGGAGAAACTCTTTGGCAGTG
>1244
GGAATCAGCCCAGGGAAGTATGATACTTATGGAAGCACAAGGAAGAACTTGAGAATGATACTGCGAAATCTTATTGAAAATGACTCTGGAGTCTATTACTGTGCCACCTGGGATAGGAGAAACTCTTTGGCAGTG
>1245
GGAATCAGCCCAGGGAAGTATGATACTTATGGAAGCACAAGGAAGAACTTGAGAATGATACTGCGAAATCTTATTGAAAATGACTCTGGAGTCTATTACTGTGCCACCTGGGATAGGAGAAACTCTTTGGCAGTG
>1246
GGAATCAGCCCAGGGAAGTATGATACTTATGGAAGCACAAGGAAGAACTTGAGAATGATACTGCGAAATCTTATTGAAAATGACTCTGGAGTCTATTACTGTGCCACCTGGGATAGGAGAAACTCTTTGGCAGTG
>1247
GGAATCAGCCCAGGGAAGTATGATACTTATGGAAGCACAAGGAAGAACTTGAGAATGATACTGCGAAATCTTATTGAAAATGACTCTGGAGTCTATTACTGTGCCACCTGGGATAGGAGAAACTCTTTGGCAGTG
>1248
GGAATCAGCCCAGGGAAGTATGATACTTATGGAAGCACAAGGAAGAACTTGAGAATGATACTGCGAAATCTTATTGAAAATGACTCTGGAGTCTATTACTGTGCCACCTGGGATAGGAGAAACTCTTTGGCAGTG
>1249
GGAATCAGCCCAGGGAAGTATGATACTTATGGAAGCACAAGGAAGAACTTGAGAATGATACTGCGAAATCTTATTGAAAATGACTCTGGAGTCTATTACTGTGCCACCTGGGATAGGAGAAACTCTTTGGCAGTG
>1250
GGAATCAGCCCAGGGAAGTATGATACTTATGGAAGCACAAGGAAGAACTTGAGAATGATACTGCGAAATCTTATTGAAAATGACTCTGGAGTCTATTACTGTGCCACCTGGGATAGGAGAAACTCTTTGGCAGTG
>1251
GGAATCAGCCCAGGGAAGTATGATACTTATGGAAGCACAAGGAAGAACTTGAGAATGATACTGCGAAATCTTATTGAAAATGACTCTGGAGTCTATTACTGTGCCACCTGGGATAGGAGAAACTCTTTGGCAGTG
>1252
GGAATCAGCCCAGGGAAGTATGATACTTATGGAAGCACAAGGAAGAACTTGAGAATGATACTGCGAAATCTTATTGAAAATGACTCTGGAGTCTATTACTGTGCCACCTGGGATAGGAGAAACTCTTTGGCAGTG
>1253
GGAATCAGCCCAGGGAAGTATGATACTTATGGAAGCACAAGGAAGAACTTGAGAATGATACTGCGAAATCTTATTGAAAATGACTCTGGAGTCTATTACTGTGCCACCTGGGATAGGAGAAACTCTTTGGCAGTG
>1254
GGAATCAGCCCAGGGAAGTATGATACTTATGGAAGCACAAGGAAGAACTTGAGAATGATACTGCGAAATCTTATTGAAAATGACTCTGGAGTCTATTACTGTGCCACCTGGGATAGGAGAAACTCTTTGGCAGTG
>1255
GGAATCAGCCCAGGGAAGTATGATACTTATGGAAGCACAAGGAAGAACTTGAGAATGATACTGCGAAATCTTATTGAAAATGACTCTGGAGTCTATTACTGTGCCACCTGGGATAGGAGAAACTCTTTGGCAGTG
>1256
GGAATCAGCCCAGGGAAGTATGATACTTATGGAAGCACAAGGAAGAACTTGAGAATGATACTGCGAAATCTTATTGAAAATGACTCTGGAGTCTATTACTGTGCCACCTGGGATAGGAGAAACTCTTTGGCAGTG
>1257
GGAATCAGCCCAGGGAAGTATGATACTTATGGAAGCACAAGGAAGAACTTGAGAATGATACTGCGAAATCTTATTGAAAATGACTCTGGAGTCTATTACTGTGCCACCTGGGATAGGAGAAACTCTTTGGCAGTG
>1258
GGAATCAGCCCAGGGAAGTATGATACTTATGGAAGCACAAGGAAGAACTTGAGAATGATACTGCGAAATCTTATTGAAAATGACTCTGGAGTCTATTACTGTGCCACCTGGGATAGGAGAAACTCTTTGGCAGTG
>1259
GGAATCAGCCCAGGGAAGTATGATACTTATGGAAGCACAAGGAAGAACTTGAGAATGATACTGCGAAATCTTATTGAAAATGACTCTGGAGTCTATTACTGTGCCACCTGGGATAGGAGAAACTCTTTGGCAGTG
>1260
GGAATCAGCCCAGGGAAGTATGATACTTATGGAAGCACAAGGAAGAACTTGAGAATGATACTGCGAAATCTTATTGAAAATGACTCTGGAGTCTATTACTGTGCCACCTGGGATAGGAGAAACTCTTTGGCAGTG
>1261
GGAATCAGCCCAGGGAAGTATGATACTTATGGAAGCACAAGGAAGAACTTGAGAATGATACTGCGAAATCTTATTGAAAATGACTCTGGAGTCTATTACTGTGCCACCTGGGATAGGAGAAACTCTTTGGCAGTG
>1262
GGAATCAGCCCAGGGAAGTATGATACTTATGGAAGCACAAGGAAGAACTTGAGAATGATACTGCGAAATCTTATTGAAAATGACTCTGGAGTCTATTACTGTGCCACCTGGGATAGGAGAAACTCTTTGGCAGTG
>1263
GGAATCAGCCCAGGGAAGTATGATACTTATGGAAGCACAAGGAAGAACTTGAGAATGATACTGCGAAATCTTATTGAAAATGACTCTGGAGTCTATTACTGTGCCACCTGGGATAGGAGAAACTCTTTGGCAGTG
>1264
GGAATCAGCCCAGGGAAGTATGATACTTATGGAAGCACAAGGAAGAACTTGAGAATGATACTGCGAAATCTTATTGAAAATGACTCTGGAGTCTATTACTGTGCCACCTGGGATAGGAGAAACTCTTTGGCAGTG
>1265
GGAATCAGCCCAGGGAAGTATGATACTTATGGAAGCACAAGGAAGAACTTGAGAATGATACTGCGAAATCTTATTGAAAATGACTCTGGAGTCTATTACTGTGCCACCTGGGATAGGAGAAACTCTTTGGCAGTG
>1266
GGAATCAGCCCAGGGAAGTATGATACTTATGGAAGCACAAGGAAGAACTTGAGAATGATACTGCGAAATCTTATTGAAAATGACTCTGGAGTCTATTACTGTGCCACCTGGGATAGGAGAAACTCTTTGGCAGTG
>1267
GGAATCAGCCCAGGGAAGTATGATACTTATGGAAGCACAAGGAAGAACTTGAGAATGATACTGCGAAATCTTATTGAAAATGACTCTGGAGTCTATTACTGTGCCACCTGGGATAGGAGAAACTCTTTGGCAGTG
>1268
GGAATCAGCCCAGGGAAGTATGATACTTATGGAAGCACAAGGAAGAACTTGAGAATGATACTGCGAAATCTTATTGAAAATGACTCTGGAGTCTATTACTGTGCCACCTGGGATAGGAGAAACTCTTTGGCAGTG
>1269
GGAATCAGCCCAGGGAAGTATGATACTTATGGAAGCACAAGGAAGAACTTGAGAATGATACTGCGAAATCTTATTGAAAATGACTCTGGAGTCTATTACTGTGCCACCTGGGATAGGAGAAACTCTTTGGCAGTG
>1270
GGAATCAGCCCAGGGAAGTATGATACTTATGGAAGCACAAGGAAGAACTTGAGAATGATACTGCGAAATCTTATTGAAAATGACTCTGGAGTCTATTACTGTGCCACCTGGGATAGGAGAAACTCTTTGGCAGTG
>1271
GGAATCAGCCCAGGGAAGTATGATACTTATGGAAGCACAAGGAAGAACTTGAGAATGATACTGCGAAATCTTATTGAAAATGACTCTGGAGTCTATTACTGTGCCACCTGGGATAGGAGAAACTCTTTGGCAGTG
>1272
GGAATCAGCCCAGGGAAGTATGATACTTATGGAAGCACAAGGAAGAACTTGAGAATGATACTGCGAAATCTTATTGAAAATGACTCTGGAGTCTATTACTGTGCCACCTGGGATAGGAGAAACTCTTTGGCAGTG
>1273
GGAATCAGCCCAGGGAAGTATGATACTTATGGAAGCACAAGGAAGAACTTGAGAATGATACTGCGAAATCTTATTGAAAATGACTCTGGAGTCTATTACTGTGCCACCTGGGATAGGAGAAACTCTTTGGCAGTG
>1274
GGAATCAGCCCAGGGAAGTATGATACTTATGGAAGCACAAGGAAGAACTTGAGAATGATACTGCGAAATCTTATTGAAAATGACTCTGGAGTCTATTACTGTGCCACCTGGGATAGGAGAAACTCTTTGGCAGTG
>1275
GGAATCAGCCCAGGGAAGTATGATACTTATGGAAGCACAAGGAAGAACTTGAGAATGATACTGCGAAATCTTATTGAAAATGACTCTGGAGTCTATTACTGTGCCACCTGGGATAGGAGAAACTCTTTGGCAGTG
>1276
GGAATCAGCCCAGGGAAGTATGATACTTATGGAAGCACAAGGAAGAACTTGAGAATGATACTGCGAAATCTTATTGAAAATGACTCTGGAGTCTATTACTGTGCCACCTGGGATAGGAGAAACTCTTTGGCAGTG
>1277
GGAATCAGCCCAGGGAAGTATGATACTTATGGAAGCACAAGGAAGAACTTGAGAATGATACTGCGAAATCTTATTGAAAATGACTCTGGAGTCTATTACTGTGCCACCTGGGATAGGAGAAACTCTTTGGCAGTG
>1278
GGAATCAGCCCAGGGAAGTATGATACTTATGGAAGCACAAGGAAGAACTTGAGAATGATACTGCGAAATCTTATTGAAAATGACTCTGGAGTCTATTACTGTGCCACCTGGGATAGGAGAAACTCTTTGGCAGTG
>1279
GGAATCAGCCCAGGGAAGTATGATACTTATGGAAGCACAAGGAAGAACTTGAGAATGATACTGCGAAATCTTATTGAAAATGACTCTGGAGTCTATTACTGTGCCACCTGGGATAGGAGAAACTCTTTGGCAGTG
>1280
GGAATCAGCCCAGGGAAGTATGATACTTATGGAAGCACAAGGAAGAACTTGAGAATGATACTGCGAAATCTTATTGAAAATGACTCTGGAGTCTATTACTGTGCCACCTGGGATAGGAGAAACTCTTTGGCAGTG
>1281
GGAATCAGCCCAGGGAAGTATGATACTTATGGAAGCACAAGGAAGAACTTGAGAATGATACTGCGAAATCTTATTGAAAATGACTCTGGAGTCTATTACTGTGCCACCTGGGATAGGAGAAACTCTTTGGCAGTG
>1282
GGAATCAGCCCAGGGAAGTATGATACTTATGGAAGCACAAGGAAGAACTTGAGAATGATACTGCGAAATCTTATTGAAAATGACTCTGGAGTCTATTACTGTGCCACCTGGGATAGGAGAAACTCTTTGGCAGTG
>1283
GGAATCAGCCCAGGGAAGTATGATACTTATGGAAGCACAAGGAAGAACTTGAGAATGATACTGCGAAATCTTATTGAAAATGACTCTGGAGTCTATTACTGTGCCACCTGGGATAGGAGAAACTCTTTGGCAGTG
>1284
GGAATCAGCCCAGGGAAGTATGATACTTATGGAAGCACAAGGAAGAACTTGAGAATGATACTGCGAAATCTTATTGAAAATGACTCTGGAGTCTATTACTGTGCCACCTGGGATAGGAGAAACTCTTTGGCAGTG
>1285
GGAATCAGCCCAGGGAAGTATGATACTTATGGAAGCACAAGGAAGAACTTGAGAATGATACTGCGAAATCTTATTGAAAATGACTCTGGAGTCTATTACTGTGCCACCTGGGATAGGAGAAACTCTTTGGCAGTG
>1286
GGAATCAGCCCAGGGAAGTATGATACTTATGGAAGCACAAGGAAGAACTTGAGAATGATACTGCGAAATCTTATTGAAAATGACTCTGGAGTCTATTACTGTGCCACCTGGGATAGGAGAAACTCTTTGGCAGTG
>1287
GGAATCAGCCCAGGGAAGTATGATACTTATGGAAGCACAAGGAAGAACTTGAGAATGATACTGCGAAATCTTATTGAAAATGACTCTGGAGTCTATTACTGTGCCACCTGGGATAGGAGAAACTCTTTGGCAGTG
>1288
GGAATCAGCCCAGGGAAGTATGATACTTATGGAAGCACAAGGAAGAACTTGAGAATGATACTGCGAAATCTTATTGAAAATGACTCTGGAGTCTATTACTGTGCCACCTGGGATAGGAGAAACTCTTTGGCAGTG
>1289
GGAATCAGCCCAGGGAAGTATGATACTTATGGAAGCACAAGGAAGAACTTGAGAATGATACTGCGAAATCTTATTGAAAATGACTCTGGAGTCTATTACTGTGCCACCTGGGATAGGAGAAACTCTTTGGCAGTG
>1290
GGAATCAGCCCAGGGAAGTATGATACTTATGGAAGCACAAGGAAGAACTTGAGAATGATACTGCGAAATCTTATTGAAAATGACTCTGGAGTCTATTACTGTGCCACCTGGGATAGGAGAAACTCTTTGGCAGTG
>1291
GGAATCAGCCCAGGGAAGTATGATACTTATGGAAGCACAAGGAAGAACTTGAGAATGATACTGCGAAATCTTATTGAAAATGACTCTGGAGTCTATTACTGTGCCACCTGGGATAGGAGAAACTCTTTGGCAGTG
>1292
GGAATCAGCCCAGGGAAGTATGATACTTATGGAAGCACAAGGAAGAACTTGAGAATGATACTGCGAAATCTTATTGAAAATGACTCTGGAGTCTATTACTGTGCCACCTGGGATAGGAGAAACTCTTTGGCAGTG
>1293
GGAATCAGCCCAGGGAAGTATGATACTTATGGAAGCACAAGGAAGAACTTGAGAATGATACTGCGAAATCTTATTGAAAATGACTCTGGAGTCTATTACTGTGCCACCTGGGATAGGAGAAACTCTTTGGCAGTG
>1294
GGAATCAGCCCAGGGAAGTATGATACTTATGGAAGCACAAGGAAGAACTTGAGAATGATACTGCGAAATCTTATTGAAAATGACTCTGGAGTCTATTACTGTGCCACCTGGGATAGGAGAAACTCTTTGGCAGTG
>1295
GGAATCAGCCCAGGGAAGTATGATACTTATGGAAGCACAAGGAAGAACTTGAGAATGATACTGCGAAATCTTATTGAAAATGACTCTGGAGTCTATTACTGTGCCACCTGGGATAGGAGAAACTCTTTGGCAGTG
>1296
GGAATCAGCCCAGGGAAGTATGATACTTATGGAAGCACAAGGAAGAACTTGAGAATGATACTGCGAAATCTTATTGAAAATGACTCTGGAGTCTATTACTGTGCCACCTGGGATAGGAGAAACTCTTTGGCAGTG
>1297
GGAATCAGCCCAGGGAAGTATGATACTTATGGAAGCACAAGGAAGAACTTGAGAATGATACTGCGAAATCTTATTGAAAATGACTCTGGAGTCTATTACTGTGCCACCTGGGATAGGAGAAACTCTTTGGCAGTG
>1298
GGAATCAGCCCAGGGAAGTATGATACTTATGGAAGCACAAGGAAGAACTTGAGAATGATACTGCGAAATCTTATTGAAAATGACTCTGGAGTCTATTACTGTGCCACCTGGGATAGGAGAAACTCTTTGGCAGTG
>1299
GGAATCAGCCCAGGGAAGTATGATACTTATGGAAGCACAAGGAAGAACTTGAGAATGATACTGCGAAATCTTATTGAAAATGACTCTGGAGTCTATTACTGTGCCACCTGGGATAGGAGAAACTCTTTGGCAGTG
>1300
GGAATCAGCCCAGGGAAGTATGATACTTATGGAAGCACAAGGAAGAACTTGAGAATGATACTGCGAAATCTTATTGAAAATGACTCTGGAGTCTATTACTGTGCCACCTGGGATAGGAGAAACTCTTTGGCAGTG
>1301
GGAATCAGCCCAGGGAAGTATGATACTTATGGAAGCACAAGGAAGAACTTGAGAATGATACTGCGAAATCTTATTGAAAATGACTCTGGAGTCTATTACTGTGCCACCTGGGATAGGAGAAACTCTTTGGCAGTG
>1302
GGAATCAGCCCAGGGAAGTATGATACTTATGGAAGCACAAGGAAGAACTTGAGAATGATACTGCGAAATCTTATTGAAAATGACTCTGGAGTCTATTACTGTGCCACCTGGGATAGGAGAAACTCTTTGGCAGTG
>1303
GGAATCAGCCCAGGGAAGTATGATACTTATGGAAGCACAAGGAAGAACTTGAGAATGATACTGCGAAATCTTATTGAAAATGACTCTGGAGTCTATTACTGTGCCACCTGGGATAGGAGAAACTCTTTGGCAGTG
>1304
GGAATCAGCCCAGGGAAGTATGATACTTATGGAAGCACAAGGAAGAACTTGAGAATGATACTGCGAAATCTTATTGAAAATGACTCTGGAGTCTATTACTGTGCCACCTGGGATAGGAGAAACTCTTTGGCAGTG
>1305
GGAATCAGCCCAGGGAAGTATGATACTTATGGAAGCACAAGGAAGAACTTGAGAATGATACTGCGAAATCTTATTGAAAATGACTCTGGAGTCTATTACTGTGCCACCTGGGATAGGAGAAACTCTTTGGCAGTG
>1306
GGACTCAGTCCAGGAAAGTATTATACTCATACACCCAGGAGGTGGAGCTGGATATTGAGACTGCAAAATCTAATTGAAAATGATTCTGGGGTCTATTACTGTGCCACTAATAAGAAACTCTTTGGCAGTG
>1307
GGACTCAGTCCAGGAAAGTATTATACTCATACACCCAGGAGGTGGAGCTGGATATTGAGACTGCAAAATCTAATTGAAAATGATTCTGGGGTCTATTACTGTGCCACTAATAAGAAACTCTTTGGCAGTG
>1308
GGACTCAGTCCAGGAAAGTATTATACTCATACACCCAGGAGGTGGAGCTGGATATTGAGACTGCAAAATCTAATTGAAAATGATTCTGGGGTCTATTACTGTGCCACTAATAAGAAACTCTTTGGCAGTG
>1309
GGACTCAGTCCAGGAAAGTATTATACTCATACACCCAGGAGGTGGAGCTGGATATTGAGACTGCAAAATCTAATTGAAAATGATTCTGGGGTCTATTACTGTGCCACTAATAAGAAACTCTTTGGCAGTG
>1310
GGACTCAGTCCAGGAAAGTATTATACTCATACACCCAGGAGGTGGAGCTGGATATTGAGACTGCAAAATCTAATTGAAAATGATTCTGGGGTCTATTACTGTGCCACTAATAAGAAACTCTTTGGCAGTG
>1311
GGACTCAGTCCAGGAAAGTATTATACTCATACACCCAGGAGGTGGAGCTGGATATTGAGACTGCAAAATCTAATTGAAAATGATTCTGGGGTCTATTACTGTGCCACTAATAAGAAACTCTTTGGCAGTG
>1312
GGACTCAGTCCAGGAAAGTATTATACTCATACACCCAGGAGGTGGAGCTGGATATTGAGACTGCAAAATCTAATTGAAAATGATTCTGGGGTCTATTACTGTGCCACTAATAAGAAACTCTTTGGCAGTG
>1313
GGACTCAGTCCAGGAAAGTATTATACTCATACACCCAGGAGGTGGAGCTGGATATTGAGACTGCAAAATCTAATTGAAAATGATTCTGGGGTCTATTACTGTGCCACTAATAAGAAACTCTTTGGCAGTG
>1314
GGACTCAGTCCAGGAAAGTATTATACTCATACACCCAGGAGGTGGAGCTGGATATTGAGACTGCAAAATCTAATTGAAAATGATTCTGGGGTCTATTACTGTGCCACTAATAAGAAACTCTTTGGCAGTG
>1315
GGACTCAGTCCAGGAAAGTATTATACTCATACACCCAGGAGGTGGAGCTGGATATTGAGACTGCAAAATCTAATTGAAAATGATTCTGGGGTCTATTACTGTGCCACTAATAAGAAACTCTTTGGCAGTG
>1316
GGACTCAGTCCAGGAAAGTATTATACTCATACACCCAGGAGGTGGAGCTGGATATTGAGACTGCAAAATCTAATTGAAAATGATTCTGGGGTCTATTACTGTGCCACTAATAAGAAACTCTTTGGCAGTG
>1317
GGACTCAGTCCAGGAAAGTATTATACTCATACACCCAGGAGGTGGAGCTGGATATTGAGACTGCAAAATCTAATTGAAAATGATTCTGGGGTCTATTACTGTGCCACTAATAAGAAACTCTTTGGCAGTG
>1318
GGACTCAGTCCAGGAAAGTATTATACTCATACACCCAGGAGGTGGAGCTGGATATTGAGACTGCAAAATCTAATTGAAAATGATTCTGGGGTCTATTACTGTGCCACTAATAAGAAACTCTTTGGCAGTG
>1319
GGACTCAGTCCAGGAAAGTATTATACTCATACACCCAGGAGGTGGAGCTGGATATTGAGACTGCAAAATCTAATTGAAAATGATTCTGGGGTCTATTACTGTGCCACTAATAAGAAACTCTTTGGCAGTG
>1320
GGACTCAGTCCAGGAAAGTATTATACTCATACACCCAGGAGGTGGAGCTGGATATTGAGACTGCAAAATCTAATTGAAAATGATTCTGGGGTCTATTACTGTGCCACTAATAAGAAACTCTTTGGCAGTG
>1321
GGACTCAGTCCAGGAAAGTATTATACTCATACACCCAGGAGGTGGAGCTGGATATTGAGACTGCAAAATCTAATTGAAAATGATTCTGGGGTCTATTACTGTGCCACTAATAAGAAACTCTTTGGCAGTG
>1322
GGACTCAGTCCAGGAAAGTATTATACTCATACACCCAGGAGGTGGAGCTGGATATTGAGACTGCAAAATCTAATTGAAAATGATTCTGGGGTCTATTACTGTGCCACTAATAAGAAACTCTTTGGCAGTG
>1323
GGACTCAGTCCAGGAAAGTATTATACTCATACACCCAGGAGGTGGAGCTGGATATTGAGACTGCAAAATCTAATTGAAAATGATTCTGGGGTCTATTACTGTGCCACTAATAAGAAACTCTTTGGCAGTG
>1324
GGACTCAGTCCAGGAAAGTATTATACTCATACACCCAGGAGGTGGAGCTGGATATTGAGACTGCAAAATCTAATTGAAAATGATTCTGGGGTCTATTACTGTGCCACTAATAAGAAACTCTTTGGCAGTG
>1325
GGACTCAGTCCAGGAAAGTATTATACTCATACACCCAGGAGGTGGAGCTGGATATTGAGACTGCAAAATCTAATTGAAAATGATTCTGGGGTCTATTACTGTGCCACTAATAAGAAACTCTTTGGCAGTG
>1326
GGACTCAGTCCAGGAAAGTATTATACTCATACACCCAGGAGGTGGAGCTGGATATTGAGACTGCAAAATCTAATTGAAAATGATTCTGGGGTCTATTACTGTGCCACTAATAAGAAACTCTTTGGCAGTG
>1327
GGACTCAGTCCAGGAAAGTATTATACTCATACACCCAGGAGGTGGAGCTGGATATTGAGACTGCAAAATCTAATTGAAAATGATTCTGGGGTCTATTACTGTGCCACTAATAAGAAACTCTTTGGCAGTG
>1328
GGACTCAGTCCAGGAAAGTATTATACTCATACACCCAGGAGGTGGAGCTGGATATTGAGACTGCAAAATCTAATTGAAAATGATTCTGGGGTCTATTACTGTGCCACTAATAAGAAACTCTTTGGCAGTG
>1329
GGACTCAGTCCAGGAAAGTATTATACTCATACACCCAGGAGGTGGAGCTGGATATTGAGACTGCAAAATCTAATTGAAAATGATTCTGGGGTCTATTACTGTGCCACTAATAAGAAACTCTTTGGCAGTG
>1330
GGACTCAGTCCAGGAAAGTATTATACTCATACACCCAGGAGGTGGAGCTGGATATTGAGACTGCAAAATCTAATTGAAAATGATTCTGGGGTCTATTACTGTGCCACTAATAAGAAACTCTTTGGCAGTG
>1331
GGACTCAGTCCAGGAAAGTATTATACTCATACACCCAGGAGGTGGAGCTGGATATTGAGACTGCAAAATCTAATTGAAAATGATTCTGGGGTCTATTACTGTGCCACTAATAAGAAACTCTTTGGCAGTG
>1332
GGACTCAGTCCAGGAAAGTATTATACTCATACACCCAGGAGGTGGAGCTGGATATTGAGACTGCAAAATCTAATTGAAAATGATTCTGGGGTCTATTACTGTGCCACTAATAAGAAACTCTTTGGCAGTG
>1333
GGACTCAGTCCAGGAAAGTATTATACTCATACACCCAGGAGGTGGAGCTGGATATTGAGACTGCAAAATCTAATTGAAAATGATTCTGGGGTCTATTACTGTGCCACTAATAAGAAACTCTTTGGCAGTG
>1334
GGACTCAGTCCAGGAAAGTATTATACTCATACACCCAGGAGGTGGAGCTGGATATTGAGACTGCAAAATCTAATTGAAAATGATTCTGGGGTCTATTACTGTGCCACTAATAAGAAACTCTTTGGCAGTG
>1335
GGACTCAGTCCAGGAAAGTATTATACTCATACACCCAGGAGGTGGAGCTGGATATTGAGACTGCAAAATCTAATTGAAAATGATTCTGGGGTCTATTACTGTGCCACTAATAAGAAACTCTTTGGCAGTG
>1336
GGACTCAGTCCAGGAAAGTATTATACTCATACACCCAGGAGGTGGAGCTGGATATTGAGACTGCAAAATCTAATTGAAAATGATTCTGGGGTCTATTACTGTGCCACTAATAAGAAACTCTTTGGCAGTG
>1337
GGACTCAGTCCAGGAAAGTATTATACTCATACACCCAGGAGGTGGAGCTGGATATTGAGACTGCAAAATCTAATTGAAAATGATTCTGGGGTCTATTACTGTGCCACTAATAAGAAACTCTTTGGCAGTG
>1338
GGACTCAGTCCAGGAAAGTATTATACTCATACACCCAGGAGGTGGAGCTGGATATTGAGACTGCAAAATCTAATTGAAAATGATTCTGGGGTCTATTACTGTGCCACTAATAAGAAACTCTTTGGCAGTG
>1339
GGACTCAGTCCAGGAAAGTATTATACTCATACACCCAGGAGGTGGAGCTGGATATTGAGACTGCAAAATCTAATTGAAAATGATTCTGGGGTCTATTACTGTGCCACTAATAAGAAACTCTTTGGCAGTG
>1340
GGACTCAGTCCAGGAAAGTATTATACTCATACACCCAGGAGGTGGAGCTGGATATTGAGACTGCAAAATCTAATTGAAAATGATTCTGGGGTCTATTACTGTGCCACTAATAAGAAACTCTTTGGCAGTG
>1341
GGACTCAGTCCAGGAAAGTATTATACTCATACACCCAGGAGGTGGAGCTGGATATTGAGACTGCAAAATCTAATTGAAAATGATTCTGGGGTCTATTACTGTGCCACTAATAAGAAACTCTTTGGCAGTG
>1342
GGACTCAGTCCAGGAAAGTATTATACTCATACACCCAGGAGGTGGAGCTGGATATTGAGACTGCAAAATCTAATTGAAAATGATTCTGGGGTCTATTACTGTGCCACTAATAAGAAACTCTTTGGCAGTG
>1343
GGACTCAGTCCAGGAAAGTATTATACTCATACACCCAGGAGGTGGAGCTGGATATTGAGACTGCAAAATCTAATTGAAAATGATTCTGGGGTCTATTACTGTGCCACTAATAAGAAACTCTTTGGCAGTG
>1344
GGACTCAGTCCAGGAAAGTATTATACTCATACACCCAGGAGGTGGAGCTGGATATTGAGACTGCAAAATCTAATTGAAAATGATTCTGGGGTCTATTACTGTGCCACTAATAAGAAACTCTTTGGCAGTG
>1345
GGACTCAGTCCAGGAAAGTATTATACTCATACACCCAGGAGGTGGAGCTGGATATTGAGACTGCAAAATCTAATTGAAAATGATTCTGGGGTCTATTACTGTGCCACTAATAAGAAACTCTTTGGCAGTG
>1346
GGACTCAGTCCAGGAAAGTATTATACTCATACACCCAGGAGGTGGAGCTGGATATTGAGACTGCAAAATCTAATTGAAAATGATTCTGGGGTCTATTACTGTGCCACTAATAAGAAACTCTTTGGCAGTG
>1347
GGACTCAGTCCAGGAAAGTATTATACTCATACACCCAGGAGGTGGAGCTGGATATTGAGACTGCAAAATCTAATTGAAAATGATTCTGGGGTCTATTACTGTGCCACTAATAAGAAACTCTTTGGCAGTG
>1348
GGACTCAGTCCAGGAAAGTATTATACTCATACACCCAGGAGGTGGAGCTGGATATTGAGACTGCAAAATCTAATTGAAAATGATTCTGGGGTCTATTACTGTGCCACTAATAAGAAACTCTTTGGCAGTG
>1349
GGACTCAGTCCAGGAAAGTATTATACTCATACACCCAGGAGGTGGAGCTGGATATTGAGACTGCAAAATCTAATTGAAAATGATTCTGGGGTCTATTACTGTGCCACTAATAAGAAACTCTTTGGCAGTG
>1350
GGACTCAGTCCAGGAAAGTATTATACTCATACACCCAGGAGGTGGAGCTGGATATTGAGACTGCAAAATCTAATTGAAAATGATTCTGGGGTCTATTACTGTGCCACTAATAAGAAACTCTTTGGCAGTG
>1351
GGACTCAGTCCAGGAAAGTATTATACTCATACACCCAGGAGGTGGAGCTGGATATTGAGACTGCAAAATCTAATTGAAAATGATTCTGGGGTCTATTACTGTGCCACTAATAAGAAACTCTTTGGCAGTG
>1352
GGACTCAGTCCAGGAAAGTATTATACTCATACACCCAGGAGGTGGAGCTGGATATTGAGACTGCAAAATCTAATTGAAAATGATTCTGGGGTCTATTACTGTGCCACTAATAAGAAACTCTTTGGCAGTG
>1353
GGACTCAGTCCAGGAAAGTATTATACTCATACACCCAGGAGGTGGAGCTGGATATTGAGACTGCAAAATCTAATTGAAAATGATTCTGGGGTCTATTACTGTGCCACTAATAAGAAACTCTTTGGCAGTG
>1354
GGACTCAGTCCAGGAAAGTATTATACTCATACACCCAGGAGGTGGAGCTGGATATTGAGACTGCAAAATCTAATTGAAAATGATTCTGGGGTCTATTACTGTGCCACTAATAAGAAACTCTTTGGCAGTG
>1355
GGACTCAGTCCAGGAAAGTATTATACTCATACACCCAGGAGGTGGAGCTGGATATTGAGACTGCAAAATCTAATTGAAAATGATTCTGGGGTCTATTACTGTGCCACTAATAAGAAACTCTTTGGCAGTG
>1356
GGACTCAGTCCAGGAAAGTATTATACTCATACACCCAGGAGGTGGAGCTGGATATTGAGACTGCAAAATCTAATTGAAAATGATTCTGGGGTCTATTACTGTGCCACTAATAAGAAACTCTTTGGCAGTG
>1357
GGACTCAGTCCAGGAAAGTATTATACTCATACACCCAGGAGGTGGAGCTGGATATTGAGACTGCAAAATCTAATTGAAAATGATTCTGGGGTCTATTACTGTGCCACTAATAAGAAACTCTTTGGCAGTG
>1358
GGACTCAGTCCAGGAAAGTATTATACTCATACACCCAGGAGGTGGAGCTGGATATTGAGACTGCAAAATCTAATTGAAAATGATTCTGGGGTCTATTACTGTGCCACTAATAAGAAACTCTTTGGCAGTG
>1359
GGACTCAGTCCAGGAAAGTATTATACTCATACACCCAGGAGGTGGAGCTGGATATTGAGACTGCAAAATCTAATTGAAAATGATTCTGGGGTCTATTACTGTGCCACTAATAAGAAACTCTTTGGCAGTG
>1360
GGACTCAGTCCAGGAAAGTATTATACTCATACACCCAGGAGGTGGAGCTGGATATTGAGACTGCAAAATCTAATTGAAAATGATTCTGGGGTCTATTACTGTGCCACTAATAAGAAACTCTTTGGCAGTG
>1361
GGACTCAGTCCAGGAAAGTATTATACTCATACACCCAGGAGGTGGAGCTGGATATTGAGACTGCAAAATCTAATTGAAAATGATTCTGGGGTCTATTACTGTGCCACTAATAAGAAACTCTTTGGCAGTG
>1362
GGACTCAGTCCAGGAAAGTATTATACTCATACACCCAGGAGGTGGAGCTGGATATTGAGACTGCAAAATCTAATTGAAAATGATTCTGGGGTCTATTACTGTGCCACTAATAAGAAACTCTTTGGCAGTG
>1363
GGACTCAGTCCAGGAAAGTATTATACTCATACACCCAGGAGGTGGAGCTGGATATTGAGACTGCAAAATCTAATTGAAAATGATTCTGGGGTCTATTACTGTGCCACTAATAAGAAACTCTTTGGCAGTG
>1364
GGACTCAGTCCAGGAAAGTATTATACTCATACACCCAGGAGGTGGAGCTGGATATTGAGACTGCAAAATCTAATTGAAAATGATTCTGGGGTCTATTACTGTGCCACTAATAAGAAACTCTTTGGCAGTG
>1365
GGACTCAGTCCAGGAAAGTATTATACTCATACACCCAGGAGGTGGAGCTGGATATTGAGACTGCAAAATCTAATTGAAAATGATTCTGGGGTCTATTACTGTGCCACTAATAAGAAACTCTTTGGCAGTG
>1366
GGACTCAGTCCAGGAAAGTATTATACTCATACACCCAGGAGGTGGAGCTGGATATTGAGACTGCAAAATCTAATTGAAAATGATTCTGGGGTCTATTACTGTGCCACTAATAAGAAACTCTTTGGCAGTG
>1367
GGACTCAGTCCAGGAAAGTATTATACTCATACACCCAGGAGGTGGAGCTGGATATTGAGACTGCAAAATCTAATTGAAAATGATTCTGGGGTCTATTACTGTGCCACTAATAAGAAACTCTTTGGCAGTG
>1368
GGACTCAGTCCAGGAAAGTATTATACTCATACACCCAGGAGGTGGAGCTGGATATTGAGACTGCAAAATCTAATTGAAAATGATTCTGGGGTCTATTACTGTGCCACTAATAAGAAACTCTTTGGCAGTG
>1369
GGACTCAGTCCAGGAAAGTATTATACTCATACACCCAGGAGGTGGAGCTGGATATTGAGACTGCAAAATCTAATTGAAAATGATTCTGGGGTCTATTACTGTGCCACTAATAAGAAACTCTTTGGCAGTG
>1370
GGACTCAGTCCAGGAAAGTATTATACTCATACACCCAGGAGGTGGAGCTGGATATTGAGACTGCAAAATCTAATTGAAAATGATTCTGGGGTCTATTACTGTGCCACTAATAAGAAACTCTTTGGCAGTG
>1371
GGACTCAGTCCAGGAAAGTATTATACTCATACACCCAGGAGGTGGAGCTGGATATTGAGACTGCAAAATCTAATTGAAAATGATTCTGGGGTCTATTACTGTGCCACTAATAAGAAACTCTTTGGCAGTG
>1372
GGACTCAGTCCAGGAAAGTATTATACTCATACACCCAGGAGGTGGAGCTGGATATTGAGACTGCAAAATCTAATTGAAAATGATTCTGGGGTCTATTACTGTGCCACTAATAAGAAACTCTTTGGCAGTG
>1373
GGACTCAGTCCAGGAAAGTATTATACTCATACACCCAGGAGGTGGAGCTGGATATTGAGACTGCAAAATCTAATTGAAAATGATTCTGGGGTCTATTACTGTGCCACTAATAAGAAACTCTTTGGCAGTG
>1374
GGACTCAGTCCAGGAAAGTATTATACTCATACACCCAGGAGGTGGAGCTGGATATTGAGACTGCAAAATCTAATTGAAAATGATTCTGGGGTCTATTACTGTGCCACTAATAAGAAACTCTTTGGCAGTG
>1375
GGACTCAGTCCAGGAAAGTATTATACTCATACACCCAGGAGGTGGAGCTGGATATTGAGACTGCAAAATCTAATTGAAAATGATTCTGGGGTCTATTACTGTGCCACTAATAAGAAACTCTTTGGCAGTG
>1376
GGACTCAGTCCAGGAAAGTATTATACTCATACACCCAGGAGGTGGAGCTGGATATTGAGACTGCAAAATCTAATTGAAAATGATTCTGGGGTCTATTACTGTGCCACTAATAAGAAACTCTTTGGCAGTG
>1377
GGACTCAGTCCAGGAAAGTATTATACTCATACACCCAGGAGGTGGAGCTGGATATTGAGACTGCAAAATCTAATTGAAAATGATTCTGGGGTCTATTACTGTGCCACTAATAAGAAACTCTTTGGCAGTG
>1378
GGACTCAGTCCAGGAAAGTATTATACTCATACACCCAGGAGGTGGAGCTGGATATTGAGACTGCAAAATCTAATTGAAAATGATTCTGGGGTCTATTACTGTGCCACTAATAAGAAACTCTTTGGCAGTG
>1379
GGACTCAGTCCAGGAAAGTATTATACTCATACACCCAGGAGGTGGAGCTGGATATTGAGACTGCAAAATCTAATTGAAAATGATTCTGGGGTCTATTACTGTGCCACTAATAAGAAACTCTTTGGCAGTG
>1380
GGACTCAGTCCAGGAAAGTATTATACTCATACACCCAGGAGGTGGAGCTGGATATTGAGACTGCAAAATCTAATTGAAAATGATTCTGGGGTCTATTACTGTGCCACTAATAAGAAACTCTTTGGCAGTG
>1381
GGACTCAGTCCAGGAAAGTATTATACTCATACACCCAGGAGGTGGAGCTGGATATTGAGACTGCAAAATCTAATTGAAAATGATTCTGGGGTCTATTACTGTGCCACTAATAAGAAACTCTTTGGCAGTG
>1382
GGACTCAGTCCAGGAAAGTATTATACTCATACACCCAGGAGGTGGAGCTGGATATTGAGACTGCAAAATCTAATTGAAAATGATTCTGGGGTCTATTACTGTGCCACTAATAAGAAACTCTTTGGCAGTG
>1383
GGACTCAGTCCAGGAAAGTATTATACTCATACACCCAGGAGGTGGAGCTGGATATTGAGACTGCAAAATCTAATTGAAAATGATTCTGGGGTCTATTACTGTGCCACTAATAAGAAACTCTTTGGCAGTG
>1384
GGACTCAGTCCAGGAAAGTATTATACTCATACACCCAGGAGGTGGAGCTGGATATTGAGACTGCAAAATCTAATTGAAAATGATTCTGGGGTCTATTACTGTGCCACTAATAAGAAACTCTTTGGCAGTG
>1385
GGACTCAGTCCAGGAAAGTATTATACTCATACACCCAGGAGGTGGAGCTGGATATTGAGACTGCAAAATCTAATTGAAAATGATTCTGGGGTCTATTACTGTGCCACTAATAAGAAACTCTTTGGCAGTG
>1386
GGACTCAGTCCAGGAAAGTATTATACTCATACACCCAGGAGGTGGAGCTGGATATTGAGACTGCAAAATCTAATTGAAAATGATTCTGGGGTCTATTACTGTGCCACTAATAAGAAACTCTTTGGCAGTG
>1387
GGACTCAGTCCAGGAAAGTATTATACTCATACACCCAGGAGGTGGAGCTGGATATTGAGACTGCAAAATCTAATTGAAAATGATTCTGGGGTCTATTACTGTGCCACTAATAAGAAACTCTTTGGCAGTG
>1388
GGACTCAGTCCAGGAAAGTATTATACTCATACACCCAGGAGGTGGAGCTGGATATTGAGACTGCAAAATCTAATTGAAAATGATTCTGGGGTCTATTACTGTGCCACTAATAAGAAACTCTTTGGCAGTG
>1389
GGACTCAGTCCAGGAAAGTATTATACTCATACACCCAGGAGGTGGAGCTGGATATTGAGACTGCAAAATCTAATTGAAAATGATTCTGGGGTCTATTACTGTGCCACTAATAAGAAACTCTTTGGCAGTG
>1390
GGACTCAGTCCAGGAAAGTATTATACTCATACACCCAGGAGGTGGAGCTGGATATTGAGACTGCAAAATCTAATTGAAAATGATTCTGGGGTCTATTACTGTGCCACTAATAAGAAACTCTTTGGCAGTG
>1391
GGACTCAGTCCAGGAAAGTATTATACTCATACACCCAGGAGGTGGAGCTGGATATTGAGACTGCAAAATCTAATTGAAAATGATTCTGGGGTCTATTACTGTGCCACTAATAAGAAACTCTTTGGCAGTG
>1392
GGACTCAGTCCAGGAAAGTATTATACTCATACACCCAGGAGGTGGAGCTGGATATTGAGACTGCAAAATCTAATTGAAAATGATTCTGGGGTCTATTACTGTGCCACTAATAAGAAACTCTTTGGCAGTG
>1393
GGACTCAGTCCAGGAAAGTATTATACTCATACACCCAGGAGGTGGAGCTGGATATTGAGACTGCAAAATCTAATTGAAAATGATTCTGGGGTCTATTACTGTGCCACTAATAAGAAACTCTTTGGCAGTG
>1394
GGACTCAGTCCAGGAAAGTATTATACTCATACACCCAGGAGGTGGAGCTGGATATTGAGACTGCAAAATCTAATTGAAAATGATTCTGGGGTCTATTACTGTGCCACTAATAAGAAACTCTTTGGCAGTG
>1395
GGACTCAGTCCAGGAAAGTATTATACTCATACACCCAGGAGGTGGAGCTGGATATTGAGACTGCAAAATCTAATTGAAAATGATTCTGGGGTCTATTACTGTGCCACTAATAAGAAACTCTTTGGCAGTG
>1396
GGACTCAGTCCAGGAAAGTATTATACTCATACACCCAGGAGGTGGAGCTGGATATTGAGACTGCAAAATCTAATTGAAAATGATTCTGGGGTCTATTACTGTGCCACTAATAAGAAACTCTTTGGCAGTG
>1397
GGACTCAGTCCAGGAAAGTATTATACTCATACACCCAGGAGGTGGAGCTGGATATTGAGACTGCAAAATCTAATTGAAAATGATTCTGGGGTCTATTACTGTGCCACTAATAAGAAACTCTTTGGCAGTG
>1398
GGACTCAGTCCAGGAAAGTATTATACTCATACACCCAGGAGGTGGAGCTGGATATTGAGACTGCAAAATCTAATTGAAAATGATTCTGGGGTCTATTACTGTGCCACTAATAAGAAACTCTTTGGCAGTG
>1399
GGACTCAGTCCAGGAAAGTATTATACTCATACACCCAGGAGGTGGAGCTGGATATTGAGACTGCAAAATCTAATTGAAAATGATTCTGGGGTCTATTACTGTGCCACTAATAAGAAACTCTTTGGCAGTG
>1400
GGACTCAGTCCAGGAAAGTATTATACTCATACACCCAGGAGGTGGAGCTGGATATTGAGACTGCAAAATCTAATTGAAAATGATTCTGGGGTCTATTACTGTGCCACTAATAAGAAACTCTTTGGCAGTG
>1401
GGACTCAGTCCAGGAAAGTATTATACTCATACACCCAGGAGGTGGAGCTGGATATTGAGACTGCAAAATCTAATTGAAAATGATTCTGGGGTCTATTACTGTGCCACTAATAAGAAACTCTTTGGCAGTG
>1402
GGACTCAGTCCAGGAAAGTATTATACTCATACACCCAGGAGGTGGAGCTGGATATTGAGACTGCAAAATCTAATTGAAAATGATTCTGGGGTCTATTACTGTGCCACTAATAAGAAACTCTTTGGCAGTG
>1403
GGACTCAGTCCAGGAAAGTATTATACTCATACACCCAGGAGGTGGAGCTGGATATTGAGACTGCAAAATCTAATTGAAAATGATTCTGGGGTCTATTACTGTGCCACTAATAAGAAACTCTTTGGCAGTG
>1404
GGACTCAGTCCAGGAAAGTATTATACTCATACACCCAGGAGGTGGAGCTGGATATTGAGACTGCAAAATCTAATTGAAAATGATTCTGGGGTCTATTACTGTGCCACTAATAAGAAACTCTTTGGCAGTG
>1405
GGACTCAGTCCAGGAAAGTATTATACTCATACACCCAGGAGGTGGAGCTGGATATTGAGACTGCAAAATCTAATTGAAAATGATTCTGGGGTCTATTACTGTGCCACTAATAAGAAACTCTTTGGCAGTG
>1406
GGACTCAGTCCAGGAAAGTATTATACTCATACACCCAGGAGGTGGAGCTGGATATTGAGACTGCAAAATCTAATTGAAAATGATTCTGGGGTCTATTACTGTGCCACTAATAAGAAACTCTTTGGCAGTG
>1407
GGACTCAGTCCAGGAAAGTATTATACTCATACACCCAGGAGGTGGAGCTGGATATTGAGACTGCAAAATCTAATTGAAAATGATTCTGGGGTCTATTACTGTGCCACTAATAAGAAACTCTTTGGCAGTG
>1408
GGACTCAGTCCAGGAAAGTATTATACTCATACACCCAGGAGGTGGAGCTGGATATTGAGACTGCAAAATCTAATTGAAAATGATTCTGGGGTCTATTACTGTGCCACTAATAAGAAACTCTTTGGCAGTG
>1409
GGACTCAGTCCAGGAAAGTATTATACTCATACACCCAGGAGGTGGAGCTGGATATTGAGACTGCAAAATCTAATTGAAAATGATTCTGGGGTCTATTACTGTGCCACTAATAAGAAACTCTTTGGCAGTG
>1410
GGACTCAGTCCAGGAAAGTATTATACTCATACACCCAGGAGGTGGAGCTGGATATTGAGACTGCAAAATCTAATTGAAAATGATTCTGGGGTCTATTACTGTGCCACTAATAAGAAACTCTTTGGCAGTG
>1411
GGACTCAGTCCAGGAAAGTATTATACTCATACACCCAGGAGGTGGAGCTGGATATTGAGACTGCAAAATCTAATTGAAAATGATTCTGGGGTCTATTACTGTGCCACTAATAAGAAACTCTTTGGCAGTG
>1412
GGACTCAGTCCAGGAAAGTATTATACTCATACACCCAGGAGGTGGAGCTGGATATTGAGACTGCAAAATCTAATTGAAAATGATTCTGGGGTCTATTACTGTGCCACTAATAAGAAACTCTTTGGCAGTG
>1413
GGACTCAGTCCAGGAAAGTATTATACTCATACACCCAGGAGGTGGAGCTGGATATTGAGACTGCAAAATCTAATTGAAAATGATTCTGGGGTCTATTACTGTGCCACTAATAAGAAACTCTTTGGCAGTG
>1414
GGACTCAGTCCAGGAAAGTATTATACTCATACACCCAGGAGGTGGAGCTGGATATTGAGACTGCAAAATCTAATTGAAAATGATTCTGGGGTCTATTACTGTGCCACTAATAAGAAACTCTTTGGCAGTG
>1415
GGACTCAGTCCAGGAAAGTATTATACTCATACACCCAGGAGGTGGAGCTGGATATTGAGACTGCAAAATCTAATTGAAAATGATTCTGGGGTCTATTACTGTGCCACTAATAAGAAACTCTTTGGCAGTG
>1416
GGACTCAGTCCAGGAAAGTATTATACTCATACACCCAGGAGGTGGAGCTGGATATTGAGACTGCAAAATCTAATTGAAAATGATTCTGGGGTCTATTACTGTGCCACTAATAAGAAACTCTTTGGCAGTG
>1417
GGACTCAGTCCAGGAAAGTATTATACTCATACACCCAGGAGGTGGAGCTGGATATTGAGACTGCAAAATCTAATTGAAAATGATTCTGGGGTCTATTACTGTGCCACTAATAAGAAACTCTTTGGCAGTG
>1418
GGACTCAGTCCAGGAAAGTATTATACTCATACACCCAGGAGGTGGAGCTGGATATTGAGACTGCAAAATCTAATTGAAAATGATTCTGGGGTCTATTACTGTGCCACTAATAAGAAACTCTTTGGCAGTG
>1419
GGACTCAGTCCAGGAAAGTATTATACTCATACACCCAGGAGGTGGAGCTGGATATTGAGACTGCAAAATCTAATTGAAAATGATTCTGGGGTCTATTACTGTGCCACTAATAAGAAACTCTTTGGCAGTG
>1420
GGACTCAGTCCAGGAAAGTATTATACTCATACACCCAGGAGGTGGAGCTGGATATTGAGACTGCAAAATCTAATTGAAAATGATTCTGGGGTCTATTACTGTGCCACTAATAAGAAACTCTTTGGCAGTG
>1421
GGACTCAGTCCAGGAAAGTATTATACTCATACACCCAGGAGGTGGAGCTGGATATTGAGACTGCAAAATCTAATTGAAAATGATTCTGGGGTCTATTACTGTGCCACTAATAAGAAACTCTTTGGCAGTG
>1422
GGACTCAGTCCAGGAAAGTATTATACTCATACACCCAGGAGGTGGAGCTGGATATTGAGACTGCAAAATCTAATTGAAAATGATTCTGGGGTCTATTACTGTGCCACTAATAAGAAACTCTTTGGCAGTG
>1423
GGACTCAGTCCAGGAAAGTATTATACTCATACACCCAGGAGGTGGAGCTGGATATTGAGACTGCAAAATCTAATTGAAAATGATTCTGGGGTCTATTACTGTGCCACTAATAAGAAACTCTTTGGCAGTG
>1424
GGACTCAGTCCAGGAAAGTATTATACTCATACACCCAGGAGGTGGAGCTGGATATTGAGACTGCAAAATCTAATTGAAAATGATTCTGGGGTCTATTACTGTGCCACTAATAAGAAACTCTTTGGCAGTG
>1425
GGACTCAGTCCAGGAAAGTATTATACTCATACACCCAGGAGGTGGAGCTGGATATTGAGACTGCAAAATCTAATTGAAAATGATTCTGGGGTCTATTACTGTGCCACTAATAAGAAACTCTTTGGCAGTG
>1426
GGACTCAGTCCAGGAAAGTATTATACTCATACACCCAGGAGGTGGAGCTGGATATTGAGACTGCAAAATCTAATTGAAAATGATTCTGGGGTCTATTACTGTGCCACTAATAAGAAACTCTTTGGCAGTG
>1427
GGACTCAGTCCAGGAAAGTATTATACTCATACACCCAGGAGGTGGAGCTGGATATTGAGACTGCAAAATCTAATTGAAAATGATTCTGGGGTCTATTACTGTGCCACTAATAAGAAACTCTTTGGCAGTG
>1428
GGACTCAGTCCAGGAAAGTATTATACTCATACACCCAGGAGGTGGAGCTGGATATTGAGACTGCAAAATCTAATTGAAAATGATTCTGGGGTCTATTACTGTGCCACTAATAAGAAACTCTTTGGCAGTG
>1429
GGACTCAGTCCAGGAAAGTATTATACTCATACACCCAGGAGGTGGAGCTGGATATTGAGACTGCAAAATCTAATTGAAAATGATTCTGGGGTCTATTACTGTGCCACTAATAAGAAACTCTTTGGCAGTG
>1430
GGACTCAGTCCAGGAAAGTATTATACTCATACACCCAGGAGGTGGAGCTGGATATTGAGACTGCAAAATCTAATTGAAAATGATTCTGGGGTCTATTACTGTGCCACTAATAAGAAACTCTTTGGCAGTG
>1431
GGACTCAGTCCAGGAAAGTATTATACTCATACACCCAGGAGGTGGAGCTGGATATTGAGACTGCAAAATCTAATTGAAAATGATTCTGGGGTCTATTACTGTGCCACTAATAAGAAACTCTTTGGCAGTG
>1432
GGACTCAGTCCAGGAAAGTATTATACTCATACACCCAGGAGGTGGAGCTGGATATTGAGACTGCAAAATCTAATTGAAAATGATTCTGGGGTCTATTACTGTGCCACTAATAAGAAACTCTTTGGCAGTG
>1433
GGACTCAGTCCAGGAAAGTATTATACTCATACACCCAGGAGGTGGAGCTGGATATTGAGACTGCAAAATCTAATTGAAAATGATTCTGGGGTCTATTACTGTGCCACTAATAAGAAACTCTTTGGCAGTG
>1434
GGACTCAGTCCAGGAAAGTATTATACTCATACACCCAGGAGGTGGAGCTGGATATTGAGACTGCAAAATCTAATTGAAAATGATTCTGGGGTCTATTACTGTGCCACTAATAAGAAACTCTTTGGCAGTG
>1435
GGACTCAGTCCAGGAAAGTATTATACTCATACACCCAGGAGGTGGAGCTGGATATTGAGACTGCAAAATCTAATTGAAAATGATTCTGGGGTCTATTACTGTGCCACTAATAAGAAACTCTTTGGCAGTG
>1436
GGACTCAGTCCAGGAAAGTATTATACTCATACACCCAGGAGGTGGAGCTGGATATTGAGACTGCAAAATCTAATTGAAAATGATTCTGGGGTCTATTACTGTGCCACTAATAAGAAACTCTTTGGCAGTG
>1437
GGACTCAGTCCAGGAAAGTATTATACTCATACACCCAGGAGGTGGAGCTGGATATTGAGACTGCAAAATCTAATTGAAAATGATTCTGGGGTCTATTACTGTGCCACTAATAAGAAACTCTTTGGCAGTG
>1438
GGACTCAGTCCAGGAAAGTATTATACTCATACACCCAGGAGGTGGAGCTGGATATTGAGACTGCAAAATCTAATTGAAAATGATTCTGGGGTCTATTACTGTGCCACTAATAAGAAACTCTTTGGCAGTG
>1439
GGACTCAGTCCAGGAAAGTATTATACTCATACACCCAGGAGGTGGAGCTGGATATTGAGACTGCAAAATCTAATTGAAAATGATTCTGGGGTCTATTACTGTGCCACTAATAAGAAACTCTTTGGCAGTG
>1440
GGACTCAGTCCAGGAAAGTATTATACTCATACACCCAGGAGGTGGAGCTGGATATTGAGACTGCAAAATCTAATTGAAAATGATTCTGGGGTCTATTACTGTGCCACTAATAAGAAACTCTTTGGCAGTG
>1441
GGACTCAGTCCAGGAAAGTATTATACTCATACACCCAGGAGGTGGAGCTGGATATTGAGACTGCAAAATCTAATTGAAAATGATTCTGGGGTCTATTACTGTGCCACTAATAAGAAACTCTTTGGCAGTG
>1442
GGACTCAGTCCAGGAAAGTATTATACTCATACACCCAGGAGGTGGAGCTGGATATTGAGACTGCAAAATCTAATTGAAAATGATTCTGGGGTCTATTACTGTGCCACTAATAAGAAACTCTTTGGCAGTG
>1443
GGACTCAGTCCAGGAAAGTATTATACTCATACACCCAGGAGGTGGAGCTGGATATTGAGACTGCAAAATCTAATTGAAAATGATTCTGGGGTCTATTACTGTGCCACTAATAAGAAACTCTTTGGCAGTG
>1444
GGACTCAGTCCAGGAAAGTATTATACTCATACACCCAGGAGGTGGAGCTGGATATTGAGACTGCAAAATCTAATTGAAAATGATTCTGGGGTCTATTACTGTGCCACTAATAAGAAACTCTTTGGCAGTG
>1445
GGACTCAGTCCAGGAAAGTATTATACTCATACACCCAGGAGGTGGAGCTGGATATTGAGACTGCAAAATCTAATTGAAAATGATTCTGGGGTCTATTACTGTGCCACTAATAAGAAACTCTTTGGCAGTG
>1446
GGACTCAGTCCAGGAAAGTATTATACTCATACACCCAGGAGGTGGAGCTGGATATTGAGACTGCAAAATCTAATTGAAAATGATTCTGGGGTCTATTACTGTGCCACTAATAAGAAACTCTTTGGCAGTG
>1447
GGACTCAGTCCAGGAAAGTATTATACTCATACACCCAGGAGGTGGAGCTGGATATTGAGACTGCAAAATCTAATTGAAAATGATTCTGGGGTCTATTACTGTGCCACTAATAAGAAACTCTTTGGCAGTG
>1448
GGACTCAGTCCAGGAAAGTATTATACTCATACACCCAGGAGGTGGAGCTGGATATTGAGACTGCAAAATCTAATTGAAAATGATTCTGGGGTCTATTACTGTGCCACTAATAAGAAACTCTTTGGCAGTG
>1449
GGACTCAGTCCAGGAAAGTATTATACTCATACACCCAGGAGGTGGAGCTGGATATTGAGACTGCAAAATCTAATTGAAAATGATTCTGGGGTCTATTACTGTGCCACTAATAAGAAACTCTTTGGCAGTG
>1450
GGACTCAGTCCAGGAAAGTATTATACTCATACACCCAGGAGGTGGAGCTGGATATTGAGACTGCAAAATCTAATTGAAAATGATTCTGGGGTCTATTACTGTGCCACTAATAAGAAACTCTTTGGCAGTG
>1451
GGACTCAGTCCAGGAAAGTATTATACTCATACACCCAGGAGGTGGAGCTGGATATTGAGACTGCAAAATCTAATTGAAAATGATTCTGGGGTCTATTACTGTGCCACTAATAAGAAACTCTTTGGCAGTG
>1452
GGACTCAGTCCAGGAAAGTATTATACTCATACACCCAGGAGGTGGAGCTGGATATTGAGACTGCAAAATCTAATTGAAAATGATTCTGGGGTCTATTACTGTGCCACTAATAAGAAACTCTTTGGCAGTG
>1453
GGACTCAGTCCAGGAAAGTATTATACTCATACACCCAGGAGGTGGAGCTGGATATTGAGACTGCAAAATCTAATTGAAAATGATTCTGGGGTCTATTACTGTGCCACTAATAAGAAACTCTTTGGCAGTG
>1454
GGACTCAGTCCAGGAAAGTATTATACTCATACACCCAGGAGGTGGAGCTGGATATTGAGACTGCAAAATCTAATTGAAAATGATTCTGGGGTCTATTACTGTGCCACTAATAAGAAACTCTTTGGCAGTG
>1455
GGACTCAGTCCAGGAAAGTATTATACTCATACACCCAGGAGGTGGAGCTGGATATTGAGACTGCAAAATCTAATTGAAAATGATTCTGGGGTCTATTACTGTGCCACTAATAAGAAACTCTTTGGCAGTG
>1456
GGACTCAGTCCAGGAAAGTATTATACTCATACACCCAGGAGGTGGAGCTGGATATTGAGACTGCAAAATCTAATTGAAAATGATTCTGGGGTCTATTACTGTGCCACTAATAAGAAACTCTTTGGCAGTG
>1457
GGACTCAGTCCAGGAAAGTATTATACTCATACACCCAGGAGGTGGAGCTGGATATTGAGACTGCAAAATCTAATTGAAAATGATTCTGGGGTCTATTACTGTGCCACTAATAAGAAACTCTTTGGCAGTG
>1458
GGACTCAGTCCAGGAAAGTATTATACTCATACACCCAGGAGGTGGAGCTGGATATTGAGACTGCAAAATCTAATTGAAAATGATTCTGGGGTCTATTACTGTGCCACTAATAAGAAACTCTTTGGCAGTG
>1459
GGACTCAGTCCAGGAAAGTATTATACTCATACACCCAGGAGGTGGAGCTGGATATTGAGACTGCAAAATCTAATTGAAAATGATTCTGGGGTCTATTACTGTGCCACTAATAAGAAACTCTTTGGCAGTG
>1460
GGACTCAGTCCAGGAAAGTATTATACTCATACACCCAGGAGGTGGAGCTGGATATTGAGACTGCAAAATCTAATTGAAAATGATTCTGGGGTCTATTACTGTGCCACTAATAAGAAACTCTTTGGCAGTG
>1461
GGACTCAGTCCAGGAAAGTATTATACTCATACACCCAGGAGGTGGAGCTGGATATTGAGACTGCAAAATCTAATTGAAAATGATTCTGGGGTCTATTACTGTGCCACTAATAAGAAACTCTTTGGCAGTG
>1462
GGACTCAGTCCAGGAAAGTATTATACTCATACACCCAGGAGGTGGAGCTGGATATTGAGACTGCAAAATCTAATTGAAAATGATTCTGGGGTCTATTACTGTGCCACTAATAAGAAACTCTTTGGCAGTG
>1463
GGACTCAGTCCAGGAAAGTATTATACTCATACACCCAGGAGGTGGAGCTGGATATTGAGACTGCAAAATCTAATTGAAAATGATTCTGGGGTCTATTACTGTGCCACTAATAAGAAACTCTTTGGCAGTG
>1464
GGACTCAGTCCAGGAAAGTATTATACTCATACACCCAGGAGGTGGAGCTGGATATTGAGACTGCAAAATCTAATTGAAAATGATTCTGGGGTCTATTACTGTGCCACTAATAAGAAACTCTTTGGCAGTG
>1465
GGACTCAGTCCAGGAAAGTATTATACTCATACACCCAGGAGGTGGAGCTGGATATTGAGACTGCAAAATCTAATTGAAAATGATTCTGGGGTCTATTACTGTGCCACTAATAAGAAACTCTTTGGCAGTG
>1466
GGACTCAGTCCAGGAAAGTATTATACTCATACACCCAGGAGGTGGAGCTGGATATTGAGACTGCAAAATCTAATTGAAAATGATTCTGGGGTCTATTACTGTGCCACTAATAAGAAACTCTTTGGCAGTG
>1467
GGACTCAGTCCAGGAAAGTATTATACTCATACACCCAGGAGGTGGAGCTGGATATTGAGACTGCAAAATCTAATTGAAAATGATTCTGGGGTCTATTACTGTGCCACTAATAAGAAACTCTTTGGCAGTG
>1468
GGACTCAGTCCAGGAAAGTATTATACTCATACACCCAGGAGGTGGAGCTGGATATTGAGACTGCAAAATCTAATTGAAAATGATTCTGGGGTCTATTACTGTGCCACTAATAAGAAACTCTTTGGCAGTG
>1469
GGACTCAGTCCAGGAAAGTATTATACTCATACACCCAGGAGGTGGAGCTGGATATTGAGACTGCAAAATCTAATTGAAAATGATTCTGGGGTCTATTACTGTGCCACTAATAAGAAACTCTTTGGCAGTG
>1470
GGACTCAGTCCAGGAAAGTATTATACTCATACACCCAGGAGGTGGAGCTGGATATTGAGACTGCAAAATCTAATTGAAAATGATTCTGGGGTCTATTACTGTGCCACTAATAAGAAACTCTTTGGCAGTG
>1471
GGACTCAGTCCAGGAAAGTATTATACTCATACACCCAGGAGGTGGAGCTGGATATTGAGACTGCAAAATCTAATTGAAAATGATTCTGGGGTCTATTACTGTGCCACTAATAAGAAACTCTTTGGCAGTG
>1472
GGACTCAGTCCAGGAAAGTATTATACTCATACACCCAGGAGGTGGAGCTGGATATTGAGACTGCAAAATCTAATTGAAAATGATTCTGGGGTCTATTACTGTGCCACTAATAAGAAACTCTTTGGCAGTG
>1473
GGACTCAGTCCAGGAAAGTATTATACTCATACACCCAGGAGGTGGAGCTGGATATTGAGACTGCAAAATCTAATTGAAAATGATTCTGGGGTCTATTACTGTGCCACTAATAAGAAACTCTTTGGCAGTG
>1474
GGACTCAGTCCAGGAAAGTATTATACTCATACACCCAGGAGGTGGAGCTGGATATTGAGACTGCAAAATCTAATTGAAAATGATTCTGGGGTCTATTACTGTGCCACTAATAAGAAACTCTTTGGCAGTG
>1475
GGACTCAGTCCAGGAAAGTATTATACTCATACACCCAGGAGGTGGAGCTGGATATTGAGACTGCAAAATCTAATTGAAAATGATTCTGGGGTCTATTACTGTGCCACTAATAAGAAACTCTTTGGCAGTG
>1476
GGACTCAGTCCAGGAAAGTATTATACTCATACACCCAGGAGGTGGAGCTGGATATTGAGACTGCAAAATCTAATTGAAAATGATTCTGGGGTCTATTACTGTGCCACTAATAAGAAACTCTTTGGCAGTG
>1477
GGACTCAGTCCAGGAAAGTATTATACTCATACACCCAGGAGGTGGAGCTGGATATTGAGACTGCAAAATCTAATTGAAAATGATTCTGGGGTCTATTACTGTGCCACTAATAAGAAACTCTTTGGCAGTG
>1478
GGACTCAGTCCAGGAAAGTATTATACTCATACACCCAGGAGGTGGAGCTGGATATTGAGACTGCAAAATCTAATTGAAAATGATTCTGGGGTCTATTACTGTGCCACTAATAAGAAACTCTTTGGCAGTG
>1479
GGACTCAGTCCAGGAAAGTATTATACTCATACACCCAGGAGGTGGAGCTGGATATTGAGACTGCAAAATCTAATTGAAAATGATTCTGGGGTCTATTACTGTGCCACTAATAAGAAACTCTTTGGCAGTG
>1480
GGACTCAGTCCAGGAAAGTATTATACTCATACACCCAGGAGGTGGAGCTGGATATTGAGACTGCAAAATCTAATTGAAAATGATTCTGGGGTCTATTACTGTGCCACTAATAAGAAACTCTTTGGCAGTG
>1481
GGACTCAGTCCAGGAAAGTATTATACTCATACACCCAGGAGGTGGAGCTGGATATTGAGACTGCAAAATCTAATTGAAAATGATTCTGGGGTCTATTACTGTGCCACTAATAAGAAACTCTTTGGCAGTG
>1482
GGACTCAGTCCAGGAAAGTATTATACTCATACACCCAGGAGGTGGAGCTGGATATTGAGACTGCAAAATCTAATTGAAAATGATTCTGGGGTCTATTACTGTGCCACTAATAAGAAACTCTTTGGCAGTG
>1483
GGACTCAGTCCAGGAAAGTATTATACTCATACACCCAGGAGGTGGAGCTGGATATTGAGACTGCAAAATCTAATTGAAAATGATTCTGGGGTCTATTACTGTGCCACTAATAAGAAACTCTTTGGCAGTG
>1484
GGACTCAGTCCAGGAAAGTATTATACTCATACACCCAGGAGGTGGAGCTGGATATTGAGACTGCAAAATCTAATTGAAAATGATTCTGGGGTCTATTACTGTGCCACTAATAAGAAACTCTTTGGCAGTG
>1485
GGACTCAGTCCAGGAAAGTATTATACTCATACACCCAGGAGGTGGAGCTGGATATTGAGACTGCAAAATCTAATTGAAAATGATTCTGGGGTCTATTACTGTGCCACTAATAAGAAACTCTTTGGCAGTG
>1486
GGACTCAGTCCAGGAAAGTATTATACTCATACACCCAGGAGGTGGAGCTGGATATTGAGACTGCAAAATCTAATTGAAAATGATTCTGGGGTCTATTACTGTGCCACTAATAAGAAACTCTTTGGCAGTG
>1487
GGACTCAGTCCAGGAAAGTATTATACTCATACACCCAGGAGGTGGAGCTGGATATTGAGACTGCAAAATCTAATTGAAAATGATTCTGGGGTCTATTACTGTGCCACTAATAAGAAACTCTTTGGCAGTG
>1488
GGACTCAGTCCAGGAAAGTATTATACTCATACACCCAGGAGGTGGAGCTGGATATTGAGACTGCAAAATCTAATTGAAAATGATTCTGGGGTCTATTACTGTGCCACTAATAAGAAACTCTTTGGCAGTG
>1489
GGACTCAGTCCAGGAAAGTATTATACTCATACACCCAGGAGGTGGAGCTGGATATTGAGACTGCAAAATCTAATTGAAAATGATTCTGGGGTCTATTACTGTGCCACTAATAAGAAACTCTTTGGCAGTG
>1490
GGACTCAGTCCAGGAAAGTATTATACTCATACACCCAGGAGGTGGAGCTGGATATTGAGACTGCAAAATCTAATTGAAAATGATTCTGGGGTCTATTACTGTGCCACTAATAAGAAACTCTTTGGCAGTG
>1491
GGACTCAGTCCAGGAAAGTATTATACTCATACACCCAGGAGGTGGAGCTGGATATTGAGACTGCAAAATCTAATTGAAAATGATTCTGGGGTCTATTACTGTGCCACTAATAAGAAACTCTTTGGCAGTG
>1492
GGACTCAGTCCAGGAAAGTATTATACTCATACACCCAGGAGGTGGAGCTGGATATTGAGACTGCAAAATCTAATTGAAAATGATTCTGGGGTCTATTACTGTGCCACTAATAAGAAACTCTTTGGCAGTG
>1493
GGACTCAGTCCAGGAAAGTATTATACTCATACACCCAGGAGGTGGAGCTGGATATTGAGACTGCAAAATCTAATTGAAAATGATTCTGGGGTCTATTACTGTGCCACTAATAAGAAACTCTTTGGCAGTG
>1494
GGACTCAGTCCAGGAAAGTATTATACTCATACACCCAGGAGGTGGAGCTGGATATTGAGACTGCAAAATCTAATTGAAAATGATTCTGGGGTCTATTACTGTGCCACTAATAAGAAACTCTTTGGCAGTG
>1495
GGACTCAGTCCAGGAAAGTATTATACTCATACACCCAGGAGGTGGAGCTGGATATTGAGACTGCAAAATCTAATTGAAAATGATTCTGGGGTCTATTACTGTGCCACTAATAAGAAACTCTTTGGCAGTG
>1496
GGACTCAGTCCAGGAAAGTATTATACTCATACACCCAGGAGGTGGAGCTGGATATTGAGACTGCAAAATCTAATTGAAAATGATTCTGGGGTCTATTACTGTGCCACTAATAAGAAACTCTTTGGCAGTG
>1497
GGACTCAGTCCAGGAAAGTATTATACTCATACACCCAGGAGGTGGAGCTGGATATTGAGACTGCAAAATCTAATTGAAAATGATTCTGGGGTCTATTACTGTGCCACTAATAAGAAACTCTTTGGCAGTG
>1498
GGACTCAGTCCAGGAAAGTATTATACTCATACACCCAGGAGGTGGAGCTGGATATTGAGACTGCAAAATCTAATTGAAAATGATTCTGGGGTCTATTACTGTGCCACTAATAAGAAACTCTTTGGCAGTG
>1499
GGACTCAGTCCAGGAAAGTATTATACTCATACACCCAGGAGGTGGAGCTGGATATTGAGACTGCAAAATCTAATTGAAAATGATTCTGGGGTCTATTACTGTGCCACTAATAAGAAACTCTTTGGCAGTG
>1500
GGACTCAGTCCAGGAAAGTATTATACTCATACACCCAGGAGGTGGAGCTGGATATTGAGACTGCAAAATCTAATTGAAAATGATTCTGGGGTCTATTACTGTGCCACTAATAAGAAACTCTTTGGCAGTG
>1501
GGACTCAGTCCAGGAAAGTATTATACTCATACACCCAGGAGGTGGAGCTGGATATTGAGACTGCAAAATCTAATTGAAAATGATTCTGGGGTCTATTACTGTGCCACTAATAAGAAACTCTTTGGCAGTG
>1502
GGACTCAGTCCAGGAAAGTATTATACTCATACACCCAGGAGGTGGAGCTGGATATTGAGACTGCAAAATCTAATTGAAAATGATTCTGGGGTCTATTACTGTGCCACTAATAAGAAACTCTTTGGCAGTG
>1503
GGACTCAGTCCAGGAAAGTATTATACTCATACACCCAGGAGGTGGAGCTGGATATTGAGACTGCAAAATCTAATTGAAAATGATTCTGGGGTCTATTACTGTGCCACTAATAAGAAACTCTTTGGCAGTG
>1504
GGACTCAGTCCAGGAAAGTATTATACTCATACACCCAGGAGGTGGAGCTGGATATTGAGACTGCAAAATCTAATTGAAAATGATTCTGGGGTCTATTACTGTGCCACTAATAAGAAACTCTTTGGCAGTG
>1505
GGACTCAGTCCAGGAAAGTATTATACTCATACACCCAGGAGGTGGAGCTGGATATTGAGACTGCAAAATCTAATTGAAAATGATTCTGGGGTCTATTACTGTGCCACTAATAAGAAACTCTTTGGCAGTG
>1506
GGACTCAGTCCAGGAAAGTATTATACTCATACACCCAGGAGGTGGAGCTGGATATTGAGACTGCAAAATCTAATTGAAAATGATTCTGGGGTCTATTACTGTGCCACTAATAAGAAACTCTTTGGCAGTG
>1507
GGACTCAGTCCAGGAAAGTATTATACTCATACACCCAGGAGGTGGAGCTGGATATTGAGACTGCAAAATCTAATTGAAAATGATTCTGGGGTCTATTACTGTGCCACTAATAAGAAACTCTTTGGCAGTG
>1508
GGACTCAGTCCAGGAAAGTATTATACTCATACACCCAGGAGGTGGAGCTGGATATTGAGACTGCAAAATCTAATTGAAAATGATTCTGGGGTCTATTACTGTGCCACTAATAAGAAACTCTTTGGCAGTG
>1509
GGACTCAGTCCAGGAAAGTATTATACTCATACACCCAGGAGGTGGAGCTGGATATTGAGACTGCAAAATCTAATTGAAAATGATTCTGGGGTCTATTACTGTGCCACTAATAAGAAACTCTTTGGCAGTG
>1510
GGACTCAGTCCAGGAAAGTATTATACTCATACACCCAGGAGGTGGAGCTGGATATTGAGACTGCAAAATCTAATTGAAAATGATTCTGGGGTCTATTACTGTGCCACTAATAAGAAACTCTTTGGCAGTG
>1511
GGACTCAGTCCAGGAAAGTATTATACTCATACACCCAGGAGGTGGAGCTGGATATTGAGACTGCAAAATCTAATTGAAAATGATTCTGGGGTCTATTACTGTGCCACTAATAAGAAACTCTTTGGCAGTG
>1512
GGACTCAGTCCAGGAAAGTATTATACTCATACACCCAGGAGGTGGAGCTGGATATTGAGACTGCAAAATCTAATTGAAAATGATTCTGGGGTCTATTACTGTGCCACTAATAAGAAACTCTTTGGCAGTG
>1513
GGACTCAGTCCAGGAAAGTATTATACTCATACACCCAGGAGGTGGAGCTGGATATTGAGACTGCAAAATCTAATTGAAAATGATTCTGGGGTCTATTACTGTGCCACTAATAAGAAACTCTTTGGCAGTG
>1514
GGACTCAGTCCAGGAAAGTATTATACTCATACACCCAGGAGGTGGAGCTGGATATTGAGACTGCAAAATCTAATTGAAAATGATTCTGGGGTCTATTACTGTGCCACTAATAAGAAACTCTTTGGCAGTG
>1515
GGACTCAGTCCAGGAAAGTATTATACTCATACACCCAGGAGGTGGAGCTGGATATTGAGACTGCAAAATCTAATTGAAAATGATTCTGGGGTCTATTACTGTGCCACTAATAAGAAACTCTTTGGCAGTG
>1516
GGACTCAGTCCAGGAAAGTATTATACTCATACACCCAGGAGGTGGAGCTGGATATTGAGACTGCAAAATCTAATTGAAAATGATTCTGGGGTCTATTACTGTGCCACTAATAAGAAACTCTTTGGCAGTG
>1517
GGACTCAGTCCAGGAAAGTATTATACTCATACACCCAGGAGGTGGAGCTGGATATTGAGACTGCAAAATCTAATTGAAAATGATTCTGGGGTCTATTACTGTGCCACTAATAAGAAACTCTTTGGCAGTG
>1518
GGACTCAGTCCAGGAAAGTATTATACTCATACACCCAGGAGGTGGAGCTGGATATTGAGACTGCAAAATCTAATTGAAAATGATTCTGGGGTCTATTACTGTGCCACTAATAAGAAACTCTTTGGCAGTG
>1519
GGACTCAGTCCAGGAAAGTATTATACTCATACACCCAGGAGGTGGAGCTGGATATTGAGACTGCAAAATCTAATTGAAAATGATTCTGGGGTCTATTACTGTGCCACTAATAAGAAACTCTTTGGCAGTG
>1520
GGACTCAGTCCAGGAAAGTATTATACTCATACACCCAGGAGGTGGAGCTGGATATTGAGACTGCAAAATCTAATTGAAAATGATTCTGGGGTCTATTACTGTGCCACTAATAAGAAACTCTTTGGCAGTG
>1521
GGACTCAGTCCAGGAAAGTATTATACTCATACACCCAGGAGGTGGAGCTGGATATTGAGACTGCAAAATCTAATTGAAAATGATTCTGGGGTCTATTACTGTGCCACTAATAAGAAACTCTTTGGCAGTG
>1522
GGACTCAGTCCAGGAAAGTATTATACTCATACACCCAGGAGGTGGAGCTGGATATTGAGACTGCAAAATCTAATTGAAAATGATTCTGGGGTCTATTACTGTGCCACTAATAAGAAACTCTTTGGCAGTG
>1523
GGACTCAGTCCAGGAAAGTATTATACTCATACACCCAGGAGGTGGAGCTGGATATTGAGACTGCAAAATCTAATTGAAAATGATTCTGGGGTCTATTACTGTGCCACTAATAAGAAACTCTTTGGCAGTG
>1524
GGACTCAGTCCAGGAAAGTATTATACTCATACACCCAGGAGGTGGAGCTGGATATTGAGACTGCAAAATCTAATTGAAAATGATTCTGGGGTCTATTACTGTGCCACTAATAAGAAACTCTTTGGCAGTG
>1525
GGACTCAGTCCAGGAAAGTATTATACTCATACACCCAGGAGGTGGAGCTGGATATTGAGACTGCAAAATCTAATTGAAAATGATTCTGGGGTCTATTACTGTGCCACTAATAAGAAACTCTTTGGCAGTG
>1526
GGACTCAGTCCAGGAAAGTATTATACTCATACACCCAGGAGGTGGAGCTGGATATTGAGACTGCAAAATCTAATTGAAAATGATTCTGGGGTCTATTACTGTGCCACTAATAAGAAACTCTTTGGCAGTG
>1527
GGACTCAGTCCAGGAAAGTATTATACTCATACACCCAGGAGGTGGAGCTGGATATTGAGACTGCAAAATCTAATTGAAAATGATTCTGGGGTCTATTACTGTGCCACTAATAAGAAACTCTTTGGCAGTG
>1528
GGACTCAGTCCAGGAAAGTATTATACTCATACACCCAGGAGGTGGAGCTGGATATTGAGACTGCAAAATCTAATTGAAAATGATTCTGGGGTCTATTACTGTGCCACTAATAAGAAACTCTTTGGCAGTG
>1529
GGACTCAGTCCAGGAAAGTATTATACTCATACACCCAGGAGGTGGAGCTGGATATTGAGACTGCAAAATCTAATTGAAAATGATTCTGGGGTCTATTACTGTGCCACTAATAAGAAACTCTTTGGCAGTG
>1530
GGACTCAGTCCAGGAAAGTATTATACTCATACACCCAGGAGGTGGAGCTGGATATTGAGACTGCAAAATCTAATTGAAAATGATTCTGGGGTCTATTACTGTGCCACTAATAAGAAACTCTTTGGCAGTG
>1531
GGACTCAGTCCAGGAAAGTATTATACTCATACACCCAGGAGGTGGAGCTGGATATTGAGACTGCAAAATCTAATTGAAAATGATTCTGGGGTCTATTACTGTGCCACTAATAAGAAACTCTTTGGCAGTG
>1532
GGACTCAGTCCAGGAAAGTATTATACTCATACACCCAGGAGGTGGAGCTGGATATTGAGACTGCAAAATCTAATTGAAAATGATTCTGGGGTCTATTACTGTGCCACTAATAAGAAACTCTTTGGCAGTG
>1533
GGACTCAGTCCAGGAAAGTATTATACTCATACACCCAGGAGGTGGAGCTGGATATTGAGACTGCAAAATCTAATTGAAAATGATTCTGGGGTCTATTACTGTGCCACTAATAAGAAACTCTTTGGCAGTG
>1534
GGACTCAGTCCAGGAAAGTATTATACTCATACACCCAGGAGGTGGAGCTGGATATTGAGACTGCAAAATCTAATTGAAAATGATTCTGGGGTCTATTACTGTGCCACTAATAAGAAACTCTTTGGCAGTG
>1535
GGACTCAGTCCAGGAAAGTATTATACTCATACACCCAGGAGGTGGAGCTGGATATTGAGACTGCAAAATCTAATTGAAAATGATTCTGGGGTCTATTACTGTGCCACTAATAAGAAACTCTTTGGCAGTG
>1536
GGACTCAGTCCAGGAAAGTATTATACTCATACACCCAGGAGGTGGAGCTGGATATTGAGACTGCAAAATCTAATTGAAAATGATTCTGGGGTCTATTACTGTGCCACTAATAAGAAACTCTTTGGCAGTG
>1537
GGACTCAGTCCAGGAAAGTATTATACTCATACACCCAGGAGGTGGAGCTGGATATTGAGACTGCAAAATCTAATTGAAAATGATTCTGGGGTCTATTACTGTGCCACTAATAAGAAACTCTTTGGCAGTG
>1538
GGACTCAGTCCAGGAAAGTATTATACTCATACACCCAGGAGGTGGAGCTGGATATTGAGACTGCAAAATCTAATTGAAAATGATTCTGGGGTCTATTACTGTGCCACTAATAAGAAACTCTTTGGCAGTG
>1539
GGACTCAGTCCAGGAAAGTATTATACTCATACACCCAGGAGGTGGAGCTGGATATTGAGACTGCAAAATCTAATTGAAAATGATTCTGGGGTCTATTACTGTGCCACTAATAAGAAACTCTTTGGCAGTG
>1540
GGACTCAGTCCAGGAAAGTATTATACTCATACACCCAGGAGGTGGAGCTGGATATTGAGACTGCAAAATCTAATTGAAAATGATTCTGGGGTCTATTACTGTGCCACTAATAAGAAACTCTTTGGCAGTG
>1541
GGACTCAGTCCAGGAAAGTATTATACTCATACACCCAGGAGGTGGAGCTGGATATTGAGACTGCAAAATCTAATTGAAAATGATTCTGGGGTCTATTACTGTGCCACTAATAAGAAACTCTTTGGCAGTG
>1542
GGACTCAGTCCAGGAAAGTATTATACTCATACACCCAGGAGGTGGAGCTGGATATTGAGACTGCAAAATCTAATTGAAAATGATTCTGGGGTCTATTACTGTGCCACTAATAAGAAACTCTTTGGCAGTG
>1543
GGACTCAGTCCAGGAAAGTATTATACTCATACACCCAGGAGGTGGAGCTGGATATTGAGACTGCAAAATCTAATTGAAAATGATTCTGGGGTCTATTACTGTGCCACTAATAAGAAACTCTTTGGCAGTG
>1544
GGACTCAGTCCAGGAAAGTATTATACTCATACACCCAGGAGGTGGAGCTGGATATTGAGACTGCAAAATCTAATTGAAAATGATTCTGGGGTCTATTACTGTGCCACTAATAAGAAACTCTTTGGCAGTG
>1545
GGACTCAGTCCAGGAAAGTATTATACTCATACACCCAGGAGGTGGAGCTGGATATTGAGACTGCAAAATCTAATTGAAAATGATTCTGGGGTCTATTACTGTGCCACTAATAAGAAACTCTTTGGCAGTG
>1546
GGACTCAGTCCAGGAAAGTATTATACTCATACACCCAGGAGGTGGAGCTGGATATTGAGACTGCAAAATCTAATTGAAAATGATTCTGGGGTCTATTACTGTGCCACTAATAAGAAACTCTTTGGCAGTG
>1547
GGACTCAGTCCAGGAAAGTATTATACTCATACACCCAGGAGGTGGAGCTGGATATTGAGACTGCAAAATCTAATTGAAAATGATTCTGGGGTCTATTACTGTGCCACTAATAAGAAACTCTTTGGCAGTG
>1548
GGACTCAGTCCAGGAAAGTATTATACTCATACACCCAGGAGGTGGAGCTGGATATTGAGACTGCAAAATCTAATTGAAAATGATTCTGGGGTCTATTACTGTGCCACTAATAAGAAACTCTTTGGCAGTG
>1549
GGACTCAGTCCAGGAAAGTATTATACTCATACACCCAGGAGGTGGAGCTGGATATTGAGACTGCAAAATCTAATTGAAAATGATTCTGGGGTCTATTACTGTGCCACTAATAAGAAACTCTTTGGCAGTG
>1550
GGACTCAGTCCAGGAAAGTATTATACTCATACACCCAGGAGGTGGAGCTGGATATTGAGACTGCAAAATCTAATTGAAAATGATTCTGGGGTCTATTACTGTGCCACTAATAAGAAACTCTTTGGCAGTG
>1551
GGACTCAGTCCAGGAAAGTATTATACTCATACACCCAGGAGGTGGAGCTGGATATTGAGACTGCAAAATCTAATTGAAAATGATTCTGGGGTCTATTACTGTGCCACTAATAAGAAACTCTTTGGCAGTG
>1552
GGACTCAGTCCAGGAAAGTATTATACTCATACACCCAGGAGGTGGAGCTGGATATTGAGACTGCAAAATCTAATTGAAAATGATTCTGGGGTCTATTACTGTGCCACTAATAAGAAACTCTTTGGCAGTG
>1553
GGACTCAGTCCAGGAAAGTATTATACTCATACACCCAGGAGGTGGAGCTGGATATTGAGACTGCAAAATCTAATTGAAAATGATTCTGGGGTCTATTACTGTGCCACTAATAAGAAACTCTTTGGCAGTG
>1554
GGACTCAGTCCAGGAAAGTATTATACTCATACACCCAGGAGGTGGAGCTGGATATTGAGACTGCAAAATCTAATTGAAAATGATTCTGGGGTCTATTACTGTGCCACTAATAAGAAACTCTTTGGCAGTG
>1555
GGACTCAGTCCAGGAAAGTATTATACTCATACACCCAGGAGGTGGAGCTGGATATTGAGACTGCAAAATCTAATTGAAAATGATTCTGGGGTCTATTACTGTGCCACTAATAAGAAACTCTTTGGCAGTG
>1556
GGACTCAGTCCAGGAAAGTATTATACTCATACACCCAGGAGGTGGAGCTGGATATTGAGACTGCAAAATCTAATTGAAAATGATTCTGGGGTCTATTACTGTGCCACTAATAAGAAACTCTTTGGCAGTG
>1557
GGACTCAGTCCAGGAAAGTATTATACTCATACACCCAGGAGGTGGAGCTGGATATTGAGACTGCAAAATCTAATTGAAAATGATTCTGGGGTCTATTACTGTGCCACTAATAAGAAACTCTTTGGCAGTG
>1558
GGACTCAGTCCAGGAAAGTATTATACTCATACACCCAGGAGGTGGAGCTGGATATTGAGACTGCAAAATCTAATTGAAAATGATTCTGGGGTCTATTACTGTGCCACTAATAAGAAACTCTTTGGCAGTG
>1559
GGACTCAGTCCAGGAAAGTATTATACTCATACACCCAGGAGGTGGAGCTGGATATTGAGACTGCAAAATCTAATTGAAAATGATTCTGGGGTCTATTACTGTGCCACTAATAAGAAACTCTTTGGCAGTG
>1560
GGACTCAGTCCAGGAAAGTATTATACTCATACACCCAGGAGGTGGAGCTGGATATTGAGACTGCAAAATCTAATTGAAAATGATTCTGGGGTCTATTACTGTGCCACTAATAAGAAACTCTTTGGCAGTG
>1561
GGACTCAGTCCAGGAAAGTATTATACTCATACACCCAGGAGGTGGAGCTGGATATTGAGACTGCAAAATCTAATTGAAAATGATTCTGGGGTCTATTACTGTGCCACTAATAAGAAACTCTTTGGCAGTG
>1562
GGACTCAGTCCAGGAAAGTATTATACTCATACACCCAGGAGGTGGAGCTGGATATTGAGACTGCAAAATCTAATTGAAAATGATTCTGGGGTCTATTACTGTGCCACTAATAAGAAACTCTTTGGCAGTG
>1563
GGACTCAGTCCAGGAAAGTATTATACTCATACACCCAGGAGGTGGAGCTGGATATTGAGACTGCAAAATCTAATTGAAAATGATTCTGGGGTCTATTACTGTGCCACTAATAAGAAACTCTTTGGCAGTG
>1564
GGACTCAGTCCAGGAAAGTATTATACTCATACACCCAGGAGGTGGAGCTGGATATTGAGACTGCAAAATCTAATTGAAAATGATTCTGGGGTCTATTACTGTGCCACTAATAAGAAACTCTTTGGCAGTG
>1565
GGACTCAGTCCAGGAAAGTATTATACTCATACACCCAGGAGGTGGAGCTGGATATTGAGACTGCAAAATCTAATTGAAAATGATTCTGGGGTCTATTACTGTGCCACTAATAAGAAACTCTTTGGCAGTG
>1566
GGACTCAGTCCAGGAAAGTATTATACTCATACACCCAGGAGGTGGAGCTGGATATTGAGACTGCAAAATCTAATTGAAAATGATTCTGGGGTCTATTACTGTGCCACTAATAAGAAACTCTTTGGCAGTG
>1567
GGACTCAGTCCAGGAAAGTATTATACTCATACACCCAGGAGGTGGAGCTGGATATTGAGACTGCAAAATCTAATTGAAAATGATTCTGGGGTCTATTACTGTGCCACTAATAAGAAACTCTTTGGCAGTG
>1568
GGACTCAGTCCAGGAAAGTATTATACTCATACACCCAGGAGGTGGAGCTGGATATTGAGACTGCAAAATCTAATTGAAAATGATTCTGGGGTCTATTACTGTGCCACTAATAAGAAACTCTTTGGCAGTG
>1569
GGACTCAGTCCAGGAAAGTATTATACTCATACACCCAGGAGGTGGAGCTGGATATTGAGACTGCAAAATCTAATTGAAAATGATTCTGGGGTCTATTACTGTGCCACTAATAAGAAACTCTTTGGCAGTG
>1570
GGACTCAGTCCAGGAAAGTATTATACTCATACACCCAGGAGGTGGAGCTGGATATTGAGACTGCAAAATCTAATTGAAAATGATTCTGGGGTCTATTACTGTGCCACTAATAAGAAACTCTTTGGCAGTG
>1571
GGACTCAGTCCAGGAAAGTATTATACTCATACACCCAGGAGGTGGAGCTGGATATTGAGACTGCAAAATCTAATTGAAAATGATTCTGGGGTCTATTACTGTGCCACTAATAAGAAACTCTTTGGCAGTG
>1572
GGACTCAGTCCAGGAAAGTATTATACTCATACACCCAGGAGGTGGAGCTGGATATTGAGACTGCAAAATCTAATTGAAAATGATTCTGGGGTCTATTACTGTGCCACTAATAAGAAACTCTTTGGCAGTG
>1573
GGACTCAGTCCAGGAAAGTATTATACTCATACACCCAGGAGGTGGAGCTGGATATTGAGACTGCAAAATCTAATTGAAAATGATTCTGGGGTCTATTACTGTGCCACTAATAAGAAACTCTTTGGCAGTG
>1574
GGACTCAGTCCAGGAAAGTATTATACTCATACACCCAGGAGGTGGAGCTGGATATTGAGACTGCAAAATCTAATTGAAAATGATTCTGGGGTCTATTACTGTGCCACTAATAAGAAACTCTTTGGCAGTG
>1575
GGACTCAGTCCAGGAAAGTATTATACTCATACACCCAGGAGGTGGAGCTGGATATTGAGACTGCAAAATCTAATTGAAAATGATTCTGGGGTCTATTACTGTGCCACTAATAAGAAACTCTTTGGCAGTG
>1576
GGACTCAGTCCAGGAAAGTATTATACTCATACACCCAGGAGGTGGAGCTGGATATTGAGACTGCAAAATCTAATTGAAAATGATTCTGGGGTCTATTACTGTGCCACTAATAAGAAACTCTTTGGCAGTG
>1577
GGACTCAGTCCAGGAAAGTATTATACTCATACACCCAGGAGGTGGAGCTGGATATTGAGACTGCAAAATCTAATTGAAAATGATTCTGGGGTCTATTACTGTGCCACTAATAAGAAACTCTTTGGCAGTG
>1578
GGACTCAGTCCAGGAAAGTATTATACTCATACACCCAGGAGGTGGAGCTGGATATTGAGACTGCAAAATCTAATTGAAAATGATTCTGGGGTCTATTACTGTGCCACTAATAAGAAACTCTTTGGCAGTG
>1579
GGACTCAGTCCAGGAAAGTATTATACTCATACACCCAGGAGGTGGAGCTGGATATTGAGACTGCAAAATCTAATTGAAAATGATTCTGGGGTCTATTACTGTGCCACTAATAAGAAACTCTTTGGCAGTG
>1580
GGACTCAGTCCAGGAAAGTATTATACTCATACACCCAGGAGGTGGAGCTGGATATTGAGACTGCAAAATCTAATTGAAAATGATTCTGGGGTCTATTACTGTGCCACTAATAAGAAACTCTTTGGCAGTG
>1581
GGACTCAGTCCAGGAAAGTATTATACTCATACACCCAGGAGGTGGAGCTGGATATTGAGACTGCAAAATCTAATTGAAAATGATTCTGGGGTCTATTACTGTGCCACTAATAAGAAACTCTTTGGCAGTG
>1582
GGACTCAGTCCAGGAAAGTATTATACTCATACACCCAGGAGGTGGAGCTGGATATTGAGACTGCAAAATCTAATTGAAAATGATTCTGGGGTCTATTACTGTGCCACTAATAAGAAACTCTTTGGCAGTG
>1583
GGACTCAGTCCAGGAAAGTATTATACTCATACACCCAGGAGGTGGAGCTGGATATTGAGACTGCAAAATCTAATTGAAAATGATTCTGGGGTCTATTACTGTGCCACTAATAAGAAACTCTTTGGCAGTG
>1584
GGACTCAGTCCAGGAAAGTATTATACTCATACACCCAGGAGGTGGAGCTGGATATTGAGACTGCAAAATCTAATTGAAAATGATTCTGGGGTCTATTACTGTGCCACTAATAAGAAACTCTTTGGCAGTG
>1585
GGACTCAGTCCAGGAAAGTATTATACTCATACACCCAGGAGGTGGAGCTGGATATTGAGACTGCAAAATCTAATTGAAAATGATTCTGGGGTCTATTACTGTGCCACTAATAAGAAACTCTTTGGCAGTG
>1586
GGACTCAGTCCAGGAAAGTATTATACTCATACACCCAGGAGGTGGAGCTGGATATTGAGACTGCAAAATCTAATTGAAAATGATTCTGGGGTCTATTACTGTGCCACTAATAAGAAACTCTTTGGCAGTG
>1587
GGACTCAGTCCAGGAAAGTATTATACTCATACACCCAGGAGGTGGAGCTGGATATTGAGACTGCAAAATCTAATTGAAAATGATTCTGGGGTCTATTACTGTGCCACTAATAAGAAACTCTTTGGCAGTG
>1588
GGACTCAGTCCAGGAAAGTATTATACTCATACACCCAGGAGGTGGAGCTGGATATTGAGACTGCAAAATCTAATTGAAAATGATTCTGGGGTCTATTACTGTGCCACTAATAAGAAACTCTTTGGCAGTG
>1589
GGACTCAGTCCAGGAAAGTATTATACTCATACACCCAGGAGGTGGAGCTGGATATTGAGACTGCAAAATCTAATTGAAAATGATTCTGGGGTCTATTACTGTGCCACTAATAAGAAACTCTTTGGCAGTG
>1590
GGACTCAGTCCAGGAAAGTATTATACTCATACACCCAGGAGGTGGAGCTGGATATTGAGACTGCAAAATCTAATTGAAAATGATTCTGGGGTCTATTACTGTGCCACTAATAAGAAACTCTTTGGCAGTG
>1591
GGACTCAGTCCAGGAAAGTATTATACTCATACACCCAGGAGGTGGAGCTGGATATTGAGACTGCAAAATCTAATTGAAAATGATTCTGGGGTCTATTACTGTGCCACTAATAAGAAACTCTTTGGCAGTG
>1592
GGACTCAGTCCAGGAAAGTATTATACTCATACACCCAGGAGGTGGAGCTGGATATTGAGACTGCAAAATCTAATTGAAAATGATTCTGGGGTCTATTACTGTGCCACTAATAAGAAACTCTTTGGCAGTG
>1593
GGACTCAGTCCAGGAAAGTATTATACTCATACACCCAGGAGGTGGAGCTGGATATTGAGACTGCAAAATCTAATTGAAAATGATTCTGGGGTCTATTACTGTGCCACTAATAAGAAACTCTTTGGCAGTG
>1594
GGACTCAGTCCAGGAAAGTATTATACTCATACACCCAGGAGGTGGAGCTGGATATTGAGACTGCAAAATCTAATTGAAAATGATTCTGGGGTCTATTACTGTGCCACTAATAAGAAACTCTTTGGCAGTG
>1595
GGACTCAGTCCAGGAAAGTATTATACTCATACACCCAGGAGGTGGAGCTGGATATTGAGACTGCAAAATCTAATTGAAAATGATTCTGGGGTCTATTACTGTGCCACTAATAAGAAACTCTTTGGCAGTG
>1596
GGACTCAGTCCAGGAAAGTATTATACTCATACACCCAGGAGGTGGAGCTGGATATTGAGACTGCAAAATCTAATTGAAAATGATTCTGGGGTCTATTACTGTGCCACTAATAAGAAACTCTTTGGCAGTG
>1597
GGACTCAGTCCAGGAAAGTATTATACTCATACACCCAGGAGGTGGAGCTGGATATTGAGACTGCAAAATCTAATTGAAAATGATTCTGGGGTCTATTACTGTGCCACTAATAAGAAACTCTTTGGCAGTG
>1598
GGACTCAGTCCAGGAAAGTATTATACTCATACACCCAGGAGGTGGAGCTGGATATTGAGACTGCAAAATCTAATTGAAAATGATTCTGGGGTCTATTACTGTGCCACTAATAAGAAACTCTTTGGCAGTG
>1599
GGACTCAGTCCAGGAAAGTATTATACTCATACACCCAGGAGGTGGAGCTGGATATTGAGACTGCAAAATCTAATTGAAAATGATTCTGGGGTCTATTACTGTGCCACTAATAAGAAACTCTTTGGCAGTG
>1600
GGACTCAGTCCAGGAAAGTATTATACTCATACACCCAGGAGGTGGAGCTGGATATTGAGACTGCAAAATCTAATTGAAAATGATTCTGGGGTCTATTACTGTGCCACTAATAAGAAACTCTTTGGCAGTG
>1601
GGACTCAGTCCAGGAAAGTATTATACTCATACACCCAGGAGGTGGAGCTGGATATTGAGACTGCAAAATCTAATTGAAAATGATTCTGGGGTCTATTACTGTGCCACTAATAAGAAACTCTTTGGCAGTG
>1602
GGACTCAGTCCAGGAAAGTATTATACTCATACACCCAGGAGGTGGAGCTGGATATTGAGACTGCAAAATCTAATTGAAAATGATTCTGGGGTCTATTACTGTGCCACTAATAAGAAACTCTTTGGCAGTG
>1603
GGACTCAGTCCAGGAAAGTATTATACTCATACACCCAGGAGGTGGAGCTGGATATTGAGACTGCAAAATCTAATTGAAAATGATTCTGGGGTCTATTACTGTGCCACTAATAAGAAACTCTTTGGCAGTG
>1604
GGACTCAGTCCAGGAAAGTATTATACTCATACACCCAGGAGGTGGAGCTGGATATTGAGACTGCAAAATCTAATTGAAAATGATTCTGGGGTCTATTACTGTGCCACTAATAAGAAACTCTTTGGCAGTG
>1605
GGACTCAGTCCAGGAAAGTATTATACTCATACACCCAGGAGGTGGAGCTGGATATTGAGACTGCAAAATCTAATTGAAAATGATTCTGGGGTCTATTACTGTGCCACTAATAAGAAACTCTTTGGCAGTG
>1606
GGACTCAGTCCAGGAAAGTATTATACTCATACACCCAGGAGGTGGAGCTGGATATTGAGACTGCAAAATCTAATTGAAAATGATTCTGGGGTCTATTACTGTGCCACTAATAAGAAACTCTTTGGCAGTG
>1607
GGACTCAGTCCAGGAAAGTATTATACTCATACACCCAGGAGGTGGAGCTGGATATTGAGACTGCAAAATCTAATTGAAAATGATTCTGGGGTCTATTACTGTGCCACTAATAAGAAACTCTTTGGCAGTG
>1608
GGACTCAGTCCAGGAAAGTATTATACTCATACACCCAGGAGGTGGAGCTGGATATTGAGACTGCAAAATCTAATTGAAAATGATTCTGGGGTCTATTACTGTGCCACTAATAAGAAACTCTTTGGCAGTG
>1609
GGACTCAGTCCAGGAAAGTATTATACTCATACACCCAGGAGGTGGAGCTGGATATTGAGACTGCAAAATCTAATTGAAAATGATTCTGGGGTCTATTACTGTGCCACTAATAAGAAACTCTTTGGCAGTG
>1610
GGACTCAGTCCAGGAAAGTATTATACTCATACACCCAGGAGGTGGAGCTGGATATTGAGACTGCAAAATCTAATTGAAAATGATTCTGGGGTCTATTACTGTGCCACTAATAAGAAACTCTTTGGCAGTG
>1611
GGACTCAGTCCAGGAAAGTATTATACTCATACACCCAGGAGGTGGAGCTGGATATTGAGACTGCAAAATCTAATTGAAAATGATTCTGGGGTCTATTACTGTGCCACTAATAAGAAACTCTTTGGCAGTG
>1612
GGACTCAGTCCAGGAAAGTATTATACTCATACACCCAGGAGGTGGAGCTGGATATTGAGACTGCAAAATCTAATTGAAAATGATTCTGGGGTCTATTACTGTGCCACTAATAAGAAACTCTTTGGCAGTG
>1613
GGACTCAGTCCAGGAAAGTATTATACTCATACACCCAGGAGGTGGAGCTGGATATTGAGACTGCAAAATCTAATTGAAAATGATTCTGGGGTCTATTACTGTGCCACTAATAAGAAACTCTTTGGCAGTG
>1614
GGACTCAGTCCAGGAAAGTATTATACTCATACACCCAGGAGGTGGAGCTGGATATTGAGACTGCAAAATCTAATTGAAAATGATTCTGGGGTCTATTACTGTGCCACTAATAAGAAACTCTTTGGCAGTG
>1615
GGACTCAGTCCAGGAAAGTATTATACTCATACACCCAGGAGGTGGAGCTGGATATTGAGACTGCAAAATCTAATTGAAAATGATTCTGGGGTCTATTACTGTGCCACTAATAAGAAACTCTTTGGCAGTG
>1616
GGACTCAGTCCAGGAAAGTATTATACTCATACACCCAGGAGGTGGAGCTGGATATTGAGACTGCAAAATCTAATTGAAAATGATTCTGGGGTCTATTACTGTGCCACTAATAAGAAACTCTTTGGCAGTG
>1617
GGACTCAGTCCAGGAAAGTATTATACTCATACACCCAGGAGGTGGAGCTGGATATTGAGACTGCAAAATCTAATTGAAAATGATTCTGGGGTCTATTACTGTGCCACTAATAAGAAACTCTTTGGCAGTG
>1618
GGACTCAGTCCAGGAAAGTATTATACTCATACACCCAGGAGGTGGAGCTGGATATTGAGACTGCAAAATCTAATTGAAAATGATTCTGGGGTCTATTACTGTGCCACTAATAAGAAACTCTTTGGCAGTG
>1619
GGACTCAGTCCAGGAAAGTATTATACTCATACACCCAGGAGGTGGAGCTGGATATTGAGACTGCAAAATCTAATTGAAAATGATTCTGGGGTCTATTACTGTGCCACTAATAAGAAACTCTTTGGCAGTG
>1620
GGACTCAGTCCAGGAAAGTATTATACTCATACACCCAGGAGGTGGAGCTGGATATTGAGACTGCAAAATCTAATTGAAAATGATTCTGGGGTCTATTACTGTGCCACTAATAAGAAACTCTTTGGCAGTG
>1621
GGACTCAGTCCAGGAAAGTATTATACTCATACACCCAGGAGGTGGAGCTGGATATTGAGACTGCAAAATCTAATTGAAAATGATTCTGGGGTCTATTACTGTGCCACTAATAAGAAACTCTTTGGCAGTG
>1622
GGACTCAGTCCAGGAAAGTATTATACTCATACACCCAGGAGGTGGAGCTGGATATTGAGACTGCAAAATCTAATTGAAAATGATTCTGGGGTCTATTACTGTGCCACTAATAAGAAACTCTTTGGCAGTG
>1623
GGACTCAGTCCAGGAAAGTATTATACTCATACACCCAGGAGGTGGAGCTGGATATTGAGACTGCAAAATCTAATTGAAAATGATTCTGGGGTCTATTACTGTGCCACTAATAAGAAACTCTTTGGCAGTG
>1624
GGACTCAGTCCAGGAAAGTATTATACTCATACACCCAGGAGGTGGAGCTGGATATTGAGACTGCAAAATCTAATTGAAAATGATTCTGGGGTCTATTACTGTGCCACTAATAAGAAACTCTTTGGCAGTG
>1625
GGACTCAGTCCAGGAAAGTATTATACTCATACACCCAGGAGGTGGAGCTGGATATTGAGACTGCAAAATCTAATTGAAAATGATTCTGGGGTCTATTACTGTGCCACTAATAAGAAACTCTTTGGCAGTG
>1626
GGACTCAGTCCAGGAAAGTATTATACTCATACACCCAGGAGGTGGAGCTGGATATTGAGACTGCAAAATCTAATTGAAAATGATTCTGGGGTCTATTACTGTGCCACTAATAAGAAACTCTTTGGCAGTG
>1627
GGACTCAGTCCAGGAAAGTATTATACTCATACACCCAGGAGGTGGAGCTGGATATTGAGACTGCAAAATCTAATTGAAAATGATTCTGGGGTCTATTACTGTGCCACTAATAAGAAACTCTTTGGCAGTG
>1628
GGACTCAGTCCAGGAAAGTATTATACTCATACACCCAGGAGGTGGAGCTGGATATTGAGACTGCAAAATCTAATTGAAAATGATTCTGGGGTCTATTACTGTGCCACTAATAAGAAACTCTTTGGCAGTG
>1629
GGACTCAGTCCAGGAAAGTATTATACTCATACACCCAGGAGGTGGAGCTGGATATTGAGACTGCAAAATCTAATTGAAAATGATTCTGGGGTCTATTACTGTGCCACTAATAAGAAACTCTTTGGCAGTG
>1630
GGACTCAGTCCAGGAAAGTATTATACTCATACACCCAGGAGGTGGAGCTGGATATTGAGACTGCAAAATCTAATTGAAAATGATTCTGGGGTCTATTACTGTGCCACTAATAAGAAACTCTTTGGCAGTG
>1631
GGACTCAGTCCAGGAAAGTATTATACTCATACACCCAGGAGGTGGAGCTGGATATTGAGACTGCAAAATCTAATTGAAAATGATTCTGGGGTCTATTACTGTGCCACTAATAAGAAACTCTTTGGCAGTG
>1632
GGACTCAGTCCAGGAAAGTATTATACTCATACACCCAGGAGGTGGAGCTGGATATTGAGACTGCAAAATCTAATTGAAAATGATTCTGGGGTCTATTACTGTGCCACTAATAAGAAACTCTTTGGCAGTG
>1633
GGACTCAGTCCAGGAAAGTATTATACTCATACACCCAGGAGGTGGAGCTGGATATTGAGACTGCAAAATCTAATTGAAAATGATTCTGGGGTCTATTACTGTGCCACTAATAAGAAACTCTTTGGCAGTG
>1634
GGACTCAGTCCAGGAAAGTATTATACTCATACACCCAGGAGGTGGAGCTGGATATTGAGACTGCAAAATCTAATTGAAAATGATTCTGGGGTCTATTACTGTGCCACTAATAAGAAACTCTTTGGCAGTG
>1635
GGACTCAGTCCAGGAAAGTATTATACTCATACACCCAGGAGGTGGAGCTGGATATTGAGACTGCAAAATCTAATTGAAAATGATTCTGGGGTCTATTACTGTGCCACTAATAAGAAACTCTTTGGCAGTG
>1636
GGACTCAGTCCAGGAAAGTATTATACTCATACACCCAGGAGGTGGAGCTGGATATTGAGACTGCAAAATCTAATTGAAAATGATTCTGGGGTCTATTACTGTGCCACTAATAAGAAACTCTTTGGCAGTG
>1637
GGACTCAGTCCAGGAAAGTATTATACTCATACACCCAGGAGGTGGAGCTGGATATTGAGACTGCAAAATCTAATTGAAAATGATTCTGGGGTCTATTACTGTGCCACTAATAAGAAACTCTTTGGCAGTG
>1638
GGACTCAGTCCAGGAAAGTATTATACTCATACACCCAGGAGGTGGAGCTGGATATTGAGACTGCAAAATCTAATTGAAAATGATTCTGGGGTCTATTACTGTGCCACTAATAAGAAACTCTTTGGCAGTG
>1639
GGACTCAGTCCAGGAAAGTATTATACTCATACACCCAGGAGGTGGAGCTGGATATTGAGACTGCAAAATCTAATTGAAAATGATTCTGGGGTCTATTACTGTGCCACTAATAAGAAACTCTTTGGCAGTG
>1640
GGACTCAGTCCAGGAAAGTATTATACTCATACACCCAGGAGGTGGAGCTGGATATTGAGACTGCAAAATCTAATTGAAAATGATTCTGGGGTCTATTACTGTGCCACTAATAAGAAACTCTTTGGCAGTG
>1641
GGACTCAGTCCAGGAAAGTATTATACTCATACACCCAGGAGGTGGAGCTGGATATTGAGACTGCAAAATCTAATTGAAAATGATTCTGGGGTCTATTACTGTGCCACTAATAAGAAACTCTTTGGCAGTG
>1642
GGACTCAGTCCAGGAAAGTATTATACTCATACACCCAGGAGGTGGAGCTGGATATTGAGACTGCAAAATCTAATTGAAAATGATTCTGGGGTCTATTACTGTGCCACTAATAAGAAACTCTTTGGCAGTG
>1643
GGACTCAGTCCAGGAAAGTATTATACTCATACACCCAGGAGGTGGAGCTGGATATTGAGACTGCAAAATCTAATTGAAAATGATTCTGGGGTCTATTACTGTGCCACTAATAAGAAACTCTTTGGCAGTG
>1644
GGACTCAGTCCAGGAAAGTATTATACTCATACACCCAGGAGGTGGAGCTGGATATTGAGACTGCAAAATCTAATTGAAAATGATTCTGGGGTCTATTACTGTGCCACTAATAAGAAACTCTTTGGCAGTG
>1645
GGACTCAGTCCAGGAAAGTATTATACTCATACACCCAGGAGGTGGAGCTGGATATTGAGACTGCAAAATCTAATTGAAAATGATTCTGGGGTCTATTACTGTGCCACTAATAAGAAACTCTTTGGCAGTG
>1646
GGACTCAGTCCAGGAAAGTATTATACTCATACACCCAGGAGGTGGAGCTGGATATTGAGACTGCAAAATCTAATTGAAAATGATTCTGGGGTCTATTACTGTGCCACTAATAAGAAACTCTTTGGCAGTG
>1647
GGACTCAGTCCAGGAAAGTATTATACTCATACACCCAGGAGGTGGAGCTGGATATTGAGACTGCAAAATCTAATTGAAAATGATTCTGGGGTCTATTACTGTGCCACTAATAAGAAACTCTTTGGCAGTG
>1648
GGACTCAGTCCAGGAAAGTATTATACTCATACACCCAGGAGGTGGAGCTGGATATTGAGACTGCAAAATCTAATTGAAAATGATTCTGGGGTCTATTACTGTGCCACTAATAAGAAACTCTTTGGCAGTG
>1649
GGACTCAGTCCAGGAAAGTATTATACTCATACACCCAGGAGGTGGAGCTGGATATTGAGACTGCAAAATCTAATTGAAAATGATTCTGGGGTCTATTACTGTGCCACTAATAAGAAACTCTTTGGCAGTG
>1650
GGACTCAGTCCAGGAAAGTATTATACTCATACACCCAGGAGGTGGAGCTGGATATTGAGACTGCAAAATCTAATTGAAAATGATTCTGGGGTCTATTACTGTGCCACTAATAAGAAACTCTTTGGCAGTG
>1651
GGACTCAGTCCAGGAAAGTATTATACTCATACACCCAGGAGGTGGAGCTGGATATTGAGACTGCAAAATCTAATTGAAAATGATTCTGGGGTCTATTACTGTGCCACTAATAAGAAACTCTTTGGCAGTG
>1652
GGACTCAGTCCAGGAAAGTATTATACTCATACACCCAGGAGGTGGAGCTGGATATTGAGACTGCAAAATCTAATTGAAAATGATTCTGGGGTCTATTACTGTGCCACTAATAAGAAACTCTTTGGCAGTG
>1653
GGACTCAGTCCAGGAAAGTATTATACTCATACACCCAGGAGGTGGAGCTGGATATTGAGACTGCAAAATCTAATTGAAAATGATTCTGGGGTCTATTACTGTGCCACTAATAAGAAACTCTTTGGCAGTG
>1654
GGACTCAGTCCAGGAAAGTATTATACTCATACACCCAGGAGGTGGAGCTGGATATTGAGACTGCAAAATCTAATTGAAAATGATTCTGGGGTCTATTACTGTGCCACTAATAAGAAACTCTTTGGCAGTG
>1655
GGACTCAGTCCAGGAAAGTATTATACTCATACACCCAGGAGGTGGAGCTGGATATTGAGACTGCAAAATCTAATTGAAAATGATTCTGGGGTCTATTACTGTGCCACTAATAAGAAACTCTTTGGCAGTG
>1656
GGACTCAGTCCAGGAAAGTATTATACTCATACACCCAGGAGGTGGAGCTGGATATTGAGACTGCAAAATCTAATTGAAAATGATTCTGGGGTCTATTACTGTGCCACTAATAAGAAACTCTTTGGCAGTG
>1657
GGACTCAGTCCAGGAAAGTATTATACTCATACACCCAGGAGGTGGAGCTGGATATTGAGACTGCAAAATCTAATTGAAAATGATTCTGGGGTCTATTACTGTGCCACTAATAAGAAACTCTTTGGCAGTG
>1658
GGACTCAGTCCAGGAAAGTATTATACTCATACACCCAGGAGGTGGAGCTGGATATTGAGACTGCAAAATCTAATTGAAAATGATTCTGGGGTCTATTACTGTGCCACTAATAAGAAACTCTTTGGCAGTG
>1659
GGACTCAGTCCAGGAAAGTATTATACTCATACACCCAGGAGGTGGAGCTGGATATTGAGACTGCAAAATCTAATTGAAAATGATTCTGGGGTCTATTACTGTGCCACTAATAAGAAACTCTTTGGCAGTG
>1660
GGACTCAGTCCAGGAAAGTATTATACTCATACACCCAGGAGGTGGAGCTGGATATTGAGACTGCAAAATCTAATTGAAAATGATTCTGGGGTCTATTACTGTGCCACTAATAAGAAACTCTTTGGCAGTG
>1661
GGACTCAGTCCAGGAAAGTATTATACTCATACACCCAGGAGGTGGAGCTGGATATTGAGACTGCAAAATCTAATTGAAAATGATTCTGGGGTCTATTACTGTGCCACTAATAAGAAACTCTTTGGCAGTG
>1662
GGACTCAGTCCAGGAAAGTATTATACTCATACACCCAGGAGGTGGAGCTGGATATTGAGACTGCAAAATCTAATTGAAAATGATTCTGGGGTCTATTACTGTGCCACTAATAAGAAACTCTTTGGCAGTG
>1663
GGACTCAGTCCAGGAAAGTATTATACTCATACACCCAGGAGGTGGAGCTGGATATTGAGACTGCAAAATCTAATTGAAAATGATTCTGGGGTCTATTACTGTGCCACTAATAAGAAACTCTTTGGCAGTG
>1664
GGACTCAGTCCAGGAAAGTATTATACTCATACACCCAGGAGGTGGAGCTGGATATTGAGACTGCAAAATCTAATTGAAAATGATTCTGGGGTCTATTACTGTGCCACTAATAAGAAACTCTTTGGCAGTG
>1665
GGACTCAGTCCAGGAAAGTATTATACTCATACACCCAGGAGGTGGAGCTGGATATTGAGACTGCAAAATCTAATTGAAAATGATTCTGGGGTCTATTACTGTGCCACTAATAAGAAACTCTTTGGCAGTG
>1666
GGACTCAGTCCAGGAAAGTATTATACTCATACACCCAGGAGGTGGAGCTGGATATTGAGACTGCAAAATCTAATTGAAAATGATTCTGGGGTCTATTACTGTGCCACTAATAAGAAACTCTTTGGCAGTG
>1667
GGACTCAGTCCAGGAAAGTATTATACTCATACACCCAGGAGGTGGAGCTGGATATTGAGACTGCAAAATCTAATTGAAAATGATTCTGGGGTCTATTACTGTGCCACTAATAAGAAACTCTTTGGCAGTG
>1668
GGACTCAGTCCAGGAAAGTATTATACTCATACACCCAGGAGGTGGAGCTGGATATTGAGACTGCAAAATCTAATTGAAAATGATTCTGGGGTCTATTACTGTGCCACTAATAAGAAACTCTTTGGCAGTG
>1669
GGACTCAGTCCAGGAAAGTATTATACTCATACACCCAGGAGGTGGAGCTGGATATTGAGACTGCAAAATCTAATTGAAAATGATTCTGGGGTCTATTACTGTGCCACTAATAAGAAACTCTTTGGCAGTG
>1670
GGACTCAGTCCAGGAAAGTATTATACTCATACACCCAGGAGGTGGAGCTGGATATTGAGACTGCAAAATCTAATTGAAAATGATTCTGGGGTCTATTACTGTGCCACTAATAAGAAACTCTTTGGCAGTG
>1671
GGACTCAGTCCAGGAAAGTATTATACTCATACACCCAGGAGGTGGAGCTGGATATTGAGACTGCAAAATCTAATTGAAAATGATTCTGGGGTCTATTACTGTGCCACTAATAAGAAACTCTTTGGCAGTG
>1672
GGACTCAGTCCAGGAAAGTATTATACTCATACACCCAGGAGGTGGAGCTGGATATTGAGACTGCAAAATCTAATTGAAAATGATTCTGGGGTCTATTACTGTGCCACTAATAAGAAACTCTTTGGCAGTG
>1673
GGACTCAGTCCAGGAAAGTATTATACTCATACACCCAGGAGGTGGAGCTGGATATTGAGACTGCAAAATCTAATTGAAAATGATTCTGGGGTCTATTACTGTGCCACTAATAAGAAACTCTTTGGCAGTG
>1674
GGACTCAGTCCAGGAAAGTATTATACTCATACACCCAGGAGGTGGAGCTGGATATTGAGACTGCAAAATCTAATTGAAAATGATTCTGGGGTCTATTACTGTGCCACTAATAAGAAACTCTTTGGCAGTG
>1675
GGACTCAGTCCAGGAAAGTATTATACTCATACACCCAGGAGGTGGAGCTGGATATTGAGACTGCAAAATCTAATTGAAAATGATTCTGGGGTCTATTACTGTGCCACTAATAAGAAACTCTTTGGCAGTG
>1676
GGACTCAGTCCAGGAAAGTATTATACTCATACACCCAGGAGGTGGAGCTGGATATTGAGACTGCAAAATCTAATTGAAAATGATTCTGGGGTCTATTACTGTGCCACTAATAAGAAACTCTTTGGCAGTG
>1677
GGACTCAGTCCAGGAAAGTATTATACTCATACACCCAGGAGGTGGAGCTGGATATTGAGACTGCAAAATCTAATTGAAAATGATTCTGGGGTCTATTACTGTGCCACTAATAAGAAACTCTTTGGCAGTG
>1678
GGACTCAGTCCAGGAAAGTATTATACTCATACACCCAGGAGGTGGAGCTGGATATTGAGACTGCAAAATCTAATTGAAAATGATTCTGGGGTCTATTACTGTGCCACTAATAAGAAACTCTTTGGCAGTG
>1679
GGACTCAGTCCAGGAAAGTATTATACTCATACACCCAGGAGGTGGAGCTGGATATTGAGACTGCAAAATCTAATTGAAAATGATTCTGGGGTCTATTACTGTGCCACTAATAAGAAACTCTTTGGCAGTG
>1680
GGACTCAGTCCAGGAAAGTATTATACTCATACACCCAGGAGGTGGAGCTGGATATTGAGACTGCAAAATCTAATTGAAAATGATTCTGGGGTCTATTACTGTGCCACTAATAAGAAACTCTTTGGCAGTG
>1681
GGACTCAGTCCAGGAAAGTATTATACTCATACACCCAGGAGGTGGAGCTGGATATTGAGACTGCAAAATCTAATTGAAAATGATTCTGGGGTCTATTACTGTGCCACTAATAAGAAACTCTTTGGCAGTG
>1682
GGACTCAGTCCAGGAAAGTATTATACTCATACACCCAGGAGGTGGAGCTGGATATTGAGACTGCAAAATCTAATTGAAAATGATTCTGGGGTCTATTACTGTGCCACTAATAAGAAACTCTTTGGCAGTG
>1683
GGACTCAGTCCAGGAAAGTATTATACTCATACACCCAGGAGGTGGAGCTGGATATTGAGACTGCAAAATCTAATTGAAAATGATTCTGGGGTCTATTACTGTGCCACTAATAAGAAACTCTTTGGCAGTG
>1684
GGACTCAGTCCAGGAAAGTATTATACTCATACACCCAGGAGGTGGAGCTGGATATTGAGACTGCAAAATCTAATTGAAAATGATTCTGGGGTCTATTACTGTGCCACTAATAAGAAACTCTTTGGCAGTG
>1685
GGACTCAGTCCAGGAAAGTATTATACTCATACACCCAGGAGGTGGAGCTGGATATTGAGACTGCAAAATCTAATTGAAAATGATTCTGGGGTCTATTACTGTGCCACTAATAAGAAACTCTTTGGCAGTG
>1686
GGACTCAGTCCAGGAAAGTATTATACTCATACACCCAGGAGGTGGAGCTGGATATTGAGACTGCAAAATCTAATTGAAAATGATTCTGGGGTCTATTACTGTGCCACTAATAAGAAACTCTTTGGCAGTG
>1687
GGACTCAGTCCAGGAAAGTATTATACTCATACACCCAGGAGGTGGAGCTGGATATTGAGACTGCAAAATCTAATTGAAAATGATTCTGGGGTCTATTACTGTGCCACTAATAAGAAACTCTTTGGCAGTG
>1688
GGACTCAGTCCAGGAAAGTATTATACTCATACACCCAGGAGGTGGAGCTGGATATTGAGACTGCAAAATCTAATTGAAAATGATTCTGGGGTCTATTACTGTGCCACTAATAAGAAACTCTTTGGCAGTG
>1689
GGACTCAGTCCAGGAAAGTATTATACTCATACACCCAGGAGGTGGAGCTGGATATTGAGACTGCAAAATCTAATTGAAAATGATTCTGGGGTCTATTACTGTGCCACTAATAAGAAACTCTTTGGCAGTG
>1690
GGACTCAGTCCAGGAAAGTATTATACTCATACACCCAGGAGGTGGAGCTGGATATTGAGACTGCAAAATCTAATTGAAAATGATTCTGGGGTCTATTACTGTGCCACTAATAAGAAACTCTTTGGCAGTG
>1691
GGACTCAGTCCAGGAAAGTATTATACTCATACACCCAGGAGGTGGAGCTGGATATTGAGACTGCAAAATCTAATTGAAAATGATTCTGGGGTCTATTACTGTGCCACTAATAAGAAACTCTTTGGCAGTG
>1692
GGACTCAGTCCAGGAAAGTATTATACTCATACACCCAGGAGGTGGAGCTGGATATTGAGACTGCAAAATCTAATTGAAAATGATTCTGGGGTCTATTACTGTGCCACTAATAAGAAACTCTTTGGCAGTG
>1693
GGACTCAGTCCAGGAAAGTATTATACTCATACACCCAGGAGGTGGAGCTGGATATTGAGACTGCAAAATCTAATTGAAAATGATTCTGGGGTCTATTACTGTGCCACTAATAAGAAACTCTTTGGCAGTG
>1694
GGACTCAGTCCAGGAAAGTATTATACTCATACACCCAGGAGGTGGAGCTGGATATTGAGACTGCAAAATCTAATTGAAAATGATTCTGGGGTCTATTACTGTGCCACTAATAAGAAACTCTTTGGCAGTG
>1695
GGACTCAGTCCAGGAAAGTATTATACTCATACACCCAGGAGGTGGAGCTGGATATTGAGACTGCAAAATCTAATTGAAAATGATTCTGGGGTCTATTACTGTGCCACTAATAAGAAACTCTTTGGCAGTG
>1696
GGACTCAGTCCAGGAAAGTATTATACTCATACACCCAGGAGGTGGAGCTGGATATTGAGACTGCAAAATCTAATTGAAAATGATTCTGGGGTCTATTACTGTGCCACTAATAAGAAACTCTTTGGCAGTG
>1697
GGACTCAGTCCAGGAAAGTATTATACTCATACACCCAGGAGGTGGAGCTGGATATTGAGACTGCAAAATCTAATTGAAAATGATTCTGGGGTCTATTACTGTGCCACTAATAAGAAACTCTTTGGCAGTG
>1698
GGACTCAGTCCAGGAAAGTATTATACTCATACACCCAGGAGGTGGAGCTGGATATTGAGACTGCAAAATCTAATTGAAAATGATTCTGGGGTCTATTACTGTGCCACTAATAAGAAACTCTTTGGCAGTG
>1699
GGACTCAGTCCAGGAAAGTATTATACTCATACACCCAGGAGGTGGAGCTGGATATTGAGACTGCAAAATCTAATTGAAAATGATTCTGGGGTCTATTACTGTGCCACTAATAAGAAACTCTTTGGCAGTG
>1700
GGACTCAGTCCAGGAAAGTATTATACTCATACACCCAGGAGGTGGAGCTGGATATTGAGACTGCAAAATCTAATTGAAAATGATTCTGGGGTCTATTACTGTGCCACTAATAAGAAACTCTTTGGCAGTG
>1701
GGACTCAGTCCAGGAAAGTATTATACTCATACACCCAGGAGGTGGAGCTGGATATTGAGACTGCAAAATCTAATTGAAAATGATTCTGGGGTCTATTACTGTGCCACTAATAAGAAACTCTTTGGCAGTG
>1702
GGACTCAGTCCAGGAAAGTATTATACTCATACACCCAGGAGGTGGAGCTGGATATTGAGACTGCAAAATCTAATTGAAAATGATTCTGGGGTCTATTACTGTGCCACTAATAAGAAACTCTTTGGCAGTG
>1703
GGACTCAGTCCAGGAAAGTATTATACTCATACACCCAGGAGGTGGAGCTGGATATTGAGACTGCAAAATCTAATTGAAAATGATTCTGGGGTCTATTACTGTGCCACTAATAAGAAACTCTTTGGCAGTG
>1704
GGACTCAGTCCAGGAAAGTATTATACTCATACACCCAGGAGGTGGAGCTGGATATTGAGACTGCAAAATCTAATTGAAAATGATTCTGGGGTCTATTACTGTGCCACTAATAAGAAACTCTTTGGCAGTG
>1705
GGACTCAGTCCAGGAAAGTATTATACTCATACACCCAGGAGGTGGAGCTGGATATTGAGACTGCAAAATCTAATTGAAAATGATTCTGGGGTCTATTACTGTGCCACTAATAAGAAACTCTTTGGCAGTG
>1706
GGACTCAGTCCAGGAAAGTATTATACTCATACACCCAGGAGGTGGAGCTGGATATTGAGACTGCAAAATCTAATTGAAAATGATTCTGGGGTCTATTACTGTGCCACTAATAAGAAACTCTTTGGCAGTG
>1707
GGACTCAGTCCAGGAAAGTATTATACTCATACACCCAGGAGGTGGAGCTGGATATTGAGACTGCAAAATCTAATTGAAAATGATTCTGGGGTCTATTACTGTGCCACTAATAAGAAACTCTTTGGCAGTG
>1708
GGACTCAGTCCAGGAAAGTATTATACTCATACACCCAGGAGGTGGAGCTGGATATTGAGACTGCAAAATCTAATTGAAAATGATTCTGGGGTCTATTACTGTGCCACTAATAAGAAACTCTTTGGCAGTG
>1709
GGACTCAGTCCAGGAAAGTATTATACTCATACACCCAGGAGGTGGAGCTGGATATTGAGACTGCAAAATCTAATTGAAAATGATTCTGGGGTCTATTACTGTGCCACTAATAAGAAACTCTTTGGCAGTG
>1710
GGACTCAGTCCAGGAAAGTATTATACTCATACACCCAGGAGGTGGAGCTGGATATTGAGACTGCAAAATCTAATTGAAAATGATTCTGGGGTCTATTACTGTGCCACTAATAAGAAACTCTTTGGCAGTG
>1711
GGACTCAGTCCAGGAAAGTATTATACTCATACACCCAGGAGGTGGAGCTGGATATTGAGACTGCAAAATCTAATTGAAAATGATTCTGGGGTCTATTACTGTGCCACTAATAAGAAACTCTTTGGCAGTG
>1712
GGACTCAGTCCAGGAAAGTATTATACTCATACACCCAGGAGGTGGAGCTGGATATTGAGACTGCAAAATCTAATTGAAAATGATTCTGGGGTCTATTACTGTGCCACTAATAAGAAACTCTTTGGCAGTG
>1713
GGACTCAGTCCAGGAAAGTATTATACTCATACACCCAGGAGGTGGAGCTGGATATTGAGACTGCAAAATCTAATTGAAAATGATTCTGGGGTCTATTACTGTGCCACTAATAAGAAACTCTTTGGCAGTG
>1714
GGACTCAGTCCAGGAAAGTATTATACTCATACACCCAGGAGGTGGAGCTGGATATTGAGACTGCAAAATCTAATTGAAAATGATTCTGGGGTCTATTACTGTGCCACTAATAAGAAACTCTTTGGCAGTG
>1715
GGACTCAGTCCAGGAAAGTATTATACTCATACACCCAGGAGGTGGAGCTGGATATTGAGACTGCAAAATCTAATTGAAAATGATTCTGGGGTCTATTACTGTGCCACTAATAAGAAACTCTTTGGCAGTG
>1716
GGACTCAGTCCAGGAAAGTATTATACTCATACACCCAGGAGGTGGAGCTGGATATTGAGACTGCAAAATCTAATTGAAAATGATTCTGGGGTCTATTACTGTGCCACTAATAAGAAACTCTTTGGCAGTG
>1717
GGACTCAGTCCAGGAAAGTATTATACTCATACACCCAGGAGGTGGAGCTGGATATTGAGACTGCAAAATCTAATTGAAAATGATTCTGGGGTCTATTACTGTGCCACTAATAAGAAACTCTTTGGCAGTG
>1718
GGACTCAGTCCAGGAAAGTATTATACTCATACACCCAGGAGGTGGAGCTGGATATTGAGACTGCAAAATCTAATTGAAAATGATTCTGGGGTCTATTACTGTGCCACTAATAAGAAACTCTTTGGCAGTG
>1719
GGACTCAGTCCAGGAAAGTATTATACTCATACACCCAGGAGGTGGAGCTGGATATTGAGACTGCAAAATCTAATTGAAAATGATTCTGGGGTCTATTACTGTGCCACTAATAAGAAACTCTTTGGCAGTG
>1720
GGACTCAGTCCAGGAAAGTATTATACTCATACACCCAGGAGGTGGAGCTGGATATTGAGACTGCAAAATCTAATTGAAAATGATTCTGGGGTCTATTACTGTGCCACTAATAAGAAACTCTTTGGCAGTG
>1721
GGACTCAGTCCAGGAAAGTATTATACTCATACACCCAGGAGGTGGAGCTGGATATTGAGACTGCAAAATCTAATTGAAAATGATTCTGGGGTCTATTACTGTGCCACTAATAAGAAACTCTTTGGCAGTG
>1722
GGACTCAGTCCAGGAAAGTATTATACTCATACACCCAGGAGGTGGAGCTGGATATTGAGACTGCAAAATCTAATTGAAAATGATTCTGGGGTCTATTACTGTGCCACTAATAAGAAACTCTTTGGCAGTG
>1723
GGACTCAGTCCAGGAAAGTATTATACTCATACACCCAGGAGGTGGAGCTGGATATTGAGACTGCAAAATCTAATTGAAAATGATTCTGGGGTCTATTACTGTGCCACTAATAAGAAACTCTTTGGCAGTG
>1724
GGACTCAGTCCAGGAAAGTATTATACTCATACACCCAGGAGGTGGAGCTGGATATTGAGACTGCAAAATCTAATTGAAAATGATTCTGGGGTCTATTACTGTGCCACTAATAAGAAACTCTTTGGCAGTG
>1725
GGACTCAGTCCAGGAAAGTATTATACTCATACACCCAGGAGGTGGAGCTGGATATTGAGACTGCAAAATCTAATTGAAAATGATTCTGGGGTCTATTACTGTGCCACTAATAAGAAACTCTTTGGCAGTG
>1726
GGACTCAGTCCAGGAAAGTATTATACTCATACACCCAGGAGGTGGAGCTGGATATTGAGACTGCAAAATCTAATTGAAAATGATTCTGGGGTCTATTACTGTGCCACTAATAAGAAACTCTTTGGCAGTG
>1727
GGACTCAGTCCAGGAAAGTATTATACTCATACACCCAGGAGGTGGAGCTGGATATTGAGACTGCAAAATCTAATTGAAAATGATTCTGGGGTCTATTACTGTGCCACTAATAAGAAACTCTTTGGCAGTG
>1728
GGACTCAGTCCAGGAAAGTATTATACTCATACACCCAGGAGGTGGAGCTGGATATTGAGACTGCAAAATCTAATTGAAAATGATTCTGGGGTCTATTACTGTGCCACTAATAAGAAACTCTTTGGCAGTG
>1729
GGACTCAGTCCAGGAAAGTATTATACTCATACACCCAGGAGGTGGAGCTGGATATTGAGACTGCAAAATCTAATTGAAAATGATTCTGGGGTCTATTACTGTGCCACTAATAAGAAACTCTTTGGCAGTG
>1730
GGACTCAGTCCAGGAAAGTATTATACTCATACACCCAGGAGGTGGAGCTGGATATTGAGACTGCAAAATCTAATTGAAAATGATTCTGGGGTCTATTACTGTGCCACTAATAAGAAACTCTTTGGCAGTG
>1731
GGACTCAGTCCAGGAAAGTATTATACTCATACACCCAGGAGGTGGAGCTGGATATTGAGACTGCAAAATCTAATTGAAAATGATTCTGGGGTCTATTACTGTGCCACTAATAAGAAACTCTTTGGCAGTG
>1732
GGACTCAGTCCAGGAAAGTATTATACTCATACACCCAGGAGGTGGAGCTGGATATTGAGACTGCAAAATCTAATTGAAAATGATTCTGGGGTCTATTACTGTGCCACTAATAAGAAACTCTTTGGCAGTG
>1733
GGACTCAGTCCAGGAAAGTATTATACTCATACACCCAGGAGGTGGAGCTGGATATTGAGACTGCAAAATCTAATTGAAAATGATTCTGGGGTCTATTACTGTGCCACTAATAAGAAACTCTTTGGCAGTG
>1734
GGACTCAGTCCAGGAAAGTATTATACTCATACACCCAGGAGGTGGAGCTGGATATTGAGACTGCAAAATCTAATTGAAAATGATTCTGGGGTCTATTACTGTGCCACTAATAAGAAACTCTTTGGCAGTG
>1735
GGACTCAGTCCAGGAAAGTATTATACTCATACACCCAGGAGGTGGAGCTGGATATTGAGACTGCAAAATCTAATTGAAAATGATTCTGGGGTCTATTACTGTGCCACTAATAAGAAACTCTTTGGCAGTG
>1736
GGACTCAGTCCAGGAAAGTATTATACTCATACACCCAGGAGGTGGAGCTGGATATTGAGACTGCAAAATCTAATTGAAAATGATTCTGGGGTCTATTACTGTGCCACTAATAAGAAACTCTTTGGCAGTG
>1737
GGACTCAGTCCAGGAAAGTATTATACTCATACACCCAGGAGGTGGAGCTGGATATTGAGACTGCAAAATCTAATTGAAAATGATTCTGGGGTCTATTACTGTGCCACTAATAAGAAACTCTTTGGCAGTG
>1738
GGACTCAGTCCAGGAAAGTATTATACTCATACACCCAGGAGGTGGAGCTGGATATTGAGACTGCAAAATCTAATTGAAAATGATTCTGGGGTCTATTACTGTGCCACTAATAAGAAACTCTTTGGCAGTG
>1739
GGACTCAGTCCAGGAAAGTATTATACTCATACACCCAGGAGGTGGAGCTGGATATTGAGACTGCAAAATCTAATTGAAAATGATTCTGGGGTCTATTACTGTGCCACTAATAAGAAACTCTTTGGCAGTG
>1740
GGACTCAGTCCAGGAAAGTATTATACTCATACACCCAGGAGGTGGAGCTGGATATTGAGACTGCAAAATCTAATTGAAAATGATTCTGGGGTCTATTACTGTGCCACTAATAAGAAACTCTTTGGCAGTG
>1741
GGACTCAGTCCAGGAAAGTATTATACTCATACACCCAGGAGGTGGAGCTGGATATTGAGACTGCAAAATCTAATTGAAAATGATTCTGGGGTCTATTACTGTGCCACTAATAAGAAACTCTTTGGCAGTG
>1742
GGACTCAGTCCAGGAAAGTATTATACTCATACACCCAGGAGGTGGAGCTGGATATTGAGACTGCAAAATCTAATTGAAAATGATTCTGGGGTCTATTACTGTGCCACTAATAAGAAACTCTTTGGCAGTG
>1743
GGACTCAGTCCAGGAAAGTATTATACTCATACACCCAGGAGGTGGAGCTGGATATTGAGACTGCAAAATCTAATTGAAAATGATTCTGGGGTCTATTACTGTGCCACTAATAAGAAACTCTTTGGCAGTG
>1744
GGACTCAGTCCAGGAAAGTATTATACTCATACACCCAGGAGGTGGAGCTGGATATTGAGACTGCAAAATCTAATTGAAAATGATTCTGGGGTCTATTACTGTGCCACTAATAAGAAACTCTTTGGCAGTG
>1745
GGACTCAGTCCAGGAAAGTATTATACTCATACACCCAGGAGGTGGAGCTGGATATTGAGACTGCAAAATCTAATTGAAAATGATTCTGGGGTCTATTACTGTGCCACTAATAAGAAACTCTTTGGCAGTG
>1746
GGACTCAGTCCAGGAAAGTATTATACTCATACACCCAGGAGGTGGAGCTGGATATTGAGACTGCAAAATCTAATTGAAAATGATTCTGGGGTCTATTACTGTGCCACTAATAAGAAACTCTTTGGCAGTG
>1747
GGACTCAGTCCAGGAAAGTATTATACTCATACACCCAGGAGGTGGAGCTGGATATTGAGACTGCAAAATCTAATTGAAAATGATTCTGGGGTCTATTACTGTGCCACTAATAAGAAACTCTTTGGCAGTG
>1748
GGACTCAGTCCAGGAAAGTATTATACTCATACACCCAGGAGGTGGAGCTGGATATTGAGACTGCAAAATCTAATTGAAAATGATTCTGGGGTCTATTACTGTGCCACTAATAAGAAACTCTTTGGCAGTG
>1749
GGACTCAGTCCAGGAAAGTATTATACTCATACACCCAGGAGGTGGAGCTGGATATTGAGACTGCAAAATCTAATTGAAAATGATTCTGGGGTCTATTACTGTGCCACTAATAAGAAACTCTTTGGCAGTG
>1750
GGACTCAGTCCAGGAAAGTATTATACTCATACACCCAGGAGGTGGAGCTGGATATTGAGACTGCAAAATCTAATTGAAAATGATTCTGGGGTCTATTACTGTGCCACTAATAAGAAACTCTTTGGCAGTG
>1751
GGACTCAGTCCAGGAAAGTATTATACTCATACACCCAGGAGGTGGAGCTGGATATTGAGACTGCAAAATCTAATTGAAAATGATTCTGGGGTCTATTACTGTGCCACTAATAAGAAACTCTTTGGCAGTG
>1752
GGACTCAGTCCAGGAAAGTATTATACTCATACACCCAGGAGGTGGAGCTGGATATTGAGACTGCAAAATCTAATTGAAAATGATTCTGGGGTCTATTACTGTGCCACTAATAAGAAACTCTTTGGCAGTG
>1753
GGACTCAGTCCAGGAAAGTATTATACTCATACACCCAGGAGGTGGAGCTGGATATTGAGACTGCAAAATCTAATTGAAAATGATTCTGGGGTCTATTACTGTGCCACTAATAAGAAACTCTTTGGCAGTG
>1754
GGACTCAGTCCAGGAAAGTATTATACTCATACACCCAGGAGGTGGAGCTGGATATTGAGACTGCAAAATCTAATTGAAAATGATTCTGGGGTCTATTACTGTGCCACTAATAAGAAACTCTTTGGCAGTG
>1755
GGACTCAGTCCAGGAAAGTATTATACTCATACACCCAGGAGGTGGAGCTGGATATTGAGACTGCAAAATCTAATTGAAAATGATTCTGGGGTCTATTACTGTGCCACTAATAAGAAACTCTTTGGCAGTG
>1756
GGACTCAGTCCAGGAAAGTATTATACTCATACACCCAGGAGGTGGAGCTGGATATTGAGACTGCAAAATCTAATTGAAAATGATTCTGGGGTCTATTACTGTGCCACTAATAAGAAACTCTTTGGCAGTG
>1757
GGACTCAGTCCAGGAAAGTATTATACTCATACACCCAGGAGGTGGAGCTGGATATTGAGACTGCAAAATCTAATTGAAAATGATTCTGGGGTCTATTACTGTGCCACTAATAAGAAACTCTTTGGCAGTG
>1758
GGACTCAGTCCAGGAAAGTATTATACTCATACACCCAGGAGGTGGAGCTGGATATTGAGACTGCAAAATCTAATTGAAAATGATTCTGGGGTCTATTACTGTGCCACTAATAAGAAACTCTTTGGCAGTG
>1759
GGACTCAGTCCAGGAAAGTATTATACTCATACACCCAGGAGGTGGAGCTGGATATTGAGACTGCAAAATCTAATTGAAAATGATTCTGGGGTCTATTACTGTGCCACTAATAAGAAACTCTTTGGCAGTG
>1760
GGACTCAGTCCAGGAAAGTATTATACTCATACACCCAGGAGGTGGAGCTGGATATTGAGACTGCAAAATCTAATTGAAAATGATTCTGGGGTCTATTACTGTGCCACTAATAAGAAACTCTTTGGCAGTG
>1761
GGACTCAGTCCAGGAAAGTATTATACTCATACACCCAGGAGGTGGAGCTGGATATTGAGACTGCAAAATCTAATTGAAAATGATTCTGGGGTCTATTACTGTGCCACTAATAAGAAACTCTTTGGCAGTG
>1762
GGACTCAGTCCAGGAAAGTATTATACTCATACACCCAGGAGGTGGAGCTGGATATTGAGACTGCAAAATCTAATTGAAAATGATTCTGGGGTCTATTACTGTGCCACTAATAAGAAACTCTTTGGCAGTG
>1763
GGACTCAGTCCAGGAAAGTATTATACTCATACACCCAGGAGGTGGAGCTGGATATTGAGACTGCAAAATCTAATTGAAAATGATTCTGGGGTCTATTACTGTGCCACTAATAAGAAACTCTTTGGCAGTG
>1764
GGACTCAGTCCAGGAAAGTATTATACTCATACACCCAGGAGGTGGAGCTGGATATTGAGACTGCAAAATCTAATTGAAAATGATTCTGGGGTCTATTACTGTGCCACTAATAAGAAACTCTTTGGCAGTG
>1765
GGACTCAGTCCAGGAAAGTATTATACTCATACACCCAGGAGGTGGAGCTGGATATTGAGACTGCAAAATCTAATTGAAAATGATTCTGGGGTCTATTACTGTGCCACTAATAAGAAACTCTTTGGCAGTG
>1766
GGACTCAGTCCAGGAAAGTATTATACTCATACACCCAGGAGGTGGAGCTGGATATTGAGACTGCAAAATCTAATTGAAAATGATTCTGGGGTCTATTACTGTGCCACTAATAAGAAACTCTTTGGCAGTG
>1767
GGACTCAGTCCAGGAAAGTATTATACTCATACACCCAGGAGGTGGAGCTGGATATTGAGACTGCAAAATCTAATTGAAAATGATTCTGGGGTCTATTACTGTGCCACTAATAAGAAACTCTTTGGCAGTG
>1768
GGACTCAGTCCAGGAAAGTATTATACTCATACACCCAGGAGGTGGAGCTGGATATTGAGACTGCAAAATCTAATTGAAAATGATTCTGGGGTCTATTACTGTGCCACTAATAAGAAACTCTTTGGCAGTG
>1769
GGACTCAGTCCAGGAAAGTATTATACTCATACACCCAGGAGGTGGAGCTGGATATTGAGACTGCAAAATCTAATTGAAAATGATTCTGGGGTCTATTACTGTGCCACTAATAAGAAACTCTTTGGCAGTG
>1770
GGACTCAGTCCAGGAAAGTATTATACTCATACACCCAGGAGGTGGAGCTGGATATTGAGACTGCAAAATCTAATTGAAAATGATTCTGGGGTCTATTACTGTGCCACTAATAAGAAACTCTTTGGCAGTG
>1771
GGACTCAGTCCAGGAAAGTATTATACTCATACACCCAGGAGGTGGAGCTGGATATTGAGACTGCAAAATCTAATTGAAAATGATTCTGGGGTCTATTACTGTGCCACTAATAAGAAACTCTTTGGCAGTG
>1772
GGACTCAGTCCAGGAAAGTATTATACTCATACACCCAGGAGGTGGAGCTGGATATTGAGACTGCAAAATCTAATTGAAAATGATTCTGGGGTCTATTACTGTGCCACTAATAAGAAACTCTTTGGCAGTG
>1773
GGACTCAGTCCAGGAAAGTATTATACTCATACACCCAGGAGGTGGAGCTGGATATTGAGACTGCAAAATCTAATTGAAAATGATTCTGGGGTCTATTACTGTGCCACTAATAAGAAACTCTTTGGCAGTG
>1774
GGACTCAGTCCAGGAAAGTATTATACTCATACACCCAGGAGGTGGAGCTGGATATTGAGACTGCAAAATCTAATTGAAAATGATTCTGGGGTCTATTACTGTGCCACTAATAAGAAACTCTTTGGCAGTG
>1775
GGACTCAGTCCAGGAAAGTATTATACTCATACACCCAGGAGGTGGAGCTGGATATTGAGACTGCAAAATCTAATTGAAAATGATTCTGGGGTCTATTACTGTGCCACTAATAAGAAACTCTTTGGCAGTG
>1776
GGACTCAGTCCAGGAAAGTATTATACTCATACACCCAGGAGGTGGAGCTGGATATTGAGACTGCAAAATCTAATTGAAAATGATTCTGGGGTCTATTACTGTGCCACTAATAAGAAACTCTTTGGCAGTG
>1777
GGACTCAGTCCAGGAAAGTATTATACTCATACACCCAGGAGGTGGAGCTGGATATTGAGACTGCAAAATCTAATTGAAAATGATTCTGGGGTCTATTACTGTGCCACTAATAAGAAACTCTTTGGCAGTG
>1778
GGACTCAGTCCAGGAAAGTATTATACTCATACACCCAGGAGGTGGAGCTGGATATTGAGACTGCAAAATCTAATTGAAAATGATTCTGGGGTCTATTACTGTGCCACTAATAAGAAACTCTTTGGCAGTG
>1779
GGACTCAGTCCAGGAAAGTATTATACTCATACACCCAGGAGGTGGAGCTGGATATTGAGACTGCAAAATCTAATTGAAAATGATTCTGGGGTCTATTACTGTGCCACTAATAAGAAACTCTTTGGCAGTG
>1780
GGACTCAGTCCAGGAAAGTATTATACTCATACACCCAGGAGGTGGAGCTGGATATTGAGACTGCAAAATCTAATTGAAAATGATTCTGGGGTCTATTACTGTGCCACTAATAAGAAACTCTTTGGCAGTG
>1781
GGACTCAGTCCAGGAAAGTATTATACTCATACACCCAGGAGGTGGAGCTGGATATTGAGACTGCAAAATCTAATTGAAAATGATTCTGGGGTCTATTACTGTGCCACTAATAAGAAACTCTTTGGCAGTG
>1782
GGACTCAGTCCAGGAAAGTATTATACTCATACACCCAGGAGGTGGAGCTGGATATTGAGACTGCAAAATCTAATTGAAAATGATTCTGGGGTCTATTACTGTGCCACTAATAAGAAACTCTTTGGCAGTG
>1783
GGACTCAGTCCAGGAAAGTATTATACTCATACACCCAGGAGGTGGAGCTGGATATTGAGACTGCAAAATCTAATTGAAAATGATTCTGGGGTCTATTACTGTGCCACTAATAAGAAACTCTTTGGCAGTG
>1784
GGACTCAGTCCAGGAAAGTATTATACTCATACACCCAGGAGGTGGAGCTGGATATTGAGACTGCAAAATCTAATTGAAAATGATTCTGGGGTCTATTACTGTGCCACTAATAAGAAACTCTTTGGCAGTG
>1785
GGACTCAGTCCAGGAAAGTATTATACTCATACACCCAGGAGGTGGAGCTGGATATTGAGACTGCAAAATCTAATTGAAAATGATTCTGGGGTCTATTACTGTGCCACTAATAAGAAACTCTTTGGCAGTG
>1786
GGACTCAGTCCAGGAAAGTATTATACTCATACACCCAGGAGGTGGAGCTGGATATTGAGACTGCAAAATCTAATTGAAAATGATTCTGGGGTCTATTACTGTGCCACTAATAAGAAACTCTTTGGCAGTG
>1787
GGACTCAGTCCAGGAAAGTATTATACTCATACACCCAGGAGGTGGAGCTGGATATTGAGACTGCAAAATCTAATTGAAAATGATTCTGGGGTCTATTACTGTGCCACTAATAAGAAACTCTTTGGCAGTG
>1788
GGACTCAGTCCAGGAAAGTATTATACTCATACACCCAGGAGGTGGAGCTGGATATTGAGACTGCAAAATCTAATTGAAAATGATTCTGGGGTCTATTACTGTGCCACTAATAAGAAACTCTTTGGCAGTG
>1789
GGACTCAGTCCAGGAAAGTATTATACTCATACACCCAGGAGGTGGAGCTGGATATTGAGACTGCAAAATCTAATTGAAAATGATTCTGGGGTCTATTACTGTGCCACTAATAAGAAACTCTTTGGCAGTG
>1790
GGACTCAGTCCAGGAAAGTATTATACTCATACACCCAGGAGGTGGAGCTGGATATTGAGACTGCAAAATCTAATTGAAAATGATTCTGGGGTCTATTACTGTGCCACTAATAAGAAACTCTTTGGCAGTG
>1791
GGACTCAGTCCAGGAAAGTATTATACTCATACACCCAGGAGGTGGAGCTGGATATTGAGACTGCAAAATCTAATTGAAAATGATTCTGGGGTCTATTACTGTGCCACTAATAAGAAACTCTTTGGCAGTG
>1792
GGACTCAGTCCAGGAAAGTATTATACTCATACACCCAGGAGGTGGAGCTGGATATTGAGACTGCAAAATCTAATTGAAAATGATTCTGGGGTCTATTACTGTGCCACTAATAAGAAACTCTTTGGCAGTG
>1793
GGACTCAGTCCAGGAAAGTATTATACTCATACACCCAGGAGGTGGAGCTGGATATTGAGACTGCAAAATCTAATTGAAAATGATTCTGGGGTCTATTACTGTGCCACTAATAAGAAACTCTTTGGCAGTG
>1794
GGACTCAGTCCAGGAAAGTATTATACTCATACACCCAGGAGGTGGAGCTGGATATTGAGACTGCAAAATCTAATTGAAAATGATTCTGGGGTCTATTACTGTGCCACTAATAAGAAACTCTTTGGCAGTG
>1795
GGACTCAGTCCAGGAAAGTATTATACTCATACACCCAGGAGGTGGAGCTGGATATTGAGACTGCAAAATCTAATTGAAAATGATTCTGGGGTCTATTACTGTGCCACTAATAAGAAACTCTTTGGCAGTG
>1796
GGACTCAGTCCAGGAAAGTATTATACTCATACACCCAGGAGGTGGAGCTGGATATTGAGACTGCAAAATCTAATTGAAAATGATTCTGGGGTCTATTACTGTGCCACTAATAAGAAACTCTTTGGCAGTG
>1797
GGACTCAGTCCAGGAAAGTATTATACTCATACACCCAGGAGGTGGAGCTGGATATTGAGACTGCAAAATCTAATTGAAAATGATTCTGGGGTCTATTACTGTGCCACTAATAAGAAACTCTTTGGCAGTG
>1798
GGACTCAGTCCAGGAAAGTATTATACTCATACACCCAGGAGGTGGAGCTGGATATTGAGACTGCAAAATCTAATTGAAAATGATTCTGGGGTCTATTACTGTGCCACTAATAAGAAACTCTTTGGCAGTG
>1799
GGACTCAGTCCAGGAAAGTATTATACTCATACACCCAGGAGGTGGAGCTGGATATTGAGACTGCAAAATCTAATTGAAAATGATTCTGGGGTCTATTACTGTGCCACTAATAAGAAACTCTTTGGCAGTG
>1800
GGACTCAGTCCAGGAAAGTATTATACTCATACACCCAGGAGGTGGAGCTGGATATTGAGACTGCAAAATCTAATTGAAAATGATTCTGGGGTCTATTACTGTGCCACTAATAAGAAACTCTTTGGCAGTG
>1801
GGACTCAGTCCAGGAAAGTATTATACTCATACACCCAGGAGGTGGAGCTGGATATTGAGACTGCAAAATCTAATTGAAAATGATTCTGGGGTCTATTACTGTGCCACTAATAAGAAACTCTTTGGCAGTG
>1802
GGACTCAGTCCAGGAAAGTATTATACTCATACACCCAGGAGGTGGAGCTGGATATTGAGACTGCAAAATCTAATTGAAAATGATTCTGGGGTCTATTACTGTGCCACTAATAAGAAACTCTTTGGCAGTG
>1803
GGACTCAGTCCAGGAAAGTATTATACTCATACACCCAGGAGGTGGAGCTGGATATTGAGACTGCAAAATCTAATTGAAAATGATTCTGGGGTCTATTACTGTGCCACTAATAAGAAACTCTTTGGCAGTG
>1804
GGACTCAGTCCAGGAAAGTATTATACTCATACACCCAGGAGGTGGAGCTGGATATTGAGACTGCAAAATCTAATTGAAAATGATTCTGGGGTCTATTACTGTGCCACTAATAAGAAACTCTTTGGCAGTG
>1805
GGACTCAGTCCAGGAAAGTATTATACTCATACACCCAGGAGGTGGAGCTGGATATTGAGACTGCAAAATCTAATTGAAAATGATTCTGGGGTCTATTACTGTGCCACTAATAAGAAACTCTTTGGCAGTG
>1806
GGACTCAGTCCAGGAAAGTATTATACTCATACACCCAGGAGGTGGAGCTGGATATTGAGACTGCAAAATCTAATTGAAAATGATTCTGGGGTCTATTACTGTGCCACTAATAAGAAACTCTTTGGCAGTG
>1807
GGACTCAGTCCAGGAAAGTATTATACTCATACACCCAGGAGGTGGAGCTGGATATTGAGACTGCAAAATCTAATTGAAAATGATTCTGGGGTCTATTACTGTGCCACTAATAAGAAACTCTTTGGCAGTG
>1808
GGACTCAGTCCAGGAAAGTATTATACTCATACACCCAGGAGGTGGAGCTGGATATTGAGACTGCAAAATCTAATTGAAAATGATTCTGGGGTCTATTACTGTGCCACTAATAAGAAACTCTTTGGCAGTG
>1809
GGACTCAGTCCAGGAAAGTATTATACTCATACACCCAGGAGGTGGAGCTGGATATTGAGACTGCAAAATCTAATTGAAAATGATTCTGGGGTCTATTACTGTGCCACTAATAAGAAACTCTTTGGCAGTG
>1810
GGACTCAGTCCAGGAAAGTATTATACTCATACACCCAGGAGGTGGAGCTGGATATTGAGACTGCAAAATCTAATTGAAAATGATTCTGGGGTCTATTACTGTGCCACTAATAAGAAACTCTTTGGCAGTG
>1811
GGACTCAGTCCAGGAAAGTATTATACTCATACACCCAGGAGGTGGAGCTGGATATTGAGACTGCAAAATCTAATTGAAAATGATTCTGGGGTCTATTACTGTGCCACTAATAAGAAACTCTTTGGCAGTG
>1812
GGACTCAGTCCAGGAAAGTATTATACTCATACACCCAGGAGGTGGAGCTGGATATTGAGACTGCAAAATCTAATTGAAAATGATTCTGGGGTCTATTACTGTGCCACTAATAAGAAACTCTTTGGCAGTG
>1813
GGACTCAGTCCAGGAAAGTATTATACTCATACACCCAGGAGGTGGAGCTGGATATTGAGACTGCAAAATCTAATTGAAAATGATTCTGGGGTCTATTACTGTGCCACTAATAAGAAACTCTTTGGCAGTG
>1814
GGACTCAGTCCAGGAAAGTATTATACTCATACACCCAGGAGGTGGAGCTGGATATTGAGACTGCAAAATCTAATTGAAAATGATTCTGGGGTCTATTACTGTGCCACTAATAAGAAACTCTTTGGCAGTG
>1815
GGACTCAGTCCAGGAAAGTATTATACTCATACACCCAGGAGGTGGAGCTGGATATTGAGACTGCAAAATCTAATTGAAAATGATTCTGGGGTCTATTACTGTGCCACTAATAAGAAACTCTTTGGCAGTG
>1816
GGACTCAGTCCAGGAAAGTATTATACTCATACACCCAGGAGGTGGAGCTGGATATTGAGACTGCAAAATCTAATTGAAAATGATTCTGGGGTCTATTACTGTGCCACTAATAAGAAACTCTTTGGCAGTG
>1817
GGACTCAGTCCAGGAAAGTATTATACTCATACACCCAGGAGGTGGAGCTGGATATTGAGACTGCAAAATCTAATTGAAAATGATTCTGGGGTCTATTACTGTGCCACTAATAAGAAACTCTTTGGCAGTG
>1818
GGACTCAGTCCAGGAAAGTATTATACTCATACACCCAGGAGGTGGAGCTGGATATTGAGACTGCAAAATCTAATTGAAAATGATTCTGGGGTCTATTACTGTGCCACTAATAAGAAACTCTTTGGCAGTG
>1819
GGACTCAGTCCAGGAAAGTATTATACTCATACACCCAGGAGGTGGAGCTGGATATTGAGACTGCAAAATCTAATTGAAAATGATTCTGGGGTCTATTACTGTGCCACTAATAAGAAACTCTTTGGCAGTG
>1820
GGACTCAGTCCAGGAAAGTATTATACTCATACACCCAGGAGGTGGAGCTGGATATTGAGACTGCAAAATCTAATTGAAAATGATTCTGGGGTCTATTACTGTGCCACTAATAAGAAACTCTTTGGCAGTG
>1821
GGACTCAGTCCAGGAAAGTATTATACTCATACACCCAGGAGGTGGAGCTGGATATTGAGACTGCAAAATCTAATTGAAAATGATTCTGGGGTCTATTACTGTGCCACTAATAAGAAACTCTTTGGCAGTG
>1822
GGACTCAGTCCAGGAAAGTATTATACTCATACACCCAGGAGGTGGAGCTGGATATTGAGACTGCAAAATCTAATTGAAAATGATTCTGGGGTCTATTACTGTGCCACTAATAAGAAACTCTTTGGCAGTG
>1823
GGACTCAGTCCAGGAAAGTATTATACTCATACACCCAGGAGGTGGAGCTGGATATTGAGACTGCAAAATCTAATTGAAAATGATTCTGGGGTCTATTACTGTGCCACTAATAAGAAACTCTTTGGCAGTG
>1824
GGACTCAGTCCAGGAAAGTATTATACTCATACACCCAGGAGGTGGAGCTGGATATTGAGACTGCAAAATCTAATTGAAAATGATTCTGGGGTCTATTACTGTGCCACTAATAAGAAACTCTTTGGCAGTG
>1825
GGACTCAGTCCAGGAAAGTATTATACTCATACACCCAGGAGGTGGAGCTGGATATTGAGACTGCAAAATCTAATTGAAAATGATTCTGGGGTCTATTACTGTGCCACTAATAAGAAACTCTTTGGCAGTG
>1826
GGACTCAGTCCAGGAAAGTATTATACTCATACACCCAGGAGGTGGAGCTGGATATTGAGACTGCAAAATCTAATTGAAAATGATTCTGGGGTCTATTACTGTGCCACTAATAAGAAACTCTTTGGCAGTG
>1827
GGACTCAGTCCAGGAAAGTATTATACTCATACACCCAGGAGGTGGAGCTGGATATTGAGACTGCAAAATCTAATTGAAAATGATTCTGGGGTCTATTACTGTGCCACTAATAAGAAACTCTTTGGCAGTG
>1828
GGACTCAGTCCAGGAAAGTATTATACTCATACACCCAGGAGGTGGAGCTGGATATTGAGACTGCAAAATCTAATTGAAAATGATTCTGGGGTCTATTACTGTGCCACTAATAAGAAACTCTTTGGCAGTG
>1829
GGACTCAGTCCAGGAAAGTATTATACTCATACACCCAGGAGGTGGAGCTGGATATTGAGACTGCAAAATCTAATTGAAAATGATTCTGGGGTCTATTACTGTGCCACTAATAAGAAACTCTTTGGCAGTG
>1830
GGACTCAGTCCAGGAAAGTATTATACTCATACACCCAGGAGGTGGAGCTGGATATTGAGACTGCAAAATCTAATTGAAAATGATTCTGGGGTCTATTACTGTGCCACTAATAAGAAACTCTTTGGCAGTG
>1831
GGACTCAGTCCAGGAAAGTATTATACTCATACACCCAGGAGGTGGAGCTGGATATTGAGACTGCAAAATCTAATTGAAAATGATTCTGGGGTCTATTACTGTGCCACTAATAAGAAACTCTTTGGCAGTG
>1832
GGACTCAGTCCAGGAAAGTATTATACTCATACACCCAGGAGGTGGAGCTGGATATTGAGACTGCAAAATCTAATTGAAAATGATTCTGGGGTCTATTACTGTGCCACTAATAAGAAACTCTTTGGCAGTG
>1833
GGACTCAGTCCAGGAAAGTATTATACTCATACACCCAGGAGGTGGAGCTGGATATTGAGACTGCAAAATCTAATTGAAAATGATTCTGGGGTCTATTACTGTGCCACTAATAAGAAACTCTTTGGCAGTG
>1834
GGACTCAGTCCAGGAAAGTATTATACTCATACACCCAGGAGGTGGAGCTGGATATTGAGACTGCAAAATCTAATTGAAAATGATTCTGGGGTCTATTACTGTGCCACTAATAAGAAACTCTTTGGCAGTG
>1835
GGACTCAGTCCAGGAAAGTATTATACTCATACACCCAGGAGGTGGAGCTGGATATTGAGACTGCAAAATCTAATTGAAAATGATTCTGGGGTCTATTACTGTGCCACTAATAAGAAACTCTTTGGCAGTG
>1836
GGACTCAGTCCAGGAAAGTATTATACTCATACACCCAGGAGGTGGAGCTGGATATTGAGACTGCAAAATCTAATTGAAAATGATTCTGGGGTCTATTACTGTGCCACTAATAAGAAACTCTTTGGCAGTG
>1837
GGACTCAGTCCAGGAAAGTATTATACTCATACACCCAGGAGGTGGAGCTGGATATTGAGACTGCAAAATCTAATTGAAAATGATTCTGGGGTCTATTACTGTGCCACTAATAAGAAACTCTTTGGCAGTG
>1838
GGACTCAGTCCAGGAAAGTATTATACTCATACACCCAGGAGGTGGAGCTGGATATTGAGACTGCAAAATCTAATTGAAAATGATTCTGGGGTCTATTACTGTGCCACTAATAAGAAACTCTTTGGCAGTG
>1839
GGACTCAGTCCAGGAAAGTATTATACTCATACACCCAGGAGGTGGAGCTGGATATTGAGACTGCAAAATCTAATTGAAAATGATTCTGGGGTCTATTACTGTGCCACTAATAAGAAACTCTTTGGCAGTG
>1840
GGACTCAGTCCAGGAAAGTATTATACTCATACACCCAGGAGGTGGAGCTGGATATTGAGACTGCAAAATCTAATTGAAAATGATTCTGGGGTCTATTACTGTGCCACTAATAAGAAACTCTTTGGCAGTG
>1841
GGACTCAGTCCAGGAAAGTATTATACTCATACACCCAGGAGGTGGAGCTGGATATTGAGACTGCAAAATCTAATTGAAAATGATTCTGGGGTCTATTACTGTGCCACTAATAAGAAACTCTTTGGCAGTG
>1842
GGACTCAGTCCAGGAAAGTATTATACTCATACACCCAGGAGGTGGAGCTGGATATTGAGACTGCAAAATCTAATTGAAAATGATTCTGGGGTCTATTACTGTGCCACTAATAAGAAACTCTTTGGCAGTG
>1843
GGACTCAGTCCAGGAAAGTATTATACTCATACACCCAGGAGGTGGAGCTGGATATTGAGACTGCAAAATCTAATTGAAAATGATTCTGGGGTCTATTACTGTGCCACTAATAAGAAACTCTTTGGCAGTG
>1844
GGACTCAGTCCAGGAAAGTATTATACTCATACACCCAGGAGGTGGAGCTGGATATTGAGACTGCAAAATCTAATTGAAAATGATTCTGGGGTCTATTACTGTGCCACTAATAAGAAACTCTTTGGCAGTG
>1845
GGACTCAGTCCAGGAAAGTATTATACTCATACACCCAGGAGGTGGAGCTGGATATTGAGACTGCAAAATCTAATTGAAAATGATTCTGGGGTCTATTACTGTGCCACTAATAAGAAACTCTTTGGCAGTG
>1846
GGACTCAGTCCAGGAAAGTATTATACTCATACACCCAGGAGGTGGAGCTGGATATTGAGACTGCAAAATCTAATTGAAAATGATTCTGGGGTCTATTACTGTGCCACTAATAAGAAACTCTTTGGCAGTG
>1847
GGACTCAGTCCAGGAAAGTATTATACTCATACACCCAGGAGGTGGAGCTGGATATTGAGACTGCAAAATCTAATTGAAAATGATTCTGGGGTCTATTACTGTGCCACTAATAAGAAACTCTTTGGCAGTG
>1848
GGACTCAGTCCAGGAAAGTATTATACTCATACACCCAGGAGGTGGAGCTGGATATTGAGACTGCAAAATCTAATTGAAAATGATTCTGGGGTCTATTACTGTGCCACTAATAAGAAACTCTTTGGCAGTG
>1849
GGACTCAGTCCAGGAAAGTATTATACTCATACACCCAGGAGGTGGAGCTGGATATTGAGACTGCAAAATCTAATTGAAAATGATTCTGGGGTCTATTACTGTGCCACTAATAAGAAACTCTTTGGCAGTG
>1850
GGACTCAGTCCAGGAAAGTATTATACTCATACACCCAGGAGGTGGAGCTGGATATTGAGACTGCAAAATCTAATTGAAAATGATTCTGGGGTCTATTACTGTGCCACTAATAAGAAACTCTTTGGCAGTG
>1851
GGACTCAGTCCAGGAAAGTATTATACTCATACACCCAGGAGGTGGAGCTGGATATTGAGACTGCAAAATCTAATTGAAAATGATTCTGGGGTCTATTACTGTGCCACTAATAAGAAACTCTTTGGCAGTG
>1852
GGACTCAGTCCAGGAAAGTATTATACTCATACACCCAGGAGGTGGAGCTGGATATTGAGACTGCAAAATCTAATTGAAAATGATTCTGGGGTCTATTACTGTGCCACTAATAAGAAACTCTTTGGCAGTG
>1853
GGACTCAGTCCAGGAAAGTATTATACTCATACACCCAGGAGGTGGAGCTGGATATTGAGACTGCAAAATCTAATTGAAAATGATTCTGGGGTCTATTACTGTGCCACTAATAAGAAACTCTTTGGCAGTG
>1854
GGACTCAGTCCAGGAAAGTATTATACTCATACACCCAGGAGGTGGAGCTGGATATTGAGACTGCAAAATCTAATTGAAAATGATTCTGGGGTCTATTACTGTGCCACTAATAAGAAACTCTTTGGCAGTG
>1855
GGACTCAGTCCAGGAAAGTATTATACTCATACACCCAGGAGGTGGAGCTGGATATTGAGACTGCAAAATCTAATTGAAAATGATTCTGGGGTCTATTACTGTGCCACTAATAAGAAACTCTTTGGCAGTG
>1856
GGACTCAGTCCAGGAAAGTATTATACTCATACACCCAGGAGGTGGAGCTGGATATTGAGACTGCAAAATCTAATTGAAAATGATTCTGGGGTCTATTACTGTGCCACTAATAAGAAACTCTTTGGCAGTG
>1857
GGACTCAGTCCAGGAAAGTATTATACTCATACACCCAGGAGGTGGAGCTGGATATTGAGACTGCAAAATCTAATTGAAAATGATTCTGGGGTCTATTACTGTGCCACTAATAAGAAACTCTTTGGCAGTG
>1858
GGACTCAGTCCAGGAAAGTATTATACTCATACACCCAGGAGGTGGAGCTGGATATTGAGACTGCAAAATCTAATTGAAAATGATTCTGGGGTCTATTACTGTGCCACTAATAAGAAACTCTTTGGCAGTG
>1859
GGACTCAGTCCAGGAAAGTATTATACTCATACACCCAGGAGGTGGAGCTGGATATTGAGACTGCAAAATCTAATTGAAAATGATTCTGGGGTCTATTACTGTGCCACTAATAAGAAACTCTTTGGCAGTG
>1860
GGACTCAGTCCAGGAAAGTATTATACTCATACACCCAGGAGGTGGAGCTGGATATTGAGACTGCAAAATCTAATTGAAAATGATTCTGGGGTCTATTACTGTGCCACTAATAAGAAACTCTTTGGCAGTG
>1861
GGACTCAGTCCAGGAAAGTATTATACTCATACACCCAGGAGGTGGAGCTGGATATTGAGACTGCAAAATCTAATTGAAAATGATTCTGGGGTCTATTACTGTGCCACTAATAAGAAACTCTTTGGCAGTG
>1862
GGACTCAGTCCAGGAAAGTATTATACTCATACACCCAGGAGGTGGAGCTGGATATTGAGACTGCAAAATCTAATTGAAAATGATTCTGGGGTCTATTACTGTGCCACTAATAAGAAACTCTTTGGCAGTG
>1863
GGACTCAGTCCAGGAAAGTATTATACTCATACACCCAGGAGGTGGAGCTGGATATTGAGACTGCAAAATCTAATTGAAAATGATTCTGGGGTCTATTACTGTGCCACTAATAAGAAACTCTTTGGCAGTG
>1864
GGACTCAGTCCAGGAAAGTATTATACTCATACACCCAGGAGGTGGAGCTGGATATTGAGACTGCAAAATCTAATTGAAAATGATTCTGGGGTCTATTACTGTGCCACTAATAAGAAACTCTTTGGCAGTG
>1865
GGACTCAGTCCAGGAAAGTATTATACTCATACACCCAGGAGGTGGAGCTGGATATTGAGACTGCAAAATCTAATTGAAAATGATTCTGGGGTCTATTACTGTGCCACTAATAAGAAACTCTTTGGCAGTG
>1866
GGACTCAGTCCAGGAAAGTATTATACTCATACACCCAGGAGGTGGAGCTGGATATTGAGACTGCAAAATCTAATTGAAAATGATTCTGGGGTCTATTACTGTGCCACTAATAAGAAACTCTTTGGCAGTG
>1867
GGACTCAGTCCAGGAAAGTATTATACTCATACACCCAGGAGGTGGAGCTGGATATTGAGACTGCAAAATCTAATTGAAAATGATTCTGGGGTCTATTACTGTGCCACTAATAAGAAACTCTTTGGCAGTG
>1868
GGACTCAGTCCAGGAAAGTATTATACTCATACACCCAGGAGGTGGAGCTGGATATTGAGACTGCAAAATCTAATTGAAAATGATTCTGGGGTCTATTACTGTGCCACTAATAAGAAACTCTTTGGCAGTG
>1869
GGACTCAGTCCAGGAAAGTATTATACTCATACACCCAGGAGGTGGAGCTGGATATTGAGACTGCAAAATCTAATTGAAAATGATTCTGGGGTCTATTACTGTGCCACTAATAAGAAACTCTTTGGCAGTG
>1870
GGACTCAGTCCAGGAAAGTATTATACTCATACACCCAGGAGGTGGAGCTGGATATTGAGACTGCAAAATCTAATTGAAAATGATTCTGGGGTCTATTACTGTGCCACTAATAAGAAACTCTTTGGCAGTG
>1871
GGACTCAGTCCAGGAAAGTATTATACTCATACACCCAGGAGGTGGAGCTGGATATTGAGACTGCAAAATCTAATTGAAAATGATTCTGGGGTCTATTACTGTGCCACTAATAAGAAACTCTTTGGCAGTG
>1872
GGACTCAGTCCAGGAAAGTATTATACTCATACACCCAGGAGGTGGAGCTGGATATTGAGACTGCAAAATCTAATTGAAAATGATTCTGGGGTCTATTACTGTGCCACTAATAAGAAACTCTTTGGCAGTG
>1873
GGACTCAGTCCAGGAAAGTATTATACTCATACACCCAGGAGGTGGAGCTGGATATTGAGACTGCAAAATCTAATTGAAAATGATTCTGGGGTCTATTACTGTGCCACTAATAAGAAACTCTTTGGCAGTG
>1874
GGACTCAGTCCAGGAAAGTATTATACTCATACACCCAGGAGGTGGAGCTGGATATTGAGACTGCAAAATCTAATTGAAAATGATTCTGGGGTCTATTACTGTGCCACTAATAAGAAACTCTTTGGCAGTG
>1875
GGACTCAGTCCAGGAAAGTATTATACTCATACACCCAGGAGGTGGAGCTGGATATTGAGACTGCAAAATCTAATTGAAAATGATTCTGGGGTCTATTACTGTGCCACTAATAAGAAACTCTTTGGCAGTG
>1876
GGACTCAGTCCAGGAAAGTATTATACTCATACACCCAGGAGGTGGAGCTGGATATTGAGACTGCAAAATCTAATTGAAAATGATTCTGGGGTCTATTACTGTGCCACTAATAAGAAACTCTTTGGCAGTG
>1877
GGACTCAGTCCAGGAAAGTATTATACTCATACACCCAGGAGGTGGAGCTGGATATTGAGACTGCAAAATCTAATTGAAAATGATTCTGGGGTCTATTACTGTGCCACTAATAAGAAACTCTTTGGCAGTG
>1878
GGACTCAGTCCAGGAAAGTATTATACTCATACACCCAGGAGGTGGAGCTGGATATTGAGACTGCAAAATCTAATTGAAAATGATTCTGGGGTCTATTACTGTGCCACTAATAAGAAACTCTTTGGCAGTG
>1879
GGACTCAGTCCAGGAAAGTATTATACTCATACACCCAGGAGGTGGAGCTGGATATTGAGACTGCAAAATCTAATTGAAAATGATTCTGGGGTCTATTACTGTGCCACTAATAAGAAACTCTTTGGCAGTG
>1880
GGACTCAGTCCAGGAAAGTATTATACTCATACACCCAGGAGGTGGAGCTGGATATTGAGACTGCAAAATCTAATTGAAAATGATTCTGGGGTCTATTACTGTGCCACTAATAAGAAACTCTTTGGCAGTG
>1881
GGACTCAGTCCAGGAAAGTATTATACTCATACACCCAGGAGGTGGAGCTGGATATTGAGACTGCAAAATCTAATTGAAAATGATTCTGGGGTCTATTACTGTGCCACTAATAAGAAACTCTTTGGCAGTG
>1882
GGACTCAGTCCAGGAAAGTATTATACTCATACACCCAGGAGGTGGAGCTGGATATTGAGACTGCAAAATCTAATTGAAAATGATTCTGGGGTCTATTACTGTGCCACTAATAAGAAACTCTTTGGCAGTG
>1883
GGACTCAGTCCAGGAAAGTATTATACTCATACACCCAGGAGGTGGAGCTGGATATTGAGACTGCAAAATCTAATTGAAAATGATTCTGGGGTCTATTACTGTGCCACTAATAAGAAACTCTTTGGCAGTG
>1884
GGACTCAGTCCAGGAAAGTATTATACTCATACACCCAGGAGGTGGAGCTGGATATTGAGACTGCAAAATCTAATTGAAAATGATTCTGGGGTCTATTACTGTGCCACTAATAAGAAACTCTTTGGCAGTG
>1885
GGACTCAGTCCAGGAAAGTATTATACTCATACACCCAGGAGGTGGAGCTGGATATTGAGACTGCAAAATCTAATTGAAAATGATTCTGGGGTCTATTACTGTGCCACTAATAAGAAACTCTTTGGCAGTG
>1886
GGACTCAGTCCAGGAAAGTATTATACTCATACACCCAGGAGGTGGAGCTGGATATTGAGACTGCAAAATCTAATTGAAAATGATTCTGGGGTCTATTACTGTGCCACTAATAAGAAACTCTTTGGCAGTG
>1887
GGACTCAGTCCAGGAAAGTATTATACTCATACACCCAGGAGGTGGAGCTGGATATTGAGACTGCAAAATCTAATTGAAAATGATTCTGGGGTCTATTACTGTGCCACTAATAAGAAACTCTTTGGCAGTG
>1888
GGACTCAGTCCAGGAAAGTATTATACTCATACACCCAGGAGGTGGAGCTGGATATTGAGACTGCAAAATCTAATTGAAAATGATTCTGGGGTCTATTACTGTGCCACTAATAAGAAACTCTTTGGCAGTG
>1889
GGACTCAGTCCAGGAAAGTATTATACTCATACACCCAGGAGGTGGAGCTGGATATTGAGACTGCAAAATCTAATTGAAAATGATTCTGGGGTCTATTACTGTGCCACTAATAAGAAACTCTTTGGCAGTG
>1890
GGACTCAGTCCAGGAAAGTATTATACTCATACACCCAGGAGGTGGAGCTGGATATTGAGACTGCAAAATCTAATTGAAAATGATTCTGGGGTCTATTACTGTGCCACTAATAAGAAACTCTTTGGCAGTG
>1891
GGACTCAGTCCAGGAAAGTATTATACTCATACACCCAGGAGGTGGAGCTGGATATTGAGACTGCAAAATCTAATTGAAAATGATTCTGGGGTCTATTACTGTGCCACTAATAAGAAACTCTTTGGCAGTG
>1892
GGACTCAGTCCAGGAAAGTATTATACTCATACACCCAGGAGGTGGAGCTGGATATTGAGACTGCAAAATCTAATTGAAAATGATTCTGGGGTCTATTACTGTGCCACTAATAAGAAACTCTTTGGCAGTG
>1893
GGACTCAGTCCAGGAAAGTATTATACTCATACACCCAGGAGGTGGAGCTGGATATTGAGACTGCAAAATCTAATTGAAAATGATTCTGGGGTCTATTACTGTGCCACTAATAAGAAACTCTTTGGCAGTG
>1894
GGACTCAGTCCAGGAAAGTATTATACTCATACACCCAGGAGGTGGAGCTGGATATTGAGACTGCAAAATCTAATTGAAAATGATTCTGGGGTCTATTACTGTGCCACTAATAAGAAACTCTTTGGCAGTG
>1895
GGACTCAGTCCAGGAAAGTATTATACTCATACACCCAGGAGGTGGAGCTGGATATTGAGACTGCAAAATCTAATTGAAAATGATTCTGGGGTCTATTACTGTGCCACTAATAAGAAACTCTTTGGCAGTG
>1896
GGACTCAGTCCAGGAAAGTATTATACTCATACACCCAGGAGGTGGAGCTGGATATTGAGACTGCAAAATCTAATTGAAAATGATTCTGGGGTCTATTACTGTGCCACTAATAAGAAACTCTTTGGCAGTG
>1897
GGACTCAGTCCAGGAAAGTATTATACTCATACACCCAGGAGGTGGAGCTGGATATTGAGACTGCAAAATCTAATTGAAAATGATTCTGGGGTCTATTACTGTGCCACTAATAAGAAACTCTTTGGCAGTG
>1898
GGACTCAGTCCAGGAAAGTATTATACTCATACACCCAGGAGGTGGAGCTGGATATTGAGACTGCAAAATCTAATTGAAAATGATTCTGGGGTCTATTACTGTGCCACTAATAAGAAACTCTTTGGCAGTG
>1899
GGACTCAGTCCAGGAAAGTATTATACTCATACACCCAGGAGGTGGAGCTGGATATTGAGACTGCAAAATCTAATTGAAAATGATTCTGGGGTCTATTACTGTGCCACTAATAAGAAACTCTTTGGCAGTG
>1900
GGACTCAGTCCAGGAAAGTATTATACTCATACACCCAGGAGGTGGAGCTGGATATTGAGACTGCAAAATCTAATTGAAAATGATTCTGGGGTCTATTACTGTGCCACTAATAAGAAACTCTTTGGCAGTG
>1901
GGACTCAGTCCAGGAAAGTATTATACTCATACACCCAGGAGGTGGAGCTGGATATTGAGACTGCAAAATCTAATTGAAAATGATTCTGGGGTCTATTACTGTGCCACTAATAAGAAACTCTTTGGCAGTG
>1902
GGACTCAGTCCAGGAAAGTATTATACTCATACACCCAGGAGGTGGAGCTGGATATTGAGACTGCAAAATCTAATTGAAAATGATTCTGGGGTCTATTACTGTGCCACTAATAAGAAACTCTTTGGCAGTG
>1903
GGACTCAGTCCAGGAAAGTATTATACTCATACACCCAGGAGGTGGAGCTGGATATTGAGACTGCAAAATCTAATTGAAAATGATTCTGGGGTCTATTACTGTGCCACTAATAAGAAACTCTTTGGCAGTG
>1904
GGACTCAGTCCAGGAAAGTATTATACTCATACACCCAGGAGGTGGAGCTGGATATTGAGACTGCAAAATCTAATTGAAAATGATTCTGGGGTCTATTACTGTGCCACTAATAAGAAACTCTTTGGCAGTG
>1905
GGACTCAGTCCAGGAAAGTATTATACTCATACACCCAGGAGGTGGAGCTGGATATTGAGACTGCAAAATCTAATTGAAAATGATTCTGGGGTCTATTACTGTGCCACTAATAAGAAACTCTTTGGCAGTG
>1906
GGACTCAGTCCAGGAAAGTATTATACTCATACACCCAGGAGGTGGAGCTGGATATTGAGACTGCAAAATCTAATTGAAAATGATTCTGGGGTCTATTACTGTGCCACTAATAAGAAACTCTTTGGCAGTG
>1907
GGACTCAGTCCAGGAAAGTATTATACTCATACACCCAGGAGGTGGAGCTGGATATTGAGACTGCAAAATCTAATTGAAAATGATTCTGGGGTCTATTACTGTGCCACTAATAAGAAACTCTTTGGCAGTG
>1908
GGACTCAGTCCAGGAAAGTATTATACTCATACACCCAGGAGGTGGAGCTGGATATTGAGACTGCAAAATCTAATTGAAAATGATTCTGGGGTCTATTACTGTGCCACTAATAAGAAACTCTTTGGCAGTG
>1909
GGACTCAGTCCAGGAAAGTATTATACTCATACACCCAGGAGGTGGAGCTGGATATTGAGACTGCAAAATCTAATTGAAAATGATTCTGGGGTCTATTACTGTGCCACTAATAAGAAACTCTTTGGCAGTG
>1910
GGACTCAGTCCAGGAAAGTATTATACTCATACACCCAGGAGGTGGAGCTGGATATTGAGACTGCAAAATCTAATTGAAAATGATTCTGGGGTCTATTACTGTGCCACTAATAAGAAACTCTTTGGCAGTG
>1911
GGACTCAGTCCAGGAAAGTATTATACTCATACACCCAGGAGGTGGAGCTGGATATTGAGACTGCAAAATCTAATTGAAAATGATTCTGGGGTCTATTACTGTGCCACTAATAAGAAACTCTTTGGCAGTG
>1912
GGACTCAGTCCAGGAAAGTATTATACTCATACACCCAGGAGGTGGAGCTGGATATTGAGACTGCAAAATCTAATTGAAAATGATTCTGGGGTCTATTACTGTGCCACTAATAAGAAACTCTTTGGCAGTG
>1913
GGACTCAGTCCAGGAAAGTATTATACTCATACACCCAGGAGGTGGAGCTGGATATTGAGACTGCAAAATCTAATTGAAAATGATTCTGGGGTCTATTACTGTGCCACTAATAAGAAACTCTTTGGCAGTG
>1914
GGACTCAGTCCAGGAAAGTATTATACTCATACACCCAGGAGGTGGAGCTGGATATTGAGACTGCAAAATCTAATTGAAAATGATTCTGGGGTCTATTACTGTGCCACTAATAAGAAACTCTTTGGCAGTG
>1915
GGACTCAGTCCAGGAAAGTATTATACTCATACACCCAGGAGGTGGAGCTGGATATTGAGACTGCAAAATCTAATTGAAAATGATTCTGGGGTCTATTACTGTGCCACTAATAAGAAACTCTTTGGCAGTG
>1916
GGACTCAGTCCAGGAAAGTATTATACTCATACACCCAGGAGGTGGAGCTGGATATTGAGACTGCAAAATCTAATTGAAAATGATTCTGGGGTCTATTACTGTGCCACTAATAAGAAACTCTTTGGCAGTG
>1917
GGACTCAGTCCAGGAAAGTATTATACTCATACACCCAGGAGGTGGAGCTGGATATTGAGACTGCAAAATCTAATTGAAAATGATTCTGGGGTCTATTACTGTGCCACTAATAAGAAACTCTTTGGCAGTG
>1918
GGACTCAGTCCAGGAAAGTATTATACTCATACACCCAGGAGGTGGAGCTGGATATTGAGACTGCAAAATCTAATTGAAAATGATTCTGGGGTCTATTACTGTGCCACTAATAAGAAACTCTTTGGCAGTG
>1919
GGACTCAGTCCAGGAAAGTATTATACTCATACACCCAGGAGGTGGAGCTGGATATTGAGACTGCAAAATCTAATTGAAAATGATTCTGGGGTCTATTACTGTGCCACTAATAAGAAACTCTTTGGCAGTG
>1920
GGACTCAGTCCAGGAAAGTATTATACTCATACACCCAGGAGGTGGAGCTGGATATTGAGACTGCAAAATCTAATTGAAAATGATTCTGGGGTCTATTACTGTGCCACTAATAAGAAACTCTTTGGCAGTG
>1921
GGACTCAGTCCAGGAAAGTATTATACTCATACACCCAGGAGGTGGAGCTGGATATTGAGACTGCAAAATCTAATTGAAAATGATTCTGGGGTCTATTACTGTGCCACTAATAAGAAACTCTTTGGCAGTG
>1922
GGACTCAGTCCAGGAAAGTATTATACTCATACACCCAGGAGGTGGAGCTGGATATTGAGACTGCAAAATCTAATTGAAAATGATTCTGGGGTCTATTACTGTGCCACTAATAAGAAACTCTTTGGCAGTG
>1923
GGACTCAGTCCAGGAAAGTATTATACTCATACACCCAGGAGGTGGAGCTGGATATTGAGACTGCAAAATCTAATTGAAAATGATTCTGGGGTCTATTACTGTGCCACTAATAAGAAACTCTTTGGCAGTG
>1924
GGACTCAGTCCAGGAAAGTATTATACTCATACACCCAGGAGGTGGAGCTGGATATTGAGACTGCAAAATCTAATTGAAAATGATTCTGGGGTCTATTACTGTGCCACTAATAAGAAACTCTTTGGCAGTG
>1925
GGACTCAGTCCAGGAAAGTATTATACTCATACACCCAGGAGGTGGAGCTGGATATTGAGACTGCAAAATCTAATTGAAAATGATTCTGGGGTCTATTACTGTGCCACTAATAAGAAACTCTTTGGCAGTG
>1926
GGACTCAGTCCAGGAAAGTATTATACTCATACACCCAGGAGGTGGAGCTGGATATTGAGACTGCAAAATCTAATTGAAAATGATTCTGGGGTCTATTACTGTGCCACTAATAAGAAACTCTTTGGCAGTG
>1927
GGACTCAGTCCAGGAAAGTATTATACTCATACACCCAGGAGGTGGAGCTGGATATTGAGACTGCAAAATCTAATTGAAAATGATTCTGGGGTCTATTACTGTGCCACTAATAAGAAACTCTTTGGCAGTG
>1928
GGACTCAGTCCAGGAAAGTATTATACTCATACACCCAGGAGGTGGAGCTGGATATTGAGACTGCAAAATCTAATTGAAAATGATTCTGGGGTCTATTACTGTGCCACTAATAAGAAACTCTTTGGCAGTG
>1929
GGACTCAGTCCAGGAAAGTATTATACTCATACACCCAGGAGGTGGAGCTGGATATTGAGACTGCAAAATCTAATTGAAAATGATTCTGGGGTCTATTACTGTGCCACTAATAAGAAACTCTTTGGCAGTG
>1930
GGACTCAGTCCAGGAAAGTATTATACTCATACACCCAGGAGGTGGAGCTGGATATTGAGACTGCAAAATCTAATTGAAAATGATTCTGGGGTCTATTACTGTGCCACTAATAAGAAACTCTTTGGCAGTG
>1931
GGACTCAGTCCAGGAAAGTATTATACTCATACACCCAGGAGGTGGAGCTGGATATTGAGACTGCAAAATCTAATTGAAAATGATTCTGGGGTCTATTACTGTGCCACTAATAAGAAACTCTTTGGCAGTG
>1932
GGACTCAGTCCAGGAAAGTATTATACTCATACACCCAGGAGGTGGAGCTGGATATTGAGACTGCAAAATCTAATTGAAAATGATTCTGGGGTCTATTACTGTGCCACTAATAAGAAACTCTTTGGCAGTG
>1933
GGACTCAGTCCAGGAAAGTATTATACTCATACACCCAGGAGGTGGAGCTGGATATTGAGACTGCAAAATCTAATTGAAAATGATTCTGGGGTCTATTACTGTGCCACTAATAAGAAACTCTTTGGCAGTG
>1934
GGACTCAGTCCAGGAAAGTATTATACTCATACACCCAGGAGGTGGAGCTGGATATTGAGACTGCAAAATCTAATTGAAAATGATTCTGGGGTCTATTACTGTGCCACTAATAAGAAACTCTTTGGCAGTG
>1935
GGACTCAGTCCAGGAAAGTATTATACTCATACACCCAGGAGGTGGAGCTGGATATTGAGACTGCAAAATCTAATTGAAAATGATTCTGGGGTCTATTACTGTGCCACTAATAAGAAACTCTTTGGCAGTG
>1936
GGACTCAGTCCAGGAAAGTATTATACTCATACACCCAGGAGGTGGAGCTGGATATTGAGACTGCAAAATCTAATTGAAAATGATTCTGGGGTCTATTACTGTGCCACTAATAAGAAACTCTTTGGCAGTG
>1937
GGACTCAGTCCAGGAAAGTATTATACTCATACACCCAGGAGGTGGAGCTGGATATTGAGACTGCAAAATCTAATTGAAAATGATTCTGGGGTCTATTACTGTGCCACTAATAAGAAACTCTTTGGCAGTG
>1938
GGACTCAGTCCAGGAAAGTATTATACTCATACACCCAGGAGGTGGAGCTGGATATTGAGACTGCAAAATCTAATTGAAAATGATTCTGGGGTCTATTACTGTGCCACTAATAAGAAACTCTTTGGCAGTG
>1939
GGACTCAGTCCAGGAAAGTATTATACTCATACACCCAGGAGGTGGAGCTGGATATTGAGACTGCAAAATCTAATTGAAAATGATTCTGGGGTCTATTACTGTGCCACTAATAAGAAACTCTTTGGCAGTG
>1940
GGACTCAGTCCAGGAAAGTATTATACTCATACACCCAGGAGGTGGAGCTGGATATTGAGACTGCAAAATCTAATTGAAAATGATTCTGGGGTCTATTACTGTGCCACTAATAAGAAACTCTTTGGCAGTG
>1941
GGACTCAGTCCAGGAAAGTATTATACTCATACACCCAGGAGGTGGAGCTGGATATTGAGACTGCAAAATCTAATTGAAAATGATTCTGGGGTCTATTACTGTGCCACTAATAAGAAACTCTTTGGCAGTG
>1942
GGACTCAGTCCAGGAAAGTATTATACTCATACACCCAGGAGGTGGAGCTGGATATTGAGACTGCAAAATCTAATTGAAAATGATTCTGGGGTCTATTACTGTGCCACTAATAAGAAACTCTTTGGCAGTG
>1943
GGACTCAGTCCAGGAAAGTATTATACTCATACACCCAGGAGGTGGAGCTGGATATTGAGACTGCAAAATCTAATTGAAAATGATTCTGGGGTCTATTACTGTGCCACTAATAAGAAACTCTTTGGCAGTG
>1944
GGACTCAGTCCAGGAAAGTATTATACTCATACACCCAGGAGGTGGAGCTGGATATTGAGACTGCAAAATCTAATTGAAAATGATTCTGGGGTCTATTACTGTGCCACTAATAAGAAACTCTTTGGCAGTG
>1945
GGACTCAGTCCAGGAAAGTATTATACTCATACACCCAGGAGGTGGAGCTGGATATTGAGACTGCAAAATCTAATTGAAAATGATTCTGGGGTCTATTACTGTGCCACTAATAAGAAACTCTTTGGCAGTG
>1946
GGACTCAGTCCAGGAAAGTATTATACTCATACACCCAGGAGGTGGAGCTGGATATTGAGACTGCAAAATCTAATTGAAAATGATTCTGGGGTCTATTACTGTGCCACTAATAAGAAACTCTTTGGCAGTG
>1947
GGACTCAGTCCAGGAAAGTATTATACTCATACACCCAGGAGGTGGAGCTGGATATTGAGACTGCAAAATCTAATTGAAAATGATTCTGGGGTCTATTACTGTGCCACTAATAAGAAACTCTTTGGCAGTG
>1948
GGACTCAGTCCAGGAAAGTATTATACTCATACACCCAGGAGGTGGAGCTGGATATTGAGACTGCAAAATCTAATTGAAAATGATTCTGGGGTCTATTACTGTGCCACTAATAAGAAACTCTTTGGCAGTG
>1949
GGACTCAGTCCAGGAAAGTATTATACTCATACACCCAGGAGGTGGAGCTGGATATTGAGACTGCAAAATCTAATTGAAAATGATTCTGGGGTCTATTACTGTGCCACTAATAAGAAACTCTTTGGCAGTG
>1950
GGACTCAGTCCAGGAAAGTATTATACTCATACACCCAGGAGGTGGAGCTGGATATTGAGACTGCAAAATCTAATTGAAAATGATTCTGGGGTCTATTACTGTGCCACTAATAAGAAACTCTTTGGCAGTG
>1951
GGACTCAGTCCAGGAAAGTATTATACTCATACACCCAGGAGGTGGAGCTGGATATTGAGACTGCAAAATCTAATTGAAAATGATTCTGGGGTCTATTACTGTGCCACTAATAAGAAACTCTTTGGCAGTG
>1952
GGACTCAGTCCAGGAAAGTATTATACTCATACACCCAGGAGGTGGAGCTGGATATTGAGACTGCAAAATCTAATTGAAAATGATTCTGGGGTCTATTACTGTGCCACTAATAAGAAACTCTTTGGCAGTG
>1953
GGACTCAGTCCAGGAAAGTATTATACTCATACACCCAGGAGGTGGAGCTGGATATTGAGACTGCAAAATCTAATTGAAAATGATTCTGGGGTCTATTACTGTGCCACTAATAAGAAACTCTTTGGCAGTG
>1954
GGACTCAGTCCAGGAAAGTATTATACTCATACACCCAGGAGGTGGAGCTGGATATTGAGACTGCAAAATCTAATTGAAAATGATTCTGGGGTCTATTACTGTGCCACTAATAAGAAACTCTTTGGCAGTG
>1955
GGACTCAGTCCAGGAAAGTATTATACTCATACACCCAGGAGGTGGAGCTGGATATTGAGACTGCAAAATCTAATTGAAAATGATTCTGGGGTCTATTACTGTGCCACTAATAAGAAACTCTTTGGCAGTG
>1956
GGACTCAGTCCAGGAAAGTATTATACTCATACACCCAGGAGGTGGAGCTGGATATTGAGACTGCAAAATCTAATTGAAAATGATTCTGGGGTCTATTACTGTGCCACTAATAAGAAACTCTTTGGCAGTG
>1957
GGACTCAGTCCAGGAAAGTATTATACTCATACACCCAGGAGGTGGAGCTGGATATTGAGACTGCAAAATCTAATTGAAAATGATTCTGGGGTCTATTACTGTGCCACTAATAAGAAACTCTTTGGCAGTG
>1958
GGACTCAGTCCAGGAAAGTATTATACTCATACACCCAGGAGGTGGAGCTGGATATTGAGACTGCAAAATCTAATTGAAAATGATTCTGGGGTCTATTACTGTGCCACTAATAAGAAACTCTTTGGCAGTG
>1959
GGACTCAGTCCAGGAAAGTATTATACTCATACACCCAGGAGGTGGAGCTGGATATTGAGACTGCAAAATCTAATTGAAAATGATTCTGGGGTCTATTACTGTGCCACTAATAAGAAACTCTTTGGCAGTG
>1960
GGACTCAGTCCAGGAAAGTATTATACTCATACACCCAGGAGGTGGAGCTGGATATTGAGACTGCAAAATCTAATTGAAAATGATTCTGGGGTCTATTACTGTGCCACTAATAAGAAACTCTTTGGCAGTG
>1961
GGACTCAGTCCAGGAAAGTATTATACTCATACACCCAGGAGGTGGAGCTGGATATTGAGACTGCAAAATCTAATTGAAAATGATTCTGGGGTCTATTACTGTGCCACTAATAAGAAACTCTTTGGCAGTG
>1962
GGACTCAGTCCAGGAAAGTATTATACTCATACACCCAGGAGGTGGAGCTGGATATTGAGACTGCAAAATCTAATTGAAAATGATTCTGGGGTCTATTACTGTGCCACTAATAAGAAACTCTTTGGCAGTG
>1963
GGACTCAGTCCAGGAAAGTATTATACTCATACACCCAGGAGGTGGAGCTGGATATTGAGACTGCAAAATCTAATTGAAAATGATTCTGGGGTCTATTACTGTGCCACTAATAAGAAACTCTTTGGCAGTG
>1964
GGACTCAGTCCAGGAAAGTATTATACTCATACACCCAGGAGGTGGAGCTGGATATTGAGACTGCAAAATCTAATTGAAAATGATTCTGGGGTCTATTACTGTGCCACTAATAAGAAACTCTTTGGCAGTG
>1965
GGACTCAGTCCAGGAAAGTATTATACTCATACACCCAGGAGGTGGAGCTGGATATTGAGACTGCAAAATCTAATTGAAAATGATTCTGGGGTCTATTACTGTGCCACTAATAAGAAACTCTTTGGCAGTG
>1966
GGACTCAGTCCAGGAAAGTATTATACTCATACACCCAGGAGGTGGAGCTGGATATTGAGACTGCAAAATCTAATTGAAAATGATTCTGGGGTCTATTACTGTGCCACTAATAAGAAACTCTTTGGCAGTG
>1967
GGACTCAGTCCAGGAAAGTATTATACTCATACACCCAGGAGGTGGAGCTGGATATTGAGACTGCAAAATCTAATTGAAAATGATTCTGGGGTCTATTACTGTGCCACTAATAAGAAACTCTTTGGCAGTG
>1968
GGACTCAGTCCAGGAAAGTATTATACTCATACACCCAGGAGGTGGAGCTGGATATTGAGACTGCAAAATCTAATTGAAAATGATTCTGGGGTCTATTACTGTGCCACTAATAAGAAACTCTTTGGCAGTG
>1969
GGACTCAGTCCAGGAAAGTATTATACTCATACACCCAGGAGGTGGAGCTGGATATTGAGACTGCAAAATCTAATTGAAAATGATTCTGGGGTCTATTACTGTGCCACTAATAAGAAACTCTTTGGCAGTG
>1970
GGACTCAGTCCAGGAAAGTATTATACTCATACACCCAGGAGGTGGAGCTGGATATTGAGACTGCAAAATCTAATTGAAAATGATTCTGGGGTCTATTACTGTGCCACTAATAAGAAACTCTTTGGCAGTG
>1971
GGACTCAGTCCAGGAAAGTATTATACTCATACACCCAGGAGGTGGAGCTGGATATTGAGACTGCAAAATCTAATTGAAAATGATTCTGGGGTCTATTACTGTGCCACTAATAAGAAACTCTTTGGCAGTG
>1972
GGACTCAGTCCAGGAAAGTATTATACTCATACACCCAGGAGGTGGAGCTGGATATTGAGACTGCAAAATCTAATTGAAAATGATTCTGGGGTCTATTACTGTGCCACTAATAAGAAACTCTTTGGCAGTG
>1973
GGACTCAGTCCAGGAAAGTATTATACTCATACACCCAGGAGGTGGAGCTGGATATTGAGACTGCAAAATCTAATTGAAAATGATTCTGGGGTCTATTACTGTGCCACTAATAAGAAACTCTTTGGCAGTG
>1974
GGACTCAGTCCAGGAAAGTATTATACTCATACACCCAGGAGGTGGAGCTGGATATTGAGACTGCAAAATCTAATTGAAAATGATTCTGGGGTCTATTACTGTGCCACTAATAAGAAACTCTTTGGCAGTG
>1975
GGACTCAGTCCAGGAAAGTATTATACTCATACACCCAGGAGGTGGAGCTGGATATTGAGACTGCAAAATCTAATTGAAAATGATTCTGGGGTCTATTACTGTGCCACTAATAAGAAACTCTTTGGCAGTG
>1976
GGACTCAGTCCAGGAAAGTATTATACTCATACACCCAGGAGGTGGAGCTGGATATTGAGACTGCAAAATCTAATTGAAAATGATTCTGGGGTCTATTACTGTGCCACTAATAAGAAACTCTTTGGCAGTG
>1977
GGACTCAGTCCAGGAAAGTATTATACTCATACACCCAGGAGGTGGAGCTGGATATTGAGACTGCAAAATCTAATTGAAAATGATTCTGGGGTCTATTACTGTGCCACTAATAAGAAACTCTTTGGCAGTG
>1978
GGACTCAGTCCAGGAAAGTATTATACTCATACACCCAGGAGGTGGAGCTGGATATTGAGACTGCAAAATCTAATTGAAAATGATTCTGGGGTCTATTACTGTGCCACTAATAAGAAACTCTTTGGCAGTG
>1979
GGACTCAGTCCAGGAAAGTATTATACTCATACACCCAGGAGGTGGAGCTGGATATTGAGACTGCAAAATCTAATTGAAAATGATTCTGGGGTCTATTACTGTGCCACTAATAAGAAACTCTTTGGCAGTG
>1980
GGACTCAGTCCAGGAAAGTATTATACTCATACACCCAGGAGGTGGAGCTGGATATTGAGACTGCAAAATCTAATTGAAAATGATTCTGGGGTCTATTACTGTGCCACTAATAAGAAACTCTTTGGCAGTG
>1981
GGACTCAGTCCAGGAAAGTATTATACTCATACACCCAGGAGGTGGAGCTGGATATTGAGACTGCAAAATCTAATTGAAAATGATTCTGGGGTCTATTACTGTGCCACTAATAAGAAACTCTTTGGCAGTG
>1982
GGACTCAGTCCAGGAAAGTATTATACTCATACACCCAGGAGGTGGAGCTGGATATTGAGACTGCAAAATCTAATTGAAAATGATTCTGGGGTCTATTACTGTGCCACTAATAAGAAACTCTTTGGCAGTG
>1983
GGACTCAGTCCAGGAAAGTATTATACTCATACACCCAGGAGGTGGAGCTGGATATTGAGACTGCAAAATCTAATTGAAAATGATTCTGGGGTCTATTACTGTGCCACTAATAAGAAACTCTTTGGCAGTG
>1984
GGACTCAGTCCAGGAAAGTATTATACTCATACACCCAGGAGGTGGAGCTGGATATTGAGACTGCAAAATCTAATTGAAAATGATTCTGGGGTCTATTACTGTGCCACTAATAAGAAACTCTTTGGCAGTG
>1985
GGACTCAGTCCAGGAAAGTATTATACTCATACACCCAGGAGGTGGAGCTGGATATTGAGACTGCAAAATCTAATTGAAAATGATTCTGGGGTCTATTACTGTGCCACTAATAAGAAACTCTTTGGCAGTG
>1986
GGACTCAGTCCAGGAAAGTATTATACTCATACACCCAGGAGGTGGAGCTGGATATTGAGACTGCAAAATCTAATTGAAAATGATTCTGGGGTCTATTACTGTGCCACTAATAAGAAACTCTTTGGCAGTG
>1987
GGACTCAGTCCAGGAAAGTATTATACTCATACACCCAGGAGGTGGAGCTGGATATTGAGACTGCAAAATCTAATTGAAAATGATTCTGGGGTCTATTACTGTGCCACTAATAAGAAACTCTTTGGCAGTG
>1988
GGACTCAGTCCAGGAAAGTATTATACTCATACACCCAGGAGGTGGAGCTGGATATTGAGACTGCAAAATCTAATTGAAAATGATTCTGGGGTCTATTACTGTGCCACTAATAAGAAACTCTTTGGCAGTG
>1989
GGACTCAGTCCAGGAAAGTATTATACTCATACACCCAGGAGGTGGAGCTGGATATTGAGACTGCAAAATCTAATTGAAAATGATTCTGGGGTCTATTACTGTGCCACTAATAAGAAACTCTTTGGCAGTG
>1990
GGACTCAGTCCAGGAAAGTATTATACTCATACACCCAGGAGGTGGAGCTGGATATTGAGACTGCAAAATCTAATTGAAAATGATTCTGGGGTCTATTACTGTGCCACTAATAAGAAACTCTTTGGCAGTG
>1991
GGACTCAGTCCAGGAAAGTATTATACTCATACACCCAGGAGGTGGAGCTGGATATTGAGACTGCAAAATCTAATTGAAAATGATTCTGGGGTCTATTACTGTGCCACTAATAAGAAACTCTTTGGCAGTG
>1992
GGACTCAGTCCAGGAAAGTATTATACTCATACACCCAGGAGGTGGAGCTGGATATTGAGACTGCAAAATCTAATTGAAAATGATTCTGGGGTCTATTACTGTGCCACTAATAAGAAACTCTTTGGCAGTG
>1993
GGACTCAGTCCAGGAAAGTATTATACTCATACACCCAGGAGGTGGAGCTGGATATTGAGACTGCAAAATCTAATTGAAAATGATTCTGGGGTCTATTACTGTGCCACTAATAAGAAACTCTTTGGCAGTG
>1994
GGACTCAGTCCAGGAAAGTATTATACTCATACACCCAGGAGGTGGAGCTGGATATTGAGACTGCAAAATCTAATTGAAAATGATTCTGGGGTCTATTACTGTGCCACTAATAAGAAACTCTTTGGCAGTG
>1995
GGACTCAGTCCAGGAAAGTATTATACTCATACACCCAGGAGGTGGAGCTGGATATTGAGACTGCAAAATCTAATTGAAAATGATTCTGGGGTCTATTACTGTGCCACTAATAAGAAACTCTTTGGCAGTG
>1996
GGACTCAGTCCAGGAAAGTATTATACTCATACACCCAGGAGGTGGAGCTGGATATTGAGACTGCAAAATCTAATTGAAAATGATTCTGGGGTCTATTACTGTGCCACTAATAAGAAACTCTTTGGCAGTG
>1997
GGACTCAGTCCAGGAAAGTATTATACTCATACACCCAGGAGGTGGAGCTGGATATTGAGACTGCAAAATCTAATTGAAAATGATTCTGGGGTCTATTACTGTGCCACTAATAAGAAACTCTTTGGCAGTG
>1998
GGACTCAGTCCAGGAAAGTATTATACTCATACACCCAGGAGGTGGAGCTGGATATTGAGACTGCAAAATCTAATTGAAAATGATTCTGGGGTCTATTACTGTGCCACTAATAAGAAACTCTTTGGCAGTG
>1999
GGACTCAGTCCAGGAAAGTATTATACTCATACACCCAGGAGGTGGAGCTGGATATTGAGACTGCAAAATCTAATTGAAAATGATTCTGGGGTCTATTACTGTGCCACTAATAAGAAACTCTTTGGCAGTG
>2000
GGACTCAGTCCAGGAAAGTATTATACTCATACACCCAGGAGGTGGAGCTGGATATTGAGACTGCAAAATCTAATTGAAAATGATTCTGGGGTCTATTACTGTGCCACTAATAAGAAACTCTTTGGCAGTG
>2001
GGACTCAGTCCAGGAAAGTATTATACTCATACACCCAGGAGGTGGAGCTGGATATTGAGACTGCAAAATCTAATTGAAAATGATTCTGGGGTCTATTACTGTGCCACTAATAAGAAACTCTTTGGCAGTG
>2002
GGACTCAGTCCAGGAAAGTATTATACTCATACACCCAGGAGGTGGAGCTGGATATTGAGACTGCAAAATCTAATTGAAAATGATTCTGGGGTCTATTACTGTGCCACTAATAAGAAACTCTTTGGCAGTG
>2003
GGACTCAGTCCAGGAAAGTATTATACTCATACACCCAGGAGGTGGAGCTGGATATTGAGACTGCAAAATCTAATTGAAAATGATTCTGGGGTCTATTACTGTGCCACTAATAAGAAACTCTTTGGCAGTG
>2004
GGACTCAGTCCAGGAAAGTATTATACTCATACACCCAGGAGGTGGAGCTGGATATTGAGACTGCAAAATCTAATTGAAAATGATTCTGGGGTCTATTACTGTGCCACTAATAAGAAACTCTTTGGCAGTG
>2005
GGACTCAGTCCAGGAAAGTATTATACTCATACACCCAGGAGGTGGAGCTGGATATTGAGACTGCAAAATCTAATTGAAAATGATTCTGGGGTCTATTACTGTGCCACTAATAAGAAACTCTTTGGCAGTG
>2006
GGACTCAGTCCAGGAAAGTATTATACTCATACACCCAGGAGGTGGAGCTGGATATTGAGACTGCAAAATCTAATTGAAAATGATTCTGGGGTCTATTACTGTGCCACTAATAAGAAACTCTTTGGCAGTG
>2007
GGACTCAGTCCAGGAAAGTATTATACTCATACACCCAGGAGGTGGAGCTGGATATTGAGACTGCAAAATCTAATTGAAAATGATTCTGGGGTCTATTACTGTGCCACTAATAAGAAACTCTTTGGCAGTG
>2008
GGACTCAGTCCAGGAAAGTATTATACTCATACACCCAGGAGGTGGAGCTGGATATTGAGACTGCAAAATCTAATTGAAAATGATTCTGGGGTCTATTACTGTGCCACTAATAAGAAACTCTTTGGCAGTG
>2009
GGACTCAGTCCAGGAAAGTATTATACTCATACACCCAGGAGGTGGAGCTGGATATTGAGACTGCAAAATCTAATTGAAAATGATTCTGGGGTCTATTACTGTGCCACTAATAAGAAACTCTTTGGCAGTG
>2010
GGACTCAGTCCAGGAAAGTATTATACTCATACACCCAGGAGGTGGAGCTGGATATTGAGACTGCAAAATCTAATTGAAAATGATTCTGGGGTCTATTACTGTGCCACTAATAAGAAACTCTTTGGCAGTG
>2011
GGACTCAGTCCAGGAAAGTATTATACTCATACACCCAGGAGGTGGAGCTGGATATTGAGACTGCAAAATCTAATTGAAAATGATTCTGGGGTCTATTACTGTGCCACTAATAAGAAACTCTTTGGCAGTG
>2012
GGACTCAGTCCAGGAAAGTATTATACTCATACACCCAGGAGGTGGAGCTGGATATTGAGACTGCAAAATCTAATTGAAAATGATTCTGGGGTCTATTACTGTGCCACTAATAAGAAACTCTTTGGCAGTG
>2013
GGACTCAGTCCAGGAAAGTATTATACTCATACACCCAGGAGGTGGAGCTGGATATTGAGACTGCAAAATCTAATTGAAAATGATTCTGGGGTCTATTACTGTGCCACTAATAAGAAACTCTTTGGCAGTG
>2014
GGACTCAGTCCAGGAAAGTATTATACTCATACACCCAGGAGGTGGAGCTGGATATTGAGACTGCAAAATCTAATTGAAAATGATTCTGGGGTCTATTACTGTGCCACTAATAAGAAACTCTTTGGCAGTG
>2015
GGACTCAGTCCAGGAAAGTATTATACTCATACACCCAGGAGGTGGAGCTGGATATTGAGACTGCAAAATCTAATTGAAAATGATTCTGGGGTCTATTACTGTGCCACTAATAAGAAACTCTTTGGCAGTG
>2016
GGACTCAGTCCAGGAAAGTATTATACTCATACACCCAGGAGGTGGAGCTGGATATTGAGACTGCAAAATCTAATTGAAAATGATTCTGGGGTCTATTACTGTGCCACTAATAAGAAACTCTTTGGCAGTG
>2017
GGACTCAGTCCAGGAAAGTATTATACTCATACACCCAGGAGGTGGAGCTGGATATTGAGACTGCAAAATCTAATTGAAAATGATTCTGGGGTCTATTACTGTGCCACTAATAAGAAACTCTTTGGCAGTG
>2018
GGACTCAGTCCAGGAAAGTATTATACTCATACACCCAGGAGGTGGAGCTGGATATTGAGACTGCAAAATCTAATTGAAAATGATTCTGGGGTCTATTACTGTGCCACTAATAAGAAACTCTTTGGCAGTG
>2019
GGACTCAGTCCAGGAAAGTATTATACTCATACACCCAGGAGGTGGAGCTGGATATTGAGACTGCAAAATCTAATTGAAAATGATTCTGGGGTCTATTACTGTGCCACTAATAAGAAACTCTTTGGCAGTG
>2020
GGACTCAGTCCAGGAAAGTATTATACTCATACACCCAGGAGGTGGAGCTGGATATTGAGACTGCAAAATCTAATTGAAAATGATTCTGGGGTCTATTACTGTGCCACTAATAAGAAACTCTTTGGCAGTG
>2021
GGACTCAGTCCAGGAAAGTATTATACTCATACACCCAGGAGGTGGAGCTGGATATTGAGACTGCAAAATCTAATTGAAAATGATTCTGGGGTCTATTACTGTGCCACTAATAAGAAACTCTTTGGCAGTG
>2022
GGACTCAGTCCAGGAAAGTATTATACTCATACACCCAGGAGGTGGAGCTGGATATTGAGACTGCAAAATCTAATTGAAAATGATTCTGGGGTCTATTACTGTGCCACTAATAAGAAACTCTTTGGCAGTG
>2023
GGACTCAGTCCAGGAAAGTATTATACTCATACACCCAGGAGGTGGAGCTGGATATTGAGACTGCAAAATCTAATTGAAAATGATTCTGGGGTCTATTACTGTGCCACTAATAAGAAACTCTTTGGCAGTG
>2024
GGACTCAGTCCAGGAAAGTATTATACTCATACACCCAGGAGGTGGAGCTGGATATTGAGACTGCAAAATCTAATTGAAAATGATTCTGGGGTCTATTACTGTGCCACTAATAAGAAACTCTTTGGCAGTG
>2025
GGACTCAGTCCAGGAAAGTATTATACTCATACACCCAGGAGGTGGAGCTGGATATTGAGACTGCAAAATCTAATTGAAAATGATTCTGGGGTCTATTACTGTGCCACTAATAAGAAACTCTTTGGCAGTG
>2026
GGACTCAGTCCAGGAAAGTATTATACTCATACACCCAGGAGGTGGAGCTGGATATTGAGACTGCAAAATCTAATTGAAAATGATTCTGGGGTCTATTACTGTGCCACTAATAAGAAACTCTTTGGCAGTG
>2027
GGACTCAGTCCAGGAAAGTATTATACTCATACACCCAGGAGGTGGAGCTGGATATTGAGACTGCAAAATCTAATTGAAAATGATTCTGGGGTCTATTACTGTGCCACTAATAAGAAACTCTTTGGCAGTG
>2028
GGACTCAGTCCAGGAAAGTATTATACTCATACACCCAGGAGGTGGAGCTGGATATTGAGACTGCAAAATCTAATTGAAAATGATTCTGGGGTCTATTACTGTGCCACTAATAAGAAACTCTTTGGCAGTG
>2029
GGACTCAGTCCAGGAAAGTATTATACTCATACACCCAGGAGGTGGAGCTGGATATTGAGACTGCAAAATCTAATTGAAAATGATTCTGGGGTCTATTACTGTGCCACTAATAAGAAACTCTTTGGCAGTG
>2030
GGACTCAGTCCAGGAAAGTATTATACTCATACACCCAGGAGGTGGAGCTGGATATTGAGACTGCAAAATCTAATTGAAAATGATTCTGGGGTCTATTACTGTGCCACTAATAAGAAACTCTTTGGCAGTG
>2031
GGACTCAGTCCAGGAAAGTATTATACTCATACACCCAGGAGGTGGAGCTGGATATTGAGACTGCAAAATCTAATTGAAAATGATTCTGGGGTCTATTACTGTGCCACTAATAAGAAACTCTTTGGCAGTG
>2032
GGACTCAGTCCAGGAAAGTATTATACTCATACACCCAGGAGGTGGAGCTGGATATTGAGACTGCAAAATCTAATTGAAAATGATTCTGGGGTCTATTACTGTGCCACTAATAAGAAACTCTTTGGCAGTG
>2033
GGACTCAGTCCAGGAAAGTATTATACTCATACACCCAGGAGGTGGAGCTGGATATTGAGACTGCAAAATCTAATTGAAAATGATTCTGGGGTCTATTACTGTGCCACTAATAAGAAACTCTTTGGCAGTG
>2034
GGACTCAGTCCAGGAAAGTATTATACTCATACACCCAGGAGGTGGAGCTGGATATTGAGACTGCAAAATCTAATTGAAAATGATTCTGGGGTCTATTACTGTGCCACTAATAAGAAACTCTTTGGCAGTG
>2035
GGACTCAGTCCAGGAAAGTATTATACTCATACACCCAGGAGGTGGAGCTGGATATTGAGACTGCAAAATCTAATTGAAAATGATTCTGGGGTCTATTACTGTGCCACTAATAAGAAACTCTTTGGCAGTG
>2036
GGACTCAGTCCAGGAAAGTATTATACTCATACACCCAGGAGGTGGAGCTGGATATTGAGACTGCAAAATCTAATTGAAAATGATTCTGGGGTCTATTACTGTGCCACTAATAAGAAACTCTTTGGCAGTG
>2037
GGACTCAGTCCAGGAAAGTATTATACTCATACACCCAGGAGGTGGAGCTGGATATTGAGACTGCAAAATCTAATTGAAAATGATTCTGGGGTCTATTACTGTGCCACTAATAAGAAACTCTTTGGCAGTG
>2038
GGACTCAGTCCAGGAAAGTATTATACTCATACACCCAGGAGGTGGAGCTGGATATTGAGACTGCAAAATCTAATTGAAAATGATTCTGGGGTCTATTACTGTGCCACTAATAAGAAACTCTTTGGCAGTG
>2039
GGACTCAGTCCAGGAAAGTATTATACTCATACACCCAGGAGGTGGAGCTGGATATTGAGACTGCAAAATCTAATTGAAAATGATTCTGGGGTCTATTACTGTGCCACTAATAAGAAACTCTTTGGCAGTG
>2040
GGACTCAGTCCAGGAAAGTATTATACTCATACACCCAGGAGGTGGAGCTGGATATTGAGACTGCAAAATCTAATTGAAAATGATTCTGGGGTCTATTACTGTGCCACTAATAAGAAACTCTTTGGCAGTG
>2041
GGACTCAGTCCAGGAAAGTATTATACTCATACACCCAGGAGGTGGAGCTGGATATTGAGACTGCAAAATCTAATTGAAAATGATTCTGGGGTCTATTACTGTGCCACTAATAAGAAACTCTTTGGCAGTG
>2042
GGACTCAGTCCAGGAAAGTATTATACTCATACACCCAGGAGGTGGAGCTGGATATTGAGACTGCAAAATCTAATTGAAAATGATTCTGGGGTCTATTACTGTGCCACTAATAAGAAACTCTTTGGCAGTG
>2043
GGACTCAGTCCAGGAAAGTATTATACTCATACACCCAGGAGGTGGAGCTGGATATTGAGACTGCAAAATCTAATTGAAAATGATTCTGGGGTCTATTACTGTGCCACTAATAAGAAACTCTTTGGCAGTG
>2044
GGACTCAGTCCAGGAAAGTATTATACTCATACACCCAGGAGGTGGAGCTGGATATTGAGACTGCAAAATCTAATTGAAAATGATTCTGGGGTCTATTACTGTGCCACTAATAAGAAACTCTTTGGCAGTG
>2045
GGACTCAGTCCAGGAAAGTATTATACTCATACACCCAGGAGGTGGAGCTGGATATTGAGACTGCAAAATCTAATTGAAAATGATTCTGGGGTCTATTACTGTGCCACTAATAAGAAACTCTTTGGCAGTG
>2046
GGACTCAGTCCAGGAAAGTATTATACTCATACACCCAGGAGGTGGAGCTGGATATTGAGACTGCAAAATCTAATTGAAAATGATTCTGGGGTCTATTACTGTGCCACTAATAAGAAACTCTTTGGCAGTG
>2047
GGACTCAGTCCAGGAAAGTATTATACTCATACACCCAGGAGGTGGAGCTGGATATTGAGACTGCAAAATCTAATTGAAAATGATTCTGGGGTCTATTACTGTGCCACTAATAAGAAACTCTTTGGCAGTG
>2048
GGACTCAGTCCAGGAAAGTATTATACTCATACACCCAGGAGGTGGAGCTGGATATTGAGACTGCAAAATCTAATTGAAAATGATTCTGGGGTCTATTACTGTGCCACTAATAAGAAACTCTTTGGCAGTG
>2049
GGACTCAGTCCAGGAAAGTATTATACTCATACACCCAGGAGGTGGAGCTGGATATTGAGACTGCAAAATCTAATTGAAAATGATTCTGGGGTCTATTACTGTGCCACTAATAAGAAACTCTTTGGCAGTG
>2050
GGACTCAGTCCAGGAAAGTATTATACTCATACACCCAGGAGGTGGAGCTGGATATTGAGACTGCAAAATCTAATTGAAAATGATTCTGGGGTCTATTACTGTGCCACTAATAAGAAACTCTTTGGCAGTG
>2051
GGACTCAGTCCAGGAAAGTATTATACTCATACACCCAGGAGGTGGAGCTGGATATTGAGACTGCAAAATCTAATTGAAAATGATTCTGGGGTCTATTACTGTGCCACTAATAAGAAACTCTTTGGCAGTG
>2052
GGACTCAGTCCAGGAAAGTATTATACTCATACACCCAGGAGGTGGAGCTGGATATTGAGACTGCAAAATCTAATTGAAAATGATTCTGGGGTCTATTACTGTGCCACTAATAAGAAACTCTTTGGCAGTG
>2053
GGACTCAGTCCAGGAAAGTATTATACTCATACACCCAGGAGGTGGAGCTGGATATTGAGACTGCAAAATCTAATTGAAAATGATTCTGGGGTCTATTACTGTGCCACTAATAAGAAACTCTTTGGCAGTG
>2054
GGACTCAGTCCAGGAAAGTATTATACTCATACACCCAGGAGGTGGAGCTGGATATTGAGACTGCAAAATCTAATTGAAAATGATTCTGGGGTCTATTACTGTGCCACTAATAAGAAACTCTTTGGCAGTG
>2055
GGACTCAGTCCAGGAAAGTATTATACTCATACACCCAGGAGGTGGAGCTGGATATTGAGACTGCAAAATCTAATTGAAAATGATTCTGGGGTCTATTACTGTGCCACTAATAAGAAACTCTTTGGCAGTG
>2056
GGACTCAGTCCAGGAAAGTATTATACTCATACACCCAGGAGGTGGAGCTGGATATTGAGACTGCAAAATCTAATTGAAAATGATTCTGGGGTCTATTACTGTGCCACTAATAAGAAACTCTTTGGCAGTG
>2057
GGACTCAGTCCAGGAAAGTATTATACTCATACACCCAGGAGGTGGAGCTGGATATTGAGACTGCAAAATCTAATTGAAAATGATTCTGGGGTCTATTACTGTGCCACTAATAAGAAACTCTTTGGCAGTG
>2058
GGACTCAGTCCAGGAAAGTATTATACTCATACACCCAGGAGGTGGAGCTGGATATTGAGACTGCAAAATCTAATTGAAAATGATTCTGGGGTCTATTACTGTGCCACTAATAAGAAACTCTTTGGCAGTG
>2059
GGACTCAGTCCAGGAAAGTATTATACTCATACACCCAGGAGGTGGAGCTGGATATTGAGACTGCAAAATCTAATTGAAAATGATTCTGGGGTCTATTACTGTGCCACTAATAAGAAACTCTTTGGCAGTG
>2060
GGACTCAGTCCAGGAAAGTATTATACTCATACACCCAGGAGGTGGAGCTGGATATTGAGACTGCAAAATCTAATTGAAAATGATTCTGGGGTCTATTACTGTGCCACTAATAAGAAACTCTTTGGCAGTG
>2061
GGACTCAGTCCAGGAAAGTATTATACTCATACACCCAGGAGGTGGAGCTGGATATTGAGACTGCAAAATCTAATTGAAAATGATTCTGGGGTCTATTACTGTGCCACTAATAAGAAACTCTTTGGCAGTG
>2062
GGACTCAGTCCAGGAAAGTATTATACTCATACACCCAGGAGGTGGAGCTGGATATTGAGACTGCAAAATCTAATTGAAAATGATTCTGGGGTCTATTACTGTGCCACTAATAAGAAACTCTTTGGCAGTG
>2063
GGACTCAGTCCAGGAAAGTATTATACTCATACACCCAGGAGGTGGAGCTGGATATTGAGACTGCAAAATCTAATTGAAAATGATTCTGGGGTCTATTACTGTGCCACTAATAAGAAACTCTTTGGCAGTG
>2064
GGACTCAGTCCAGGAAAGTATTATACTCATACACCCAGGAGGTGGAGCTGGATATTGAGACTGCAAAATCTAATTGAAAATGATTCTGGGGTCTATTACTGTGCCACTAATAAGAAACTCTTTGGCAGTG
>2065
GGACTCAGTCCAGGAAAGTATTATACTCATACACCCAGGAGGTGGAGCTGGATATTGAGACTGCAAAATCTAATTGAAAATGATTCTGGGGTCTATTACTGTGCCACTAATAAGAAACTCTTTGGCAGTG
>2066
GGACTCAGTCCAGGAAAGTATTATACTCATACACCCAGGAGGTGGAGCTGGATATTGAGACTGCAAAATCTAATTGAAAATGATTCTGGGGTCTATTACTGTGCCACTAATAAGAAACTCTTTGGCAGTG
>2067
GGACTCAGTCCAGGAAAGTATTATACTCATACACCCAGGAGGTGGAGCTGGATATTGAGACTGCAAAATCTAATTGAAAATGATTCTGGGGTCTATTACTGTGCCACTAATAAGAAACTCTTTGGCAGTG
>2068
GGACTCAGTCCAGGAAAGTATTATACTCATACACCCAGGAGGTGGAGCTGGATATTGAGACTGCAAAATCTAATTGAAAATGATTCTGGGGTCTATTACTGTGCCACTAATAAGAAACTCTTTGGCAGTG
>2069
GGACTCAGTCCAGGAAAGTATTATACTCATACACCCAGGAGGTGGAGCTGGATATTGAGACTGCAAAATCTAATTGAAAATGATTCTGGGGTCTATTACTGTGCCACTAATAAGAAACTCTTTGGCAGTG
>2070
GGACTCAGTCCAGGAAAGTATTATACTCATACACCCAGGAGGTGGAGCTGGATATTGAGACTGCAAAATCTAATTGAAAATGATTCTGGGGTCTATTACTGTGCCACTAATAAGAAACTCTTTGGCAGTG
>2071
GGACTCAGTCCAGGAAAGTATTATACTCATACACCCAGGAGGTGGAGCTGGATATTGAGACTGCAAAATCTAATTGAAAATGATTCTGGGGTCTATTACTGTGCCACTAATAAGAAACTCTTTGGCAGTG
>2072
GGACTCAGTCCAGGAAAGTATTATACTCATACACCCAGGAGGTGGAGCTGGATATTGAGACTGCAAAATCTAATTGAAAATGATTCTGGGGTCTATTACTGTGCCACTAATAAGAAACTCTTTGGCAGTG
>2073
GGACTCAGTCCAGGAAAGTATTATACTCATACACCCAGGAGGTGGAGCTGGATATTGAGACTGCAAAATCTAATTGAAAATGATTCTGGGGTCTATTACTGTGCCACTAATAAGAAACTCTTTGGCAGTG
>2074
GGACTCAGTCCAGGAAAGTATTATACTCATACACCCAGGAGGTGGAGCTGGATATTGAGACTGCAAAATCTAATTGAAAATGATTCTGGGGTCTATTACTGTGCCACTAATAAGAAACTCTTTGGCAGTG
>2075
GGACTCAGTCCAGGAAAGTATTATACTCATACACCCAGGAGGTGGAGCTGGATATTGAGACTGCAAAATCTAATTGAAAATGATTCTGGGGTCTATTACTGTGCCACTAATAAGAAACTCTTTGGCAGTG
>2076
GGACTCAGTCCAGGAAAGTATTATACTCATACACCCAGGAGGTGGAGCTGGATATTGAGACTGCAAAATCTAATTGAAAATGATTCTGGGGTCTATTACTGTGCCACTAATAAGAAACTCTTTGGCAGTG
>2077
GGACTCAGTCCAGGAAAGTATTATACTCATACACCCAGGAGGTGGAGCTGGATATTGAGACTGCAAAATCTAATTGAAAATGATTCTGGGGTCTATTACTGTGCCACTAATAAGAAACTCTTTGGCAGTG
>2078
GGACTCAGTCCAGGAAAGTATTATACTCATACACCCAGGAGGTGGAGCTGGATATTGAGACTGCAAAATCTAATTGAAAATGATTCTGGGGTCTATTACTGTGCCACTAATAAGAAACTCTTTGGCAGTG
>2079
GGACTCAGTCCAGGAAAGTATTATACTCATACACCCAGGAGGTGGAGCTGGATATTGAGACTGCAAAATCTAATTGAAAATGATTCTGGGGTCTATTACTGTGCCACTAATAAGAAACTCTTTGGCAGTG
>2080
GGACTCAGTCCAGGAAAGTATTATACTCATACACCCAGGAGGTGGAGCTGGATATTGAGACTGCAAAATCTAATTGAAAATGATTCTGGGGTCTATTACTGTGCCACTAATAAGAAACTCTTTGGCAGTG
>2081
GGACTCAGTCCAGGAAAGTATTATACTCATACACCCAGGAGGTGGAGCTGGATATTGAGACTGCAAAATCTAATTGAAAATGATTCTGGGGTCTATTACTGTGCCACTAATAAGAAACTCTTTGGCAGTG
>2082
GGACTCAGTCCAGGAAAGTATTATACTCATACACCCAGGAGGTGGAGCTGGATATTGAGACTGCAAAATCTAATTGAAAATGATTCTGGGGTCTATTACTGTGCCACTAATAAGAAACTCTTTGGCAGTG
>2083
GGACTCAGTCCAGGAAAGTATTATACTCATACACCCAGGAGGTGGAGCTGGATATTGAGACTGCAAAATCTAATTGAAAATGATTCTGGGGTCTATTACTGTGCCACTAATAAGAAACTCTTTGGCAGTG
>2084
GGACTCAGTCCAGGAAAGTATTATACTCATACACCCAGGAGGTGGAGCTGGATATTGAGACTGCAAAATCTAATTGAAAATGATTCTGGGGTCTATTACTGTGCCACTAATAAGAAACTCTTTGGCAGTG
>2085
GGACTCAGTCCAGGAAAGTATTATACTCATACACCCAGGAGGTGGAGCTGGATATTGAGACTGCAAAATCTAATTGAAAATGATTCTGGGGTCTATTACTGTGCCACTAATAAGAAACTCTTTGGCAGTG
>2086
GGACTCAGTCCAGGAAAGTATTATACTCATACACCCAGGAGGTGGAGCTGGATATTGAGACTGCAAAATCTAATTGAAAATGATTCTGGGGTCTATTACTGTGCCACTAATAAGAAACTCTTTGGCAGTG
>2087
GGACTCAGTCCAGGAAAGTATTATACTCATACACCCAGGAGGTGGAGCTGGATATTGAGACTGCAAAATCTAATTGAAAATGATTCTGGGGTCTATTACTGTGCCACTAATAAGAAACTCTTTGGCAGTG
>2088
GGACTCAGTCCAGGAAAGTATTATACTCATACACCCAGGAGGTGGAGCTGGATATTGAGACTGCAAAATCTAATTGAAAATGATTCTGGGGTCTATTACTGTGCCACTAATAAGAAACTCTTTGGCAGTG
>2089
GGACTCAGTCCAGGAAAGTATTATACTCATACACCCAGGAGGTGGAGCTGGATATTGAGACTGCAAAATCTAATTGAAAATGATTCTGGGGTCTATTACTGTGCCACTAATAAGAAACTCTTTGGCAGTG
>2090
GGACTCAGTCCAGGAAAGTATTATACTCATACACCCAGGAGGTGGAGCTGGATATTGAGACTGCAAAATCTAATTGAAAATGATTCTGGGGTCTATTACTGTGCCACTAATAAGAAACTCTTTGGCAGTG
>2091
GGACTCAGTCCAGGAAAGTATTATACTCATACACCCAGGAGGTGGAGCTGGATATTGAGACTGCAAAATCTAATTGAAAATGATTCTGGGGTCTATTACTGTGCCACTAATAAGAAACTCTTTGGCAGTG
>2092
GGACTCAGTCCAGGAAAGTATTATACTCATACACCCAGGAGGTGGAGCTGGATATTGAGACTGCAAAATCTAATTGAAAATGATTCTGGGGTCTATTACTGTGCCACTAATAAGAAACTCTTTGGCAGTG
>2093
GGACTCAGTCCAGGAAAGTATTATACTCATACACCCAGGAGGTGGAGCTGGATATTGAGACTGCAAAATCTAATTGAAAATGATTCTGGGGTCTATTACTGTGCCACTAATAAGAAACTCTTTGGCAGTG
>2094
TGGGTAAGACAAGCAACAAAGTGGAGGCAAGAAAGAATTCTCAAACTCTCACTTCAATCCTTACCATCAAGTCCGTAGAGAAAGAAGACATGGCCGTTTACTGCCGATCACTGGTTGGTTCAAGATATTTGCTG
>2095
TGGGTAAGACAAGCAACAAAGTGGAGGCAAGAAAGAATTCTCAAACTCTCACTTCAATCCTTACCATCAAGTCCGTAGAGAAAGAAGACATGGCCGTTTACTGCCGATCACTGGTTGGTTCAAGATATTTGCTG
>2096
TGGGTAAGACAAGCAACAAAGTGGAGGCAAGAAAGAATTCTCAAACTCTCACTTCAATCCTTACCATCAAGTCCGTAGAGAAAGAAGACATGGCCGTTTACTGCCGATCACTGGTTGGTTCAAGATATTTGCTG
>2097
TGGGTAAGACAAGCAACAAAGTGGAGGCAAGAAAGAATTCTCAAACTCTCACTTCAATCCTTACCATCAAGTCCGTAGAGAAAGAAGACATGGCCGTTTACTGCCGATCACTGGTTGGTTCAAGATATTTGCTG
>2098
TGGGTAAGACAAGCAACAAAGTGGAGGCAAGAAAGAATTCTCAAACTCTCACTTCAATCCTTACCATCAAGTCCGTAGAGAAAGAAGACATGGCCGTTTACTGCCGATCACTGGTTGGTTCAAGATATTTGCTG
>2099
TGGGTAAGACAAGCAACAAAGTGGAGGCAAGAAAGAATTCTCAAACTCTCACTTCAATCCTTACCATCAAGTCCGTAGAGAAAGAAGACATGGCCGTTTACTGCCGATCACTGGTTGGTTCAAGATATTTGCTG
>2100
TGGGTAAGACAAGCAACAAAGTGGAGGCAAGAAAGAATTCTCAAACTCTCACTTCAATCCTTACCATCAAGTCCGTAGAGAAAGAAGACATGGCCGTTTACTGCCGATCACTGGTTGGTTCAAGATATTTGCTG
>2101
TGGGTAAGACAAGCAACAAAGTGGAGGCAAGAAAGAATTCTCAAACTCTCACTTCAATCCTTACCATCAAGTCCGTAGAGAAAGAAGACATGGCCGTTTACTGCCGATCACTGGTTGGTTCAAGATATTTGCTG
>2102
TGGGTAAGACAAGCAACAAAGTGGAGGCAAGAAAGAATTCTCAAACTCTCACTTCAATCCTTACCATCAAGTCCGTAGAGAAAGAAGACATGGCCGTTTACTGCCGATCACTGGTTGGTTCAAGATATTTGCTG
>2103
TGGGTAAGACAAGCAACAAAGTGGAGGCAAGAAAGAATTCTCAAACTCTCACTTCAATCCTTACCATCAAGTCCGTAGAGAAAGAAGACATGGCCGTTTACTGCCGATCACTGGTTGGTTCAAGATATTTGCTG
>2104
TGGGTAAGACAAGCAACAAAGTGGAGGCAAGAAAGAATTCTCAAACTCTCACTTCAATCCTTACCATCAAGTCCGTAGAGAAAGAAGACATGGCCGTTTACTGCCGATCACTGGTTGGTTCAAGATATTTGCTG
>2105
TGGGTAAGACAAGCAACAAAGTGGAGGCAAGAAAGAATTCTCAAACTCTCACTTCAATCCTTACCATCAAGTCCGTAGAGAAAGAAGACATGGCCGTTTACTGCCGATCACTGGTTGGTTCAAGATATTTGCTG
>2106
TGGGTAAGACAAGCAACAAAGTGGAGGCAAGAAAGAATTCTCAAACTCTCACTTCAATCCTTACCATCAAGTCCGTAGAGAAAGAAGACATGGCCGTTTACTGCCGATCACTGGTTGGTTCAAGATATTTGCTG
>2107
TGGGTAAGACAAGCAACAAAGTGGAGGCAAGAAAGAATTCTCAAACTCTCACTTCAATCCTTACCATCAAGTCCGTAGAGAAAGAAGACATGGCCGTTTACTGCCGATCACTGGTTGGTTCAAGATATTTGCTG
>2108
TGGGTAAGACAAGCAACAAAGTGGAGGCAAGAAAGAATTCTCAAACTCTCACTTCAATCCTTACCATCAAGTCCGTAGAGAAAGAAGACATGGCCGTTTACTGCCGATCACTGGTTGGTTCAAGATATTTGCTG
>2109
TGGGTAAGACAAGCAACAAAGTGGAGGCAAGAAAGAATTCTCAAACTCTCACTTCAATCCTTACCATCAAGTCCGTAGAGAAAGAAGACATGGCCGTTTACTGCCGATCACTGGTTGGTTCAAGATATTTGCTG
>2110
TGGGTAAGACAAGCAACAAAGTGGAGGCAAGAAAGAATTCTCAAACTCTCACTTCAATCCTTACCATCAAGTCCGTAGAGAAAGAAGACATGGCCGTTTACTGCCGATCACTGGTTGGTTCAAGATATTTGCTG
>2111
TGGGTAAGACAAGCAACAAAGTGGAGGCAAGAAAGAATTCTCAAACTCTCACTTCAATCCTTACCATCAAGTCCGTAGAGAAAGAAGACATGGCCGTTTACTGCCGATCACTGGTTGGTTCAAGATATTTGCTG
>2112
TGGGTAAGACAAGCAACAAAGTGGAGGCAAGAAAGAATTCTCAAACTCTCACTTCAATCCTTACCATCAAGTCCGTAGAGAAAGAAGACATGGCCGTTTACTGCCGATCACTGGTTGGTTCAAGATATTTGCTG
>2113
TGGGTAAGACAAGCAACAAAGTGGAGGCAAGAAAGAATTCTCAAACTCTCACTTCAATCCTTACCATCAAGTCCGTAGAGAAAGAAGACATGGCCGTTTACTGCCGATCACTGGTTGGTTCAAGATATTTGCTG
>2114
TGGGTAAGACAAGCAACAAAGTGGAGGCAAGAAAGAATTCTCAAACTCTCACTTCAATCCTTACCATCAAGTCCGTAGAGAAAGAAGACATGGCCGTTTACTGCCGATCACTGGTTGGTTCAAGATATTTGCTG
>2115
TGGGTAAGACAAGCAACAAAGTGGAGGCAAGAAAGAATTCTCAAACTCTCACTTCAATCCTTACCATCAAGTCCGTAGAGAAAGAAGACATGGCCGTTTACTGCCGATCACTGGTTGGTTCAAGATATTTGCTG
>2116
TGGGTAAGACAAGCAACAAAGTGGAGGCAAGAAAGAATTCTCAAACTCTCACTTCAATCCTTACCATCAAGTCCGTAGAGAAAGAAGACATGGCCGTTTACTGCCGATCACTGGTTGGTTCAAGATATTTGCTG
>2117
TGGGTAAGACAAGCAACAAAGTGGAGGCAAGAAAGAATTCTCAAACTCTCACTTCAATCCTTACCATCAAGTCCGTAGAGAAAGAAGACATGGCCGTTTACTGCCGATCACTGGTTGGTTCAAGATATTTGCTG
>2118
TGGGTAAGACAAGCAACAAAGTGGAGGCAAGAAAGAATTCTCAAACTCTCACTTCAATCCTTACCATCAAGTCCGTAGAGAAAGAAGACATGGCCGTTTACTGCCGATCACTGGTTGGTTCAAGATATTTGCTG
>2119
TGGGTAAGACAAGCAACAAAGTGGAGGCAAGAAAGAATTCTCAAACTCTCACTTCAATCCTTACCATCAAGTCCGTAGAGAAAGAAGACATGGCCGTTTACTGCCGATCACTGGTTGGTTCAAGATATTTGCTG
>2120
TGGGTAAGACAAGCAACAAAGTGGAGGCAAGAAAGAATTCTCAAACTCTCACTTCAATCCTTACCATCAAGTCCGTAGAGAAAGAAGACATGGCCGTTTACTGCCGATCACTGGTTGGTTCAAGATATTTGCTG
>2121
TGGGTAAGACAAGCAACAAAGTGGAGGCAAGAAAGAATTCTCAAACTCTCACTTCAATCCTTACCATCAAGTCCGTAGAGAAAGAAGACATGGCCGTTTACTGCCGATCACTGGTTGGTTCAAGATATTTGCTG
>2122
TGGGTAAGACAAGCAACAAAGTGGAGGCAAGAAAGAATTCTCAAACTCTCACTTCAATCCTTACCATCAAGTCCGTAGAGAAAGAAGACATGGCCGTTTACTGCCGATCACTGGTTGGTTCAAGATATTTGCTG
>2123
TGGGTAAGACAAGCAACAAAGTGGAGGCAAGAAAGAATTCTCAAACTCTCACTTCAATCCTTACCATCAAGTCCGTAGAGAAAGAAGACATGGCCGTTTACTGCCGATCACTGGTTGGTTCAAGATATTTGCTG
>2124
TGGGTAAGACAAGCAACAAAGTGGAGGCAAGAAAGAATTCTCAAACTCTCACTTCAATCCTTACCATCAAGTCCGTAGAGAAAGAAGACATGGCCGTTTACTGCCGATCACTGGTTGGTTCAAGATATTTGCTG
>2125
TGGGTAAGACAAGCAACAAAGTGGAGGCAAGAAAGAATTCTCAAACTCTCACTTCAATCCTTACCATCAAGTCCGTAGAGAAAGAAGACATGGCCGTTTACTGCCGATCACTGGTTGGTTCAAGATATTTGCTG
>2126
TGGGTAAGACAAGCAACAAAGTGGAGGCAAGAAAGAATTCTCAAACTCTCACTTCAATCCTTACCATCAAGTCCGTAGAGAAAGAAGACATGGCCGTTTACTGCCGATCACTGGTTGGTTCAAGATATTTGCTG
>2127
TGGGTAAGACAAGCAACAAAGTGGAGGCAAGAAAGAATTCTCAAACTCTCACTTCAATCCTTACCATCAAGTCCGTAGAGAAAGAAGACATGGCCGTTTACTGCCGATCACTGGTTGGTTCAAGATATTTGCTG
>2128
TGGGTAAGACAAGCAACAAAGTGGAGGCAAGAAAGAATTCTCAAACTCTCACTTCAATCCTTACCATCAAGTCCGTAGAGAAAGAAGACATGGCCGTTTACTGCCGATCACTGGTTGGTTCAAGATATTTGCTG
>2129
TGGGTAAGACAAGCAACAAAGTGGAGGCAAGAAAGAATTCTCAAACTCTCACTTCAATCCTTACCATCAAGTCCGTAGAGAAAGAAGACATGGCCGTTTACTGCCGATCACTGGTTGGTTCAAGATATTTGCTG
>2130
TGGGTAAGACAAGCAACAAAGTGGAGGCAAGAAAGAATTCTCAAACTCTCACTTCAATCCTTACCATCAAGTCCGTAGAGAAAGAAGACATGGCCGTTTACTGCCGATCACTGGTTGGTTCAAGATATTTGCTG
>2131
TGGGTAAGACAAGCAACAAAGTGGAGGCAAGAAAGAATTCTCAAACTCTCACTTCAATCCTTACCATCAAGTCCGTAGAGAAAGAAGACATGGCCGTTTACTGCCGATCACTGGTTGGTTCAAGATATTTGCTG
>2132
TGGGTAAGACAAGCAACAAAGTGGAGGCAAGAAAGAATTCTCAAACTCTCACTTCAATCCTTACCATCAAGTCCGTAGAGAAAGAAGACATGGCCGTTTACTGCCGATCACTGGTTGGTTCAAGATATTTGCTG
>2133
TGGGTAAGACAAGCAACAAAGTGGAGGCAAGAAAGAATTCTCAAACTCTCACTTCAATCCTTACCATCAAGTCCGTAGAGAAAGAAGACATGGCCGTTTACTGCCGATCACTGGTTGGTTCAAGATATTTGCTG
>2134
TGGGTAAGACAAGCAACAAAGTGGAGGCAAGAAAGAATTCTCAAACTCTCACTTCAATCCTTACCATCAAGTCCGTAGAGAAAGAAGACATGGCCGTTTACTGCCGATCACTGGTTGGTTCAAGATATTTGCTG
>2135
TGGGTAAGACAAGCAACAAAGTGGAGGCAAGAAAGAATTCTCAAACTCTCACTTCAATCCTTACCATCAAGTCCGTAGAGAAAGAAGACATGGCCGTTTACTGCCGATCACTGGTTGGTTCAAGATATTTGCTG
>2136
TGGGTAAGACAAGCAACAAAGTGGAGGCAAGAAAGAATTCTCAAACTCTCACTTCAATCCTTACCATCAAGTCCGTAGAGAAAGAAGACATGGCCGTTTACTGCCGATCACTGGTTGGTTCAAGATATTTGCTG
>2137
TGGGTAAGACAAGCAACAAAGTGGAGGCAAGAAAGAATTCTCAAACTCTCACTTCAATCCTTACCATCAAGTCCGTAGAGAAAGAAGACATGGCCGTTTACTGCCGATCACTGGTTGGTTCAAGATATTTGCTG
>2138
TGGGTAAGACAAGCAACAAAGTGGAGGCAAGAAAGAATTCTCAAACTCTCACTTCAATCCTTACCATCAAGTCCGTAGAGAAAGAAGACATGGCCGTTTACTGCCGATCACTGGTTGGTTCAAGATATTTGCTG
>2139
TGGGTAAGACAAGCAACAAAGTGGAGGCAAGAAAGAATTCTCAAACTCTCACTTCAATCCTTACCATCAAGTCCGTAGAGAAAGAAGACATGGCCGTTTACTGCCGATCACTGGTTGGTTCAAGATATTTGCTG
>2140
TGGGTAAGACAAGCAACAAAGTGGAGGCAAGAAAGAATTCTCAAACTCTCACTTCAATCCTTACCATCAAGTCCGTAGAGAAAGAAGACATGGCCGTTTACTGCCGATCACTGGTTGGTTCAAGATATTTGCTG
>2141
TGGGTAAGACAAGCAACAAAGTGGAGGCAAGAAAGAATTCTCAAACTCTCACTTCAATCCTTACCATCAAGTCCGTAGAGAAAGAAGACATGGCCGTTTACTGCCGATCACTGGTTGGTTCAAGATATTTGCTG
>2142
TGGGTAAGACAAGCAACAAAGTGGAGGCAAGAAAGAATTCTCAAACTCTCACTTCAATCCTTACCATCAAGTCCGTAGAGAAAGAAGACATGGCCGTTTACTGCCGATCACTGGTTGGTTCAAGATATTTGCTG
>2143
TGGGTAAGACAAGCAACAAAGTGGAGGCAAGAAAGAATTCTCAAACTCTCACTTCAATCCTTACCATCAAGTCCGTAGAGAAAGAAGACATGGCCGTTTACTGCCGATCACTGGTTGGTTCAAGATATTTGCTG
>2144
TGGGTAAGACAAGCAACAAAGTGGAGGCAAGAAAGAATTCTCAAACTCTCACTTCAATCCTTACCATCAAGTCCGTAGAGAAAGAAGACATGGCCGTTTACTGCCGATCACTGGTTGGTTCAAGATATTTGCTG
>2145
TGGGTAAGACAAGCAACAAAGTGGAGGCAAGAAAGAATTCTCAAACTCTCACTTCAATCCTTACCATCAAGTCCGTAGAGAAAGAAGACATGGCCGTTTACTGCCGATCACTGGTTGGTTCAAGATATTTGCTG
>2146
TGGGTAAGACAAGCAACAAAGTGGAGGCAAGAAAGAATTCTCAAACTCTCACTTCAATCCTTACCATCAAGTCCGTAGAGAAAGAAGACATGGCCGTTTACTGCCGATCACTGGTTGGTTCAAGATATTTGCTG
>2147
TGGGTAAGACAAGCAACAAAGTGGAGGCAAGAAAGAATTCTCAAACTCTCACTTCAATCCTTACCATCAAGTCCGTAGAGAAAGAAGACATGGCCGTTTACTGCCGATCACTGGTTGGTTCAAGATATTTGCTG
>2148
TGGGTAAGACAAGCAACAAAGTGGAGGCAAGAAAGAATTCTCAAACTCTCACTTCAATCCTTACCATCAAGTCCGTAGAGAAAGAAGACATGGCCGTTTACTGCCGATCACTGGTTGGTTCAAGATATTTGCTG
>2149
TGGGTAAGACAAGCAACAAAGTGGAGGCAAGAAAGAATTCTCAAACTCTCACTTCAATCCTTACCATCAAGTCCGTAGAGAAAGAAGACATGGCCGTTTACTGCCGATCACTGGTTGGTTCAAGATATTTGCTG
>2150
TGGGTAAGACAAGCAACAAAGTGGAGGCAAGAAAGAATTCTCAAACTCTCACTTCAATCCTTACCATCAAGTCCGTAGAGAAAGAAGACATGGCCGTTTACTGCCGATCACTGGTTGGTTCAAGATATTTGCTG
>2151
TGGGTAAGACAAGCAACAAAGTGGAGGCAAGAAAGAATTCTCAAACTCTCACTTCAATCCTTACCATCAAGTCCGTAGAGAAAGAAGACATGGCCGTTTACTGCCGATCACTGGTTGGTTCAAGATATTTGCTG
>2152
TGGGTAAGACAAGCAACAAAGTGGAGGCAAGAAAGAATTCTCAAACTCTCACTTCAATCCTTACCATCAAGTCCGTAGAGAAAGAAGACATGGCCGTTTACTGCCGATCACTGGTTGGTTCAAGATATTTGCTG
>2153
TGGGTAAGACAAGCAACAAAGTGGAGGCAAGAAAGAATTCTCAAACTCTCACTTCAATCCTTACCATCAAGTCCGTAGAGAAAGAAGACATGGCCGTTTACTGCCGATCACTGGTTGGTTCAAGATATTTGCTG
>2154
TGGGTAAGACAAGCAACAAAGTGGAGGCAAGAAAGAATTCTCAAACTCTCACTTCAATCCTTACCATCAAGTCCGTAGAGAAAGAAGACATGGCCGTTTACTGCCGATCACTGGTTGGTTCAAGATATTTGCTG
>2155
TGGGTAAGACAAGCAACAAAGTGGAGGCAAGAAAGAATTCTCAAACTCTCACTTCAATCCTTACCATCAAGTCCGTAGAGAAAGAAGACATGGCCGTTTACTGCCGATCACTGGTTGGTTCAAGATATTTGCTG
>2156
TGGGTAAGACAAGCAACAAAGTGGAGGCAAGAAAGAATTCTCAAACTCTCACTTCAATCCTTACCATCAAGTCCGTAGAGAAAGAAGACATGGCCGTTTACTGCCGATCACTGGTTGGTTCAAGATATTTGCTG
>2157
TGGGTAAGACAAGCAACAAAGTGGAGGCAAGAAAGAATTCTCAAACTCTCACTTCAATCCTTACCATCAAGTCCGTAGAGAAAGAAGACATGGCCGTTTACTGCCGATCACTGGTTGGTTCAAGATATTTGCTG
>2158
TGGGTAAGACAAGCAACAAAGTGGAGGCAAGAAAGAATTCTCAAACTCTCACTTCAATCCTTACCATCAAGTCCGTAGAGAAAGAAGACATGGCCGTTTACTGCCGATCACTGGTTGGTTCAAGATATTTGCTG
>2159
TGGGTAAGACAAGCAACAAAGTGGAGGCAAGAAAGAATTCTCAAACTCTCACTTCAATCCTTACCATCAAGTCCGTAGAGAAAGAAGACATGGCCGTTTACTGCCGATCACTGGTTGGTTCAAGATATTTGCTG
>2160
TGGGTAAGACAAGCAACAAAGTGGAGGCAAGAAAGAATTCTCAAACTCTCACTTCAATCCTTACCATCAAGTCCGTAGAGAAAGAAGACATGGCCGTTTACTGCCGATCACTGGTTGGTTCAAGATATTTGCTG
>2161
TGGGTAAGACAAGCAACAAAGTGGAGGCAAGAAAGAATTCTCAAACTCTCACTTCAATCCTTACCATCAAGTCCGTAGAGAAAGAAGACATGGCCGTTTACTGCCGATCACTGGTTGGTTCAAGATATTTGCTG
>2162
TGGGTAAGACAAGCAACAAAGTGGAGGCAAGAAAGAATTCTCAAACTCTCACTTCAATCCTTACCATCAAGTCCGTAGAGAAAGAAGACATGGCCGTTTACTGCCGATCACTGGTTGGTTCAAGATATTTGCTG
>2163
TGGGTAAGACAAGCAACAAAGTGGAGGCAAGAAAGAATTCTCAAACTCTCACTTCAATCCTTACCATCAAGTCCGTAGAGAAAGAAGACATGGCCGTTTACTGCCGATCACTGGTTGGTTCAAGATATTTGCTG
>2164
TGGGTAAGACAAGCAACAAAGTGGAGGCAAGAAAGAATTCTCAAACTCTCACTTCAATCCTTACCATCAAGTCCGTAGAGAAAGAAGACATGGCCGTTTACTGCCGATCACTGGTTGGTTCAAGATATTTGCTG
>2165
TGGGTAAGACAAGCAACAAAGTGGAGGCAAGAAAGAATTCTCAAACTCTCACTTCAATCCTTACCATCAAGTCCGTAGAGAAAGAAGACATGGCCGTTTACTGCCGATCACTGGTTGGTTCAAGATATTTGCTG
>2166
TGGGTAAGACAAGCAACAAAGTGGAGGCAAGAAAGAATTCTCAAACTCTCACTTCAATCCTTACCATCAAGTCCGTAGAGAAAGAAGACATGGCCGTTTACTGCCGATCACTGGTTGGTTCAAGATATTTGCTG
>2167
TGGGTAAGACAAGCAACAAAGTGGAGGCAAGAAAGAATTCTCAAACTCTCACTTCAATCCTTACCATCAAGTCCGTAGAGAAAGAAGACATGGCCGTTTACTGCCGATCACTGGTTGGTTCAAGATATTTGCTG
>2168
TGGGTAAGACAAGCAACAAAGTGGAGGCAAGAAAGAATTCTCAAACTCTCACTTCAATCCTTACCATCAAGTCCGTAGAGAAAGAAGACATGGCCGTTTACTGCCGATCACTGGTTGGTTCAAGATATTTGCTG
>2169
TGGGTAAGACAAGCAACAAAGTGGAGGCAAGAAAGAATTCTCAAACTCTCACTTCAATCCTTACCATCAAGTCCGTAGAGAAAGAAGACATGGCCGTTTACTGCCGATCACTGGTTGGTTCAAGATATTTGCTG
>2170
TGGGTAAGACAAGCAACAAAGTGGAGGCAAGAAAGAATTCTCAAACTCTCACTTCAATCCTTACCATCAAGTCCGTAGAGAAAGAAGACATGGCCGTTTACTGCCGATCACTGGTTGGTTCAAGATATTTGCTG
>2171
TGGGTAAGACAAGCAACAAAGTGGAGGCAAGAAAGAATTCTCAAACTCTCACTTCAATCCTTACCATCAAGTCCGTAGAGAAAGAAGACATGGCCGTTTACTGCCGATCACTGGTTGGTTCAAGATATTTGCTG
>2172
TGGGTAAGACAAGCAACAAAGTGGAGGCAAGAAAGAATTCTCAAACTCTCACTTCAATCCTTACCATCAAGTCCGTAGAGAAAGAAGACATGGCCGTTTACTGCCGATCACTGGTTGGTTCAAGATATTTGCTG
>2173
TGGGTAAGACAAGCAACAAAGTGGAGGCAAGAAAGAATTCTCAAACTCTCACTTCAATCCTTACCATCAAGTCCGTAGAGAAAGAAGACATGGCCGTTTACTGCCGATCACTGGTTGGTTCAAGATATTTGCTG
>2174
TGGGTAAGACAAGCAACAAAGTGGAGGCAAGAAAGAATTCTCAAACTCTCACTTCAATCCTTACCATCAAGTCCGTAGAGAAAGAAGACATGGCCGTTTACTGCCGATCACTGGTTGGTTCAAGATATTTGCTG
>2175
TGGGTAAGACAAGCAACAAAGTGGAGGCAAGAAAGAATTCTCAAACTCTCACTTCAATCCTTACCATCAAGTCCGTAGAGAAAGAAGACATGGCCGTTTACTGCCGATCACTGGTTGGTTCAAGATATTTGCTG
>2176
TGGGTAAGACAAGCAACAAAGTGGAGGCAAGAAAGAATTCTCAAACTCTCACTTCAATCCTTACCATCAAGTCCGTAGAGAAAGAAGACATGGCCGTTTACTGCCGATCACTGGTTGGTTCAAGATATTTGCTG
>2177
TGGGTAAGACAAGCAACAAAGTGGAGGCAAGAAAGAATTCTCAAACTCTCACTTCAATCCTTACCATCAAGTCCGTAGAGAAAGAAGACATGGCCGTTTACTGCCGATCACTGGTTGGTTCAAGATATTTGCTG
>2178
TGGGTAAGACAAGCAACAAAGTGGAGGCAAGAAAGAATTCTCAAACTCTCACTTCAATCCTTACCATCAAGTCCGTAGAGAAAGAAGACATGGCCGTTTACTGCCGATCACTGGTTGGTTCAAGATATTTGCTG
>2179
TGGGTAAGACAAGCAACAAAGTGGAGGCAAGAAAGAATTCTCAAACTCTCACTTCAATCCTTACCATCAAGTCCGTAGAGAAAGAAGACATGGCCGTTTACTGCCGATCACTGGTTGGTTCAAGATATTTGCTG
>2180
TGGGTAAGACAAGCAACAAAGTGGAGGCAAGAAAGAATTCTCAAACTCTCACTTCAATCCTTACCATCAAGTCCGTAGAGAAAGAAGACATGGCCGTTTACTGCCGATCACTGGTTGGTTCAAGATATTTGCTG
>2181
TGGGTAAGACAAGCAACAAAGTGGAGGCAAGAAAGAATTCTCAAACTCTCACTTCAATCCTTACCATCAAGTCCGTAGAGAAAGAAGACATGGCCGTTTACTGCCGATCACTGGTTGGTTCAAGATATTTGCTG
>2182
TGGGTAAGACAAGCAACAAAGTGGAGGCAAGAAAGAATTCTCAAACTCTCACTTCAATCCTTACCATCAAGTCCGTAGAGAAAGAAGACATGGCCGTTTACTGCCGATCACTGGTTGGTTCAAGATATTTGCTG
>2183
TGGGTAAGACAAGCAACAAAGTGGAGGCAAGAAAGAATTCTCAAACTCTCACTTCAATCCTTACCATCAAGTCCGTAGAGAAAGAAGACATGGCCGTTTACTGCCGATCACTGGTTGGTTCAAGATATTTGCTG
>2184
TGGGTAAGACAAGCAACAAAGTGGAGGCAAGAAAGAATTCTCAAACTCTCACTTCAATCCTTACCATCAAGTCCGTAGAGAAAGAAGACATGGCCGTTTACTGCCGATCACTGGTTGGTTCAAGATATTTGCTG
>2185
TGGGTAAGACAAGCAACAAAGTGGAGGCAAGAAAGAATTCTCAAACTCTCACTTCAATCCTTACCATCAAGTCCGTAGAGAAAGAAGACATGGCCGTTTACTGCCGATCACTGGTTGGTTCAAGATATTTGCTG
>2186
TGGGTAAGACAAGCAACAAAGTGGAGGCAAGAAAGAATTCTCAAACTCTCACTTCAATCCTTACCATCAAGTCCGTAGAGAAAGAAGACATGGCCGTTTACTGCCGATCACTGGTTGGTTCAAGATATTTGCTG
>2187
TGGGTAAGACAAGCAACAAAGTGGAGGCAAGAAAGAATTCTCAAACTCTCACTTCAATCCTTACCATCAAGTCCGTAGAGAAAGAAGACATGGCCGTTTACTGCCGATCACTGGTTGGTTCAAGATATTTGCTG
>2188
TGGGTAAGACAAGCAACAAAGTGGAGGCAAGAAAGAATTCTCAAACTCTCACTTCAATCCTTACCATCAAGTCCGTAGAGAAAGAAGACATGGCCGTTTACTGCCGATCACTGGTTGGTTCAAGATATTTGCTG
>2189
TGGGTAAGACAAGCAACAAAGTGGAGGCAAGAAAGAATTCTCAAACTCTCACTTCAATCCTTACCATCAAGTCCGTAGAGAAAGAAGACATGGCCGTTTACTGCCGATCACTGGTTGGTTCAAGATATTTGCTG
>2190
TGGGTAAGACAAGCAACAAAGTGGAGGCAAGAAAGAATTCTCAAACTCTCACTTCAATCCTTACCATCAAGTCCGTAGAGAAAGAAGACATGGCCGTTTACTGCCGATCACTGGTTGGTTCAAGATATTTGCTG
>2191
TGGGTAAGACAAGCAACAAAGTGGAGGCAAGAAAGAATTCTCAAACTCTCACTTCAATCCTTACCATCAAGTCCGTAGAGAAAGAAGACATGGCCGTTTACTGCCGATCACTGGTTGGTTCAAGATATTTGCTG
>2192
TGGGTAAGACAAGCAACAAAGTGGAGGCAAGAAAGAATTCTCAAACTCTCACTTCAATCCTTACCATCAAGTCCGTAGAGAAAGAAGACATGGCCGTTTACTGCCGATCACTGGTTGGTTCAAGATATTTGCTG
>2193
TGGGTAAGACAAGCAACAAAGTGGAGGCAAGAAAGAATTCTCAAACTCTCACTTCAATCCTTACCATCAAGTCCGTAGAGAAAGAAGACATGGCCGTTTACTGCCGATCACTGGTTGGTTCAAGATATTTGCTG
>2194
TGGGTAAGACAAGCAACAAAGTGGAGGCAAGAAAGAATTCTCAAACTCTCACTTCAATCCTTACCATCAAGTCCGTAGAGAAAGAAGACATGGCCGTTTACTGCCGATCACTGGTTGGTTCAAGATATTTGCTG
>2195
TGGGTAAGACAAGCAACAAAGTGGAGGCAAGAAAGAATTCTCAAACTCTCACTTCAATCCTTACCATCAAGTCCGTAGAGAAAGAAGACATGGCCGTTTACTGCCGATCACTGGTTGGTTCAAGATATTTGCTG
>2196
TGGGTAAGACAAGCAACAAAGTGGAGGCAAGAAAGAATTCTCAAACTCTCACTTCAATCCTTACCATCAAGTCCGTAGAGAAAGAAGACATGGCCGTTTACTGCCGATCACTGGTTGGTTCAAGATATTTGCTG
>2197
TGGGTAAGACAAGCAACAAAGTGGAGGCAAGAAAGAATTCTCAAACTCTCACTTCAATCCTTACCATCAAGTCCGTAGAGAAAGAAGACATGGCCGTTTACTGCCGATCACTGGTTGGTTCAAGATATTTGCTG
>2198
TGGGTAAGACAAGCAACAAAGTGGAGGCAAGAAAGAATTCTCAAACTCTCACTTCAATCCTTACCATCAAGTCCGTAGAGAAAGAAGACATGGCCGTTTACTGCCGATCACTGGTTGGTTCAAGATATTTGCTG
>2199
TGGGTAAGACAAGCAACAAAGTGGAGGCAAGAAAGAATTCTCAAACTCTCACTTCAATCCTTACCATCAAGTCCGTAGAGAAAGAAGACATGGCCGTTTACTGCCGATCACTGGTTGGTTCAAGATATTTGCTG
>2200
TGGGTAAGACAAGCAACAAAGTGGAGGCAAGAAAGAATTCTCAAACTCTCACTTCAATCCTTACCATCAAGTCCGTAGAGAAAGAAGACATGGCCGTTTACTGCCGATCACTGGTTGGTTCAAGATATTTGCTG
>2201
TGGGTAAGACAAGCAACAAAGTGGAGGCAAGAAAGAATTCTCAAACTCTCACTTCAATCCTTACCATCAAGTCCGTAGAGAAAGAAGACATGGCCGTTTACTGCCGATCACTGGTTGGTTCAAGATATTTGCTG
>2202
TGGGTAAGACAAGCAACAAAGTGGAGGCAAGAAAGAATTCTCAAACTCTCACTTCAATCCTTACCATCAAGTCCGTAGAGAAAGAAGACATGGCCGTTTACTGCCGATCACTGGTTGGTTCAAGATATTTGCTG
>2203
TGGGTAAGACAAGCAACAAAGTGGAGGCAAGAAAGAATTCTCAAACTCTCACTTCAATCCTTACCATCAAGTCCGTAGAGAAAGAAGACATGGCCGTTTACTGCCGATCACTGGTTGGTTCAAGATATTTGCTG
>2204
TGGGTAAGACAAGCAACAAAGTGGAGGCAAGAAAGAATTCTCAAACTCTCACTTCAATCCTTACCATCAAGTCCGTAGAGAAAGAAGACATGGCCGTTTACTGCCGATCACTGGTTGGTTCAAGATATTTGCTG
>2205
TGGGTAAGACAAGCAACAAAGTGGAGGCAAGAAAGAATTCTCAAACTCTCACTTCAATCCTTACCATCAAGTCCGTAGAGAAAGAAGACATGGCCGTTTACTGCCGATCACTGGTTGGTTCAAGATATTTGCTG
>2206
TGGGTAAGACAAGCAACAAAGTGGAGGCAAGAAAGAATTCTCAAACTCTCACTTCAATCCTTACCATCAAGTCCGTAGAGAAAGAAGACATGGCCGTTTACTGCCGATCACTGGTTGGTTCAAGATATTTGCTG
>2207
TGGGTAAGACAAGCAACAAAGTGGAGGCAAGAAAGAATTCTCAAACTCTCACTTCAATCCTTACCATCAAGTCCGTAGAGAAAGAAGACATGGCCGTTTACTGCCGATCACTGGTTGGTTCAAGATATTTGCTG
>2208
TGGGTAAGACAAGCAACAAAGTGGAGGCAAGAAAGAATTCTCAAACTCTCACTTCAATCCTTACCATCAAGTCCGTAGAGAAAGAAGACATGGCCGTTTACTGCCGATCACTGGTTGGTTCAAGATATTTGCTG
>2209
TGGGTAAGACAAGCAACAAAGTGGAGGCAAGAAAGAATTCTCAAACTCTCACTTCAATCCTTACCATCAAGTCCGTAGAGAAAGAAGACATGGCCGTTTACTGCCGATCACTGGTTGGTTCAAGATATTTGCTG
>2210
TGGGTAAGACAAGCAACAAAGTGGAGGCAAGAAAGAATTCTCAAACTCTCACTTCAATCCTTACCATCAAGTCCGTAGAGAAAGAAGACATGGCCGTTTACTGCCGATCACTGGTTGGTTCAAGATATTTGCTG
>2211
TGGGTAAGACAAGCAACAAAGTGGAGGCAAGAAAGAATTCTCAAACTCTCACTTCAATCCTTACCATCAAGTCCGTAGAGAAAGAAGACATGGCCGTTTACTGCCGATCACTGGTTGGTTCAAGATATTTGCTG
>2212
TGGGTAAGACAAGCAACAAAGTGGAGGCAAGAAAGAATTCTCAAACTCTCACTTCAATCCTTACCATCAAGTCCGTAGAGAAAGAAGACATGGCCGTTTACTGCCGATCACTGGTTGGTTCAAGATATTTGCTG
>2213
TGGGTAAGACAAGCAACAAAGTGGAGGCAAGAAAGAATTCTCAAACTCTCACTTCAATCCTTACCATCAAGTCCGTAGAGAAAGAAGACATGGCCGTTTACTGCCGATCACTGGTTGGTTCAAGATATTTGCTG
>2214
TGGGTAAGACAAGCAACAAAGTGGAGGCAAGAAAGAATTCTCAAACTCTCACTTCAATCCTTACCATCAAGTCCGTAGAGAAAGAAGACATGGCCGTTTACTGCCGATCACTGGTTGGTTCAAGATATTTGCTG
>2215
TGGGTAAGACAAGCAACAAAGTGGAGGCAAGAAAGAATTCTCAAACTCTCACTTCAATCCTTACCATCAAGTCCGTAGAGAAAGAAGACATGGCCGTTTACTGCCGATCACTGGTTGGTTCAAGATATTTGCTG
>2216
TGGGTAAGACAAGCAACAAAGTGGAGGCAAGAAAGAATTCTCAAACTCTCACTTCAATCCTTACCATCAAGTCCGTAGAGAAAGAAGACATGGCCGTTTACTGCCGATCACTGGTTGGTTCAAGATATTTGCTG
>2217
TGGGTAAGACAAGCAACAAAGTGGAGGCAAGAAAGAATTCTCAAACTCTCACTTCAATCCTTACCATCAAGTCCGTAGAGAAAGAAGACATGGCCGTTTACTGCCGATCACTGGTTGGTTCAAGATATTTGCTG
>2218
TGGGTAAGACAAGCAACAAAGTGGAGGCAAGAAAGAATTCTCAAACTCTCACTTCAATCCTTACCATCAAGTCCGTAGAGAAAGAAGACATGGCCGTTTACTGCCGATCACTGGTTGGTTCAAGATATTTGCTG
>2219
TGGGTAAGACAAGCAACAAAGTGGAGGCAAGAAAGAATTCTCAAACTCTCACTTCAATCCTTACCATCAAGTCCGTAGAGAAAGAAGACATGGCCGTTTACTGCCGATCACTGGTTGGTTCAAGATATTTGCTG
>2220
TGGGTAAGACAAGCAACAAAGTGGAGGCAAGAAAGAATTCTCAAACTCTCACTTCAATCCTTACCATCAAGTCCGTAGAGAAAGAAGACATGGCCGTTTACTGCCGATCACTGGTTGGTTCAAGATATTTGCTG
>2221
TGGGTAAGACAAGCAACAAAGTGGAGGCAAGAAAGAATTCTCAAACTCTCACTTCAATCCTTACCATCAAGTCCGTAGAGAAAGAAGACATGGCCGTTTACTGCCGATCACTGGTTGGTTCAAGATATTTGCTG
>2222
TGGGTAAGACAAGCAACAAAGTGGAGGCAAGAAAGAATTCTCAAACTCTCACTTCAATCCTTACCATCAAGTCCGTAGAGAAAGAAGACATGGCCGTTTACTGCCGATCACTGGTTGGTTCAAGATATTTGCTG
>2223
TGGGTAAGACAAGCAACAAAGTGGAGGCAAGAAAGAATTCTCAAACTCTCACTTCAATCCTTACCATCAAGTCCGTAGAGAAAGAAGACATGGCCGTTTACTGCCGATCACTGGTTGGTTCAAGATATTTGCTG
>2224
TGGGTAAGACAAGCAACAAAGTGGAGGCAAGAAAGAATTCTCAAACTCTCACTTCAATCCTTACCATCAAGTCCGTAGAGAAAGAAGACATGGCCGTTTACTGCCGATCACTGGTTGGTTCAAGATATTTGCTG
>2225
TGGGTAAGACAAGCAACAAAGTGGAGGCAAGAAAGAATTCTCAAACTCTCACTTCAATCCTTACCATCAAGTCCGTAGAGAAAGAAGACATGGCCGTTTACTGCCGATCACTGGTTGGTTCAAGATATTTGCTG
>2226
TGGGTAAGACAAGCAACAAAGTGGAGGCAAGAAAGAATTCTCAAACTCTCACTTCAATCCTTACCATCAAGTCCGTAGAGAAAGAAGACATGGCCGTTTACTGCCGATCACTGGTTGGTTCAAGATATTTGCTG
>2227
TGGGTAAGACAAGCAACAAAGTGGAGGCAAGAAAGAATTCTCAAACTCTCACTTCAATCCTTACCATCAAGTCCGTAGAGAAAGAAGACATGGCCGTTTACTGCCGATCACTGGTTGGTTCAAGATATTTGCTG
>2228
TGGGTAAGACAAGCAACAAAGTGGAGGCAAGAAAGAATTCTCAAACTCTCACTTCAATCCTTACCATCAAGTCCGTAGAGAAAGAAGACATGGCCGTTTACTGCCGATCACTGGTTGGTTCAAGATATTTGCTG
>2229
TGGGTAAGACAAGCAACAAAGTGGAGGCAAGAAAGAATTCTCAAACTCTCACTTCAATCCTTACCATCAAGTCCGTAGAGAAAGAAGACATGGCCGTTTACTGCCGATCACTGGTTGGTTCAAGATATTTGCTG
>2230
TGGGTAAGACAAGCAACAAAGTGGAGGCAAGAAAGAATTCTCAAACTCTCACTTCAATCCTTACCATCAAGTCCGTAGAGAAAGAAGACATGGCCGTTTACTGCCGATCACTGGTTGGTTCAAGATATTTGCTG
>2231
TGGGTAAGACAAGCAACAAAGTGGAGGCAAGAAAGAATTCTCAAACTCTCACTTCAATCCTTACCATCAAGTCCGTAGAGAAAGAAGACATGGCCGTTTACTGCCGATCACTGGTTGGTTCAAGATATTTGCTG
>2232
TGGGTAAGACAAGCAACAAAGTGGAGGCAAGAAAGAATTCTCAAACTCTCACTTCAATCCTTACCATCAAGTCCGTAGAGAAAGAAGACATGGCCGTTTACTGCCGATCACTGGTTGGTTCAAGATATTTGCTG
>2233
TGGGTAAGACAAGCAACAAAGTGGAGGCAAGAAAGAATTCTCAAACTCTCACTTCAATCCTTACCATCAAGTCCGTAGAGAAAGAAGACATGGCCGTTTACTGCCGATCACTGGTTGGTTCAAGATATTTGCTG
>2234
TGGGTAAGACAAGCAACAAAGTGGAGGCAAGAAAGAATTCTCAAACTCTCACTTCAATCCTTACCATCAAGTCCGTAGAGAAAGAAGACATGGCCGTTTACTGCCGATCACTGGTTGGTTCAAGATATTTGCTG
>2235
TGGGTAAGACAAGCAACAAAGTGGAGGCAAGAAAGAATTCTCAAACTCTCACTTCAATCCTTACCATCAAGTCCGTAGAGAAAGAAGACATGGCCGTTTACTGCCGATCACTGGTTGGTTCAAGATATTTGCTG
>2236
TGGGTAAGACAAGCAACAAAGTGGAGGCAAGAAAGAATTCTCAAACTCTCACTTCAATCCTTACCATCAAGTCCGTAGAGAAAGAAGACATGGCCGTTTACTGCCGATCACTGGTTGGTTCAAGATATTTGCTG
>2237
TGGGTAAGACAAGCAACAAAGTGGAGGCAAGAAAGAATTCTCAAACTCTCACTTCAATCCTTACCATCAAGTCCGTAGAGAAAGAAGACATGGCCGTTTACTGCCGATCACTGGTTGGTTCAAGATATTTGCTG
>2238
TGGGTAAGACAAGCAACAAAGTGGAGGCAAGAAAGAATTCTCAAACTCTCACTTCAATCCTTACCATCAAGTCCGTAGAGAAAGAAGACATGGCCGTTTACTGCCGATCACTGGTTGGTTCAAGATATTTGCTG
>2239
TGGGTAAGACAAGCAACAAAGTGGAGGCAAGAAAGAATTCTCAAACTCTCACTTCAATCCTTACCATCAAGTCCGTAGAGAAAGAAGACATGGCCGTTTACTGCCGATCACTGGTTGGTTCAAGATATTTGCTG
>2240
TGGGTAAGACAAGCAACAAAGTGGAGGCAAGAAAGAATTCTCAAACTCTCACTTCAATCCTTACCATCAAGTCCGTAGAGAAAGAAGACATGGCCGTTTACTGCCGATCACTGGTTGGTTCAAGATATTTGCTG
>2241
TGGGTAAGACAAGCAACAAAGTGGAGGCAAGAAAGAATTCTCAAACTCTCACTTCAATCCTTACCATCAAGTCCGTAGAGAAAGAAGACATGGCCGTTTACTGCCGATCACTGGTTGGTTCAAGATATTTGCTG
>2242
TGGGTAAGACAAGCAACAAAGTGGAGGCAAGAAAGAATTCTCAAACTCTCACTTCAATCCTTACCATCAAGTCCGTAGAGAAAGAAGACATGGCCGTTTACTGCCGATCACTGGTTGGTTCAAGATATTTGCTG
>2243
TGGGTAAGACAAGCAACAAAGTGGAGGCAAGAAAGAATTCTCAAACTCTCACTTCAATCCTTACCATCAAGTCCGTAGAGAAAGAAGACATGGCCGTTTACTGCCGATCACTGGTTGGTTCAAGATATTTGCTG
>2244
TGGGTAAGACAAGCAACAAAGTGGAGGCAAGAAAGAATTCTCAAACTCTCACTTCAATCCTTACCATCAAGTCCGTAGAGAAAGAAGACATGGCCGTTTACTGCCGATCACTGGTTGGTTCAAGATATTTGCTG
>2245
TGGGTAAGACAAGCAACAAAGTGGAGGCAAGAAAGAATTCTCAAACTCTCACTTCAATCCTTACCATCAAGTCCGTAGAGAAAGAAGACATGGCCGTTTACTGCCGATCACTGGTTGGTTCAAGATATTTGCTG
>2246
TGGGTAAGACAAGCAACAAAGTGGAGGCAAGAAAGAATTCTCAAACTCTCACTTCAATCCTTACCATCAAGTCCGTAGAGAAAGAAGACATGGCCGTTTACTGCCGATCACTGGTTGGTTCAAGATATTTGCTG
>2247
TGGGTAAGACAAGCAACAAAGTGGAGGCAAGAAAGAATTCTCAAACTCTCACTTCAATCCTTACCATCAAGTCCGTAGAGAAAGAAGACATGGCCGTTTACTGCCGATCACTGGTTGGTTCAAGATATTTGCTG
>2248
TGGGTAAGACAAGCAACAAAGTGGAGGCAAGAAAGAATTCTCAAACTCTCACTTCAATCCTTACCATCAAGTCCGTAGAGAAAGAAGACATGGCCGTTTACTGCCGATCACTGGTTGGTTCAAGATATTTGCTG
>2249
TGGGTAAGACAAGCAACAAAGTGGAGGCAAGAAAGAATTCTCAAACTCTCACTTCAATCCTTACCATCAAGTCCGTAGAGAAAGAAGACATGGCCGTTTACTGCCGATCACTGGTTGGTTCAAGATATTTGCTG
>2250
TGGGTAAGACAAGCAACAAAGTGGAGGCAAGAAAGAATTCTCAAACTCTCACTTCAATCCTTACCATCAAGTCCGTAGAGAAAGAAGACATGGCCGTTTACTGCCGATCACTGGTTGGTTCAAGATATTTGCTG
>2251
TGGGTAAGACAAGCAACAAAGTGGAGGCAAGAAAGAATTCTCAAACTCTCACTTCAATCCTTACCATCAAGTCCGTAGAGAAAGAAGACATGGCCGTTTACTGCCGATCACTGGTTGGTTCAAGATATTTGCTG
>2252
TGGGTAAGACAAGCAACAAAGTGGAGGCAAGAAAGAATTCTCAAACTCTCACTTCAATCCTTACCATCAAGTCCGTAGAGAAAGAAGACATGGCCGTTTACTGCCGATCACTGGTTGGTTCAAGATATTTGCTG
>2253
TGGGTAAGACAAGCAACAAAGTGGAGGCAAGAAAGAATTCTCAAACTCTCACTTCAATCCTTACCATCAAGTCCGTAGAGAAAGAAGACATGGCCGTTTACTGCCGATCACTGGTTGGTTCAAGATATTTGCTG
>2254
TGGGTAAGACAAGCAACAAAGTGGAGGCAAGAAAGAATTCTCAAACTCTCACTTCAATCCTTACCATCAAGTCCGTAGAGAAAGAAGACATGGCCGTTTACTGCCGATCACTGGTTGGTTCAAGATATTTGCTG
>2255
TGGGTAAGACAAGCAACAAAGTGGAGGCAAGAAAGAATTCTCAAACTCTCACTTCAATCCTTACCATCAAGTCCGTAGAGAAAGAAGACATGGCCGTTTACTGCCGATCACTGGTTGGTTCAAGATATTTGCTG
>2256
TGGGTAAGACAAGCAACAAAGTGGAGGCAAGAAAGAATTCTCAAACTCTCACTTCAATCCTTACCATCAAGTCCGTAGAGAAAGAAGACATGGCCGTTTACTGCCGATCACTGGTTGGTTCAAGATATTTGCTG
>2257
TGGGTAAGACAAGCAACAAAGTGGAGGCAAGAAAGAATTCTCAAACTCTCACTTCAATCCTTACCATCAAGTCCGTAGAGAAAGAAGACATGGCCGTTTACTGCCGATCACTGGTTGGTTCAAGATATTTGCTG
>2258
TGGGTAAGACAAGCAACAAAGTGGAGGCAAGAAAGAATTCTCAAACTCTCACTTCAATCCTTACCATCAAGTCCGTAGAGAAAGAAGACATGGCCGTTTACTGCCGATCACTGGTTGGTTCAAGATATTTGCTG
>2259
TGGGTAAGACAAGCAACAAAGTGGAGGCAAGAAAGAATTCTCAAACTCTCACTTCAATCCTTACCATCAAGTCCGTAGAGAAAGAAGACATGGCCGTTTACTGCCGATCACTGGTTGGTTCAAGATATTTGCTG
>2260
TGGGTAAGACAAGCAACAAAGTGGAGGCAAGAAAGAATTCTCAAACTCTCACTTCAATCCTTACCATCAAGTCCGTAGAGAAAGAAGACATGGCCGTTTACTGCCGATCACTGGTTGGTTCAAGATATTTGCTG
>2261
TGGGTAAGACAAGCAACAAAGTGGAGGCAAGAAAGAATTCTCAAACTCTCACTTCAATCCTTACCATCAAGTCCGTAGAGAAAGAAGACATGGCCGTTTACTGCCGATCACTGGTTGGTTCAAGATATTTGCTG
>2262
TGGGTAAGACAAGCAACAAAGTGGAGGCAAGAAAGAATTCTCAAACTCTCACTTCAATCCTTACCATCAAGTCCGTAGAGAAAGAAGACATGGCCGTTTACTGCCGATCACTGGTTGGTTCAAGATATTTGCTG
>2263
TGGGTAAGACAAGCAACAAAGTGGAGGCAAGAAAGAATTCTCAAACTCTCACTTCAATCCTTACCATCAAGTCCGTAGAGAAAGAAGACATGGCCGTTTACTGCCGATCACTGGTTGGTTCAAGATATTTGCTG
>2264
TGGGTAAGACAAGCAACAAAGTGGAGGCAAGAAAGAATTCTCAAACTCTCACTTCAATCCTTACCATCAAGTCCGTAGAGAAAGAAGACATGGCCGTTTACTGCCGATCACTGGTTGGTTCAAGATATTTGCTG
>2265
TGGGTAAGACAAGCAACAAAGTGGAGGCAAGAAAGAATTCTCAAACTCTCACTTCAATCCTTACCATCAAGTCCGTAGAGAAAGAAGACATGGCCGTTTACTGCCGATCACTGGTTGGTTCAAGATATTTGCTG
>2266
TGGGTAAGACAAGCAACAAAGTGGAGGCAAGAAAGAATTCTCAAACTCTCACTTCAATCCTTACCATCAAGTCCGTAGAGAAAGAAGACATGGCCGTTTACTGCCGATCACTGGTTGGTTCAAGATATTTGCTG
>2267
TGGGTAAGACAAGCAACAAAGTGGAGGCAAGAAAGAATTCTCAAACTCTCACTTCAATCCTTACCATCAAGTCCGTAGAGAAAGAAGACATGGCCGTTTACTGCCGATCACTGGTTGGTTCAAGATATTTGCTG
>2268
TGGGTAAGACAAGCAACAAAGTGGAGGCAAGAAAGAATTCTCAAACTCTCACTTCAATCCTTACCATCAAGTCCGTAGAGAAAGAAGACATGGCCGTTTACTGCCGATCACTGGTTGGTTCAAGATATTTGCTG
>2269
TGGGTAAGACAAGCAACAAAGTGGAGGCAAGAAAGAATTCTCAAACTCTCACTTCAATCCTTACCATCAAGTCCGTAGAGAAAGAAGACATGGCCGTTTACTGCCGATCACTGGTTGGTTCAAGATATTTGCTG
>2270
TGGGTAAGACAAGCAACAAAGTGGAGGCAAGAAAGAATTCTCAAACTCTCACTTCAATCCTTACCATCAAGTCCGTAGAGAAAGAAGACATGGCCGTTTACTGCCGATCACTGGTTGGTTCAAGATATTTGCTG
>2271
TGGGTAAGACAAGCAACAAAGTGGAGGCAAGAAAGAATTCTCAAACTCTCACTTCAATCCTTACCATCAAGTCCGTAGAGAAAGAAGACATGGCCGTTTACTGCCGATCACTGGTTGGTTCAAGATATTTGCTG
>2272
TGGGTAAGACAAGCAACAAAGTGGAGGCAAGAAAGAATTCTCAAACTCTCACTTCAATCCTTACCATCAAGTCCGTAGAGAAAGAAGACATGGCCGTTTACTGCCGATCACTGGTTGGTTCAAGATATTTGCTG
>2273
TGGGTAAGACAAGCAACAAAGTGGAGGCAAGAAAGAATTCTCAAACTCTCACTTCAATCCTTACCATCAAGTCCGTAGAGAAAGAAGACATGGCCGTTTACTGCCGATCACTGGTTGGTTCAAGATATTTGCTG
>2274
TGGGTAAGACAAGCAACAAAGTGGAGGCAAGAAAGAATTCTCAAACTCTCACTTCAATCCTTACCATCAAGTCCGTAGAGAAAGAAGACATGGCCGTTTACTGCCGATCACTGGTTGGTTCAAGATATTTGCTG
>2275
TGGGTAAGACAAGCAACAAAGTGGAGGCAAGAAAGAATTCTCAAACTCTCACTTCAATCCTTACCATCAAGTCCGTAGAGAAAGAAGACATGGCCGTTTACTGCCGATCACTGGTTGGTTCAAGATATTTGCTG
>2276
TGGGTAAGACAAGCAACAAAGTGGAGGCAAGAAAGAATTCTCAAACTCTCACTTCAATCCTTACCATCAAGTCCGTAGAGAAAGAAGACATGGCCGTTTACTGCCGATCACTGGTTGGTTCAAGATATTTGCTG
>2277
TGGGTAAGACAAGCAACAAAGTGGAGGCAAGAAAGAATTCTCAAACTCTCACTTCAATCCTTACCATCAAGTCCGTAGAGAAAGAAGACATGGCCGTTTACTGCCGATCACTGGTTGGTTCAAGATATTTGCTG
>2278
TGGGTAAGACAAGCAACAAAGTGGAGGCAAGAAAGAATTCTCAAACTCTCACTTCAATCCTTACCATCAAGTCCGTAGAGAAAGAAGACATGGCCGTTTACTGCCGATCACTGGTTGGTTCAAGATATTTGCTG
>2279
TGGGTAAGACAAGCAACAAAGTGGAGGCAAGAAAGAATTCTCAAACTCTCACTTCAATCCTTACCATCAAGTCCGTAGAGAAAGAAGACATGGCCGTTTACTGCCGATCACTGGTTGGTTCAAGATATTTGCTG
>2280
TGGGTAAGACAAGCAACAAAGTGGAGGCAAGAAAGAATTCTCAAACTCTCACTTCAATCCTTACCATCAAGTCCGTAGAGAAAGAAGACATGGCCGTTTACTGCCGATCACTGGTTGGTTCAAGATATTTGCTG
>2281
TGGGTAAGACAAGCAACAAAGTGGAGGCAAGAAAGAATTCTCAAACTCTCACTTCAATCCTTACCATCAAGTCCGTAGAGAAAGAAGACATGGCCGTTTACTGCCGATCACTGGTTGGTTCAAGATATTTGCTG
>2282
TGGGTAAGACAAGCAACAAAGTGGAGGCAAGAAAGAATTCTCAAACTCTCACTTCAATCCTTACCATCAAGTCCGTAGAGAAAGAAGACATGGCCGTTTACTGCCGATCACTGGTTGGTTCAAGATATTTGCTG
>2283
TGGGTAAGACAAGCAACAAAGTGGAGGCAAGAAAGAATTCTCAAACTCTCACTTCAATCCTTACCATCAAGTCCGTAGAGAAAGAAGACATGGCCGTTTACTGCCGATCACTGGTTGGTTCAAGATATTTGCTG
>2284
TGGGTAAGACAAGCAACAAAGTGGAGGCAAGAAAGAATTCTCAAACTCTCACTTCAATCCTTACCATCAAGTCCGTAGAGAAAGAAGACATGGCCGTTTACTGCCGATCACTGGTTGGTTCAAGATATTTGCTG
>2285
TGGGTAAGACAAGCAACAAAGTGGAGGCAAGAAAGAATTCTCAAACTCTCACTTCAATCCTTACCATCAAGTCCGTAGAGAAAGAAGACATGGCCGTTTACTGCCGATCACTGGTTGGTTCAAGATATTTGCTG
>2286
TGGGTAAGACAAGCAACAAAGTGGAGGCAAGAAAGAATTCTCAAACTCTCACTTCAATCCTTACCATCAAGTCCGTAGAGAAAGAAGACATGGCCGTTTACTGCCGATCACTGGTTGGTTCAAGATATTTGCTG
>2287
TGGGTAAGACAAGCAACAAAGTGGAGGCAAGAAAGAATTCTCAAACTCTCACTTCAATCCTTACCATCAAGTCCGTAGAGAAAGAAGACATGGCCGTTTACTGCCGATCACTGGTTGGTTCAAGATATTTGCTG
>2288
TGGGTAAGACAAGCAACAAAGTGGAGGCAAGAAAGAATTCTCAAACTCTCACTTCAATCCTTACCATCAAGTCCGTAGAGAAAGAAGACATGGCCGTTTACTGCCGATCACTGGTTGGTTCAAGATATTTGCTG
>2289
TGGGTAAGACAAGCAACAAAGTGGAGGCAAGAAAGAATTCTCAAACTCTCACTTCAATCCTTACCATCAAGTCCGTAGAGAAAGAAGACATGGCCGTTTACTGCCGATCACTGGTTGGTTCAAGATATTTGCTG
>2290
TGGGTAAGACAAGCAACAAAGTGGAGGCAAGAAAGAATTCTCAAACTCTCACTTCAATCCTTACCATCAAGTCCGTAGAGAAAGAAGACATGGCCGTTTACTGCCGATCACTGGTTGGTTCAAGATATTTGCTG
>2291
TGGGTAAGACAAGCAACAAAGTGGAGGCAAGAAAGAATTCTCAAACTCTCACTTCAATCCTTACCATCAAGTCCGTAGAGAAAGAAGACATGGCCGTTTACTGCCGATCACTGGTTGGTTCAAGATATTTGCTG
>2292
TGGGTAAGACAAGCAACAAAGTGGAGGCAAGAAAGAATTCTCAAACTCTCACTTCAATCCTTACCATCAAGTCCGTAGAGAAAGAAGACATGGCCGTTTACTGCCGATCACTGGTTGGTTCAAGATATTTGCTG
>2293
TGGGTAAGACAAGCAACAAAGTGGAGGCAAGAAAGAATTCTCAAACTCTCACTTCAATCCTTACCATCAAGTCCGTAGAGAAAGAAGACATGGCCGTTTACTGCCGATCACTGGTTGGTTCAAGATATTTGCTG
>2294
TGGGTAAGACAAGCAACAAAGTGGAGGCAAGAAAGAATTCTCAAACTCTCACTTCAATCCTTACCATCAAGTCCGTAGAGAAAGAAGACATGGCCGTTTACTGCCGATCACTGGTTGGTTCAAGATATTTGCTG
>2295
TGGGTAAGACAAGCAACAAAGTGGAGGCAAGAAAGAATTCTCAAACTCTCACTTCAATCCTTACCATCAAGTCCGTAGAGAAAGAAGACATGGCCGTTTACTGCCGATCACTGGTTGGTTCAAGATATTTGCTG
>2296
TGGGTAAGACAAGCAACAAAGTGGAGGCAAGAAAGAATTCTCAAACTCTCACTTCAATCCTTACCATCAAGTCCGTAGAGAAAGAAGACATGGCCGTTTACTGCCGATCACTGGTTGGTTCAAGATATTTGCTG
>2297
TGGGTAAGACAAGCAACAAAGTGGAGGCAAGAAAGAATTCTCAAACTCTCACTTCAATCCTTACCATCAAGTCCGTAGAGAAAGAAGACATGGCCGTTTACTGCCGATCACTGGTTGGTTCAAGATATTTGCTG
>2298
TGGGTAAGACAAGCAACAAAGTGGAGGCAAGAAAGAATTCTCAAACTCTCACTTCAATCCTTACCATCAAGTCCGTAGAGAAAGAAGACATGGCCGTTTACTGCCGATCACTGGTTGGTTCAAGATATTTGCTG
>2299
TGGGTAAGACAAGCAACAAAGTGGAGGCAAGAAAGAATTCTCAAACTCTCACTTCAATCCTTACCATCAAGTCCGTAGAGAAAGAAGACATGGCCGTTTACTGCCGATCACTGGTTGGTTCAAGATATTTGCTG
>2300
TGGGTAAGACAAGCAACAAAGTGGAGGCAAGAAAGAATTCTCAAACTCTCACTTCAATCCTTACCATCAAGTCCGTAGAGAAAGAAGACATGGCCGTTTACTGCCGATCACTGGTTGGTTCAAGATATTTGCTG
>2301
TGGGTAAGACAAGCAACAAAGTGGAGGCAAGAAAGAATTCTCAAACTCTCACTTCAATCCTTACCATCAAGTCCGTAGAGAAAGAAGACATGGCCGTTTACTGCCGATCACTGGTTGGTTCAAGATATTTGCTG
>2302
TGGGTAAGACAAGCAACAAAGTGGAGGCAAGAAAGAATTCTCAAACTCTCACTTCAATCCTTACCATCAAGTCCGTAGAGAAAGAAGACATGGCCGTTTACTGCCGATCACTGGTTGGTTCAAGATATTTGCTG
>2303
TGGGTAAGACAAGCAACAAAGTGGAGGCAAGAAAGAATTCTCAAACTCTCACTTCAATCCTTACCATCAAGTCCGTAGAGAAAGAAGACATGGCCGTTTACTGCCGATCACTGGTTGGTTCAAGATATTTGCTG
>2304
TGGGTAAGACAAGCAACAAAGTGGAGGCAAGAAAGAATTCTCAAACTCTCACTTCAATCCTTACCATCAAGTCCGTAGAGAAAGAAGACATGGCCGTTTACTGCCGATCACTGGTTGGTTCAAGATATTTGCTG
>2305
TGGGTAAGACAAGCAACAAAGTGGAGGCAAGAAAGAATTCTCAAACTCTCACTTCAATCCTTACCATCAAGTCCGTAGAGAAAGAAGACATGGCCGTTTACTGCCGATCACTGGTTGGTTCAAGATATTTGCTG
>2306
TGGGTAAGACAAGCAACAAAGTGGAGGCAAGAAAGAATTCTCAAACTCTCACTTCAATCCTTACCATCAAGTCCGTAGAGAAAGAAGACATGGCCGTTTACTGCCGATCACTGGTTGGTTCAAGATATTTGCTG
>2307
TGGGTAAGACAAGCAACAAAGTGGAGGCAAGAAAGAATTCTCAAACTCTCACTTCAATCCTTACCATCAAGTCCGTAGAGAAAGAAGACATGGCCGTTTACTGCCGATCACTGGTTGGTTCAAGATATTTGCTG
>2308
TGGGTAAGACAAGCAACAAAGTGGAGGCAAGAAAGAATTCTCAAACTCTCACTTCAATCCTTACCATCAAGTCCGTAGAGAAAGAAGACATGGCCGTTTACTGCCGATCACTGGTTGGTTCAAGATATTTGCTG
>2309
TGGGTAAGACAAGCAACAAAGTGGAGGCAAGAAAGAATTCTCAAACTCTCACTTCAATCCTTACCATCAAGTCCGTAGAGAAAGAAGACATGGCCGTTTACTGCCGATCACTGGTTGGTTCAAGATATTTGCTG
>2310
TGGGTAAGACAAGCAACAAAGTGGAGGCAAGAAAGAATTCTCAAACTCTCACTTCAATCCTTACCATCAAGTCCGTAGAGAAAGAAGACATGGCCGTTTACTGCCGATCACTGGTTGGTTCAAGATATTTGCTG
>2311
TGGGTAAGACAAGCAACAAAGTGGAGGCAAGAAAGAATTCTCAAACTCTCACTTCAATCCTTACCATCAAGTCCGTAGAGAAAGAAGACATGGCCGTTTACTGCCGATCACTGGTTGGTTCAAGATATTTGCTG
>2312
TGGGTAAGACAAGCAACAAAGTGGAGGCAAGAAAGAATTCTCAAACTCTCACTTCAATCCTTACCATCAAGTCCGTAGAGAAAGAAGACATGGCCGTTTACTGCCGATCACTGGTTGGTTCAAGATATTTGCTG
>2313
TGGGTAAGACAAGCAACAAAGTGGAGGCAAGAAAGAATTCTCAAACTCTCACTTCAATCCTTACCATCAAGTCCGTAGAGAAAGAAGACATGGCCGTTTACTGCCGATCACTGGTTGGTTCAAGATATTTGCTG
>2314
TGGGTAAGACAAGCAACAAAGTGGAGGCAAGAAAGAATTCTCAAACTCTCACTTCAATCCTTACCATCAAGTCCGTAGAGAAAGAAGACATGGCCGTTTACTGCCGATCACTGGTTGGTTCAAGATATTTGCTG
>2315
TGGGTAAGACAAGCAACAAAGTGGAGGCAAGAAAGAATTCTCAAACTCTCACTTCAATCCTTACCATCAAGTCCGTAGAGAAAGAAGACATGGCCGTTTACTGCCGATCACTGGTTGGTTCAAGATATTTGCTG
>2316
TGGGTAAGACAAGCAACAAAGTGGAGGCAAGAAAGAATTCTCAAACTCTCACTTCAATCCTTACCATCAAGTCCGTAGAGAAAGAAGACATGGCCGTTTACTGCCGATCACTGGTTGGTTCAAGATATTTGCTG
>2317
TGGGTAAGACAAGCAACAAAGTGGAGGCAAGAAAGAATTCTCAAACTCTCACTTCAATCCTTACCATCAAGTCCGTAGAGAAAGAAGACATGGCCGTTTACTGCCGATCACTGGTTGGTTCAAGATATTTGCTG
>2318
TGGGTAAGACAAGCAACAAAGTGGAGGCAAGAAAGAATTCTCAAACTCTCACTTCAATCCTTACCATCAAGTCCGTAGAGAAAGAAGACATGGCCGTTTACTGCCGATCACTGGTTGGTTCAAGATATTTGCTG
>2319
TGGGTAAGACAAGCAACAAAGTGGAGGCAAGAAAGAATTCTCAAACTCTCACTTCAATCCTTACCATCAAGTCCGTAGAGAAAGAAGACATGGCCGTTTACTGCCGATCACTGGTTGGTTCAAGATATTTGCTG
>2320
TGGGTAAGACAAGCAACAAAGTGGAGGCAAGAAAGAATTCTCAAACTCTCACTTCAATCCTTACCATCAAGTCCGTAGAGAAAGAAGACATGGCCGTTTACTGCCGATCACTGGTTGGTTCAAGATATTTGCTG
>2321
TGGGTAAGACAAGCAACAAAGTGGAGGCAAGAAAGAATTCTCAAACTCTCACTTCAATCCTTACCATCAAGTCCGTAGAGAAAGAAGACATGGCCGTTTACTGCCGATCACTGGTTGGTTCAAGATATTTGCTG
>2322
TGGGTAAGACAAGCAACAAAGTGGAGGCAAGAAAGAATTCTCAAACTCTCACTTCAATCCTTACCATCAAGTCCGTAGAGAAAGAAGACATGGCCGTTTACTGCCGATCACTGGTTGGTTCAAGATATTTGCTG
>2323
TGGGTAAGACAAGCAACAAAGTGGAGGCAAGAAAGAATTCTCAAACTCTCACTTCAATCCTTACCATCAAGTCCGTAGAGAAAGAAGACATGGCCGTTTACTGCCGATCACTGGTTGGTTCAAGATATTTGCTG
>2324
TGGGTAAGACAAGCAACAAAGTGGAGGCAAGAAAGAATTCTCAAACTCTCACTTCAATCCTTACCATCAAGTCCGTAGAGAAAGAAGACATGGCCGTTTACTGCCGATCACTGGTTGGTTCAAGATATTTGCTG
>2325
TGGGTAAGACAAGCAACAAAGTGGAGGCAAGAAAGAATTCTCAAACTCTCACTTCAATCCTTACCATCAAGTCCGTAGAGAAAGAAGACATGGCCGTTTACTGCCGATCACTGGTTGGTTCAAGATATTTGCTG
>2326
TGGGTAAGACAAGCAACAAAGTGGAGGCAAGAAAGAATTCTCAAACTCTCACTTCAATCCTTACCATCAAGTCCGTAGAGAAAGAAGACATGGCCGTTTACTGCCGATCACTGGTTGGTTCAAGATATTTGCTG
>2327
TGGGTAAGACAAGCAACAAAGTGGAGGCAAGAAAGAATTCTCAAACTCTCACTTCAATCCTTACCATCAAGTCCGTAGAGAAAGAAGACATGGCCGTTTACTGCCGATCACTGGTTGGTTCAAGATATTTGCTG
>2328
TGGGTAAGACAAGCAACAAAGTGGAGGCAAGAAAGAATTCTCAAACTCTCACTTCAATCCTTACCATCAAGTCCGTAGAGAAAGAAGACATGGCCGTTTACTGCCGATCACTGGTTGGTTCAAGATATTTGCTG
>2329
TGGGTAAGACAAGCAACAAAGTGGAGGCAAGAAAGAATTCTCAAACTCTCACTTCAATCCTTACCATCAAGTCCGTAGAGAAAGAAGACATGGCCGTTTACTGCCGATCACTGGTTGGTTCAAGATATTTGCTG
>2330
TGGGTAAGACAAGCAACAAAGTGGAGGCAAGAAAGAATTCTCAAACTCTCACTTCAATCCTTACCATCAAGTCCGTAGAGAAAGAAGACATGGCCGTTTACTGCCGATCACTGGTTGGTTCAAGATATTTGCTG
>2331
TGGGTAAGACAAGCAACAAAGTGGAGGCAAGAAAGAATTCTCAAACTCTCACTTCAATCCTTACCATCAAGTCCGTAGAGAAAGAAGACATGGCCGTTTACTGCCGATCACTGGTTGGTTCAAGATATTTGCTG
>2332
TGGGTAAGACAAGCAACAAAGTGGAGGCAAGAAAGAATTCTCAAACTCTCACTTCAATCCTTACCATCAAGTCCGTAGAGAAAGAAGACATGGCCGTTTACTGCCGATCACTGGTTGGTTCAAGATATTTGCTG
>2333
TGGGTAAGACAAGCAACAAAGTGGAGGCAAGAAAGAATTCTCAAACTCTCACTTCAATCCTTACCATCAAGTCCGTAGAGAAAGAAGACATGGCCGTTTACTGCCGATCACTGGTTGGTTCAAGATATTTGCTG
>2334
TGGGTAAGACAAGCAACAAAGTGGAGGCAAGAAAGAATTCTCAAACTCTCACTTCAATCCTTACCATCAAGTCCGTAGAGAAAGAAGACATGGCCGTTTACTGCCGATCACTGGTTGGTTCAAGATATTTGCTG
>2335
TGGGTAAGACAAGCAACAAAGTGGAGGCAAGAAAGAATTCTCAAACTCTCACTTCAATCCTTACCATCAAGTCCGTAGAGAAAGAAGACATGGCCGTTTACTGCCGATCACTGGTTGGTTCAAGATATTTGCTG
>2336
TGGGTAAGACAAGCAACAAAGTGGAGGCAAGAAAGAATTCTCAAACTCTCACTTCAATCCTTACCATCAAGTCCGTAGAGAAAGAAGACATGGCCGTTTACTGCCGATCACTGGTTGGTTCAAGATATTTGCTG
>2337
TGGGTAAGACAAGCAACAAAGTGGAGGCAAGAAAGAATTCTCAAACTCTCACTTCAATCCTTACCATCAAGTCCGTAGAGAAAGAAGACATGGCCGTTTACTGCCGATCACTGGTTGGTTCAAGATATTTGCTG
>2338
TGGGTAAGACAAGCAACAAAGTGGAGGCAAGAAAGAATTCTCAAACTCTCACTTCAATCCTTACCATCAAGTCCGTAGAGAAAGAAGACATGGCCGTTTACTGCCGATCACTGGTTGGTTCAAGATATTTGCTG
>2339
TGGGTAAGACAAGCAACAAAGTGGAGGCAAGAAAGAATTCTCAAACTCTCACTTCAATCCTTACCATCAAGTCCGTAGAGAAAGAAGACATGGCCGTTTACTGCCGATCACTGGTTGGTTCAAGATATTTGCTG
>2340
TGGGTAAGACAAGCAACAAAGTGGAGGCAAGAAAGAATTCTCAAACTCTCACTTCAATCCTTACCATCAAGTCCGTAGAGAAAGAAGACATGGCCGTTTACTGCCGATCACTGGTTGGTTCAAGATATTTGCTG
>2341
TGGGTAAGACAAGCAACAAAGTGGAGGCAAGAAAGAATTCTCAAACTCTCACTTCAATCCTTACCATCAAGTCCGTAGAGAAAGAAGACATGGCCGTTTACTGCCGATCACTGGTTGGTTCAAGATATTTGCTG
>2342
TGGGTAAGACAAGCAACAAAGTGGAGGCAAGAAAGAATTCTCAAACTCTCACTTCAATCCTTACCATCAAGTCCGTAGAGAAAGAAGACATGGCCGTTTACTGCCGATCACTGGTTGGTTCAAGATATTTGCTG
>2343
TGGGTAAGACAAGCAACAAAGTGGAGGCAAGAAAGAATTCTCAAACTCTCACTTCAATCCTTACCATCAAGTCCGTAGAGAAAGAAGACATGGCCGTTTACTGCCGATCACTGGTTGGTTCAAGATATTTGCTG
>2344
TGGGTAAGACAAGCAACAAAGTGGAGGCAAGAAAGAATTCTCAAACTCTCACTTCAATCCTTACCATCAAGTCCGTAGAGAAAGAAGACATGGCCGTTTACTGCCGATCACTGGTTGGTTCAAGATATTTGCTG
>2345
TGGGTAAGACAAGCAACAAAGTGGAGGCAAGAAAGAATTCTCAAACTCTCACTTCAATCCTTACCATCAAGTCCGTAGAGAAAGAAGACATGGCCGTTTACTGCCGATCACTGGTTGGTTCAAGATATTTGCTG
>2346
TGGGTAAGACAAGCAACAAAGTGGAGGCAAGAAAGAATTCTCAAACTCTCACTTCAATCCTTACCATCAAGTCCGTAGAGAAAGAAGACATGGCCGTTTACTGCCGATCACTGGTTGGTTCAAGATATTTGCTG
>2347
TGGGTAAGACAAGCAACAAAGTGGAGGCAAGAAAGAATTCTCAAACTCTCACTTCAATCCTTACCATCAAGTCCGTAGAGAAAGAAGACATGGCCGTTTACTGCCGATCACTGGTTGGTTCAAGATATTTGCTG
>2348
TGGGTAAGACAAGCAACAAAGTGGAGGCAAGAAAGAATTCTCAAACTCTCACTTCAATCCTTACCATCAAGTCCGTAGAGAAAGAAGACATGGCCGTTTACTGCCGATCACTGGTTGGTTCAAGATATTTGCTG
>2349
TGGGTAAGACAAGCAACAAAGTGGAGGCAAGAAAGAATTCTCAAACTCTCACTTCAATCCTTACCATCAAGTCCGTAGAGAAAGAAGACATGGCCGTTTACTGCCGATCACTGGTTGGTTCAAGATATTTGCTG
>2350
TGGGTAAGACAAGCAACAAAGTGGAGGCAAGAAAGAATTCTCAAACTCTCACTTCAATCCTTACCATCAAGTCCGTAGAGAAAGAAGACATGGCCGTTTACTGCCGATCACTGGTTGGTTCAAGATATTTGCTG
>2351
TGGGTAAGACAAGCAACAAAGTGGAGGCAAGAAAGAATTCTCAAACTCTCACTTCAATCCTTACCATCAAGTCCGTAGAGAAAGAAGACATGGCCGTTTACTGCCGATCACTGGTTGGTTCAAGATATTTGCTG
>2352
TGGGTAAGACAAGCAACAAAGTGGAGGCAAGAAAGAATTCTCAAACTCTCACTTCAATCCTTACCATCAAGTCCGTAGAGAAAGAAGACATGGCCGTTTACTGCCGATCACTGGTTGGTTCAAGATATTTGCTG
>2353
TGGGTAAGACAAGCAACAAAGTGGAGGCAAGAAAGAATTCTCAAACTCTCACTTCAATCCTTACCATCAAGTCCGTAGAGAAAGAAGACATGGCCGTTTACTGCCGATCACTGGTTGGTTCAAGATATTTGCTG
>2354
TGGGTAAGACAAGCAACAAAGTGGAGGCAAGAAAGAATTCTCAAACTCTCACTTCAATCCTTACCATCAAGTCCGTAGAGAAAGAAGACATGGCCGTTTACTGCCGATCACTGGTTGGTTCAAGATATTTGCTG
>2355
TGGGTAAGACAAGCAACAAAGTGGAGGCAAGAAAGAATTCTCAAACTCTCACTTCAATCCTTACCATCAAGTCCGTAGAGAAAGAAGACATGGCCGTTTACTGCCGATCACTGGTTGGTTCAAGATATTTGCTG
>2356
TGGGTAAGACAAGCAACAAAGTGGAGGCAAGAAAGAATTCTCAAACTCTCACTTCAATCCTTACCATCAAGTCCGTAGAGAAAGAAGACATGGCCGTTTACTGCCGATCACTGGTTGGTTCAAGATATTTGCTG
>2357
TGGGTAAGACAAGCAACAAAGTGGAGGCAAGAAAGAATTCTCAAACTCTCACTTCAATCCTTACCATCAAGTCCGTAGAGAAAGAAGACATGGCCGTTTACTGCCGATCACTGGTTGGTTCAAGATATTTGCTG
>2358
TGGGTAAGACAAGCAACAAAGTGGAGGCAAGAAAGAATTCTCAAACTCTCACTTCAATCCTTACCATCAAGTCCGTAGAGAAAGAAGACATGGCCGTTTACTGCCGATCACTGGTTGGTTCAAGATATTTGCTG
>2359
TGGGTAAGACAAGCAACAAAGTGGAGGCAAGAAAGAATTCTCAAACTCTCACTTCAATCCTTACCATCAAGTCCGTAGAGAAAGAAGACATGGCCGTTTACTGCCGATCACTGGTTGGTTCAAGATATTTGCTG
>2360
TGGGTAAGACAAGCAACAAAGTGGAGGCAAGAAAGAATTCTCAAACTCTCACTTCAATCCTTACCATCAAGTCCGTAGAGAAAGAAGACATGGCCGTTTACTGCCGATCACTGGTTGGTTCAAGATATTTGCTG
>2361
TGGGTAAGACAAGCAACAAAGTGGAGGCAAGAAAGAATTCTCAAACTCTCACTTCAATCCTTACCATCAAGTCCGTAGAGAAAGAAGACATGGCCGTTTACTGCCGATCACTGGTTGGTTCAAGATATTTGCTG
>2362
TGGGTAAGACAAGCAACAAAGTGGAGGCAAGAAAGAATTCTCAAACTCTCACTTCAATCCTTACCATCAAGTCCGTAGAGAAAGAAGACATGGCCGTTTACTGCCGATCACTGGTTGGTTCAAGATATTTGCTG
>2363
TGGGTAAGACAAGCAACAAAGTGGAGGCAAGAAAGAATTCTCAAACTCTCACTTCAATCCTTACCATCAAGTCCGTAGAGAAAGAAGACATGGCCGTTTACTGCCGATCACTGGTTGGTTCAAGATATTTGCTG
>2364
TGGGTAAGACAAGCAACAAAGTGGAGGCAAGAAAGAATTCTCAAACTCTCACTTCAATCCTTACCATCAAGTCCGTAGAGAAAGAAGACATGGCCGTTTACTGCCGATCACTGGTTGGTTCAAGATATTTGCTG
>2365
TGGGTAAGACAAGCAACAAAGTGGAGGCAAGAAAGAATTCTCAAACTCTCACTTCAATCCTTACCATCAAGTCCGTAGAGAAAGAAGACATGGCCGTTTACTGCCGATCACTGGTTGGTTCAAGATATTTGCTG
>2366
TGGGTAAGACAAGCAACAAAGTGGAGGCAAGAAAGAATTCTCAAACTCTCACTTCAATCCTTACCATCAAGTCCGTAGAGAAAGAAGACATGGCCGTTTACTGCCGATCACTGGTTGGTTCAAGATATTTGCTG
>2367
TGGGTAAGACAAGCAACAAAGTGGAGGCAAGAAAGAATTCTCAAACTCTCACTTCAATCCTTACCATCAAGTCCGTAGAGAAAGAAGACATGGCCGTTTACTGCCGATCACTGGTTGGTTCAAGATATTTGCTG
>2368
TGGGTAAGACAAGCAACAAAGTGGAGGCAAGAAAGAATTCTCAAACTCTCACTTCAATCCTTACCATCAAGTCCGTAGAGAAAGAAGACATGGCCGTTTACTGCCGATCACTGGTTGGTTCAAGATATTTGCTG
>2369
TGGGTAAGACAAGCAACAAAGTGGAGGCAAGAAAGAATTCTCAAACTCTCACTTCAATCCTTACCATCAAGTCCGTAGAGAAAGAAGACATGGCCGTTTACTGCCGATCACTGGTTGGTTCAAGATATTTGCTG
>2370
TGGGTAAGACAAGCAACAAAGTGGAGGCAAGAAAGAATTCTCAAACTCTCACTTCAATCCTTACCATCAAGTCCGTAGAGAAAGAAGACATGGCCGTTTACTGCCGATCACTGGTTGGTTCAAGATATTTGCTG
>2371
TGGGTAAGACAAGCAACAAAGTGGAGGCAAGAAAGAATTCTCAAACTCTCACTTCAATCCTTACCATCAAGTCCGTAGAGAAAGAAGACATGGCCGTTTACTGCCGATCACTGGTTGGTTCAAGATATTTGCTG
>2372
TGGGTAAGACAAGCAACAAAGTGGAGGCAAGAAAGAATTCTCAAACTCTCACTTCAATCCTTACCATCAAGTCCGTAGAGAAAGAAGACATGGCCGTTTACTGCCGATCACTGGTTGGTTCAAGATATTTGCTG
>2373
TGGGTAAGACAAGCAACAAAGTGGAGGCAAGAAAGAATTCTCAAACTCTCACTTCAATCCTTACCATCAAGTCCGTAGAGAAAGAAGACATGGCCGTTTACTGCCGATCACTGGTTGGTTCAAGATATTTGCTG
>2374
TGGGTAAGACAAGCAACAAAGTGGAGGCAAGAAAGAATTCTCAAACTCTCACTTCAATCCTTACCATCAAGTCCGTAGAGAAAGAAGACATGGCCGTTTACTGCCGATCACTGGTTGGTTCAAGATATTTGCTG
>2375
TGGGTAAGACAAGCAACAAAGTGGAGGCAAGAAAGAATTCTCAAACTCTCACTTCAATCCTTACCATCAAGTCCGTAGAGAAAGAAGACATGGCCGTTTACTGCCGATCACTGGTTGGTTCAAGATATTTGCTG
>2376
TGGGTAAGACAAGCAACAAAGTGGAGGCAAGAAAGAATTCTCAAACTCTCACTTCAATCCTTACCATCAAGTCCGTAGAGAAAGAAGACATGGCCGTTTACTGCCGATCACTGGTTGGTTCAAGATATTTGCTG
>2377
TGGGTAAGACAAGCAACAAAGTGGAGGCAAGAAAGAATTCTCAAACTCTCACTTCAATCCTTACCATCAAGTCCGTAGAGAAAGAAGACATGGCCGTTTACTGCCGATCACTGGTTGGTTCAAGATATTTGCTG
>2378
TGGGTAAGACAAGCAACAAAGTGGAGGCAAGAAAGAATTCTCAAACTCTCACTTCAATCCTTACCATCAAGTCCGTAGAGAAAGAAGACATGGCCGTTTACTGCCGATCACTGGTTGGTTCAAGATATTTGCTG
>2379
TGGGTAAGACAAGCAACAAAGTGGAGGCAAGAAAGAATTCTCAAACTCTCACTTCAATCCTTACCATCAAGTCCGTAGAGAAAGAAGACATGGCCGTTTACTGCCGATCACTGGTTGGTTCAAGATATTTGCTG
>2380
TGGGTAAGACAAGCAACAAAGTGGAGGCAAGAAAGAATTCTCAAACTCTCACTTCAATCCTTACCATCAAGTCCGTAGAGAAAGAAGACATGGCCGTTTACTGCCGATCACTGGTTGGTTCAAGATATTTGCTG
>2381
TGGGTAAGACAAGCAACAAAGTGGAGGCAAGAAAGAATTCTCAAACTCTCACTTCAATCCTTACCATCAAGTCCGTAGAGAAAGAAGACATGGCCGTTTACTGCCGATCACTGGTTGGTTCAAGATATTTGCTG
>2382
TGGGTAAGACAAGCAACAAAGTGGAGGCAAGAAAGAATTCTCAAACTCTCACTTCAATCCTTACCATCAAGTCCGTAGAGAAAGAAGACATGGCCGTTTACTACTGTGCTGCGTGGGACGGGGGAGGGACCACTGGTTGGTTCAAGATATTTGCTG
>2383
TGGGTAAGACAAGCAACAAAGTGGAGGCAAGAAAGAATTCTCAAACTCTCACTTCAATCCTTACCATCAAGTCCGTAGAGAAAGAAGACATGGCCGTTTACTACTGTGCTGCGTGGGACGGGGGAGGGACCACTGGTTGGTTCAAGATATTTGCTG
>2384
TGGGTAAGACAAGCAACAAAGTGGAGGCAAGAAAGAATTCTCAAACTCTCACTTCAATCCTTACCATCAAGTCCGTAGAGAAAGAAGACATGGCCGTTTACTACTGTGCTGCGTGGGACGGGGGAGGGACCACTGGTTGGTTCAAGATATTTGCTG
>2385
TGGGTAAGACAAGCAACAAAGTGGAGGCAAGAAAGAATTCTCAAACTCTCACTTCAATCCTTACCATCAAGTCCGTAGAGAAAGAAGACATGGCCGTTTACTACTGTGCTGCGTGGGACGGGGGAGGGACCACTGGTTGGTTCAAGATATTTGCTG
>2386
TGGGTAAGACAAGCAACAAAGTGGAGGCAAGAAAGAATTCTCAAACTCTCACTTCAATCCTTACCATCAAGTCCGTAGAGAAAGAAGACATGGCCGTTTACTACTGTGCTGCGTGGGACGGGGGAGGGACCACTGGTTGGTTCAAGATATTTGCTG
>2387
TGGGTAAGACAAGCAACAAAGTGGAGGCAAGAAAGAATTCTCAAACTCTCACTTCAATCCTTACCATCAAGTCCGTAGAGAAAGAAGACATGGCCGTTTACTACTGTGCTGCGTGGGACGGGGGAGGGACCACTGGTTGGTTCAAGATATTTGCTG
>2388
TGGGTAAGACAAGCAACAAAGTGGAGGCAAGAAAGAATTCTCAAACTCTCACTTCAATCCTTACCATCAAGTCCGTAGAGAAAGAAGACATGGCCGTTTACTACTGTGCTGCGTGGGACGGGGGAGGGACCACTGGTTGGTTCAAGATATTTGCTG
>2389
TGGGTAAGACAAGCAACAAAGTGGAGGCAAGAAAGAATTCTCAAACTCTCACTTCAATCCTTACCATCAAGTCCGTAGAGAAAGAAGACATGGCCGTTTACTACTGTGCTGCGTGGGACGGGGGAGGGACCACTGGTTGGTTCAAGATATTTGCTG
>2390
TGGGTAAGACAAGCAACAAAGTGGAGGCAAGAAAGAATTCTCAAACTCTCACTTCAATCCTTACCATCAAGTCCGTAGAGAAAGAAGACATGGCCGTTTACTACTGTGCTGCGTGGGACGGGGGAGGGACCACTGGTTGGTTCAAGATATTTGCTG
>2391
TGGGTAAGACAAGCAACAAAGTGGAGGCAAGAAAGAATTCTCAAACTCTCACTTCAATCCTTACCATCAAGTCCGTAGAGAAAGAAGACATGGCCGTTTACTACTGTGCTGCGTGGGACGGGGGAGGGACCACTGGTTGGTTCAAGATATTTGCTG
>2392
TGGGTAAGACAAGCAACAAAGTGGAGGCAAGAAAGAATTCTCAAACTCTCACTTCAATCCTTACCATCAAGTCCGTAGAGAAAGAAGACATGGCCGTTTACTACTGTGCTGCGTGGGACGGGGGAGGGACCACTGGTTGGTTCAAGATATTTGCTG
>2393
TGGGTAAGACAAGCAACAAAGTGGAGGCAAGAAAGAATTCTCAAACTCTCACTTCAATCCTTACCATCAAGTCCGTAGAGAAAGAAGACATGGCCGTTTACTACTGTGCTGCGTGGGACGGGGGAGGGACCACTGGTTGGTTCAAGATATTTGCTG
>2394
TGGGTAAGACAAGCAACAAAGTGGAGGCAAGAAAGAATTCTCAAACTCTCACTTCAATCCTTACCATCAAGTCCGTAGAGAAAGAAGACATGGCCGTTTACTACTGTGCTGCGTGGGACGGGGGAGGGACCACTGGTTGGTTCAAGATATTTGCTG
>2395
TGGGTAAGACAAGCAACAAAGTGGAGGCAAGAAAGAATTCTCAAACTCTCACTTCAATCCTTACCATCAAGTCCGTAGAGAAAGAAGACATGGCCGTTTACTACTGTGCTGCGTGGGACGGGGGAGGGACCACTGGTTGGTTCAAGATATTTGCTG
>2396
TGGGTAAGACAAGCAACAAAGTGGAGGCAAGAAAGAATTCTCAAACTCTCACTTCAATCCTTACCATCAAGTCCGTAGAGAAAGAAGACATGGCCGTTTACTACTGTGCTGCGTGGGACGGGGGAGGGACCACTGGTTGGTTCAAGATATTTGCTG
>2397
TGGGTAAGACAAGCAACAAAGTGGAGGCAAGAAAGAATTCTCAAACTCTCACTTCAATCCTTACCATCAAGTCCGTAGAGAAAGAAGACATGGCCGTTTACTACTGTGCTGCGTGGGACGGGGGAGGGACCACTGGTTGGTTCAAGATATTTGCTG
>2398
TGGGTAAGACAAGCAACAAAGTGGAGGCAAGAAAGAATTCTCAAACTCTCACTTCAATCCTTACCATCAAGTCCGTAGAGAAAGAAGACATGGCCGTTTACTACTGTGCTGCGTGGGACGGGGGAGGGACCACTGGTTGGTTCAAGATATTTGCTG
>2399
TGGGTAAGACAAGCAACAAAGTGGAGGCAAGAAAGAATTCTCAAACTCTCACTTCAATCCTTACCATCAAGTCCGTAGAGAAAGAAGACATGGCCGTTTACTACTGTGCTGCGTGGGACGGGGGAGGGACCACTGGTTGGTTCAAGATATTTGCTG
>2400
TGGGTAAGACAAGCAACAAAGTGGAGGCAAGAAAGAATTCTCAAACTCTCACTTCAATCCTTACCATCAAGTCCGTAGAGAAAGAAGACATGGCCGTTTACTACTGTGCTGCGTGGGACGGGGGAGGGACCACTGGTTGGTTCAAGATATTTGCTG
>2401
TGGGTAAGACAAGCAACAAAGTGGAGGCAAGAAAGAATTCTCAAACTCTCACTTCAATCCTTACCATCAAGTCCGTAGAGAAAGAAGACATGGCCGTTTACTACTGTGCTGCGTGGGACGGGGGAGGGACCACTGGTTGGTTCAAGATATTTGCTG
>2402
TGGGTAAGACAAGCAACAAAGTGGAGGCAAGAAAGAATTCTCAAACTCTCACTTCAATCCTTACCATCAAGTCCGTAGAGAAAGAAGACATGGCCGTTTACTACTGTGCTGCGTGGGACGGGGGAGGGACCACTGGTTGGTTCAAGATATTTGCTG
>2403
TGGGTAAGACAAGCAACAAAGTGGAGGCAAGAAAGAATTCTCAAACTCTCACTTCAATCCTTACCATCAAGTCCGTAGAGAAAGAAGACATGGCCGTTTACTACTGTGCTGCGTGGGACGGGGGAGGGACCACTGGTTGGTTCAAGATATTTGCTG
>2404
TGGGTAAGACAAGCAACAAAGTGGAGGCAAGAAAGAATTCTCAAACTCTCACTTCAATCCTTACCATCAAGTCCGTAGAGAAAGAAGACATGGCCGTTTACTACTGTGCTGCGTGGGACGGGGGAGGGACCACTGGTTGGTTCAAGATATTTGCTG
>2405
TGGGTAAGACAAGCAACAAAGTGGAGGCAAGAAAGAATTCTCAAACTCTCACTTCAATCCTTACCATCAAGTCCGTAGAGAAAGAAGACATGGCCGTTTACTACTGTGCTGCGTGGGACGGGGGAGGGACCACTGGTTGGTTCAAGATATTTGCTG
>2406
TGGGTAAGACAAGCAACAAAGTGGAGGCAAGAAAGAATTCTCAAACTCTCACTTCAATCCTTACCATCAAGTCCGTAGAGAAAGAAGACATGGCCGTTTACTACTGTGCTGCGTGGGACGGGGGAGGGACCACTGGTTGGTTCAAGATATTTGCTG
>2407
TGGGTAAGACAAGCAACAAAGTGGAGGCAAGAAAGAATTCTCAAACTCTCACTTCAATCCTTACCATCAAGTCCGTAGAGAAAGAAGACATGGCCGTTTACTACTGTGCTGCGTGGGACGGGGGAGGGACCACTGGTTGGTTCAAGATATTTGCTG
>2408
TGGGTAAGACAAGCAACAAAGTGGAGGCAAGAAAGAATTCTCAAACTCTCACTTCAATCCTTACCATCAAGTCCGTAGAGAAAGAAGACATGGCCGTTTACTACTGTGCTGCGTGGGACGGGGGAGGGACCACTGGTTGGTTCAAGATATTTGCTG
>2409
TGGGTAAGACAAGCAACAAAGTGGAGGCAAGAAAGAATTCTCAAACTCTCACTTCAATCCTTACCATCAAGTCCGTAGAGAAAGAAGACATGGCCGTTTACTACTGTGCTGCGTGGGACGGGGGAGGGACCACTGGTTGGTTCAAGATATTTGCTG
>2410
TGGGTAAGACAAGCAACAAAGTGGAGGCAAGAAAGAATTCTCAAACTCTCACTTCAATCCTTACCATCAAGTCCGTAGAGAAAGAAGACATGGCCGTTTACTACTGTGCTGCGTGGGACGGGGGAGGGACCACTGGTTGGTTCAAGATATTTGCTG
>2411
TGGGTAAGACAAGCAACAAAGTGGAGGCAAGAAAGAATTCTCAAACTCTCACTTCAATCCTTACCATCAAGTCCGTAGAGAAAGAAGACATGGCCGTTTACTACTGTGCTGCGTGGGACGGGGGAGGGACCACTGGTTGGTTCAAGATATTTGCTG
>2412
TGGGTAAGACAAGCAACAAAGTGGAGGCAAGAAAGAATTCTCAAACTCTCACTTCAATCCTTACCATCAAGTCCGTAGAGAAAGAAGACATGGCCGTTTACTACTGTGCTGCGTGGGACGGGGGAGGGACCACTGGTTGGTTCAAGATATTTGCTG
>2413
TGGGTAAGACAAGCAACAAAGTGGAGGCAAGAAAGAATTCTCAAACTCTCACTTCAATCCTTACCATCAAGTCCGTAGAGAAAGAAGACATGGCCGTTTACTACTGTGCTGCGTGGGACGGGGGAGGGACCACTGGTTGGTTCAAGATATTTGCTG
>2414
TGGGTAAGACAAGCAACAAAGTGGAGGCAAGAAAGAATTCTCAAACTCTCACTTCAATCCTTACCATCAAGTCCGTAGAGAAAGAAGACATGGCCGTTTACTACTGTGCTGCGTGGGACGGGGGAGGGACCACTGGTTGGTTCAAGATATTTGCTG
>2415
TGGGTAAGACAAGCAACAAAGTGGAGGCAAGAAAGAATTCTCAAACTCTCACTTCAATCCTTACCATCAAGTCCGTAGAGAAAGAAGACATGGCCGTTTACTACTGTGCTGCGTGGGACGGGGGAGGGACCACTGGTTGGTTCAAGATATTTGCTG
>2416
TGGGTAAGACAAGCAACAAAGTGGAGGCAAGAAAGAATTCTCAAACTCTCACTTCAATCCTTACCATCAAGTCCGTAGAGAAAGAAGACATGGCCGTTTACTACTGTGCTGCGTGGGACGGGGGAGGGACCACTGGTTGGTTCAAGATATTTGCTG
>2417
TGGGTAAGACAAGCAACAAAGTGGAGGCAAGAAAGAATTCTCAAACTCTCACTTCAATCCTTACCATCAAGTCCGTAGAGAAAGAAGACATGGCCGTTTACTACTGTGCTGCGTGGGACGGGGGAGGGACCACTGGTTGGTTCAAGATATTTGCTG
>2418
TGGGTAAGACAAGCAACAAAGTGGAGGCAAGAAAGAATTCTCAAACTCTCACTTCAATCCTTACCATCAAGTCCGTAGAGAAAGAAGACATGGCCGTTTACTACTGTGCTGCGTGGGACGGGGGAGGGACCACTGGTTGGTTCAAGATATTTGCTG
>2419
TGGGTAAGACAAGCAACAAAGTGGAGGCAAGAAAGAATTCTCAAACTCTCACTTCAATCCTTACCATCAAGTCCGTAGAGAAAGAAGACATGGCCGTTTACTACTGTGCTGCGTGGGACGGGGGAGGGACCACTGGTTGGTTCAAGATATTTGCTG
>2420
TGGGTAAGACAAGCAACAAAGTGGAGGCAAGAAAGAATTCTCAAACTCTCACTTCAATCCTTACCATCAAGTCCGTAGAGAAAGAAGACATGGCCGTTTACTACTGTGCTGCGTGGGACGGGGGAGGGACCACTGGTTGGTTCAAGATATTTGCTG
>2421
TGGGTAAGACAAGCAACAAAGTGGAGGCAAGAAAGAATTCTCAAACTCTCACTTCAATCCTTACCATCAAGTCCGTAGAGAAAGAAGACATGGCCGTTTACTACTGTGCTGCGTGGGACGGGGGAGGGACCACTGGTTGGTTCAAGATATTTGCTG
>2422
TGGGTAAGACAAGCAACAAAGTGGAGGCAAGAAAGAATTCTCAAACTCTCACTTCAATCCTTACCATCAAGTCCGTAGAGAAAGAAGACATGGCCGTTTACTACTGTGCTGCGTGGGACGGGGGAGGGACCACTGGTTGGTTCAAGATATTTGCTG
>2423
TGGGTAAGACAAGCAACAAAGTGGAGGCAAGAAAGAATTCTCAAACTCTCACTTCAATCCTTACCATCAAGTCCGTAGAGAAAGAAGACATGGCCGTTTACTACTGTGCTGCGTGGGACGGGGGAGGGACCACTGGTTGGTTCAAGATATTTGCTG
>2424
TGGGTAAGACAAGCAACAAAGTGGAGGCAAGAAAGAATTCTCAAACTCTCACTTCAATCCTTACCATCAAGTCCGTAGAGAAAGAAGACATGGCCGTTTACTACTGTGCTGCGTGGGACGGGGGAGGGACCACTGGTTGGTTCAAGATATTTGCTG
>2425
TGGGTAAGACAAGCAACAAAGTGGAGGCAAGAAAGAATTCTCAAACTCTCACTTCAATCCTTACCATCAAGTCCGTAGAGAAAGAAGACATGGCCGTTTACTACTGTGCTGCGTGGGACGGGGGAGGGACCACTGGTTGGTTCAAGATATTTGCTG
>2426
TGGGTAAGACAAGCAACAAAGTGGAGGCAAGAAAGAATTCTCAAACTCTCACTTCAATCCTTACCATCAAGTCCGTAGAGAAAGAAGACATGGCCGTTTACTACTGTGCTGCGTGGGACGGGGGAGGGACCACTGGTTGGTTCAAGATATTTGCTG
>2427
TGGGTAAGACAAGCAACAAAGTGGAGGCAAGAAAGAATTCTCAAACTCTCACTTCAATCCTTACCATCAAGTCCGTAGAGAAAGAAGACATGGCCGTTTACTACTGTGCTGCGTGGGACGGGGGAGGGACCACTGGTTGGTTCAAGATATTTGCTG
>2428
TGGGTAAGACAAGCAACAAAGTGGAGGCAAGAAAGAATTCTCAAACTCTCACTTCAATCCTTACCATCAAGTCCGTAGAGAAAGAAGACATGGCCGTTTACTACTGTGCTGCGTGGGACGGGGGAGGGACCACTGGTTGGTTCAAGATATTTGCTG
>2429
TGGGTAAGACAAGCAACAAAGTGGAGGCAAGAAAGAATTCTCAAACTCTCACTTCAATCCTTACCATCAAGTCCGTAGAGAAAGAAGACATGGCCGTTTACTACTGTGCTGCGTGGGACGGGGGAGGGACCACTGGTTGGTTCAAGATATTTGCTG
>2430
TGGGTAAGACAAGCAACAAAGTGGAGGCAAGAAAGAATTCTCAAACTCTCACTTCAATCCTTACCATCAAGTCCGTAGAGAAAGAAGACATGGCCGTTTACTACTGTGCTGCGTGGGACGGGGGAGGGACCACTGGTTGGTTCAAGATATTTGCTG
>2431
TGGGTAAGACAAGCAACAAAGTGGAGGCAAGAAAGAATTCTCAAACTCTCACTTCAATCCTTACCATCAAGTCCGTAGAGAAAGAAGACATGGCCGTTTACTACTGTGCTGCGTGGGACGGGGGAGGGACCACTGGTTGGTTCAAGATATTTGCTG
>2432
TGGGTAAGACAAGCAACAAAGTGGAGGCAAGAAAGAATTCTCAAACTCTCACTTCAATCCTTACCATCAAGTCCGTAGAGAAAGAAGACATGGCCGTTTACTACTGTGCTGCGTGGGACGGGGGAGGGACCACTGGTTGGTTCAAGATATTTGCTG
>2433
TGGGTAAGACAAGCAACAAAGTGGAGGCAAGAAAGAATTCTCAAACTCTCACTTCAATCCTTACCATCAAGTCCGTAGAGAAAGAAGACATGGCCGTTTACTACTGTGCTGCGTGGGACGGGGGAGGGACCACTGGTTGGTTCAAGATATTTGCTG
>2434
TGGGTAAGACAAGCAACAAAGTGGAGGCAAGAAAGAATTCTCAAACTCTCACTTCAATCCTTACCATCAAGTCCGTAGAGAAAGAAGACATGGCCGTTTACTACTGTGCTGCGTGGGACGGGGGAGGGACCACTGGTTGGTTCAAGATATTTGCTG
>2435
TGGGTAAGACAAGCAACAAAGTGGAGGCAAGAAAGAATTCTCAAACTCTCACTTCAATCCTTACCATCAAGTCCGTAGAGAAAGAAGACATGGCCGTTTACTACTGTGCTGCGTGGGACGGGGGAGGGACCACTGGTTGGTTCAAGATATTTGCTG
>2436
TGGGTAAGACAAGCAACAAAGTGGAGGCAAGAAAGAATTCTCAAACTCTCACTTCAATCCTTACCATCAAGTCCGTAGAGAAAGAAGACATGGCCGTTTACTACTGTGCTGCGTGGGACGGGGGAGGGACCACTGGTTGGTTCAAGATATTTGCTG
>2437
TGGGTAAGACAAGCAACAAAGTGGAGGCAAGAAAGAATTCTCAAACTCTCACTTCAATCCTTACCATCAAGTCCGTAGAGAAAGAAGACATGGCCGTTTACTACTGTGCTGCGTGGGACGGGGGAGGGACCACTGGTTGGTTCAAGATATTTGCTG
>2438
TGGGTAAGACAAGCAACAAAGTGGAGGCAAGAAAGAATTCTCAAACTCTCACTTCAATCCTTACCATCAAGTCCGTAGAGAAAGAAGACATGGCCGTTTACTACTGTGCTGCGTGGGACGGGGGAGGGACCACTGGTTGGTTCAAGATATTTGCTG
>2439
TGGGTAAGACAAGCAACAAAGTGGAGGCAAGAAAGAATTCTCAAACTCTCACTTCAATCCTTACCATCAAGTCCGTAGAGAAAGAAGACATGGCCGTTTACTACTGTGCTGCGTGGGACGGGGGAGGGACCACTGGTTGGTTCAAGATATTTGCTG
>2440
TGGGTAAGACAAGCAACAAAGTGGAGGCAAGAAAGAATTCTCAAACTCTCACTTCAATCCTTACCATCAAGTCCGTAGAGAAAGAAGACATGGCCGTTTACTACTGTGCTGCGTGGGACGGGGGAGGGACCACTGGTTGGTTCAAGATATTTGCTG
>2441
TGGGTAAGACAAGCAACAAAGTGGAGGCAAGAAAGAATTCTCAAACTCTCACTTCAATCCTTACCATCAAGTCCGTAGAGAAAGAAGACATGGCCGTTTACTACTGTGCTGCGTGGGACGGGGGAGGGACCACTGGTTGGTTCAAGATATTTGCTG
>2442
TGGGTAAGACAAGCAACAAAGTGGAGGCAAGAAAGAATTCTCAAACTCTCACTTCAATCCTTACCATCAAGTCCGTAGAGAAAGAAGACATGGCCGTTTACTACTGTGCTGCGTGGGACGGGGGAGGGACCACTGGTTGGTTCAAGATATTTGCTG
>2443
TGGGTAAGACAAGCAACAAAGTGGAGGCAAGAAAGAATTCTCAAACTCTCACTTCAATCCTTACCATCAAGTCCGTAGAGAAAGAAGACATGGCCGTTTACTACTGTGCTGCGTGGGACGGGGGAGGGACCACTGGTTGGTTCAAGATATTTGCTG
>2444
TGGGTAAGACAAGCAACAAAGTGGAGGCAAGAAAGAATTCTCAAACTCTCACTTCAATCCTTACCATCAAGTCCGTAGAGAAAGAAGACATGGCCGTTTACTACTGTGCTGCGTGGGACGGGGGAGGGACCACTGGTTGGTTCAAGATATTTGCTG
>2445
TGGGTAAGACAAGCAACAAAGTGGAGGCAAGAAAGAATTCTCAAACTCTCACTTCAATCCTTACCATCAAGTCCGTAGAGAAAGAAGACATGGCCGTTTACTACTGTGCTGCGTGGGACGGGGGAGGGACCACTGGTTGGTTCAAGATATTTGCTG
>2446
TGGGTAAGACAAGCAACAAAGTGGAGGCAAGAAAGAATTCTCAAACTCTCACTTCAATCCTTACCATCAAGTCCGTAGAGAAAGAAGACATGGCCGTTTACTACTGTGCTGCGTGGGACGGGGGAGGGACCACTGGTTGGTTCAAGATATTTGCTG
>2447
TGGGTAAGACAAGCAACAAAGTGGAGGCAAGAAAGAATTCTCAAACTCTCACTTCAATCCTTACCATCAAGTCCGTAGAGAAAGAAGACATGGCCGTTTACTACTGTGCTGCGTGGGACGGGGGAGGGACCACTGGTTGGTTCAAGATATTTGCTG
>2448
TGGGTAAGACAAGCAACAAAGTGGAGGCAAGAAAGAATTCTCAAACTCTCACTTCAATCCTTACCATCAAGTCCGTAGAGAAAGAAGACATGGCCGTTTACTACTGTGCTGCGTGGGACGGGGGAGGGACCACTGGTTGGTTCAAGATATTTGCTG
>2449
TGGGTAAGACAAGCAACAAAGTGGAGGCAAGAAAGAATTCTCAAACTCTCACTTCAATCCTTACCATCAAGTCCGTAGAGAAAGAAGACATGGCCGTTTACTACTGTGCTGCGTGGGACGGGGGAGGGACCACTGGTTGGTTCAAGATATTTGCTG
>2450
TGGGTAAGACAAGCAACAAAGTGGAGGCAAGAAAGAATTCTCAAACTCTCACTTCAATCCTTACCATCAAGTCCGTAGAGAAAGAAGACATGGCCGTTTACTACTGTGCTGCGTGGGACGGGGGAGGGACCACTGGTTGGTTCAAGATATTTGCTG
>2451
TGGGTAAGACAAGCAACAAAGTGGAGGCAAGAAAGAATTCTCAAACTCTCACTTCAATCCTTACCATCAAGTCCGTAGAGAAAGAAGACATGGCCGTTTACTACTGTGCTGCGTGGGACGGGGGAGGGACCACTGGTTGGTTCAAGATATTTGCTG
>2452
TGGGTAAGACAAGCAACAAAGTGGAGGCAAGAAAGAATTCTCAAACTCTCACTTCAATCCTTACCATCAAGTCCGTAGAGAAAGAAGACATGGCCGTTTACTACTGTGCTGCGTGGGACGGGGGAGGGACCACTGGTTGGTTCAAGATATTTGCTG
>2453
TGGGTAAGACAAGCAACAAAGTGGAGGCAAGAAAGAATTCTCAAACTCTCACTTCAATCCTTACCATCAAGTCCGTAGAGAAAGAAGACATGGCCGTTTACTACTGTGCTGCGTGGGACGGGGGAGGGACCACTGGTTGGTTCAAGATATTTGCTG
>2454
TGGGTAAGACAAGCAACAAAGTGGAGGCAAGAAAGAATTCTCAAACTCTCACTTCAATCCTTACCATCAAGTCCGTAGAGAAAGAAGACATGGCCGTTTACTACTGTGCTGCGTGGGACGGGGGAGGGACCACTGGTTGGTTCAAGATATTTGCTG
>2455
TGGGTAAGACAAGCAACAAAGTGGAGGCAAGAAAGAATTCTCAAACTCTCACTTCAATCCTTACCATCAAGTCCGTAGAGAAAGAAGACATGGCCGTTTACTACTGTGCTGCGTGGGACGGGGGAGGGACCACTGGTTGGTTCAAGATATTTGCTG
>2456
TGGGTAAGACAAGCAACAAAGTGGAGGCAAGAAAGAATTCTCAAACTCTCACTTCAATCCTTACCATCAAGTCCGTAGAGAAAGAAGACATGGCCGTTTACTACTGTGCTGCGTGGGACGGGGGAGGGACCACTGGTTGGTTCAAGATATTTGCTG
>2457
TGGGTAAGACAAGCAACAAAGTGGAGGCAAGAAAGAATTCTCAAACTCTCACTTCAATCCTTACCATCAAGTCCGTAGAGAAAGAAGACATGGCCGTTTACTACTGTGCTGCGTGGGACGGGGGAGGGACCACTGGTTGGTTCAAGATATTTGCTG
>2458
TGGGTAAGACAAGCAACAAAGTGGAGGCAAGAAAGAATTCTCAAACTCTCACTTCAATCCTTACCATCAAGTCCGTAGAGAAAGAAGACATGGCCGTTTACTACTGTGCTGCGTGGGACGGGGGAGGGACCACTGGTTGGTTCAAGATATTTGCTG
>2459
TGGGTAAGACAAGCAACAAAGTGGAGGCAAGAAAGAATTCTCAAACTCTCACTTCAATCCTTACCATCAAGTCCGTAGAGAAAGAAGACATGGCCGTTTACTACTGTGCTGCGTGGGACGGGGGAGGGACCACTGGTTGGTTCAAGATATTTGCTG
>2460
TGGGTAAGACAAGCAACAAAGTGGAGGCAAGAAAGAATTCTCAAACTCTCACTTCAATCCTTACCATCAAGTCCGTAGAGAAAGAAGACATGGCCGTTTACTACTGTGCTGCGTGGGACGGGGGAGGGACCACTGGTTGGTTCAAGATATTTGCTG
>2461
TGGGTAAGACAAGCAACAAAGTGGAGGCAAGAAAGAATTCTCAAACTCTCACTTCAATCCTTACCATCAAGTCCGTAGAGAAAGAAGACATGGCCGTTTACTACTGTGCTGCGTGGGACGGGGGAGGGACCACTGGTTGGTTCAAGATATTTGCTG
>2462
TGGGTAAGACAAGCAACAAAGTGGAGGCAAGAAAGAATTCTCAAACTCTCACTTCAATCCTTACCATCAAGTCCGTAGAGAAAGAAGACATGGCCGTTTACTACTGTGCTGCGTGGGACGGGGGAGGGACCACTGGTTGGTTCAAGATATTTGCTG
>2463
TGGGTAAGACAAGCAACAAAGTGGAGGCAAGAAAGAATTCTCAAACTCTCACTTCAATCCTTACCATCAAGTCCGTAGAGAAAGAAGACATGGCCGTTTACTACTGTGCTGCGTGGGACGGGGGAGGGACCACTGGTTGGTTCAAGATATTTGCTG
>2464
TGGGTAAGACAAGCAACAAAGTGGAGGCAAGAAAGAATTCTCAAACTCTCACTTCAATCCTTACCATCAAGTCCGTAGAGAAAGAAGACATGGCCGTTTACTACTGTGCTGCGTGGGACGGGGGAGGGACCACTGGTTGGTTCAAGATATTTGCTG
>2465
TGGGTAAGACAAGCAACAAAGTGGAGGCAAGAAAGAATTCTCAAACTCTCACTTCAATCCTTACCATCAAGTCCGTAGAGAAAGAAGACATGGCCGTTTACTACTGTGCTGCGTGGGACGGGGGAGGGACCACTGGTTGGTTCAAGATATTTGCTG
>2466
TGGGTAAGACAAGCAACAAAGTGGAGGCAAGAAAGAATTCTCAAACTCTCACTTCAATCCTTACCATCAAGTCCGTAGAGAAAGAAGACATGGCCGTTTACTACTGTGCTGCGTGGGACGGGGGAGGGACCACTGGTTGGTTCAAGATATTTGCTG
>2467
TGGGTAAGACAAGCAACAAAGTGGAGGCAAGAAAGAATTCTCAAACTCTCACTTCAATCCTTACCATCAAGTCCGTAGAGAAAGAAGACATGGCCGTTTACTACTGTGCTGCGTGGGACGGGGGAGGGACCACTGGTTGGTTCAAGATATTTGCTG
>2468
TGGGTAAGACAAGCAACAAAGTGGAGGCAAGAAAGAATTCTCAAACTCTCACTTCAATCCTTACCATCAAGTCCGTAGAGAAAGAAGACATGGCCGTTTACTACTGTGCTGCGTGGGACGGGGGAGGGACCACTGGTTGGTTCAAGATATTTGCTG
>2469
TGGGTAAGACAAGCAACAAAGTGGAGGCAAGAAAGAATTCTCAAACTCTCACTTCAATCCTTACCATCAAGTCCGTAGAGAAAGAAGACATGGCCGTTTACTACTGTGCTGCGTGGGACGGGGGAGGGACCACTGGTTGGTTCAAGATATTTGCTG
>2470
TGGGTAAGACAAGCAACAAAGTGGAGGCAAGAAAGAATTCTCAAACTCTCACTTCAATCCTTACCATCAAGTCCGTAGAGAAAGAAGACATGGCCGTTTACTACTGTGCTGCGTGGGACGGGGGAGGGACCACTGGTTGGTTCAAGATATTTGCTG
>2471
TGGGTAAGACAAGCAACAAAGTGGAGGCAAGAAAGAATTCTCAAACTCTCACTTCAATCCTTACCATCAAGTCCGTAGAGAAAGAAGACATGGCCGTTTACTACTGTGCTGCGTGGGACGGGGGAGGGACCACTGGTTGGTTCAAGATATTTGCTG
>2472
TGGGTAAGACAAGCAACAAAGTGGAGGCAAGAAAGAATTCTCAAACTCTCACTTCAATCCTTACCATCAAGTCCGTAGAGAAAGAAGACATGGCCGTTTACTACTGTGCTGCGTGGGACGGGGGAGGGACCACTGGTTGGTTCAAGATATTTGCTG
>2473
TGGGTAAGACAAGCAACAAAGTGGAGGCAAGAAAGAATTCTCAAACTCTCACTTCAATCCTTACCATCAAGTCCGTAGAGAAAGAAGACATGGCCGTTTACTACTGTGCTGCGTGGGACGGGGGAGGGACCACTGGTTGGTTCAAGATATTTGCTG
>2474
TGGGTAAGACAAGCAACAAAGTGGAGGCAAGAAAGAATTCTCAAACTCTCACTTCAATCCTTACCATCAAGTCCGTAGAGAAAGAAGACATGGCCGTTTACTACTGTGCTGCGTGGGACGGGGGAGGGACCACTGGTTGGTTCAAGATATTTGCTG
>2475
TGGGTAAGACAAGCAACAAAGTGGAGGCAAGAAAGAATTCTCAAACTCTCACTTCAATCCTTACCATCAAGTCCGTAGAGAAAGAAGACATGGCCGTTTACTACTGTGCTGCGTGGGACGGGGGAGGGACCACTGGTTGGTTCAAGATATTTGCTG
>2476
TGGGTAAGACAAGCAACAAAGTGGAGGCAAGAAAGAATTCTCAAACTCTCACTTCAATCCTTACCATCAAGTCCGTAGAGAAAGAAGACATGGCCGTTTACTACTGTGCTGCGTGGGACGGGGGAGGGACCACTGGTTGGTTCAAGATATTTGCTG
>2477
TGGGTAAGACAAGCAACAAAGTGGAGGCAAGAAAGAATTCTCAAACTCTCACTTCAATCCTTACCATCAAGTCCGTAGAGAAAGAAGACATGGCCGTTTACTACTGTGCTGCGTGGGACGGGGGAGGGACCACTGGTTGGTTCAAGATATTTGCTG
>2478
TGGGTAAGACAAGCAACAAAGTGGAGGCAAGAAAGAATTCTCAAACTCTCACTTCAATCCTTACCATCAAGTCCGTAGAGAAAGAAGACATGGCCGTTTACTACTGTGCTGCGTGGGACGGGGGAGGGACCACTGGTTGGTTCAAGATATTTGCTG
>2479
TGGGTAAGACAAGCAACAAAGTGGAGGCAAGAAAGAATTCTCAAACTCTCACTTCAATCCTTACCATCAAGTCCGTAGAGAAAGAAGACATGGCCGTTTACTACTGTGCTGCGTGGGACGGGGGAGGGACCACTGGTTGGTTCAAGATATTTGCTG
>2480
TGGGTAAGACAAGCAACAAAGTGGAGGCAAGAAAGAATTCTCAAACTCTCACTTCAATCCTTACCATCAAGTCCGTAGAGAAAGAAGACATGGCCGTTTACTACTGTGCTGCGTGGGACGGGGGAGGGACCACTGGTTGGTTCAAGATATTTGCTG
>2481
TGGGTAAGACAAGCAACAAAGTGGAGGCAAGAAAGAATTCTCAAACTCTCACTTCAATCCTTACCATCAAGTCCGTAGAGAAAGAAGACATGGCCGTTTACTACTGTGCTGCGTGGGACGGGGGAGGGACCACTGGTTGGTTCAAGATATTTGCTG
>2482
TGGGTAAGACAAGCAACAAAGTGGAGGCAAGAAAGAATTCTCAAACTCTCACTTCAATCCTTACCATCAAGTCCGTAGAGAAAGAAGACATGGCCGTTTACTACTGTGCTGCGTGGGACGGGGGAGGGACCACTGGTTGGTTCAAGATATTTGCTG
>2483
TGGGTAAGACAAGCAACAAAGTGGAGGCAAGAAAGAATTCTCAAACTCTCACTTCAATCCTTACCATCAAGTCCGTAGAGAAAGAAGACATGGCCGTTTACTACTGTGCTGCGTGGGACGGGGGAGGGACCACTGGTTGGTTCAAGATATTTGCTG
>2484
TGGGTAAGACAAGCAACAAAGTGGAGGCAAGAAAGAATTCTCAAACTCTCACTTCAATCCTTACCATCAAGTCCGTAGAGAAAGAAGACATGGCCGTTTACTACTGTGCTGCGTGGGACGGGGGAGGGACCACTGGTTGGTTCAAGATATTTGCTG
>2485
TGGGTAAGACAAGCAACAAAGTGGAGGCAAGAAAGAATTCTCAAACTCTCACTTCAATCCTTACCATCAAGTCCGTAGAGAAAGAAGACATGGCCGTTTACTACTGTGCTGCGTGGGACGGGGGAGGGACCACTGGTTGGTTCAAGATATTTGCTG
>2486
TGGGTAAGACAAGCAACAAAGTGGAGGCAAGAAAGAATTCTCAAACTCTCACTTCAATCCTTACCATCAAGTCCGTAGAGAAAGAAGACATGGCCGTTTACTACTGTGCTGCGTGGGACGGGGGAGGGACCACTGGTTGGTTCAAGATATTTGCTG
>2487
TGGGTAAGACAAGCAACAAAGTGGAGGCAAGAAAGAATTCTCAAACTCTCACTTCAATCCTTACCATCAAGTCCGTAGAGAAAGAAGACATGGCCGTTTACTACTGTGCTGCGTGGGACGGGGGAGGGACCACTGGTTGGTTCAAGATATTTGCTG
>2488
TGGGTAAGACAAGCAACAAAGTGGAGGCAAGAAAGAATTCTCAAACTCTCACTTCAATCCTTACCATCAAGTCCGTAGAGAAAGAAGACATGGCCGTTTACTACTGTGCTGCGTGGGACGGGGGAGGGACCACTGGTTGGTTCAAGATATTTGCTG
>2489
TGGGTAAGACAAGCAACAAAGTGGAGGCAAGAAAGAATTCTCAAACTCTCACTTCAATCCTTACCATCAAGTCCGTAGAGAAAGAAGACATGGCCGTTTACTACTGTGCTGCGTGGGACGGGGGAGGGACCACTGGTTGGTTCAAGATATTTGCTG
>2490
TGGGTAAGACAAGCAACAAAGTGGAGGCAAGAAAGAATTCTCAAACTCTCACTTCAATCCTTACCATCAAGTCCGTAGAGAAAGAAGACATGGCCGTTTACTACTGTGCTGCGTGGGACGGGGGAGGGACCACTGGTTGGTTCAAGATATTTGCTG
>2491
TGGGTAAGACAAGCAACAAAGTGGAGGCAAGAAAGAATTCTCAAACTCTCACTTCAATCCTTACCATCAAGTCCGTAGAGAAAGAAGACATGGCCGTTTACTACTGTGCTGCGTGGGACGGGGGAGGGACCACTGGTTGGTTCAAGATATTTGCTG
>2492
TGGGTAAGACAAGCAACAAAGTGGAGGCAAGAAAGAATTCTCAAACTCTCACTTCAATCCTTACCATCAAGTCCGTAGAGAAAGAAGACATGGCCGTTTACTACTGTGCTGCGTGGGACGGGGGAGGGACCACTGGTTGGTTCAAGATATTTGCTG
>2493
TGGGTAAGACAAGCAACAAAGTGGAGGCAAGAAAGAATTCTCAAACTCTCACTTCAATCCTTACCATCAAGTCCGTAGAGAAAGAAGACATGGCCGTTTACTACTGTGCTGCGTGGGACGGGGGAGGGACCACTGGTTGGTTCAAGATATTTGCTG
>2494
TGGGTAAGACAAGCAACAAAGTGGAGGCAAGAAAGAATTCTCAAACTCTCACTTCAATCCTTACCATCAAGTCCGTAGAGAAAGAAGACATGGCCGTTTACTACTGTGCTGCGTGGGACGGGGGAGGGACCACTGGTTGGTTCAAGATATTTGCTG
>2495
TGGGTAAGACAAGCAACAAAGTGGAGGCAAGAAAGAATTCTCAAACTCTCACTTCAATCCTTACCATCAAGTCCGTAGAGAAAGAAGACATGGCCGTTTACTACTGTGCTGCGTGGGACGGGGGAGGGACCACTGGTTGGTTCAAGATATTTGCTG
>2496
TGGGTAAGACAAGCAACAAAGTGGAGGCAAGAAAGAATTCTCAAACTCTCACTTCAATCCTTACCATCAAGTCCGTAGAGAAAGAAGACATGGCCGTTTACTACTGTGCTGCGTGGGACGGGGGAGGGACCACTGGTTGGTTCAAGATATTTGCTG
>2497
TGGGTAAGACAAGCAACAAAGTGGAGGCAAGAAAGAATTCTCAAACTCTCACTTCAATCCTTACCATCAAGTCCGTAGAGAAAGAAGACATGGCCGTTTACTACTGTGCTGCGTGGGACGGGGGAGGGACCACTGGTTGGTTCAAGATATTTGCTG
>2498
TGGGTAAGACAAGCAACAAAGTGGAGGCAAGAAAGAATTCTCAAACTCTCACTTCAATCCTTACCATCAAGTCCGTAGAGAAAGAAGACATGGCCGTTTACTACTGTGCTGCGTGGGACGGGGGAGGGACCACTGGTTGGTTCAAGATATTTGCTG
>2499
TGGGTAAGACAAGCAACAAAGTGGAGGCAAGAAAGAATTCTCAAACTCTCACTTCAATCCTTACCATCAAGTCCGTAGAGAAAGAAGACATGGCCGTTTACTACTGTGCTGCGTGGGACGGGGGAGGGACCACTGGTTGGTTCAAGATATTTGCTG
>2500
TGGGTAAGACAAGCAACAAAGTGGAGGCAAGAAAGAATTCTCAAACTCTCACTTCAATCCTTACCATCAAGTCCGTAGAGAAAGAAGACATGGCCGTTTACTACTGTGCTGCGTGGGACGGGGGAGGGACCACTGGTTGGTTCAAGATATTTGCTG
>2501
TGGGTAAGACAAGCAACAAAGTGGAGGCAAGAAAGAATTCTCAAACTCTCACTTCAATCCTTACCATCAAGTCCGTAGAGAAAGAAGACATGGCCGTTTACTACTGTGCTGCGTGGGACGGGGGAGGGACCACTGGTTGGTTCAAGATATTTGCTG
>2502
TGGGTAAGACAAGCAACAAAGTGGAGGCAAGAAAGAATTCTCAAACTCTCACTTCAATCCTTACCATCAAGTCCGTAGAGAAAGAAGACATGGCCGTTTACTACTGTGCTGCGTGGGACGGGGGAGGGACCACTGGTTGGTTCAAGATATTTGCTG
>2503
TGGGTAAGACAAGCAACAAAGTGGAGGCAAGAAAGAATTCTCAAACTCTCACTTCAATCCTTACCATCAAGTCCGTAGAGAAAGAAGACATGGCCGTTTACTACTGTGCTGCGTGGGACGGGGGAGGGACCACTGGTTGGTTCAAGATATTTGCTG
>2504
TGGGTAAGACAAGCAACAAAGTGGAGGCAAGAAAGAATTCTCAAACTCTCACTTCAATCCTTACCATCAAGTCCGTAGAGAAAGAAGACATGGCCGTTTACTACTGTGCTGCGTGGGACGGGGGAGGGACCACTGGTTGGTTCAAGATATTTGCTG
>2505
TGGGTAAGACAAGCAACAAAGTGGAGGCAAGAAAGAATTCTCAAACTCTCACTTCAATCCTTACCATCAAGTCCGTAGAGAAAGAAGACATGGCCGTTTACTACTGTGCTGCGTGGGACGGGGGAGGGACCACTGGTTGGTTCAAGATATTTGCTG
>2506
TGGGTAAGACAAGCAACAAAGTGGAGGCAAGAAAGAATTCTCAAACTCTCACTTCAATCCTTACCATCAAGTCCGTAGAGAAAGAAGACATGGCCGTTTACTACTGTGCTGCGTGGGACGGGGGAGGGACCACTGGTTGGTTCAAGATATTTGCTG
>2507
TGGGTAAGACAAGCAACAAAGTGGAGGCAAGAAAGAATTCTCAAACTCTCACTTCAATCCTTACCATCAAGTCCGTAGAGAAAGAAGACATGGCCGTTTACTACTGTGCTGCGTGGGACGGGGGAGGGACCACTGGTTGGTTCAAGATATTTGCTG
>2508
TGGGTAAGACAAGCAACAAAGTGGAGGCAAGAAAGAATTCTCAAACTCTCACTTCAATCCTTACCATCAAGTCCGTAGAGAAAGAAGACATGGCCGTTTACTACTGTGCTGCGTGGGACGGGGGAGGGACCACTGGTTGGTTCAAGATATTTGCTG
>2509
TGGGTAAGACAAGCAACAAAGTGGAGGCAAGAAAGAATTCTCAAACTCTCACTTCAATCCTTACCATCAAGTCCGTAGAGAAAGAAGACATGGCCGTTTACTACTGTGCTGCGTGGGACGGGGGAGGGACCACTGGTTGGTTCAAGATATTTGCTG
>2510
TGGGTAAGACAAGCAACAAAGTGGAGGCAAGAAAGAATTCTCAAACTCTCACTTCAATCCTTACCATCAAGTCCGTAGAGAAAGAAGACATGGCCGTTTACTACTGTGCTGCGTGGGACGGGGGAGGGACCACTGGTTGGTTCAAGATATTTGCTG
>2511
TGGGTAAGACAAGCAACAAAGTGGAGGCAAGAAAGAATTCTCAAACTCTCACTTCAATCCTTACCATCAAGTCCGTAGAGAAAGAAGACATGGCCGTTTACTACTGTGCTGCGTGGGACGGGGGAGGGACCACTGGTTGGTTCAAGATATTTGCTG
>2512
TGGGTAAGACAAGCAACAAAGTGGAGGCAAGAAAGAATTCTCAAACTCTCACTTCAATCCTTACCATCAAGTCCGTAGAGAAAGAAGACATGGCCGTTTACTACTGTGCTGCGTGGGACGGGGGAGGGACCACTGGTTGGTTCAAGATATTTGCTG
>2513
TGGGTAAGACAAGCAACAAAGTGGAGGCAAGAAAGAATTCTCAAACTCTCACTTCAATCCTTACCATCAAGTCCGTAGAGAAAGAAGACATGGCCGTTTACTACTGTGCTGCGTGGGACGGGGGAGGGACCACTGGTTGGTTCAAGATATTTGCTG
>2514
TGGGTAAGACAAGCAACAAAGTGGAGGCAAGAAAGAATTCTCAAACTCTCACTTCAATCCTTACCATCAAGTCCGTAGAGAAAGAAGACATGGCCGTTTACTACTGTGCTGCGTGGGACGGGGGAGGGACCACTGGTTGGTTCAAGATATTTGCTG
>2515
TGGGTAAGACAAGCAACAAAGTGGAGGCAAGAAAGAATTCTCAAACTCTCACTTCAATCCTTACCATCAAGTCCGTAGAGAAAGAAGACATGGCCGTTTACTACTGTGCTGCGTGGGACGGGGGAGGGACCACTGGTTGGTTCAAGATATTTGCTG
>2516
TGGGTAAGACAAGCAACAAAGTGGAGGCAAGAAAGAATTCTCAAACTCTCACTTCAATCCTTACCATCAAGTCCGTAGAGAAAGAAGACATGGCCGTTTACTACTGTGCTGCGTGGGACGGGGGAGGGACCACTGGTTGGTTCAAGATATTTGCTG
>2517
TGGGTAAGACAAGCAACAAAGTGGAGGCAAGAAAGAATTCTCAAACTCTCACTTCAATCCTTACCATCAAGTCCGTAGAGAAAGAAGACATGGCCGTTTACTACTGTGCTGCGTGGGACGGGGGAGGGACCACTGGTTGGTTCAAGATATTTGCTG
>2518
TGGGTAAGACAAGCAACAAAGTGGAGGCAAGAAAGAATTCTCAAACTCTCACTTCAATCCTTACCATCAAGTCCGTAGAGAAAGAAGACATGGCCGTTTACTACTGTGCTGCGTGGGACGGGGGAGGGACCACTGGTTGGTTCAAGATATTTGCTG
>2519
TGGGTAAGACAAGCAACAAAGTGGAGGCAAGAAAGAATTCTCAAACTCTCACTTCAATCCTTACCATCAAGTCCGTAGAGAAAGAAGACATGGCCGTTTACTACTGTGCTGCGTGGGACGGGGGAGGGACCACTGGTTGGTTCAAGATATTTGCTG
>2520
TGGGTAAGACAAGCAACAAAGTGGAGGCAAGAAAGAATTCTCAAACTCTCACTTCAATCCTTACCATCAAGTCCGTAGAGAAAGAAGACATGGCCGTTTACTACTGTGCTGCGTGGGACGGGGGAGGGACCACTGGTTGGTTCAAGATATTTGCTG
>2521
TGGGTAAGACAAGCAACAAAGTGGAGGCAAGAAAGAATTCTCAAACTCTCACTTCAATCCTTACCATCAAGTCCGTAGAGAAAGAAGACATGGCCGTTTACTACTGTGCTGCGTGGGACGGGGGAGGGACCACTGGTTGGTTCAAGATATTTGCTG
>2522
TGGGTAAGACAAGCAACAAAGTGGAGGCAAGAAAGAATTCTCAAACTCTCACTTCAATCCTTACCATCAAGTCCGTAGAGAAAGAAGACATGGCCGTTTACTACTGTGCTGCGTGGGACGGGGGAGGGACCACTGGTTGGTTCAAGATATTTGCTG
>2523
TGGGTAAGACAAGCAACAAAGTGGAGGCAAGAAAGAATTCTCAAACTCTCACTTCAATCCTTACCATCAAGTCCGTAGAGAAAGAAGACATGGCCGTTTACTACTGTGCTGCGTGGGACGGGGGAGGGACCACTGGTTGGTTCAAGATATTTGCTG
>2524
TGGGTAAGACAAGCAACAAAGTGGAGGCAAGAAAGAATTCTCAAACTCTCACTTCAATCCTTACCATCAAGTCCGTAGAGAAAGAAGACATGGCCGTTTACTACTGTGCTGCGTGGGACGGGGGAGGGACCACTGGTTGGTTCAAGATATTTGCTG
>2525
TGGGTAAGACAAGCAACAAAGTGGAGGCAAGAAAGAATTCTCAAACTCTCACTTCAATCCTTACCATCAAGTCCGTAGAGAAAGAAGACATGGCCGTTTACTACTGTGCTGCGTGGGACGGGGGAGGGACCACTGGTTGGTTCAAGATATTTGCTG
>2526
TGGGTAAGACAAGCAACAAAGTGGAGGCAAGAAAGAATTCTCAAACTCTCACTTCAATCCTTACCATCAAGTCCGTAGAGAAAGAAGACATGGCCGTTTACTACTGTGCTGCGTGGGACGGGGGAGGGACCACTGGTTGGTTCAAGATATTTGCTG
>2527
TGGGTAAGACAAGCAACAAAGTGGAGGCAAGAAAGAATTCTCAAACTCTCACTTCAATCCTTACCATCAAGTCCGTAGAGAAAGAAGACATGGCCGTTTACTACTGTGCTGCGTGGGACGGGGGAGGGACCACTGGTTGGTTCAAGATATTTGCTG
>2528
TGGGTAAGACAAGCAACAAAGTGGAGGCAAGAAAGAATTCTCAAACTCTCACTTCAATCCTTACCATCAAGTCCGTAGAGAAAGAAGACATGGCCGTTTACTACTGTGCTGCGTGGGACGGGGGAGGGACCACTGGTTGGTTCAAGATATTTGCTG
>2529
TGGGTAAGACAAGCAACAAAGTGGAGGCAAGAAAGAATTCTCAAACTCTCACTTCAATCCTTACCATCAAGTCCGTAGAGAAAGAAGACATGGCCGTTTACTACTGTGCTGCGTGGGACGGGGGAGGGACCACTGGTTGGTTCAAGATATTTGCTG
>2530
TGGGTAAGACAAGCAACAAAGTGGAGGCAAGAAAGAATTCTCAAACTCTCACTTCAATCCTTACCATCAAGTCCGTAGAGAAAGAAGACATGGCCGTTTACTACTGTGCTGCGTGGGACGGGGGAGGGACCACTGGTTGGTTCAAGATATTTGCTG
>2531
TGGGTAAGACAAGCAACAAAGTGGAGGCAAGAAAGAATTCTCAAACTCTCACTTCAATCCTTACCATCAAGTCCGTAGAGAAAGAAGACATGGCCGTTTACTACTGTGCTGCGTGGGACGGGGGAGGGACCACTGGTTGGTTCAAGATATTTGCTG
>2532
TGGGTAAGACAAGCAACAAAGTGGAGGCAAGAAAGAATTCTCAAACTCTCACTTCAATCCTTACCATCAAGTCCGTAGAGAAAGAAGACATGGCCGTTTACTACTGTGCTGCGTGGGACGGGGGAGGGACCACTGGTTGGTTCAAGATATTTGCTG
>2533
TGGGTAAGACAAGCAACAAAGTGGAGGCAAGAAAGAATTCTCAAACTCTCACTTCAATCCTTACCATCAAGTCCGTAGAGAAAGAAGACATGGCCGTTTACTACTGTGCTGCGTGGGACGGGGGAGGGACCACTGGTTGGTTCAAGATATTTGCTG
>2534
TGGGTAAGACAAGCAACAAAGTGGAGGCAAGAAAGAATTCTCAAACTCTCACTTCAATCCTTACCATCAAGTCCGTAGAGAAAGAAGACATGGCCGTTTACTACTGTGCTGCGTGGGACGGGGGAGGGACCACTGGTTGGTTCAAGATATTTGCTG
>2535
TGGGTAAGACAAGCAACAAAGTGGAGGCAAGAAAGAATTCTCAAACTCTCACTTCAATCCTTACCATCAAGTCCGTAGAGAAAGAAGACATGGCCGTTTACTACTGTGCTGCGTGGGACGGGGGAGGGACCACTGGTTGGTTCAAGATATTTGCTG
>2536
TGGGTAAGACAAGCAACAAAGTGGAGGCAAGAAAGAATTCTCAAACTCTCACTTCAATCCTTACCATCAAGTCCGTAGAGAAAGAAGACATGGCCGTTTACTACTGTGCTGCGTGGGACGGGGGAGGGACCACTGGTTGGTTCAAGATATTTGCTG
>2537
TGGGTAAGACAAGCAACAAAGTGGAGGCAAGAAAGAATTCTCAAACTCTCACTTCAATCCTTACCATCAAGTCCGTAGAGAAAGAAGACATGGCCGTTTACTACTGTGCTGCGTGGGACGGGGGAGGGACCACTGGTTGGTTCAAGATATTTGCTG
>2538
TGGGTAAGACAAGCAACAAAGTGGAGGCAAGAAAGAATTCTCAAACTCTCACTTCAATCCTTACCATCAAGTCCGTAGAGAAAGAAGACATGGCCGTTTACTACTGTGCTGCGTGGGACGGGGGAGGGACCACTGGTTGGTTCAAGATATTTGCTG
>2539
TGGGTAAGACAAGCAACAAAGTGGAGGCAAGAAAGAATTCTCAAACTCTCACTTCAATCCTTACCATCAAGTCCGTAGAGAAAGAAGACATGGCCGTTTACTACTGTGCTGCGTGGGACGGGGGAGGGACCACTGGTTGGTTCAAGATATTTGCTG
>2540
TGGGTAAGACAAGCAACAAAGTGGAGGCAAGAAAGAATTCTCAAACTCTCACTTCAATCCTTACCATCAAGTCCGTAGAGAAAGAAGACATGGCCGTTTACTACTGTGCTGCGTGGGACGGGGGAGGGACCACTGGTTGGTTCAAGATATTTGCTG
>2541
TGGGTAAGACAAGCAACAAAGTGGAGGCAAGAAAGAATTCTCAAACTCTCACTTCAATCCTTACCATCAAGTCCGTAGAGAAAGAAGACATGGCCGTTTACTACTGTGCTGCGTGGGACGGGGGAGGGACCACTGGTTGGTTCAAGATATTTGCTG
>2542
TGGGTAAGACAAGCAACAAAGTGGAGGCAAGAAAGAATTCTCAAACTCTCACTTCAATCCTTACCATCAAGTCCGTAGAGAAAGAAGACATGGCCGTTTACTACTGTGCTGCGTGGGACGGGGGAGGGACCACTGGTTGGTTCAAGATATTTGCTG
>2543
TGGGTAAGACAAGCAACAAAGTGGAGGCAAGAAAGAATTCTCAAACTCTCACTTCAATCCTTACCATCAAGTCCGTAGAGAAAGAAGACATGGCCGTTTACTACTGTGCTGCGTGGGACGGGGGAGGGACCACTGGTTGGTTCAAGATATTTGCTG
>2544
TGGGTAAGACAAGCAACAAAGTGGAGGCAAGAAAGAATTCTCAAACTCTCACTTCAATCCTTACCATCAAGTCCGTAGAGAAAGAAGACATGGCCGTTTACTACTGTGCTGCGTGGGACGGGGGAGGGACCACTGGTTGGTTCAAGATATTTGCTG
>2545
TGGGTAAGACAAGCAACAAAGTGGAGGCAAGAAAGAATTCTCAAACTCTCACTTCAATCCTTACCATCAAGTCCGTAGAGAAAGAAGACATGGCCGTTTACTACTGTGCTGCGTGGGACGGGGGAGGGACCACTGGTTGGTTCAAGATATTTGCTG
>2546
TGGGTAAGACAAGCAACAAAGTGGAGGCAAGAAAGAATTCTCAAACTCTCACTTCAATCCTTACCATCAAGTCCGTAGAGAAAGAAGACATGGCCGTTTACTACTGTGCTGCGTGGGACGGGGGAGGGACCACTGGTTGGTTCAAGATATTTGCTG
>2547
TGGGTAAGACAAGCAACAAAGTGGAGGCAAGAAAGAATTCTCAAACTCTCACTTCAATCCTTACCATCAAGTCCGTAGAGAAAGAAGACATGGCCGTTTACTACTGTGCTGCGTGGGACGGGGGAGGGACCACTGGTTGGTTCAAGATATTTGCTG
>2548
TGGGTAAGACAAGCAACAAAGTGGAGGCAAGAAAGAATTCTCAAACTCTCACTTCAATCCTTACCATCAAGTCCGTAGAGAAAGAAGACATGGCCGTTTACTACTGTGCTGCGTGGGACGGGGGAGGGACCACTGGTTGGTTCAAGATATTTGCTG
>2549
TGGGTAAGACAAGCAACAAAGTGGAGGCAAGAAAGAATTCTCAAACTCTCACTTCAATCCTTACCATCAAGTCCGTAGAGAAAGAAGACATGGCCGTTTACTACTGTGCTGCGTGGGACGGGGGAGGGACCACTGGTTGGTTCAAGATATTTGCTG
>2550
TGGGTAAGACAAGCAACAAAGTGGAGGCAAGAAAGAATTCTCAAACTCTCACTTCAATCCTTACCATCAAGTCCGTAGAGAAAGAAGACATGGCCGTTTACTACTGTGCTGCGTGGGACGGGGGAGGGACCACTGGTTGGTTCAAGATATTTGCTG
>2551
TGGGTAAGACAAGCAACAAAGTGGAGGCAAGAAAGAATTCTCAAACTCTCACTTCAATCCTTACCATCAAGTCCGTAGAGAAAGAAGACATGGCCGTTTACTACTGTGCTGCGTGGGACGGGGGAGGGACCACTGGTTGGTTCAAGATATTTGCTG
>2552
TGGGTAAGACAAGCAACAAAGTGGAGGCAAGAAAGAATTCTCAAACTCTCACTTCAATCCTTACCATCAAGTCCGTAGAGAAAGAAGACATGGCCGTTTACTACTGTGCTGCGTGGGACGGGGGAGGGACCACTGGTTGGTTCAAGATATTTGCTG
>2553
TGGGTAAGACAAGCAACAAAGTGGAGGCAAGAAAGAATTCTCAAACTCTCACTTCAATCCTTACCATCAAGTCCGTAGAGAAAGAAGACATGGCCGTTTACTACTGTGCTGCGTGGGACGGGGGAGGGACCACTGGTTGGTTCAAGATATTTGCTG
>2554
TGGGTAAGACAAGCAACAAAGTGGAGGCAAGAAAGAATTCTCAAACTCTCACTTCAATCCTTACCATCAAGTCCGTAGAGAAAGAAGACATGGCCGTTTACTACTGTGCTGCGTGGGACGGGGGAGGGACCACTGGTTGGTTCAAGATATTTGCTG
>2555
TGGGTAAGACAAGCAACAAAGTGGAGGCAAGAAAGAATTCTCAAACTCTCACTTCAATCCTTACCATCAAGTCCGTAGAGAAAGAAGACATGGCCGTTTACTACTGTGCTGCGTGGGACGGGGGAGGGACCACTGGTTGGTTCAAGATATTTGCTG
>2556
TGGGTAAGACAAGCAACAAAGTGGAGGCAAGAAAGAATTCTCAAACTCTCACTTCAATCCTTACCATCAAGTCCGTAGAGAAAGAAGACATGGCCGTTTACTACTGTGCTGCGTGGGACGGGGGAGGGACCACTGGTTGGTTCAAGATATTTGCTG
>2557
TGGGTAAGACAAGCAACAAAGTGGAGGCAAGAAAGAATTCTCAAACTCTCACTTCAATCCTTACCATCAAGTCCGTAGAGAAAGAAGACATGGCCGTTTACTACTGTGCTGCGTGGGACGGGGGAGGGACCACTGGTTGGTTCAAGATATTTGCTG
>2558
TGGGTAAGACAAGCAACAAAGTGGAGGCAAGAAAGAATTCTCAAACTCTCACTTCAATCCTTACCATCAAGTCCGTAGAGAAAGAAGACATGGCCGTTTACTACTGTGCTGCGTGGGACGGGGGAGGGACCACTGGTTGGTTCAAGATATTTGCTG
>2559
TGGGTAAGACAAGCAACAAAGTGGAGGCAAGAAAGAATTCTCAAACTCTCACTTCAATCCTTACCATCAAGTCCGTAGAGAAAGAAGACATGGCCGTTTACTACTGTGCTGCGTGGGACGGGGGAGGGACCACTGGTTGGTTCAAGATATTTGCTG
>2560
TGGGTAAGACAAGCAACAAAGTGGAGGCAAGAAAGAATTCTCAAACTCTCACTTCAATCCTTACCATCAAGTCCGTAGAGAAAGAAGACATGGCCGTTTACTACTGTGCTGCGTGGGACGGGGGAGGGACCACTGGTTGGTTCAAGATATTTGCTG
>2561
TGGGTAAGACAAGCAACAAAGTGGAGGCAAGAAAGAATTCTCAAACTCTCACTTCAATCCTTACCATCAAGTCCGTAGAGAAAGAAGACATGGCCGTTTACTACTGTGCTGCGTGGGACGGGGGAGGGACCACTGGTTGGTTCAAGATATTTGCTG
>2562
TGGGTAAGACAAGCAACAAAGTGGAGGCAAGAAAGAATTCTCAAACTCTCACTTCAATCCTTACCATCAAGTCCGTAGAGAAAGAAGACATGGCCGTTTACTACTGTGCTGCGTGGGACGGGGGAGGGACCACTGGTTGGTTCAAGATATTTGCTG
>2563
TGGGTAAGACAAGCAACAAAGTGGAGGCAAGAAAGAATTCTCAAACTCTCACTTCAATCCTTACCATCAAGTCCGTAGAGAAAGAAGACATGGCCGTTTACTACTGTGCTGCGTGGGACGGGGGAGGGACCACTGGTTGGTTCAAGATATTTGCTG
>2564
TGGGTAAGACAAGCAACAAAGTGGAGGCAAGAAAGAATTCTCAAACTCTCACTTCAATCCTTACCATCAAGTCCGTAGAGAAAGAAGACATGGCCGTTTACTACTGTGCTGCGTGGGACGGGGGAGGGACCACTGGTTGGTTCAAGATATTTGCTG
>2565
TGGGTAAGACAAGCAACAAAGTGGAGGCAAGAAAGAATTCTCAAACTCTCACTTCAATCCTTACCATCAAGTCCGTAGAGAAAGAAGACATGGCCGTTTACTACTGTGCTGCGTGGGACGGGGGAGGGACCACTGGTTGGTTCAAGATATTTGCTG
>2566
TGGGTAAGACAAGCAACAAAGTGGAGGCAAGAAAGAATTCTCAAACTCTCACTTCAATCCTTACCATCAAGTCCGTAGAGAAAGAAGACATGGCCGTTTACTACTGTGCTGCGTGGGACGGGGGAGGGACCACTGGTTGGTTCAAGATATTTGCTG
>2567
TGGGTAAGACAAGCAACAAAGTGGAGGCAAGAAAGAATTCTCAAACTCTCACTTCAATCCTTACCATCAAGTCCGTAGAGAAAGAAGACATGGCCGTTTACTACTGTGCTGCGTGGGACGGGGGAGGGACCACTGGTTGGTTCAAGATATTTGCTG
>2568
TGGGTAAGACAAGCAACAAAGTGGAGGCAAGAAAGAATTCTCAAACTCTCACTTCAATCCTTACCATCAAGTCCGTAGAGAAAGAAGACATGGCCGTTTACTACTGTGCTGCGTGGGACGGGGGAGGGACCACTGGTTGGTTCAAGATATTTGCTG
>2569
TGGGTAAGACAAGCAACAAAGTGGAGGCAAGAAAGAATTCTCAAACTCTCACTTCAATCCTTACCATCAAGTCCGTAGAGAAAGAAGACATGGCCGTTTACTACTGTGCTGCGTGGGACGGGGGAGGGACCACTGGTTGGTTCAAGATATTTGCTG
>2570
TGGGTAAGACAAGCAACAAAGTGGAGGCAAGAAAGAATTCTCAAACTCTCACTTCAATCCTTACCATCAAGTCCGTAGAGAAAGAAGACATGGCCGTTTACTACTGTGCTGCGTGGGACGGGGGAGGGACCACTGGTTGGTTCAAGATATTTGCTG
>2571
TGGGTAAGACAAGCAACAAAGTGGAGGCAAGAAAGAATTCTCAAACTCTCACTTCAATCCTTACCATCAAGTCCGTAGAGAAAGAAGACATGGCCGTTTACTACTGTGCTGCGTGGGACGGGGGAGGGACCACTGGTTGGTTCAAGATATTTGCTG
>2572
TGGGTAAGACAAGCAACAAAGTGGAGGCAAGAAAGAATTCTCAAACTCTCACTTCAATCCTTACCATCAAGTCCGTAGAGAAAGAAGACATGGCCGTTTACTACTGTGCTGCGTGGGACGGGGGAGGGACCACTGGTTGGTTCAAGATATTTGCTG
>2573
TGGGTAAGACAAGCAACAAAGTGGAGGCAAGAAAGAATTCTCAAACTCTCACTTCAATCCTTACCATCAAGTCCGTAGAGAAAGAAGACATGGCCGTTTACTACTGTGCTGCGTGGGACGGGGGAGGGACCACTGGTTGGTTCAAGATATTTGCTG
>2574
TGGGTAAGACAAGCAACAAAGTGGAGGCAAGAAAGAATTCTCAAACTCTCACTTCAATCCTTACCATCAAGTCCGTAGAGAAAGAAGACATGGCCGTTTACTACTGTGCTGCGTGGGACGGGGGAGGGACCACTGGTTGGTTCAAGATATTTGCTG
>2575
TGGGTAAGACAAGCAACAAAGTGGAGGCAAGAAAGAATTCTCAAACTCTCACTTCAATCCTTACCATCAAGTCCGTAGAGAAAGAAGACATGGCCGTTTACTACTGTGCTGCGTGGGACGGGGGAGGGACCACTGGTTGGTTCAAGATATTTGCTG
>2576
TGGGTAAGACAAGCAACAAAGTGGAGGCAAGAAAGAATTCTCAAACTCTCACTTCAATCCTTACCATCAAGTCCGTAGAGAAAGAAGACATGGCCGTTTACTACTGTGCTGCGTGGGACGGGGGAGGGACCACTGGTTGGTTCAAGATATTTGCTG
>2577
TGGGTAAGACAAGCAACAAAGTGGAGGCAAGAAAGAATTCTCAAACTCTCACTTCAATCCTTACCATCAAGTCCGTAGAGAAAGAAGACATGGCCGTTTACTACTGTGCTGCGTGGGACGGGGGAGGGACCACTGGTTGGTTCAAGATATTTGCTG
>2578
TGGGTAAGACAAGCAACAAAGTGGAGGCAAGAAAGAATTCTCAAACTCTCACTTCAATCCTTACCATCAAGTCCGTAGAGAAAGAAGACATGGCCGTTTACTACTGTGCTGCGTGGGACGGGGGAGGGACCACTGGTTGGTTCAAGATATTTGCTG
>2579
TGGGTAAGACAAGCAACAAAGTGGAGGCAAGAAAGAATTCTCAAACTCTCACTTCAATCCTTACCATCAAGTCCGTAGAGAAAGAAGACATGGCCGTTTACTACTGTGCTGCGTGGGACGGGGGAGGGACCACTGGTTGGTTCAAGATATTTGCTG
>2580
TGGGTAAGACAAGCAACAAAGTGGAGGCAAGAAAGAATTCTCAAACTCTCACTTCAATCCTTACCATCAAGTCCGTAGAGAAAGAAGACATGGCCGTTTACTACTGTGCTGCGTGGGACGGGGGAGGGACCACTGGTTGGTTCAAGATATTTGCTG
>2581
TGGGTAAGACAAGCAACAAAGTGGAGGCAAGAAAGAATTCTCAAACTCTCACTTCAATCCTTACCATCAAGTCCGTAGAGAAAGAAGACATGGCCGTTTACTACTGTGCTGCGTGGGACGGGGGAGGGACCACTGGTTGGTTCAAGATATTTGCTG
>2582
TGGGTAAGACAAGCAACAAAGTGGAGGCAAGAAAGAATTCTCAAACTCTCACTTCAATCCTTACCATCAAGTCCGTAGAGAAAGAAGACATGGCCGTTTACTACTGTGCTGCGTGGGACGGGGGAGGGACCACTGGTTGGTTCAAGATATTTGCTG
>2583
TGGGTAAGACAAGCAACAAAGTGGAGGCAAGAAAGAATTCTCAAACTCTCACTTCAATCCTTACCATCAAGTCCGTAGAGAAAGAAGACATGGCCGTTTACTACTGTGCTGCGTGGGACGGGGGAGGGACCACTGGTTGGTTCAAGATATTTGCTG
>2584
TGGGTAAGACAAGCAACAAAGTGGAGGCAAGAAAGAATTCTCAAACTCTCACTTCAATCCTTACCATCAAGTCCGTAGAGAAAGAAGACATGGCCGTTTACTACTGTGCTGCGTGGGACGGGGGAGGGACCACTGGTTGGTTCAAGATATTTGCTG
>2585
TGGGTAAGACAAGCAACAAAGTGGAGGCAAGAAAGAATTCTCAAACTCTCACTTCAATCCTTACCATCAAGTCCGTAGAGAAAGAAGACATGGCCGTTTACTACTGTGCTGCGTGGGACGGGGGAGGGACCACTGGTTGGTTCAAGATATTTGCTG
>2586
TGGGTAAGACAAGCAACAAAGTGGAGGCAAGAAAGAATTCTCAAACTCTCACTTCAATCCTTACCATCAAGTCCGTAGAGAAAGAAGACATGGCCGTTTACTACTGTGCTGCGTGGGACGGGGGAGGGACCACTGGTTGGTTCAAGATATTTGCTG
>2587
TGGGTAAGACAAGCAACAAAGTGGAGGCAAGAAAGAATTCTCAAACTCTCACTTCAATCCTTACCATCAAGTCCGTAGAGAAAGAAGACATGGCCGTTTACTACTGTGCTGCGTGGGACGGGGGAGGGACCACTGGTTGGTTCAAGATATTTGCTG
>2588
TGGGTAAGACAAGCAACAAAGTGGAGGCAAGAAAGAATTCTCAAACTCTCACTTCAATCCTTACCATCAAGTCCGTAGAGAAAGAAGACATGGCCGTTTACTACTGTGCTGCGTGGGACGGGGGAGGGACCACTGGTTGGTTCAAGATATTTGCTG
>2589
TGGGTAAGACAAGCAACAAAGTGGAGGCAAGAAAGAATTCTCAAACTCTCACTTCAATCCTTACCATCAAGTCCGTAGAGAAAGAAGACATGGCCGTTTACTACTGTGCTGCGTGGGACGGGGGAGGGACCACTGGTTGGTTCAAGATATTTGCTG
>2590
TGGGTAAGACAAGCAACAAAGTGGAGGCAAGAAAGAATTCTCAAACTCTCACTTCAATCCTTACCATCAAGTCCGTAGAGAAAGAAGACATGGCCGTTTACTACTGTGCTGCGTGGGACGGGGGAGGGACCACTGGTTGGTTCAAGATATTTGCTG
>2591
TGGGTAAGACAAGCAACAAAGTGGAGGCAAGAAAGAATTCTCAAACTCTCACTTCAATCCTTACCATCAAGTCCGTAGAGAAAGAAGACATGGCCGTTTACTACTGTGCTGCGTGGGACGGGGGAGGGACCACTGGTTGGTTCAAGATATTTGCTG
>2592
TGGGTAAGACAAGCAACAAAGTGGAGGCAAGAAAGAATTCTCAAACTCTCACTTCAATCCTTACCATCAAGTCCGTAGAGAAAGAAGACATGGCCGTTTACTACTGTGCTGCGTGGGACGGGGGAGGGACCACTGGTTGGTTCAAGATATTTGCTG
>2593
TGGGTAAGACAAGCAACAAAGTGGAGGCAAGAAAGAATTCTCAAACTCTCACTTCAATCCTTACCATCAAGTCCGTAGAGAAAGAAGACATGGCCGTTTACTACTGTGCTGCGTGGGACGGGGGAGGGACCACTGGTTGGTTCAAGATATTTGCTG
>2594
TGGGTAAGACAAGCAACAAAGTGGAGGCAAGAAAGAATTCTCAAACTCTCACTTCAATCCTTACCATCAAGTCCGTAGAGAAAGAAGACATGGCCGTTTACTACTGTGCTGCGTGGGACGGGGGAGGGACCACTGGTTGGTTCAAGATATTTGCTG
>2595
TGGGTAAGACAAGCAACAAAGTGGAGGCAAGAAAGAATTCTCAAACTCTCACTTCAATCCTTACCATCAAGTCCGTAGAGAAAGAAGACATGGCCGTTTACTACTGTGCTGCGTGGGACGGGGGAGGGACCACTGGTTGGTTCAAGATATTTGCTG
>2596
TGGGTAAGACAAGCAACAAAGTGGAGGCAAGAAAGAATTCTCAAACTCTCACTTCAATCCTTACCATCAAGTCCGTAGAGAAAGAAGACATGGCCGTTTACTACTGTGCTGCGTGGGACGGGGGAGGGACCACTGGTTGGTTCAAGATATTTGCTG
>2597
TGGGTAAGACAAGCAACAAAGTGGAGGCAAGAAAGAATTCTCAAACTCTCACTTCAATCCTTACCATCAAGTCCGTAGAGAAAGAAGACATGGCCGTTTACTACTGTGCTGCGTGGGACGGGGGAGGGACCACTGGTTGGTTCAAGATATTTGCTG
>2598
TGGGTAAGACAAGCAACAAAGTGGAGGCAAGAAAGAATTCTCAAACTCTCACTTCAATCCTTACCATCAAGTCCGTAGAGAAAGAAGACATGGCCGTTTACTACTGTGCTGCGTGGGACGGGGGAGGGACCACTGGTTGGTTCAAGATATTTGCTG
>2599
TGGGTAAGACAAGCAACAAAGTGGAGGCAAGAAAGAATTCTCAAACTCTCACTTCAATCCTTACCATCAAGTCCGTAGAGAAAGAAGACATGGCCGTTTACTACTGTGCTGCGTGGGACGGGGGAGGGACCACTGGTTGGTTCAAGATATTTGCTG
>2600
TGGGTAAGACAAGCAACAAAGTGGAGGCAAGAAAGAATTCTCAAACTCTCACTTCAATCCTTACCATCAAGTCCGTAGAGAAAGAAGACATGGCCGTTTACTACTGTGCTGCGTGGGACGGGGGAGGGACCACTGGTTGGTTCAAGATATTTGCTG
>2601
TGGGTAAGACAAGCAACAAAGTGGAGGCAAGAAAGAATTCTCAAACTCTCACTTCAATCCTTACCATCAAGTCCGTAGAGAAAGAAGACATGGCCGTTTACTACTGTGCTGCGTGGGACGGGGGAGGGACCACTGGTTGGTTCAAGATATTTGCTG
>2602
TGGGTAAGACAAGCAACAAAGTGGAGGCAAGAAAGAATTCTCAAACTCTCACTTCAATCCTTACCATCAAGTCCGTAGAGAAAGAAGACATGGCCGTTTACTACTGTGCTGCGTGGGACGGGGGAGGGACCACTGGTTGGTTCAAGATATTTGCTG
>2603
TGGGTAAGACAAGCAACAAAGTGGAGGCAAGAAAGAATTCTCAAACTCTCACTTCAATCCTTACCATCAAGTCCGTAGAGAAAGAAGACATGGCCGTTTACTACTGTGCTGCGTGGGACGGGGGAGGGACCACTGGTTGGTTCAAGATATTTGCTG
>2604
TGGGTAAGACAAGCAACAAAGTGGAGGCAAGAAAGAATTCTCAAACTCTCACTTCAATCCTTACCATCAAGTCCGTAGAGAAAGAAGACATGGCCGTTTACTACTGTGCTGCGTGGGACGGGGGAGGGACCACTGGTTGGTTCAAGATATTTGCTG
>2605
TGGGTAAGACAAGCAACAAAGTGGAGGCAAGAAAGAATTCTCAAACTCTCACTTCAATCCTTACCATCAAGTCCGTAGAGAAAGAAGACATGGCCGTTTACTACTGTGCTGCGTGGGACGGGGGAGGGACCACTGGTTGGTTCAAGATATTTGCTG
>2606
TGGGTAAGACAAGCAACAAAGTGGAGGCAAGAAAGAATTCTCAAACTCTCACTTCAATCCTTACCATCAAGTCCGTAGAGAAAGAAGACATGGCCGTTTACTACTGTGCTGCGTGGGACGGGGGAGGGACCACTGGTTGGTTCAAGATATTTGCTG
>2607
TGGGTAAGACAAGCAACAAAGTGGAGGCAAGAAAGAATTCTCAAACTCTCACTTCAATCCTTACCATCAAGTCCGTAGAGAAAGAAGACATGGCCGTTTACTACTGTGCTGCGTGGGACGGGGGAGGGACCACTGGTTGGTTCAAGATATTTGCTG
>2608
TGGGTAAGACAAGCAACAAAGTGGAGGCAAGAAAGAATTCTCAAACTCTCACTTCAATCCTTACCATCAAGTCCGTAGAGAAAGAAGACATGGCCGTTTACTACTGTGCTGCGTGGGACGGGGGAGGGACCACTGGTTGGTTCAAGATATTTGCTG
>2609
TGGGTAAGACAAGCAACAAAGTGGAGGCAAGAAAGAATTCTCAAACTCTCACTTCAATCCTTACCATCAAGTCCGTAGAGAAAGAAGACATGGCCGTTTACTACTGTGCTGCGTGGGACGGGGGAGGGACCACTGGTTGGTTCAAGATATTTGCTG
>2610
TGGGTAAGACAAGCAACAAAGTGGAGGCAAGAAAGAATTCTCAAACTCTCACTTCAATCCTTACCATCAAGTCCGTAGAGAAAGAAGACATGGCCGTTTACTACTGTGCTGCGTGGGACGGGGGAGGGACCACTGGTTGGTTCAAGATATTTGCTG
>2611
TGGGTAAGACAAGCAACAAAGTGGAGGCAAGAAAGAATTCTCAAACTCTCACTTCAATCCTTACCATCAAGTCCGTAGAGAAAGAAGACATGGCCGTTTACTACTGTGCTGCGTGGGACGGGGGAGGGACCACTGGTTGGTTCAAGATATTTGCTG
>2612
TGGGTAAGACAAGCAACAAAGTGGAGGCAAGAAAGAATTCTCAAACTCTCACTTCAATCCTTACCATCAAGTCCGTAGAGAAAGAAGACATGGCCGTTTACTACTGTGCTGCGTGGGACGGGGGAGGGACCACTGGTTGGTTCAAGATATTTGCTG
>2613
TGGGTAAGACAAGCAACAAAGTGGAGGCAAGAAAGAATTCTCAAACTCTCACTTCAATCCTTACCATCAAGTCCGTAGAGAAAGAAGACATGGCCGTTTACTACTGTGCTGCGTGGGACGGGGGAGGGACCACTGGTTGGTTCAAGATATTTGCTG
>2614
TGGGTAAGACAAGCAACAAAGTGGAGGCAAGAAAGAATTCTCAAACTCTCACTTCAATCCTTACCATCAAGTCCGTAGAGAAAGAAGACATGGCCGTTTACTACTGTGCTGCGTGGGACGGGGGAGGGACCACTGGTTGGTTCAAGATATTTGCTG
>2615
TGGGTAAGACAAGCAACAAAGTGGAGGCAAGAAAGAATTCTCAAACTCTCACTTCAATCCTTACCATCAAGTCCGTAGAGAAAGAAGACATGGCCGTTTACTACTGTGCTGCGTGGGACGGGGGAGGGACCACTGGTTGGTTCAAGATATTTGCTG
>2616
TGGGTAAGACAAGCAACAAAGTGGAGGCAAGAAAGAATTCTCAAACTCTCACTTCAATCCTTACCATCAAGTCCGTAGAGAAAGAAGACATGGCCGTTTACTACTGTGCTGCGTGGGACGGGGGAGGGACCACTGGTTGGTTCAAGATATTTGCTG
>2617
TGGGTAAGACAAGCAACAAAGTGGAGGCAAGAAAGAATTCTCAAACTCTCACTTCAATCCTTACCATCAAGTCCGTAGAGAAAGAAGACATGGCCGTTTACTACTGTGCTGCGTGGGACGGGGGAGGGACCACTGGTTGGTTCAAGATATTTGCTG
>2618
TGGGTAAGACAAGCAACAAAGTGGAGGCAAGAAAGAATTCTCAAACTCTCACTTCAATCCTTACCATCAAGTCCGTAGAGAAAGAAGACATGGCCGTTTACTACTGTGCTGCGTGGGACGGGGGAGGGACCACTGGTTGGTTCAAGATATTTGCTG
>2619
TGGGTAAGACAAGCAACAAAGTGGAGGCAAGAAAGAATTCTCAAACTCTCACTTCAATCCTTACCATCAAGTCCGTAGAGAAAGAAGACATGGCCGTTTACTACTGTGCTGCGTGGGACGGGGGAGGGACCACTGGTTGGTTCAAGATATTTGCTG
>2620
TGGGTAAGACAAGCAACAAAGTGGAGGCAAGAAAGAATTCTCAAACTCTCACTTCAATCCTTACCATCAAGTCCGTAGAGAAAGAAGACATGGCCGTTTACTACTGTGCTGCGTGGGACGGGGGAGGGACCACTGGTTGGTTCAAGATATTTGCTG
>2621
TGGGTAAGACAAGCAACAAAGTGGAGGCAAGAAAGAATTCTCAAACTCTCACTTCAATCCTTACCATCAAGTCCGTAGAGAAAGAAGACATGGCCGTTTACTACTGTGCTGCGTGGGACGGGGGAGGGACCACTGGTTGGTTCAAGATATTTGCTG
>2622
TGGGTAAGACAAGCAACAAAGTGGAGGCAAGAAAGAATTCTCAAACTCTCACTTCAATCCTTACCATCAAGTCCGTAGAGAAAGAAGACATGGCCGTTTACTACTGTGCTGCGTGGGACGGGGGAGGGACCACTGGTTGGTTCAAGATATTTGCTG
>2623
TGGGTAAGACAAGCAACAAAGTGGAGGCAAGAAAGAATTCTCAAACTCTCACTTCAATCCTTACCATCAAGTCCGTAGAGAAAGAAGACATGGCCGTTTACTACTGTGCTGCGTGGGACGGGGGAGGGACCACTGGTTGGTTCAAGATATTTGCTG
>2624
TGGGTAAGACAAGCAACAAAGTGGAGGCAAGAAAGAATTCTCAAACTCTCACTTCAATCCTTACCATCAAGTCCGTAGAGAAAGAAGACATGGCCGTTTACTACTGTGCTGCGTGGGACGGGGGAGGGACCACTGGTTGGTTCAAGATATTTGCTG
>2625
TGGGTAAGACAAGCAACAAAGTGGAGGCAAGAAAGAATTCTCAAACTCTCACTTCAATCCTTACCATCAAGTCCGTAGAGAAAGAAGACATGGCCGTTTACTACTGTGCTGCGTGGGACGGGGGAGGGACCACTGGTTGGTTCAAGATATTTGCTG
>2626
TGGGTAAGACAAGCAACAAAGTGGAGGCAAGAAAGAATTCTCAAACTCTCACTTCAATCCTTACCATCAAGTCCGTAGAGAAAGAAGACATGGCCGTTTACTACTGTGCTGCGTGGGACGGGGGAGGGACCACTGGTTGGTTCAAGATATTTGCTG
>2627
TGGGTAAGACAAGCAACAAAGTGGAGGCAAGAAAGAATTCTCAAACTCTCACTTCAATCCTTACCATCAAGTCCGTAGAGAAAGAAGACATGGCCGTTTACTACTGTGCTGCGTGGGACGGGGGAGGGACCACTGGTTGGTTCAAGATATTTGCTG
>2628
TGGGTAAGACAAGCAACAAAGTGGAGGCAAGAAAGAATTCTCAAACTCTCACTTCAATCCTTACCATCAAGTCCGTAGAGAAAGAAGACATGGCCGTTTACTACTGTGCTGCGTGGGACGGGGGAGGGACCACTGGTTGGTTCAAGATATTTGCTG
>2629
TGGGTAAGACAAGCAACAAAGTGGAGGCAAGAAAGAATTCTCAAACTCTCACTTCAATCCTTACCATCAAGTCCGTAGAGAAAGAAGACATGGCCGTTTACTACTGTGCTGCGTGGGACGGGGGAGGGACCACTGGTTGGTTCAAGATATTTGCTG
>2630
TGGGTAAGACAAGCAACAAAGTGGAGGCAAGAAAGAATTCTCAAACTCTCACTTCAATCCTTACCATCAAGTCCGTAGAGAAAGAAGACATGGCCGTTTACTACTGTGCTGCGTGGGACGGGGGAGGGACCACTGGTTGGTTCAAGATATTTGCTG
>2631
TGGGTAAGACAAGCAACAAAGTGGAGGCAAGAAAGAATTCTCAAACTCTCACTTCAATCCTTACCATCAAGTCCGTAGAGAAAGAAGACATGGCCGTTTACTACTGTGCTGCGTGGGACGGGGGAGGGACCACTGGTTGGTTCAAGATATTTGCTG
>2632
TGGGTAAGACAAGCAACAAAGTGGAGGCAAGAAAGAATTCTCAAACTCTCACTTCAATCCTTACCATCAAGTCCGTAGAGAAAGAAGACATGGCCGTTTACTACTGTGCTGCGTGGGACGGGGGAGGGACCACTGGTTGGTTCAAGATATTTGCTG
>2633
TGGGTAAGACAAGCAACAAAGTGGAGGCAAGAAAGAATTCTCAAACTCTCACTTCAATCCTTACCATCAAGTCCGTAGAGAAAGAAGACATGGCCGTTTACTACTGTGCTGCGTGGGACGGGGGAGGGACCACTGGTTGGTTCAAGATATTTGCTG
>2634
TGGGTAAGACAAGCAACAAAGTGGAGGCAAGAAAGAATTCTCAAACTCTCACTTCAATCCTTACCATCAAGTCCGTAGAGAAAGAAGACATGGCCGTTTACTACTGTGCTGCGTGGGACGGGGGAGGGACCACTGGTTGGTTCAAGATATTTGCTG
>2635
TGGGTAAGACAAGCAACAAAGTGGAGGCAAGAAAGAATTCTCAAACTCTCACTTCAATCCTTACCATCAAGTCCGTAGAGAAAGAAGACATGGCCGTTTACTACTGTGCTGCGTGGGACGGGGGAGGGACCACTGGTTGGTTCAAGATATTTGCTG
>2636
TGGGTAAGACAAGCAACAAAGTGGAGGCAAGAAAGAATTCTCAAACTCTCACTTCAATCCTTACCATCAAGTCCGTAGAGAAAGAAGACATGGCCGTTTACTACTGTGCTGCGTGGGACGGGGGAGGGACCACTGGTTGGTTCAAGATATTTGCTG
>2637
TGGGTAAGACAAGCAACAAAGTGGAGGCAAGAAAGAATTCTCAAACTCTCACTTCAATCCTTACCATCAAGTCCGTAGAGAAAGAAGACATGGCCGTTTACTACTGTGCTGCGTGGGACGGGGGAGGGACCACTGGTTGGTTCAAGATATTTGCTG
>2638
TGGGTAAGACAAGCAACAAAGTGGAGGCAAGAAAGAATTCTCAAACTCTCACTTCAATCCTTACCATCAAGTCCGTAGAGAAAGAAGACATGGCCGTTTACTACTGTGCTGCGTGGGACGGGGGAGGGACCACTGGTTGGTTCAAGATATTTGCTG
>2639
TGGGTAAGACAAGCAACAAAGTGGAGGCAAGAAAGAATTCTCAAACTCTCACTTCAATCCTTACCATCAAGTCCGTAGAGAAAGAAGACATGGCCGTTTACTACTGTGCTGCGTGGGACGGGGGAGGGACCACTGGTTGGTTCAAGATATTTGCTG
>2640
TGGGTAAGACAAGCAACAAAGTGGAGGCAAGAAAGAATTCTCAAACTCTCACTTCAATCCTTACCATCAAGTCCGTAGAGAAAGAAGACATGGCCGTTTACTACTGTGCTGCGTGGGACGGGGGAGGGACCACTGGTTGGTTCAAGATATTTGCTG
>2641
TGGGTAAGACAAGCAACAAAGTGGAGGCAAGAAAGAATTCTCAAACTCTCACTTCAATCCTTACCATCAAGTCCGTAGAGAAAGAAGACATGGCCGTTTACTACTGTGCTGCGTGGGACGGGGGAGGGACCACTGGTTGGTTCAAGATATTTGCTG
>2642
TGGGTAAGACAAGCAACAAAGTGGAGGCAAGAAAGAATTCTCAAACTCTCACTTCAATCCTTACCATCAAGTCCGTAGAGAAAGAAGACATGGCCGTTTACTACTGTGCTGCGTGGGACGGGGGAGGGACCACTGGTTGGTTCAAGATATTTGCTG
>2643
TGGGTAAGACAAGCAACAAAGTGGAGGCAAGAAAGAATTCTCAAACTCTCACTTCAATCCTTACCATCAAGTCCGTAGAGAAAGAAGACATGGCCGTTTACTACTGTGCTGCGTGGGACGGGGGAGGGACCACTGGTTGGTTCAAGATATTTGCTG
>2644
TGGGTAAGACAAGCAACAAAGTGGAGGCAAGAAAGAATTCTCAAACTCTCACTTCAATCCTTACCATCAAGTCCGTAGAGAAAGAAGACATGGCCGTTTACTACTGTGCTGCGTGGGACGGGGGAGGGACCACTGGTTGGTTCAAGATATTTGCTG
>2645
TGGGTAAGACAAGCAACAAAGTGGAGGCAAGAAAGAATTCTCAAACTCTCACTTCAATCCTTACCATCAAGTCCGTAGAGAAAGAAGACATGGCCGTTTACTACTGTGCTGCGTGGGACGGGGGAGGGACCACTGGTTGGTTCAAGATATTTGCTG
>2646
TGGGTAAGACAAGCAACAAAGTGGAGGCAAGAAAGAATTCTCAAACTCTCACTTCAATCCTTACCATCAAGTCCGTAGAGAAAGAAGACATGGCCGTTTACTACTGTGCTGCGTGGGACGGGGGAGGGACCACTGGTTGGTTCAAGATATTTGCTG
>2647
TGGGTAAGACAAGCAACAAAGTGGAGGCAAGAAAGAATTCTCAAACTCTCACTTCAATCCTTACCATCAAGTCCGTAGAGAAAGAAGACATGGCCGTTTACTACTGTGCTGCGTGGGACGGGGGAGGGACCACTGGTTGGTTCAAGATATTTGCTG
>2648
TGGGTAAGACAAGCAACAAAGTGGAGGCAAGAAAGAATTCTCAAACTCTCACTTCAATCCTTACCATCAAGTCCGTAGAGAAAGAAGACATGGCCGTTTACTACTGTGCTGCGTGGGACGGGGGAGGGACCACTGGTTGGTTCAAGATATTTGCTG
>2649
TGGGTAAGACAAGCAACAAAGTGGAGGCAAGAAAGAATTCTCAAACTCTCACTTCAATCCTTACCATCAAGTCCGTAGAGAAAGAAGACATGGCCGTTTACTACTGTGCTGCGTGGGACGGGGGAGGGACCACTGGTTGGTTCAAGATATTTGCTG
>2650
TGGGTAAGACAAGCAACAAAGTGGAGGCAAGAAAGAATTCTCAAACTCTCACTTCAATCCTTACCATCAAGTCCGTAGAGAAAGAAGACATGGCCGTTTACTACTGTGCTGCGTGGGACGGGGGAGGGACCACTGGTTGGTTCAAGATATTTGCTG
>2651
TGGGTAAGACAAGCAACAAAGTGGAGGCAAGAAAGAATTCTCAAACTCTCACTTCAATCCTTACCATCAAGTCCGTAGAGAAAGAAGACATGGCCGTTTACTACTGTGCTGCGTGGGACGGGGGAGGGACCACTGGTTGGTTCAAGATATTTGCTG
>2652
TGGGTAAGACAAGCAACAAAGTGGAGGCAAGAAAGAATTCTCAAACTCTCACTTCAATCCTTACCATCAAGTCCGTAGAGAAAGAAGACATGGCCGTTTACTACTGTGCTGCGTGGGACGGGGGAGGGACCACTGGTTGGTTCAAGATATTTGCTG
>2653
TGGGTAAGACAAGCAACAAAGTGGAGGCAAGAAAGAATTCTCAAACTCTCACTTCAATCCTTACCATCAAGTCCGTAGAGAAAGAAGACATGGCCGTTTACTACTGTGCTGCGTGGGACGGGGGAGGGACCACTGGTTGGTTCAAGATATTTGCTG
>2654
TGGGTAAGACAAGCAACAAAGTGGAGGCAAGAAAGAATTCTCAAACTCTCACTTCAATCCTTACCATCAAGTCCGTAGAGAAAGAAGACATGGCCGTTTACTACTGTGCTGCGTGGGACGGGGGAGGGACCACTGGTTGGTTCAAGATATTTGCTG
>2655
TGGGTAAGACAAGCAACAAAGTGGAGGCAAGAAAGAATTCTCAAACTCTCACTTCAATCCTTACCATCAAGTCCGTAGAGAAAGAAGACATGGCCGTTTACTACTGTGCTGCGTGGGACGGGGGAGGGACCACTGGTTGGTTCAAGATATTTGCTG
>2656
TGGGTAAGACAAGCAACAAAGTGGAGGCAAGAAAGAATTCTCAAACTCTCACTTCAATCCTTACCATCAAGTCCGTAGAGAAAGAAGACATGGCCGTTTACTACTGTGCTGCGTGGGACGGGGGAGGGACCACTGGTTGGTTCAAGATATTTGCTG
>2657
TGGGTAAGACAAGCAACAAAGTGGAGGCAAGAAAGAATTCTCAAACTCTCACTTCAATCCTTACCATCAAGTCCGTAGAGAAAGAAGACATGGCCGTTTACTACTGTGCTGCGTGGGACGGGGGAGGGACCACTGGTTGGTTCAAGATATTTGCTG
>2658
TGGGTAAGACAAGCAACAAAGTGGAGGCAAGAAAGAATTCTCAAACTCTCACTTCAATCCTTACCATCAAGTCCGTAGAGAAAGAAGACATGGCCGTTTACTACTGTGCTGCGTGGGACGGGGGAGGGACCACTGGTTGGTTCAAGATATTTGCTG
>2659
TGGGTAAGACAAGCAACAAAGTGGAGGCAAGAAAGAATTCTCAAACTCTCACTTCAATCCTTACCATCAAGTCCGTAGAGAAAGAAGACATGGCCGTTTACTACTGTGCTGCGTGGGACGGGGGAGGGACCACTGGTTGGTTCAAGATATTTGCTG
>2660
TGGGTAAGACAAGCAACAAAGTGGAGGCAAGAAAGAATTCTCAAACTCTCACTTCAATCCTTACCATCAAGTCCGTAGAGAAAGAAGACATGGCCGTTTACTACTGTGCTGCGTGGGACGGGGGAGGGACCACTGGTTGGTTCAAGATATTTGCTG
>2661
TGGGTAAGACAAGCAACAAAGTGGAGGCAAGAAAGAATTCTCAAACTCTCACTTCAATCCTTACCATCAAGTCCGTAGAGAAAGAAGACATGGCCGTTTACTACTGTGCTGCGTGGGACGGGGGAGGGACCACTGGTTGGTTCAAGATATTTGCTG
>2662
TGGGTAAGACAAGCAACAAAGTGGAGGCAAGAAAGAATTCTCAAACTCTCACTTCAATCCTTACCATCAAGTCCGTAGAGAAAGAAGACATGGCCGTTTACTACTGTGCTGCGTGGGACGGGGGAGGGACCACTGGTTGGTTCAAGATATTTGCTG
>2663
TGGGTAAGACAAGCAACAAAGTGGAGGCAAGAAAGAATTCTCAAACTCTCACTTCAATCCTTACCATCAAGTCCGTAGAGAAAGAAGACATGGCCGTTTACTACTGTGCTGCGTGGGACGGGGGAGGGACCACTGGTTGGTTCAAGATATTTGCTG
>2664
TGGGTAAGACAAGCAACAAAGTGGAGGCAAGAAAGAATTCTCAAACTCTCACTTCAATCCTTACCATCAAGTCCGTAGAGAAAGAAGACATGGCCGTTTACTACTGTGCTGCGTGGGACGGGGGAGGGACCACTGGTTGGTTCAAGATATTTGCTG
>2665
GGAATCAGCCCAGGGAAGTATGATACTTATGGAAGCACAAGGAAGAACTTGAGAATGATACTGCGAAATCTTATTGAAAATGACTCTGGAGTCTATTACTGTGCCACGCACTGGTTGGTTCAAGATATTTGCTG
>2666
GGAATCAGCCCAGGGAAGTATGATACTTATGGAAGCACAAGGAAGAACTTGAGAATGATACTGCGAAATCTTATTGAAAATGACTCTGGAGTCTATTACTGTGCCACGCACTGGTTGGTTCAAGATATTTGCTG
>2667
GGAATCAGCCCAGGGAAGTATGATACTTATGGAAGCACAAGGAAGAACTTGAGAATGATACTGCGAAATCTTATTGAAAATGACTCTGGAGTCTATTACTGTGCCACGCACTGGTTGGTTCAAGATATTTGCTG
>2668
GGAATCAGCCCAGGGAAGTATGATACTTATGGAAGCACAAGGAAGAACTTGAGAATGATACTGCGAAATCTTATTGAAAATGACTCTGGAGTCTATTACTGTGCCACGCACTGGTTGGTTCAAGATATTTGCTG
>2669
GGAATCAGCCCAGGGAAGTATGATACTTATGGAAGCACAAGGAAGAACTTGAGAATGATACTGCGAAATCTTATTGAAAATGACTCTGGAGTCTATTACTGTGCCACGCACTGGTTGGTTCAAGATATTTGCTG
>2670
GGAATCAGCCCAGGGAAGTATGATACTTATGGAAGCACAAGGAAGAACTTGAGAATGATACTGCGAAATCTTATTGAAAATGACTCTGGAGTCTATTACTGTGCCACGCACTGGTTGGTTCAAGATATTTGCTG
>2671
GGAATCAGCCCAGGGAAGTATGATACTTATGGAAGCACAAGGAAGAACTTGAGAATGATACTGCGAAATCTTATTGAAAATGACTCTGGAGTCTATTACTGTGCCACGCACTGGTTGGTTCAAGATATTTGCTG
>2672
GGAATCAGCCCAGGGAAGTATGATACTTATGGAAGCACAAGGAAGAACTTGAGAATGATACTGCGAAATCTTATTGAAAATGACTCTGGAGTCTATTACTGTGCCACGCACTGGTTGGTTCAAGATATTTGCTG
>2673
GGAATCAGCCCAGGGAAGTATGATACTTATGGAAGCACAAGGAAGAACTTGAGAATGATACTGCGAAATCTTATTGAAAATGACTCTGGAGTCTATTACTGTGCCACGCACTGGTTGGTTCAAGATATTTGCTG
>2674
GGAATCAGCCCAGGGAAGTATGATACTTATGGAAGCACAAGGAAGAACTTGAGAATGATACTGCGAAATCTTATTGAAAATGACTCTGGAGTCTATTACTGTGCCACGCACTGGTTGGTTCAAGATATTTGCTG
>2675
GGAATCAGCCCAGGGAAGTATGATACTTATGGAAGCACAAGGAAGAACTTGAGAATGATACTGCGAAATCTTATTGAAAATGACTCTGGAGTCTATTACTGTGCCACGCACTGGTTGGTTCAAGATATTTGCTG
>2676
GGAATCAGCCCAGGGAAGTATGATACTTATGGAAGCACAAGGAAGAACTTGAGAATGATACTGCGAAATCTTATTGAAAATGACTCTGGAGTCTATTACTGTGCCACGCACTGGTTGGTTCAAGATATTTGCTG
>2677
GGAATCAGCCCAGGGAAGTATGATACTTATGGAAGCACAAGGAAGAACTTGAGAATGATACTGCGAAATCTTATTGAAAATGACTCTGGAGTCTATTACTGTGCCACGCACTGGTTGGTTCAAGATATTTGCTG
>2678
GGAATCAGCCCAGGGAAGTATGATACTTATGGAAGCACAAGGAAGAACTTGAGAATGATACTGCGAAATCTTATTGAAAATGACTCTGGAGTCTATTACTGTGCCACGCACTGGTTGGTTCAAGATATTTGCTG
>2679
GGAATCAGCCCAGGGAAGTATGATACTTATGGAAGCACAAGGAAGAACTTGAGAATGATACTGCGAAATCTTATTGAAAATGACTCTGGAGTCTATTACTGTGCCACGCACTGGTTGGTTCAAGATATTTGCTG
>2680
GGAATCAGCCCAGGGAAGTATGATACTTATGGAAGCACAAGGAAGAACTTGAGAATGATACTGCGAAATCTTATTGAAAATGACTCTGGAGTCTATTACTGTGCCACGCACTGGTTGGTTCAAGATATTTGCTG
>2681
GGAATCAGCCCAGGGAAGTATGATACTTATGGAAGCACAAGGAAGAACTTGAGAATGATACTGCGAAATCTTATTGAAAATGACTCTGGAGTCTATTACTGTGCCACGCACTGGTTGGTTCAAGATATTTGCTG
>2682
GGAATCAGCCCAGGGAAGTATGATACTTATGGAAGCACAAGGAAGAACTTGAGAATGATACTGCGAAATCTTATTGAAAATGACTCTGGAGTCTATTACTGTGCCACGCACTGGTTGGTTCAAGATATTTGCTG
>2683
GGAATCAGCCCAGGGAAGTATGATACTTATGGAAGCACAAGGAAGAACTTGAGAATGATACTGCGAAATCTTATTGAAAATGACTCTGGAGTCTATTACTGTGCCACGCACTGGTTGGTTCAAGATATTTGCTG
>2684
GGAATCAGCCCAGGGAAGTATGATACTTATGGAAGCACAAGGAAGAACTTGAGAATGATACTGCGAAATCTTATTGAAAATGACTCTGGAGTCTATTACTGTGCCACGCACTGGTTGGTTCAAGATATTTGCTG
>2685
GGAATCAGCCCAGGGAAGTATGATACTTATGGAAGCACAAGGAAGAACTTGAGAATGATACTGCGAAATCTTATTGAAAATGACTCTGGAGTCTATTACTGTGCCACGCACTGGTTGGTTCAAGATATTTGCTG
>2686
GGAATCAGCCCAGGGAAGTATGATACTTATGGAAGCACAAGGAAGAACTTGAGAATGATACTGCGAAATCTTATTGAAAATGACTCTGGAGTCTATTACTGTGCCACGCACTGGTTGGTTCAAGATATTTGCTG
>2687
GGAATCAGCCCAGGGAAGTATGATACTTATGGAAGCACAAGGAAGAACTTGAGAATGATACTGCGAAATCTTATTGAAAATGACTCTGGAGTCTATTACTGTGCCACGCACTGGTTGGTTCAAGATATTTGCTG
>2688
GGAATCAGCCCAGGGAAGTATGATACTTATGGAAGCACAAGGAAGAACTTGAGAATGATACTGCGAAATCTTATTGAAAATGACTCTGGAGTCTATTACTGTGCCACGCACTGGTTGGTTCAAGATATTTGCTG
>2689
GGAATCAGCCCAGGGAAGTATGATACTTATGGAAGCACAAGGAAGAACTTGAGAATGATACTGCGAAATCTTATTGAAAATGACTCTGGAGTCTATTACTGTGCCACGCACTGGTTGGTTCAAGATATTTGCTG
>2690
GGAATCAGCCCAGGGAAGTATGATACTTATGGAAGCACAAGGAAGAACTTGAGAATGATACTGCGAAATCTTATTGAAAATGACTCTGGAGTCTATTACTGTGCCACGCACTGGTTGGTTCAAGATATTTGCTG
>2691
GGAATCAGCCCAGGGAAGTATGATACTTATGGAAGCACAAGGAAGAACTTGAGAATGATACTGCGAAATCTTATTGAAAATGACTCTGGAGTCTATTACTGTGCCACGCACTGGTTGGTTCAAGATATTTGCTG
>2692
GGAATCAGCCCAGGGAAGTATGATACTTATGGAAGCACAAGGAAGAACTTGAGAATGATACTGCGAAATCTTATTGAAAATGACTCTGGAGTCTATTACTGTGCCACGCACTGGTTGGTTCAAGATATTTGCTG
>2693
GGAATCAGCCCAGGGAAGTATGATACTTATGGAAGCACAAGGAAGAACTTGAGAATGATACTGCGAAATCTTATTGAAAATGACTCTGGAGTCTATTACTGTGCCACGCACTGGTTGGTTCAAGATATTTGCTG
>2694
GGAATCAGCCCAGGGAAGTATGATACTTATGGAAGCACAAGGAAGAACTTGAGAATGATACTGCGAAATCTTATTGAAAATGACTCTGGAGTCTATTACTGTGCCACGCACTGGTTGGTTCAAGATATTTGCTG
>2695
GGAATCAGCCCAGGGAAGTATGATACTTATGGAAGCACAAGGAAGAACTTGAGAATGATACTGCGAAATCTTATTGAAAATGACTCTGGAGTCTATTACTGTGCCACGCACTGGTTGGTTCAAGATATTTGCTG
>2696
GGAATCAGCCCAGGGAAGTATGATACTTATGGAAGCACAAGGAAGAACTTGAGAATGATACTGCGAAATCTTATTGAAAATGACTCTGGAGTCTATTACTGTGCCACGCACTGGTTGGTTCAAGATATTTGCTG
>2697
GGAATCAGCCCAGGGAAGTATGATACTTATGGAAGCACAAGGAAGAACTTGAGAATGATACTGCGAAATCTTATTGAAAATGACTCTGGAGTCTATTACTGTGCCACGCACTGGTTGGTTCAAGATATTTGCTG
>2698
GGAATCAGCCCAGGGAAGTATGATACTTATGGAAGCACAAGGAAGAACTTGAGAATGATACTGCGAAATCTTATTGAAAATGACTCTGGAGTCTATTACTGTGCCACGCACTGGTTGGTTCAAGATATTTGCTG
>2699
GGAATCAGCCCAGGGAAGTATGATACTTATGGAAGCACAAGGAAGAACTTGAGAATGATACTGCGAAATCTTATTGAAAATGACTCTGGAGTCTATTACTGTGCCACGCACTGGTTGGTTCAAGATATTTGCTG
>2700
GGAATCAGCCCAGGGAAGTATGATACTTATGGAAGCACAAGGAAGAACTTGAGAATGATACTGCGAAATCTTATTGAAAATGACTCTGGAGTCTATTACTGTGCCACGCACTGGTTGGTTCAAGATATTTGCTG
>2701
GGAATCAGCCCAGGGAAGTATGATACTTATGGAAGCACAAGGAAGAACTTGAGAATGATACTGCGAAATCTTATTGAAAATGACTCTGGAGTCTATTACTGTGCCACGCACTGGTTGGTTCAAGATATTTGCTG
>2702
GGAATCAGCCCAGGGAAGTATGATACTTATGGAAGCACAAGGAAGAACTTGAGAATGATACTGCGAAATCTTATTGAAAATGACTCTGGAGTCTATTACTGTGCCACGCACTGGTTGGTTCAAGATATTTGCTG
>2703
GGAATCAGCCCAGGGAAGTATGATACTTATGGAAGCACAAGGAAGAACTTGAGAATGATACTGCGAAATCTTATTGAAAATGACTCTGGAGTCTATTACTGTGCCACGCACTGGTTGGTTCAAGATATTTGCTG
>2704
GGAATCAGCCCAGGGAAGTATGATACTTATGGAAGCACAAGGAAGAACTTGAGAATGATACTGCGAAATCTTATTGAAAATGACTCTGGAGTCTATTACTGTGCCACGCACTGGTTGGTTCAAGATATTTGCTG
>2705
GGAATCAGCCCAGGGAAGTATGATACTTATGGAAGCACAAGGAAGAACTTGAGAATGATACTGCGAAATCTTATTGAAAATGACTCTGGAGTCTATTACTGTGCCACGCACTGGTTGGTTCAAGATATTTGCTG
>2706
GGAATCAGCCCAGGGAAGTATGATACTTATGGAAGCACAAGGAAGAACTTGAGAATGATACTGCGAAATCTTATTGAAAATGACTCTGGAGTCTATTACTGTGCCACGCACTGGTTGGTTCAAGATATTTGCTG
>2707
GGAATCAGCCCAGGGAAGTATGATACTTATGGAAGCACAAGGAAGAACTTGAGAATGATACTGCGAAATCTTATTGAAAATGACTCTGGAGTCTATTACTGTGCCACGCACTGGTTGGTTCAAGATATTTGCTG
>2708
GGAATCAGCCCAGGGAAGTATGATACTTATGGAAGCACAAGGAAGAACTTGAGAATGATACTGCGAAATCTTATTGAAAATGACTCTGGAGTCTATTACTGTGCCACGCACTGGTTGGTTCAAGATATTTGCTG
>2709
GGAATCAGCCCAGGGAAGTATGATACTTATGGAAGCACAAGGAAGAACTTGAGAATGATACTGCGAAATCTTATTGAAAATGACTCTGGAGTCTATTACTGTGCCACGCACTGGTTGGTTCAAGATATTTGCTG
>2710
GGAATCAGCCCAGGGAAGTATGATACTTATGGAAGCACAAGGAAGAACTTGAGAATGATACTGCGAAATCTTATTGAAAATGACTCTGGAGTCTATTACTGTGCCACGCACTGGTTGGTTCAAGATATTTGCTG
>2711
GGAATCAGCCCAGGGAAGTATGATACTTATGGAAGCACAAGGAAGAACTTGAGAATGATACTGCGAAATCTTATTGAAAATGACTCTGGAGTCTATTACTGTGCCACGCACTGGTTGGTTCAAGATATTTGCTG
>2712
GGAATCAGCCCAGGGAAGTATGATACTTATGGAAGCACAAGGAAGAACTTGAGAATGATACTGCGAAATCTTATTGAAAATGACTCTGGAGTCTATTACTGTGCCACGCACTGGTTGGTTCAAGATATTTGCTG
>2713
GGAATCAGCCCAGGGAAGTATGATACTTATGGAAGCACAAGGAAGAACTTGAGAATGATACTGCGAAATCTTATTGAAAATGACTCTGGAGTCTATTACTGTGCCACGCACTGGTTGGTTCAAGATATTTGCTG
>2714
GGAATCAGCCCAGGGAAGTATGATACTTATGGAAGCACAAGGAAGAACTTGAGAATGATACTGCGAAATCTTATTGAAAATGACTCTGGAGTCTATTACTGTGCCACGCACTGGTTGGTTCAAGATATTTGCTG
>2715
GGAATCAGCCCAGGGAAGTATGATACTTATGGAAGCACAAGGAAGAACTTGAGAATGATACTGCGAAATCTTATTGAAAATGACTCTGGAGTCTATTACTGTGCCACGCACTGGTTGGTTCAAGATATTTGCTG
>2716
GGAATCAGCCCAGGGAAGTATGATACTTATGGAAGCACAAGGAAGAACTTGAGAATGATACTGCGAAATCTTATTGAAAATGACTCTGGAGTCTATTACTGTGCCACGCACTGGTTGGTTCAAGATATTTGCTG
>2717
GGAATCAGCCCAGGGAAGTATGATACTTATGGAAGCACAAGGAAGAACTTGAGAATGATACTGCGAAATCTTATTGAAAATGACTCTGGAGTCTATTACTGTGCCACGCACTGGTTGGTTCAAGATATTTGCTG
>2718
GGAATCAGCCCAGGGAAGTATGATACTTATGGAAGCACAAGGAAGAACTTGAGAATGATACTGCGAAATCTTATTGAAAATGACTCTGGAGTCTATTACTGTGCCACGCACTGGTTGGTTCAAGATATTTGCTG
>2719
GGAATCAGCCCAGGGAAGTATGATACTTATGGAAGCACAAGGAAGAACTTGAGAATGATACTGCGAAATCTTATTGAAAATGACTCTGGAGTCTATTACTGTGCCACGCACTGGTTGGTTCAAGATATTTGCTG
>2720
GGAATCAGCCCAGGGAAGTATGATACTTATGGAAGCACAAGGAAGAACTTGAGAATGATACTGCGAAATCTTATTGAAAATGACTCTGGAGTCTATTACTGTGCCACGCACTGGTTGGTTCAAGATATTTGCTG
>2721
GGAATCAGCCCAGGGAAGTATGATACTTATGGAAGCACAAGGAAGAACTTGAGAATGATACTGCGAAATCTTATTGAAAATGACTCTGGAGTCTATTACTGTGCCACGCACTGGTTGGTTCAAGATATTTGCTG
>2722
GGAATCAGCCCAGGGAAGTATGATACTTATGGAAGCACAAGGAAGAACTTGAGAATGATACTGCGAAATCTTATTGAAAATGACTCTGGAGTCTATTACTGTGCCACGCACTGGTTGGTTCAAGATATTTGCTG
>2723
GGAATCAGCCCAGGGAAGTATGATACTTATGGAAGCACAAGGAAGAACTTGAGAATGATACTGCGAAATCTTATTGAAAATGACTCTGGAGTCTATTACTGTGCCACGCACTGGTTGGTTCAAGATATTTGCTG
>2724
GGAATCAGCCCAGGGAAGTATGATACTTATGGAAGCACAAGGAAGAACTTGAGAATGATACTGCGAAATCTTATTGAAAATGACTCTGGAGTCTATTACTGTGCCACGCACTGGTTGGTTCAAGATATTTGCTG
>2725
GGAATCAGCCCAGGGAAGTATGATACTTATGGAAGCACAAGGAAGAACTTGAGAATGATACTGCGAAATCTTATTGAAAATGACTCTGGAGTCTATTACTGTGCCACGCACTGGTTGGTTCAAGATATTTGCTG
>2726
GGAATCAGCCCAGGGAAGTATGATACTTATGGAAGCACAAGGAAGAACTTGAGAATGATACTGCGAAATCTTATTGAAAATGACTCTGGAGTCTATTACTGTGCCACGCACTGGTTGGTTCAAGATATTTGCTG
>2727
GGAATCAGCCCAGGGAAGTATGATACTTATGGAAGCACAAGGAAGAACTTGAGAATGATACTGCGAAATCTTATTGAAAATGACTCTGGAGTCTATTACTGTGCCACGCACTGGTTGGTTCAAGATATTTGCTG
>2728
GGAATCAGCCCAGGGAAGTATGATACTTATGGAAGCACAAGGAAGAACTTGAGAATGATACTGCGAAATCTTATTGAAAATGACTCTGGAGTCTATTACTGTGCCACGCACTGGTTGGTTCAAGATATTTGCTG
>2729
GGAATCAGCCCAGGGAAGTATGATACTTATGGAAGCACAAGGAAGAACTTGAGAATGATACTGCGAAATCTTATTGAAAATGACTCTGGAGTCTATTACTGTGCCACGCACTGGTTGGTTCAAGATATTTGCTG
>2730
GGAATCAGCCCAGGGAAGTATGATACTTATGGAAGCACAAGGAAGAACTTGAGAATGATACTGCGAAATCTTATTGAAAATGACTCTGGAGTCTATTACTGTGCCACGCACTGGTTGGTTCAAGATATTTGCTG
>2731
GGAATCAGCCCAGGGAAGTATGATACTTATGGAAGCACAAGGAAGAACTTGAGAATGATACTGCGAAATCTTATTGAAAATGACTCTGGAGTCTATTACTGTGCCACGCACTGGTTGGTTCAAGATATTTGCTG
>2732
GGAATCAGCCCAGGGAAGTATGATACTTATGGAAGCACAAGGAAGAACTTGAGAATGATACTGCGAAATCTTATTGAAAATGACTCTGGAGTCTATTACTGTGCCACGCACTGGTTGGTTCAAGATATTTGCTG
>2733
GGAATCAGCCCAGGGAAGTATGATACTTATGGAAGCACAAGGAAGAACTTGAGAATGATACTGCGAAATCTTATTGAAAATGACTCTGGAGTCTATTACTGTGCCACGCACTGGTTGGTTCAAGATATTTGCTG
>2734
GGAATCAGCCCAGGGAAGTATGATACTTATGGAAGCACAAGGAAGAACTTGAGAATGATACTGCGAAATCTTATTGAAAATGACTCTGGAGTCTATTACTGTGCCACGCACTGGTTGGTTCAAGATATTTGCTG
>2735
GGAATCAGCCCAGGGAAGTATGATACTTATGGAAGCACAAGGAAGAACTTGAGAATGATACTGCGAAATCTTATTGAAAATGACTCTGGAGTCTATTACTGTGCCACGCACTGGTTGGTTCAAGATATTTGCTG
>2736
GGAATCAGCCCAGGGAAGTATGATACTTATGGAAGCACAAGGAAGAACTTGAGAATGATACTGCGAAATCTTATTGAAAATGACTCTGGAGTCTATTACTGTGCCACGCACTGGTTGGTTCAAGATATTTGCTG
>2737
GGAATCAGCCCAGGGAAGTATGATACTTATGGAAGCACAAGGAAGAACTTGAGAATGATACTGCGAAATCTTATTGAAAATGACTCTGGAGTCTATTACTGTGCCACGCACTGGTTGGTTCAAGATATTTGCTG
>2738
GGAATCAGCCCAGGGAAGTATGATACTTATGGAAGCACAAGGAAGAACTTGAGAATGATACTGCGAAATCTTATTGAAAATGACTCTGGAGTCTATTACTGTGCCACGCACTGGTTGGTTCAAGATATTTGCTG
>2739
GGAATCAGCCCAGGGAAGTATGATACTTATGGAAGCACAAGGAAGAACTTGAGAATGATACTGCGAAATCTTATTGAAAATGACTCTGGAGTCTATTACTGTGCCACGCACTGGTTGGTTCAAGATATTTGCTG
>2740
GGAATCAGCCCAGGGAAGTATGATACTTATGGAAGCACAAGGAAGAACTTGAGAATGATACTGCGAAATCTTATTGAAAATGACTCTGGAGTCTATTACTGTGCCACGCACTGGTTGGTTCAAGATATTTGCTG
>2741
GGAATCAGCCCAGGGAAGTATGATACTTATGGAAGCACAAGGAAGAACTTGAGAATGATACTGCGAAATCTTATTGAAAATGACTCTGGAGTCTATTACTGTGCCACGCACTGGTTGGTTCAAGATATTTGCTG
>2742
GGAATCAGCCCAGGGAAGTATGATACTTATGGAAGCACAAGGAAGAACTTGAGAATGATACTGCGAAATCTTATTGAAAATGACTCTGGAGTCTATTACTGTGCCACGCACTGGTTGGTTCAAGATATTTGCTG
>2743
GGAATCAGCCCAGGGAAGTATGATACTTATGGAAGCACAAGGAAGAACTTGAGAATGATACTGCGAAATCTTATTGAAAATGACTCTGGAGTCTATTACTGTGCCACGCACTGGTTGGTTCAAGATATTTGCTG
>2744
GGAATCAGCCCAGGGAAGTATGATACTTATGGAAGCACAAGGAAGAACTTGAGAATGATACTGCGAAATCTTATTGAAAATGACTCTGGAGTCTATTACTGTGCCACGCACTGGTTGGTTCAAGATATTTGCTG
>2745
GGAATCAGCCCAGGGAAGTATGATACTTATGGAAGCACAAGGAAGAACTTGAGAATGATACTGCGAAATCTTATTGAAAATGACTCTGGAGTCTATTACTGTGCCACGCACTGGTTGGTTCAAGATATTTGCTG
>2746
GGAATCAGCCCAGGGAAGTATGATACTTATGGAAGCACAAGGAAGAACTTGAGAATGATACTGCGAAATCTTATTGAAAATGACTCTGGAGTCTATTACTGTGCCACGCACTGGTTGGTTCAAGATATTTGCTG
>2747
GGAATCAGCCCAGGGAAGTATGATACTTATGGAAGCACAAGGAAGAACTTGAGAATGATACTGCGAAATCTTATTGAAAATGACTCTGGAGTCTATTACTGTGCCACGCACTGGTTGGTTCAAGATATTTGCTG
>2748
GGAATCAGCCCAGGGAAGTATGATACTTATGGAAGCACAAGGAAGAACTTGAGAATGATACTGCGAAATCTTATTGAAAATGACTCTGGAGTCTATTACTGTGCCACGCACTGGTTGGTTCAAGATATTTGCTG
>2749
GGAATCAGCCCAGGGAAGTATGATACTTATGGAAGCACAAGGAAGAACTTGAGAATGATACTGCGAAATCTTATTGAAAATGACTCTGGAGTCTATTACTGTGCCACGCACTGGTTGGTTCAAGATATTTGCTG
>2750
GGAATCAGCCCAGGGAAGTATGATACTTATGGAAGCACAAGGAAGAACTTGAGAATGATACTGCGAAATCTTATTGAAAATGACTCTGGAGTCTATTACTGTGCCACGCACTGGTTGGTTCAAGATATTTGCTG
>2751
GGAATCAGCCCAGGGAAGTATGATACTTATGGAAGCACAAGGAAGAACTTGAGAATGATACTGCGAAATCTTATTGAAAATGACTCTGGAGTCTATTACTGTGCCACGCACTGGTTGGTTCAAGATATTTGCTG
>2752
GGAATCAGCCCAGGGAAGTATGATACTTATGGAAGCACAAGGAAGAACTTGAGAATGATACTGCGAAATCTTATTGAAAATGACTCTGGAGTCTATTACTGTGCCACGCACTGGTTGGTTCAAGATATTTGCTG
>2753
GGAATCAGCCCAGGGAAGTATGATACTTATGGAAGCACAAGGAAGAACTTGAGAATGATACTGCGAAATCTTATTGAAAATGACTCTGGAGTCTATTACTGTGCCACGCACTGGTTGGTTCAAGATATTTGCTG
>2754
GGAATCAGCCCAGGGAAGTATGATACTTATGGAAGCACAAGGAAGAACTTGAGAATGATACTGCGAAATCTTATTGAAAATGACTCTGGAGTCTATTACTGTGCCACGCACTGGTTGGTTCAAGATATTTGCTG
>2755
GGAATCAGCCCAGGGAAGTATGATACTTATGGAAGCACAAGGAAGAACTTGAGAATGATACTGCGAAATCTTATTGAAAATGACTCTGGAGTCTATTACTGTGCCACGCACTGGTTGGTTCAAGATATTTGCTG
>2756
GGAATCAGCCCAGGGAAGTATGATACTTATGGAAGCACAAGGAAGAACTTGAGAATGATACTGCGAAATCTTATTGAAAATGACTCTGGAGTCTATTACTGTGCCACGCACTGGTTGGTTCAAGATATTTGCTG
>2757
GGAATCAGCCCAGGGAAGTATGATACTTATGGAAGCACAAGGAAGAACTTGAGAATGATACTGCGAAATCTTATTGAAAATGACTCTGGAGTCTATTACTGTGCCACGCACTGGTTGGTTCAAGATATTTGCTG
>2758
GGAATCAGCCCAGGGAAGTATGATACTTATGGAAGCACAAGGAAGAACTTGAGAATGATACTGCGAAATCTTATTGAAAATGACTCTGGAGTCTATTACTGTGCCACGCACTGGTTGGTTCAAGATATTTGCTG
>2759
GGAATCAGCCCAGGGAAGTATGATACTTATGGAAGCACAAGGAAGAACTTGAGAATGATACTGCGAAATCTTATTGAAAATGACTCTGGAGTCTATTACTGTGCCACGCACTGGTTGGTTCAAGATATTTGCTG
>2760
GGAATCAGCCCAGGGAAGTATGATACTTATGGAAGCACAAGGAAGAACTTGAGAATGATACTGCGAAATCTTATTGAAAATGACTCTGGAGTCTATTACTGTGCCACGCACTGGTTGGTTCAAGATATTTGCTG
>2761
GGAATCAGCCCAGGGAAGTATGATACTTATGGAAGCACAAGGAAGAACTTGAGAATGATACTGCGAAATCTTATTGAAAATGACTCTGGAGTCTATTACTGTGCCACGCACTGGTTGGTTCAAGATATTTGCTG
>2762
GGAATCAGCCCAGGGAAGTATGATACTTATGGAAGCACAAGGAAGAACTTGAGAATGATACTGCGAAATCTTATTGAAAATGACTCTGGAGTCTATTACTGTGCCACGCACTGGTTGGTTCAAGATATTTGCTG
>2763
GGAATCAGCCCAGGGAAGTATGATACTTATGGAAGCACAAGGAAGAACTTGAGAATGATACTGCGAAATCTTATTGAAAATGACTCTGGAGTCTATTACTGTGCCACGCACTGGTTGGTTCAAGATATTTGCTG
>2764
GGAATCAGCCCAGGGAAGTATGATACTTATGGAAGCACAAGGAAGAACTTGAGAATGATACTGCGAAATCTTATTGAAAATGACTCTGGAGTCTATTACTGTGCCACGCACTGGTTGGTTCAAGATATTTGCTG
>2765
GGAATCAGCCCAGGGAAGTATGATACTTATGGAAGCACAAGGAAGAACTTGAGAATGATACTGCGAAATCTTATTGAAAATGACTCTGGAGTCTATTACTGTGCCACGCACTGGTTGGTTCAAGATATTTGCTG
>2766
GGAATCAGCCCAGGGAAGTATGATACTTATGGAAGCACAAGGAAGAACTTGAGAATGATACTGCGAAATCTTATTGAAAATGACTCTGGAGTCTATTACTGTGCCACGCACTGGTTGGTTCAAGATATTTGCTG
>2767
GGAATCAGCCCAGGGAAGTATGATACTTATGGAAGCACAAGGAAGAACTTGAGAATGATACTGCGAAATCTTATTGAAAATGACTCTGGAGTCTATTACTGTGCCACGCACTGGTTGGTTCAAGATATTTGCTG
>2768
GGAATCAGCCCAGGGAAGTATGATACTTATGGAAGCACAAGGAAGAACTTGAGAATGATACTGCGAAATCTTATTGAAAATGACTCTGGAGTCTATTACTGTGCCACGCACTGGTTGGTTCAAGATATTTGCTG
>2769
GGAATCAGCCCAGGGAAGTATGATACTTATGGAAGCACAAGGAAGAACTTGAGAATGATACTGCGAAATCTTATTGAAAATGACTCTGGAGTCTATTACTGTGCCACGCACTGGTTGGTTCAAGATATTTGCTG
>2770
GGAATCAGCCCAGGGAAGTATGATACTTATGGAAGCACAAGGAAGAACTTGAGAATGATACTGCGAAATCTTATTGAAAATGACTCTGGAGTCTATTACTGTGCCACGCACTGGTTGGTTCAAGATATTTGCTG
>2771
GGAATCAGCCCAGGGAAGTATGATACTTATGGAAGCACAAGGAAGAACTTGAGAATGATACTGCGAAATCTTATTGAAAATGACTCTGGAGTCTATTACTGTGCCACGCACTGGTTGGTTCAAGATATTTGCTG
>2772
GGAATCAGCCCAGGGAAGTATGATACTTATGGAAGCACAAGGAAGAACTTGAGAATGATACTGCGAAATCTTATTGAAAATGACTCTGGAGTCTATTACTGTGCCACGCACTGGTTGGTTCAAGATATTTGCTG
>2773
GGAATCAGCCCAGGGAAGTATGATACTTATGGAAGCACAAGGAAGAACTTGAGAATGATACTGCGAAATCTTATTGAAAATGACTCTGGAGTCTATTACTGTGCCACGCACTGGTTGGTTCAAGATATTTGCTG
>2774
GGAATCAGCCCAGGGAAGTATGATACTTATGGAAGCACAAGGAAGAACTTGAGAATGATACTGCGAAATCTTATTGAAAATGACTCTGGAGTCTATTACTGTGCCACGCACTGGTTGGTTCAAGATATTTGCTG
>2775
GGAATCAGCCCAGGGAAGTATGATACTTATGGAAGCACAAGGAAGAACTTGAGAATGATACTGCGAAATCTTATTGAAAATGACTCTGGAGTCTATTACTGTGCCACGCACTGGTTGGTTCAAGATATTTGCTG
>2776
GGAATCAGCCCAGGGAAGTATGATACTTATGGAAGCACAAGGAAGAACTTGAGAATGATACTGCGAAATCTTATTGAAAATGACTCTGGAGTCTATTACTGTGCCACGCACTGGTTGGTTCAAGATATTTGCTG
>2777
GGAATCAGCCCAGGGAAGTATGATACTTATGGAAGCACAAGGAAGAACTTGAGAATGATACTGCGAAATCTTATTGAAAATGACTCTGGAGTCTATTACTGTGCCACGCACTGGTTGGTTCAAGATATTTGCTG
>2778
GGAATCAGCCCAGGGAAGTATGATACTTATGGAAGCACAAGGAAGAACTTGAGAATGATACTGCGAAATCTTATTGAAAATGACTCTGGAGTCTATTACTGTGCCACGCACTGGTTGGTTCAAGATATTTGCTG
>2779
GGAATCAGCCCAGGGAAGTATGATACTTATGGAAGCACAAGGAAGAACTTGAGAATGATACTGCGAAATCTTATTGAAAATGACTCTGGAGTCTATTACTGTGCCACGCACTGGTTGGTTCAAGATATTTGCTG
>2780
GGAATCAGCCCAGGGAAGTATGATACTTATGGAAGCACAAGGAAGAACTTGAGAATGATACTGCGAAATCTTATTGAAAATGACTCTGGAGTCTATTACTGTGCCACGCACTGGTTGGTTCAAGATATTTGCTG
>2781
GGAATCAGCCCAGGGAAGTATGATACTTATGGAAGCACAAGGAAGAACTTGAGAATGATACTGCGAAATCTTATTGAAAATGACTCTGGAGTCTATTACTGTGCCACGCACTGGTTGGTTCAAGATATTTGCTG
>2782
GGAATCAGCCCAGGGAAGTATGATACTTATGGAAGCACAAGGAAGAACTTGAGAATGATACTGCGAAATCTTATTGAAAATGACTCTGGAGTCTATTACTGTGCCACGCACTGGTTGGTTCAAGATATTTGCTG
>2783
GGAATCAGCCCAGGGAAGTATGATACTTATGGAAGCACAAGGAAGAACTTGAGAATGATACTGCGAAATCTTATTGAAAATGACTCTGGAGTCTATTACTGTGCCACGCACTGGTTGGTTCAAGATATTTGCTG
>2784
GGAATCAGCCCAGGGAAGTATGATACTTATGGAAGCACAAGGAAGAACTTGAGAATGATACTGCGAAATCTTATTGAAAATGACTCTGGAGTCTATTACTGTGCCACGCACTGGTTGGTTCAAGATATTTGCTG
>2785
GGAATCAGCCCAGGGAAGTATGATACTTATGGAAGCACAAGGAAGAACTTGAGAATGATACTGCGAAATCTTATTGAAAATGACTCTGGAGTCTATTACTGTGCCACGCACTGGTTGGTTCAAGATATTTGCTG
>2786
GGAATCAGCCCAGGGAAGTATGATACTTATGGAAGCACAAGGAAGAACTTGAGAATGATACTGCGAAATCTTATTGAAAATGACTCTGGAGTCTATTACTGTGCCACGCACTGGTTGGTTCAAGATATTTGCTG
>2787
GGAATCAGCCCAGGGAAGTATGATACTTATGGAAGCACAAGGAAGAACTTGAGAATGATACTGCGAAATCTTATTGAAAATGACTCTGGAGTCTATTACTGTGCCACGCACTGGTTGGTTCAAGATATTTGCTG
>2788
GGAATCAGCCCAGGGAAGTATGATACTTATGGAAGCACAAGGAAGAACTTGAGAATGATACTGCGAAATCTTATTGAAAATGACTCTGGAGTCTATTACTGTGCCACGCACTGGTTGGTTCAAGATATTTGCTG
>2789
GGAATCAGCCCAGGGAAGTATGATACTTATGGAAGCACAAGGAAGAACTTGAGAATGATACTGCGAAATCTTATTGAAAATGACTCTGGAGTCTATTACTGTGCCACGCACTGGTTGGTTCAAGATATTTGCTG
>2790
GGAATCAGCCCAGGGAAGTATGATACTTATGGAAGCACAAGGAAGAACTTGAGAATGATACTGCGAAATCTTATTGAAAATGACTCTGGAGTCTATTACTGTGCCACGCACTGGTTGGTTCAAGATATTTGCTG
>2791
GGAATCAGCCCAGGGAAGTATGATACTTATGGAAGCACAAGGAAGAACTTGAGAATGATACTGCGAAATCTTATTGAAAATGACTCTGGAGTCTATTACTGTGCCACGCACTGGTTGGTTCAAGATATTTGCTG
>2792
GGAATCAGCCCAGGGAAGTATGATACTTATGGAAGCACAAGGAAGAACTTGAGAATGATACTGCGAAATCTTATTGAAAATGACTCTGGAGTCTATTACTGTGCCACGCACTGGTTGGTTCAAGATATTTGCTG
>2793
GGAATCAGCCCAGGGAAGTATGATACTTATGGAAGCACAAGGAAGAACTTGAGAATGATACTGCGAAATCTTATTGAAAATGACTCTGGAGTCTATTACTGTGCCACGCACTGGTTGGTTCAAGATATTTGCTG
>2794
GGAATCAGCCCAGGGAAGTATGATACTTATGGAAGCACAAGGAAGAACTTGAGAATGATACTGCGAAATCTTATTGAAAATGACTCTGGAGTCTATTACTGTGCCACGCACTGGTTGGTTCAAGATATTTGCTG
>2795
GGAATCAGCCCAGGGAAGTATGATACTTATGGAAGCACAAGGAAGAACTTGAGAATGATACTGCGAAATCTTATTGAAAATGACTCTGGAGTCTATTACTGTGCCACGCACTGGTTGGTTCAAGATATTTGCTG
>2796
GGAATCAGCCCAGGGAAGTATGATACTTATGGAAGCACAAGGAAGAACTTGAGAATGATACTGCGAAATCTTATTGAAAATGACTCTGGAGTCTATTACTGTGCCACGCACTGGTTGGTTCAAGATATTTGCTG
>2797
GGAATCAGCCCAGGGAAGTATGATACTTATGGAAGCACAAGGAAGAACTTGAGAATGATACTGCGAAATCTTATTGAAAATGACTCTGGAGTCTATTACTGTGCCACGCACTGGTTGGTTCAAGATATTTGCTG
>2798
GGAATCAGCCCAGGGAAGTATGATACTTATGGAAGCACAAGGAAGAACTTGAGAATGATACTGCGAAATCTTATTGAAAATGACTCTGGAGTCTATTACTGTGCCACGCACTGGTTGGTTCAAGATATTTGCTG
>2799
GGAATCAGCCCAGGGAAGTATGATACTTATGGAAGCACAAGGAAGAACTTGAGAATGATACTGCGAAATCTTATTGAAAATGACTCTGGAGTCTATTACTGTGCCACGCACTGGTTGGTTCAAGATATTTGCTG
>2800
GGAATCAGCCCAGGGAAGTATGATACTTATGGAAGCACAAGGAAGAACTTGAGAATGATACTGCGAAATCTTATTGAAAATGACTCTGGAGTCTATTACTGTGCCACGCACTGGTTGGTTCAAGATATTTGCTG
>2801
GGAATCAGCCCAGGGAAGTATGATACTTATGGAAGCACAAGGAAGAACTTGAGAATGATACTGCGAAATCTTATTGAAAATGACTCTGGAGTCTATTACTGTGCCACGCACTGGTTGGTTCAAGATATTTGCTG
>2802
GGAATCAGCCCAGGGAAGTATGATACTTATGGAAGCACAAGGAAGAACTTGAGAATGATACTGCGAAATCTTATTGAAAATGACTCTGGAGTCTATTACTGTGCCACGCACTGGTTGGTTCAAGATATTTGCTG
>2803
GGAATCAGCCCAGGGAAGTATGATACTTATGGAAGCACAAGGAAGAACTTGAGAATGATACTGCGAAATCTTATTGAAAATGACTCTGGAGTCTATTACTGTGCCACGCACTGGTTGGTTCAAGATATTTGCTG
>2804
GGAATCAGCCCAGGGAAGTATGATACTTATGGAAGCACAAGGAAGAACTTGAGAATGATACTGCGAAATCTTATTGAAAATGACTCTGGAGTCTATTACTGTGCCACGCACTGGTTGGTTCAAGATATTTGCTG
>2805
GGAATCAGCCCAGGGAAGTATGATACTTATGGAAGCACAAGGAAGAACTTGAGAATGATACTGCGAAATCTTATTGAAAATGACTCTGGAGTCTATTACTGTGCCACGCACTGGTTGGTTCAAGATATTTGCTG
>2806
GGAATCAGCCCAGGGAAGTATGATACTTATGGAAGCACAAGGAAGAACTTGAGAATGATACTGCGAAATCTTATTGAAAATGACTCTGGAGTCTATTACTGTGCCACGCACTGGTTGGTTCAAGATATTTGCTG
>2807
GGAATCAGCCCAGGGAAGTATGATACTTATGGAAGCACAAGGAAGAACTTGAGAATGATACTGCGAAATCTTATTGAAAATGACTCTGGAGTCTATTACTGTGCCACGCACTGGTTGGTTCAAGATATTTGCTG
>2808
GGAATCAGCCCAGGGAAGTATGATACTTATGGAAGCACAAGGAAGAACTTGAGAATGATACTGCGAAATCTTATTGAAAATGACTCTGGAGTCTATTACTGTGCCACGCACTGGTTGGTTCAAGATATTTGCTG
>2809
GGAATCAGCCCAGGGAAGTATGATACTTATGGAAGCACAAGGAAGAACTTGAGAATGATACTGCGAAATCTTATTGAAAATGACTCTGGAGTCTATTACTGTGCCACGCACTGGTTGGTTCAAGATATTTGCTG
>2810
GGAATCAGCCCAGGGAAGTATGATACTTATGGAAGCACAAGGAAGAACTTGAGAATGATACTGCGAAATCTTATTGAAAATGACTCTGGAGTCTATTACTGTGCCACGCACTGGTTGGTTCAAGATATTTGCTG
>2811
GGAATCAGCCCAGGGAAGTATGATACTTATGGAAGCACAAGGAAGAACTTGAGAATGATACTGCGAAATCTTATTGAAAATGACTCTGGAGTCTATTACTGTGCCACGCACTGGTTGGTTCAAGATATTTGCTG
>2812
GGAATCAGCCCAGGGAAGTATGATACTTATGGAAGCACAAGGAAGAACTTGAGAATGATACTGCGAAATCTTATTGAAAATGACTCTGGAGTCTATTACTGTGCCACGCACTGGTTGGTTCAAGATATTTGCTG
>2813
GGAATCAGCCCAGGGAAGTATGATACTTATGGAAGCACAAGGAAGAACTTGAGAATGATACTGCGAAATCTTATTGAAAATGACTCTGGAGTCTATTACTGTGCCACGCACTGGTTGGTTCAAGATATTTGCTG
>2814
[truncated: 5,843,014 more chars]
