# Supplementary material for: Inadequate Activation of γδT- and B-cells in Patient with Wiskott-Aldrich Syndrome (WAS) Portrayed by TRG and IGH Repertoire Analyses
Source: J Clin Immunol. 2022 Aug 31;43(1):109–22. doi: 10.1007/s10875-022-01349-8 (PMC9840590; doi:10.1007/s10875-022-01349-8)
Supplement: Supplementary file 1 — (ZIP 19 mb) [file 10875_2022_1349_MOESM1_ESM.zip › W2 5 months TRG.fasta]

>1
GGAGTCAGTCCAGGGAAGTATTATACTTACGCAAGCACAAGGAACAACTTGAGATTGATACTGCAAAATCTAATTGAAAATGACTCTGGGGTCTATTACTGTGCCACCTGGGACGGGCCAAAAGTCCCGAGGCGATACCACTGGTTGGTTCAAGATATTTGCTG
>2
GGAGTCAGTCCAGGGAAGTATTATACTTACGCAAGCACAAGGAACAACTTGAGATTGATACTGCAAAATCTAATTGAAAATGACTCTGGGGTCTATTACTGTGCCACCTGGGACGGGCCAAAAGTCCCGAGGCGATACCACTGGTTGGTTCAAGATATTTGCTG
>3
GGAGTCAGTCCAGGGAAGTATTATACTTACGCAAGCACAAGGAACAACTTGAGATTGATACTGCAAAATCTAATTGAAAATGACTCTGGGGTCTATTACTGTGCCACCTGGGACGGGCCAAAAGTCCCGAGGCGATACCACTGGTTGGTTCAAGATATTTGCTG
>4
GGAGTCAGTCCAGGGAAGTATTATACTTACGCAAGCACAAGGAACAACTTGAGATTGATACTGCAAAATCTAATTGAAAATGACTCTGGGGTCTATTACTGTGCCACCTGGGACGGGCCAAAAGTCCCGAGGCGATACCACTGGTTGGTTCAAGATATTTGCTG
>5
GGAGTCAGTCCAGGGAAGTATTATACTTACGCAAGCACAAGGAACAACTTGAGATTGATACTGCAAAATCTAATTGAAAATGACTCTGGGGTCTATTACTGTGCCACCTGGGACGGGCCAAAAGTCCCGAGGCGATACCACTGGTTGGTTCAAGATATTTGCTG
>6
GGAGTCAGTCCAGGGAAGTATTATACTTACGCAAGCACAAGGAACAACTTGAGATTGATACTGCAAAATCTAATTGAAAATGACTCTGGGGTCTATTACTGTGCCACCTGGGACGGGCCAAAAGTCCCGAGGCGATACCACTGGTTGGTTCAAGATATTTGCTG
>7
GGAGTCAGTCCAGGGAAGTATTATACTTACGCAAGCACAAGGAACAACTTGAGATTGATACTGCAAAATCTAATTGAAAATGACTCTGGGGTCTATTACTGTGCCACCTGGGACGGGCCAAAAGTCCCGAGGCGATACCACTGGTTGGTTCAAGATATTTGCTG
>8
GGAGTCAGTCCAGGGAAGTATTATACTTACGCAAGCACAAGGAACAACTTGAGATTGATACTGCAAAATCTAATTGAAAATGACTCTGGGGTCTATTACTGTGCCACCTGGGACGGGCCAAAAGTCCCGAGGCGATACCACTGGTTGGTTCAAGATATTTGCTG
>9
GGAGTCAGTCCAGGGAAGTATTATACTTACGCAAGCACAAGGAACAACTTGAGATTGATACTGCAAAATCTAATTGAAAATGACTCTGGGGTCTATTACTGTGCCACCTGGGACGGGCCAAAAGTCCCGAGGCGATACCACTGGTTGGTTCAAGATATTTGCTG
>10
GGAGTCAGTCCAGGGAAGTATTATACTTACGCAAGCACAAGGAACAACTTGAGATTGATACTGCAAAATCTAATTGAAAATGACTCTGGGGTCTATTACTGTGCCACCTGGGACGGGCCAAAAGTCCCGAGGCGATACCACTGGTTGGTTCAAGATATTTGCTG
>11
GGAGTCAGTCCAGGGAAGTATTATACTTACGCAAGCACAAGGAACAACTTGAGATTGATACTGCAAAATCTAATTGAAAATGACTCTGGGGTCTATTACTGTGCCACCTGGGACGGGCCAAAAGTCCCGAGGCGATACCACTGGTTGGTTCAAGATATTTGCTG
>12
GGAGTCAGTCCAGGGAAGTATTATACTTACGCAAGCACAAGGAACAACTTGAGATTGATACTGCAAAATCTAATTGAAAATGACTCTGGGGTCTATTACTGTGCCACCTGGGACGGGCCAAAAGTCCCGAGGCGATACCACTGGTTGGTTCAAGATATTTGCTG
>13
GGAGTCAGTCCAGGGAAGTATTATACTTACGCAAGCACAAGGAACAACTTGAGATTGATACTGCAAAATCTAATTGAAAATGACTCTGGGGTCTATTACTGTGCCACCTGGGACGGGCCAAAAGTCCCGAGGCGATACCACTGGTTGGTTCAAGATATTTGCTG
>14
GGAGTCAGTCCAGGGAAGTATTATACTTACGCAAGCACAAGGAACAACTTGAGATTGATACTGCAAAATCTAATTGAAAATGACTCTGGGGTCTATTACTGTGCCACCTGGGACGGGCCAAAAGTCCCGAGGCGATACCACTGGTTGGTTCAAGATATTTGCTG
>15
GGAGTCAGTCCAGGGAAGTATTATACTTACGCAAGCACAAGGAACAACTTGAGATTGATACTGCAAAATCTAATTGAAAATGACTCTGGGGTCTATTACTGTGCCACCTGGGACGGGCCAAAAGTCCCGAGGCGATACCACTGGTTGGTTCAAGATATTTGCTG
>16
GGAGTCAGTCCAGGGAAGTATTATACTTACGCAAGCACAAGGAACAACTTGAGATTGATACTGCAAAATCTAATTGAAAATGACTCTGGGGTCTATTACTGTGCCACCTGGGACGGGCCAAAAGTCCCGAGGCGATACCACTGGTTGGTTCAAGATATTTGCTG
>17
GGAGTCAGTCCAGGGAAGTATTATACTTACGCAAGCACAAGGAACAACTTGAGATTGATACTGCAAAATCTAATTGAAAATGACTCTGGGGTCTATTACTGTGCCACCTGGGACGGGCCAAAAGTCCCGAGGCGATACCACTGGTTGGTTCAAGATATTTGCTG
>18
GGAGTCAGTCCAGGGAAGTATTATACTTACGCAAGCACAAGGAACAACTTGAGATTGATACTGCAAAATCTAATTGAAAATGACTCTGGGGTCTATTACTGTGCCACCTGGGACGGGCCAAAAGTCCCGAGGCGATACCACTGGTTGGTTCAAGATATTTGCTG
>19
GGAGTCAGTCCAGGGAAGTATTATACTTACGCAAGCACAAGGAACAACTTGAGATTGATACTGCAAAATCTAATTGAAAATGACTCTGGGGTCTATTACTGTGCCACCTGGGACGGGCCAAAAGTCCCGAGGCGATACCACTGGTTGGTTCAAGATATTTGCTG
>20
GGAGTCAGTCCAGGGAAGTATTATACTTACGCAAGCACAAGGAACAACTTGAGATTGATACTGCAAAATCTAATTGAAAATGACTCTGGGGTCTATTACTGTGCCACCTGGGACGGGCCAAAAGTCCCGAGGCGATACCACTGGTTGGTTCAAGATATTTGCTG
>21
GGAGTCAGTCCAGGGAAGTATTATACTTACGCAAGCACAAGGAACAACTTGAGATTGATACTGCAAAATCTAATTGAAAATGACTCTGGGGTCTATTACTGTGCCACCTGGGACGGGCCAAAAGTCCCGAGGCGATACCACTGGTTGGTTCAAGATATTTGCTG
>22
GGAGTCAGTCCAGGGAAGTATTATACTTACGCAAGCACAAGGAACAACTTGAGATTGATACTGCAAAATCTAATTGAAAATGACTCTGGGGTCTATTACTGTGCCACCTGGGACGGGCCAAAAGTCCCGAGGCGATACCACTGGTTGGTTCAAGATATTTGCTG
>23
GGAGTCAGTCCAGGGAAGTATTATACTTACGCAAGCACAAGGAACAACTTGAGATTGATACTGCAAAATCTAATTGAAAATGACTCTGGGGTCTATTACTGTGCCACCTGGGACGGGCCAAAAGTCCCGAGGCGATACCACTGGTTGGTTCAAGATATTTGCTG
>24
GGAGTCAGTCCAGGGAAGTATTATACTTACGCAAGCACAAGGAACAACTTGAGATTGATACTGCAAAATCTAATTGAAAATGACTCTGGGGTCTATTACTGTGCCACCTGGGACGGGCCAAAAGTCCCGAGGCGATACCACTGGTTGGTTCAAGATATTTGCTG
>25
GGAGTCAGTCCAGGGAAGTATTATACTTACGCAAGCACAAGGAACAACTTGAGATTGATACTGCAAAATCTAATTGAAAATGACTCTGGGGTCTATTACTGTGCCACCTGGGACGGGCCAAAAGTCCCGAGGCGATACCACTGGTTGGTTCAAGATATTTGCTG
>26
GGAGTCAGTCCAGGGAAGTATTATACTTACGCAAGCACAAGGAACAACTTGAGATTGATACTGCAAAATCTAATTGAAAATGACTCTGGGGTCTATTACTGTGCCACCTGGGACGGGCCAAAAGTCCCGAGGCGATACCACTGGTTGGTTCAAGATATTTGCTG
>27
GGAGTCAGTCCAGGGAAGTATTATACTTACGCAAGCACAAGGAACAACTTGAGATTGATACTGCAAAATCTAATTGAAAATGACTCTGGGGTCTATTACTGTGCCACCTGGGACGGGCCAAAAGTCCCGAGGCGATACCACTGGTTGGTTCAAGATATTTGCTG
>28
GGAGTCAGTCCAGGGAAGTATTATACTTACGCAAGCACAAGGAACAACTTGAGATTGATACTGCAAAATCTAATTGAAAATGACTCTGGGGTCTATTACTGTGCCACCTGGGACGGGCCAAAAGTCCCGAGGCGATACCACTGGTTGGTTCAAGATATTTGCTG
>29
GGAGTCAGTCCAGGGAAGTATTATACTTACGCAAGCACAAGGAACAACTTGAGATTGATACTGCAAAATCTAATTGAAAATGACTCTGGGGTCTATTACTGTGCCACCTGGGACGGGCCAAAAGTCCCGAGGCGATACCACTGGTTGGTTCAAGATATTTGCTG
>30
GGAGTCAGTCCAGGGAAGTATTATACTTACGCAAGCACAAGGAACAACTTGAGATTGATACTGCAAAATCTAATTGAAAATGACTCTGGGGTCTATTACTGTGCCACCTGGGACGGGCCAAAAGTCCCGAGGCGATACCACTGGTTGGTTCAAGATATTTGCTG
>31
GGAGTCAGTCCAGGGAAGTATTATACTTACGCAAGCACAAGGAACAACTTGAGATTGATACTGCAAAATCTAATTGAAAATGACTCTGGGGTCTATTACTGTGCCACCTGGGACGGGCCAAAAGTCCCGAGGCGATACCACTGGTTGGTTCAAGATATTTGCTG
>32
GGAGTCAGTCCAGGGAAGTATTATACTTACGCAAGCACAAGGAACAACTTGAGATTGATACTGCAAAATCTAATTGAAAATGACTCTGGGGTCTATTACTGTGCCACCTGGGACGGGCCAAAAGTCCCGAGGCGATACCACTGGTTGGTTCAAGATATTTGCTG
>33
GGAGTCAGTCCAGGGAAGTATTATACTTACGCAAGCACAAGGAACAACTTGAGATTGATACTGCAAAATCTAATTGAAAATGACTCTGGGGTCTATTACTGTGCCACCTGGGACGGGCCAAAAGTCCCGAGGCGATACCACTGGTTGGTTCAAGATATTTGCTG
>34
GGAGTCAGTCCAGGGAAGTATTATACTTACGCAAGCACAAGGAACAACTTGAGATTGATACTGCAAAATCTAATTGAAAATGACTCTGGGGTCTATTACTGTGCCACCTGGGACGGGCCAAAAGTCCCGAGGCGATACCACTGGTTGGTTCAAGATATTTGCTG
>35
GGAGTCAGTCCAGGGAAGTATTATACTTACGCAAGCACAAGGAACAACTTGAGATTGATACTGCAAAATCTAATTGAAAATGACTCTGGGGTCTATTACTGTGCCACCTGGGACGGGCCAAAAGTCCCGAGGCGATACCACTGGTTGGTTCAAGATATTTGCTG
>36
GGAGTCAGTCCAGGGAAGTATTATACTTACGCAAGCACAAGGAACAACTTGAGATTGATACTGCAAAATCTAATTGAAAATGACTCTGGGGTCTATTACTGTGCCACCTGGGACGGGCCAAAAGTCCCGAGGCGATACCACTGGTTGGTTCAAGATATTTGCTG
>37
GGAGTCAGTCCAGGGAAGTATTATACTTACGCAAGCACAAGGAACAACTTGAGATTGATACTGCAAAATCTAATTGAAAATGACTCTGGGGTCTATTACTGTGCCACCTGGGACGGGCCAAAAGTCCCGAGGCGATACCACTGGTTGGTTCAAGATATTTGCTG
>38
GGAGTCAGTCCAGGGAAGTATTATACTTACGCAAGCACAAGGAACAACTTGAGATTGATACTGCAAAATCTAATTGAAAATGACTCTGGGGTCTATTACTGTGCCACCTGGGACGGGCCAAAAGTCCCGAGGCGATACCACTGGTTGGTTCAAGATATTTGCTG
>39
GGAGTCAGTCCAGGGAAGTATTATACTTACGCAAGCACAAGGAACAACTTGAGATTGATACTGCAAAATCTAATTGAAAATGACTCTGGGGTCTATTACTGTGCCACCTGGGACGGGCCAAAAGTCCCGAGGCGATACCACTGGTTGGTTCAAGATATTTGCTG
>40
GGAGTCAGTCCAGGGAAGTATTATACTTACGCAAGCACAAGGAACAACTTGAGATTGATACTGCAAAATCTAATTGAAAATGACTCTGGGGTCTATTACTGTGCCACCTGGGACGGGCCAAAAGTCCCGAGGCGATACCACTGGTTGGTTCAAGATATTTGCTG
>41
GGAGTCAGTCCAGGGAAGTATTATACTTACGCAAGCACAAGGAACAACTTGAGATTGATACTGCAAAATCTAATTGAAAATGACTCTGGGGTCTATTACTGTGCCACCTGGGACGGGCCAAAAGTCCCGAGGCGATACCACTGGTTGGTTCAAGATATTTGCTG
>42
GGAGTCAGTCCAGGGAAGTATTATACTTACGCAAGCACAAGGAACAACTTGAGATTGATACTGCAAAATCTAATTGAAAATGACTCTGGGGTCTATTACTGTGCCACCTGGGACGGGCCAAAAGTCCCGAGGCGATACCACTGGTTGGTTCAAGATATTTGCTG
>43
GGAGTCAGTCCAGGGAAGTATTATACTTACGCAAGCACAAGGAACAACTTGAGATTGATACTGCAAAATCTAATTGAAAATGACTCTGGGGTCTATTACTGTGCCACCTGGGACGGGCCAAAAGTCCCGAGGCGATACCACTGGTTGGTTCAAGATATTTGCTG
>44
GGAGTCAGTCCAGGGAAGTATTATACTTACGCAAGCACAAGGAACAACTTGAGATTGATACTGCAAAATCTAATTGAAAATGACTCTGGGGTCTATTACTGTGCCACCTGGGACGGGCCAAAAGTCCCGAGGCGATACCACTGGTTGGTTCAAGATATTTGCTG
>45
GGAGTCAGTCCAGGGAAGTATTATACTTACGCAAGCACAAGGAACAACTTGAGATTGATACTGCAAAATCTAATTGAAAATGACTCTGGGGTCTATTACTGTGCCACCTGGGACGGGCCAAAAGTCCCGAGGCGATACCACTGGTTGGTTCAAGATATTTGCTG
>46
GGAGTCAGTCCAGGGAAGTATTATACTTACGCAAGCACAAGGAACAACTTGAGATTGATACTGCAAAATCTAATTGAAAATGACTCTGGGGTCTATTACTGTGCCACCTGGGACGGGCCAAAAGTCCCGAGGCGATACCACTGGTTGGTTCAAGATATTTGCTG
>47
GGAGTCAGTCCAGGGAAGTATTATACTTACGCAAGCACAAGGAACAACTTGAGATTGATACTGCAAAATCTAATTGAAAATGACTCTGGGGTCTATTACTGTGCCACCTGGGACGGGCCAAAAGTCCCGAGGCGATACCACTGGTTGGTTCAAGATATTTGCTG
>48
GGAGTCAGTCCAGGGAAGTATTATACTTACGCAAGCACAAGGAACAACTTGAGATTGATACTGCAAAATCTAATTGAAAATGACTCTGGGGTCTATTACTGTGCCACCTGGGACGGGCCAAAAGTCCCGAGGCGATACCACTGGTTGGTTCAAGATATTTGCTG
>49
GGAGTCAGTCCAGGGAAGTATTATACTTACGCAAGCACAAGGAACAACTTGAGATTGATACTGCAAAATCTAATTGAAAATGACTCTGGGGTCTATTACTGTGCCACCTGGGACGGGCCAAAAGTCCCGAGGCGATACCACTGGTTGGTTCAAGATATTTGCTG
>50
GGAGTCAGTCCAGGGAAGTATTATACTTACGCAAGCACAAGGAACAACTTGAGATTGATACTGCAAAATCTAATTGAAAATGACTCTGGGGTCTATTACTGTGCCACCTGGGACGGGCCAAAAGTCCCGAGGCGATACCACTGGTTGGTTCAAGATATTTGCTG
>51
GGAGTCAGTCCAGGGAAGTATTATACTTACGCAAGCACAAGGAACAACTTGAGATTGATACTGCAAAATCTAATTGAAAATGACTCTGGGGTCTATTACTGTGCCACCTGGGACGGGCCAAAAGTCCCGAGGCGATACCACTGGTTGGTTCAAGATATTTGCTG
>52
GGAGTCAGTCCAGGGAAGTATTATACTTACGCAAGCACAAGGAACAACTTGAGATTGATACTGCAAAATCTAATTGAAAATGACTCTGGGGTCTATTACTGTGCCACCTGGGACGGGCCAAAAGTCCCGAGGCGATACCACTGGTTGGTTCAAGATATTTGCTG
>53
GGAGTCAGTCCAGGGAAGTATTATACTTACGCAAGCACAAGGAACAACTTGAGATTGATACTGCAAAATCTAATTGAAAATGACTCTGGGGTCTATTACTGTGCCACCTGGGACGGGCCAAAAGTCCCGAGGCGATACCACTGGTTGGTTCAAGATATTTGCTG
>54
GGAGTCAGTCCAGGGAAGTATTATACTTACGCAAGCACAAGGAACAACTTGAGATTGATACTGCAAAATCTAATTGAAAATGACTCTGGGGTCTATTACTGTGCCACCTGGGACGGGCCAAAAGTCCCGAGGCGATACCACTGGTTGGTTCAAGATATTTGCTG
>55
GGAGTCAGTCCAGGGAAGTATTATACTTACGCAAGCACAAGGAACAACTTGAGATTGATACTGCAAAATCTAATTGAAAATGACTCTGGGGTCTATTACTGTGCCACCTGGGACGGGCCAAAAGTCCCGAGGCGATACCACTGGTTGGTTCAAGATATTTGCTG
>56
GGAGTCAGTCCAGGGAAGTATTATACTTACGCAAGCACAAGGAACAACTTGAGATTGATACTGCAAAATCTAATTGAAAATGACTCTGGGGTCTATTACTGTGCCACCTGGGACGGGCCAAAAGTCCCGAGGCGATACCACTGGTTGGTTCAAGATATTTGCTG
>57
GGAGTCAGTCCAGGGAAGTATTATACTTACGCAAGCACAAGGAACAACTTGAGATTGATACTGCAAAATCTAATTGAAAATGACTCTGGGGTCTATTACTGTGCCACCTGGGACGGGCCAAAAGTCCCGAGGCGATACCACTGGTTGGTTCAAGATATTTGCTG
>58
GGAGTCAGTCCAGGGAAGTATTATACTTACGCAAGCACAAGGAACAACTTGAGATTGATACTGCAAAATCTAATTGAAAATGACTCTGGGGTCTATTACTGTGCCACCTGGGACGGGCCAAAAGTCCCGAGGCGATACCACTGGTTGGTTCAAGATATTTGCTG
>59
GGAGTCAGTCCAGGGAAGTATTATACTTACGCAAGCACAAGGAACAACTTGAGATTGATACTGCAAAATCTAATTGAAAATGACTCTGGGGTCTATTACTGTGCCACCTGGGACGGGCCAAAAGTCCCGAGGCGATACCACTGGTTGGTTCAAGATATTTGCTG
>60
GGAGTCAGTCCAGGGAAGTATTATACTTACGCAAGCACAAGGAACAACTTGAGATTGATACTGCAAAATCTAATTGAAAATGACTCTGGGGTCTATTACTGTGCCACCTGGGACGGGCCAAAAGTCCCGAGGCGATACCACTGGTTGGTTCAAGATATTTGCTG
>61
GGAGTCAGTCCAGGGAAGTATTATACTTACGCAAGCACAAGGAACAACTTGAGATTGATACTGCAAAATCTAATTGAAAATGACTCTGGGGTCTATTACTGTGCCACCTGGGACGGGCCAAAAGTCCCGAGGCGATACCACTGGTTGGTTCAAGATATTTGCTG
>62
GGAGTCAGTCCAGGGAAGTATTATACTTACGCAAGCACAAGGAACAACTTGAGATTGATACTGCAAAATCTAATTGAAAATGACTCTGGGGTCTATTACTGTGCCACCTGGGACGGGCCAAAAGTCCCGAGGCGATACCACTGGTTGGTTCAAGATATTTGCTG
>63
GGAGTCAGTCCAGGGAAGTATTATACTTACGCAAGCACAAGGAACAACTTGAGATTGATACTGCAAAATCTAATTGAAAATGACTCTGGGGTCTATTACTGTGCCACCTGGGACGGGCCAAAAGTCCCGAGGCGATACCACTGGTTGGTTCAAGATATTTGCTG
>64
GGAGTCAGTCCAGGGAAGTATTATACTTACGCAAGCACAAGGAACAACTTGAGATTGATACTGCAAAATCTAATTGAAAATGACTCTGGGGTCTATTACTGTGCCACCTGGGACGGGCCAAAAGTCCCGAGGCGATACCACTGGTTGGTTCAAGATATTTGCTG
>65
GGAGTCAGTCCAGGGAAGTATTATACTTACGCAAGCACAAGGAACAACTTGAGATTGATACTGCAAAATCTAATTGAAAATGACTCTGGGGTCTATTACTGTGCCACCTGGGACGGGCCAAAAGTCCCGAGGCGATACCACTGGTTGGTTCAAGATATTTGCTG
>66
GGAGTCAGTCCAGGGAAGTATTATACTTACGCAAGCACAAGGAACAACTTGAGATTGATACTGCAAAATCTAATTGAAAATGACTCTGGGGTCTATTACTGTGCCACCTGGGACGGGCCAAAAGTCCCGAGGCGATACCACTGGTTGGTTCAAGATATTTGCTG
>67
GGAGTCAGTCCAGGGAAGTATTATACTTACGCAAGCACAAGGAACAACTTGAGATTGATACTGCAAAATCTAATTGAAAATGACTCTGGGGTCTATTACTGTGCCACCTGGGACGGGCCAAAAGTCCCGAGGCGATACCACTGGTTGGTTCAAGATATTTGCTG
>68
GGAGTCAGTCCAGGGAAGTATTATACTTACGCAAGCACAAGGAACAACTTGAGATTGATACTGCAAAATCTAATTGAAAATGACTCTGGGGTCTATTACTGTGCCACCTGGGACGGGCCAAAAGTCCCGAGGCGATACCACTGGTTGGTTCAAGATATTTGCTG
>69
GGAGTCAGTCCAGGGAAGTATTATACTTACGCAAGCACAAGGAACAACTTGAGATTGATACTGCAAAATCTAATTGAAAATGACTCTGGGGTCTATTACTGTGCCACCTGGGACGGGCCAAAAGTCCCGAGGCGATACCACTGGTTGGTTCAAGATATTTGCTG
>70
GGAGTCAGTCCAGGGAAGTATTATACTTACGCAAGCACAAGGAACAACTTGAGATTGATACTGCAAAATCTAATTGAAAATGACTCTGGGGTCTATTACTGTGCCACCTGGGACGGGCCAAAAGTCCCGAGGCGATACCACTGGTTGGTTCAAGATATTTGCTG
>71
GGAGTCAGTCCAGGGAAGTATTATACTTACGCAAGCACAAGGAACAACTTGAGATTGATACTGCAAAATCTAATTGAAAATGACTCTGGGGTCTATTACTGTGCCACCTGGGACGGGCCAAAAGTCCCGAGGCGATACCACTGGTTGGTTCAAGATATTTGCTG
>72
GGAGTCAGTCCAGGGAAGTATTATACTTACGCAAGCACAAGGAACAACTTGAGATTGATACTGCAAAATCTAATTGAAAATGACTCTGGGGTCTATTACTGTGCCACCTGGGACGGGCCAAAAGTCCCGAGGCGATACCACTGGTTGGTTCAAGATATTTGCTG
>73
GGAGTCAGTCCAGGGAAGTATTATACTTACGCAAGCACAAGGAACAACTTGAGATTGATACTGCAAAATCTAATTGAAAATGACTCTGGGGTCTATTACTGTGCCACCTGGGACGGGCCAAAAGTCCCGAGGCGATACCACTGGTTGGTTCAAGATATTTGCTG
>74
GGAGTCAGTCCAGGGAAGTATTATACTTACGCAAGCACAAGGAACAACTTGAGATTGATACTGCAAAATCTAATTGAAAATGACTCTGGGGTCTATTACTGTGCCACCTGGGACGGGCCAAAAGTCCCGAGGCGATACCACTGGTTGGTTCAAGATATTTGCTG
>75
GGAGTCAGTCCAGGGAAGTATTATACTTACGCAAGCACAAGGAACAACTTGAGATTGATACTGCAAAATCTAATTGAAAATGACTCTGGGGTCTATTACTGTGCCACCTGGGACGGGCCAAAAGTCCCGAGGCGATACCACTGGTTGGTTCAAGATATTTGCTG
>76
GGAGTCAGTCCAGGGAAGTATTATACTTACGCAAGCACAAGGAACAACTTGAGATTGATACTGCAAAATCTAATTGAAAATGACTCTGGGGTCTATTACTGTGCCACCTGGGACGGGCCAAAAGTCCCGAGGCGATACCACTGGTTGGTTCAAGATATTTGCTG
>77
GGAGTCAGTCCAGGGAAGTATTATACTTACGCAAGCACAAGGAACAACTTGAGATTGATACTGCAAAATCTAATTGAAAATGACTCTGGGGTCTATTACTGTGCCACCTGGGACGGGCCAAAAGTCCCGAGGCGATACCACTGGTTGGTTCAAGATATTTGCTG
>78
GGAGTCAGTCCAGGGAAGTATTATACTTACGCAAGCACAAGGAACAACTTGAGATTGATACTGCAAAATCTAATTGAAAATGACTCTGGGGTCTATTACTGTGCCACCTGGGACGGGCCAAAAGTCCCGAGGCGATACCACTGGTTGGTTCAAGATATTTGCTG
>79
GGAGTCAGTCCAGGGAAGTATTATACTTACGCAAGCACAAGGAACAACTTGAGATTGATACTGCAAAATCTAATTGAAAATGACTCTGGGGTCTATTACTGTGCCACCTGGGACGGGCCAAAAGTCCCGAGGCGATACCACTGGTTGGTTCAAGATATTTGCTG
>80
GGAGTCAGTCCAGGGAAGTATTATACTTACGCAAGCACAAGGAACAACTTGAGATTGATACTGCAAAATCTAATTGAAAATGACTCTGGGGTCTATTACTGTGCCACCTGGGACGGGCCAAAAGTCCCGAGGCGATACCACTGGTTGGTTCAAGATATTTGCTG
>81
GGAGTCAGTCCAGGGAAGTATTATACTTACGCAAGCACAAGGAACAACTTGAGATTGATACTGCAAAATCTAATTGAAAATGACTCTGGGGTCTATTACTGTGCCACCTGGGACGGGCCAAAAGTCCCGAGGCGATACCACTGGTTGGTTCAAGATATTTGCTG
>82
GGAGTCAGTCCAGGGAAGTATTATACTTACGCAAGCACAAGGAACAACTTGAGATTGATACTGCAAAATCTAATTGAAAATGACTCTGGGGTCTATTACTGTGCCACCTGGGACGGGCCAAAAGTCCCGAGGCGATACCACTGGTTGGTTCAAGATATTTGCTG
>83
GGAGTCAGTCCAGGGAAGTATTATACTTACGCAAGCACAAGGAACAACTTGAGATTGATACTGCAAAATCTAATTGAAAATGACTCTGGGGTCTATTACTGTGCCACCTGGGACGGGCCAAAAGTCCCGAGGCGATACCACTGGTTGGTTCAAGATATTTGCTG
>84
GGAGTCAGTCCAGGGAAGTATTATACTTACGCAAGCACAAGGAACAACTTGAGATTGATACTGCAAAATCTAATTGAAAATGACTCTGGGGTCTATTACTGTGCCACCTGGGACGGGCCAAAAGTCCCGAGGCGATACCACTGGTTGGTTCAAGATATTTGCTG
>85
GGAGTCAGTCCAGGGAAGTATTATACTTACGCAAGCACAAGGAACAACTTGAGATTGATACTGCAAAATCTAATTGAAAATGACTCTGGGGTCTATTACTGTGCCACCTGGGACGGGCCAAAAGTCCCGAGGCGATACCACTGGTTGGTTCAAGATATTTGCTG
>86
GGAGTCAGTCCAGGGAAGTATTATACTTACGCAAGCACAAGGAACAACTTGAGATTGATACTGCAAAATCTAATTGAAAATGACTCTGGGGTCTATTACTGTGCCACCTGGGACGGGCCAAAAGTCCCGAGGCGATACCACTGGTTGGTTCAAGATATTTGCTG
>87
GGAGTCAGTCCAGGGAAGTATTATACTTACGCAAGCACAAGGAACAACTTGAGATTGATACTGCAAAATCTAATTGAAAATGACTCTGGGGTCTATTACTGTGCCACCTGGGACGGGCCAAAAGTCCCGAGGCGATACCACTGGTTGGTTCAAGATATTTGCTG
>88
GGAGTCAGTCCAGGGAAGTATTATACTTACGCAAGCACAAGGAACAACTTGAGATTGATACTGCAAAATCTAATTGAAAATGACTCTGGGGTCTATTACTGTGCCACCTGGGACGGGCCAAAAGTCCCGAGGCGATACCACTGGTTGGTTCAAGATATTTGCTG
>89
GGAGTCAGTCCAGGGAAGTATTATACTTACGCAAGCACAAGGAACAACTTGAGATTGATACTGCAAAATCTAATTGAAAATGACTCTGGGGTCTATTACTGTGCCACCTGGGACGGGCCAAAAGTCCCGAGGCGATACCACTGGTTGGTTCAAGATATTTGCTG
>90
GGAGTCAGTCCAGGGAAGTATTATACTTACGCAAGCACAAGGAACAACTTGAGATTGATACTGCAAAATCTAATTGAAAATGACTCTGGGGTCTATTACTGTGCCACCTGGGACGGGCCAAAAGTCCCGAGGCGATACCACTGGTTGGTTCAAGATATTTGCTG
>91
GGAGTCAGTCCAGGGAAGTATTATACTTACGCAAGCACAAGGAACAACTTGAGATTGATACTGCAAAATCTAATTGAAAATGACTCTGGGGTCTATTACTGTGCCACCTGGGACGGGCCAAAAGTCCCGAGGCGATACCACTGGTTGGTTCAAGATATTTGCTG
>92
GGAGTCAGTCCAGGGAAGTATTATACTTACGCAAGCACAAGGAACAACTTGAGATTGATACTGCAAAATCTAATTGAAAATGACTCTGGGGTCTATTACTGTGCCACCTGGGACGGGCCAAAAGTCCCGAGGCGATACCACTGGTTGGTTCAAGATATTTGCTG
>93
GGAGTCAGTCCAGGGAAGTATTATACTTACGCAAGCACAAGGAACAACTTGAGATTGATACTGCAAAATCTAATTGAAAATGACTCTGGGGTCTATTACTGTGCCACCTGGGACGGGCCAAAAGTCCCGAGGCGATACCACTGGTTGGTTCAAGATATTTGCTG
>94
GGAGTCAGTCCAGGGAAGTATTATACTTACGCAAGCACAAGGAACAACTTGAGATTGATACTGCAAAATCTAATTGAAAATGACTCTGGGGTCTATTACTGTGCCACCTGGGACGGGCCAAAAGTCCCGAGGCGATACCACTGGTTGGTTCAAGATATTTGCTG
>95
GGAGTCAGTCCAGGGAAGTATTATACTTACGCAAGCACAAGGAACAACTTGAGATTGATACTGCAAAATCTAATTGAAAATGACTCTGGGGTCTATTACTGTGCCACCTGGGACGGGCCAAAAGTCCCGAGGCGATACCACTGGTTGGTTCAAGATATTTGCTG
>96
GGAGTCAGTCCAGGGAAGTATTATACTTACGCAAGCACAAGGAACAACTTGAGATTGATACTGCAAAATCTAATTGAAAATGACTCTGGGGTCTATTACTGTGCCACCTGGGACGGGCCAAAAGTCCCGAGGCGATACCACTGGTTGGTTCAAGATATTTGCTG
>97
GGAGTCAGTCCAGGGAAGTATTATACTTACGCAAGCACAAGGAACAACTTGAGATTGATACTGCAAAATCTAATTGAAAATGACTCTGGGGTCTATTACTGTGCCACCTGGGACGGGCCAAAAGTCCCGAGGCGATACCACTGGTTGGTTCAAGATATTTGCTG
>98
GGAGTCAGTCCAGGGAAGTATTATACTTACGCAAGCACAAGGAACAACTTGAGATTGATACTGCAAAATCTAATTGAAAATGACTCTGGGGTCTATTACTGTGCCACCTGGGACGGGCCAAAAGTCCCGAGGCGATACCACTGGTTGGTTCAAGATATTTGCTG
>99
GGAGTCAGTCCAGGGAAGTATTATACTTACGCAAGCACAAGGAACAACTTGAGATTGATACTGCAAAATCTAATTGAAAATGACTCTGGGGTCTATTACTGTGCCACCTGGGACGGGCCAAAAGTCCCGAGGCGATACCACTGGTTGGTTCAAGATATTTGCTG
>100
GGAGTCAGTCCAGGGAAGTATTATACTTACGCAAGCACAAGGAACAACTTGAGATTGATACTGCAAAATCTAATTGAAAATGACTCTGGGGTCTATTACTGTGCCACCTGGGACGGGCCAAAAGTCCCGAGGCGATACCACTGGTTGGTTCAAGATATTTGCTG
>101
GGAGTCAGTCCAGGGAAGTATTATACTTACGCAAGCACAAGGAACAACTTGAGATTGATACTGCAAAATCTAATTGAAAATGACTCTGGGGTCTATTACTGTGCCACCTGGGACGGGCCAAAAGTCCCGAGGCGATACCACTGGTTGGTTCAAGATATTTGCTG
>102
GGAGTCAGTCCAGGGAAGTATTATACTTACGCAAGCACAAGGAACAACTTGAGATTGATACTGCAAAATCTAATTGAAAATGACTCTGGGGTCTATTACTGTGCCACCTGGGACGGGCCAAAAGTCCCGAGGCGATACCACTGGTTGGTTCAAGATATTTGCTG
>103
GGAGTCAGTCCAGGGAAGTATTATACTTACGCAAGCACAAGGAACAACTTGAGATTGATACTGCAAAATCTAATTGAAAATGACTCTGGGGTCTATTACTGTGCCACCTGGGACGGGCCAAAAGTCCCGAGGCGATACCACTGGTTGGTTCAAGATATTTGCTG
>104
GGAGTCAGTCCAGGGAAGTATTATACTTACGCAAGCACAAGGAACAACTTGAGATTGATACTGCAAAATCTAATTGAAAATGACTCTGGGGTCTATTACTGTGCCACCTGGGACGGGCCAAAAGTCCCGAGGCGATACCACTGGTTGGTTCAAGATATTTGCTG
>105
GGAGTCAGTCCAGGGAAGTATTATACTTACGCAAGCACAAGGAACAACTTGAGATTGATACTGCAAAATCTAATTGAAAATGACTCTGGGGTCTATTACTGTGCCACCTGGGACGGGCCAAAAGTCCCGAGGCGATACCACTGGTTGGTTCAAGATATTTGCTG
>106
GGAGTCAGTCCAGGGAAGTATTATACTTACGCAAGCACAAGGAACAACTTGAGATTGATACTGCAAAATCTAATTGAAAATGACTCTGGGGTCTATTACTGTGCCACCTGGGACGGGCCAAAAGTCCCGAGGCGATACCACTGGTTGGTTCAAGATATTTGCTG
>107
GGAGTCAGTCCAGGGAAGTATTATACTTACGCAAGCACAAGGAACAACTTGAGATTGATACTGCAAAATCTAATTGAAAATGACTCTGGGGTCTATTACTGTGCCACCTGGGACGGGCCAAAAGTCCCGAGGCGATACCACTGGTTGGTTCAAGATATTTGCTG
>108
GGAGTCAGTCCAGGGAAGTATTATACTTACGCAAGCACAAGGAACAACTTGAGATTGATACTGCAAAATCTAATTGAAAATGACTCTGGGGTCTATTACTGTGCCACCTGGGACGGGCCAAAAGTCCCGAGGCGATACCACTGGTTGGTTCAAGATATTTGCTG
>109
GGAGTCAGTCCAGGGAAGTATTATACTTACGCAAGCACAAGGAACAACTTGAGATTGATACTGCAAAATCTAATTGAAAATGACTCTGGGGTCTATTACTGTGCCACCTGGGACGGGCCAAAAGTCCCGAGGCGATACCACTGGTTGGTTCAAGATATTTGCTG
>110
GGAGTCAGTCCAGGGAAGTATTATACTTACGCAAGCACAAGGAACAACTTGAGATTGATACTGCAAAATCTAATTGAAAATGACTCTGGGGTCTATTACTGTGCCACCTGGGACGGGCCAAAAGTCCCGAGGCGATACCACTGGTTGGTTCAAGATATTTGCTG
>111
GGAGTCAGTCCAGGGAAGTATTATACTTACGCAAGCACAAGGAACAACTTGAGATTGATACTGCAAAATCTAATTGAAAATGACTCTGGGGTCTATTACTGTGCCACCTGGGACGGGCCAAAAGTCCCGAGGCGATACCACTGGTTGGTTCAAGATATTTGCTG
>112
GGAGTCAGTCCAGGGAAGTATTATACTTACGCAAGCACAAGGAACAACTTGAGATTGATACTGCAAAATCTAATTGAAAATGACTCTGGGGTCTATTACTGTGCCACCTGGGACGGGCCAAAAGTCCCGAGGCGATACCACTGGTTGGTTCAAGATATTTGCTG
>113
GGAGTCAGTCCAGGGAAGTATTATACTTACGCAAGCACAAGGAACAACTTGAGATTGATACTGCAAAATCTAATTGAAAATGACTCTGGGGTCTATTACTGTGCCACCTGGGACGGGCCAAAAGTCCCGAGGCGATACCACTGGTTGGTTCAAGATATTTGCTG
>114
GGAGTCAGTCCAGGGAAGTATTATACTTACGCAAGCACAAGGAACAACTTGAGATTGATACTGCAAAATCTAATTGAAAATGACTCTGGGGTCTATTACTGTGCCACCTGGGACGGGCCAAAAGTCCCGAGGCGATACCACTGGTTGGTTCAAGATATTTGCTG
>115
GGAGTCAGTCCAGGGAAGTATTATACTTACGCAAGCACAAGGAACAACTTGAGATTGATACTGCAAAATCTAATTGAAAATGACTCTGGGGTCTATTACTGTGCCACCTGGGACGGGCCAAAAGTCCCGAGGCGATACCACTGGTTGGTTCAAGATATTTGCTG
>116
GGAGTCAGTCCAGGGAAGTATTATACTTACGCAAGCACAAGGAACAACTTGAGATTGATACTGCAAAATCTAATTGAAAATGACTCTGGGGTCTATTACTGTGCCACCTGGGACGGGCCAAAAGTCCCGAGGCGATACCACTGGTTGGTTCAAGATATTTGCTG
>117
GGAGTCAGTCCAGGGAAGTATTATACTTACGCAAGCACAAGGAACAACTTGAGATTGATACTGCAAAATCTAATTGAAAATGACTCTGGGGTCTATTACTGTGCCACCTGGGACGGGCCAAAAGTCCCGAGGCGATACCACTGGTTGGTTCAAGATATTTGCTG
>118
GGAGTCAGTCCAGGGAAGTATTATACTTACGCAAGCACAAGGAACAACTTGAGATTGATACTGCAAAATCTAATTGAAAATGACTCTGGGGTCTATTACTGTGCCACCTGGGACGGGCCAAAAGTCCCGAGGCGATACCACTGGTTGGTTCAAGATATTTGCTG
>119
GGAGTCAGTCCAGGGAAGTATTATACTTACGCAAGCACAAGGAACAACTTGAGATTGATACTGCAAAATCTAATTGAAAATGACTCTGGGGTCTATTACTGTGCCACCTGGGACGGGCCAAAAGTCCCGAGGCGATACCACTGGTTGGTTCAAGATATTTGCTG
>120
GGAGTCAGTCCAGGGAAGTATTATACTTACGCAAGCACAAGGAACAACTTGAGATTGATACTGCAAAATCTAATTGAAAATGACTCTGGGGTCTATTACTGTGCCACCTGGGACGGGCCAAAAGTCCCGAGGCGATACCACTGGTTGGTTCAAGATATTTGCTG
>121
GGAGTCAGTCCAGGGAAGTATTATACTTACGCAAGCACAAGGAACAACTTGAGATTGATACTGCAAAATCTAATTGAAAATGACTCTGGGGTCTATTACTGTGCCACCTGGGACGGGCCAAAAGTCCCGAGGCGATACCACTGGTTGGTTCAAGATATTTGCTG
>122
GGAGTCAGTCCAGGGAAGTATTATACTTACGCAAGCACAAGGAACAACTTGAGATTGATACTGCAAAATCTAATTGAAAATGACTCTGGGGTCTATTACTGTGCCACCTGGGACGGGCCAAAAGTCCCGAGGCGATACCACTGGTTGGTTCAAGATATTTGCTG
>123
GGAGTCAGTCCAGGGAAGTATTATACTTACGCAAGCACAAGGAACAACTTGAGATTGATACTGCAAAATCTAATTGAAAATGACTCTGGGGTCTATTACTGTGCCACCTGGGACGGGCCAAAAGTCCCGAGGCGATACCACTGGTTGGTTCAAGATATTTGCTG
>124
GGAGTCAGTCCAGGGAAGTATTATACTTACGCAAGCACAAGGAACAACTTGAGATTGATACTGCAAAATCTAATTGAAAATGACTCTGGGGTCTATTACTGTGCCACCTGGGACGGGCCAAAAGTCCCGAGGCGATACCACTGGTTGGTTCAAGATATTTGCTG
>125
GGAGTCAGTCCAGGGAAGTATTATACTTACGCAAGCACAAGGAACAACTTGAGATTGATACTGCAAAATCTAATTGAAAATGACTCTGGGGTCTATTACTGTGCCACCTGGGACGGGCCAAAAGTCCCGAGGCGATACCACTGGTTGGTTCAAGATATTTGCTG
>126
GGAGTCAGTCCAGGGAAGTATTATACTTACGCAAGCACAAGGAACAACTTGAGATTGATACTGCAAAATCTAATTGAAAATGACTCTGGGGTCTATTACTGTGCCACCTGGGACGGGCCAAAAGTCCCGAGGCGATACCACTGGTTGGTTCAAGATATTTGCTG
>127
GGAGTCAGTCCAGGGAAGTATTATACTTACGCAAGCACAAGGAACAACTTGAGATTGATACTGCAAAATCTAATTGAAAATGACTCTGGGGTCTATTACTGTGCCACCTGGGACGGGCCAAAAGTCCCGAGGCGATACCACTGGTTGGTTCAAGATATTTGCTG
>128
GGAGTCAGTCCAGGGAAGTATTATACTTACGCAAGCACAAGGAACAACTTGAGATTGATACTGCAAAATCTAATTGAAAATGACTCTGGGGTCTATTACTGTGCCACCTGGGACGGGCCAAAAGTCCCGAGGCGATACCACTGGTTGGTTCAAGATATTTGCTG
>129
GGAGTCAGTCCAGGGAAGTATTATACTTACGCAAGCACAAGGAACAACTTGAGATTGATACTGCAAAATCTAATTGAAAATGACTCTGGGGTCTATTACTGTGCCACCTGGGACGGGCCAAAAGTCCCGAGGCGATACCACTGGTTGGTTCAAGATATTTGCTG
>130
GGAGTCAGTCCAGGGAAGTATTATACTTACGCAAGCACAAGGAACAACTTGAGATTGATACTGCAAAATCTAATTGAAAATGACTCTGGGGTCTATTACTGTGCCACCTGGGACGGGCCAAAAGTCCCGAGGCGATACCACTGGTTGGTTCAAGATATTTGCTG
>131
GGAGTCAGTCCAGGGAAGTATTATACTTACGCAAGCACAAGGAACAACTTGAGATTGATACTGCAAAATCTAATTGAAAATGACTCTGGGGTCTATTACTGTGCCACCTGGGACGGGCCAAAAGTCCCGAGGCGATACCACTGGTTGGTTCAAGATATTTGCTG
>132
GGAGTCAGTCCAGGGAAGTATTATACTTACGCAAGCACAAGGAACAACTTGAGATTGATACTGCAAAATCTAATTGAAAATGACTCTGGGGTCTATTACTGTGCCACCTGGGACGGGCCAAAAGTCCCGAGGCGATACCACTGGTTGGTTCAAGATATTTGCTG
>133
GGAGTCAGTCCAGGGAAGTATTATACTTACGCAAGCACAAGGAACAACTTGAGATTGATACTGCAAAATCTAATTGAAAATGACTCTGGGGTCTATTACTGTGCCACCTGGGACGGGCCAAAAGTCCCGAGGCGATACCACTGGTTGGTTCAAGATATTTGCTG
>134
GGAGTCAGTCCAGGGAAGTATTATACTTACGCAAGCACAAGGAACAACTTGAGATTGATACTGCAAAATCTAATTGAAAATGACTCTGGGGTCTATTACTGTGCCACCTGGGACGGGCCAAAAGTCCCGAGGCGATACCACTGGTTGGTTCAAGATATTTGCTG
>135
GGAGTCAGTCCAGGGAAGTATTATACTTACGCAAGCACAAGGAACAACTTGAGATTGATACTGCAAAATCTAATTGAAAATGACTCTGGGGTCTATTACTGTGCCACCTGGGACGGGCCAAAAGTCCCGAGGCGATACCACTGGTTGGTTCAAGATATTTGCTG
>136
GGAGTCAGTCCAGGGAAGTATTATACTTACGCAAGCACAAGGAACAACTTGAGATTGATACTGCAAAATCTAATTGAAAATGACTCTGGGGTCTATTACTGTGCCACCTGGGACGGGCCAAAAGTCCCGAGGCGATACCACTGGTTGGTTCAAGATATTTGCTG
>137
GGAGTCAGTCCAGGGAAGTATTATACTTACGCAAGCACAAGGAACAACTTGAGATTGATACTGCAAAATCTAATTGAAAATGACTCTGGGGTCTATTACTGTGCCACCTGGGACGGGCCAAAAGTCCCGAGGCGATACCACTGGTTGGTTCAAGATATTTGCTG
>138
GGAGTCAGTCCAGGGAAGTATTATACTTACGCAAGCACAAGGAACAACTTGAGATTGATACTGCAAAATCTAATTGAAAATGACTCTGGGGTCTATTACTGTGCCACCTGGGACGGGCCAAAAGTCCCGAGGCGATACCACTGGTTGGTTCAAGATATTTGCTG
>139
GGAGTCAGTCCAGGGAAGTATTATACTTACGCAAGCACAAGGAACAACTTGAGATTGATACTGCAAAATCTAATTGAAAATGACTCTGGGGTCTATTACTGTGCCACCTGGGACGGGCCAAAAGTCCCGAGGCGATACCACTGGTTGGTTCAAGATATTTGCTG
>140
GGAGTCAGTCCAGGGAAGTATTATACTTACGCAAGCACAAGGAACAACTTGAGATTGATACTGCAAAATCTAATTGAAAATGACTCTGGGGTCTATTACTGTGCCACCTGGGACGGGCCAAAAGTCCCGAGGCGATACCACTGGTTGGTTCAAGATATTTGCTG
>141
GGAGTCAGTCCAGGGAAGTATTATACTTACGCAAGCACAAGGAACAACTTGAGATTGATACTGCAAAATCTAATTGAAAATGACTCTGGGGTCTATTACTGTGCCACCTGGGACGGGCCAAAAGTCCCGAGGCGATACCACTGGTTGGTTCAAGATATTTGCTG
>142
GGAGTCAGTCCAGGGAAGTATTATACTTACGCAAGCACAAGGAACAACTTGAGATTGATACTGCAAAATCTAATTGAAAATGACTCTGGGGTCTATTACTGTGCCACCTGGGACGGGCCAAAAGTCCCGAGGCGATACCACTGGTTGGTTCAAGATATTTGCTG
>143
GGAGTCAGTCCAGGGAAGTATTATACTTACGCAAGCACAAGGAACAACTTGAGATTGATACTGCAAAATCTAATTGAAAATGACTCTGGGGTCTATTACTGTGCCACCTGGGACGGGCCAAAAGTCCCGAGGCGATACCACTGGTTGGTTCAAGATATTTGCTG
>144
GGAGTCAGTCCAGGGAAGTATTATACTTACGCAAGCACAAGGAACAACTTGAGATTGATACTGCAAAATCTAATTGAAAATGACTCTGGGGTCTATTACTGTGCCACCTGGGACGGGCCAAAAGTCCCGAGGCGATACCACTGGTTGGTTCAAGATATTTGCTG
>145
GGAGTCAGTCCAGGGAAGTATTATACTTACGCAAGCACAAGGAACAACTTGAGATTGATACTGCAAAATCTAATTGAAAATGACTCTGGGGTCTATTACTGTGCCACCTGGGACGGGCCAAAAGTCCCGAGGCGATACCACTGGTTGGTTCAAGATATTTGCTG
>146
GGAGTCAGTCCAGGGAAGTATTATACTTACGCAAGCACAAGGAACAACTTGAGATTGATACTGCAAAATCTAATTGAAAATGACTCTGGGGTCTATTACTGTGCCACCTGGGACGGGCCAAAAGTCCCGAGGCGATACCACTGGTTGGTTCAAGATATTTGCTG
>147
GGAGTCAGTCCAGGGAAGTATTATACTTACGCAAGCACAAGGAACAACTTGAGATTGATACTGCAAAATCTAATTGAAAATGACTCTGGGGTCTATTACTGTGCCACCTGGGACGGGCCAAAAGTCCCGAGGCGATACCACTGGTTGGTTCAAGATATTTGCTG
>148
GGAGTCAGTCCAGGGAAGTATTATACTTACGCAAGCACAAGGAACAACTTGAGATTGATACTGCAAAATCTAATTGAAAATGACTCTGGGGTCTATTACTGTGCCACCTGGGACGGGCCAAAAGTCCCGAGGCGATACCACTGGTTGGTTCAAGATATTTGCTG
>149
GGAGTCAGTCCAGGGAAGTATTATACTTACGCAAGCACAAGGAACAACTTGAGATTGATACTGCAAAATCTAATTGAAAATGACTCTGGGGTCTATTACTGTGCCACCTGGGACGGGCCAAAAGTCCCGAGGCGATACCACTGGTTGGTTCAAGATATTTGCTG
>150
GGAGTCAGTCCAGGGAAGTATTATACTTACGCAAGCACAAGGAACAACTTGAGATTGATACTGCAAAATCTAATTGAAAATGACTCTGGGGTCTATTACTGTGCCACCTGGGACGGGCCAAAAGTCCCGAGGCGATACCACTGGTTGGTTCAAGATATTTGCTG
>151
GGAGTCAGTCCAGGGAAGTATTATACTTACGCAAGCACAAGGAACAACTTGAGATTGATACTGCAAAATCTAATTGAAAATGACTCTGGGGTCTATTACTGTGCCACCTGGGACGGGCCAAAAGTCCCGAGGCGATACCACTGGTTGGTTCAAGATATTTGCTG
>152
GGAGTCAGTCCAGGGAAGTATTATACTTACGCAAGCACAAGGAACAACTTGAGATTGATACTGCAAAATCTAATTGAAAATGACTCTGGGGTCTATTACTGTGCCACCTGGGACGGGCCAAAAGTCCCGAGGCGATACCACTGGTTGGTTCAAGATATTTGCTG
>153
GGAGTCAGTCCAGGGAAGTATTATACTTACGCAAGCACAAGGAACAACTTGAGATTGATACTGCAAAATCTAATTGAAAATGACTCTGGGGTCTATTACTGTGCCACCTGGGACGGGCCAAAAGTCCCGAGGCGATACCACTGGTTGGTTCAAGATATTTGCTG
>154
GGAGTCAGTCCAGGGAAGTATTATACTTACGCAAGCACAAGGAACAACTTGAGATTGATACTGCAAAATCTAATTGAAAATGACTCTGGGGTCTATTACTGTGCCACCTGGGACGGGCCAAAAGTCCCGAGGCGATACCACTGGTTGGTTCAAGATATTTGCTG
>155
GGAGTCAGTCCAGGGAAGTATTATACTTACGCAAGCACAAGGAACAACTTGAGATTGATACTGCAAAATCTAATTGAAAATGACTCTGGGGTCTATTACTGTGCCACCTGGGACGGGCCAAAAGTCCCGAGGCGATACCACTGGTTGGTTCAAGATATTTGCTG
>156
GGAGTCAGTCCAGGGAAGTATTATACTTACGCAAGCACAAGGAACAACTTGAGATTGATACTGCAAAATCTAATTGAAAATGACTCTGGGGTCTATTACTGTGCCACCTGGGACGGGCCAAAAGTCCCGAGGCGATACCACTGGTTGGTTCAAGATATTTGCTG
>157
GGAGTCAGTCCAGGGAAGTATTATACTTACGCAAGCACAAGGAACAACTTGAGATTGATACTGCAAAATCTAATTGAAAATGACTCTGGGGTCTATTACTGTGCCACCTGGGACGGGCCAAAAGTCCCGAGGCGATACCACTGGTTGGTTCAAGATATTTGCTG
>158
GGAGTCAGTCCAGGGAAGTATTATACTTACGCAAGCACAAGGAACAACTTGAGATTGATACTGCAAAATCTAATTGAAAATGACTCTGGGGTCTATTACTGTGCCACCTGGGACGGGCCAAAAGTCCCGAGGCGATACCACTGGTTGGTTCAAGATATTTGCTG
>159
GGAGTCAGTCCAGGGAAGTATTATACTTACGCAAGCACAAGGAACAACTTGAGATTGATACTGCAAAATCTAATTGAAAATGACTCTGGGGTCTATTACTGTGCCACCTGGGACGGGCCAAAAGTCCCGAGGCGATACCACTGGTTGGTTCAAGATATTTGCTG
>160
GGAGTCAGTCCAGGGAAGTATTATACTTACGCAAGCACAAGGAACAACTTGAGATTGATACTGCAAAATCTAATTGAAAATGACTCTGGGGTCTATTACTGTGCCACCTGGGACGGGCCAAAAGTCCCGAGGCGATACCACTGGTTGGTTCAAGATATTTGCTG
>161
GGAGTCAGTCCAGGGAAGTATTATACTTACGCAAGCACAAGGAACAACTTGAGATTGATACTGCAAAATCTAATTGAAAATGACTCTGGGGTCTATTACTGTGCCACCTGGGACGGGCCAAAAGTCCCGAGGCGATACCACTGGTTGGTTCAAGATATTTGCTG
>162
GGAGTCAGTCCAGGGAAGTATTATACTTACGCAAGCACAAGGAACAACTTGAGATTGATACTGCAAAATCTAATTGAAAATGACTCTGGGGTCTATTACTGTGCCACCTGGGACGGGCCAAAAGTCCCGAGGCGATACCACTGGTTGGTTCAAGATATTTGCTG
>163
GGAGTCAGTCCAGGGAAGTATTATACTTACGCAAGCACAAGGAACAACTTGAGATTGATACTGCAAAATCTAATTGAAAATGACTCTGGGGTCTATTACTGTGCCACCTGGGACGGGCCAAAAGTCCCGAGGCGATACCACTGGTTGGTTCAAGATATTTGCTG
>164
GGAGTCAGTCCAGGGAAGTATTATACTTACGCAAGCACAAGGAACAACTTGAGATTGATACTGCAAAATCTAATTGAAAATGACTCTGGGGTCTATTACTGTGCCACCTGGGACGGGCCAAAAGTCCCGAGGCGATACCACTGGTTGGTTCAAGATATTTGCTG
>165
GGAGTCAGTCCAGGGAAGTATTATACTTACGCAAGCACAAGGAACAACTTGAGATTGATACTGCAAAATCTAATTGAAAATGACTCTGGGGTCTATTACTGTGCCACCTGGGACGGGCCAAAAGTCCCGAGGCGATACCACTGGTTGGTTCAAGATATTTGCTG
>166
GGAGTCAGTCCAGGGAAGTATTATACTTACGCAAGCACAAGGAACAACTTGAGATTGATACTGCAAAATCTAATTGAAAATGACTCTGGGGTCTATTACTGTGCCACCTGGGACGGGCCAAAAGTCCCGAGGCGATACCACTGGTTGGTTCAAGATATTTGCTG
>167
GGAGTCAGTCCAGGGAAGTATTATACTTACGCAAGCACAAGGAACAACTTGAGATTGATACTGCAAAATCTAATTGAAAATGACTCTGGGGTCTATTACTGTGCCACCTGGGACGGGCCAAAAGTCCCGAGGCGATACCACTGGTTGGTTCAAGATATTTGCTG
>168
GGAGTCAGTCCAGGGAAGTATTATACTTACGCAAGCACAAGGAACAACTTGAGATTGATACTGCAAAATCTAATTGAAAATGACTCTGGGGTCTATTACTGTGCCACCTGGGACGGGCCAAAAGTCCCGAGGCGATACCACTGGTTGGTTCAAGATATTTGCTG
>169
GGAGTCAGTCCAGGGAAGTATTATACTTACGCAAGCACAAGGAACAACTTGAGATTGATACTGCAAAATCTAATTGAAAATGACTCTGGGGTCTATTACTGTGCCACCTGGGACGGGCCAAAAGTCCCGAGGCGATACCACTGGTTGGTTCAAGATATTTGCTG
>170
GGAGTCAGTCCAGGGAAGTATTATACTTACGCAAGCACAAGGAACAACTTGAGATTGATACTGCAAAATCTAATTGAAAATGACTCTGGGGTCTATTACTGTGCCACCTGGGACGGGCCAAAAGTCCCGAGGCGATACCACTGGTTGGTTCAAGATATTTGCTG
>171
GGAGTCAGTCCAGGGAAGTATTATACTTACGCAAGCACAAGGAACAACTTGAGATTGATACTGCAAAATCTAATTGAAAATGACTCTGGGGTCTATTACTGTGCCACCTGGGACGGGCCAAAAGTCCCGAGGCGATACCACTGGTTGGTTCAAGATATTTGCTG
>172
GGAGTCAGTCCAGGGAAGTATTATACTTACGCAAGCACAAGGAACAACTTGAGATTGATACTGCAAAATCTAATTGAAAATGACTCTGGGGTCTATTACTGTGCCACCTGGGACGGGCCAAAAGTCCCGAGGCGATACCACTGGTTGGTTCAAGATATTTGCTG
>173
GGAGTCAGTCCAGGGAAGTATTATACTTACGCAAGCACAAGGAACAACTTGAGATTGATACTGCAAAATCTAATTGAAAATGACTCTGGGGTCTATTACTGTGCCACCTGGGACGGGCCAAAAGTCCCGAGGCGATACCACTGGTTGGTTCAAGATATTTGCTG
>174
GGAGTCAGTCCAGGGAAGTATTATACTTACGCAAGCACAAGGAACAACTTGAGATTGATACTGCAAAATCTAATTGAAAATGACTCTGGGGTCTATTACTGTGCCACCTGGGACGGGCCAAAAGTCCCGAGGCGATACCACTGGTTGGTTCAAGATATTTGCTG
>175
GGAGTCAGTCCAGGGAAGTATTATACTTACGCAAGCACAAGGAACAACTTGAGATTGATACTGCAAAATCTAATTGAAAATGACTCTGGGGTCTATTACTGTGCCACCTGGGACGGGCCAAAAGTCCCGAGGCGATACCACTGGTTGGTTCAAGATATTTGCTG
>176
GGAGTCAGTCCAGGGAAGTATTATACTTACGCAAGCACAAGGAACAACTTGAGATTGATACTGCAAAATCTAATTGAAAATGACTCTGGGGTCTATTACTGTGCCACCTGGGACGGGCCAAAAGTCCCGAGGCGATACCACTGGTTGGTTCAAGATATTTGCTG
>177
GGAGTCAGTCCAGGGAAGTATTATACTTACGCAAGCACAAGGAACAACTTGAGATTGATACTGCAAAATCTAATTGAAAATGACTCTGGGGTCTATTACTGTGCCACCTGGGACGGGCCAAAAGTCCCGAGGCGATACCACTGGTTGGTTCAAGATATTTGCTG
>178
GGAGTCAGTCCAGGGAAGTATTATACTTACGCAAGCACAAGGAACAACTTGAGATTGATACTGCAAAATCTAATTGAAAATGACTCTGGGGTCTATTACTGTGCCACCTGGGACGGGCCAAAAGTCCCGAGGCGATACCACTGGTTGGTTCAAGATATTTGCTG
>179
GGAGTCAGTCCAGGGAAGTATTATACTTACGCAAGCACAAGGAACAACTTGAGATTGATACTGCAAAATCTAATTGAAAATGACTCTGGGGTCTATTACTGTGCCACCTGGGACGGGCCAAAAGTCCCGAGGCGATACCACTGGTTGGTTCAAGATATTTGCTG
>180
GGAGTCAGTCCAGGGAAGTATTATACTTACGCAAGCACAAGGAACAACTTGAGATTGATACTGCAAAATCTAATTGAAAATGACTCTGGGGTCTATTACTGTGCCACCTGGGACGGGCCAAAAGTCCCGAGGCGATACCACTGGTTGGTTCAAGATATTTGCTG
>181
GGAGTCAGTCCAGGGAAGTATTATACTTACGCAAGCACAAGGAACAACTTGAGATTGATACTGCAAAATCTAATTGAAAATGACTCTGGGGTCTATTACTGTGCCACCTGGGACGGGCCAAAAGTCCCGAGGCGATACCACTGGTTGGTTCAAGATATTTGCTG
>182
GGAGTCAGTCCAGGGAAGTATTATACTTACGCAAGCACAAGGAACAACTTGAGATTGATACTGCAAAATCTAATTGAAAATGACTCTGGGGTCTATTACTGTGCCACCTGGGACGGGCCAAAAGTCCCGAGGCGATACCACTGGTTGGTTCAAGATATTTGCTG
>183
GGAGTCAGTCCAGGGAAGTATTATACTTACGCAAGCACAAGGAACAACTTGAGATTGATACTGCAAAATCTAATTGAAAATGACTCTGGGGTCTATTACTGTGCCACCTGGGACGGGCCAAAAGTCCCGAGGCGATACCACTGGTTGGTTCAAGATATTTGCTG
>184
GGAGTCAGTCCAGGGAAGTATTATACTTACGCAAGCACAAGGAACAACTTGAGATTGATACTGCAAAATCTAATTGAAAATGACTCTGGGGTCTATTACTGTGCCACCTGGGACGGGCCAAAAGTCCCGAGGCGATACCACTGGTTGGTTCAAGATATTTGCTG
>185
GGAGTCAGTCCAGGGAAGTATTATACTTACGCAAGCACAAGGAACAACTTGAGATTGATACTGCAAAATCTAATTGAAAATGACTCTGGGGTCTATTACTGTGCCACCTGGGACGGGCCAAAAGTCCCGAGGCGATACCACTGGTTGGTTCAAGATATTTGCTG
>186
GGAGTCAGTCCAGGGAAGTATTATACTTACGCAAGCACAAGGAACAACTTGAGATTGATACTGCAAAATCTAATTGAAAATGACTCTGGGGTCTATTACTGTGCCACCTGGGACGGGCCAAAAGTCCCGAGGCGATACCACTGGTTGGTTCAAGATATTTGCTG
>187
GGAGTCAGTCCAGGGAAGTATTATACTTACGCAAGCACAAGGAACAACTTGAGATTGATACTGCAAAATCTAATTGAAAATGACTCTGGGGTCTATTACTGTGCCACCTGGGACGGGCCAAAAGTCCCGAGGCGATACCACTGGTTGGTTCAAGATATTTGCTG
>188
GGAGTCAGTCCAGGGAAGTATTATACTTACGCAAGCACAAGGAACAACTTGAGATTGATACTGCAAAATCTAATTGAAAATGACTCTGGGGTCTATTACTGTGCCACCTGGGACGGGCCAAAAGTCCCGAGGCGATACCACTGGTTGGTTCAAGATATTTGCTG
>189
GGAGTCAGTCCAGGGAAGTATTATACTTACGCAAGCACAAGGAACAACTTGAGATTGATACTGCAAAATCTAATTGAAAATGACTCTGGGGTCTATTACTGTGCCACCTGGGACGGGCCAAAAGTCCCGAGGCGATACCACTGGTTGGTTCAAGATATTTGCTG
>190
GGAGTCAGTCCAGGGAAGTATTATACTTACGCAAGCACAAGGAACAACTTGAGATTGATACTGCAAAATCTAATTGAAAATGACTCTGGGGTCTATTACTGTGCCACCTGGGACGGGCCAAAAGTCCCGAGGCGATACCACTGGTTGGTTCAAGATATTTGCTG
>191
GGAGTCAGTCCAGGGAAGTATTATACTTACGCAAGCACAAGGAACAACTTGAGATTGATACTGCAAAATCTAATTGAAAATGACTCTGGGGTCTATTACTGTGCCACCTGGGACGGGCCAAAAGTCCCGAGGCGATACCACTGGTTGGTTCAAGATATTTGCTG
>192
GGAGTCAGTCCAGGGAAGTATTATACTTACGCAAGCACAAGGAACAACTTGAGATTGATACTGCAAAATCTAATTGAAAATGACTCTGGGGTCTATTACTGTGCCACCTGGGACGGGCCAAAAGTCCCGAGGCGATACCACTGGTTGGTTCAAGATATTTGCTG
>193
GGAGTCAGTCCAGGGAAGTATTATACTTACGCAAGCACAAGGAACAACTTGAGATTGATACTGCAAAATCTAATTGAAAATGACTCTGGGGTCTATTACTGTGCCACCTGGGACGGGCCAAAAGTCCCGAGGCGATACCACTGGTTGGTTCAAGATATTTGCTG
>194
GGAGTCAGTCCAGGGAAGTATTATACTTACGCAAGCACAAGGAACAACTTGAGATTGATACTGCAAAATCTAATTGAAAATGACTCTGGGGTCTATTACTGTGCCACCTGGGACGGGCCAAAAGTCCCGAGGCGATACCACTGGTTGGTTCAAGATATTTGCTG
>195
GGAGTCAGTCCAGGGAAGTATTATACTTACGCAAGCACAAGGAACAACTTGAGATTGATACTGCAAAATCTAATTGAAAATGACTCTGGGGTCTATTACTGTGCCACCTGGGACGGGCCAAAAGTCCCGAGGCGATACCACTGGTTGGTTCAAGATATTTGCTG
>196
GGAGTCAGTCCAGGGAAGTATTATACTTACGCAAGCACAAGGAACAACTTGAGATTGATACTGCAAAATCTAATTGAAAATGACTCTGGGGTCTATTACTGTGCCACCTGGGACGGGCCAAAAGTCCCGAGGCGATACCACTGGTTGGTTCAAGATATTTGCTG
>197
GGAGTCAGTCCAGGGAAGTATTATACTTACGCAAGCACAAGGAACAACTTGAGATTGATACTGCAAAATCTAATTGAAAATGACTCTGGGGTCTATTACTGTGCCACCTGGGACGGGCCAAAAGTCCCGAGGCGATACCACTGGTTGGTTCAAGATATTTGCTG
>198
GGAGTCAGTCCAGGGAAGTATTATACTTACGCAAGCACAAGGAACAACTTGAGATTGATACTGCAAAATCTAATTGAAAATGACTCTGGGGTCTATTACTGTGCCACCTGGGACGGGCCAAAAGTCCCGAGGCGATACCACTGGTTGGTTCAAGATATTTGCTG
>199
GGAGTCAGTCCAGGGAAGTATTATACTTACGCAAGCACAAGGAACAACTTGAGATTGATACTGCAAAATCTAATTGAAAATGACTCTGGGGTCTATTACTGTGCCACCTGGGACGGGCCAAAAGTCCCGAGGCGATACCACTGGTTGGTTCAAGATATTTGCTG
>200
GGAGTCAGTCCAGGGAAGTATTATACTTACGCAAGCACAAGGAACAACTTGAGATTGATACTGCAAAATCTAATTGAAAATGACTCTGGGGTCTATTACTGTGCCACCTGGGACGGGCCAAAAGTCCCGAGGCGATACCACTGGTTGGTTCAAGATATTTGCTG
>201
GGAGTCAGTCCAGGGAAGTATTATACTTACGCAAGCACAAGGAACAACTTGAGATTGATACTGCAAAATCTAATTGAAAATGACTCTGGGGTCTATTACTGTGCCACCTGGGACGGGCCAAAAGTCCCGAGGCGATACCACTGGTTGGTTCAAGATATTTGCTG
>202
GGAGTCAGTCCAGGGAAGTATTATACTTACGCAAGCACAAGGAACAACTTGAGATTGATACTGCAAAATCTAATTGAAAATGACTCTGGGGTCTATTACTGTGCCACCTGGGACGGGCCAAAAGTCCCGAGGCGATACCACTGGTTGGTTCAAGATATTTGCTG
>203
GGAGTCAGTCCAGGGAAGTATTATACTTACGCAAGCACAAGGAACAACTTGAGATTGATACTGCAAAATCTAATTGAAAATGACTCTGGGGTCTATTACTGTGCCACCTGGGACGGGCCAAAAGTCCCGAGGCGATACCACTGGTTGGTTCAAGATATTTGCTG
>204
GGAGTCAGTCCAGGGAAGTATTATACTTACGCAAGCACAAGGAACAACTTGAGATTGATACTGCAAAATCTAATTGAAAATGACTCTGGGGTCTATTACTGTGCCACCTGGGACGGGCCAAAAGTCCCGAGGCGATACCACTGGTTGGTTCAAGATATTTGCTG
>205
GGAGTCAGTCCAGGGAAGTATTATACTTACGCAAGCACAAGGAACAACTTGAGATTGATACTGCAAAATCTAATTGAAAATGACTCTGGGGTCTATTACTGTGCCACCTGGGACGGGCCAAAAGTCCCGAGGCGATACCACTGGTTGGTTCAAGATATTTGCTG
>206
GGAGTCAGTCCAGGGAAGTATTATACTTACGCAAGCACAAGGAACAACTTGAGATTGATACTGCAAAATCTAATTGAAAATGACTCTGGGGTCTATTACTGTGCCACCTGGGACGGGCCAAAAGTCCCGAGGCGATACCACTGGTTGGTTCAAGATATTTGCTG
>207
GGAGTCAGTCCAGGGAAGTATTATACTTACGCAAGCACAAGGAACAACTTGAGATTGATACTGCAAAATCTAATTGAAAATGACTCTGGGGTCTATTACTGTGCCACCTGGGACGGGCCAAAAGTCCCGAGGCGATACCACTGGTTGGTTCAAGATATTTGCTG
>208
GGAGTCAGTCCAGGGAAGTATTATACTTACGCAAGCACAAGGAACAACTTGAGATTGATACTGCAAAATCTAATTGAAAATGACTCTGGGGTCTATTACTGTGCCACCTGGGACGGGCCAAAAGTCCCGAGGCGATACCACTGGTTGGTTCAAGATATTTGCTG
>209
GGAGTCAGTCCAGGGAAGTATTATACTTACGCAAGCACAAGGAACAACTTGAGATTGATACTGCAAAATCTAATTGAAAATGACTCTGGGGTCTATTACTGTGCCACCTGGGACGGGCCAAAAGTCCCGAGGCGATACCACTGGTTGGTTCAAGATATTTGCTG
>210
GGAGTCAGTCCAGGGAAGTATTATACTTACGCAAGCACAAGGAACAACTTGAGATTGATACTGCAAAATCTAATTGAAAATGACTCTGGGGTCTATTACTGTGCCACCTGGGACGGGCCAAAAGTCCCGAGGCGATACCACTGGTTGGTTCAAGATATTTGCTG
>211
GGAGTCAGTCCAGGGAAGTATTATACTTACGCAAGCACAAGGAACAACTTGAGATTGATACTGCAAAATCTAATTGAAAATGACTCTGGGGTCTATTACTGTGCCACCTGGGACGGGCCAAAAGTCCCGAGGCGATACCACTGGTTGGTTCAAGATATTTGCTG
>212
GGAGTCAGTCCAGGGAAGTATTATACTTACGCAAGCACAAGGAACAACTTGAGATTGATACTGCAAAATCTAATTGAAAATGACTCTGGGGTCTATTACTGTGCCACCTGGGACGGGCCAAAAGTCCCGAGGCGATACCACTGGTTGGTTCAAGATATTTGCTG
>213
GGAGTCAGTCCAGGGAAGTATTATACTTACGCAAGCACAAGGAACAACTTGAGATTGATACTGCAAAATCTAATTGAAAATGACTCTGGGGTCTATTACTGTGCCACCTGGGACGGGCCAAAAGTCCCGAGGCGATACCACTGGTTGGTTCAAGATATTTGCTG
>214
GGAGTCAGTCCAGGGAAGTATTATACTTACGCAAGCACAAGGAACAACTTGAGATTGATACTGCAAAATCTAATTGAAAATGACTCTGGGGTCTATTACTGTGCCACCTGGGACGGGCCAAAAGTCCCGAGGCGATACCACTGGTTGGTTCAAGATATTTGCTG
>215
GGAGTCAGTCCAGGGAAGTATTATACTTACGCAAGCACAAGGAACAACTTGAGATTGATACTGCAAAATCTAATTGAAAATGACTCTGGGGTCTATTACTGTGCCACCTGGGACGGGCCAAAAGTCCCGAGGCGATACCACTGGTTGGTTCAAGATATTTGCTG
>216
GGAGTCAGTCCAGGGAAGTATTATACTTACGCAAGCACAAGGAACAACTTGAGATTGATACTGCAAAATCTAATTGAAAATGACTCTGGGGTCTATTACTGTGCCACCTGGGACGGGCCAAAAGTCCCGAGGCGATACCACTGGTTGGTTCAAGATATTTGCTG
>217
GGAGTCAGTCCAGGGAAGTATTATACTTACGCAAGCACAAGGAACAACTTGAGATTGATACTGCAAAATCTAATTGAAAATGACTCTGGGGTCTATTACTGTGCCACCTGGGACGGGCCAAAAGTCCCGAGGCGATACCACTGGTTGGTTCAAGATATTTGCTG
>218
GGAGTCAGTCCAGGGAAGTATTATACTTACGCAAGCACAAGGAACAACTTGAGATTGATACTGCAAAATCTAATTGAAAATGACTCTGGGGTCTATTACTGTGCCACCTGGGACGGGCCAAAAGTCCCGAGGCGATACCACTGGTTGGTTCAAGATATTTGCTG
>219
GGAGTCAGTCCAGGGAAGTATTATACTTACGCAAGCACAAGGAACAACTTGAGATTGATACTGCAAAATCTAATTGAAAATGACTCTGGGGTCTATTACTGTGCCACCTGGGACGGGCCAAAAGTCCCGAGGCGATACCACTGGTTGGTTCAAGATATTTGCTG
>220
GGAGTCAGTCCAGGGAAGTATTATACTTACGCAAGCACAAGGAACAACTTGAGATTGATACTGCAAAATCTAATTGAAAATGACTCTGGGGTCTATTACTGTGCCACCTGGGACGGGCCAAAAGTCCCGAGGCGATACCACTGGTTGGTTCAAGATATTTGCTG
>221
GGAGTCAGTCCAGGGAAGTATTATACTTACGCAAGCACAAGGAACAACTTGAGATTGATACTGCAAAATCTAATTGAAAATGACTCTGGGGTCTATTACTGTGCCACCTGGGACGGGCCAAAAGTCCCGAGGCGATACCACTGGTTGGTTCAAGATATTTGCTG
>222
GGAGTCAGTCCAGGGAAGTATTATACTTACGCAAGCACAAGGAACAACTTGAGATTGATACTGCAAAATCTAATTGAAAATGACTCTGGGGTCTATTACTGTGCCACCTGGGACGGGCCAAAAGTCCCGAGGCGATACCACTGGTTGGTTCAAGATATTTGCTG
>223
GGAGTCAGTCCAGGGAAGTATTATACTTACGCAAGCACAAGGAACAACTTGAGATTGATACTGCAAAATCTAATTGAAAATGACTCTGGGGTCTATTACTGTGCCACCTGGGACGGGCCAAAAGTCCCGAGGCGATACCACTGGTTGGTTCAAGATATTTGCTG
>224
GGAGTCAGTCCAGGGAAGTATTATACTTACGCAAGCACAAGGAACAACTTGAGATTGATACTGCAAAATCTAATTGAAAATGACTCTGGGGTCTATTACTGTGCCACCTGGGACGGGCCAAAAGTCCCGAGGCGATACCACTGGTTGGTTCAAGATATTTGCTG
>225
GGAGTCAGTCCAGGGAAGTATTATACTTACGCAAGCACAAGGAACAACTTGAGATTGATACTGCAAAATCTAATTGAAAATGACTCTGGGGTCTATTACTGTGCCACCTGGGACGGGCCAAAAGTCCCGAGGCGATACCACTGGTTGGTTCAAGATATTTGCTG
>226
GGAGTCAGTCCAGGGAAGTATTATACTTACGCAAGCACAAGGAACAACTTGAGATTGATACTGCAAAATCTAATTGAAAATGACTCTGGGGTCTATTACTGTGCCACCTGGGACGGGCCAAAAGTCCCGAGGCGATACCACTGGTTGGTTCAAGATATTTGCTG
>227
GGAGTCAGTCCAGGGAAGTATTATACTTACGCAAGCACAAGGAACAACTTGAGATTGATACTGCAAAATCTAATTGAAAATGACTCTGGGGTCTATTACTGTGCCACCTGGGACGGGCCAAAAGTCCCGAGGCGATACCACTGGTTGGTTCAAGATATTTGCTG
>228
GGAGTCAGTCCAGGGAAGTATTATACTTACGCAAGCACAAGGAACAACTTGAGATTGATACTGCAAAATCTAATTGAAAATGACTCTGGGGTCTATTACTGTGCCACCTGGGACGGGCCAAAAGTCCCGAGGCGATACCACTGGTTGGTTCAAGATATTTGCTG
>229
GGAGTCAGTCCAGGGAAGTATTATACTTACGCAAGCACAAGGAACAACTTGAGATTGATACTGCAAAATCTAATTGAAAATGACTCTGGGGTCTATTACTGTGCCACCTGGGACGGGCCAAAAGTCCCGAGGCGATACCACTGGTTGGTTCAAGATATTTGCTG
>230
GGAGTCAGTCCAGGGAAGTATTATACTTACGCAAGCACAAGGAACAACTTGAGATTGATACTGCAAAATCTAATTGAAAATGACTCTGGGGTCTATTACTGTGCCACCTGGGACGGGCCAAAAGTCCCGAGGCGATACCACTGGTTGGTTCAAGATATTTGCTG
>231
GGAGTCAGTCCAGGGAAGTATTATACTTACGCAAGCACAAGGAACAACTTGAGATTGATACTGCAAAATCTAATTGAAAATGACTCTGGGGTCTATTACTGTGCCACCTGGGACGGGCCAAAAGTCCCGAGGCGATACCACTGGTTGGTTCAAGATATTTGCTG
>232
GGAGTCAGTCCAGGGAAGTATTATACTTACGCAAGCACAAGGAACAACTTGAGATTGATACTGCAAAATCTAATTGAAAATGACTCTGGGGTCTATTACTGTGCCACCTGGGACGGGCCAAAAGTCCCGAGGCGATACCACTGGTTGGTTCAAGATATTTGCTG
>233
GGAGTCAGTCCAGGGAAGTATTATACTTACGCAAGCACAAGGAACAACTTGAGATTGATACTGCAAAATCTAATTGAAAATGACTCTGGGGTCTATTACTGTGCCACCTGGGACGGGCCAAAAGTCCCGAGGCGATACCACTGGTTGGTTCAAGATATTTGCTG
>234
GGAGTCAGTCCAGGGAAGTATTATACTTACGCAAGCACAAGGAACAACTTGAGATTGATACTGCAAAATCTAATTGAAAATGACTCTGGGGTCTATTACTGTGCCACCTGGGACGGGCCAAAAGTCCCGAGGCGATACCACTGGTTGGTTCAAGATATTTGCTG
>235
GGAGTCAGTCCAGGGAAGTATTATACTTACGCAAGCACAAGGAACAACTTGAGATTGATACTGCAAAATCTAATTGAAAATGACTCTGGGGTCTATTACTGTGCCACCTGGGACGGGCCAAAAGTCCCGAGGCGATACCACTGGTTGGTTCAAGATATTTGCTG
>236
GGAGTCAGTCCAGGGAAGTATTATACTTACGCAAGCACAAGGAACAACTTGAGATTGATACTGCAAAATCTAATTGAAAATGACTCTGGGGTCTATTACTGTGCCACCTGGGACGGGCCAAAAGTCCCGAGGCGATACCACTGGTTGGTTCAAGATATTTGCTG
>237
GGAGTCAGTCCAGGGAAGTATTATACTTACGCAAGCACAAGGAACAACTTGAGATTGATACTGCAAAATCTAATTGAAAATGACTCTGGGGTCTATTACTGTGCCACCTGGGACGGGCCAAAAGTCCCGAGGCGATACCACTGGTTGGTTCAAGATATTTGCTG
>238
GGAGTCAGTCCAGGGAAGTATTATACTTACGCAAGCACAAGGAACAACTTGAGATTGATACTGCAAAATCTAATTGAAAATGACTCTGGGGTCTATTACTGTGCCACCTGGGACGGGCCAAAAGTCCCGAGGCGATACCACTGGTTGGTTCAAGATATTTGCTG
>239
GGAGTCAGTCCAGGGAAGTATTATACTTACGCAAGCACAAGGAACAACTTGAGATTGATACTGCAAAATCTAATTGAAAATGACTCTGGGGTCTATTACTGTGCCACCTGGGACGGGCCAAAAGTCCCGAGGCGATACCACTGGTTGGTTCAAGATATTTGCTG
>240
GGAGTCAGTCCAGGGAAGTATTATACTTACGCAAGCACAAGGAACAACTTGAGATTGATACTGCAAAATCTAATTGAAAATGACTCTGGGGTCTATTACTGTGCCACCTGGGACGGGCCAAAAGTCCCGAGGCGATACCACTGGTTGGTTCAAGATATTTGCTG
>241
GGAGTCAGTCCAGGGAAGTATTATACTTACGCAAGCACAAGGAACAACTTGAGATTGATACTGCAAAATCTAATTGAAAATGACTCTGGGGTCTATTACTGTGCCACCTGGGACGGGCCAAAAGTCCCGAGGCGATACCACTGGTTGGTTCAAGATATTTGCTG
>242
GGAGTCAGTCCAGGGAAGTATTATACTTACGCAAGCACAAGGAACAACTTGAGATTGATACTGCAAAATCTAATTGAAAATGACTCTGGGGTCTATTACTGTGCCACCTGGGACGGGCCAAAAGTCCCGAGGCGATACCACTGGTTGGTTCAAGATATTTGCTG
>243
GGAGTCAGTCCAGGGAAGTATTATACTTACGCAAGCACAAGGAACAACTTGAGATTGATACTGCAAAATCTAATTGAAAATGACTCTGGGGTCTATTACTGTGCCACCTGGGACGGGCCAAAAGTCCCGAGGCGATACCACTGGTTGGTTCAAGATATTTGCTG
>244
GGAGTCAGTCCAGGGAAGTATTATACTTACGCAAGCACAAGGAACAACTTGAGATTGATACTGCAAAATCTAATTGAAAATGACTCTGGGGTCTATTACTGTGCCACCTGGGACGGGCCAAAAGTCCCGAGGCGATACCACTGGTTGGTTCAAGATATTTGCTG
>245
GGAGTCAGTCCAGGGAAGTATTATACTTACGCAAGCACAAGGAACAACTTGAGATTGATACTGCAAAATCTAATTGAAAATGACTCTGGGGTCTATTACTGTGCCACCTGGGACGGGCCAAAAGTCCCGAGGCGATACCACTGGTTGGTTCAAGATATTTGCTG
>246
GGAGTCAGTCCAGGGAAGTATTATACTTACGCAAGCACAAGGAACAACTTGAGATTGATACTGCAAAATCTAATTGAAAATGACTCTGGGGTCTATTACTGTGCCACCTGGGACGGGCCAAAAGTCCCGAGGCGATACCACTGGTTGGTTCAAGATATTTGCTG
>247
GGAGTCAGTCCAGGGAAGTATTATACTTACGCAAGCACAAGGAACAACTTGAGATTGATACTGCAAAATCTAATTGAAAATGACTCTGGGGTCTATTACTGTGCCACCTGGGACGGGCCAAAAGTCCCGAGGCGATACCACTGGTTGGTTCAAGATATTTGCTG
>248
GGAGTCAGTCCAGGGAAGTATTATACTTACGCAAGCACAAGGAACAACTTGAGATTGATACTGCAAAATCTAATTGAAAATGACTCTGGGGTCTATTACTGTGCCACCTGGGACGGGCCAAAAGTCCCGAGGCGATACCACTGGTTGGTTCAAGATATTTGCTG
>249
GGAGTCAGTCCAGGGAAGTATTATACTTACGCAAGCACAAGGAACAACTTGAGATTGATACTGCAAAATCTAATTGAAAATGACTCTGGGGTCTATTACTGTGCCACCTGGGACGGGCCAAAAGTCCCGAGGCGATACCACTGGTTGGTTCAAGATATTTGCTG
>250
GGAGTCAGTCCAGGGAAGTATTATACTTACGCAAGCACAAGGAACAACTTGAGATTGATACTGCAAAATCTAATTGAAAATGACTCTGGGGTCTATTACTGTGCCACCTGGGACGGGCCAAAAGTCCCGAGGCGATACCACTGGTTGGTTCAAGATATTTGCTG
>251
GGAGTCAGTCCAGGGAAGTATTATACTTACGCAAGCACAAGGAACAACTTGAGATTGATACTGCAAAATCTAATTGAAAATGACTCTGGGGTCTATTACTGTGCCACCTGGGACGGGCCAAAAGTCCCGAGGCGATACCACTGGTTGGTTCAAGATATTTGCTG
>252
GGAGTCAGTCCAGGGAAGTATTATACTTACGCAAGCACAAGGAACAACTTGAGATTGATACTGCAAAATCTAATTGAAAATGACTCTGGGGTCTATTACTGTGCCACCTGGGACGGGCCAAAAGTCCCGAGGCGATACCACTGGTTGGTTCAAGATATTTGCTG
>253
GGAGTCAGTCCAGGGAAGTATTATACTTACGCAAGCACAAGGAACAACTTGAGATTGATACTGCAAAATCTAATTGAAAATGACTCTGGGGTCTATTACTGTGCCACCTGGGACGGGCCAAAAGTCCCGAGGCGATACCACTGGTTGGTTCAAGATATTTGCTG
>254
GGAGTCAGTCCAGGGAAGTATTATACTTACGCAAGCACAAGGAACAACTTGAGATTGATACTGCAAAATCTAATTGAAAATGACTCTGGGGTCTATTACTGTGCCACCTGGGACGGGCCAAAAGTCCCGAGGCGATACCACTGGTTGGTTCAAGATATTTGCTG
>255
GGAGTCAGTCCAGGGAAGTATTATACTTACGCAAGCACAAGGAACAACTTGAGATTGATACTGCAAAATCTAATTGAAAATGACTCTGGGGTCTATTACTGTGCCACCTGGGACGGGCCAAAAGTCCCGAGGCGATACCACTGGTTGGTTCAAGATATTTGCTG
>256
GGAGTCAGTCCAGGGAAGTATTATACTTACGCAAGCACAAGGAACAACTTGAGATTGATACTGCAAAATCTAATTGAAAATGACTCTGGGGTCTATTACTGTGCCACCTGGGACGGGCCAAAAGTCCCGAGGCGATACCACTGGTTGGTTCAAGATATTTGCTG
>257
GGAGTCAGTCCAGGGAAGTATTATACTTACGCAAGCACAAGGAACAACTTGAGATTGATACTGCAAAATCTAATTGAAAATGACTCTGGGGTCTATTACTGTGCCACCTGGGACGGGCCAAAAGTCCCGAGGCGATACCACTGGTTGGTTCAAGATATTTGCTG
>258
GGAGTCAGTCCAGGGAAGTATTATACTTACGCAAGCACAAGGAACAACTTGAGATTGATACTGCAAAATCTAATTGAAAATGACTCTGGGGTCTATTACTGTGCCACCTGGGACGGGCCAAAAGTCCCGAGGCGATACCACTGGTTGGTTCAAGATATTTGCTG
>259
GGAGTCAGTCCAGGGAAGTATTATACTTACGCAAGCACAAGGAACAACTTGAGATTGATACTGCAAAATCTAATTGAAAATGACTCTGGGGTCTATTACTGTGCCACCTGGGACGGGCCAAAAGTCCCGAGGCGATACCACTGGTTGGTTCAAGATATTTGCTG
>260
GGAGTCAGTCCAGGGAAGTATTATACTTACGCAAGCACAAGGAACAACTTGAGATTGATACTGCAAAATCTAATTGAAAATGACTCTGGGGTCTATTACTGTGCCACCTGGGACGGGCCAAAAGTCCCGAGGCGATACCACTGGTTGGTTCAAGATATTTGCTG
>261
GGAGTCAGTCCAGGGAAGTATTATACTTACGCAAGCACAAGGAACAACTTGAGATTGATACTGCAAAATCTAATTGAAAATGACTCTGGGGTCTATTACTGTGCCACCTGGGACGGGCCAAAAGTCCCGAGGCGATACCACTGGTTGGTTCAAGATATTTGCTG
>262
GGAGTCAGTCCAGGGAAGTATTATACTTACGCAAGCACAAGGAACAACTTGAGATTGATACTGCAAAATCTAATTGAAAATGACTCTGGGGTCTATTACTGTGCCACCTGGGACGGGCCAAAAGTCCCGAGGCGATACCACTGGTTGGTTCAAGATATTTGCTG
>263
GGAGTCAGTCCAGGGAAGTATTATACTTACGCAAGCACAAGGAACAACTTGAGATTGATACTGCAAAATCTAATTGAAAATGACTCTGGGGTCTATTACTGTGCCACCTGGGACGGGCCAAAAGTCCCGAGGCGATACCACTGGTTGGTTCAAGATATTTGCTG
>264
GGAGTCAGTCCAGGGAAGTATTATACTTACGCAAGCACAAGGAACAACTTGAGATTGATACTGCAAAATCTAATTGAAAATGACTCTGGGGTCTATTACTGTGCCACCTGGGACGGGCCAAAAGTCCCGAGGCGATACCACTGGTTGGTTCAAGATATTTGCTG
>265
GGAGTCAGTCCAGGGAAGTATTATACTTACGCAAGCACAAGGAACAACTTGAGATTGATACTGCAAAATCTAATTGAAAATGACTCTGGGGTCTATTACTGTGCCACCTGGGACGGGCCAAAAGTCCCGAGGCGATACCACTGGTTGGTTCAAGATATTTGCTG
>266
GGAGTCAGTCCAGGGAAGTATTATACTTACGCAAGCACAAGGAACAACTTGAGATTGATACTGCAAAATCTAATTGAAAATGACTCTGGGGTCTATTACTGTGCCACCTGGGACGGGCCAAAAGTCCCGAGGCGATACCACTGGTTGGTTCAAGATATTTGCTG
>267
GGAGTCAGTCCAGGGAAGTATTATACTTACGCAAGCACAAGGAACAACTTGAGATTGATACTGCAAAATCTAATTGAAAATGACTCTGGGGTCTATTACTGTGCCACCTGGGACGGGCCAAAAGTCCCGAGGCGATACCACTGGTTGGTTCAAGATATTTGCTG
>268
GGAGTCAGTCCAGGGAAGTATTATACTTACGCAAGCACAAGGAACAACTTGAGATTGATACTGCAAAATCTAATTGAAAATGACTCTGGGGTCTATTACTGTGCCACCTGGGACGGGCCAAAAGTCCCGAGGCGATACCACTGGTTGGTTCAAGATATTTGCTG
>269
GGAGTCAGTCCAGGGAAGTATTATACTTACGCAAGCACAAGGAACAACTTGAGATTGATACTGCAAAATCTAATTGAAAATGACTCTGGGGTCTATTACTGTGCCACCTGGGACGGGCCAAAAGTCCCGAGGCGATACCACTGGTTGGTTCAAGATATTTGCTG
>270
GGAGTCAGTCCAGGGAAGTATTATACTTACGCAAGCACAAGGAACAACTTGAGATTGATACTGCAAAATCTAATTGAAAATGACTCTGGGGTCTATTACTGTGCCACCTGGGACGGGCCAAAAGTCCCGAGGCGATACCACTGGTTGGTTCAAGATATTTGCTG
>271
GGAGTCAGTCCAGGGAAGTATTATACTTACGCAAGCACAAGGAACAACTTGAGATTGATACTGCAAAATCTAATTGAAAATGACTCTGGGGTCTATTACTGTGCCACCTGGGACGGGCCAAAAGTCCCGAGGCGATACCACTGGTTGGTTCAAGATATTTGCTG
>272
GGAGTCAGTCCAGGGAAGTATTATACTTACGCAAGCACAAGGAACAACTTGAGATTGATACTGCAAAATCTAATTGAAAATGACTCTGGGGTCTATTACTGTGCCACCTGGGACGGGCCAAAAGTCCCGAGGCGATACCACTGGTTGGTTCAAGATATTTGCTG
>273
GGAGTCAGTCCAGGGAAGTATTATACTTACGCAAGCACAAGGAACAACTTGAGATTGATACTGCAAAATCTAATTGAAAATGACTCTGGGGTCTATTACTGTGCCACCTGGGACGGGCCAAAAGTCCCGAGGCGATACCACTGGTTGGTTCAAGATATTTGCTG
>274
GGAGTCAGTCCAGGGAAGTATTATACTTACGCAAGCACAAGGAACAACTTGAGATTGATACTGCAAAATCTAATTGAAAATGACTCTGGGGTCTATTACTGTGCCACCTGGGACGGGCCAAAAGTCCCGAGGCGATACCACTGGTTGGTTCAAGATATTTGCTG
>275
GGAGTCAGTCCAGGGAAGTATTATACTTACGCAAGCACAAGGAACAACTTGAGATTGATACTGCAAAATCTAATTGAAAATGACTCTGGGGTCTATTACTGTGCCACCTGGGACGGGCCAAAAGTCCCGAGGCGATACCACTGGTTGGTTCAAGATATTTGCTG
>276
GGAGTCAGTCCAGGGAAGTATTATACTTACGCAAGCACAAGGAACAACTTGAGATTGATACTGCAAAATCTAATTGAAAATGACTCTGGGGTCTATTACTGTGCCACCTGGGACGGGCCAAAAGTCCCGAGGCGATACCACTGGTTGGTTCAAGATATTTGCTG
>277
GGAGTCAGTCCAGGGAAGTATTATACTTACGCAAGCACAAGGAACAACTTGAGATTGATACTGCAAAATCTAATTGAAAATGACTCTGGGGTCTATTACTGTGCCACCTGGGACGGGCCAAAAGTCCCGAGGCGATACCACTGGTTGGTTCAAGATATTTGCTG
>278
GGAGTCAGTCCAGGGAAGTATTATACTTACGCAAGCACAAGGAACAACTTGAGATTGATACTGCAAAATCTAATTGAAAATGACTCTGGGGTCTATTACTGTGCCACCTGGGACGGGCCAAAAGTCCCGAGGCGATACCACTGGTTGGTTCAAGATATTTGCTG
>279
GGAGTCAGTCCAGGGAAGTATTATACTTACGCAAGCACAAGGAACAACTTGAGATTGATACTGCAAAATCTAATTGAAAATGACTCTGGGGTCTATTACTGTGCCACCTGGGACGGGCCAAAAGTCCCGAGGCGATACCACTGGTTGGTTCAAGATATTTGCTG
>280
GGAGTCAGTCCAGGGAAGTATTATACTTACGCAAGCACAAGGAACAACTTGAGATTGATACTGCAAAATCTAATTGAAAATGACTCTGGGGTCTATTACTGTGCCACCTGGGACGGGCCAAAAGTCCCGAGGCGATACCACTGGTTGGTTCAAGATATTTGCTG
>281
GGAGTCAGTCCAGGGAAGTATTATACTTACGCAAGCACAAGGAACAACTTGAGATTGATACTGCAAAATCTAATTGAAAATGACTCTGGGGTCTATTACTGTGCCACCTGGGACGGGCCAAAAGTCCCGAGGCGATACCACTGGTTGGTTCAAGATATTTGCTG
>282
GGAGTCAGTCCAGGGAAGTATTATACTTACGCAAGCACAAGGAACAACTTGAGATTGATACTGCAAAATCTAATTGAAAATGACTCTGGGGTCTATTACTGTGCCACCTGGGACGGGCCAAAAGTCCCGAGGCGATACCACTGGTTGGTTCAAGATATTTGCTG
>283
GGAGTCAGTCCAGGGAAGTATTATACTTACGCAAGCACAAGGAACAACTTGAGATTGATACTGCAAAATCTAATTGAAAATGACTCTGGGGTCTATTACTGTGCCACCTGGGACGGGCCAAAAGTCCCGAGGCGATACCACTGGTTGGTTCAAGATATTTGCTG
>284
GGAGTCAGTCCAGGGAAGTATTATACTTACGCAAGCACAAGGAACAACTTGAGATTGATACTGCAAAATCTAATTGAAAATGACTCTGGGGTCTATTACTGTGCCACCTGGGACGGGCCAAAAGTCCCGAGGCGATACCACTGGTTGGTTCAAGATATTTGCTG
>285
GGAGTCAGTCCAGGGAAGTATTATACTTACGCAAGCACAAGGAACAACTTGAGATTGATACTGCAAAATCTAATTGAAAATGACTCTGGGGTCTATTACTGTGCCACCTGGGACGGGCCAAAAGTCCCGAGGCGATACCACTGGTTGGTTCAAGATATTTGCTG
>286
GGAGTCAGTCCAGGGAAGTATTATACTTACGCAAGCACAAGGAACAACTTGAGATTGATACTGCAAAATCTAATTGAAAATGACTCTGGGGTCTATTACTGTGCCACCTGGGACGGGCCAAAAGTCCCGAGGCGATACCACTGGTTGGTTCAAGATATTTGCTG
>287
GGAGTCAGTCCAGGGAAGTATTATACTTACGCAAGCACAAGGAACAACTTGAGATTGATACTGCAAAATCTAATTGAAAATGACTCTGGGGTCTATTACTGTGCCACCTGGGACGGGCCAAAAGTCCCGAGGCGATACCACTGGTTGGTTCAAGATATTTGCTG
>288
GGAGTCAGTCCAGGGAAGTATTATACTTACGCAAGCACAAGGAACAACTTGAGATTGATACTGCAAAATCTAATTGAAAATGACTCTGGGGTCTATTACTGTGCCACCTGGGACGGGCCAAAAGTCCCGAGGCGATACCACTGGTTGGTTCAAGATATTTGCTG
>289
GGAGTCAGTCCAGGGAAGTATTATACTTACGCAAGCACAAGGAACAACTTGAGATTGATACTGCAAAATCTAATTGAAAATGACTCTGGGGTCTATTACTGTGCCACCTGGGACGGGCCAAAAGTCCCGAGGCGATACCACTGGTTGGTTCAAGATATTTGCTG
>290
GGAGTCAGTCCAGGGAAGTATTATACTTACGCAAGCACAAGGAACAACTTGAGATTGATACTGCAAAATCTAATTGAAAATGACTCTGGGGTCTATTACTGTGCCACCTGGGACGGGCCAAAAGTCCCGAGGCGATACCACTGGTTGGTTCAAGATATTTGCTG
>291
GGAGTCAGTCCAGGGAAGTATTATACTTACGCAAGCACAAGGAACAACTTGAGATTGATACTGCAAAATCTAATTGAAAATGACTCTGGGGTCTATTACTGTGCCACCTGGGACGGGCCAAAAGTCCCGAGGCGATACCACTGGTTGGTTCAAGATATTTGCTG
>292
GGAGTCAGTCCAGGGAAGTATTATACTTACGCAAGCACAAGGAACAACTTGAGATTGATACTGCAAAATCTAATTGAAAATGACTCTGGGGTCTATTACTGTGCCACCTGGGACGGGCCAAAAGTCCCGAGGCGATACCACTGGTTGGTTCAAGATATTTGCTG
>293
GGAGTCAGTCCAGGGAAGTATTATACTTACGCAAGCACAAGGAACAACTTGAGATTGATACTGCAAAATCTAATTGAAAATGACTCTGGGGTCTATTACTGTGCCACCTGGGACGGGCCAAAAGTCCCGAGGCGATACCACTGGTTGGTTCAAGATATTTGCTG
>294
GGAGTCAGTCCAGGGAAGTATTATACTTACGCAAGCACAAGGAACAACTTGAGATTGATACTGCAAAATCTAATTGAAAATGACTCTGGGGTCTATTACTGTGCCACCTGGGACGGGCCAAAAGTCCCGAGGCGATACCACTGGTTGGTTCAAGATATTTGCTG
>295
GGAGTCAGTCCAGGGAAGTATTATACTTACGCAAGCACAAGGAACAACTTGAGATTGATACTGCAAAATCTAATTGAAAATGACTCTGGGGTCTATTACTGTGCCACCTGGGACGGGCCAAAAGTCCCGAGGCGATACCACTGGTTGGTTCAAGATATTTGCTG
>296
GGAGTCAGTCCAGGGAAGTATTATACTTACGCAAGCACAAGGAACAACTTGAGATTGATACTGCAAAATCTAATTGAAAATGACTCTGGGGTCTATTACTGTGCCACCTGGGACGGGCCAAAAGTCCCGAGGCGATACCACTGGTTGGTTCAAGATATTTGCTG
>297
GGAGTCAGTCCAGGGAAGTATTATACTTACGCAAGCACAAGGAACAACTTGAGATTGATACTGCAAAATCTAATTGAAAATGACTCTGGGGTCTATTACTGTGCCACCTGGGACGGGCCAAAAGTCCCGAGGCGATACCACTGGTTGGTTCAAGATATTTGCTG
>298
GGAGTCAGTCCAGGGAAGTATTATACTTACGCAAGCACAAGGAACAACTTGAGATTGATACTGCAAAATCTAATTGAAAATGACTCTGGGGTCTATTACTGTGCCACCTGGGACGGGCCAAAAGTCCCGAGGCGATACCACTGGTTGGTTCAAGATATTTGCTG
>299
GGAGTCAGTCCAGGGAAGTATTATACTTACGCAAGCACAAGGAACAACTTGAGATTGATACTGCAAAATCTAATTGAAAATGACTCTGGGGTCTATTACTGTGCCACCTGGGACGGGCCAAAAGTCCCGAGGCGATACCACTGGTTGGTTCAAGATATTTGCTG
>300
GGAGTCAGTCCAGGGAAGTATTATACTTACGCAAGCACAAGGAACAACTTGAGATTGATACTGCAAAATCTAATTGAAAATGACTCTGGGGTCTATTACTGTGCCACCTGGGACGGGCCAAAAGTCCCGAGGCGATACCACTGGTTGGTTCAAGATATTTGCTG
>301
GGAGTCAGTCCAGGGAAGTATTATACTTACGCAAGCACAAGGAACAACTTGAGATTGATACTGCAAAATCTAATTGAAAATGACTCTGGGGTCTATTACTGTGCCACCTGGGACGGGCCAAAAGTCCCGAGGCGATACCACTGGTTGGTTCAAGATATTTGCTG
>302
GGAGTCAGTCCAGGGAAGTATTATACTTACGCAAGCACAAGGAACAACTTGAGATTGATACTGCAAAATCTAATTGAAAATGACTCTGGGGTCTATTACTGTGCCACCTGGGACGGGCCAAAAGTCCCGAGGCGATACCACTGGTTGGTTCAAGATATTTGCTG
>303
GGAGTCAGTCCAGGGAAGTATTATACTTACGCAAGCACAAGGAACAACTTGAGATTGATACTGCAAAATCTAATTGAAAATGACTCTGGGGTCTATTACTGTGCCACCTGGGACGGGCCAAAAGTCCCGAGGCGATACCACTGGTTGGTTCAAGATATTTGCTG
>304
GGAGTCAGTCCAGGGAAGTATTATACTTACGCAAGCACAAGGAACAACTTGAGATTGATACTGCAAAATCTAATTGAAAATGACTCTGGGGTCTATTACTGTGCCACCTGGGACGGGCCAAAAGTCCCGAGGCGATACCACTGGTTGGTTCAAGATATTTGCTG
>305
GGAGTCAGTCCAGGGAAGTATTATACTTACGCAAGCACAAGGAACAACTTGAGATTGATACTGCAAAATCTAATTGAAAATGACTCTGGGGTCTATTACTGTGCCACCTGGGACGGGCCAAAAGTCCCGAGGCGATACCACTGGTTGGTTCAAGATATTTGCTG
>306
GGAGTCAGTCCAGGGAAGTATTATACTTACGCAAGCACAAGGAACAACTTGAGATTGATACTGCAAAATCTAATTGAAAATGACTCTGGGGTCTATTACTGTGCCACCTGGGACGGGCCAAAAGTCCCGAGGCGATACCACTGGTTGGTTCAAGATATTTGCTG
>307
GGAGTCAGTCCAGGGAAGTATTATACTTACGCAAGCACAAGGAACAACTTGAGATTGATACTGCAAAATCTAATTGAAAATGACTCTGGGGTCTATTACTGTGCCACCTGGGACGGGCCAAAAGTCCCGAGGCGATACCACTGGTTGGTTCAAGATATTTGCTG
>308
GGAGTCAGTCCAGGGAAGTATTATACTTACGCAAGCACAAGGAACAACTTGAGATTGATACTGCAAAATCTAATTGAAAATGACTCTGGGGTCTATTACTGTGCCACCTGGGACGGGCCAAAAGTCCCGAGGCGATACCACTGGTTGGTTCAAGATATTTGCTG
>309
GGAGTCAGTCCAGGGAAGTATTATACTTACGCAAGCACAAGGAACAACTTGAGATTGATACTGCAAAATCTAATTGAAAATGACTCTGGGGTCTATTACTGTGCCACCTGGGACGGGCCAAAAGTCCCGAGGCGATACCACTGGTTGGTTCAAGATATTTGCTG
>310
GGAGTCAGTCCAGGGAAGTATTATACTTACGCAAGCACAAGGAACAACTTGAGATTGATACTGCAAAATCTAATTGAAAATGACTCTGGGGTCTATTACTGTGCCACCTGGGACGGGCCAAAAGTCCCGAGGCGATACCACTGGTTGGTTCAAGATATTTGCTG
>311
GGAGTCAGTCCAGGGAAGTATTATACTTACGCAAGCACAAGGAACAACTTGAGATTGATACTGCAAAATCTAATTGAAAATGACTCTGGGGTCTATTACTGTGCCACCTGGGACGGGCCAAAAGTCCCGAGGCGATACCACTGGTTGGTTCAAGATATTTGCTG
>312
GGAGTCAGTCCAGGGAAGTATTATACTTACGCAAGCACAAGGAACAACTTGAGATTGATACTGCAAAATCTAATTGAAAATGACTCTGGGGTCTATTACTGTGCCACCTGGGACGGGCCAAAAGTCCCGAGGCGATACCACTGGTTGGTTCAAGATATTTGCTG
>313
GGAGTCAGTCCAGGGAAGTATTATACTTACGCAAGCACAAGGAACAACTTGAGATTGATACTGCAAAATCTAATTGAAAATGACTCTGGGGTCTATTACTGTGCCACCTGGGACGGGCCAAAAGTCCCGAGGCGATACCACTGGTTGGTTCAAGATATTTGCTG
>314
GGAGTCAGTCCAGGGAAGTATTATACTTACGCAAGCACAAGGAACAACTTGAGATTGATACTGCAAAATCTAATTGAAAATGACTCTGGGGTCTATTACTGTGCCACCTGGGACGGGCCAAAAGTCCCGAGGCGATACCACTGGTTGGTTCAAGATATTTGCTG
>315
GGAGTCAGTCCAGGGAAGTATTATACTTACGCAAGCACAAGGAACAACTTGAGATTGATACTGCAAAATCTAATTGAAAATGACTCTGGGGTCTATTACTGTGCCACCTGGGACGGGCCAAAAGTCCCGAGGCGATACCACTGGTTGGTTCAAGATATTTGCTG
>316
GGAGTCAGTCCAGGGAAGTATTATACTTACGCAAGCACAAGGAACAACTTGAGATTGATACTGCAAAATCTAATTGAAAATGACTCTGGGGTCTATTACTGTGCCACCTGGGACGGGCCAAAAGTCCCGAGGCGATACCACTGGTTGGTTCAAGATATTTGCTG
>317
GGAGTCAGTCCAGGGAAGTATTATACTTACGCAAGCACAAGGAACAACTTGAGATTGATACTGCAAAATCTAATTGAAAATGACTCTGGGGTCTATTACTGTGCCACCTGGGACGGGCCAAAAGTCCCGAGGCGATACCACTGGTTGGTTCAAGATATTTGCTG
>318
GGAGTCAGTCCAGGGAAGTATTATACTTACGCAAGCACAAGGAACAACTTGAGATTGATACTGCAAAATCTAATTGAAAATGACTCTGGGGTCTATTACTGTGCCACCTGGGACGGGCCAAAAGTCCCGAGGCGATACCACTGGTTGGTTCAAGATATTTGCTG
>319
GGAGTCAGTCCAGGGAAGTATTATACTTACGCAAGCACAAGGAACAACTTGAGATTGATACTGCAAAATCTAATTGAAAATGACTCTGGGGTCTATTACTGTGCCACCTGGGACGGGCCAAAAGTCCCGAGGCGATACCACTGGTTGGTTCAAGATATTTGCTG
>320
GGAGTCAGTCCAGGGAAGTATTATACTTACGCAAGCACAAGGAACAACTTGAGATTGATACTGCAAAATCTAATTGAAAATGACTCTGGGGTCTATTACTGTGCCACCTGGGACGGGCCAAAAGTCCCGAGGCGATACCACTGGTTGGTTCAAGATATTTGCTG
>321
GGAGTCAGTCCAGGGAAGTATTATACTTACGCAAGCACAAGGAACAACTTGAGATTGATACTGCAAAATCTAATTGAAAATGACTCTGGGGTCTATTACTGTGCCACCTGGGACGGGCCAAAAGTCCCGAGGCGATACCACTGGTTGGTTCAAGATATTTGCTG
>322
GGAGTCAGTCCAGGGAAGTATTATACTTACGCAAGCACAAGGAACAACTTGAGATTGATACTGCAAAATCTAATTGAAAATGACTCTGGGGTCTATTACTGTGCCACCTGGGACGGGCCAAAAGTCCCGAGGCGATACCACTGGTTGGTTCAAGATATTTGCTG
>323
GGAGTCAGTCCAGGGAAGTATTATACTTACGCAAGCACAAGGAACAACTTGAGATTGATACTGCAAAATCTAATTGAAAATGACTCTGGGGTCTATTACTGTGCCACCTGGGACGGGCCAAAAGTCCCGAGGCGATACCACTGGTTGGTTCAAGATATTTGCTG
>324
GGAGTCAGTCCAGGGAAGTATTATACTTACGCAAGCACAAGGAACAACTTGAGATTGATACTGCAAAATCTAATTGAAAATGACTCTGGGGTCTATTACTGTGCCACCTGGGACGGGCCAAAAGTCCCGAGGCGATACCACTGGTTGGTTCAAGATATTTGCTG
>325
GGAGTCAGTCCAGGGAAGTATTATACTTACGCAAGCACAAGGAACAACTTGAGATTGATACTGCAAAATCTAATTGAAAATGACTCTGGGGTCTATTACTGTGCCACCTGGGACGGGCCAAAAGTCCCGAGGCGATACCACTGGTTGGTTCAAGATATTTGCTG
>326
GGAGTCAGTCCAGGGAAGTATTATACTTACGCAAGCACAAGGAACAACTTGAGATTGATACTGCAAAATCTAATTGAAAATGACTCTGGGGTCTATTACTGTGCCACCTGGGACGGGCCAAAAGTCCCGAGGCGATACCACTGGTTGGTTCAAGATATTTGCTG
>327
GGAGTCAGTCCAGGGAAGTATTATACTTACGCAAGCACAAGGAACAACTTGAGATTGATACTGCAAAATCTAATTGAAAATGACTCTGGGGTCTATTACTGTGCCACCTGGGACGGGCCAAAAGTCCCGAGGCGATACCACTGGTTGGTTCAAGATATTTGCTG
>328
GGAGTCAGTCCAGGGAAGTATTATACTTACGCAAGCACAAGGAACAACTTGAGATTGATACTGCAAAATCTAATTGAAAATGACTCTGGGGTCTATTACTGTGCCACCTGGGACGGGCCAAAAGTCCCGAGGCGATACCACTGGTTGGTTCAAGATATTTGCTG
>329
GGAGTCAGTCCAGGGAAGTATTATACTTACGCAAGCACAAGGAACAACTTGAGATTGATACTGCAAAATCTAATTGAAAATGACTCTGGGGTCTATTACTGTGCCACCTGGGACGGGCCAAAAGTCCCGAGGCGATACCACTGGTTGGTTCAAGATATTTGCTG
>330
GGAGTCAGTCCAGGGAAGTATTATACTTACGCAAGCACAAGGAACAACTTGAGATTGATACTGCAAAATCTAATTGAAAATGACTCTGGGGTCTATTACTGTGCCACCTGGGACGGGCCAAAAGTCCCGAGGCGATACCACTGGTTGGTTCAAGATATTTGCTG
>331
GGAGTCAGTCCAGGGAAGTATTATACTTACGCAAGCACAAGGAACAACTTGAGATTGATACTGCAAAATCTAATTGAAAATGACTCTGGGGTCTATTACTGTGCCACCTGGGACGGGCCAAAAGTCCCGAGGCGATACCACTGGTTGGTTCAAGATATTTGCTG
>332
GGAGTCAGTCCAGGGAAGTATTATACTTACGCAAGCACAAGGAACAACTTGAGATTGATACTGCAAAATCTAATTGAAAATGACTCTGGGGTCTATTACTGTGCCACCTGGGACGGGCCAAAAGTCCCGAGGCGATACCACTGGTTGGTTCAAGATATTTGCTG
>333
GGAGTCAGTCCAGGGAAGTATTATACTTACGCAAGCACAAGGAACAACTTGAGATTGATACTGCAAAATCTAATTGAAAATGACTCTGGGGTCTATTACTGTGCCACCTGGGACGGGCCAAAAGTCCCGAGGCGATACCACTGGTTGGTTCAAGATATTTGCTG
>334
GGAGTCAGTCCAGGGAAGTATTATACTTACGCAAGCACAAGGAACAACTTGAGATTGATACTGCAAAATCTAATTGAAAATGACTCTGGGGTCTATTACTGTGCCACCTGGGACGGGCCAAAAGTCCCGAGGCGATACCACTGGTTGGTTCAAGATATTTGCTG
>335
GGAGTCAGTCCAGGGAAGTATTATACTTACGCAAGCACAAGGAACAACTTGAGATTGATACTGCAAAATCTAATTGAAAATGACTCTGGGGTCTATTACTGTGCCACCTGGGACGGGCCAAAAGTCCCGAGGCGATACCACTGGTTGGTTCAAGATATTTGCTG
>336
GGAGTCAGTCCAGGGAAGTATTATACTTACGCAAGCACAAGGAACAACTTGAGATTGATACTGCAAAATCTAATTGAAAATGACTCTGGGGTCTATTACTGTGCCACCTGGGACGGGCCAAAAGTCCCGAGGCGATACCACTGGTTGGTTCAAGATATTTGCTG
>337
GGAGTCAGTCCAGGGAAGTATTATACTTACGCAAGCACAAGGAACAACTTGAGATTGATACTGCAAAATCTAATTGAAAATGACTCTGGGGTCTATTACTGTGCCACCTGGGACGGGCCAAAAGTCCCGAGGCGATACCACTGGTTGGTTCAAGATATTTGCTG
>338
GGAGTCAGTCCAGGGAAGTATTATACTTACGCAAGCACAAGGAACAACTTGAGATTGATACTGCAAAATCTAATTGAAAATGACTCTGGGGTCTATTACTGTGCCACCTGGGACGGGCCAAAAGTCCCGAGGCGATACCACTGGTTGGTTCAAGATATTTGCTG
>339
GGAGTCAGTCCAGGGAAGTATTATACTTACGCAAGCACAAGGAACAACTTGAGATTGATACTGCAAAATCTAATTGAAAATGACTCTGGGGTCTATTACTGTGCCACCTGGGACGGGCCAAAAGTCCCGAGGCGATACCACTGGTTGGTTCAAGATATTTGCTG
>340
GGAGTCAGTCCAGGGAAGTATTATACTTACGCAAGCACAAGGAACAACTTGAGATTGATACTGCAAAATCTAATTGAAAATGACTCTGGGGTCTATTACTGTGCCACCTGGGACGGGCCAAAAGTCCCGAGGCGATACCACTGGTTGGTTCAAGATATTTGCTG
>341
GGAGTCAGTCCAGGGAAGTATTATACTTACGCAAGCACAAGGAACAACTTGAGATTGATACTGCAAAATCTAATTGAAAATGACTCTGGGGTCTATTACTGTGCCACCTGGGACGGGCCAAAAGTCCCGAGGCGATACCACTGGTTGGTTCAAGATATTTGCTG
>342
GGAGTCAGTCCAGGGAAGTATTATACTTACGCAAGCACAAGGAACAACTTGAGATTGATACTGCAAAATCTAATTGAAAATGACTCTGGGGTCTATTACTGTGCCACCTGGGACGGGCCAAAAGTCCCGAGGCGATACCACTGGTTGGTTCAAGATATTTGCTG
>343
GGAGTCAGTCCAGGGAAGTATTATACTTACGCAAGCACAAGGAACAACTTGAGATTGATACTGCAAAATCTAATTGAAAATGACTCTGGGGTCTATTACTGTGCCACCTGGGACGGGCCAAAAGTCCCGAGGCGATACCACTGGTTGGTTCAAGATATTTGCTG
>344
GGAGTCAGTCCAGGGAAGTATTATACTTACGCAAGCACAAGGAACAACTTGAGATTGATACTGCAAAATCTAATTGAAAATGACTCTGGGGTCTATTACTGTGCCACCTGGGACGGGCCAAAAGTCCCGAGGCGATACCACTGGTTGGTTCAAGATATTTGCTG
>345
GGAGTCAGTCCAGGGAAGTATTATACTTACGCAAGCACAAGGAACAACTTGAGATTGATACTGCAAAATCTAATTGAAAATGACTCTGGGGTCTATTACTGTGCCACCTGGGACGGGCCAAAAGTCCCGAGGCGATACCACTGGTTGGTTCAAGATATTTGCTG
>346
GGAGTCAGTCCAGGGAAGTATTATACTTACGCAAGCACAAGGAACAACTTGAGATTGATACTGCAAAATCTAATTGAAAATGACTCTGGGGTCTATTACTGTGCCACCTGGGACGGGCCAAAAGTCCCGAGGCGATACCACTGGTTGGTTCAAGATATTTGCTG
>347
GGAGTCAGTCCAGGGAAGTATTATACTTACGCAAGCACAAGGAACAACTTGAGATTGATACTGCAAAATCTAATTGAAAATGACTCTGGGGTCTATTACTGTGCCACCTGGGACGGGCCAAAAGTCCCGAGGCGATACCACTGGTTGGTTCAAGATATTTGCTG
>348
GGAGTCAGTCCAGGGAAGTATTATACTTACGCAAGCACAAGGAACAACTTGAGATTGATACTGCAAAATCTAATTGAAAATGACTCTGGGGTCTATTACTGTGCCACCTGGGACGGGCCAAAAGTCCCGAGGCGATACCACTGGTTGGTTCAAGATATTTGCTG
>349
GGAGTCAGTCCAGGGAAGTATTATACTTACGCAAGCACAAGGAACAACTTGAGATTGATACTGCAAAATCTAATTGAAAATGACTCTGGGGTCTATTACTGTGCCACCTGGGACGGGCCAAAAGTCCCGAGGCGATACCACTGGTTGGTTCAAGATATTTGCTG
>350
GGAGTCAGTCCAGGGAAGTATTATACTTACGCAAGCACAAGGAACAACTTGAGATTGATACTGCAAAATCTAATTGAAAATGACTCTGGGGTCTATTACTGTGCCACCTGGGACGGGCCAAAAGTCCCGAGGCGATACCACTGGTTGGTTCAAGATATTTGCTG
>351
GGAGTCAGTCCAGGGAAGTATTATACTTACGCAAGCACAAGGAACAACTTGAGATTGATACTGCAAAATCTAATTGAAAATGACTCTGGGGTCTATTACTGTGCCACCTGGGACGGGCCAAAAGTCCCGAGGCGATACCACTGGTTGGTTCAAGATATTTGCTG
>352
GGAGTCAGTCCAGGGAAGTATTATACTTACGCAAGCACAAGGAACAACTTGAGATTGATACTGCAAAATCTAATTGAAAATGACTCTGGGGTCTATTACTGTGCCACCTGGGACGGGCCAAAAGTCCCGAGGCGATACCACTGGTTGGTTCAAGATATTTGCTG
>353
GGAGTCAGTCCAGGGAAGTATTATACTTACGCAAGCACAAGGAACAACTTGAGATTGATACTGCAAAATCTAATTGAAAATGACTCTGGGGTCTATTACTGTGCCACCTGGGACGGGCCAAAAGTCCCGAGGCGATACCACTGGTTGGTTCAAGATATTTGCTG
>354
GGAGTCAGTCCAGGGAAGTATTATACTTACGCAAGCACAAGGAACAACTTGAGATTGATACTGCAAAATCTAATTGAAAATGACTCTGGGGTCTATTACTGTGCCACCTGGGACGGGCCAAAAGTCCCGAGGCGATACCACTGGTTGGTTCAAGATATTTGCTG
>355
GGAGTCAGTCCAGGGAAGTATTATACTTACGCAAGCACAAGGAACAACTTGAGATTGATACTGCAAAATCTAATTGAAAATGACTCTGGGGTCTATTACTGTGCCACCTGGGACGGGCCAAAAGTCCCGAGGCGATACCACTGGTTGGTTCAAGATATTTGCTG
>356
GGAGTCAGTCCAGGGAAGTATTATACTTACGCAAGCACAAGGAACAACTTGAGATTGATACTGCAAAATCTAATTGAAAATGACTCTGGGGTCTATTACTGTGCCACCTGGGACGGGCCAAAAGTCCCGAGGCGATACCACTGGTTGGTTCAAGATATTTGCTG
>357
GGAGTCAGTCCAGGGAAGTATTATACTTACGCAAGCACAAGGAACAACTTGAGATTGATACTGCAAAATCTAATTGAAAATGACTCTGGGGTCTATTACTGTGCCACCTGGGACGGGCCAAAAGTCCCGAGGCGATACCACTGGTTGGTTCAAGATATTTGCTG
>358
GGAGTCAGTCCAGGGAAGTATTATACTTACGCAAGCACAAGGAACAACTTGAGATTGATACTGCAAAATCTAATTGAAAATGACTCTGGGGTCTATTACTGTGCCACCTGGGACGGGCCAAAAGTCCCGAGGCGATACCACTGGTTGGTTCAAGATATTTGCTG
>359
GGAGTCAGTCCAGGGAAGTATTATACTTACGCAAGCACAAGGAACAACTTGAGATTGATACTGCAAAATCTAATTGAAAATGACTCTGGGGTCTATTACTGTGCCACCTGGGACGGGCCAAAAGTCCCGAGGCGATACCACTGGTTGGTTCAAGATATTTGCTG
>360
GGAGTCAGTCCAGGGAAGTATTATACTTACGCAAGCACAAGGAACAACTTGAGATTGATACTGCAAAATCTAATTGAAAATGACTCTGGGGTCTATTACTGTGCCACCTGGGACGGGCCAAAAGTCCCGAGGCGATACCACTGGTTGGTTCAAGATATTTGCTG
>361
GGAGTCAGTCCAGGGAAGTATTATACTTACGCAAGCACAAGGAACAACTTGAGATTGATACTGCAAAATCTAATTGAAAATGACTCTGGGGTCTATTACTGTGCCACCTGGGACGGGCCAAAAGTCCCGAGGCGATACCACTGGTTGGTTCAAGATATTTGCTG
>362
GGAGTCAGTCCAGGGAAGTATTATACTTACGCAAGCACAAGGAACAACTTGAGATTGATACTGCAAAATCTAATTGAAAATGACTCTGGGGTCTATTACTGTGCCACCTGGGACGGGCCAAAAGTCCCGAGGCGATACCACTGGTTGGTTCAAGATATTTGCTG
>363
GGAGTCAGTCCAGGGAAGTATTATACTTACGCAAGCACAAGGAACAACTTGAGATTGATACTGCAAAATCTAATTGAAAATGACTCTGGGGTCTATTACTGTGCCACCTGGGACGGGCCAAAAGTCCCGAGGCGATACCACTGGTTGGTTCAAGATATTTGCTG
>364
GGAGTCAGTCCAGGGAAGTATTATACTTACGCAAGCACAAGGAACAACTTGAGATTGATACTGCAAAATCTAATTGAAAATGACTCTGGGGTCTATTACTGTGCCACCTGGGACGGGCCAAAAGTCCCGAGGCGATACCACTGGTTGGTTCAAGATATTTGCTG
>365
GGAGTCAGTCCAGGGAAGTATTATACTTACGCAAGCACAAGGAACAACTTGAGATTGATACTGCAAAATCTAATTGAAAATGACTCTGGGGTCTATTACTGTGCCACCTGGGACGGGCCAAAAGTCCCGAGGCGATACCACTGGTTGGTTCAAGATATTTGCTG
>366
GGAGTCAGTCCAGGGAAGTATTATACTTACGCAAGCACAAGGAACAACTTGAGATTGATACTGCAAAATCTAATTGAAAATGACTCTGGGGTCTATTACTGTGCCACCTGGGACGGGCCAAAAGTCCCGAGGCGATACCACTGGTTGGTTCAAGATATTTGCTG
>367
GGAGTCAGTCCAGGGAAGTATTATACTTACGCAAGCACAAGGAACAACTTGAGATTGATACTGCAAAATCTAATTGAAAATGACTCTGGGGTCTATTACTGTGCCACCTGGGACGGGCCAAAAGTCCCGAGGCGATACCACTGGTTGGTTCAAGATATTTGCTG
>368
GGAGTCAGTCCAGGGAAGTATTATACTTACGCAAGCACAAGGAACAACTTGAGATTGATACTGCAAAATCTAATTGAAAATGACTCTGGGGTCTATTACTGTGCCACCTGGGACGGGCCAAAAGTCCCGAGGCGATACCACTGGTTGGTTCAAGATATTTGCTG
>369
GGAGTCAGTCCAGGGAAGTATTATACTTACGCAAGCACAAGGAACAACTTGAGATTGATACTGCAAAATCTAATTGAAAATGACTCTGGGGTCTATTACTGTGCCACCTGGGACGGGCCAAAAGTCCCGAGGCGATACCACTGGTTGGTTCAAGATATTTGCTG
>370
GGAGTCAGTCCAGGGAAGTATTATACTTACGCAAGCACAAGGAACAACTTGAGATTGATACTGCAAAATCTAATTGAAAATGACTCTGGGGTCTATTACTGTGCCACCTGGGACGGGCCAAAAGTCCCGAGGCGATACCACTGGTTGGTTCAAGATATTTGCTG
>371
GGAGTCAGTCCAGGGAAGTATTATACTTACGCAAGCACAAGGAACAACTTGAGATTGATACTGCAAAATCTAATTGAAAATGACTCTGGGGTCTATTACTGTGCCACCTGGGACGGGCCAAAAGTCCCGAGGCGATACCACTGGTTGGTTCAAGATATTTGCTG
>372
GGAGTCAGTCCAGGGAAGTATTATACTTACGCAAGCACAAGGAACAACTTGAGATTGATACTGCAAAATCTAATTGAAAATGACTCTGGGGTCTATTACTGTGCCACCTGGGACGGGCCAAAAGTCCCGAGGCGATACCACTGGTTGGTTCAAGATATTTGCTG
>373
GGAGTCAGTCCAGGGAAGTATTATACTTACGCAAGCACAAGGAACAACTTGAGATTGATACTGCAAAATCTAATTGAAAATGACTCTGGGGTCTATTACTGTGCCACCTGGGACGGGCCAAAAGTCCCGAGGCGATACCACTGGTTGGTTCAAGATATTTGCTG
>374
GGAGTCAGTCCAGGGAAGTATTATACTTACGCAAGCACAAGGAACAACTTGAGATTGATACTGCAAAATCTAATTGAAAATGACTCTGGGGTCTATTACTGTGCCACCTGGGACGGGCCAAAAGTCCCGAGGCGATACCACTGGTTGGTTCAAGATATTTGCTG
>375
GGAGTCAGTCCAGGGAAGTATTATACTTACGCAAGCACAAGGAACAACTTGAGATTGATACTGCAAAATCTAATTGAAAATGACTCTGGGGTCTATTACTGTGCCACCTGGGACGGGCCAAAAGTCCCGAGGCGATACCACTGGTTGGTTCAAGATATTTGCTG
>376
GGAGTCAGTCCAGGGAAGTATTATACTTACGCAAGCACAAGGAACAACTTGAGATTGATACTGCAAAATCTAATTGAAAATGACTCTGGGGTCTATTACTGTGCCACCTGGGACGGGCCAAAAGTCCCGAGGCGATACCACTGGTTGGTTCAAGATATTTGCTG
>377
GGAGTCAGTCCAGGGAAGTATTATACTTACGCAAGCACAAGGAACAACTTGAGATTGATACTGCAAAATCTAATTGAAAATGACTCTGGGGTCTATTACTGTGCCACCTGGGACGGGCCAAAAGTCCCGAGGCGATACCACTGGTTGGTTCAAGATATTTGCTG
>378
GGAGTCAGTCCAGGGAAGTATTATACTTACGCAAGCACAAGGAACAACTTGAGATTGATACTGCAAAATCTAATTGAAAATGACTCTGGGGTCTATTACTGTGCCACCTGGGACGGGCCAAAAGTCCCGAGGCGATACCACTGGTTGGTTCAAGATATTTGCTG
>379
GGAGTCAGTCCAGGGAAGTATTATACTTACGCAAGCACAAGGAACAACTTGAGATTGATACTGCAAAATCTAATTGAAAATGACTCTGGGGTCTATTACTGTGCCACCTGGGACGGGCCAAAAGTCCCGAGGCGATACCACTGGTTGGTTCAAGATATTTGCTG
>380
GGAGTCAGTCCAGGGAAGTATTATACTTACGCAAGCACAAGGAACAACTTGAGATTGATACTGCAAAATCTAATTGAAAATGACTCTGGGGTCTATTACTGTGCCACCTGGGACGGGCCAAAAGTCCCGAGGCGATACCACTGGTTGGTTCAAGATATTTGCTG
>381
GGAGTCAGTCCAGGGAAGTATTATACTTACGCAAGCACAAGGAACAACTTGAGATTGATACTGCAAAATCTAATTGAAAATGACTCTGGGGTCTATTACTGTGCCACCTGGGACGGGCCAAAAGTCCCGAGGCGATACCACTGGTTGGTTCAAGATATTTGCTG
>382
GGAGTCAGTCCAGGGAAGTATTATACTTACGCAAGCACAAGGAACAACTTGAGATTGATACTGCAAAATCTAATTGAAAATGACTCTGGGGTCTATTACTGTGCCACCTGGGACGGGCCAAAAGTCCCGAGGCGATACCACTGGTTGGTTCAAGATATTTGCTG
>383
GGAGTCAGTCCAGGGAAGTATTATACTTACGCAAGCACAAGGAACAACTTGAGATTGATACTGCAAAATCTAATTGAAAATGACTCTGGGGTCTATTACTGTGCCACCTGGGACGGGCCAAAAGTCCCGAGGCGATACCACTGGTTGGTTCAAGATATTTGCTG
>384
GGAGTCAGTCCAGGGAAGTATTATACTTACGCAAGCACAAGGAACAACTTGAGATTGATACTGCAAAATCTAATTGAAAATGACTCTGGGGTCTATTACTGTGCCACCTGGGACGGGCCAAAAGTCCCGAGGCGATACCACTGGTTGGTTCAAGATATTTGCTG
>385
GGAGTCAGTCCAGGGAAGTATTATACTTACGCAAGCACAAGGAACAACTTGAGATTGATACTGCAAAATCTAATTGAAAATGACTCTGGGGTCTATTACTGTGCCACCTGGGACGGGCCAAAAGTCCCGAGGCGATACCACTGGTTGGTTCAAGATATTTGCTG
>386
GGAGTCAGTCCAGGGAAGTATTATACTTACGCAAGCACAAGGAACAACTTGAGATTGATACTGCAAAATCTAATTGAAAATGACTCTGGGGTCTATTACTGTGCCACCTGGGACGGGCCAAAAGTCCCGAGGCGATACCACTGGTTGGTTCAAGATATTTGCTG
>387
GGAGTCAGTCCAGGGAAGTATTATACTTACGCAAGCACAAGGAACAACTTGAGATTGATACTGCAAAATCTAATTGAAAATGACTCTGGGGTCTATTACTGTGCCACCTGGGACGGGCCAAAAGTCCCGAGGCGATACCACTGGTTGGTTCAAGATATTTGCTG
>388
GGAGTCAGTCCAGGGAAGTATTATACTTACGCAAGCACAAGGAACAACTTGAGATTGATACTGCAAAATCTAATTGAAAATGACTCTGGGGTCTATTACTGTGCCACCTGGGACGGGCCAAAAGTCCCGAGGCGATACCACTGGTTGGTTCAAGATATTTGCTG
>389
GGAGTCAGTCCAGGGAAGTATTATACTTACGCAAGCACAAGGAACAACTTGAGATTGATACTGCAAAATCTAATTGAAAATGACTCTGGGGTCTATTACTGTGCCACCTGGGACGGGCCAAAAGTCCCGAGGCGATACCACTGGTTGGTTCAAGATATTTGCTG
>390
GGAGTCAGTCCAGGGAAGTATTATACTTACGCAAGCACAAGGAACAACTTGAGATTGATACTGCAAAATCTAATTGAAAATGACTCTGGGGTCTATTACTGTGCCACCTGGGACGGGCCAAAAGTCCCGAGGCGATACCACTGGTTGGTTCAAGATATTTGCTG
>391
GGAGTCAGTCCAGGGAAGTATTATACTTACGCAAGCACAAGGAACAACTTGAGATTGATACTGCAAAATCTAATTGAAAATGACTCTGGGGTCTATTACTGTGCCACCTGGGACGGGCCAAAAGTCCCGAGGCGATACCACTGGTTGGTTCAAGATATTTGCTG
>392
GGAGTCAGTCCAGGGAAGTATTATACTTACGCAAGCACAAGGAACAACTTGAGATTGATACTGCAAAATCTAATTGAAAATGACTCTGGGGTCTATTACTGTGCCACCTGGGACGGGCCAAAAGTCCCGAGGCGATACCACTGGTTGGTTCAAGATATTTGCTG
>393
GGAGTCAGTCCAGGGAAGTATTATACTTACGCAAGCACAAGGAACAACTTGAGATTGATACTGCAAAATCTAATTGAAAATGACTCTGGGGTCTATTACTGTGCCACCTGGGACGGGCCAAAAGTCCCGAGGCGATACCACTGGTTGGTTCAAGATATTTGCTG
>394
GGAGTCAGTCCAGGGAAGTATTATACTTACGCAAGCACAAGGAACAACTTGAGATTGATACTGCAAAATCTAATTGAAAATGACTCTGGGGTCTATTACTGTGCCACCTGGGACGGGCCAAAAGTCCCGAGGCGATACCACTGGTTGGTTCAAGATATTTGCTG
>395
GGAGTCAGTCCAGGGAAGTATTATACTTACGCAAGCACAAGGAACAACTTGAGATTGATACTGCAAAATCTAATTGAAAATGACTCTGGGGTCTATTACTGTGCCACCTGGGACGGGCCAAAAGTCCCGAGGCGATACCACTGGTTGGTTCAAGATATTTGCTG
>396
GGAGTCAGTCCAGGGAAGTATTATACTTACGCAAGCACAAGGAACAACTTGAGATTGATACTGCAAAATCTAATTGAAAATGACTCTGGGGTCTATTACTGTGCCACCTGGGACGGGCCAAAAGTCCCGAGGCGATACCACTGGTTGGTTCAAGATATTTGCTG
>397
GGAGTCAGTCCAGGGAAGTATTATACTTACGCAAGCACAAGGAACAACTTGAGATTGATACTGCAAAATCTAATTGAAAATGACTCTGGGGTCTATTACTGTGCCACCTGGGACGGGCCAAAAGTCCCGAGGCGATACCACTGGTTGGTTCAAGATATTTGCTG
>398
GGAGTCAGTCCAGGGAAGTATTATACTTACGCAAGCACAAGGAACAACTTGAGATTGATACTGCAAAATCTAATTGAAAATGACTCTGGGGTCTATTACTGTGCCACCTGGGACGGGCCAAAAGTCCCGAGGCGATACCACTGGTTGGTTCAAGATATTTGCTG
>399
GGAGTCAGTCCAGGGAAGTATTATACTTACGCAAGCACAAGGAACAACTTGAGATTGATACTGCAAAATCTAATTGAAAATGACTCTGGGGTCTATTACTGTGCCACCTGGGACGGGCCAAAAGTCCCGAGGCGATACCACTGGTTGGTTCAAGATATTTGCTG
>400
GGAGTCAGTCCAGGGAAGTATTATACTTACGCAAGCACAAGGAACAACTTGAGATTGATACTGCAAAATCTAATTGAAAATGACTCTGGGGTCTATTACTGTGCCACCTGGGACGGGCCAAAAGTCCCGAGGCGATACCACTGGTTGGTTCAAGATATTTGCTG
>401
GGAGTCAGTCCAGGGAAGTATTATACTTACGCAAGCACAAGGAACAACTTGAGATTGATACTGCAAAATCTAATTGAAAATGACTCTGGGGTCTATTACTGTGCCACCTGGGACGGGCCAAAAGTCCCGAGGCGATACCACTGGTTGGTTCAAGATATTTGCTG
>402
GGAGTCAGTCCAGGGAAGTATTATACTTACGCAAGCACAAGGAACAACTTGAGATTGATACTGCAAAATCTAATTGAAAATGACTCTGGGGTCTATTACTGTGCCACCTGGGACGGGCCAAAAGTCCCGAGGCGATACCACTGGTTGGTTCAAGATATTTGCTG
>403
GGAGTCAGTCCAGGGAAGTATTATACTTACGCAAGCACAAGGAACAACTTGAGATTGATACTGCAAAATCTAATTGAAAATGACTCTGGGGTCTATTACTGTGCCACCTGGGACGGGCCAAAAGTCCCGAGGCGATACCACTGGTTGGTTCAAGATATTTGCTG
>404
GGAGTCAGTCCAGGGAAGTATTATACTTACGCAAGCACAAGGAACAACTTGAGATTGATACTGCAAAATCTAATTGAAAATGACTCTGGGGTCTATTACTGTGCCACCTGGGACGGGCCAAAAGTCCCGAGGCGATACCACTGGTTGGTTCAAGATATTTGCTG
>405
GGAGTCAGTCCAGGGAAGTATTATACTTACGCAAGCACAAGGAACAACTTGAGATTGATACTGCAAAATCTAATTGAAAATGACTCTGGGGTCTATTACTGTGCCACCTGGGACGGGCCAAAAGTCCCGAGGCGATACCACTGGTTGGTTCAAGATATTTGCTG
>406
GGAGTCAGTCCAGGGAAGTATTATACTTACGCAAGCACAAGGAACAACTTGAGATTGATACTGCAAAATCTAATTGAAAATGACTCTGGGGTCTATTACTGTGCCACCTGGGACGGGCCAAAAGTCCCGAGGCGATACCACTGGTTGGTTCAAGATATTTGCTG
>407
GGAGTCAGTCCAGGGAAGTATTATACTTACGCAAGCACAAGGAACAACTTGAGATTGATACTGCAAAATCTAATTGAAAATGACTCTGGGGTCTATTACTGTGCCACCTGGGACGGGCCAAAAGTCCCGAGGCGATACCACTGGTTGGTTCAAGATATTTGCTG
>408
GGAGTCAGTCCAGGGAAGTATTATACTTACGCAAGCACAAGGAACAACTTGAGATTGATACTGCAAAATCTAATTGAAAATGACTCTGGGGTCTATTACTGTGCCACCTGGGACGGGCCAAAAGTCCCGAGGCGATACCACTGGTTGGTTCAAGATATTTGCTG
>409
GGAGTCAGTCCAGGGAAGTATTATACTTACGCAAGCACAAGGAACAACTTGAGATTGATACTGCAAAATCTAATTGAAAATGACTCTGGGGTCTATTACTGTGCCACCTGGGACGGGCCAAAAGTCCCGAGGCGATACCACTGGTTGGTTCAAGATATTTGCTG
>410
GGAGTCAGTCCAGGGAAGTATTATACTTACGCAAGCACAAGGAACAACTTGAGATTGATACTGCAAAATCTAATTGAAAATGACTCTGGGGTCTATTACTGTGCCACCTGGGACGGGCCAAAAGTCCCGAGGCGATACCACTGGTTGGTTCAAGATATTTGCTG
>411
GGAGTCAGTCCAGGGAAGTATTATACTTACGCAAGCACAAGGAACAACTTGAGATTGATACTGCAAAATCTAATTGAAAATGACTCTGGGGTCTATTACTGTGCCACCTGGGACGGGCCAAAAGTCCCGAGGCGATACCACTGGTTGGTTCAAGATATTTGCTG
>412
GGAGTCAGTCCAGGGAAGTATTATACTTACGCAAGCACAAGGAACAACTTGAGATTGATACTGCAAAATCTAATTGAAAATGACTCTGGGGTCTATTACTGTGCCACCTGGGACGGGCCAAAAGTCCCGAGGCGATACCACTGGTTGGTTCAAGATATTTGCTG
>413
GGAGTCAGTCCAGGGAAGTATTATACTTACGCAAGCACAAGGAACAACTTGAGATTGATACTGCAAAATCTAATTGAAAATGACTCTGGGGTCTATTACTGTGCCACCTGGGACGGGCCAAAAGTCCCGAGGCGATACCACTGGTTGGTTCAAGATATTTGCTG
>414
GGAGTCAGTCCAGGGAAGTATTATACTTACGCAAGCACAAGGAACAACTTGAGATTGATACTGCAAAATCTAATTGAAAATGACTCTGGGGTCTATTACTGTGCCACCTGGGACGGGCCAAAAGTCCCGAGGCGATACCACTGGTTGGTTCAAGATATTTGCTG
>415
GGAGTCAGTCCAGGGAAGTATTATACTTACGCAAGCACAAGGAACAACTTGAGATTGATACTGCAAAATCTAATTGAAAATGACTCTGGGGTCTATTACTGTGCCACCTGGGACGGGCCAAAAGTCCCGAGGCGATACCACTGGTTGGTTCAAGATATTTGCTG
>416
GGAGTCAGTCCAGGGAAGTATTATACTTACGCAAGCACAAGGAACAACTTGAGATTGATACTGCAAAATCTAATTGAAAATGACTCTGGGGTCTATTACTGTGCCACCTGGGACGGGCCAAAAGTCCCGAGGCGATACCACTGGTTGGTTCAAGATATTTGCTG
>417
GGAGTCAGTCCAGGGAAGTATTATACTTACGCAAGCACAAGGAACAACTTGAGATTGATACTGCAAAATCTAATTGAAAATGACTCTGGGGTCTATTACTGTGCCACCTGGGACGGGCCAAAAGTCCCGAGGCGATACCACTGGTTGGTTCAAGATATTTGCTG
>418
GGAGTCAGTCCAGGGAAGTATTATACTTACGCAAGCACAAGGAACAACTTGAGATTGATACTGCAAAATCTAATTGAAAATGACTCTGGGGTCTATTACTGTGCCACCTGGGACGGGCCAAAAGTCCCGAGGCGATACCACTGGTTGGTTCAAGATATTTGCTG
>419
GGAGTCAGTCCAGGGAAGTATTATACTTACGCAAGCACAAGGAACAACTTGAGATTGATACTGCAAAATCTAATTGAAAATGACTCTGGGGTCTATTACTGTGCCACCTGGGACGGGCCAAAAGTCCCGAGGCGATACCACTGGTTGGTTCAAGATATTTGCTG
>420
GGAGTCAGTCCAGGGAAGTATTATACTTACGCAAGCACAAGGAACAACTTGAGATTGATACTGCAAAATCTAATTGAAAATGACTCTGGGGTCTATTACTGTGCCACCTGGGACGGGCCAAAAGTCCCGAGGCGATACCACTGGTTGGTTCAAGATATTTGCTG
>421
GGAGTCAGTCCAGGGAAGTATTATACTTACGCAAGCACAAGGAACAACTTGAGATTGATACTGCAAAATCTAATTGAAAATGACTCTGGGGTCTATTACTGTGCCACCTGGGACGGGCCAAAAGTCCCGAGGCGATACCACTGGTTGGTTCAAGATATTTGCTG
>422
GGAGTCAGTCCAGGGAAGTATTATACTTACGCAAGCACAAGGAACAACTTGAGATTGATACTGCAAAATCTAATTGAAAATGACTCTGGGGTCTATTACTGTGCCACCTGGGACGGGCCAAAAGTCCCGAGGCGATACCACTGGTTGGTTCAAGATATTTGCTG
>423
GGAGTCAGTCCAGGGAAGTATTATACTTACGCAAGCACAAGGAACAACTTGAGATTGATACTGCAAAATCTAATTGAAAATGACTCTGGGGTCTATTACTGTGCCACCTGGGACGGGCCAAAAGTCCCGAGGCGATACCACTGGTTGGTTCAAGATATTTGCTG
>424
GGAGTCAGTCCAGGGAAGTATTATACTTACGCAAGCACAAGGAACAACTTGAGATTGATACTGCAAAATCTAATTGAAAATGACTCTGGGGTCTATTACTGTGCCACCTGGGACGGGCCAAAAGTCCCGAGGCGATACCACTGGTTGGTTCAAGATATTTGCTG
>425
GGAGTCAGTCCAGGGAAGTATTATACTTACGCAAGCACAAGGAACAACTTGAGATTGATACTGCAAAATCTAATTGAAAATGACTCTGGGGTCTATTACTGTGCCACCTGGGACGGGCCAAAAGTCCCGAGGCGATACCACTGGTTGGTTCAAGATATTTGCTG
>426
GGAGTCAGTCCAGGGAAGTATTATACTTACGCAAGCACAAGGAACAACTTGAGATTGATACTGCAAAATCTAATTGAAAATGACTCTGGGGTCTATTACTGTGCCACCTGGGACGGGCCAAAAGTCCCGAGGCGATACCACTGGTTGGTTCAAGATATTTGCTG
>427
GGAGTCAGTCCAGGGAAGTATTATACTTACGCAAGCACAAGGAACAACTTGAGATTGATACTGCAAAATCTAATTGAAAATGACTCTGGGGTCTATTACTGTGCCACCTGGGACGGGCCAAAAGTCCCGAGGCGATACCACTGGTTGGTTCAAGATATTTGCTG
>428
GGAGTCAGTCCAGGGAAGTATTATACTTACGCAAGCACAAGGAACAACTTGAGATTGATACTGCAAAATCTAATTGAAAATGACTCTGGGGTCTATTACTGTGCCACCTGGGACGGGCCAAAAGTCCCGAGGCGATACCACTGGTTGGTTCAAGATATTTGCTG
>429
GGAGTCAGTCCAGGGAAGTATTATACTTACGCAAGCACAAGGAACAACTTGAGATTGATACTGCAAAATCTAATTGAAAATGACTCTGGGGTCTATTACTGTGCCACCTGGGACGGGCCAAAAGTCCCGAGGCGATACCACTGGTTGGTTCAAGATATTTGCTG
>430
GGAGTCAGTCCAGGGAAGTATTATACTTACGCAAGCACAAGGAACAACTTGAGATTGATACTGCAAAATCTAATTGAAAATGACTCTGGGGTCTATTACTGTGCCACCTGGGACGGGCCAAAAGTCCCGAGGCGATACCACTGGTTGGTTCAAGATATTTGCTG
>431
GGAGTCAGTCCAGGGAAGTATTATACTTACGCAAGCACAAGGAACAACTTGAGATTGATACTGCAAAATCTAATTGAAAATGACTCTGGGGTCTATTACTGTGCCACCTGGGACGGGCCAAAAGTCCCGAGGCGATACCACTGGTTGGTTCAAGATATTTGCTG
>432
GGAGTCAGTCCAGGGAAGTATTATACTTACGCAAGCACAAGGAACAACTTGAGATTGATACTGCAAAATCTAATTGAAAATGACTCTGGGGTCTATTACTGTGCCACCTGGGACGGGCCAAAAGTCCCGAGGCGATACCACTGGTTGGTTCAAGATATTTGCTG
>433
GGAGTCAGTCCAGGGAAGTATTATACTTACGCAAGCACAAGGAACAACTTGAGATTGATACTGCAAAATCTAATTGAAAATGACTCTGGGGTCTATTACTGTGCCACCTGGGACGGGCCAAAAGTCCCGAGGCGATACCACTGGTTGGTTCAAGATATTTGCTG
>434
GGAGTCAGTCCAGGGAAGTATTATACTTACGCAAGCACAAGGAACAACTTGAGATTGATACTGCAAAATCTAATTGAAAATGACTCTGGGGTCTATTACTGTGCCACCTGGGACGGGCCAAAAGTCCCGAGGCGATACCACTGGTTGGTTCAAGATATTTGCTG
>435
GGAGTCAGTCCAGGGAAGTATTATACTTACGCAAGCACAAGGAACAACTTGAGATTGATACTGCAAAATCTAATTGAAAATGACTCTGGGGTCTATTACTGTGCCACCTGGGACGGGCCAAAAGTCCCGAGGCGATACCACTGGTTGGTTCAAGATATTTGCTG
>436
GGAGTCAGTCCAGGGAAGTATTATACTTACGCAAGCACAAGGAACAACTTGAGATTGATACTGCAAAATCTAATTGAAAATGACTCTGGGGTCTATTACTGTGCCACCTGGGACGGGCCAAAAGTCCCGAGGCGATACCACTGGTTGGTTCAAGATATTTGCTG
>437
GGAGTCAGTCCAGGGAAGTATTATACTTACGCAAGCACAAGGAACAACTTGAGATTGATACTGCAAAATCTAATTGAAAATGACTCTGGGGTCTATTACTGTGCCACCTGGGACGGGCCAAAAGTCCCGAGGCGATACCACTGGTTGGTTCAAGATATTTGCTG
>438
GGAGTCAGTCCAGGGAAGTATTATACTTACGCAAGCACAAGGAACAACTTGAGATTGATACTGCAAAATCTAATTGAAAATGACTCTGGGGTCTATTACTGTGCCACCTGGGACGGGCCAAAAGTCCCGAGGCGATACCACTGGTTGGTTCAAGATATTTGCTG
>439
GGAGTCAGTCCAGGGAAGTATTATACTTACGCAAGCACAAGGAACAACTTGAGATTGATACTGCAAAATCTAATTGAAAATGACTCTGGGGTCTATTACTGTGCCACCTGGGACGGGCCAAAAGTCCCGAGGCGATACCACTGGTTGGTTCAAGATATTTGCTG
>440
GGAGTCAGTCCAGGGAAGTATTATACTTACGCAAGCACAAGGAACAACTTGAGATTGATACTGCAAAATCTAATTGAAAATGACTCTGGGGTCTATTACTGTGCCACCTGGGACGGGCCAAAAGTCCCGAGGCGATACCACTGGTTGGTTCAAGATATTTGCTG
>441
GGAGTCAGTCCAGGGAAGTATTATACTTACGCAAGCACAAGGAACAACTTGAGATTGATACTGCAAAATCTAATTGAAAATGACTCTGGGGTCTATTACTGTGCCACCTGGGACGGGCCAAAAGTCCCGAGGCGATACCACTGGTTGGTTCAAGATATTTGCTG
>442
GGAGTCAGTCCAGGGAAGTATTATACTTACGCAAGCACAAGGAACAACTTGAGATTGATACTGCAAAATCTAATTGAAAATGACTCTGGGGTCTATTACTGTGCCACCTGGGACGGGCCAAAAGTCCCGAGGCGATACCACTGGTTGGTTCAAGATATTTGCTG
>443
GGAGTCAGTCCAGGGAAGTATTATACTTACGCAAGCACAAGGAACAACTTGAGATTGATACTGCAAAATCTAATTGAAAATGACTCTGGGGTCTATTACTGTGCCACCTGGGACGGGCCAAAAGTCCCGAGGCGATACCACTGGTTGGTTCAAGATATTTGCTG
>444
GGAGTCAGTCCAGGGAAGTATTATACTTACGCAAGCACAAGGAACAACTTGAGATTGATACTGCAAAATCTAATTGAAAATGACTCTGGGGTCTATTACTGTGCCACCTGGGACGGGCCAAAAGTCCCGAGGCGATACCACTGGTTGGTTCAAGATATTTGCTG
>445
GGAGTCAGTCCAGGGAAGTATTATACTTACGCAAGCACAAGGAACAACTTGAGATTGATACTGCAAAATCTAATTGAAAATGACTCTGGGGTCTATTACTGTGCCACCTGGGACGGGCCAAAAGTCCCGAGGCGATACCACTGGTTGGTTCAAGATATTTGCTG
>446
GGAGTCAGTCCAGGGAAGTATTATACTTACGCAAGCACAAGGAACAACTTGAGATTGATACTGCAAAATCTAATTGAAAATGACTCTGGGGTCTATTACTGTGCCACCTGGGACGGGCCAAAAGTCCCGAGGCGATACCACTGGTTGGTTCAAGATATTTGCTG
>447
GGAGTCAGTCCAGGGAAGTATTATACTTACGCAAGCACAAGGAACAACTTGAGATTGATACTGCAAAATCTAATTGAAAATGACTCTGGGGTCTATTACTGTGCCACCTGGGACGGGCCAAAAGTCCCGAGGCGATACCACTGGTTGGTTCAAGATATTTGCTG
>448
GGAGTCAGTCCAGGGAAGTATTATACTTACGCAAGCACAAGGAACAACTTGAGATTGATACTGCAAAATCTAATTGAAAATGACTCTGGGGTCTATTACTGTGCCACCTGGGACGGGCCAAAAGTCCCGAGGCGATACCACTGGTTGGTTCAAGATATTTGCTG
>449
GGAGTCAGTCCAGGGAAGTATTATACTTACGCAAGCACAAGGAACAACTTGAGATTGATACTGCAAAATCTAATTGAAAATGACTCTGGGGTCTATTACTGTGCCACCTGGGACGGGCCAAAAGTCCCGAGGCGATACCACTGGTTGGTTCAAGATATTTGCTG
>450
GGAGTCAGTCCAGGGAAGTATTATACTTACGCAAGCACAAGGAACAACTTGAGATTGATACTGCAAAATCTAATTGAAAATGACTCTGGGGTCTATTACTGTGCCACCTGGGACGGGCCAAAAGTCCCGAGGCGATACCACTGGTTGGTTCAAGATATTTGCTG
>451
GGAGTCAGTCCAGGGAAGTATTATACTTACGCAAGCACAAGGAACAACTTGAGATTGATACTGCAAAATCTAATTGAAAATGACTCTGGGGTCTATTACTGTGCCACCTGGGACGGGCCAAAAGTCCCGAGGCGATACCACTGGTTGGTTCAAGATATTTGCTG
>452
GGAGTCAGTCCAGGGAAGTATTATACTTACGCAAGCACAAGGAACAACTTGAGATTGATACTGCAAAATCTAATTGAAAATGACTCTGGGGTCTATTACTGTGCCACCTGGGACGGGCCAAAAGTCCCGAGGCGATACCACTGGTTGGTTCAAGATATTTGCTG
>453
GGAGTCAGTCCAGGGAAGTATTATACTTACGCAAGCACAAGGAACAACTTGAGATTGATACTGCAAAATCTAATTGAAAATGACTCTGGGGTCTATTACTGTGCCACCTGGGACGGGCCAAAAGTCCCGAGGCGATACCACTGGTTGGTTCAAGATATTTGCTG
>454
GGAGTCAGTCCAGGGAAGTATTATACTTACGCAAGCACAAGGAACAACTTGAGATTGATACTGCAAAATCTAATTGAAAATGACTCTGGGGTCTATTACTGTGCCACCTGGGACGGGCCAAAAGTCCCGAGGCGATACCACTGGTTGGTTCAAGATATTTGCTG
>455
GGAGTCAGTCCAGGGAAGTATTATACTTACGCAAGCACAAGGAACAACTTGAGATTGATACTGCAAAATCTAATTGAAAATGACTCTGGGGTCTATTACTGTGCCACCTGGGACGGGCCAAAAGTCCCGAGGCGATACCACTGGTTGGTTCAAGATATTTGCTG
>456
GGAGTCAGTCCAGGGAAGTATTATACTTACGCAAGCACAAGGAACAACTTGAGATTGATACTGCAAAATCTAATTGAAAATGACTCTGGGGTCTATTACTGTGCCACCTGGGACGGGCCAAAAGTCCCGAGGCGATACCACTGGTTGGTTCAAGATATTTGCTG
>457
GGAGTCAGTCCAGGGAAGTATTATACTTACGCAAGCACAAGGAACAACTTGAGATTGATACTGCAAAATCTAATTGAAAATGACTCTGGGGTCTATTACTGTGCCACCTGGGACGGGCCAAAAGTCCCGAGGCGATACCACTGGTTGGTTCAAGATATTTGCTG
>458
GGAGTCAGTCCAGGGAAGTATTATACTTACGCAAGCACAAGGAACAACTTGAGATTGATACTGCAAAATCTAATTGAAAATGACTCTGGGGTCTATTACTGTGCCACCTGGGACGGGCCAAAAGTCCCGAGGCGATACCACTGGTTGGTTCAAGATATTTGCTG
>459
GGAGTCAGTCCAGGGAAGTATTATACTTACGCAAGCACAAGGAACAACTTGAGATTGATACTGCAAAATCTAATTGAAAATGACTCTGGGGTCTATTACTGTGCCACCTGGGACGGGCCAAAAGTCCCGAGGCGATACCACTGGTTGGTTCAAGATATTTGCTG
>460
GGAGTCAGTCCAGGGAAGTATTATACTTACGCAAGCACAAGGAACAACTTGAGATTGATACTGCAAAATCTAATTGAAAATGACTCTGGGGTCTATTACTGTGCCACCTGGGACGGGCCAAAAGTCCCGAGGCGATACCACTGGTTGGTTCAAGATATTTGCTG
>461
GGAGTCAGTCCAGGGAAGTATTATACTTACGCAAGCACAAGGAACAACTTGAGATTGATACTGCAAAATCTAATTGAAAATGACTCTGGGGTCTATTACTGTGCCACCTGGGACGGGCCAAAAGTCCCGAGGCGATACCACTGGTTGGTTCAAGATATTTGCTG
>462
GGAGTCAGTCCAGGGAAGTATTATACTTACGCAAGCACAAGGAACAACTTGAGATTGATACTGCAAAATCTAATTGAAAATGACTCTGGGGTCTATTACTGTGCCACCTGGGACGGGCCAAAAGTCCCGAGGCGATACCACTGGTTGGTTCAAGATATTTGCTG
>463
GGAGTCAGTCCAGGGAAGTATTATACTTACGCAAGCACAAGGAACAACTTGAGATTGATACTGCAAAATCTAATTGAAAATGACTCTGGGGTCTATTACTGTGCCACCTGGGACGGGCCAAAAGTCCCGAGGCGATACCACTGGTTGGTTCAAGATATTTGCTG
>464
GGAGTCAGTCCAGGGAAGTATTATACTTACGCAAGCACAAGGAACAACTTGAGATTGATACTGCAAAATCTAATTGAAAATGACTCTGGGGTCTATTACTGTGCCACCTGGGACGGGCCAAAAGTCCCGAGGCGATACCACTGGTTGGTTCAAGATATTTGCTG
>465
GGAGTCAGTCCAGGGAAGTATTATACTTACGCAAGCACAAGGAACAACTTGAGATTGATACTGCAAAATCTAATTGAAAATGACTCTGGGGTCTATTACTGTGCCACCTGGGACGGGCCAAAAGTCCCGAGGCGATACCACTGGTTGGTTCAAGATATTTGCTG
>466
GGAGTCAGTCCAGGGAAGTATTATACTTACGCAAGCACAAGGAACAACTTGAGATTGATACTGCAAAATCTAATTGAAAATGACTCTGGGGTCTATTACTGTGCCACCTGGGACGGGCCAAAAGTCCCGAGGCGATACCACTGGTTGGTTCAAGATATTTGCTG
>467
GGAGTCAGTCCAGGGAAGTATTATACTTACGCAAGCACAAGGAACAACTTGAGATTGATACTGCAAAATCTAATTGAAAATGACTCTGGGGTCTATTACTGTGCCACCTGGGACGGGCCAAAAGTCCCGAGGCGATACCACTGGTTGGTTCAAGATATTTGCTG
>468
GGAGTCAGTCCAGGGAAGTATTATACTTACGCAAGCACAAGGAACAACTTGAGATTGATACTGCAAAATCTAATTGAAAATGACTCTGGGGTCTATTACTGTGCCACCTGGGACGGGCCAAAAGTCCCGAGGCGATACCACTGGTTGGTTCAAGATATTTGCTG
>469
GGAGTCAGTCCAGGGAAGTATTATACTTACGCAAGCACAAGGAACAACTTGAGATTGATACTGCAAAATCTAATTGAAAATGACTCTGGGGTCTATTACTGTGCCACCTGGGACGGGCCAAAAGTCCCGAGGCGATACCACTGGTTGGTTCAAGATATTTGCTG
>470
GGAGTCAGTCCAGGGAAGTATTATACTTACGCAAGCACAAGGAACAACTTGAGATTGATACTGCAAAATCTAATTGAAAATGACTCTGGGGTCTATTACTGTGCCACCTGGGACGGGCCAAAAGTCCCGAGGCGATACCACTGGTTGGTTCAAGATATTTGCTG
>471
GGAGTCAGTCCAGGGAAGTATTATACTTACGCAAGCACAAGGAACAACTTGAGATTGATACTGCAAAATCTAATTGAAAATGACTCTGGGGTCTATTACTGTGCCACCTGGGACGGGCCAAAAGTCCCGAGGCGATACCACTGGTTGGTTCAAGATATTTGCTG
>472
GGAGTCAGTCCAGGGAAGTATTATACTTACGCAAGCACAAGGAACAACTTGAGATTGATACTGCAAAATCTAATTGAAAATGACTCTGGGGTCTATTACTGTGCCACCTGGGACGGGCCAAAAGTCCCGAGGCGATACCACTGGTTGGTTCAAGATATTTGCTG
>473
GGAGTCAGTCCAGGGAAGTATTATACTTACGCAAGCACAAGGAACAACTTGAGATTGATACTGCAAAATCTAATTGAAAATGACTCTGGGGTCTATTACTGTGCCACCTGGGACGGGCCAAAAGTCCCGAGGCGATACCACTGGTTGGTTCAAGATATTTGCTG
>474
GGAGTCAGTCCAGGGAAGTATTATACTTACGCAAGCACAAGGAACAACTTGAGATTGATACTGCAAAATCTAATTGAAAATGACTCTGGGGTCTATTACTGTGCCACCTGGGACGGGCCAAAAGTCCCGAGGCGATACCACTGGTTGGTTCAAGATATTTGCTG
>475
GGAGTCAGTCCAGGGAAGTATTATACTTACGCAAGCACAAGGAACAACTTGAGATTGATACTGCAAAATCTAATTGAAAATGACTCTGGGGTCTATTACTGTGCCACCTGGGACGGGCCAAAAGTCCCGAGGCGATACCACTGGTTGGTTCAAGATATTTGCTG
>476
GGAGTCAGTCCAGGGAAGTATTATACTTACGCAAGCACAAGGAACAACTTGAGATTGATACTGCAAAATCTAATTGAAAATGACTCTGGGGTCTATTACTGTGCCACCTGGGACGGGCCAAAAGTCCCGAGGCGATACCACTGGTTGGTTCAAGATATTTGCTG
>477
GGAGTCAGTCCAGGGAAGTATTATACTTACGCAAGCACAAGGAACAACTTGAGATTGATACTGCAAAATCTAATTGAAAATGACTCTGGGGTCTATTACTGTGCCACCTGGGACGGGCCAAAAGTCCCGAGGCGATACCACTGGTTGGTTCAAGATATTTGCTG
>478
GGAGTCAGTCCAGGGAAGTATTATACTTACGCAAGCACAAGGAACAACTTGAGATTGATACTGCAAAATCTAATTGAAAATGACTCTGGGGTCTATTACTGTGCCACCTGGGACGGGCCAAAAGTCCCGAGGCGATACCACTGGTTGGTTCAAGATATTTGCTG
>479
GGAGTCAGTCCAGGGAAGTATTATACTTACGCAAGCACAAGGAACAACTTGAGATTGATACTGCAAAATCTAATTGAAAATGACTCTGGGGTCTATTACTGTGCCACCTGGGACGGGCCAAAAGTCCCGAGGCGATACCACTGGTTGGTTCAAGATATTTGCTG
>480
GGAGTCAGTCCAGGGAAGTATTATACTTACGCAAGCACAAGGAACAACTTGAGATTGATACTGCAAAATCTAATTGAAAATGACTCTGGGGTCTATTACTGTGCCACCTGGGACGGGCCAAAAGTCCCGAGGCGATACCACTGGTTGGTTCAAGATATTTGCTG
>481
GGAGTCAGTCCAGGGAAGTATTATACTTACGCAAGCACAAGGAACAACTTGAGATTGATACTGCAAAATCTAATTGAAAATGACTCTGGGGTCTATTACTGTGCCACCTGGGACGGGCCAAAAGTCCCGAGGCGATACCACTGGTTGGTTCAAGATATTTGCTG
>482
GGAGTCAGTCCAGGGAAGTATTATACTTACGCAAGCACAAGGAACAACTTGAGATTGATACTGCAAAATCTAATTGAAAATGACTCTGGGGTCTATTACTGTGCCACCTGGGACGGGCCAAAAGTCCCGAGGCGATACCACTGGTTGGTTCAAGATATTTGCTG
>483
GGAGTCAGTCCAGGGAAGTATTATACTTACGCAAGCACAAGGAACAACTTGAGATTGATACTGCAAAATCTAATTGAAAATGACTCTGGGGTCTATTACTGTGCCACCTGGGACGGGCCAAAAGTCCCGAGGCGATACCACTGGTTGGTTCAAGATATTTGCTG
>484
GGAGTCAGTCCAGGGAAGTATTATACTTACGCAAGCACAAGGAACAACTTGAGATTGATACTGCAAAATCTAATTGAAAATGACTCTGGGGTCTATTACTGTGCCACCTGGGACGGGCCAAAAGTCCCGAGGCGATACCACTGGTTGGTTCAAGATATTTGCTG
>485
GGAGTCAGTCCAGGGAAGTATTATACTTACGCAAGCACAAGGAACAACTTGAGATTGATACTGCAAAATCTAATTGAAAATGACTCTGGGGTCTATTACTGTGCCACCTGGGACGGGCCAAAAGTCCCGAGGCGATACCACTGGTTGGTTCAAGATATTTGCTG
>486
GGAGTCAGTCCAGGGAAGTATTATACTTACGCAAGCACAAGGAACAACTTGAGATTGATACTGCAAAATCTAATTGAAAATGACTCTGGGGTCTATTACTGTGCCACCTGGGACGGGCCAAAAGTCCCGAGGCGATACCACTGGTTGGTTCAAGATATTTGCTG
>487
GGAGTCAGTCCAGGGAAGTATTATACTTACGCAAGCACAAGGAACAACTTGAGATTGATACTGCAAAATCTAATTGAAAATGACTCTGGGGTCTATTACTGTGCCACCTGGGACGGGCCAAAAGTCCCGAGGCGATACCACTGGTTGGTTCAAGATATTTGCTG
>488
GGAGTCAGTCCAGGGAAGTATTATACTTACGCAAGCACAAGGAACAACTTGAGATTGATACTGCAAAATCTAATTGAAAATGACTCTGGGGTCTATTACTGTGCCACCTGGGACGGGCCAAAAGTCCCGAGGCGATACCACTGGTTGGTTCAAGATATTTGCTG
>489
GGAGTCAGTCCAGGGAAGTATTATACTTACGCAAGCACAAGGAACAACTTGAGATTGATACTGCAAAATCTAATTGAAAATGACTCTGGGGTCTATTACTGTGCCACCTGGGACGGGCCAAAAGTCCCGAGGCGATACCACTGGTTGGTTCAAGATATTTGCTG
>490
GGAGTCAGTCCAGGGAAGTATTATACTTACGCAAGCACAAGGAACAACTTGAGATTGATACTGCAAAATCTAATTGAAAATGACTCTGGGGTCTATTACTGTGCCACCTGGGACGGGCCAAAAGTCCCGAGGCGATACCACTGGTTGGTTCAAGATATTTGCTG
>491
GGAGTCAGTCCAGGGAAGTATTATACTTACGCAAGCACAAGGAACAACTTGAGATTGATACTGCAAAATCTAATTGAAAATGACTCTGGGGTCTATTACTGTGCCACCTGGGACGGGCCAAAAGTCCCGAGGCGATACCACTGGTTGGTTCAAGATATTTGCTG
>492
GGAGTCAGTCCAGGGAAGTATTATACTTACGCAAGCACAAGGAACAACTTGAGATTGATACTGCAAAATCTAATTGAAAATGACTCTGGGGTCTATTACTGTGCCACCTGGGACGGGCCAAAAGTCCCGAGGCGATACCACTGGTTGGTTCAAGATATTTGCTG
>493
GGAGTCAGTCCAGGGAAGTATTATACTTACGCAAGCACAAGGAACAACTTGAGATTGATACTGCAAAATCTAATTGAAAATGACTCTGGGGTCTATTACTGTGCCACCTGGGACGGGCCAAAAGTCCCGAGGCGATACCACTGGTTGGTTCAAGATATTTGCTG
>494
GGAGTCAGTCCAGGGAAGTATTATACTTACGCAAGCACAAGGAACAACTTGAGATTGATACTGCAAAATCTAATTGAAAATGACTCTGGGGTCTATTACTGTGCCACCTGGGACGGGCCAAAAGTCCCGAGGCGATACCACTGGTTGGTTCAAGATATTTGCTG
>495
GGAGTCAGTCCAGGGAAGTATTATACTTACGCAAGCACAAGGAACAACTTGAGATTGATACTGCAAAATCTAATTGAAAATGACTCTGGGGTCTATTACTGTGCCACCTGGGACGGGCCAAAAGTCCCGAGGCGATACCACTGGTTGGTTCAAGATATTTGCTG
>496
GGAGTCAGTCCAGGGAAGTATTATACTTACGCAAGCACAAGGAACAACTTGAGATTGATACTGCAAAATCTAATTGAAAATGACTCTGGGGTCTATTACTGTGCCACCTGGGACGGGCCAAAAGTCCCGAGGCGATACCACTGGTTGGTTCAAGATATTTGCTG
>497
GGAGTCAGTCCAGGGAAGTATTATACTTACGCAAGCACAAGGAACAACTTGAGATTGATACTGCAAAATCTAATTGAAAATGACTCTGGGGTCTATTACTGTGCCACCTGGGACGGGCCAAAAGTCCCGAGGCGATACCACTGGTTGGTTCAAGATATTTGCTG
>498
GGAGTCAGTCCAGGGAAGTATTATACTTACGCAAGCACAAGGAACAACTTGAGATTGATACTGCAAAATCTAATTGAAAATGACTCTGGGGTCTATTACTGTGCCACCTGGGACGGGCCAAAAGTCCCGAGGCGATACCACTGGTTGGTTCAAGATATTTGCTG
>499
GGAGTCAGTCCAGGGAAGTATTATACTTACGCAAGCACAAGGAACAACTTGAGATTGATACTGCAAAATCTAATTGAAAATGACTCTGGGGTCTATTACTGTGCCACCTGGGACGGGCCAAAAGTCCCGAGGCGATACCACTGGTTGGTTCAAGATATTTGCTG
>500
GGAGTCAGTCCAGGGAAGTATTATACTTACGCAAGCACAAGGAACAACTTGAGATTGATACTGCAAAATCTAATTGAAAATGACTCTGGGGTCTATTACTGTGCCACCTGGGACGGGCCAAAAGTCCCGAGGCGATACCACTGGTTGGTTCAAGATATTTGCTG
>501
GGAGTCAGTCCAGGGAAGTATTATACTTACGCAAGCACAAGGAACAACTTGAGATTGATACTGCAAAATCTAATTGAAAATGACTCTGGGGTCTATTACTGTGCCACCTGGGACGGGCCAAAAGTCCCGAGGCGATACCACTGGTTGGTTCAAGATATTTGCTG
>502
GGAGTCAGTCCAGGGAAGTATTATACTTACGCAAGCACAAGGAACAACTTGAGATTGATACTGCAAAATCTAATTGAAAATGACTCTGGGGTCTATTACTGTGCCACCTGGGACGGGCCAAAAGTCCCGAGGCGATACCACTGGTTGGTTCAAGATATTTGCTG
>503
GGAGTCAGTCCAGGGAAGTATTATACTTACGCAAGCACAAGGAACAACTTGAGATTGATACTGCAAAATCTAATTGAAAATGACTCTGGGGTCTATTACTGTGCCACCTGGGACGGGCCAAAAGTCCCGAGGCGATACCACTGGTTGGTTCAAGATATTTGCTG
>504
GGAGTCAGTCCAGGGAAGTATTATACTTACGCAAGCACAAGGAACAACTTGAGATTGATACTGCAAAATCTAATTGAAAATGACTCTGGGGTCTATTACTGTGCCACCTGGGACGGGCCAAAAGTCCCGAGGCGATACCACTGGTTGGTTCAAGATATTTGCTG
>505
GGAGTCAGTCCAGGGAAGTATTATACTTACGCAAGCACAAGGAACAACTTGAGATTGATACTGCAAAATCTAATTGAAAATGACTCTGGGGTCTATTACTGTGCCACCTGGGACGGGCCAAAAGTCCCGAGGCGATACCACTGGTTGGTTCAAGATATTTGCTG
>506
GGAGTCAGTCCAGGGAAGTATTATACTTACGCAAGCACAAGGAACAACTTGAGATTGATACTGCAAAATCTAATTGAAAATGACTCTGGGGTCTATTACTGTGCCACCTGGGACGGGCCAAAAGTCCCGAGGCGATACCACTGGTTGGTTCAAGATATTTGCTG
>507
GGAGTCAGTCCAGGGAAGTATTATACTTACGCAAGCACAAGGAACAACTTGAGATTGATACTGCAAAATCTAATTGAAAATGACTCTGGGGTCTATTACTGTGCCACCTGGGACGGGCCAAAAGTCCCGAGGCGATACCACTGGTTGGTTCAAGATATTTGCTG
>508
GGAGTCAGTCCAGGGAAGTATTATACTTACGCAAGCACAAGGAACAACTTGAGATTGATACTGCAAAATCTAATTGAAAATGACTCTGGGGTCTATTACTGTGCCACCTGGGACGGGCCAAAAGTCCCGAGGCGATACCACTGGTTGGTTCAAGATATTTGCTG
>509
GGAGTCAGTCCAGGGAAGTATTATACTTACGCAAGCACAAGGAACAACTTGAGATTGATACTGCAAAATCTAATTGAAAATGACTCTGGGGTCTATTACTGTGCCACCTGGGACGGGCCAAAAGTCCCGAGGCGATACCACTGGTTGGTTCAAGATATTTGCTG
>510
GGAGTCAGTCCAGGGAAGTATTATACTTACGCAAGCACAAGGAACAACTTGAGATTGATACTGCAAAATCTAATTGAAAATGACTCTGGGGTCTATTACTGTGCCACCTGGGACGGGCCAAAAGTCCCGAGGCGATACCACTGGTTGGTTCAAGATATTTGCTG
>511
GGAGTCAGTCCAGGGAAGTATTATACTTACGCAAGCACAAGGAACAACTTGAGATTGATACTGCAAAATCTAATTGAAAATGACTCTGGGGTCTATTACTGTGCCACCTGGGACGGGCCAAAAGTCCCGAGGCGATACCACTGGTTGGTTCAAGATATTTGCTG
>512
GGAGTCAGTCCAGGGAAGTATTATACTTACGCAAGCACAAGGAACAACTTGAGATTGATACTGCAAAATCTAATTGAAAATGACTCTGGGGTCTATTACTGTGCCACCTGGGACGGGCCAAAAGTCCCGAGGCGATACCACTGGTTGGTTCAAGATATTTGCTG
>513
GGAGTCAGTCCAGGGAAGTATTATACTTACGCAAGCACAAGGAACAACTTGAGATTGATACTGCAAAATCTAATTGAAAATGACTCTGGGGTCTATTACTGTGCCACCTGGGACGGGCCAAAAGTCCCGAGGCGATACCACTGGTTGGTTCAAGATATTTGCTG
>514
GGAGTCAGTCCAGGGAAGTATTATACTTACGCAAGCACAAGGAACAACTTGAGATTGATACTGCAAAATCTAATTGAAAATGACTCTGGGGTCTATTACTGTGCCACCTGGGACGGGCCAAAAGTCCCGAGGCGATACCACTGGTTGGTTCAAGATATTTGCTG
>515
GGAGTCAGTCCAGGGAAGTATTATACTTACGCAAGCACAAGGAACAACTTGAGATTGATACTGCAAAATCTAATTGAAAATGACTCTGGGGTCTATTACTGTGCCACCTGGGACGGGCCAAAAGTCCCGAGGCGATACCACTGGTTGGTTCAAGATATTTGCTG
>516
GGAGTCAGTCCAGGGAAGTATTATACTTACGCAAGCACAAGGAACAACTTGAGATTGATACTGCAAAATCTAATTGAAAATGACTCTGGGGTCTATTACTGTGCCACCTGGGACGGGCCAAAAGTCCCGAGGCGATACCACTGGTTGGTTCAAGATATTTGCTG
>517
GGAGTCAGTCCAGGGAAGTATTATACTTACGCAAGCACAAGGAACAACTTGAGATTGATACTGCAAAATCTAATTGAAAATGACTCTGGGGTCTATTACTGTGCCACCTGGGACGGGCCAAAAGTCCCGAGGCGATACCACTGGTTGGTTCAAGATATTTGCTG
>518
GGAGTCAGTCCAGGGAAGTATTATACTTACGCAAGCACAAGGAACAACTTGAGATTGATACTGCAAAATCTAATTGAAAATGACTCTGGGGTCTATTACTGTGCCACCTGGGACGGGCCAAAAGTCCCGAGGCGATACCACTGGTTGGTTCAAGATATTTGCTG
>519
GGAGTCAGTCCAGGGAAGTATTATACTTACGCAAGCACAAGGAACAACTTGAGATTGATACTGCAAAATCTAATTGAAAATGACTCTGGGGTCTATTACTGTGCCACCTGGGACGGGCCAAAAGTCCCGAGGCGATACCACTGGTTGGTTCAAGATATTTGCTG
>520
GGAGTCAGTCCAGGGAAGTATTATACTTACGCAAGCACAAGGAACAACTTGAGATTGATACTGCAAAATCTAATTGAAAATGACTCTGGGGTCTATTACTGTGCCACCTGGGACGGGCCAAAAGTCCCGAGGCGATACCACTGGTTGGTTCAAGATATTTGCTG
>521
GGAGTCAGTCCAGGGAAGTATTATACTTACGCAAGCACAAGGAACAACTTGAGATTGATACTGCAAAATCTAATTGAAAATGACTCTGGGGTCTATTACTGTGCCACCTGGGACGGGCCAAAAGTCCCGAGGCGATACCACTGGTTGGTTCAAGATATTTGCTG
>522
GGAGTCAGTCCAGGGAAGTATTATACTTACGCAAGCACAAGGAACAACTTGAGATTGATACTGCAAAATCTAATTGAAAATGACTCTGGGGTCTATTACTGTGCCACCTGGGACGGGCCAAAAGTCCCGAGGCGATACCACTGGTTGGTTCAAGATATTTGCTG
>523
GGAGTCAGTCCAGGGAAGTATTATACTTACGCAAGCACAAGGAACAACTTGAGATTGATACTGCAAAATCTAATTGAAAATGACTCTGGGGTCTATTACTGTGCCACCTGGGACGGGCCAAAAGTCCCGAGGCGATACCACTGGTTGGTTCAAGATATTTGCTG
>524
GGAGTCAGTCCAGGGAAGTATTATACTTACGCAAGCACAAGGAACAACTTGAGATTGATACTGCAAAATCTAATTGAAAATGACTCTGGGGTCTATTACTGTGCCACCTGGGACGGGCCAAAAGTCCCGAGGCGATACCACTGGTTGGTTCAAGATATTTGCTG
>525
GGAGTCAGTCCAGGGAAGTATTATACTTACGCAAGCACAAGGAACAACTTGAGATTGATACTGCAAAATCTAATTGAAAATGACTCTGGGGTCTATTACTGTGCCACCTGGGACGGGCCAAAAGTCCCGAGGCGATACCACTGGTTGGTTCAAGATATTTGCTG
>526
GGAGTCAGTCCAGGGAAGTATTATACTTACGCAAGCACAAGGAACAACTTGAGATTGATACTGCAAAATCTAATTGAAAATGACTCTGGGGTCTATTACTGTGCCACCTGGGACGGGCCAAAAGTCCCGAGGCGATACCACTGGTTGGTTCAAGATATTTGCTG
>527
GGAGTCAGTCCAGGGAAGTATTATACTTACGCAAGCACAAGGAACAACTTGAGATTGATACTGCAAAATCTAATTGAAAATGACTCTGGGGTCTATTACTGTGCCACCTGGGACGGGCCAAAAGTCCCGAGGCGATACCACTGGTTGGTTCAAGATATTTGCTG
>528
GGAGTCAGTCCAGGGAAGTATTATACTTACGCAAGCACAAGGAACAACTTGAGATTGATACTGCAAAATCTAATTGAAAATGACTCTGGGGTCTATTACTGTGCCACCTGGGACGGGCCAAAAGTCCCGAGGCGATACCACTGGTTGGTTCAAGATATTTGCTG
>529
GGAGTCAGTCCAGGGAAGTATTATACTTACGCAAGCACAAGGAACAACTTGAGATTGATACTGCAAAATCTAATTGAAAATGACTCTGGGGTCTATTACTGTGCCACCTGGGACGGGCCAAAAGTCCCGAGGCGATACCACTGGTTGGTTCAAGATATTTGCTG
>530
GGAGTCAGTCCAGGGAAGTATTATACTTACGCAAGCACAAGGAACAACTTGAGATTGATACTGCAAAATCTAATTGAAAATGACTCTGGGGTCTATTACTGTGCCACCTGGGACGGGCCAAAAGTCCCGAGGCGATACCACTGGTTGGTTCAAGATATTTGCTG
>531
GGAGTCAGTCCAGGGAAGTATTATACTTACGCAAGCACAAGGAACAACTTGAGATTGATACTGCAAAATCTAATTGAAAATGACTCTGGGGTCTATTACTGTGCCACCTGGGACGGGCCAAAAGTCCCGAGGCGATACCACTGGTTGGTTCAAGATATTTGCTG
>532
GGAGTCAGTCCAGGGAAGTATTATACTTACGCAAGCACAAGGAACAACTTGAGATTGATACTGCAAAATCTAATTGAAAATGACTCTGGGGTCTATTACTGTGCCACCTGGGACGGGCCAAAAGTCCCGAGGCGATACCACTGGTTGGTTCAAGATATTTGCTG
>533
GGAGTCAGTCCAGGGAAGTATTATACTTACGCAAGCACAAGGAACAACTTGAGATTGATACTGCAAAATCTAATTGAAAATGACTCTGGGGTCTATTACTGTGCCACCTGGGACGGGCCAAAAGTCCCGAGGCGATACCACTGGTTGGTTCAAGATATTTGCTG
>534
GGAGTCAGTCCAGGGAAGTATTATACTTACGCAAGCACAAGGAACAACTTGAGATTGATACTGCAAAATCTAATTGAAAATGACTCTGGGGTCTATTACTGTGCCACCTGGGACGGGCCAAAAGTCCCGAGGCGATACCACTGGTTGGTTCAAGATATTTGCTG
>535
GGAGTCAGTCCAGGGAAGTATTATACTTACGCAAGCACAAGGAACAACTTGAGATTGATACTGCAAAATCTAATTGAAAATGACTCTGGGGTCTATTACTGTGCCACCTGGGACGGGCCAAAAGTCCCGAGGCGATACCACTGGTTGGTTCAAGATATTTGCTG
>536
GGAGTCAGTCCAGGGAAGTATTATACTTACGCAAGCACAAGGAACAACTTGAGATTGATACTGCAAAATCTAATTGAAAATGACTCTGGGGTCTATTACTGTGCCACCTGGGACGGGCCAAAAGTCCCGAGGCGATACCACTGGTTGGTTCAAGATATTTGCTG
>537
GGAGTCAGTCCAGGGAAGTATTATACTTACGCAAGCACAAGGAACAACTTGAGATTGATACTGCAAAATCTAATTGAAAATGACTCTGGGGTCTATTACTGTGCCACCTGGGACGGGCCAAAAGTCCCGAGGCGATACCACTGGTTGGTTCAAGATATTTGCTG
>538
GGAGTCAGTCCAGGGAAGTATTATACTTACGCAAGCACAAGGAACAACTTGAGATTGATACTGCAAAATCTAATTGAAAATGACTCTGGGGTCTATTACTGTGCCACCTGGGACGGGCCAAAAGTCCCGAGGCGATACCACTGGTTGGTTCAAGATATTTGCTG
>539
GGAGTCAGTCCAGGGAAGTATTATACTTACGCAAGCACAAGGAACAACTTGAGATTGATACTGCAAAATCTAATTGAAAATGACTCTGGGGTCTATTACTGTGCCACCTGGGACGGGCCAAAAGTCCCGAGGCGATACCACTGGTTGGTTCAAGATATTTGCTG
>540
GGAGTCAGTCCAGGGAAGTATTATACTTACGCAAGCACAAGGAACAACTTGAGATTGATACTGCAAAATCTAATTGAAAATGACTCTGGGGTCTATTACTGTGCCACCTGGGACGGGCCAAAAGTCCCGAGGCGATACCACTGGTTGGTTCAAGATATTTGCTG
>541
GGAGTCAGTCCAGGGAAGTATTATACTTACGCAAGCACAAGGAACAACTTGAGATTGATACTGCAAAATCTAATTGAAAATGACTCTGGGGTCTATTACTGTGCCACCTGGGACGGGCCAAAAGTCCCGAGGCGATACCACTGGTTGGTTCAAGATATTTGCTG
>542
GGAGTCAGTCCAGGGAAGTATTATACTTACGCAAGCACAAGGAACAACTTGAGATTGATACTGCAAAATCTAATTGAAAATGACTCTGGGGTCTATTACTGTGCCACCTGGGACGGGCCAAAAGTCCCGAGGCGATACCACTGGTTGGTTCAAGATATTTGCTG
>543
GGAGTCAGTCCAGGGAAGTATTATACTTACGCAAGCACAAGGAACAACTTGAGATTGATACTGCAAAATCTAATTGAAAATGACTCTGGGGTCTATTACTGTGCCACCTGGGACGGGCCAAAAGTCCCGAGGCGATACCACTGGTTGGTTCAAGATATTTGCTG
>544
GGAGTCAGTCCAGGGAAGTATTATACTTACGCAAGCACAAGGAACAACTTGAGATTGATACTGCAAAATCTAATTGAAAATGACTCTGGGGTCTATTACTGTGCCACCTGGGACGGGCCAAAAGTCCCGAGGCGATACCACTGGTTGGTTCAAGATATTTGCTG
>545
GGAGTCAGTCCAGGGAAGTATTATACTTACGCAAGCACAAGGAACAACTTGAGATTGATACTGCAAAATCTAATTGAAAATGACTCTGGGGTCTATTACTGTGCCACCTGGGACGGGCCAAAAGTCCCGAGGCGATACCACTGGTTGGTTCAAGATATTTGCTG
>546
GGAGTCAGTCCAGGGAAGTATTATACTTACGCAAGCACAAGGAACAACTTGAGATTGATACTGCAAAATCTAATTGAAAATGACTCTGGGGTCTATTACTGTGCCACCTGGGACGGGCCAAAAGTCCCGAGGCGATACCACTGGTTGGTTCAAGATATTTGCTG
>547
GGAGTCAGTCCAGGGAAGTATTATACTTACGCAAGCACAAGGAACAACTTGAGATTGATACTGCAAAATCTAATTGAAAATGACTCTGGGGTCTATTACTGTGCCACCTGGGACGGGCCAAAAGTCCCGAGGCGATACCACTGGTTGGTTCAAGATATTTGCTG
>548
GGAGTCAGTCCAGGGAAGTATTATACTTACGCAAGCACAAGGAACAACTTGAGATTGATACTGCAAAATCTAATTGAAAATGACTCTGGGGTCTATTACTGTGCCACCTGGGACGGGCCAAAAGTCCCGAGGCGATACCACTGGTTGGTTCAAGATATTTGCTG
>549
GGAGTCAGTCCAGGGAAGTATTATACTTACGCAAGCACAAGGAACAACTTGAGATTGATACTGCAAAATCTAATTGAAAATGACTCTGGGGTCTATTACTGTGCCACCTGGGACGGGCCAAAAGTCCCGAGGCGATACCACTGGTTGGTTCAAGATATTTGCTG
>550
GGAGTCAGTCCAGGGAAGTATTATACTTACGCAAGCACAAGGAACAACTTGAGATTGATACTGCAAAATCTAATTGAAAATGACTCTGGGGTCTATTACTGTGCCACCTGGGACGGGCCAAAAGTCCCGAGGCGATACCACTGGTTGGTTCAAGATATTTGCTG
>551
GGAGTCAGTCCAGGGAAGTATTATACTTACGCAAGCACAAGGAACAACTTGAGATTGATACTGCAAAATCTAATTGAAAATGACTCTGGGGTCTATTACTGTGCCACCTGGGACGGGCCAAAAGTCCCGAGGCGATACCACTGGTTGGTTCAAGATATTTGCTG
>552
GGAGTCAGTCCAGGGAAGTATTATACTTACGCAAGCACAAGGAACAACTTGAGATTGATACTGCAAAATCTAATTGAAAATGACTCTGGGGTCTATTACTGTGCCACCTGGGACGGGCCAAAAGTCCCGAGGCGATACCACTGGTTGGTTCAAGATATTTGCTG
>553
GGAGTCAGTCCAGGGAAGTATTATACTTACGCAAGCACAAGGAACAACTTGAGATTGATACTGCAAAATCTAATTGAAAATGACTCTGGGGTCTATTACTGTGCCACCTGGGACGGGCCAAAAGTCCCGAGGCGATACCACTGGTTGGTTCAAGATATTTGCTG
>554
GGAGTCAGTCCAGGGAAGTATTATACTTACGCAAGCACAAGGAACAACTTGAGATTGATACTGCAAAATCTAATTGAAAATGACTCTGGGGTCTATTACTGTGCCACCTGGGACGGGCCAAAAGTCCCGAGGCGATACCACTGGTTGGTTCAAGATATTTGCTG
>555
GGAGTCAGTCCAGGGAAGTATTATACTTACGCAAGCACAAGGAACAACTTGAGATTGATACTGCAAAATCTAATTGAAAATGACTCTGGGGTCTATTACTGTGCCACCTGGGACGGGCCAAAAGTCCCGAGGCGATACCACTGGTTGGTTCAAGATATTTGCTG
>556
GGAGTCAGTCCAGGGAAGTATTATACTTACGCAAGCACAAGGAACAACTTGAGATTGATACTGCAAAATCTAATTGAAAATGACTCTGGGGTCTATTACTGTGCCACCTGGGACGGGCCAAAAGTCCCGAGGCGATACCACTGGTTGGTTCAAGATATTTGCTG
>557
GGAGTCAGTCCAGGGAAGTATTATACTTACGCAAGCACAAGGAACAACTTGAGATTGATACTGCAAAATCTAATTGAAAATGACTCTGGGGTCTATTACTGTGCCACCTGGGACGGGCCAAAAGTCCCGAGGCGATACCACTGGTTGGTTCAAGATATTTGCTG
>558
GGAGTCAGTCCAGGGAAGTATTATACTTACGCAAGCACAAGGAACAACTTGAGATTGATACTGCAAAATCTAATTGAAAATGACTCTGGGGTCTATTACTGTGCCACCTGGGACGGGCCAAAAGTCCCGAGGCGATACCACTGGTTGGTTCAAGATATTTGCTG
>559
GGAGTCAGTCCAGGGAAGTATTATACTTACGCAAGCACAAGGAACAACTTGAGATTGATACTGCAAAATCTAATTGAAAATGACTCTGGGGTCTATTACTGTGCCACCTGGGACGGGCCAAAAGTCCCGAGGCGATACCACTGGTTGGTTCAAGATATTTGCTG
>560
GGAGTCAGTCCAGGGAAGTATTATACTTACGCAAGCACAAGGAACAACTTGAGATTGATACTGCAAAATCTAATTGAAAATGACTCTGGGGTCTATTACTGTGCCACCTGGGACGGGCCAAAAGTCCCGAGGCGATACCACTGGTTGGTTCAAGATATTTGCTG
>561
GGAGTCAGTCCAGGGAAGTATTATACTTACGCAAGCACAAGGAACAACTTGAGATTGATACTGCAAAATCTAATTGAAAATGACTCTGGGGTCTATTACTGTGCCACCTGGGACGGGCCAAAAGTCCCGAGGCGATACCACTGGTTGGTTCAAGATATTTGCTG
>562
GGAGTCAGTCCAGGGAAGTATTATACTTACGCAAGCACAAGGAACAACTTGAGATTGATACTGCAAAATCTAATTGAAAATGACTCTGGGGTCTATTACTGTGCCACCTGGGACGGGCCAAAAGTCCCGAGGCGATACCACTGGTTGGTTCAAGATATTTGCTG
>563
GGAGTCAGTCCAGGGAAGTATTATACTTACGCAAGCACAAGGAACAACTTGAGATTGATACTGCAAAATCTAATTGAAAATGACTCTGGGGTCTATTACTGTGCCACCTGGGACGGGCCAAAAGTCCCGAGGCGATACCACTGGTTGGTTCAAGATATTTGCTG
>564
GGAGTCAGTCCAGGGAAGTATTATACTTACGCAAGCACAAGGAACAACTTGAGATTGATACTGCAAAATCTAATTGAAAATGACTCTGGGGTCTATTACTGTGCCACCTGGGACGGGCCAAAAGTCCCGAGGCGATACCACTGGTTGGTTCAAGATATTTGCTG
>565
GGAGTCAGTCCAGGGAAGTATTATACTTACGCAAGCACAAGGAACAACTTGAGATTGATACTGCAAAATCTAATTGAAAATGACTCTGGGGTCTATTACTGTGCCACCTGGGACGGGCCAAAAGTCCCGAGGCGATACCACTGGTTGGTTCAAGATATTTGCTG
>566
GGAGTCAGTCCAGGGAAGTATTATACTTACGCAAGCACAAGGAACAACTTGAGATTGATACTGCAAAATCTAATTGAAAATGACTCTGGGGTCTATTACTGTGCCACCTGGGACGGGCCAAAAGTCCCGAGGCGATACCACTGGTTGGTTCAAGATATTTGCTG
>567
GGAGTCAGTCCAGGGAAGTATTATACTTACGCAAGCACAAGGAACAACTTGAGATTGATACTGCAAAATCTAATTGAAAATGACTCTGGGGTCTATTACTGTGCCACCTGGGACGGGCCAAAAGTCCCGAGGCGATACCACTGGTTGGTTCAAGATATTTGCTG
>568
GGAGTCAGTCCAGGGAAGTATTATACTTACGCAAGCACAAGGAACAACTTGAGATTGATACTGCAAAATCTAATTGAAAATGACTCTGGGGTCTATTACTGTGCCACCTGGGACGGGCCAAAAGTCCCGAGGCGATACCACTGGTTGGTTCAAGATATTTGCTG
>569
GGAGTCAGTCCAGGGAAGTATTATACTTACGCAAGCACAAGGAACAACTTGAGATTGATACTGCAAAATCTAATTGAAAATGACTCTGGGGTCTATTACTGTGCCACCTGGGACGGGCCAAAAGTCCCGAGGCGATACCACTGGTTGGTTCAAGATATTTGCTG
>570
GGAGTCAGTCCAGGGAAGTATTATACTTACGCAAGCACAAGGAACAACTTGAGATTGATACTGCAAAATCTAATTGAAAATGACTCTGGGGTCTATTACTGTGCCACCTGGGACGGGCCAAAAGTCCCGAGGCGATACCACTGGTTGGTTCAAGATATTTGCTG
>571
GGAGTCAGTCCAGGGAAGTATTATACTTACGCAAGCACAAGGAACAACTTGAGATTGATACTGCAAAATCTAATTGAAAATGACTCTGGGGTCTATTACTGTGCCACCTGGGACGGGCCAAAAGTCCCGAGGCGATACCACTGGTTGGTTCAAGATATTTGCTG
>572
GGAGTCAGTCCAGGGAAGTATTATACTTACGCAAGCACAAGGAACAACTTGAGATTGATACTGCAAAATCTAATTGAAAATGACTCTGGGGTCTATTACTGTGCCACCTGGGACGGGCCAAAAGTCCCGAGGCGATACCACTGGTTGGTTCAAGATATTTGCTG
>573
GGAGTCAGTCCAGGGAAGTATTATACTTACGCAAGCACAAGGAACAACTTGAGATTGATACTGCAAAATCTAATTGAAAATGACTCTGGGGTCTATTACTGTGCCACCTGGGACGGGCCAAAAGTCCCGAGGCGATACCACTGGTTGGTTCAAGATATTTGCTG
>574
GGAGTCAGTCCAGGGAAGTATTATACTTACGCAAGCACAAGGAACAACTTGAGATTGATACTGCAAAATCTAATTGAAAATGACTCTGGGGTCTATTACTGTGCCACCTGGGACGGGCCAAAAGTCCCGAGGCGATACCACTGGTTGGTTCAAGATATTTGCTG
>575
GGAGTCAGTCCAGGGAAGTATTATACTTACGCAAGCACAAGGAACAACTTGAGATTGATACTGCAAAATCTAATTGAAAATGACTCTGGGGTCTATTACTGTGCCACCTGGGACGGGCCAAAAGTCCCGAGGCGATACCACTGGTTGGTTCAAGATATTTGCTG
>576
GGAGTCAGTCCAGGGAAGTATTATACTTACGCAAGCACAAGGAACAACTTGAGATTGATACTGCAAAATCTAATTGAAAATGACTCTGGGGTCTATTACTGTGCCACCTGGGACGGGCCAAAAGTCCCGAGGCGATACCACTGGTTGGTTCAAGATATTTGCTG
>577
GGAGTCAGTCCAGGGAAGTATTATACTTACGCAAGCACAAGGAACAACTTGAGATTGATACTGCAAAATCTAATTGAAAATGACTCTGGGGTCTATTACTGTGCCACCTGGGACGGGCCAAAAGTCCCGAGGCGATACCACTGGTTGGTTCAAGATATTTGCTG
>578
GGAGTCAGTCCAGGGAAGTATTATACTTACGCAAGCACAAGGAACAACTTGAGATTGATACTGCAAAATCTAATTGAAAATGACTCTGGGGTCTATTACTGTGCCACCTGGGACGGGCCAAAAGTCCCGAGGCGATACCACTGGTTGGTTCAAGATATTTGCTG
>579
GGAGTCAGTCCAGGGAAGTATTATACTTACGCAAGCACAAGGAACAACTTGAGATTGATACTGCAAAATCTAATTGAAAATGACTCTGGGGTCTATTACTGTGCCACCTGGGACGGGCCAAAAGTCCCGAGGCGATACCACTGGTTGGTTCAAGATATTTGCTG
>580
GGAGTCAGTCCAGGGAAGTATTATACTTACGCAAGCACAAGGAACAACTTGAGATTGATACTGCAAAATCTAATTGAAAATGACTCTGGGGTCTATTACTGTGCCACCTGGGACGGGCCAAAAGTCCCGAGGCGATACCACTGGTTGGTTCAAGATATTTGCTG
>581
GGAGTCAGTCCAGGGAAGTATTATACTTACGCAAGCACAAGGAACAACTTGAGATTGATACTGCAAAATCTAATTGAAAATGACTCTGGGGTCTATTACTGTGCCACCTGGGACGGGCCAAAAGTCCCGAGGCGATACCACTGGTTGGTTCAAGATATTTGCTG
>582
GGAGTCAGTCCAGGGAAGTATTATACTTACGCAAGCACAAGGAACAACTTGAGATTGATACTGCAAAATCTAATTGAAAATGACTCTGGGGTCTATTACTGTGCCACCTGGGACGGGCCAAAAGTCCCGAGGCGATACCACTGGTTGGTTCAAGATATTTGCTG
>583
GGAGTCAGTCCAGGGAAGTATTATACTTACGCAAGCACAAGGAACAACTTGAGATTGATACTGCAAAATCTAATTGAAAATGACTCTGGGGTCTATTACTGTGCCACCTGGGACGGGCCAAAAGTCCCGAGGCGATACCACTGGTTGGTTCAAGATATTTGCTG
>584
GGAGTCAGTCCAGGGAAGTATTATACTTACGCAAGCACAAGGAACAACTTGAGATTGATACTGCAAAATCTAATTGAAAATGACTCTGGGGTCTATTACTGTGCCACCTGGGACGGGCCAAAAGTCCCGAGGCGATACCACTGGTTGGTTCAAGATATTTGCTG
>585
GGAGTCAGTCCAGGGAAGTATTATACTTACGCAAGCACAAGGAACAACTTGAGATTGATACTGCAAAATCTAATTGAAAATGACTCTGGGGTCTATTACTGTGCCACCTGGGACGGGCCAAAAGTCCCGAGGCGATACCACTGGTTGGTTCAAGATATTTGCTG
>586
GGAGTCAGTCCAGGGAAGTATTATACTTACGCAAGCACAAGGAACAACTTGAGATTGATACTGCAAAATCTAATTGAAAATGACTCTGGGGTCTATTACTGTGCCACCTGGGACGGGCCAAAAGTCCCGAGGCGATACCACTGGTTGGTTCAAGATATTTGCTG
>587
GGAGTCAGTCCAGGGAAGTATTATACTTACGCAAGCACAAGGAACAACTTGAGATTGATACTGCAAAATCTAATTGAAAATGACTCTGGGGTCTATTACTGTGCCACCTGGGACGGGCCAAAAGTCCCGAGGCGATACCACTGGTTGGTTCAAGATATTTGCTG
>588
GGAGTCAGTCCAGGGAAGTATTATACTTACGCAAGCACAAGGAACAACTTGAGATTGATACTGCAAAATCTAATTGAAAATGACTCTGGGGTCTATTACTGTGCCACCTGGGACGGGCCAAAAGTCCCGAGGCGATACCACTGGTTGGTTCAAGATATTTGCTG
>589
GGAGTCAGTCCAGGGAAGTATTATACTTACGCAAGCACAAGGAACAACTTGAGATTGATACTGCAAAATCTAATTGAAAATGACTCTGGGGTCTATTACTGTGCCACCTGGGACGGGCCAAAAGTCCCGAGGCGATACCACTGGTTGGTTCAAGATATTTGCTG
>590
GGAGTCAGTCCAGGGAAGTATTATACTTACGCAAGCACAAGGAACAACTTGAGATTGATACTGCAAAATCTAATTGAAAATGACTCTGGGGTCTATTACTGTGCCACCTGGGACGGGCCAAAAGTCCCGAGGCGATACCACTGGTTGGTTCAAGATATTTGCTG
>591
GGAGTCAGTCCAGGGAAGTATTATACTTACGCAAGCACAAGGAACAACTTGAGATTGATACTGCAAAATCTAATTGAAAATGACTCTGGGGTCTATTACTGTGCCACCTGGGACGGGCCAAAAGTCCCGAGGCGATACCACTGGTTGGTTCAAGATATTTGCTG
>592
GGAGTCAGTCCAGGGAAGTATTATACTTACGCAAGCACAAGGAACAACTTGAGATTGATACTGCAAAATCTAATTGAAAATGACTCTGGGGTCTATTACTGTGCCACCTGGGACGGGCCAAAAGTCCCGAGGCGATACCACTGGTTGGTTCAAGATATTTGCTG
>593
GGAGTCAGTCCAGGGAAGTATTATACTTACGCAAGCACAAGGAACAACTTGAGATTGATACTGCAAAATCTAATTGAAAATGACTCTGGGGTCTATTACTGTGCCACCTGGGACGGGCCAAAAGTCCCGAGGCGATACCACTGGTTGGTTCAAGATATTTGCTG
>594
GGAGTCAGTCCAGGGAAGTATTATACTTACGCAAGCACAAGGAACAACTTGAGATTGATACTGCAAAATCTAATTGAAAATGACTCTGGGGTCTATTACTGTGCCACCTGGGACGGGCCAAAAGTCCCGAGGCGATACCACTGGTTGGTTCAAGATATTTGCTG
>595
GGAGTCAGTCCAGGGAAGTATTATACTTACGCAAGCACAAGGAACAACTTGAGATTGATACTGCAAAATCTAATTGAAAATGACTCTGGGGTCTATTACTGTGCCACCTGGGACGGGCCAAAAGTCCCGAGGCGATACCACTGGTTGGTTCAAGATATTTGCTG
>596
GGAGTCAGTCCAGGGAAGTATTATACTTACGCAAGCACAAGGAACAACTTGAGATTGATACTGCAAAATCTAATTGAAAATGACTCTGGGGTCTATTACTGTGCCACCTGGGACGGGCCAAAAGTCCCGAGGCGATACCACTGGTTGGTTCAAGATATTTGCTG
>597
GGAGTCAGTCCAGGGAAGTATTATACTTACGCAAGCACAAGGAACAACTTGAGATTGATACTGCAAAATCTAATTGAAAATGACTCTGGGGTCTATTACTGTGCCACCTGGGACGGGCCAAAAGTCCCGAGGCGATACCACTGGTTGGTTCAAGATATTTGCTG
>598
GGAGTCAGTCCAGGGAAGTATTATACTTACGCAAGCACAAGGAACAACTTGAGATTGATACTGCAAAATCTAATTGAAAATGACTCTGGGGTCTATTACTGTGCCACCTGGGACGGGCCAAAAGTCCCGAGGCGATACCACTGGTTGGTTCAAGATATTTGCTG
>599
GGAGTCAGTCCAGGGAAGTATTATACTTACGCAAGCACAAGGAACAACTTGAGATTGATACTGCAAAATCTAATTGAAAATGACTCTGGGGTCTATTACTGTGCCACCTGGGACGGGCCAAAAGTCCCGAGGCGATACCACTGGTTGGTTCAAGATATTTGCTG
>600
GGAGTCAGTCCAGGGAAGTATTATACTTACGCAAGCACAAGGAACAACTTGAGATTGATACTGCAAAATCTAATTGAAAATGACTCTGGGGTCTATTACTGTGCCACCTGGGACGGGCCAAAAGTCCCGAGGCGATACCACTGGTTGGTTCAAGATATTTGCTG
>601
GGAGTCAGTCCAGGGAAGTATTATACTTACGCAAGCACAAGGAACAACTTGAGATTGATACTGCAAAATCTAATTGAAAATGACTCTGGGGTCTATTACTGTGCCACCTGGGACGGGCCAAAAGTCCCGAGGCGATACCACTGGTTGGTTCAAGATATTTGCTG
>602
GGAGTCAGTCCAGGGAAGTATTATACTTACGCAAGCACAAGGAACAACTTGAGATTGATACTGCAAAATCTAATTGAAAATGACTCTGGGGTCTATTACTGTGCCACCTGGGACGGGCCAAAAGTCCCGAGGCGATACCACTGGTTGGTTCAAGATATTTGCTG
>603
GGAGTCAGTCCAGGGAAGTATTATACTTACGCAAGCACAAGGAACAACTTGAGATTGATACTGCAAAATCTAATTGAAAATGACTCTGGGGTCTATTACTGTGCCACCTGGGACGGGCCAAAAGTCCCGAGGCGATACCACTGGTTGGTTCAAGATATTTGCTG
>604
GGAGTCAGTCCAGGGAAGTATTATACTTACGCAAGCACAAGGAACAACTTGAGATTGATACTGCAAAATCTAATTGAAAATGACTCTGGGGTCTATTACTGTGCCACCTGGGACGGGCCAAAAGTCCCGAGGCGATACCACTGGTTGGTTCAAGATATTTGCTG
>605
GGAGTCAGTCCAGGGAAGTATTATACTTACGCAAGCACAAGGAACAACTTGAGATTGATACTGCAAAATCTAATTGAAAATGACTCTGGGGTCTATTACTGTGCCACCTGGGACGGGCCAAAAGTCCCGAGGCGATACCACTGGTTGGTTCAAGATATTTGCTG
>606
GGAGTCAGTCCAGGGAAGTATTATACTTACGCAAGCACAAGGAACAACTTGAGATTGATACTGCAAAATCTAATTGAAAATGACTCTGGGGTCTATTACTGTGCCACCTGGGACGGGCCAAAAGTCCCGAGGCGATACCACTGGTTGGTTCAAGATATTTGCTG
>607
GGAGTCAGTCCAGGGAAGTATTATACTTACGCAAGCACAAGGAACAACTTGAGATTGATACTGCAAAATCTAATTGAAAATGACTCTGGGGTCTATTACTGTGCCACCTGGGACGGGCCAAAAGTCCCGAGGCGATACCACTGGTTGGTTCAAGATATTTGCTG
>608
GGAGTCAGTCCAGGGAAGTATTATACTTACGCAAGCACAAGGAACAACTTGAGATTGATACTGCAAAATCTAATTGAAAATGACTCTGGGGTCTATTACTGTGCCACCTGGGACGGGCCAAAAGTCCCGAGGCGATACCACTGGTTGGTTCAAGATATTTGCTG
>609
GGAGTCAGTCCAGGGAAGTATTATACTTACGCAAGCACAAGGAACAACTTGAGATTGATACTGCAAAATCTAATTGAAAATGACTCTGGGGTCTATTACTGTGCCACCTGGGACGGGCCAAAAGTCCCGAGGCGATACCACTGGTTGGTTCAAGATATTTGCTG
>610
GGAGTCAGTCCAGGGAAGTATTATACTTACGCAAGCACAAGGAACAACTTGAGATTGATACTGCAAAATCTAATTGAAAATGACTCTGGGGTCTATTACTGTGCCACCTGGGACGGGCCAAAAGTCCCGAGGCGATACCACTGGTTGGTTCAAGATATTTGCTG
>611
GGAGTCAGTCCAGGGAAGTATTATACTTACGCAAGCACAAGGAACAACTTGAGATTGATACTGCAAAATCTAATTGAAAATGACTCTGGGGTCTATTACTGTGCCACCTGGGACGGGCCAAAAGTCCCGAGGCGATACCACTGGTTGGTTCAAGATATTTGCTG
>612
GGAGTCAGTCCAGGGAAGTATTATACTTACGCAAGCACAAGGAACAACTTGAGATTGATACTGCAAAATCTAATTGAAAATGACTCTGGGGTCTATTACTGTGCCACCTGGGACGGGCCAAAAGTCCCGAGGCGATACCACTGGTTGGTTCAAGATATTTGCTG
>613
GGAGTCAGTCCAGGGAAGTATTATACTTACGCAAGCACAAGGAACAACTTGAGATTGATACTGCAAAATCTAATTGAAAATGACTCTGGGGTCTATTACTGTGCCACCTGGGACGGGCCAAAAGTCCCGAGGCGATACCACTGGTTGGTTCAAGATATTTGCTG
>614
GGAGTCAGTCCAGGGAAGTATTATACTTACGCAAGCACAAGGAACAACTTGAGATTGATACTGCAAAATCTAATTGAAAATGACTCTGGGGTCTATTACTGTGCCACCTGGGACGGGCCAAAAGTCCCGAGGCGATACCACTGGTTGGTTCAAGATATTTGCTG
>615
GGAGTCAGTCCAGGGAAGTATTATACTTACGCAAGCACAAGGAACAACTTGAGATTGATACTGCAAAATCTAATTGAAAATGACTCTGGGGTCTATTACTGTGCCACCTGGGACGGGCCAAAAGTCCCGAGGCGATACCACTGGTTGGTTCAAGATATTTGCTG
>616
GGAGTCAGTCCAGGGAAGTATTATACTTACGCAAGCACAAGGAACAACTTGAGATTGATACTGCAAAATCTAATTGAAAATGACTCTGGGGTCTATTACTGTGCCACCTGGGACGGGCCAAAAGTCCCGAGGCGATACCACTGGTTGGTTCAAGATATTTGCTG
>617
GGAGTCAGTCCAGGGAAGTATTATACTTACGCAAGCACAAGGAACAACTTGAGATTGATACTGCAAAATCTAATTGAAAATGACTCTGGGGTCTATTACTGTGCCACCTGGGACGGGCCAAAAGTCCCGAGGCGATACCACTGGTTGGTTCAAGATATTTGCTG
>618
GGAGTCAGTCCAGGGAAGTATTATACTTACGCAAGCACAAGGAACAACTTGAGATTGATACTGCAAAATCTAATTGAAAATGACTCTGGGGTCTATTACTGTGCCACCTGGGACGGGCCAAAAGTCCCGAGGCGATACCACTGGTTGGTTCAAGATATTTGCTG
>619
GGAGTCAGTCCAGGGAAGTATTATACTTACGCAAGCACAAGGAACAACTTGAGATTGATACTGCAAAATCTAATTGAAAATGACTCTGGGGTCTATTACTGTGCCACCTGGGACGGGCCAAAAGTCCCGAGGCGATACCACTGGTTGGTTCAAGATATTTGCTG
>620
GGAGTCAGTCCAGGGAAGTATTATACTTACGCAAGCACAAGGAACAACTTGAGATTGATACTGCAAAATCTAATTGAAAATGACTCTGGGGTCTATTACTGTGCCACCTGGGACGGGCCAAAAGTCCCGAGGCGATACCACTGGTTGGTTCAAGATATTTGCTG
>621
GGAGTCAGTCCAGGGAAGTATTATACTTACGCAAGCACAAGGAACAACTTGAGATTGATACTGCAAAATCTAATTGAAAATGACTCTGGGGTCTATTACTGTGCCACCTGGGACGGGCCAAAAGTCCCGAGGCGATACCACTGGTTGGTTCAAGATATTTGCTG
>622
GGAGTCAGTCCAGGGAAGTATTATACTTACGCAAGCACAAGGAACAACTTGAGATTGATACTGCAAAATCTAATTGAAAATGACTCTGGGGTCTATTACTGTGCCACCTGGGACGGGCCAAAAGTCCCGAGGCGATACCACTGGTTGGTTCAAGATATTTGCTG
>623
GGAGTCAGTCCAGGGAAGTATTATACTTACGCAAGCACAAGGAACAACTTGAGATTGATACTGCAAAATCTAATTGAAAATGACTCTGGGGTCTATTACTGTGCCACCTGGGACGGGCCAAAAGTCCCGAGGCGATACCACTGGTTGGTTCAAGATATTTGCTG
>624
GGAGTCAGTCCAGGGAAGTATTATACTTACGCAAGCACAAGGAACAACTTGAGATTGATACTGCAAAATCTAATTGAAAATGACTCTGGGGTCTATTACTGTGCCACCTGGGACGGGCCAAAAGTCCCGAGGCGATACCACTGGTTGGTTCAAGATATTTGCTG
>625
GGAGTCAGTCCAGGGAAGTATTATACTTACGCAAGCACAAGGAACAACTTGAGATTGATACTGCAAAATCTAATTGAAAATGACTCTGGGGTCTATTACTGTGCCACCTGGGACGGGCCAAAAGTCCCGAGGCGATACCACTGGTTGGTTCAAGATATTTGCTG
>626
GGAGTCAGTCCAGGGAAGTATTATACTTACGCAAGCACAAGGAACAACTTGAGATTGATACTGCAAAATCTAATTGAAAATGACTCTGGGGTCTATTACTGTGCCACCTGGGACGGGCCAAAAGTCCCGAGGCGATACCACTGGTTGGTTCAAGATATTTGCTG
>627
GGAGTCAGTCCAGGGAAGTATTATACTTACGCAAGCACAAGGAACAACTTGAGATTGATACTGCAAAATCTAATTGAAAATGACTCTGGGGTCTATTACTGTGCCACCTGGGACGGGCCAAAAGTCCCGAGGCGATACCACTGGTTGGTTCAAGATATTTGCTG
>628
GGAGTCAGTCCAGGGAAGTATTATACTTACGCAAGCACAAGGAACAACTTGAGATTGATACTGCAAAATCTAATTGAAAATGACTCTGGGGTCTATTACTGTGCCACCTGGGACGGGCCAAAAGTCCCGAGGCGATACCACTGGTTGGTTCAAGATATTTGCTG
>629
GGAGTCAGTCCAGGGAAGTATTATACTTACGCAAGCACAAGGAACAACTTGAGATTGATACTGCAAAATCTAATTGAAAATGACTCTGGGGTCTATTACTGTGCCACCTGGGACGGGCCAAAAGTCCCGAGGCGATACCACTGGTTGGTTCAAGATATTTGCTG
>630
GGAGTCAGTCCAGGGAAGTATTATACTTACGCAAGCACAAGGAACAACTTGAGATTGATACTGCAAAATCTAATTGAAAATGACTCTGGGGTCTATTACTGTGCCACCTGGGACGGGCCAAAAGTCCCGAGGCGATACCACTGGTTGGTTCAAGATATTTGCTG
>631
GGAGTCAGTCCAGGGAAGTATTATACTTACGCAAGCACAAGGAACAACTTGAGATTGATACTGCAAAATCTAATTGAAAATGACTCTGGGGTCTATTACTGTGCCACCTGGGACGGGCCAAAAGTCCCGAGGCGATACCACTGGTTGGTTCAAGATATTTGCTG
>632
GGAGTCAGTCCAGGGAAGTATTATACTTACGCAAGCACAAGGAACAACTTGAGATTGATACTGCAAAATCTAATTGAAAATGACTCTGGGGTCTATTACTGTGCCACCTGGGACGGGCCAAAAGTCCCGAGGCGATACCACTGGTTGGTTCAAGATATTTGCTG
>633
GGAGTCAGTCCAGGGAAGTATTATACTTACGCAAGCACAAGGAACAACTTGAGATTGATACTGCAAAATCTAATTGAAAATGACTCTGGGGTCTATTACTGTGCCACCTGGGACGGGCCAAAAGTCCCGAGGCGATACCACTGGTTGGTTCAAGATATTTGCTG
>634
GGAGTCAGTCCAGGGAAGTATTATACTTACGCAAGCACAAGGAACAACTTGAGATTGATACTGCAAAATCTAATTGAAAATGACTCTGGGGTCTATTACTGTGCCACCTGGGACGGGCCAAAAGTCCCGAGGCGATACCACTGGTTGGTTCAAGATATTTGCTG
>635
GGAGTCAGTCCAGGGAAGTATTATACTTACGCAAGCACAAGGAACAACTTGAGATTGATACTGCAAAATCTAATTGAAAATGACTCTGGGGTCTATTACTGTGCCACCTGGGACGGGCCAAAAGTCCCGAGGCGATACCACTGGTTGGTTCAAGATATTTGCTG
>636
GGAGTCAGTCCAGGGAAGTATTATACTTACGCAAGCACAAGGAACAACTTGAGATTGATACTGCAAAATCTAATTGAAAATGACTCTGGGGTCTATTACTGTGCCACCTGGGACGGGCCAAAAGTCCCGAGGCGATACCACTGGTTGGTTCAAGATATTTGCTG
>637
GGAGTCAGTCCAGGGAAGTATTATACTTACGCAAGCACAAGGAACAACTTGAGATTGATACTGCAAAATCTAATTGAAAATGACTCTGGGGTCTATTACTGTGCCACCTGGGACGGGCCAAAAGTCCCGAGGCGATACCACTGGTTGGTTCAAGATATTTGCTG
>638
GGAGTCAGTCCAGGGAAGTATTATACTTACGCAAGCACAAGGAACAACTTGAGATTGATACTGCAAAATCTAATTGAAAATGACTCTGGGGTCTATTACTGTGCCACCTGGGACGGGCCAAAAGTCCCGAGGCGATACCACTGGTTGGTTCAAGATATTTGCTG
>639
GGAGTCAGTCCAGGGAAGTATTATACTTACGCAAGCACAAGGAACAACTTGAGATTGATACTGCAAAATCTAATTGAAAATGACTCTGGGGTCTATTACTGTGCCACCTGGGACGGGCCAAAAGTCCCGAGGCGATACCACTGGTTGGTTCAAGATATTTGCTG
>640
GGAGTCAGTCCAGGGAAGTATTATACTTACGCAAGCACAAGGAACAACTTGAGATTGATACTGCAAAATCTAATTGAAAATGACTCTGGGGTCTATTACTGTGCCACCTGGGACGGGCCAAAAGTCCCGAGGCGATACCACTGGTTGGTTCAAGATATTTGCTG
>641
GGAGTCAGTCCAGGGAAGTATTATACTTACGCAAGCACAAGGAACAACTTGAGATTGATACTGCAAAATCTAATTGAAAATGACTCTGGGGTCTATTACTGTGCCACCTGGGACGGGCCAAAAGTCCCGAGGCGATACCACTGGTTGGTTCAAGATATTTGCTG
>642
GGAGTCAGTCCAGGGAAGTATTATACTTACGCAAGCACAAGGAACAACTTGAGATTGATACTGCAAAATCTAATTGAAAATGACTCTGGGGTCTATTACTGTGCCACCTGGGACGGGCCAAAAGTCCCGAGGCGATACCACTGGTTGGTTCAAGATATTTGCTG
>643
GGAGTCAGTCCAGGGAAGTATTATACTTACGCAAGCACAAGGAACAACTTGAGATTGATACTGCAAAATCTAATTGAAAATGACTCTGGGGTCTATTACTGTGCCACCTGGGACGGGCCAAAAGTCCCGAGGCGATACCACTGGTTGGTTCAAGATATTTGCTG
>644
GGAGTCAGTCCAGGGAAGTATTATACTTACGCAAGCACAAGGAACAACTTGAGATTGATACTGCAAAATCTAATTGAAAATGACTCTGGGGTCTATTACTGTGCCACCTGGGACGGGCCAAAAGTCCCGAGGCGATACCACTGGTTGGTTCAAGATATTTGCTG
>645
GGAGTCAGTCCAGGGAAGTATTATACTTACGCAAGCACAAGGAACAACTTGAGATTGATACTGCAAAATCTAATTGAAAATGACTCTGGGGTCTATTACTGTGCCACCTGGGACGGGCCAAAAGTCCCGAGGCGATACCACTGGTTGGTTCAAGATATTTGCTG
>646
GGAGTCAGTCCAGGGAAGTATTATACTTACGCAAGCACAAGGAACAACTTGAGATTGATACTGCAAAATCTAATTGAAAATGACTCTGGGGTCTATTACTGTGCCACCTGGGACGGGCCAAAAGTCCCGAGGCGATACCACTGGTTGGTTCAAGATATTTGCTG
>647
GGAGTCAGTCCAGGGAAGTATTATACTTACGCAAGCACAAGGAACAACTTGAGATTGATACTGCAAAATCTAATTGAAAATGACTCTGGGGTCTATTACTGTGCCACCTGGGACGGGCCAAAAGTCCCGAGGCGATACCACTGGTTGGTTCAAGATATTTGCTG
>648
GGAGTCAGTCCAGGGAAGTATTATACTTACGCAAGCACAAGGAACAACTTGAGATTGATACTGCAAAATCTAATTGAAAATGACTCTGGGGTCTATTACTGTGCCACCTGGGACGGGCCAAAAGTCCCGAGGCGATACCACTGGTTGGTTCAAGATATTTGCTG
>649
GGAGTCAGTCCAGGGAAGTATTATACTTACGCAAGCACAAGGAACAACTTGAGATTGATACTGCAAAATCTAATTGAAAATGACTCTGGGGTCTATTACTGTGCCACCTGGGACGGGCCAAAAGTCCCGAGGCGATACCACTGGTTGGTTCAAGATATTTGCTG
>650
GGAGTCAGTCCAGGGAAGTATTATACTTACGCAAGCACAAGGAACAACTTGAGATTGATACTGCAAAATCTAATTGAAAATGACTCTGGGGTCTATTACTGTGCCACCTGGGACGGGCCAAAAGTCCCGAGGCGATACCACTGGTTGGTTCAAGATATTTGCTG
>651
GGAGTCAGTCCAGGGAAGTATTATACTTACGCAAGCACAAGGAACAACTTGAGATTGATACTGCAAAATCTAATTGAAAATGACTCTGGGGTCTATTACTGTGCCACCTGGGACGGGCCAAAAGTCCCGAGGCGATACCACTGGTTGGTTCAAGATATTTGCTG
>652
GGAGTCAGTCCAGGGAAGTATTATACTTACGCAAGCACAAGGAACAACTTGAGATTGATACTGCAAAATCTAATTGAAAATGACTCTGGGGTCTATTACTGTGCCACCTGGGACGGGCCAAAAGTCCCGAGGCGATACCACTGGTTGGTTCAAGATATTTGCTG
>653
GGAGTCAGTCCAGGGAAGTATTATACTTACGCAAGCACAAGGAACAACTTGAGATTGATACTGCAAAATCTAATTGAAAATGACTCTGGGGTCTATTACTGTGCCACCTGGGACGGGCCAAAAGTCCCGAGGCGATACCACTGGTTGGTTCAAGATATTTGCTG
>654
GGAGTCAGTCCAGGGAAGTATTATACTTACGCAAGCACAAGGAACAACTTGAGATTGATACTGCAAAATCTAATTGAAAATGACTCTGGGGTCTATTACTGTGCCACCTGGGACGGGCCAAAAGTCCCGAGGCGATACCACTGGTTGGTTCAAGATATTTGCTG
>655
GGAGTCAGTCCAGGGAAGTATTATACTTACGCAAGCACAAGGAACAACTTGAGATTGATACTGCAAAATCTAATTGAAAATGACTCTGGGGTCTATTACTGTGCCACCTGGGACGGGCCAAAAGTCCCGAGGCGATACCACTGGTTGGTTCAAGATATTTGCTG
>656
GGAGTCAGTCCAGGGAAGTATTATACTTACGCAAGCACAAGGAACAACTTGAGATTGATACTGCAAAATCTAATTGAAAATGACTCTGGGGTCTATTACTGTGCCACCTGGGACGGGCCAAAAGTCCCGAGGCGATACCACTGGTTGGTTCAAGATATTTGCTG
>657
GGAGTCAGTCCAGGGAAGTATTATACTTACGCAAGCACAAGGAACAACTTGAGATTGATACTGCAAAATCTAATTGAAAATGACTCTGGGGTCTATTACTGTGCCACCTGGGACGGGCCAAAAGTCCCGAGGCGATACCACTGGTTGGTTCAAGATATTTGCTG
>658
GGAGTCAGTCCAGGGAAGTATTATACTTACGCAAGCACAAGGAACAACTTGAGATTGATACTGCAAAATCTAATTGAAAATGACTCTGGGGTCTATTACTGTGCCACCTGGGACGGGCCAAAAGTCCCGAGGCGATACCACTGGTTGGTTCAAGATATTTGCTG
>659
GGAGTCAGTCCAGGGAAGTATTATACTTACGCAAGCACAAGGAACAACTTGAGATTGATACTGCAAAATCTAATTGAAAATGACTCTGGGGTCTATTACTGTGCCACCTGGGACGGGCCAAAAGTCCCGAGGCGATACCACTGGTTGGTTCAAGATATTTGCTG
>660
GGAGTCAGTCCAGGGAAGTATTATACTTACGCAAGCACAAGGAACAACTTGAGATTGATACTGCAAAATCTAATTGAAAATGACTCTGGGGTCTATTACTGTGCCACCTGGGACGGGCCAAAAGTCCCGAGGCGATACCACTGGTTGGTTCAAGATATTTGCTG
>661
GGAGTCAGTCCAGGGAAGTATTATACTTACGCAAGCACAAGGAACAACTTGAGATTGATACTGCAAAATCTAATTGAAAATGACTCTGGGGTCTATTACTGTGCCACCTGGGACGGGCCAAAAGTCCCGAGGCGATACCACTGGTTGGTTCAAGATATTTGCTG
>662
GGAGTCAGTCCAGGGAAGTATTATACTTACGCAAGCACAAGGAACAACTTGAGATTGATACTGCAAAATCTAATTGAAAATGACTCTGGGGTCTATTACTGTGCCACCTGGGACGGGCCAAAAGTCCCGAGGCGATACCACTGGTTGGTTCAAGATATTTGCTG
>663
GGAGTCAGTCCAGGGAAGTATTATACTTACGCAAGCACAAGGAACAACTTGAGATTGATACTGCAAAATCTAATTGAAAATGACTCTGGGGTCTATTACTGTGCCACCTGGGACGGGCCAAAAGTCCCGAGGCGATACCACTGGTTGGTTCAAGATATTTGCTG
>664
GGAGTCAGTCCAGGGAAGTATTATACTTACGCAAGCACAAGGAACAACTTGAGATTGATACTGCAAAATCTAATTGAAAATGACTCTGGGGTCTATTACTGTGCCACCTGGGACGGGCCAAAAGTCCCGAGGCGATACCACTGGTTGGTTCAAGATATTTGCTG
>665
GGAGTCAGTCCAGGGAAGTATTATACTTACGCAAGCACAAGGAACAACTTGAGATTGATACTGCAAAATCTAATTGAAAATGACTCTGGGGTCTATTACTGTGCCACCTGGGACGGGCCAAAAGTCCCGAGGCGATACCACTGGTTGGTTCAAGATATTTGCTG
>666
GGAGTCAGTCCAGGGAAGTATTATACTTACGCAAGCACAAGGAACAACTTGAGATTGATACTGCAAAATCTAATTGAAAATGACTCTGGGGTCTATTACTGTGCCACCTGGGACGGGCCAAAAGTCCCGAGGCGATACCACTGGTTGGTTCAAGATATTTGCTG
>667
GGAGTCAGTCCAGGGAAGTATTATACTTACGCAAGCACAAGGAACAACTTGAGATTGATACTGCAAAATCTAATTGAAAATGACTCTGGGGTCTATTACTGTGCCACCTGGGACGGGCCAAAAGTCCCGAGGCGATACCACTGGTTGGTTCAAGATATTTGCTG
>668
GGAGTCAGTCCAGGGAAGTATTATACTTACGCAAGCACAAGGAACAACTTGAGATTGATACTGCAAAATCTAATTGAAAATGACTCTGGGGTCTATTACTGTGCCACCTGGGACGGGCCAAAAGTCCCGAGGCGATACCACTGGTTGGTTCAAGATATTTGCTG
>669
GGAGTCAGTCCAGGGAAGTATTATACTTACGCAAGCACAAGGAACAACTTGAGATTGATACTGCAAAATCTAATTGAAAATGACTCTGGGGTCTATTACTGTGCCACCTGGGACGGGCCAAAAGTCCCGAGGCGATACCACTGGTTGGTTCAAGATATTTGCTG
>670
GGAGTCAGTCCAGGGAAGTATTATACTTACGCAAGCACAAGGAACAACTTGAGATTGATACTGCAAAATCTAATTGAAAATGACTCTGGGGTCTATTACTGTGCCACCTGGGACGGGCCAAAAGTCCCGAGGCGATACCACTGGTTGGTTCAAGATATTTGCTG
>671
GGAGTCAGTCCAGGGAAGTATTATACTTACGCAAGCACAAGGAACAACTTGAGATTGATACTGCAAAATCTAATTGAAAATGACTCTGGGGTCTATTACTGTGCCACCTGGGACGGGCCAAAAGTCCCGAGGCGATACCACTGGTTGGTTCAAGATATTTGCTG
>672
GGAGTCAGTCCAGGGAAGTATTATACTTACGCAAGCACAAGGAACAACTTGAGATTGATACTGCAAAATCTAATTGAAAATGACTCTGGGGTCTATTACTGTGCCACCTGGGACGGGCCAAAAGTCCCGAGGCGATACCACTGGTTGGTTCAAGATATTTGCTG
>673
GGAGTCAGTCCAGGGAAGTATTATACTTACGCAAGCACAAGGAACAACTTGAGATTGATACTGCAAAATCTAATTGAAAATGACTCTGGGGTCTATTACTGTGCCACCTGGGACGGGCCAAAAGTCCCGAGGCGATACCACTGGTTGGTTCAAGATATTTGCTG
>674
GGAGTCAGTCCAGGGAAGTATTATACTTACGCAAGCACAAGGAACAACTTGAGATTGATACTGCAAAATCTAATTGAAAATGACTCTGGGGTCTATTACTGTGCCACCTGGGACGGGCCAAAAGTCCCGAGGCGATACCACTGGTTGGTTCAAGATATTTGCTG
>675
GGAGTCAGTCCAGGGAAGTATTATACTTACGCAAGCACAAGGAACAACTTGAGATTGATACTGCAAAATCTAATTGAAAATGACTCTGGGGTCTATTACTGTGCCACCTGGGACGGGCCAAAAGTCCCGAGGCGATACCACTGGTTGGTTCAAGATATTTGCTG
>676
GGAGTCAGTCCAGGGAAGTATTATACTTACGCAAGCACAAGGAACAACTTGAGATTGATACTGCAAAATCTAATTGAAAATGACTCTGGGGTCTATTACTGTGCCACCTGGGACGGGCCAAAAGTCCCGAGGCGATACCACTGGTTGGTTCAAGATATTTGCTG
>677
GGAGTCAGTCCAGGGAAGTATTATACTTACGCAAGCACAAGGAACAACTTGAGATTGATACTGCAAAATCTAATTGAAAATGACTCTGGGGTCTATTACTGTGCCACCTGGGACGGGCCAAAAGTCCCGAGGCGATACCACTGGTTGGTTCAAGATATTTGCTG
>678
GGAGTCAGTCCAGGGAAGTATTATACTTACGCAAGCACAAGGAACAACTTGAGATTGATACTGCAAAATCTAATTGAAAATGACTCTGGGGTCTATTACTGTGCCACCTGGGACGGGCCAAAAGTCCCGAGGCGATACCACTGGTTGGTTCAAGATATTTGCTG
>679
GGAGTCAGTCCAGGGAAGTATTATACTTACGCAAGCACAAGGAACAACTTGAGATTGATACTGCAAAATCTAATTGAAAATGACTCTGGGGTCTATTACTGTGCCACCTGGGACGGGCCAAAAGTCCCGAGGCGATACCACTGGTTGGTTCAAGATATTTGCTG
>680
GGAGTCAGTCCAGGGAAGTATTATACTTACGCAAGCACAAGGAACAACTTGAGATTGATACTGCAAAATCTAATTGAAAATGACTCTGGGGTCTATTACTGTGCCACCTGGGACGGGCCAAAAGTCCCGAGGCGATACCACTGGTTGGTTCAAGATATTTGCTG
>681
GGAGTCAGTCCAGGGAAGTATTATACTTACGCAAGCACAAGGAACAACTTGAGATTGATACTGCAAAATCTAATTGAAAATGACTCTGGGGTCTATTACTGTGCCACCTGGGACGGGCCAAAAGTCCCGAGGCGATACCACTGGTTGGTTCAAGATATTTGCTG
>682
GGAGTCAGTCCAGGGAAGTATTATACTTACGCAAGCACAAGGAACAACTTGAGATTGATACTGCAAAATCTAATTGAAAATGACTCTGGGGTCTATTACTGTGCCACCTGGGACGGGCCAAAAGTCCCGAGGCGATACCACTGGTTGGTTCAAGATATTTGCTG
>683
GGAGTCAGTCCAGGGAAGTATTATACTTACGCAAGCACAAGGAACAACTTGAGATTGATACTGCAAAATCTAATTGAAAATGACTCTGGGGTCTATTACTGTGCCACCTGGGACGGGCCAAAAGTCCCGAGGCGATACCACTGGTTGGTTCAAGATATTTGCTG
>684
GGAGTCAGTCCAGGGAAGTATTATACTTACGCAAGCACAAGGAACAACTTGAGATTGATACTGCAAAATCTAATTGAAAATGACTCTGGGGTCTATTACTGTGCCACCTGGGACGGGCCAAAAGTCCCGAGGCGATACCACTGGTTGGTTCAAGATATTTGCTG
>685
GGAGTCAGTCCAGGGAAGTATTATACTTACGCAAGCACAAGGAACAACTTGAGATTGATACTGCAAAATCTAATTGAAAATGACTCTGGGGTCTATTACTGTGCCACCTGGGACGGGCCAAAAGTCCCGAGGCGATACCACTGGTTGGTTCAAGATATTTGCTG
>686
GGAGTCAGTCCAGGGAAGTATTATACTTACGCAAGCACAAGGAACAACTTGAGATTGATACTGCAAAATCTAATTGAAAATGACTCTGGGGTCTATTACTGTGCCACCTGGGACGGGCCAAAAGTCCCGAGGCGATACCACTGGTTGGTTCAAGATATTTGCTG
>687
GGAGTCAGTCCAGGGAAGTATTATACTTACGCAAGCACAAGGAACAACTTGAGATTGATACTGCAAAATCTAATTGAAAATGACTCTGGGGTCTATTACTGTGCCACCTGGGACGGGCCAAAAGTCCCGAGGCGATACCACTGGTTGGTTCAAGATATTTGCTG
>688
GGAGTCAGTCCAGGGAAGTATTATACTTACGCAAGCACAAGGAACAACTTGAGATTGATACTGCAAAATCTAATTGAAAATGACTCTGGGGTCTATTACTGTGCCACCTGGGACGGGCCAAAAGTCCCGAGGCGATACCACTGGTTGGTTCAAGATATTTGCTG
>689
GGAGTCAGTCCAGGGAAGTATTATACTTACGCAAGCACAAGGAACAACTTGAGATTGATACTGCAAAATCTAATTGAAAATGACTCTGGGGTCTATTACTGTGCCACCTGGGACGGGCCAAAAGTCCCGAGGCGATACCACTGGTTGGTTCAAGATATTTGCTG
>690
GGAGTCAGTCCAGGGAAGTATTATACTTACGCAAGCACAAGGAACAACTTGAGATTGATACTGCAAAATCTAATTGAAAATGACTCTGGGGTCTATTACTGTGCCACCTGGGACGGGCCAAAAGTCCCGAGGCGATACCACTGGTTGGTTCAAGATATTTGCTG
>691
GGAGTCAGTCCAGGGAAGTATTATACTTACGCAAGCACAAGGAACAACTTGAGATTGATACTGCAAAATCTAATTGAAAATGACTCTGGGGTCTATTACTGTGCCACCTGGGACGGGCCAAAAGTCCCGAGGCGATACCACTGGTTGGTTCAAGATATTTGCTG
>692
GGAGTCAGTCCAGGGAAGTATTATACTTACGCAAGCACAAGGAACAACTTGAGATTGATACTGCAAAATCTAATTGAAAATGACTCTGGGGTCTATTACTGTGCCACCTGGGACGGGCCAAAAGTCCCGAGGCGATACCACTGGTTGGTTCAAGATATTTGCTG
>693
GGAGTCAGTCCAGGGAAGTATTATACTTACGCAAGCACAAGGAACAACTTGAGATTGATACTGCAAAATCTAATTGAAAATGACTCTGGGGTCTATTACTGTGCCACCTGGGACGGGCCAAAAGTCCCGAGGCGATACCACTGGTTGGTTCAAGATATTTGCTG
>694
GGAGTCAGTCCAGGGAAGTATTATACTTACGCAAGCACAAGGAACAACTTGAGATTGATACTGCAAAATCTAATTGAAAATGACTCTGGGGTCTATTACTGTGCCACCTGGGACGGGCCAAAAGTCCCGAGGCGATACCACTGGTTGGTTCAAGATATTTGCTG
>695
GGAGTCAGTCCAGGGAAGTATTATACTTACGCAAGCACAAGGAACAACTTGAGATTGATACTGCAAAATCTAATTGAAAATGACTCTGGGGTCTATTACTGTGCCACCTGGGACGGGCCAAAAGTCCCGAGGCGATACCACTGGTTGGTTCAAGATATTTGCTG
>696
GGAGTCAGTCCAGGGAAGTATTATACTTACGCAAGCACAAGGAACAACTTGAGATTGATACTGCAAAATCTAATTGAAAATGACTCTGGGGTCTATTACTGTGCCACCTGGGACGGGCCAAAAGTCCCGAGGCGATACCACTGGTTGGTTCAAGATATTTGCTG
>697
GGAGTCAGTCCAGGGAAGTATTATACTTACGCAAGCACAAGGAACAACTTGAGATTGATACTGCAAAATCTAATTGAAAATGACTCTGGGGTCTATTACTGTGCCACCTGGGACGGGCCAAAAGTCCCGAGGCGATACCACTGGTTGGTTCAAGATATTTGCTG
>698
GGAGTCAGTCCAGGGAAGTATTATACTTACGCAAGCACAAGGAACAACTTGAGATTGATACTGCAAAATCTAATTGAAAATGACTCTGGGGTCTATTACTGTGCCACCTGGGACGGGCCAAAAGTCCCGAGGCGATACCACTGGTTGGTTCAAGATATTTGCTG
>699
GGAGTCAGTCCAGGGAAGTATTATACTTACGCAAGCACAAGGAACAACTTGAGATTGATACTGCAAAATCTAATTGAAAATGACTCTGGGGTCTATTACTGTGCCACCTGGGACGGGCCAAAAGTCCCGAGGCGATACCACTGGTTGGTTCAAGATATTTGCTG
>700
GGAGTCAGTCCAGGGAAGTATTATACTTACGCAAGCACAAGGAACAACTTGAGATTGATACTGCAAAATCTAATTGAAAATGACTCTGGGGTCTATTACTGTGCCACCTGGGACGGGCCAAAAGTCCCGAGGCGATACCACTGGTTGGTTCAAGATATTTGCTG
>701
GGAGTCAGTCCAGGGAAGTATTATACTTACGCAAGCACAAGGAACAACTTGAGATTGATACTGCAAAATCTAATTGAAAATGACTCTGGGGTCTATTACTGTGCCACCTGGGACGGGCCAAAAGTCCCGAGGCGATACCACTGGTTGGTTCAAGATATTTGCTG
>702
GGAGTCAGTCCAGGGAAGTATTATACTTACGCAAGCACAAGGAACAACTTGAGATTGATACTGCAAAATCTAATTGAAAATGACTCTGGGGTCTATTACTGTGCCACCTGGGACGGGCCAAAAGTCCCGAGGCGATACCACTGGTTGGTTCAAGATATTTGCTG
>703
GGAGTCAGTCCAGGGAAGTATTATACTTACGCAAGCACAAGGAACAACTTGAGATTGATACTGCAAAATCTAATTGAAAATGACTCTGGGGTCTATTACTGTGCCACCTGGGACGGGCCAAAAGTCCCGAGGCGATACCACTGGTTGGTTCAAGATATTTGCTG
>704
GGAGTCAGTCCAGGGAAGTATTATACTTACGCAAGCACAAGGAACAACTTGAGATTGATACTGCAAAATCTAATTGAAAATGACTCTGGGGTCTATTACTGTGCCACCTGGGACGGGCCAAAAGTCCCGAGGCGATACCACTGGTTGGTTCAAGATATTTGCTG
>705
GGAGTCAGTCCAGGGAAGTATTATACTTACGCAAGCACAAGGAACAACTTGAGATTGATACTGCAAAATCTAATTGAAAATGACTCTGGGGTCTATTACTGTGCCACCTGGGACGGGCCAAAAGTCCCGAGGCGATACCACTGGTTGGTTCAAGATATTTGCTG
>706
GGAGTCAGTCCAGGGAAGTATTATACTTACGCAAGCACAAGGAACAACTTGAGATTGATACTGCAAAATCTAATTGAAAATGACTCTGGGGTCTATTACTGTGCCACCTGGGACGGGCCAAAAGTCCCGAGGCGATACCACTGGTTGGTTCAAGATATTTGCTG
>707
GGAGTCAGTCCAGGGAAGTATTATACTTACGCAAGCACAAGGAACAACTTGAGATTGATACTGCAAAATCTAATTGAAAATGACTCTGGGGTCTATTACTGTGCCACCTGGGACGGGCCAAAAGTCCCGAGGCGATACCACTGGTTGGTTCAAGATATTTGCTG
>708
GGAGTCAGTCCAGGGAAGTATTATACTTACGCAAGCACAAGGAACAACTTGAGATTGATACTGCAAAATCTAATTGAAAATGACTCTGGGGTCTATTACTGTGCCACCTGGGACGGGCCAAAAGTCCCGAGGCGATACCACTGGTTGGTTCAAGATATTTGCTG
>709
GGAGTCAGTCCAGGGAAGTATTATACTTACGCAAGCACAAGGAACAACTTGAGATTGATACTGCAAAATCTAATTGAAAATGACTCTGGGGTCTATTACTGTGCCACCTGGGACGGGCCAAAAGTCCCGAGGCGATACCACTGGTTGGTTCAAGATATTTGCTG
>710
GGAGTCAGTCCAGGGAAGTATTATACTTACGCAAGCACAAGGAACAACTTGAGATTGATACTGCAAAATCTAATTGAAAATGACTCTGGGGTCTATTACTGTGCCACCTGGGACGGGCCAAAAGTCCCGAGGCGATACCACTGGTTGGTTCAAGATATTTGCTG
>711
GGAGTCAGTCCAGGGAAGTATTATACTTACGCAAGCACAAGGAACAACTTGAGATTGATACTGCAAAATCTAATTGAAAATGACTCTGGGGTCTATTACTGTGCCACCTGGGACGGGCCAAAAGTCCCGAGGCGATACCACTGGTTGGTTCAAGATATTTGCTG
>712
GGAGTCAGTCCAGGGAAGTATTATACTTACGCAAGCACAAGGAACAACTTGAGATTGATACTGCAAAATCTAATTGAAAATGACTCTGGGGTCTATTACTGTGCCACCTGGGACGGGCCAAAAGTCCCGAGGCGATACCACTGGTTGGTTCAAGATATTTGCTG
>713
GGAGTCAGTCCAGGGAAGTATTATACTTACGCAAGCACAAGGAACAACTTGAGATTGATACTGCAAAATCTAATTGAAAATGACTCTGGGGTCTATTACTGTGCCACCTGGGACGGGCCAAAAGTCCCGAGGCGATACCACTGGTTGGTTCAAGATATTTGCTG
>714
GGAGTCAGTCCAGGGAAGTATTATACTTACGCAAGCACAAGGAACAACTTGAGATTGATACTGCAAAATCTAATTGAAAATGACTCTGGGGTCTATTACTGTGCCACCTGGGACGGGCCAAAAGTCCCGAGGCGATACCACTGGTTGGTTCAAGATATTTGCTG
>715
GGAGTCAGTCCAGGGAAGTATTATACTTACGCAAGCACAAGGAACAACTTGAGATTGATACTGCAAAATCTAATTGAAAATGACTCTGGGGTCTATTACTGTGCCACCTGGGACGGGCCAAAAGTCCCGAGGCGATACCACTGGTTGGTTCAAGATATTTGCTG
>716
GGAGTCAGTCCAGGGAAGTATTATACTTACGCAAGCACAAGGAACAACTTGAGATTGATACTGCAAAATCTAATTGAAAATGACTCTGGGGTCTATTACTGTGCCACCTGGGACGGGCCAAAAGTCCCGAGGCGATACCACTGGTTGGTTCAAGATATTTGCTG
>717
GGAGTCAGTCCAGGGAAGTATTATACTTACGCAAGCACAAGGAACAACTTGAGATTGATACTGCAAAATCTAATTGAAAATGACTCTGGGGTCTATTACTGTGCCACCTGGGACGGGCCAAAAGTCCCGAGGCGATACCACTGGTTGGTTCAAGATATTTGCTG
>718
GGAGTCAGTCCAGGGAAGTATTATACTTACGCAAGCACAAGGAACAACTTGAGATTGATACTGCAAAATCTAATTGAAAATGACTCTGGGGTCTATTACTGTGCCACCTGGGACGGGCCAAAAGTCCCGAGGCGATACCACTGGTTGGTTCAAGATATTTGCTG
>719
GGAGTCAGTCCAGGGAAGTATTATACTTACGCAAGCACAAGGAACAACTTGAGATTGATACTGCAAAATCTAATTGAAAATGACTCTGGGGTCTATTACTGTGCCACCTGGGACGGGCCAAAAGTCCCGAGGCGATACCACTGGTTGGTTCAAGATATTTGCTG
>720
GGAGTCAGTCCAGGGAAGTATTATACTTACGCAAGCACAAGGAACAACTTGAGATTGATACTGCAAAATCTAATTGAAAATGACTCTGGGGTCTATTACTGTGCCACCTGGGACGGGCCAAAAGTCCCGAGGCGATACCACTGGTTGGTTCAAGATATTTGCTG
>721
GGAGTCAGTCCAGGGAAGTATTATACTTACGCAAGCACAAGGAACAACTTGAGATTGATACTGCAAAATCTAATTGAAAATGACTCTGGGGTCTATTACTGTGCCACCTGGGACGGGCCAAAAGTCCCGAGGCGATACCACTGGTTGGTTCAAGATATTTGCTG
>722
GGAGTCAGTCCAGGGAAGTATTATACTTACGCAAGCACAAGGAACAACTTGAGATTGATACTGCAAAATCTAATTGAAAATGACTCTGGGGTCTATTACTGTGCCACCTGGGACGGGCCAAAAGTCCCGAGGCGATACCACTGGTTGGTTCAAGATATTTGCTG
>723
GGAGTCAGTCCAGGGAAGTATTATACTTACGCAAGCACAAGGAACAACTTGAGATTGATACTGCAAAATCTAATTGAAAATGACTCTGGGGTCTATTACTGTGCCACCTGGGACGGGCCAAAAGTCCCGAGGCGATACCACTGGTTGGTTCAAGATATTTGCTG
>724
GGAGTCAGTCCAGGGAAGTATTATACTTACGCAAGCACAAGGAACAACTTGAGATTGATACTGCAAAATCTAATTGAAAATGACTCTGGGGTCTATTACTGTGCCACCTGGGACGGGCCAAAAGTCCCGAGGCGATACCACTGGTTGGTTCAAGATATTTGCTG
>725
GGAGTCAGTCCAGGGAAGTATTATACTTACGCAAGCACAAGGAACAACTTGAGATTGATACTGCAAAATCTAATTGAAAATGACTCTGGGGTCTATTACTGTGCCACCTGGGACGGGCCAAAAGTCCCGAGGCGATACCACTGGTTGGTTCAAGATATTTGCTG
>726
GGAGTCAGTCCAGGGAAGTATTATACTTACGCAAGCACAAGGAACAACTTGAGATTGATACTGCAAAATCTAATTGAAAATGACTCTGGGGTCTATTACTGTGCCACCTGGGACGGGCCAAAAGTCCCGAGGCGATACCACTGGTTGGTTCAAGATATTTGCTG
>727
GGAGTCAGTCCAGGGAAGTATTATACTTACGCAAGCACAAGGAACAACTTGAGATTGATACTGCAAAATCTAATTGAAAATGACTCTGGGGTCTATTACTGTGCCACCTGGGACGGGCCAAAAGTCCCGAGGCGATACCACTGGTTGGTTCAAGATATTTGCTG
>728
GGAGTCAGTCCAGGGAAGTATTATACTTACGCAAGCACAAGGAACAACTTGAGATTGATACTGCAAAATCTAATTGAAAATGACTCTGGGGTCTATTACTGTGCCACCTGGGACGGGCCAAAAGTCCCGAGGCGATACCACTGGTTGGTTCAAGATATTTGCTG
>729
GGAGTCAGTCCAGGGAAGTATTATACTTACGCAAGCACAAGGAACAACTTGAGATTGATACTGCAAAATCTAATTGAAAATGACTCTGGGGTCTATTACTGTGCCACCTGGGACGGGCCAAAAGTCCCGAGGCGATACCACTGGTTGGTTCAAGATATTTGCTG
>730
GGAGTCAGTCCAGGGAAGTATTATACTTACGCAAGCACAAGGAACAACTTGAGATTGATACTGCAAAATCTAATTGAAAATGACTCTGGGGTCTATTACTGTGCCACCTGGGACGGGCCAAAAGTCCCGAGGCGATACCACTGGTTGGTTCAAGATATTTGCTG
>731
GGAGTCAGTCCAGGGAAGTATTATACTTACGCAAGCACAAGGAACAACTTGAGATTGATACTGCAAAATCTAATTGAAAATGACTCTGGGGTCTATTACTGTGCCACCTGGGACGGGCCAAAAGTCCCGAGGCGATACCACTGGTTGGTTCAAGATATTTGCTG
>732
GGAGTCAGTCCAGGGAAGTATTATACTTACGCAAGCACAAGGAACAACTTGAGATTGATACTGCAAAATCTAATTGAAAATGACTCTGGGGTCTATTACTGTGCCACCTGGGACGGGCCAAAAGTCCCGAGGCGATACCACTGGTTGGTTCAAGATATTTGCTG
>733
GGAGTCAGTCCAGGGAAGTATTATACTTACGCAAGCACAAGGAACAACTTGAGATTGATACTGCAAAATCTAATTGAAAATGACTCTGGGGTCTATTACTGTGCCACCTGGGACGGGCCAAAAGTCCCGAGGCGATACCACTGGTTGGTTCAAGATATTTGCTG
>734
GGAGTCAGTCCAGGGAAGTATTATACTTACGCAAGCACAAGGAACAACTTGAGATTGATACTGCAAAATCTAATTGAAAATGACTCTGGGGTCTATTACTGTGCCACCTGGGACGGGCCAAAAGTCCCGAGGCGATACCACTGGTTGGTTCAAGATATTTGCTG
>735
GGAGTCAGTCCAGGGAAGTATTATACTTACGCAAGCACAAGGAACAACTTGAGATTGATACTGCAAAATCTAATTGAAAATGACTCTGGGGTCTATTACTGTGCCACCTGGGACGGGCCAAAAGTCCCGAGGCGATACCACTGGTTGGTTCAAGATATTTGCTG
>736
GGAGTCAGTCCAGGGAAGTATTATACTTACGCAAGCACAAGGAACAACTTGAGATTGATACTGCAAAATCTAATTGAAAATGACTCTGGGGTCTATTACTGTGCCACCTGGGACGGGCCAAAAGTCCCGAGGCGATACCACTGGTTGGTTCAAGATATTTGCTG
>737
GGAGTCAGTCCAGGGAAGTATTATACTTACGCAAGCACAAGGAACAACTTGAGATTGATACTGCAAAATCTAATTGAAAATGACTCTGGGGTCTATTACTGTGCCACCTGGGACGGGCCAAAAGTCCCGAGGCGATACCACTGGTTGGTTCAAGATATTTGCTG
>738
GGAGTCAGTCCAGGGAAGTATTATACTTACGCAAGCACAAGGAACAACTTGAGATTGATACTGCAAAATCTAATTGAAAATGACTCTGGGGTCTATTACTGTGCCACCTGGGACGGGCCAAAAGTCCCGAGGCGATACCACTGGTTGGTTCAAGATATTTGCTG
>739
GGAGTCAGTCCAGGGAAGTATTATACTTACGCAAGCACAAGGAACAACTTGAGATTGATACTGCAAAATCTAATTGAAAATGACTCTGGGGTCTATTACTGTGCCACCTGGGACGGGCCAAAAGTCCCGAGGCGATACCACTGGTTGGTTCAAGATATTTGCTG
>740
GGAGTCAGTCCAGGGAAGTATTATACTTACGCAAGCACAAGGAACAACTTGAGATTGATACTGCAAAATCTAATTGAAAATGACTCTGGGGTCTATTACTGTGCCACCTGGGACGGGCCAAAAGTCCCGAGGCGATACCACTGGTTGGTTCAAGATATTTGCTG
>741
GGAGTCAGTCCAGGGAAGTATTATACTTACGCAAGCACAAGGAACAACTTGAGATTGATACTGCAAAATCTAATTGAAAATGACTCTGGGGTCTATTACTGTGCCACCTGGGACGGGCCAAAAGTCCCGAGGCGATACCACTGGTTGGTTCAAGATATTTGCTG
>742
GGAGTCAGTCCAGGGAAGTATTATACTTACGCAAGCACAAGGAACAACTTGAGATTGATACTGCAAAATCTAATTGAAAATGACTCTGGGGTCTATTACTGTGCCACCTGGGACGGGCCAAAAGTCCCGAGGCGATACCACTGGTTGGTTCAAGATATTTGCTG
>743
GGAGTCAGTCCAGGGAAGTATTATACTTACGCAAGCACAAGGAACAACTTGAGATTGATACTGCAAAATCTAATTGAAAATGACTCTGGGGTCTATTACTGTGCCACCTGGGACGGGCCAAAAGTCCCGAGGCGATACCACTGGTTGGTTCAAGATATTTGCTG
>744
GGAGTCAGTCCAGGGAAGTATTATACTTACGCAAGCACAAGGAACAACTTGAGATTGATACTGCAAAATCTAATTGAAAATGACTCTGGGGTCTATTACTGTGCCACCTGGGACGGGCCAAAAGTCCCGAGGCGATACCACTGGTTGGTTCAAGATATTTGCTG
>745
GGAGTCAGTCCAGGGAAGTATTATACTTACGCAAGCACAAGGAACAACTTGAGATTGATACTGCAAAATCTAATTGAAAATGACTCTGGGGTCTATTACTGTGCCACCTGGGACGGGCCAAAAGTCCCGAGGCGATACCACTGGTTGGTTCAAGATATTTGCTG
>746
GGAGTCAGTCCAGGGAAGTATTATACTTACGCAAGCACAAGGAACAACTTGAGATTGATACTGCAAAATCTAATTGAAAATGACTCTGGGGTCTATTACTGTGCCACCTGGGACGGGCCAAAAGTCCCGAGGCGATACCACTGGTTGGTTCAAGATATTTGCTG
>747
GGAGTCAGTCCAGGGAAGTATTATACTTACGCAAGCACAAGGAACAACTTGAGATTGATACTGCAAAATCTAATTGAAAATGACTCTGGGGTCTATTACTGTGCCACCTGGGACGGGCCAAAAGTCCCGAGGCGATACCACTGGTTGGTTCAAGATATTTGCTG
>748
GGAGTCAGTCCAGGGAAGTATTATACTTACGCAAGCACAAGGAACAACTTGAGATTGATACTGCAAAATCTAATTGAAAATGACTCTGGGGTCTATTACTGTGCCACCTGGGACGGGCCAAAAGTCCCGAGGCGATACCACTGGTTGGTTCAAGATATTTGCTG
>749
GGAGTCAGTCCAGGGAAGTATTATACTTACGCAAGCACAAGGAACAACTTGAGATTGATACTGCAAAATCTAATTGAAAATGACTCTGGGGTCTATTACTGTGCCACCTGGGACGGGCCAAAAGTCCCGAGGCGATACCACTGGTTGGTTCAAGATATTTGCTG
>750
GGAGTCAGTCCAGGGAAGTATTATACTTACGCAAGCACAAGGAACAACTTGAGATTGATACTGCAAAATCTAATTGAAAATGACTCTGGGGTCTATTACTGTGCCACCTGGGACGGGCCAAAAGTCCCGAGGCGATACCACTGGTTGGTTCAAGATATTTGCTG
>751
GGAGTCAGTCCAGGGAAGTATTATACTTACGCAAGCACAAGGAACAACTTGAGATTGATACTGCAAAATCTAATTGAAAATGACTCTGGGGTCTATTACTGTGCCACCTGGGACGGGCCAAAAGTCCCGAGGCGATACCACTGGTTGGTTCAAGATATTTGCTG
>752
GGAGTCAGTCCAGGGAAGTATTATACTTACGCAAGCACAAGGAACAACTTGAGATTGATACTGCAAAATCTAATTGAAAATGACTCTGGGGTCTATTACTGTGCCACCTGGGACGGGCCAAAAGTCCCGAGGCGATACCACTGGTTGGTTCAAGATATTTGCTG
>753
GGAGTCAGTCCAGGGAAGTATTATACTTACGCAAGCACAAGGAACAACTTGAGATTGATACTGCAAAATCTAATTGAAAATGACTCTGGGGTCTATTACTGTGCCACCTGGGACGGGCCAAAAGTCCCGAGGCGATACCACTGGTTGGTTCAAGATATTTGCTG
>754
GGAGTCAGTCCAGGGAAGTATTATACTTACGCAAGCACAAGGAACAACTTGAGATTGATACTGCAAAATCTAATTGAAAATGACTCTGGGGTCTATTACTGTGCCACCTGGGACGGGCCAAAAGTCCCGAGGCGATACCACTGGTTGGTTCAAGATATTTGCTG
>755
GGAGTCAGTCCAGGGAAGTATTATACTTACGCAAGCACAAGGAACAACTTGAGATTGATACTGCAAAATCTAATTGAAAATGACTCTGGGGTCTATTACTGTGCCACCTGGGACGGGCCAAAAGTCCCGAGGCGATACCACTGGTTGGTTCAAGATATTTGCTG
>756
GGAGTCAGTCCAGGGAAGTATTATACTTACGCAAGCACAAGGAACAACTTGAGATTGATACTGCAAAATCTAATTGAAAATGACTCTGGGGTCTATTACTGTGCCACCTGGGACGGGCCAAAAGTCCCGAGGCGATACCACTGGTTGGTTCAAGATATTTGCTG
>757
GGAGTCAGTCCAGGGAAGTATTATACTTACGCAAGCACAAGGAACAACTTGAGATTGATACTGCAAAATCTAATTGAAAATGACTCTGGGGTCTATTACTGTGCCACCTGGGACGGGCCAAAAGTCCCGAGGCGATACCACTGGTTGGTTCAAGATATTTGCTG
>758
GGAGTCAGTCCAGGGAAGTATTATACTTACGCAAGCACAAGGAACAACTTGAGATTGATACTGCAAAATCTAATTGAAAATGACTCTGGGGTCTATTACTGTGCCACCTGGGACGGGCCAAAAGTCCCGAGGCGATACCACTGGTTGGTTCAAGATATTTGCTG
>759
GGAGTCAGTCCAGGGAAGTATTATACTTACGCAAGCACAAGGAACAACTTGAGATTGATACTGCAAAATCTAATTGAAAATGACTCTGGGGTCTATTACTGTGCCACCTGGGACGGGCCAAAAGTCCCGAGGCGATACCACTGGTTGGTTCAAGATATTTGCTG
>760
GGAGTCAGTCCAGGGAAGTATTATACTTACGCAAGCACAAGGAACAACTTGAGATTGATACTGCAAAATCTAATTGAAAATGACTCTGGGGTCTATTACTGTGCCACCTGGGACGGGCCAAAAGTCCCGAGGCGATACCACTGGTTGGTTCAAGATATTTGCTG
>761
GGAGTCAGTCCAGGGAAGTATTATACTTACGCAAGCACAAGGAACAACTTGAGATTGATACTGCAAAATCTAATTGAAAATGACTCTGGGGTCTATTACTGTGCCACCTGGGACGGGCCAAAAGTCCCGAGGCGATACCACTGGTTGGTTCAAGATATTTGCTG
>762
GGAGTCAGTCCAGGGAAGTATTATACTTACGCAAGCACAAGGAACAACTTGAGATTGATACTGCAAAATCTAATTGAAAATGACTCTGGGGTCTATTACTGTGCCACCTGGGACGGGCCAAAAGTCCCGAGGCGATACCACTGGTTGGTTCAAGATATTTGCTG
>763
GGAGTCAGTCCAGGGAAGTATTATACTTACGCAAGCACAAGGAACAACTTGAGATTGATACTGCAAAATCTAATTGAAAATGACTCTGGGGTCTATTACTGTGCCACCTGGGACGGGCCAAAAGTCCCGAGGCGATACCACTGGTTGGTTCAAGATATTTGCTG
>764
GGAGTCAGTCCAGGGAAGTATTATACTTACGCAAGCACAAGGAACAACTTGAGATTGATACTGCAAAATCTAATTGAAAATGACTCTGGGGTCTATTACTGTGCCACCTGGGACGGGCCAAAAGTCCCGAGGCGATACCACTGGTTGGTTCAAGATATTTGCTG
>765
GGAGTCAGTCCAGGGAAGTATTATACTTACGCAAGCACAAGGAACAACTTGAGATTGATACTGCAAAATCTAATTGAAAATGACTCTGGGGTCTATTACTGTGCCACCTGGGACGGGCCAAAAGTCCCGAGGCGATACCACTGGTTGGTTCAAGATATTTGCTG
>766
GGAGTCAGTCCAGGGAAGTATTATACTTACGCAAGCACAAGGAACAACTTGAGATTGATACTGCAAAATCTAATTGAAAATGACTCTGGGGTCTATTACTGTGCCACCTGGGACGGGCCAAAAGTCCCGAGGCGATACCACTGGTTGGTTCAAGATATTTGCTG
>767
GGAGTCAGTCCAGGGAAGTATTATACTTACGCAAGCACAAGGAACAACTTGAGATTGATACTGCAAAATCTAATTGAAAATGACTCTGGGGTCTATTACTGTGCCACCTGGGACGGGCCAAAAGTCCCGAGGCGATACCACTGGTTGGTTCAAGATATTTGCTG
>768
GGAGTCAGTCCAGGGAAGTATTATACTTACGCAAGCACAAGGAACAACTTGAGATTGATACTGCAAAATCTAATTGAAAATGACTCTGGGGTCTATTACTGTGCCACCTGGGACGGGCCAAAAGTCCCGAGGCGATACCACTGGTTGGTTCAAGATATTTGCTG
>769
GGAGTCAGTCCAGGGAAGTATTATACTTACGCAAGCACAAGGAACAACTTGAGATTGATACTGCAAAATCTAATTGAAAATGACTCTGGGGTCTATTACTGTGCCACCTGGGACGGGCCAAAAGTCCCGAGGCGATACCACTGGTTGGTTCAAGATATTTGCTG
>770
GGAGTCAGTCCAGGGAAGTATTATACTTACGCAAGCACAAGGAACAACTTGAGATTGATACTGCAAAATCTAATTGAAAATGACTCTGGGGTCTATTACTGTGCCACCTGGGACGGGCCAAAAGTCCCGAGGCGATACCACTGGTTGGTTCAAGATATTTGCTG
>771
GGAGTCAGTCCAGGGAAGTATTATACTTACGCAAGCACAAGGAACAACTTGAGATTGATACTGCAAAATCTAATTGAAAATGACTCTGGGGTCTATTACTGTGCCACCTGGGACGGGCCAAAAGTCCCGAGGCGATACCACTGGTTGGTTCAAGATATTTGCTG
>772
GGAGTCAGTCCAGGGAAGTATTATACTTACGCAAGCACAAGGAACAACTTGAGATTGATACTGCAAAATCTAATTGAAAATGACTCTGGGGTCTATTACTGTGCCACCTGGGACGGGCCAAAAGTCCCGAGGCGATACCACTGGTTGGTTCAAGATATTTGCTG
>773
GGAGTCAGTCCAGGGAAGTATTATACTTACGCAAGCACAAGGAACAACTTGAGATTGATACTGCAAAATCTAATTGAAAATGACTCTGGGGTCTATTACTGTGCCACCTGGGACGGGCCAAAAGTCCCGAGGCGATACCACTGGTTGGTTCAAGATATTTGCTG
>774
GGAGTCAGTCCAGGGAAGTATTATACTTACGCAAGCACAAGGAACAACTTGAGATTGATACTGCAAAATCTAATTGAAAATGACTCTGGGGTCTATTACTGTGCCACCTGGGACGGGCCAAAAGTCCCGAGGCGATACCACTGGTTGGTTCAAGATATTTGCTG
>775
GGAGTCAGTCCAGGGAAGTATTATACTTACGCAAGCACAAGGAACAACTTGAGATTGATACTGCAAAATCTAATTGAAAATGACTCTGGGGTCTATTACTGTGCCACCTGGGACGGGCCAAAAGTCCCGAGGCGATACCACTGGTTGGTTCAAGATATTTGCTG
>776
GGAGTCAGTCCAGGGAAGTATTATACTTACGCAAGCACAAGGAACAACTTGAGATTGATACTGCAAAATCTAATTGAAAATGACTCTGGGGTCTATTACTGTGCCACCTGGGACGGGCCAAAAGTCCCGAGGCGATACCACTGGTTGGTTCAAGATATTTGCTG
>777
GGAGTCAGTCCAGGGAAGTATTATACTTACGCAAGCACAAGGAACAACTTGAGATTGATACTGCAAAATCTAATTGAAAATGACTCTGGGGTCTATTACTGTGCCACCTGGGACGGGCCAAAAGTCCCGAGGCGATACCACTGGTTGGTTCAAGATATTTGCTG
>778
GGAGTCAGTCCAGGGAAGTATTATACTTACGCAAGCACAAGGAACAACTTGAGATTGATACTGCAAAATCTAATTGAAAATGACTCTGGGGTCTATTACTGTGCCACCTGGGACGGGCCAAAAGTCCCGAGGCGATACCACTGGTTGGTTCAAGATATTTGCTG
>779
GGAGTCAGTCCAGGGAAGTATTATACTTACGCAAGCACAAGGAACAACTTGAGATTGATACTGCAAAATCTAATTGAAAATGACTCTGGGGTCTATTACTGTGCCACCTGGGACGGGCCAAAAGTCCCGAGGCGATACCACTGGTTGGTTCAAGATATTTGCTG
>780
GGAGTCAGTCCAGGGAAGTATTATACTTACGCAAGCACAAGGAACAACTTGAGATTGATACTGCAAAATCTAATTGAAAATGACTCTGGGGTCTATTACTGTGCCACCTGGGACGGGCCAAAAGTCCCGAGGCGATACCACTGGTTGGTTCAAGATATTTGCTG
>781
GGAGTCAGTCCAGGGAAGTATTATACTTACGCAAGCACAAGGAACAACTTGAGATTGATACTGCAAAATCTAATTGAAAATGACTCTGGGGTCTATTACTGTGCCACCTGGGACGGGCCAAAAGTCCCGAGGCGATACCACTGGTTGGTTCAAGATATTTGCTG
>782
GGAGTCAGTCCAGGGAAGTATTATACTTACGCAAGCACAAGGAACAACTTGAGATTGATACTGCAAAATCTAATTGAAAATGACTCTGGGGTCTATTACTGTGCCACCTGGGACGGGCCAAAAGTCCCGAGGCGATACCACTGGTTGGTTCAAGATATTTGCTG
>783
GGAGTCAGTCCAGGGAAGTATTATACTTACGCAAGCACAAGGAACAACTTGAGATTGATACTGCAAAATCTAATTGAAAATGACTCTGGGGTCTATTACTGTGCCACCTGGGACGGGCCAAAAGTCCCGAGGCGATACCACTGGTTGGTTCAAGATATTTGCTG
>784
GGAGTCAGTCCAGGGAAGTATTATACTTACGCAAGCACAAGGAACAACTTGAGATTGATACTGCAAAATCTAATTGAAAATGACTCTGGGGTCTATTACTGTGCCACCTGGGACGGGCCAAAAGTCCCGAGGCGATACCACTGGTTGGTTCAAGATATTTGCTG
>785
GGAGTCAGTCCAGGGAAGTATTATACTTACGCAAGCACAAGGAACAACTTGAGATTGATACTGCAAAATCTAATTGAAAATGACTCTGGGGTCTATTACTGTGCCACCTGGGACGGGCCAAAAGTCCCGAGGCGATACCACTGGTTGGTTCAAGATATTTGCTG
>786
GGAGTCAGTCCAGGGAAGTATTATACTTACGCAAGCACAAGGAACAACTTGAGATTGATACTGCAAAATCTAATTGAAAATGACTCTGGGGTCTATTACTGTGCCACCTGGGACGGGCCAAAAGTCCCGAGGCGATACCACTGGTTGGTTCAAGATATTTGCTG
>787
GGAGTCAGTCCAGGGAAGTATTATACTTACGCAAGCACAAGGAACAACTTGAGATTGATACTGCAAAATCTAATTGAAAATGACTCTGGGGTCTATTACTGTGCCACCTGGGACGGGCCAAAAGTCCCGAGGCGATACCACTGGTTGGTTCAAGATATTTGCTG
>788
GGAGTCAGTCCAGGGAAGTATTATACTTACGCAAGCACAAGGAACAACTTGAGATTGATACTGCAAAATCTAATTGAAAATGACTCTGGGGTCTATTACTGTGCCACCTGGGACGGGCCAAAAGTCCCGAGGCGATACCACTGGTTGGTTCAAGATATTTGCTG
>789
GGAGTCAGTCCAGGGAAGTATTATACTTACGCAAGCACAAGGAACAACTTGAGATTGATACTGCAAAATCTAATTGAAAATGACTCTGGGGTCTATTACTGTGCCACCTGGGACGGGCCAAAAGTCCCGAGGCGATACCACTGGTTGGTTCAAGATATTTGCTG
>790
GGAGTCAGTCCAGGGAAGTATTATACTTACGCAAGCACAAGGAACAACTTGAGATTGATACTGCAAAATCTAATTGAAAATGACTCTGGGGTCTATTACTGTGCCACCTGGGACGGGCCAAAAGTCCCGAGGCGATACCACTGGTTGGTTCAAGATATTTGCTG
>791
GGAGTCAGTCCAGGGAAGTATTATACTTACGCAAGCACAAGGAACAACTTGAGATTGATACTGCAAAATCTAATTGAAAATGACTCTGGGGTCTATTACTGTGCCACCTGGGACGGGCCAAAAGTCCCGAGGCGATACCACTGGTTGGTTCAAGATATTTGCTG
>792
GGAGTCAGTCCAGGGAAGTATTATACTTACGCAAGCACAAGGAACAACTTGAGATTGATACTGCAAAATCTAATTGAAAATGACTCTGGGGTCTATTACTGTGCCACCTGGGACGGGCCAAAAGTCCCGAGGCGATACCACTGGTTGGTTCAAGATATTTGCTG
>793
GGAGTCAGTCCAGGGAAGTATTATACTTACGCAAGCACAAGGAACAACTTGAGATTGATACTGCAAAATCTAATTGAAAATGACTCTGGGGTCTATTACTGTGCCACCTGGGACGGGCCAAAAGTCCCGAGGCGATACCACTGGTTGGTTCAAGATATTTGCTG
>794
GGAGTCAGTCCAGGGAAGTATTATACTTACGCAAGCACAAGGAACAACTTGAGATTGATACTGCAAAATCTAATTGAAAATGACTCTGGGGTCTATTACTGTGCCACCTGGGACGGGCCAAAAGTCCCGAGGCGATACCACTGGTTGGTTCAAGATATTTGCTG
>795
GGAGTCAGTCCAGGGAAGTATTATACTTACGCAAGCACAAGGAACAACTTGAGATTGATACTGCAAAATCTAATTGAAAATGACTCTGGGGTCTATTACTGTGCCACCTGGGACGGGCCAAAAGTCCCGAGGCGATACCACTGGTTGGTTCAAGATATTTGCTG
>796
GGAGTCAGTCCAGGGAAGTATTATACTTACGCAAGCACAAGGAACAACTTGAGATTGATACTGCAAAATCTAATTGAAAATGACTCTGGGGTCTATTACTGTGCCACCTGGGACGGGCCAAAAGTCCCGAGGCGATACCACTGGTTGGTTCAAGATATTTGCTG
>797
GGAGTCAGTCCAGGGAAGTATTATACTTACGCAAGCACAAGGAACAACTTGAGATTGATACTGCAAAATCTAATTGAAAATGACTCTGGGGTCTATTACTGTGCCACCTGGGACGGGCCAAAAGTCCCGAGGCGATACCACTGGTTGGTTCAAGATATTTGCTG
>798
GGAGTCAGTCCAGGGAAGTATTATACTTACGCAAGCACAAGGAACAACTTGAGATTGATACTGCAAAATCTAATTGAAAATGACTCTGGGGTCTATTACTGTGCCACCTGGGACGGGCCAAAAGTCCCGAGGCGATACCACTGGTTGGTTCAAGATATTTGCTG
>799
GGAGTCAGTCCAGGGAAGTATTATACTTACGCAAGCACAAGGAACAACTTGAGATTGATACTGCAAAATCTAATTGAAAATGACTCTGGGGTCTATTACTGTGCCACCTGGGACGGGCCAAAAGTCCCGAGGCGATACCACTGGTTGGTTCAAGATATTTGCTG
>800
GGAGTCAGTCCAGGGAAGTATTATACTTACGCAAGCACAAGGAACAACTTGAGATTGATACTGCAAAATCTAATTGAAAATGACTCTGGGGTCTATTACTGTGCCACCTGGGACGGGCCAAAAGTCCCGAGGCGATACCACTGGTTGGTTCAAGATATTTGCTG
>801
GGAGTCAGTCCAGGGAAGTATTATACTTACGCAAGCACAAGGAACAACTTGAGATTGATACTGCAAAATCTAATTGAAAATGACTCTGGGGTCTATTACTGTGCCACCTGGGACGGGCCAAAAGTCCCGAGGCGATACCACTGGTTGGTTCAAGATATTTGCTG
>802
GGAGTCAGTCCAGGGAAGTATTATACTTACGCAAGCACAAGGAACAACTTGAGATTGATACTGCAAAATCTAATTGAAAATGACTCTGGGGTCTATTACTGTGCCACCTGGGACGGGCCAAAAGTCCCGAGGCGATACCACTGGTTGGTTCAAGATATTTGCTG
>803
GGAGTCAGTCCAGGGAAGTATTATACTTACGCAAGCACAAGGAACAACTTGAGATTGATACTGCAAAATCTAATTGAAAATGACTCTGGGGTCTATTACTGTGCCACCTGGGACGGGCCAAAAGTCCCGAGGCGATACCACTGGTTGGTTCAAGATATTTGCTG
>804
GGAGTCAGTCCAGGGAAGTATTATACTTACGCAAGCACAAGGAACAACTTGAGATTGATACTGCAAAATCTAATTGAAAATGACTCTGGGGTCTATTACTGTGCCACCTGGGACGGGCCAAAAGTCCCGAGGCGATACCACTGGTTGGTTCAAGATATTTGCTG
>805
GGAGTCAGTCCAGGGAAGTATTATACTTACGCAAGCACAAGGAACAACTTGAGATTGATACTGCAAAATCTAATTGAAAATGACTCTGGGGTCTATTACTGTGCCACCTGGGACGGGCCAAAAGTCCCGAGGCGATACCACTGGTTGGTTCAAGATATTTGCTG
>806
GGAGTCAGTCCAGGGAAGTATTATACTTACGCAAGCACAAGGAACAACTTGAGATTGATACTGCAAAATCTAATTGAAAATGACTCTGGGGTCTATTACTGTGCCACCTGGGACGGGCCAAAAGTCCCGAGGCGATACCACTGGTTGGTTCAAGATATTTGCTG
>807
GGAGTCAGTCCAGGGAAGTATTATACTTACGCAAGCACAAGGAACAACTTGAGATTGATACTGCAAAATCTAATTGAAAATGACTCTGGGGTCTATTACTGTGCCACCTGGGACGGGCCAAAAGTCCCGAGGCGATACCACTGGTTGGTTCAAGATATTTGCTG
>808
GGAGTCAGTCCAGGGAAGTATTATACTTACGCAAGCACAAGGAACAACTTGAGATTGATACTGCAAAATCTAATTGAAAATGACTCTGGGGTCTATTACTGTGCCACCTGGGACGGGCCAAAAGTCCCGAGGCGATACCACTGGTTGGTTCAAGATATTTGCTG
>809
GGAGTCAGTCCAGGGAAGTATTATACTTACGCAAGCACAAGGAACAACTTGAGATTGATACTGCAAAATCTAATTGAAAATGACTCTGGGGTCTATTACTGTGCCACCTGGGACGGGCCAAAAGTCCCGAGGCGATACCACTGGTTGGTTCAAGATATTTGCTG
>810
GGAGTCAGTCCAGGGAAGTATTATACTTACGCAAGCACAAGGAACAACTTGAGATTGATACTGCAAAATCTAATTGAAAATGACTCTGGGGTCTATTACTGTGCCACCTGGGACGGGCCAAAAGTCCCGAGGCGATACCACTGGTTGGTTCAAGATATTTGCTG
>811
GGAGTCAGTCCAGGGAAGTATTATACTTACGCAAGCACAAGGAACAACTTGAGATTGATACTGCAAAATCTAATTGAAAATGACTCTGGGGTCTATTACTGTGCCACCTGGGACGGGCCAAAAGTCCCGAGGCGATACCACTGGTTGGTTCAAGATATTTGCTG
>812
GGAGTCAGTCCAGGGAAGTATTATACTTACGCAAGCACAAGGAACAACTTGAGATTGATACTGCAAAATCTAATTGAAAATGACTCTGGGGTCTATTACTGTGCCACCTGGGACGGGCCAAAAGTCCCGAGGCGATACCACTGGTTGGTTCAAGATATTTGCTG
>813
GGAGTCAGTCCAGGGAAGTATTATACTTACGCAAGCACAAGGAACAACTTGAGATTGATACTGCAAAATCTAATTGAAAATGACTCTGGGGTCTATTACTGTGCCACCTGGGACGGGCCAAAAGTCCCGAGGCGATACCACTGGTTGGTTCAAGATATTTGCTG
>814
GGAGTCAGTCCAGGGAAGTATTATACTTACGCAAGCACAAGGAACAACTTGAGATTGATACTGCAAAATCTAATTGAAAATGACTCTGGGGTCTATTACTGTGCCACCTGGGACGGGCCAAAAGTCCCGAGGCGATACCACTGGTTGGTTCAAGATATTTGCTG
>815
GGAGTCAGTCCAGGGAAGTATTATACTTACGCAAGCACAAGGAACAACTTGAGATTGATACTGCAAAATCTAATTGAAAATGACTCTGGGGTCTATTACTGTGCCACCTGGGACGGGCCAAAAGTCCCGAGGCGATACCACTGGTTGGTTCAAGATATTTGCTG
>816
GGAGTCAGTCCAGGGAAGTATTATACTTACGCAAGCACAAGGAACAACTTGAGATTGATACTGCAAAATCTAATTGAAAATGACTCTGGGGTCTATTACTGTGCCACCTGGGACGGGCCAAAAGTCCCGAGGCGATACCACTGGTTGGTTCAAGATATTTGCTG
>817
GGAGTCAGTCCAGGGAAGTATTATACTTACGCAAGCACAAGGAACAACTTGAGATTGATACTGCAAAATCTAATTGAAAATGACTCTGGGGTCTATTACTGTGCCACCTGGGACGGGCCAAAAGTCCCGAGGCGATACCACTGGTTGGTTCAAGATATTTGCTG
>818
GGAGTCAGTCCAGGGAAGTATTATACTTACGCAAGCACAAGGAACAACTTGAGATTGATACTGCAAAATCTAATTGAAAATGACTCTGGGGTCTATTACTGTGCCACCTGGGACGGGCCAAAAGTCCCGAGGCGATACCACTGGTTGGTTCAAGATATTTGCTG
>819
GGAGTCAGTCCAGGGAAGTATTATACTTACGCAAGCACAAGGAACAACTTGAGATTGATACTGCAAAATCTAATTGAAAATGACTCTGGGGTCTATTACTGTGCCACCTGGGACGGGCCAAAAGTCCCGAGGCGATACCACTGGTTGGTTCAAGATATTTGCTG
>820
GGAGTCAGTCCAGGGAAGTATTATACTTACGCAAGCACAAGGAACAACTTGAGATTGATACTGCAAAATCTAATTGAAAATGACTCTGGGGTCTATTACTGTGCCACCTGGGACGGGCCAAAAGTCCCGAGGCGATACCACTGGTTGGTTCAAGATATTTGCTG
>821
GGAGTCAGTCCAGGGAAGTATTATACTTACGCAAGCACAAGGAACAACTTGAGATTGATACTGCAAAATCTAATTGAAAATGACTCTGGGGTCTATTACTGTGCCACCTGGGACGGGCCAAAAGTCCCGAGGCGATACCACTGGTTGGTTCAAGATATTTGCTG
>822
GGAGTCAGTCCAGGGAAGTATTATACTTACGCAAGCACAAGGAACAACTTGAGATTGATACTGCAAAATCTAATTGAAAATGACTCTGGGGTCTATTACTGTGCCACCTGGGACGGGCCAAAAGTCCCGAGGCGATACCACTGGTTGGTTCAAGATATTTGCTG
>823
GGAGTCAGTCCAGGGAAGTATTATACTTACGCAAGCACAAGGAACAACTTGAGATTGATACTGCAAAATCTAATTGAAAATGACTCTGGGGTCTATTACTGTGCCACCTGGGACGGGCCAAAAGTCCCGAGGCGATACCACTGGTTGGTTCAAGATATTTGCTG
>824
GGAGTCAGTCCAGGGAAGTATTATACTTACGCAAGCACAAGGAACAACTTGAGATTGATACTGCAAAATCTAATTGAAAATGACTCTGGGGTCTATTACTGTGCCACCTGGGACGGGCCAAAAGTCCCGAGGCGATACCACTGGTTGGTTCAAGATATTTGCTG
>825
GGAGTCAGTCCAGGGAAGTATTATACTTACGCAAGCACAAGGAACAACTTGAGATTGATACTGCAAAATCTAATTGAAAATGACTCTGGGGTCTATTACTGTGCCACCTGGGACGGGCCAAAAGTCCCGAGGCGATACCACTGGTTGGTTCAAGATATTTGCTG
>826
GGAGTCAGTCCAGGGAAGTATTATACTTACGCAAGCACAAGGAACAACTTGAGATTGATACTGCAAAATCTAATTGAAAATGACTCTGGGGTCTATTACTGTGCCACCTGGGACGGGCCAAAAGTCCCGAGGCGATACCACTGGTTGGTTCAAGATATTTGCTG
>827
GGAGTCAGTCCAGGGAAGTATTATACTTACGCAAGCACAAGGAACAACTTGAGATTGATACTGCAAAATCTAATTGAAAATGACTCTGGGGTCTATTACTGTGCCACCTGGGACGGGCCAAAAGTCCCGAGGCGATACCACTGGTTGGTTCAAGATATTTGCTG
>828
GGAGTCAGTCCAGGGAAGTATTATACTTACGCAAGCACAAGGAACAACTTGAGATTGATACTGCAAAATCTAATTGAAAATGACTCTGGGGTCTATTACTGTGCCACCTGGGACGGGCCAAAAGTCCCGAGGCGATACCACTGGTTGGTTCAAGATATTTGCTG
>829
GGAGTCAGTCCAGGGAAGTATTATACTTACGCAAGCACAAGGAACAACTTGAGATTGATACTGCAAAATCTAATTGAAAATGACTCTGGGGTCTATTACTGTGCCACCTGGGACGGGCCAAAAGTCCCGAGGCGATACCACTGGTTGGTTCAAGATATTTGCTG
>830
GGAGTCAGTCCAGGGAAGTATTATACTTACGCAAGCACAAGGAACAACTTGAGATTGATACTGCAAAATCTAATTGAAAATGACTCTGGGGTCTATTACTGTGCCACCTGGGACGGGCCAAAAGTCCCGAGGCGATACCACTGGTTGGTTCAAGATATTTGCTG
>831
GGAGTCAGTCCAGGGAAGTATTATACTTACGCAAGCACAAGGAACAACTTGAGATTGATACTGCAAAATCTAATTGAAAATGACTCTGGGGTCTATTACTGTGCCACCTGGGACGGGCCAAAAGTCCCGAGGCGATACCACTGGTTGGTTCAAGATATTTGCTG
>832
GGAGTCAGTCCAGGGAAGTATTATACTTACGCAAGCACAAGGAACAACTTGAGATTGATACTGCAAAATCTAATTGAAAATGACTCTGGGGTCTATTACTGTGCCACCTGGGACGGGCCAAAAGTCCCGAGGCGATACCACTGGTTGGTTCAAGATATTTGCTG
>833
GGAGTCAGTCCAGGGAAGTATTATACTTACGCAAGCACAAGGAACAACTTGAGATTGATACTGCAAAATCTAATTGAAAATGACTCTGGGGTCTATTACTGTGCCACCTGGGACGGGCCAAAAGTCCCGAGGCGATACCACTGGTTGGTTCAAGATATTTGCTG
>834
GGAGTCAGTCCAGGGAAGTATTATACTTACGCAAGCACAAGGAACAACTTGAGATTGATACTGCAAAATCTAATTGAAAATGACTCTGGGGTCTATTACTGTGCCACCTGGGACGGGCCAAAAGTCCCGAGGCGATACCACTGGTTGGTTCAAGATATTTGCTG
>835
GGAGTCAGTCCAGGGAAGTATTATACTTACGCAAGCACAAGGAACAACTTGAGATTGATACTGCAAAATCTAATTGAAAATGACTCTGGGGTCTATTACTGTGCCACCTGGGACGGGCCAAAAGTCCCGAGGCGATACCACTGGTTGGTTCAAGATATTTGCTG
>836
GGAGTCAGTCCAGGGAAGTATTATACTTACGCAAGCACAAGGAACAACTTGAGATTGATACTGCAAAATCTAATTGAAAATGACTCTGGGGTCTATTACTGTGCCACCTGGGACGGGCCAAAAGTCCCGAGGCGATACCACTGGTTGGTTCAAGATATTTGCTG
>837
GGAGTCAGTCCAGGGAAGTATTATACTTACGCAAGCACAAGGAACAACTTGAGATTGATACTGCAAAATCTAATTGAAAATGACTCTGGGGTCTATTACTGTGCCACCTGGGACGGGCCAAAAGTCCCGAGGCGATACCACTGGTTGGTTCAAGATATTTGCTG
>838
GGAGTCAGTCCAGGGAAGTATTATACTTACGCAAGCACAAGGAACAACTTGAGATTGATACTGCAAAATCTAATTGAAAATGACTCTGGGGTCTATTACTGTGCCACCTGGGACGGGCCAAAAGTCCCGAGGCGATACCACTGGTTGGTTCAAGATATTTGCTG
>839
GGAGTCAGTCCAGGGAAGTATTATACTTACGCAAGCACAAGGAACAACTTGAGATTGATACTGCAAAATCTAATTGAAAATGACTCTGGGGTCTATTACTGTGCCACCTGGGACGGGCCAAAAGTCCCGAGGCGATACCACTGGTTGGTTCAAGATATTTGCTG
>840
GGAGTCAGTCCAGGGAAGTATTATACTTACGCAAGCACAAGGAACAACTTGAGATTGATACTGCAAAATCTAATTGAAAATGACTCTGGGGTCTATTACTGTGCCACCTGGGACGGGCCAAAAGTCCCGAGGCGATACCACTGGTTGGTTCAAGATATTTGCTG
>841
GGAGTCAGTCCAGGGAAGTATTATACTTACGCAAGCACAAGGAACAACTTGAGATTGATACTGCAAAATCTAATTGAAAATGACTCTGGGGTCTATTACTGTGCCACCTGGGACGGGCCAAAAGTCCCGAGGCGATACCACTGGTTGGTTCAAGATATTTGCTG
>842
GGAGTCAGTCCAGGGAAGTATTATACTTACGCAAGCACAAGGAACAACTTGAGATTGATACTGCAAAATCTAATTGAAAATGACTCTGGGGTCTATTACTGTGCCACCTGGGACGGGCCAAAAGTCCCGAGGCGATACCACTGGTTGGTTCAAGATATTTGCTG
>843
GGAGTCAGTCCAGGGAAGTATTATACTTACGCAAGCACAAGGAACAACTTGAGATTGATACTGCAAAATCTAATTGAAAATGACTCTGGGGTCTATTACTGTGCCACCTGGGACGGGCCAAAAGTCCCGAGGCGATACCACTGGTTGGTTCAAGATATTTGCTG
>844
GGAGTCAGTCCAGGGAAGTATTATACTTACGCAAGCACAAGGAACAACTTGAGATTGATACTGCAAAATCTAATTGAAAATGACTCTGGGGTCTATTACTGTGCCACCTGGGACGGGCCAAAAGTCCCGAGGCGATACCACTGGTTGGTTCAAGATATTTGCTG
>845
GGAGTCAGTCCAGGGAAGTATTATACTTACGCAAGCACAAGGAACAACTTGAGATTGATACTGCAAAATCTAATTGAAAATGACTCTGGGGTCTATTACTGTGCCACCTGGGACGGGCCAAAAGTCCCGAGGCGATACCACTGGTTGGTTCAAGATATTTGCTG
>846
GGAGTCAGTCCAGGGAAGTATTATACTTACGCAAGCACAAGGAACAACTTGAGATTGATACTGCAAAATCTAATTGAAAATGACTCTGGGGTCTATTACTGTGCCACCTGGGACGGGCCAAAAGTCCCGAGGCGATACCACTGGTTGGTTCAAGATATTTGCTG
>847
GGAGTCAGTCCAGGGAAGTATTATACTTACGCAAGCACAAGGAACAACTTGAGATTGATACTGCAAAATCTAATTGAAAATGACTCTGGGGTCTATTACTGTGCCACCTGGGACGGGCCAAAAGTCCCGAGGCGATACCACTGGTTGGTTCAAGATATTTGCTG
>848
GGAGTCAGTCCAGGGAAGTATTATACTTACGCAAGCACAAGGAACAACTTGAGATTGATACTGCAAAATCTAATTGAAAATGACTCTGGGGTCTATTACTGTGCCACCTGGGACGGGCCAAAAGTCCCGAGGCGATACCACTGGTTGGTTCAAGATATTTGCTG
>849
GGAGTCAGTCCAGGGAAGTATTATACTTACGCAAGCACAAGGAACAACTTGAGATTGATACTGCAAAATCTAATTGAAAATGACTCTGGGGTCTATTACTGTGCCACCTGGGACGGGCCAAAAGTCCCGAGGCGATACCACTGGTTGGTTCAAGATATTTGCTG
>850
GGAGTCAGTCCAGGGAAGTATTATACTTACGCAAGCACAAGGAACAACTTGAGATTGATACTGCAAAATCTAATTGAAAATGACTCTGGGGTCTATTACTGTGCCACCTGGGACGGGCCAAAAGTCCCGAGGCGATACCACTGGTTGGTTCAAGATATTTGCTG
>851
GGAGTCAGTCCAGGGAAGTATTATACTTACGCAAGCACAAGGAACAACTTGAGATTGATACTGCAAAATCTAATTGAAAATGACTCTGGGGTCTATTACTGTGCCACCTGGGACGGGCCAAAAGTCCCGAGGCGATACCACTGGTTGGTTCAAGATATTTGCTG
>852
GGAGTCAGTCCAGGGAAGTATTATACTTACGCAAGCACAAGGAACAACTTGAGATTGATACTGCAAAATCTAATTGAAAATGACTCTGGGGTCTATTACTGTGCCACCTGGGACGGGCCAAAAGTCCCGAGGCGATACCACTGGTTGGTTCAAGATATTTGCTG
>853
GGAGTCAGTCCAGGGAAGTATTATACTTACGCAAGCACAAGGAACAACTTGAGATTGATACTGCAAAATCTAATTGAAAATGACTCTGGGGTCTATTACTGTGCCACCTGGGACGGGCCAAAAGTCCCGAGGCGATACCACTGGTTGGTTCAAGATATTTGCTG
>854
GGAGTCAGTCCAGGGAAGTATTATACTTACGCAAGCACAAGGAACAACTTGAGATTGATACTGCAAAATCTAATTGAAAATGACTCTGGGGTCTATTACTGTGCCACCTGGGACGGGCCAAAAGTCCCGAGGCGATACCACTGGTTGGTTCAAGATATTTGCTG
>855
GGAGTCAGTCCAGGGAAGTATTATACTTACGCAAGCACAAGGAACAACTTGAGATTGATACTGCAAAATCTAATTGAAAATGACTCTGGGGTCTATTACTGTGCCACCTGGGACGGGCCAAAAGTCCCGAGGCGATACCACTGGTTGGTTCAAGATATTTGCTG
>856
GGAGTCAGTCCAGGGAAGTATTATACTTACGCAAGCACAAGGAACAACTTGAGATTGATACTGCAAAATCTAATTGAAAATGACTCTGGGGTCTATTACTGTGCCACCTGGGACGGGCCAAAAGTCCCGAGGCGATACCACTGGTTGGTTCAAGATATTTGCTG
>857
GGAGTCAGTCCAGGGAAGTATTATACTTACGCAAGCACAAGGAACAACTTGAGATTGATACTGCAAAATCTAATTGAAAATGACTCTGGGGTCTATTACTGTGCCACCTGGGACGGGCCAAAAGTCCCGAGGCGATACCACTGGTTGGTTCAAGATATTTGCTG
>858
GGAGTCAGTCCAGGGAAGTATTATACTTACGCAAGCACAAGGAACAACTTGAGATTGATACTGCAAAATCTAATTGAAAATGACTCTGGGGTCTATTACTGTGCCACCTGGGACGGGCCAAAAGTCCCGAGGCGATACCACTGGTTGGTTCAAGATATTTGCTG
>859
GGAGTCAGTCCAGGGAAGTATTATACTTACGCAAGCACAAGGAACAACTTGAGATTGATACTGCAAAATCTAATTGAAAATGACTCTGGGGTCTATTACTGTGCCACCTGGGACGGGCCAAAAGTCCCGAGGCGATACCACTGGTTGGTTCAAGATATTTGCTG
>860
GGAGTCAGTCCAGGGAAGTATTATACTTACGCAAGCACAAGGAACAACTTGAGATTGATACTGCAAAATCTAATTGAAAATGACTCTGGGGTCTATTACTGTGCCACCTGGGACGGGCCAAAAGTCCCGAGGCGATACCACTGGTTGGTTCAAGATATTTGCTG
>861
GGAGTCAGTCCAGGGAAGTATTATACTTACGCAAGCACAAGGAACAACTTGAGATTGATACTGCAAAATCTAATTGAAAATGACTCTGGGGTCTATTACTGTGCCACCTGGGACGGGCCAAAAGTCCCGAGGCGATACCACTGGTTGGTTCAAGATATTTGCTG
>862
GGAGTCAGTCCAGGGAAGTATTATACTTACGCAAGCACAAGGAACAACTTGAGATTGATACTGCAAAATCTAATTGAAAATGACTCTGGGGTCTATTACTGTGCCACCTGGGACGGGCCAAAAGTCCCGAGGCGATACCACTGGTTGGTTCAAGATATTTGCTG
>863
GGAGTCAGTCCAGGGAAGTATTATACTTACGCAAGCACAAGGAACAACTTGAGATTGATACTGCAAAATCTAATTGAAAATGACTCTGGGGTCTATTACTGTGCCACCTGGGACGGGCCAAAAGTCCCGAGGCGATACCACTGGTTGGTTCAAGATATTTGCTG
>864
GGAGTCAGTCCAGGGAAGTATTATACTTACGCAAGCACAAGGAACAACTTGAGATTGATACTGCAAAATCTAATTGAAAATGACTCTGGGGTCTATTACTGTGCCACCTGGGACGGGCCAAAAGTCCCGAGGCGATACCACTGGTTGGTTCAAGATATTTGCTG
>865
GGAGTCAGTCCAGGGAAGTATTATACTTACGCAAGCACAAGGAACAACTTGAGATTGATACTGCAAAATCTAATTGAAAATGACTCTGGGGTCTATTACTGTGCCACCTGGGACGGGCCAAAAGTCCCGAGGCGATACCACTGGTTGGTTCAAGATATTTGCTG
>866
GGAGTCAGTCCAGGGAAGTATTATACTTACGCAAGCACAAGGAACAACTTGAGATTGATACTGCAAAATCTAATTGAAAATGACTCTGGGGTCTATTACTGTGCCACCTGGGACGGGCCAAAAGTCCCGAGGCGATACCACTGGTTGGTTCAAGATATTTGCTG
>867
GGAGTCAGTCCAGGGAAGTATTATACTTACGCAAGCACAAGGAACAACTTGAGATTGATACTGCAAAATCTAATTGAAAATGACTCTGGGGTCTATTACTGTGCCACCTGGGACGGGCCAAAAGTCCCGAGGCGATACCACTGGTTGGTTCAAGATATTTGCTG
>868
GGAGTCAGTCCAGGGAAGTATTATACTTACGCAAGCACAAGGAACAACTTGAGATTGATACTGCAAAATCTAATTGAAAATGACTCTGGGGTCTATTACTGTGCCACCTGGGACGGGCCAAAAGTCCCGAGGCGATACCACTGGTTGGTTCAAGATATTTGCTG
>869
GGAGTCAGTCCAGGGAAGTATTATACTTACGCAAGCACAAGGAACAACTTGAGATTGATACTGCAAAATCTAATTGAAAATGACTCTGGGGTCTATTACTGTGCCACCTGGGACGGGCCAAAAGTCCCGAGGCGATACCACTGGTTGGTTCAAGATATTTGCTG
>870
GGAGTCAGTCCAGGGAAGTATTATACTTACGCAAGCACAAGGAACAACTTGAGATTGATACTGCAAAATCTAATTGAAAATGACTCTGGGGTCTATTACTGTGCCACCTGGGACGGGCCAAAAGTCCCGAGGCGATACCACTGGTTGGTTCAAGATATTTGCTG
>871
GGAGTCAGTCCAGGGAAGTATTATACTTACGCAAGCACAAGGAACAACTTGAGATTGATACTGCAAAATCTAATTGAAAATGACTCTGGGGTCTATTACTGTGCCACCTGGGACGGGCCAAAAGTCCCGAGGCGATACCACTGGTTGGTTCAAGATATTTGCTG
>872
GGAGTCAGTCCAGGGAAGTATTATACTTACGCAAGCACAAGGAACAACTTGAGATTGATACTGCAAAATCTAATTGAAAATGACTCTGGGGTCTATTACTGTGCCACCTGGGACGGGCCAAAAGTCCCGAGGCGATACCACTGGTTGGTTCAAGATATTTGCTG
>873
GGAGTCAGTCCAGGGAAGTATTATACTTACGCAAGCACAAGGAACAACTTGAGATTGATACTGCAAAATCTAATTGAAAATGACTCTGGGGTCTATTACTGTGCCACCTGGGACGGGCCAAAAGTCCCGAGGCGATACCACTGGTTGGTTCAAGATATTTGCTG
>874
GGAGTCAGTCCAGGGAAGTATTATACTTACGCAAGCACAAGGAACAACTTGAGATTGATACTGCAAAATCTAATTGAAAATGACTCTGGGGTCTATTACTGTGCCACCTGGGACGGGCCAAAAGTCCCGAGGCGATACCACTGGTTGGTTCAAGATATTTGCTG
>875
GGAGTCAGTCCAGGGAAGTATTATACTTACGCAAGCACAAGGAACAACTTGAGATTGATACTGCAAAATCTAATTGAAAATGACTCTGGGGTCTATTACTGTGCCACCTGGGACGGGCCAAAAGTCCCGAGGCGATACCACTGGTTGGTTCAAGATATTTGCTG
>876
GGAGTCAGTCCAGGGAAGTATTATACTTACGCAAGCACAAGGAACAACTTGAGATTGATACTGCAAAATCTAATTGAAAATGACTCTGGGGTCTATTACTGTGCCACCTGGGACGGGCCAAAAGTCCCGAGGCGATACCACTGGTTGGTTCAAGATATTTGCTG
>877
GGAGTCAGTCCAGGGAAGTATTATACTTACGCAAGCACAAGGAACAACTTGAGATTGATACTGCAAAATCTAATTGAAAATGACTCTGGGGTCTATTACTGTGCCACCTGGGACGGGCCAAAAGTCCCGAGGCGATACCACTGGTTGGTTCAAGATATTTGCTG
>878
GGAGTCAGTCCAGGGAAGTATTATACTTACGCAAGCACAAGGAACAACTTGAGATTGATACTGCAAAATCTAATTGAAAATGACTCTGGGGTCTATTACTGTGCCACCTGGGACGGGCCAAAAGTCCCGAGGCGATACCACTGGTTGGTTCAAGATATTTGCTG
>879
GGAGTCAGTCCAGGGAAGTATTATACTTACGCAAGCACAAGGAACAACTTGAGATTGATACTGCAAAATCTAATTGAAAATGACTCTGGGGTCTATTACTGTGCCACCTGGGACGGGCCAAAAGTCCCGAGGCGATACCACTGGTTGGTTCAAGATATTTGCTG
>880
GGAGTCAGTCCAGGGAAGTATTATACTTACGCAAGCACAAGGAACAACTTGAGATTGATACTGCAAAATCTAATTGAAAATGACTCTGGGGTCTATTACTGTGCCACCTGGGACGGGCCAAAAGTCCCGAGGCGATACCACTGGTTGGTTCAAGATATTTGCTG
>881
GGAGTCAGTCCAGGGAAGTATTATACTTACGCAAGCACAAGGAACAACTTGAGATTGATACTGCAAAATCTAATTGAAAATGACTCTGGGGTCTATTACTGTGCCACCTGGGACGGGCCAAAAGTCCCGAGGCGATACCACTGGTTGGTTCAAGATATTTGCTG
>882
GGAGTCAGTCCAGGGAAGTATTATACTTACGCAAGCACAAGGAACAACTTGAGATTGATACTGCAAAATCTAATTGAAAATGACTCTGGGGTCTATTACTGTGCCACCTGGGACGGGCCAAAAGTCCCGAGGCGATACCACTGGTTGGTTCAAGATATTTGCTG
>883
GGAGTCAGTCCAGGGAAGTATTATACTTACGCAAGCACAAGGAACAACTTGAGATTGATACTGCAAAATCTAATTGAAAATGACTCTGGGGTCTATTACTGTGCCACCTGGGACGGGCCAAAAGTCCCGAGGCGATACCACTGGTTGGTTCAAGATATTTGCTG
>884
GGAGTCAGTCCAGGGAAGTATTATACTTACGCAAGCACAAGGAACAACTTGAGATTGATACTGCAAAATCTAATTGAAAATGACTCTGGGGTCTATTACTGTGCCACCTGGGACGGGCCAAAAGTCCCGAGGCGATACCACTGGTTGGTTCAAGATATTTGCTG
>885
GGAGTCAGTCCAGGGAAGTATTATACTTACGCAAGCACAAGGAACAACTTGAGATTGATACTGCAAAATCTAATTGAAAATGACTCTGGGGTCTATTACTGTGCCACCTGGGACGGGCCAAAAGTCCCGAGGCGATACCACTGGTTGGTTCAAGATATTTGCTG
>886
GGAGTCAGTCCAGGGAAGTATTATACTTACGCAAGCACAAGGAACAACTTGAGATTGATACTGCAAAATCTAATTGAAAATGACTCTGGGGTCTATTACTGTGCCACCTGGGACGGGCCAAAAGTCCCGAGGCGATACCACTGGTTGGTTCAAGATATTTGCTG
>887
GGAGTCAGTCCAGGGAAGTATTATACTTACGCAAGCACAAGGAACAACTTGAGATTGATACTGCAAAATCTAATTGAAAATGACTCTGGGGTCTATTACTGTGCCACCTGGGACGGGCCAAAAGTCCCGAGGCGATACCACTGGTTGGTTCAAGATATTTGCTG
>888
GGAGTCAGTCCAGGGAAGTATTATACTTACGCAAGCACAAGGAACAACTTGAGATTGATACTGCAAAATCTAATTGAAAATGACTCTGGGGTCTATTACTGTGCCACCTGGGACGGGCCAAAAGTCCCGAGGCGATACCACTGGTTGGTTCAAGATATTTGCTG
>889
GGAGTCAGTCCAGGGAAGTATTATACTTACGCAAGCACAAGGAACAACTTGAGATTGATACTGCAAAATCTAATTGAAAATGACTCTGGGGTCTATTACTGTGCCACCTGGGACGGGCCAAAAGTCCCGAGGCGATACCACTGGTTGGTTCAAGATATTTGCTG
>890
GGAGTCAGTCCAGGGAAGTATTATACTTACGCAAGCACAAGGAACAACTTGAGATTGATACTGCAAAATCTAATTGAAAATGACTCTGGGGTCTATTACTGTGCCACCTGGGACGGGCCAAAAGTCCCGAGGCGATACCACTGGTTGGTTCAAGATATTTGCTG
>891
GGAGTCAGTCCAGGGAAGTATTATACTTACGCAAGCACAAGGAACAACTTGAGATTGATACTGCAAAATCTAATTGAAAATGACTCTGGGGTCTATTACTGTGCCACCTGGGACGGGCCAAAAGTCCCGAGGCGATACCACTGGTTGGTTCAAGATATTTGCTG
>892
GGAGTCAGTCCAGGGAAGTATTATACTTACGCAAGCACAAGGAACAACTTGAGATTGATACTGCAAAATCTAATTGAAAATGACTCTGGGGTCTATTACTGTGCCACCTGGGACGGGCCAAAAGTCCCGAGGCGATACCACTGGTTGGTTCAAGATATTTGCTG
>893
GGAGTCAGTCCAGGGAAGTATTATACTTACGCAAGCACAAGGAACAACTTGAGATTGATACTGCAAAATCTAATTGAAAATGACTCTGGGGTCTATTACTGTGCCACCTGGGACGGGCCAAAAGTCCCGAGGCGATACCACTGGTTGGTTCAAGATATTTGCTG
>894
GGAGTCAGTCCAGGGAAGTATTATACTTACGCAAGCACAAGGAACAACTTGAGATTGATACTGCAAAATCTAATTGAAAATGACTCTGGGGTCTATTACTGTGCCACCTGGGACGGGCCAAAAGTCCCGAGGCGATACCACTGGTTGGTTCAAGATATTTGCTG
>895
GGAGTCAGTCCAGGGAAGTATTATACTTACGCAAGCACAAGGAACAACTTGAGATTGATACTGCAAAATCTAATTGAAAATGACTCTGGGGTCTATTACTGTGCCACCTGGGACGGGCCAAAAGTCCCGAGGCGATACCACTGGTTGGTTCAAGATATTTGCTG
>896
GGAGTCAGTCCAGGGAAGTATTATACTTACGCAAGCACAAGGAACAACTTGAGATTGATACTGCAAAATCTAATTGAAAATGACTCTGGGGTCTATTACTGTGCCACCTGGGACGGGCCAAAAGTCCCGAGGCGATACCACTGGTTGGTTCAAGATATTTGCTG
>897
GGAGTCAGTCCAGGGAAGTATTATACTTACGCAAGCACAAGGAACAACTTGAGATTGATACTGCAAAATCTAATTGAAAATGACTCTGGGGTCTATTACTGTGCCACCTGGGACGGGCCAAAAGTCCCGAGGCGATACCACTGGTTGGTTCAAGATATTTGCTG
>898
GGAGTCAGTCCAGGGAAGTATTATACTTACGCAAGCACAAGGAACAACTTGAGATTGATACTGCAAAATCTAATTGAAAATGACTCTGGGGTCTATTACTGTGCCACCTGGGACGGGCCAAAAGTCCCGAGGCGATACCACTGGTTGGTTCAAGATATTTGCTG
>899
GGAGTCAGTCCAGGGAAGTATTATACTTACGCAAGCACAAGGAACAACTTGAGATTGATACTGCAAAATCTAATTGAAAATGACTCTGGGGTCTATTACTGTGCCACCTGGGACGGGCCAAAAGTCCCGAGGCGATACCACTGGTTGGTTCAAGATATTTGCTG
>900
GGAGTCAGTCCAGGGAAGTATTATACTTACGCAAGCACAAGGAACAACTTGAGATTGATACTGCAAAATCTAATTGAAAATGACTCTGGGGTCTATTACTGTGCCACCTGGGACGGGCCAAAAGTCCCGAGGCGATACCACTGGTTGGTTCAAGATATTTGCTG
>901
GGAGTCAGTCCAGGGAAGTATTATACTTACGCAAGCACAAGGAACAACTTGAGATTGATACTGCAAAATCTAATTGAAAATGACTCTGGGGTCTATTACTGTGCCACCTGGGACGGGCCAAAAGTCCCGAGGCGATACCACTGGTTGGTTCAAGATATTTGCTG
>902
GGAGTCAGTCCAGGGAAGTATTATACTTACGCAAGCACAAGGAACAACTTGAGATTGATACTGCAAAATCTAATTGAAAATGACTCTGGGGTCTATTACTGTGCCACCTGGGACGGGCCAAAAGTCCCGAGGCGATACCACTGGTTGGTTCAAGATATTTGCTG
>903
GGAGTCAGTCCAGGGAAGTATTATACTTACGCAAGCACAAGGAACAACTTGAGATTGATACTGCAAAATCTAATTGAAAATGACTCTGGGGTCTATTACTGTGCCACCTGGGACGGGCCAAAAGTCCCGAGGCGATACCACTGGTTGGTTCAAGATATTTGCTG
>904
GGAGTCAGTCCAGGGAAGTATTATACTTACGCAAGCACAAGGAACAACTTGAGATTGATACTGCAAAATCTAATTGAAAATGACTCTGGGGTCTATTACTGTGCCACCTGGGACGGGCCAAAAGTCCCGAGGCGATACCACTGGTTGGTTCAAGATATTTGCTG
>905
GGAGTCAGTCCAGGGAAGTATTATACTTACGCAAGCACAAGGAACAACTTGAGATTGATACTGCAAAATCTAATTGAAAATGACTCTGGGGTCTATTACTGTGCCACCTGGGACGGGCCAAAAGTCCCGAGGCGATACCACTGGTTGGTTCAAGATATTTGCTG
>906
GGAGTCAGTCCAGGGAAGTATTATACTTACGCAAGCACAAGGAACAACTTGAGATTGATACTGCAAAATCTAATTGAAAATGACTCTGGGGTCTATTACTGTGCCACCTGGGACGGGCCAAAAGTCCCGAGGCGATACCACTGGTTGGTTCAAGATATTTGCTG
>907
GGAGTCAGTCCAGGGAAGTATTATACTTACGCAAGCACAAGGAACAACTTGAGATTGATACTGCAAAATCTAATTGAAAATGACTCTGGGGTCTATTACTGTGCCACCTGGGACGGGCCAAAAGTCCCGAGGCGATACCACTGGTTGGTTCAAGATATTTGCTG
>908
GGAGTCAGTCCAGGGAAGTATTATACTTACGCAAGCACAAGGAACAACTTGAGATTGATACTGCAAAATCTAATTGAAAATGACTCTGGGGTCTATTACTGTGCCACCTGGGACGGGCCAAAAGTCCCGAGGCGATACCACTGGTTGGTTCAAGATATTTGCTG
>909
GGAGTCAGTCCAGGGAAGTATTATACTTACGCAAGCACAAGGAACAACTTGAGATTGATACTGCAAAATCTAATTGAAAATGACTCTGGGGTCTATTACTGTGCCACCTGGGACGGGCCAAAAGTCCCGAGGCGATACCACTGGTTGGTTCAAGATATTTGCTG
>910
GGAGTCAGTCCAGGGAAGTATTATACTTACGCAAGCACAAGGAACAACTTGAGATTGATACTGCAAAATCTAATTGAAAATGACTCTGGGGTCTATTACTGTGCCACCTGGGACGGGCCAAAAGTCCCGAGGCGATACCACTGGTTGGTTCAAGATATTTGCTG
>911
GGAGTCAGTCCAGGGAAGTATTATACTTACGCAAGCACAAGGAACAACTTGAGATTGATACTGCAAAATCTAATTGAAAATGACTCTGGGGTCTATTACTGTGCCACCTGGGACGGGCCAAAAGTCCCGAGGCGATACCACTGGTTGGTTCAAGATATTTGCTG
>912
GGAGTCAGTCCAGGGAAGTATTATACTTACGCAAGCACAAGGAACAACTTGAGATTGATACTGCAAAATCTAATTGAAAATGACTCTGGGGTCTATTACTGTGCCACCTGGGACGGGCCAAAAGTCCCGAGGCGATACCACTGGTTGGTTCAAGATATTTGCTG
>913
GGAGTCAGTCCAGGGAAGTATTATACTTACGCAAGCACAAGGAACAACTTGAGATTGATACTGCAAAATCTAATTGAAAATGACTCTGGGGTCTATTACTGTGCCACCTGGGACGGGCCAAAAGTCCCGAGGCGATACCACTGGTTGGTTCAAGATATTTGCTG
>914
GGAGTCAGTCCAGGGAAGTATTATACTTACGCAAGCACAAGGAACAACTTGAGATTGATACTGCAAAATCTAATTGAAAATGACTCTGGGGTCTATTACTGTGCCACCTGGGACGGGCCAAAAGTCCCGAGGCGATACCACTGGTTGGTTCAAGATATTTGCTG
>915
GGAGTCAGTCCAGGGAAGTATTATACTTACGCAAGCACAAGGAACAACTTGAGATTGATACTGCAAAATCTAATTGAAAATGACTCTGGGGTCTATTACTGTGCCACCTGGGACGGGCCAAAAGTCCCGAGGCGATACCACTGGTTGGTTCAAGATATTTGCTG
>916
GGAGTCAGTCCAGGGAAGTATTATACTTACGCAAGCACAAGGAACAACTTGAGATTGATACTGCAAAATCTAATTGAAAATGACTCTGGGGTCTATTACTGTGCCACCTGGGACGGGCCAAAAGTCCCGAGGCGATACCACTGGTTGGTTCAAGATATTTGCTG
>917
GGAGTCAGTCCAGGGAAGTATTATACTTACGCAAGCACAAGGAACAACTTGAGATTGATACTGCAAAATCTAATTGAAAATGACTCTGGGGTCTATTACTGTGCCACCTGGGACGGGCCAAAAGTCCCGAGGCGATACCACTGGTTGGTTCAAGATATTTGCTG
>918
GGAGTCAGTCCAGGGAAGTATTATACTTACGCAAGCACAAGGAACAACTTGAGATTGATACTGCAAAATCTAATTGAAAATGACTCTGGGGTCTATTACTGTGCCACCTGGGACGGGCCAAAAGTCCCGAGGCGATACCACTGGTTGGTTCAAGATATTTGCTG
>919
GGAGTCAGTCCAGGGAAGTATTATACTTACGCAAGCACAAGGAACAACTTGAGATTGATACTGCAAAATCTAATTGAAAATGACTCTGGGGTCTATTACTGTGCCACCTGGGACGGGCCAAAAGTCCCGAGGCGATACCACTGGTTGGTTCAAGATATTTGCTG
>920
GGAGTCAGTCCAGGGAAGTATTATACTTACGCAAGCACAAGGAACAACTTGAGATTGATACTGCAAAATCTAATTGAAAATGACTCTGGGGTCTATTACTGTGCCACCTGGGACGGGCCAAAAGTCCCGAGGCGATACCACTGGTTGGTTCAAGATATTTGCTG
>921
GGAGTCAGTCCAGGGAAGTATTATACTTACGCAAGCACAAGGAACAACTTGAGATTGATACTGCAAAATCTAATTGAAAATGACTCTGGGGTCTATTACTGTGCCACCTGGGACGGGCCAAAAGTCCCGAGGCGATACCACTGGTTGGTTCAAGATATTTGCTG
>922
GGAGTCAGTCCAGGGAAGTATTATACTTACGCAAGCACAAGGAACAACTTGAGATTGATACTGCAAAATCTAATTGAAAATGACTCTGGGGTCTATTACTGTGCCACCTGGGACGGGCCAAAAGTCCCGAGGCGATACCACTGGTTGGTTCAAGATATTTGCTG
>923
GGAGTCAGTCCAGGGAAGTATTATACTTACGCAAGCACAAGGAACAACTTGAGATTGATACTGCAAAATCTAATTGAAAATGACTCTGGGGTCTATTACTGTGCCACCTGGGACGGGCCAAAAGTCCCGAGGCGATACCACTGGTTGGTTCAAGATATTTGCTG
>924
GGAGTCAGTCCAGGGAAGTATTATACTTACGCAAGCACAAGGAACAACTTGAGATTGATACTGCAAAATCTAATTGAAAATGACTCTGGGGTCTATTACTGTGCCACCTGGGACGGGCCAAAAGTCCCGAGGCGATACCACTGGTTGGTTCAAGATATTTGCTG
>925
GGAGTCAGTCCAGGGAAGTATTATACTTACGCAAGCACAAGGAACAACTTGAGATTGATACTGCAAAATCTAATTGAAAATGACTCTGGGGTCTATTACTGTGCCACCTGGGACGGGCCAAAAGTCCCGAGGCGATACCACTGGTTGGTTCAAGATATTTGCTG
>926
GGAGTCAGTCCAGGGAAGTATTATACTTACGCAAGCACAAGGAACAACTTGAGATTGATACTGCAAAATCTAATTGAAAATGACTCTGGGGTCTATTACTGTGCCACCTGGGACGGGCCAAAAGTCCCGAGGCGATACCACTGGTTGGTTCAAGATATTTGCTG
>927
GGAGTCAGTCCAGGGAAGTATTATACTTACGCAAGCACAAGGAACAACTTGAGATTGATACTGCAAAATCTAATTGAAAATGACTCTGGGGTCTATTACTGTGCCACCTGGGACGGGCCAAAAGTCCCGAGGCGATACCACTGGTTGGTTCAAGATATTTGCTG
>928
GGAGTCAGTCCAGGGAAGTATTATACTTACGCAAGCACAAGGAACAACTTGAGATTGATACTGCAAAATCTAATTGAAAATGACTCTGGGGTCTATTACTGTGCCACCTGGGACGGGCCAAAAGTCCCGAGGCGATACCACTGGTTGGTTCAAGATATTTGCTG
>929
GGAGTCAGTCCAGGGAAGTATTATACTTACGCAAGCACAAGGAACAACTTGAGATTGATACTGCAAAATCTAATTGAAAATGACTCTGGGGTCTATTACTGTGCCACCTGGGACGGGCCAAAAGTCCCGAGGCGATACCACTGGTTGGTTCAAGATATTTGCTG
>930
GGAGTCAGTCCAGGGAAGTATTATACTTACGCAAGCACAAGGAACAACTTGAGATTGATACTGCAAAATCTAATTGAAAATGACTCTGGGGTCTATTACTGTGCCACCTGGGACGGGCCAAAAGTCCCGAGGCGATACCACTGGTTGGTTCAAGATATTTGCTG
>931
GGAGTCAGTCCAGGGAAGTATTATACTTACGCAAGCACAAGGAACAACTTGAGATTGATACTGCAAAATCTAATTGAAAATGACTCTGGGGTCTATTACTGTGCCACCTGGGACGGGCCAAAAGTCCCGAGGCGATACCACTGGTTGGTTCAAGATATTTGCTG
>932
GGAGTCAGTCCAGGGAAGTATTATACTTACGCAAGCACAAGGAACAACTTGAGATTGATACTGCAAAATCTAATTGAAAATGACTCTGGGGTCTATTACTGTGCCACCTGGGACGGGCCAAAAGTCCCGAGGCGATACCACTGGTTGGTTCAAGATATTTGCTG
>933
GGAGTCAGTCCAGGGAAGTATTATACTTACGCAAGCACAAGGAACAACTTGAGATTGATACTGCAAAATCTAATTGAAAATGACTCTGGGGTCTATTACTGTGCCACCTGGGACGGGCCAAAAGTCCCGAGGCGATACCACTGGTTGGTTCAAGATATTTGCTG
>934
GGAGTCAGTCCAGGGAAGTATTATACTTACGCAAGCACAAGGAACAACTTGAGATTGATACTGCAAAATCTAATTGAAAATGACTCTGGGGTCTATTACTGTGCCACCTGGGACGGGCCAAAAGTCCCGAGGCGATACCACTGGTTGGTTCAAGATATTTGCTG
>935
GGAGTCAGTCCAGGGAAGTATTATACTTACGCAAGCACAAGGAACAACTTGAGATTGATACTGCAAAATCTAATTGAAAATGACTCTGGGGTCTATTACTGTGCCACCTGGGACGGGCCAAAAGTCCCGAGGCGATACCACTGGTTGGTTCAAGATATTTGCTG
>936
GGAGTCAGTCCAGGGAAGTATTATACTTACGCAAGCACAAGGAACAACTTGAGATTGATACTGCAAAATCTAATTGAAAATGACTCTGGGGTCTATTACTGTGCCACCTGGGACGGGCCAAAAGTCCCGAGGCGATACCACTGGTTGGTTCAAGATATTTGCTG
>937
GGAGTCAGTCCAGGGAAGTATTATACTTACGCAAGCACAAGGAACAACTTGAGATTGATACTGCAAAATCTAATTGAAAATGACTCTGGGGTCTATTACTGTGCCACCTGGGACGGGCCAAAAGTCCCGAGGCGATACCACTGGTTGGTTCAAGATATTTGCTG
>938
GGAGTCAGTCCAGGGAAGTATTATACTTACGCAAGCACAAGGAACAACTTGAGATTGATACTGCAAAATCTAATTGAAAATGACTCTGGGGTCTATTACTGTGCCACCTGGGACGGGCCAAAAGTCCCGAGGCGATACCACTGGTTGGTTCAAGATATTTGCTG
>939
GGAGTCAGTCCAGGGAAGTATTATACTTACGCAAGCACAAGGAACAACTTGAGATTGATACTGCAAAATCTAATTGAAAATGACTCTGGGGTCTATTACTGTGCCACCTGGGACGGGCCAAAAGTCCCGAGGCGATACCACTGGTTGGTTCAAGATATTTGCTG
>940
GGAGTCAGTCCAGGGAAGTATTATACTTACGCAAGCACAAGGAACAACTTGAGATTGATACTGCAAAATCTAATTGAAAATGACTCTGGGGTCTATTACTGTGCCACCTGGGACGGGCCAAAAGTCCCGAGGCGATACCACTGGTTGGTTCAAGATATTTGCTG
>941
GGAGTCAGTCCAGGGAAGTATTATACTTACGCAAGCACAAGGAACAACTTGAGATTGATACTGCAAAATCTAATTGAAAATGACTCTGGGGTCTATTACTGTGCCACCTGGGACGGGCCAAAAGTCCCGAGGCGATACCACTGGTTGGTTCAAGATATTTGCTG
>942
GGAGTCAGTCCAGGGAAGTATTATACTTACGCAAGCACAAGGAACAACTTGAGATTGATACTGCAAAATCTAATTGAAAATGACTCTGGGGTCTATTACTGTGCCACCTGGGACGGGCCAAAAGTCCCGAGGCGATACCACTGGTTGGTTCAAGATATTTGCTG
>943
GGAGTCAGTCCAGGGAAGTATTATACTTACGCAAGCACAAGGAACAACTTGAGATTGATACTGCAAAATCTAATTGAAAATGACTCTGGGGTCTATTACTGTGCCACCTGGGACGGGCCAAAAGTCCCGAGGCGATACCACTGGTTGGTTCAAGATATTTGCTG
>944
GGAGTCAGTCCAGGGAAGTATTATACTTACGCAAGCACAAGGAACAACTTGAGATTGATACTGCAAAATCTAATTGAAAATGACTCTGGGGTCTATTACTGTGCCACCTGGGACGGGCCAAAAGTCCCGAGGCGATACCACTGGTTGGTTCAAGATATTTGCTG
>945
GGAGTCAGTCCAGGGAAGTATTATACTTACGCAAGCACAAGGAACAACTTGAGATTGATACTGCAAAATCTAATTGAAAATGACTCTGGGGTCTATTACTGTGCCACCTGGGACGGGCCAAAAGTCCCGAGGCGATACCACTGGTTGGTTCAAGATATTTGCTG
>946
GGAGTCAGTCCAGGGAAGTATTATACTTACGCAAGCACAAGGAACAACTTGAGATTGATACTGCAAAATCTAATTGAAAATGACTCTGGGGTCTATTACTGTGCCACCTGGGACGGGCCAAAAGTCCCGAGGCGATACCACTGGTTGGTTCAAGATATTTGCTG
>947
GGAGTCAGTCCAGGGAAGTATTATACTTACGCAAGCACAAGGAACAACTTGAGATTGATACTGCAAAATCTAATTGAAAATGACTCTGGGGTCTATTACTGTGCCACCTGGGACGGGCCAAAAGTCCCGAGGCGATACCACTGGTTGGTTCAAGATATTTGCTG
>948
GGAGTCAGTCCAGGGAAGTATTATACTTACGCAAGCACAAGGAACAACTTGAGATTGATACTGCAAAATCTAATTGAAAATGACTCTGGGGTCTATTACTGTGCCACCTGGGACGGGCCAAAAGTCCCGAGGCGATACCACTGGTTGGTTCAAGATATTTGCTG
>949
GGAGTCAGTCCAGGGAAGTATTATACTTACGCAAGCACAAGGAACAACTTGAGATTGATACTGCAAAATCTAATTGAAAATGACTCTGGGGTCTATTACTGTGCCACCTGGGACGGGCCAAAAGTCCCGAGGCGATACCACTGGTTGGTTCAAGATATTTGCTG
>950
GGAGTCAGTCCAGGGAAGTATTATACTTACGCAAGCACAAGGAACAACTTGAGATTGATACTGCAAAATCTAATTGAAAATGACTCTGGGGTCTATTACTGTGCCACCTGGGACGGGCCAAAAGTCCCGAGGCGATACCACTGGTTGGTTCAAGATATTTGCTG
>951
GGAGTCAGTCCAGGGAAGTATTATACTTACGCAAGCACAAGGAACAACTTGAGATTGATACTGCAAAATCTAATTGAAAATGACTCTGGGGTCTATTACTGTGCCACCTGGGACGGGCCAAAAGTCCCGAGGCGATACCACTGGTTGGTTCAAGATATTTGCTG
>952
GGAGTCAGTCCAGGGAAGTATTATACTTACGCAAGCACAAGGAACAACTTGAGATTGATACTGCAAAATCTAATTGAAAATGACTCTGGGGTCTATTACTGTGCCACCTGGGACGGGCCAAAAGTCCCGAGGCGATACCACTGGTTGGTTCAAGATATTTGCTG
>953
GGAGTCAGTCCAGGGAAGTATTATACTTACGCAAGCACAAGGAACAACTTGAGATTGATACTGCAAAATCTAATTGAAAATGACTCTGGGGTCTATTACTGTGCCACCTGGGACGGGCCAAAAGTCCCGAGGCGATACCACTGGTTGGTTCAAGATATTTGCTG
>954
GGAGTCAGTCCAGGGAAGTATTATACTTACGCAAGCACAAGGAACAACTTGAGATTGATACTGCAAAATCTAATTGAAAATGACTCTGGGGTCTATTACTGTGCCACCTGGGACGGGCCAAAAGTCCCGAGGCGATACCACTGGTTGGTTCAAGATATTTGCTG
>955
GGAGTCAGTCCAGGGAAGTATTATACTTACGCAAGCACAAGGAACAACTTGAGATTGATACTGCAAAATCTAATTGAAAATGACTCTGGGGTCTATTACTGTGCCACCTGGGACGGGCCAAAAGTCCCGAGGCGATACCACTGGTTGGTTCAAGATATTTGCTG
>956
GGAGTCAGTCCAGGGAAGTATTATACTTACGCAAGCACAAGGAACAACTTGAGATTGATACTGCAAAATCTAATTGAAAATGACTCTGGGGTCTATTACTGTGCCACCTGGGACGGGCCAAAAGTCCCGAGGCGATACCACTGGTTGGTTCAAGATATTTGCTG
>957
GGAGTCAGTCCAGGGAAGTATTATACTTACGCAAGCACAAGGAACAACTTGAGATTGATACTGCAAAATCTAATTGAAAATGACTCTGGGGTCTATTACTGTGCCACCTGGGACGGGCCAAAAGTCCCGAGGCGATACCACTGGTTGGTTCAAGATATTTGCTG
>958
GGAGTCAGTCCAGGGAAGTATTATACTTACGCAAGCACAAGGAACAACTTGAGATTGATACTGCAAAATCTAATTGAAAATGACTCTGGGGTCTATTACTGTGCCACCTGGGACGGGCCAAAAGTCCCGAGGCGATACCACTGGTTGGTTCAAGATATTTGCTG
>959
GGAGTCAGTCCAGGGAAGTATTATACTTACGCAAGCACAAGGAACAACTTGAGATTGATACTGCAAAATCTAATTGAAAATGACTCTGGGGTCTATTACTGTGCCACCTGGGACGGGCCAAAAGTCCCGAGGCGATACCACTGGTTGGTTCAAGATATTTGCTG
>960
GGAGTCAGTCCAGGGAAGTATTATACTTACGCAAGCACAAGGAACAACTTGAGATTGATACTGCAAAATCTAATTGAAAATGACTCTGGGGTCTATTACTGTGCCACCTGGGACGGGCCAAAAGTCCCGAGGCGATACCACTGGTTGGTTCAAGATATTTGCTG
>961
GGAGTCAGTCCAGGGAAGTATTATACTTACGCAAGCACAAGGAACAACTTGAGATTGATACTGCAAAATCTAATTGAAAATGACTCTGGGGTCTATTACTGTGCCACCTGGGACGGGCCAAAAGTCCCGAGGCGATACCACTGGTTGGTTCAAGATATTTGCTG
>962
GGAGTCAGTCCAGGGAAGTATTATACTTACGCAAGCACAAGGAACAACTTGAGATTGATACTGCAAAATCTAATTGAAAATGACTCTGGGGTCTATTACTGTGCCACCTGGGACGGGCCAAAAGTCCCGAGGCGATACCACTGGTTGGTTCAAGATATTTGCTG
>963
GGAGTCAGTCCAGGGAAGTATTATACTTACGCAAGCACAAGGAACAACTTGAGATTGATACTGCAAAATCTAATTGAAAATGACTCTGGGGTCTATTACTGTGCCACCTGGGACGGGCCAAAAGTCCCGAGGCGATACCACTGGTTGGTTCAAGATATTTGCTG
>964
GGAGTCAGTCCAGGGAAGTATTATACTTACGCAAGCACAAGGAACAACTTGAGATTGATACTGCAAAATCTAATTGAAAATGACTCTGGGGTCTATTACTGTGCCACCTGGGACGGGCCAAAAGTCCCGAGGCGATACCACTGGTTGGTTCAAGATATTTGCTG
>965
GGAGTCAGTCCAGGGAAGTATTATACTTACGCAAGCACAAGGAACAACTTGAGATTGATACTGCAAAATCTAATTGAAAATGACTCTGGGGTCTATTACTGTGCCACCTGGGACGGGCCAAAAGTCCCGAGGCGATACCACTGGTTGGTTCAAGATATTTGCTG
>966
GGAGTCAGTCCAGGGAAGTATTATACTTACGCAAGCACAAGGAACAACTTGAGATTGATACTGCAAAATCTAATTGAAAATGACTCTGGGGTCTATTACTGTGCCACCTGGGACGGGCCAAAAGTCCCGAGGCGATACCACTGGTTGGTTCAAGATATTTGCTG
>967
GGAGTCAGTCCAGGGAAGTATTATACTTACGCAAGCACAAGGAACAACTTGAGATTGATACTGCAAAATCTAATTGAAAATGACTCTGGGGTCTATTACTGTGCCACCTGGGACGGGCCAAAAGTCCCGAGGCGATACCACTGGTTGGTTCAAGATATTTGCTG
>968
GGAGTCAGTCCAGGGAAGTATTATACTTACGCAAGCACAAGGAACAACTTGAGATTGATACTGCAAAATCTAATTGAAAATGACTCTGGGGTCTATTACTGTGCCACCTGGGACGGGCCAAAAGTCCCGAGGCGATACCACTGGTTGGTTCAAGATATTTGCTG
>969
GGAGTCAGTCCAGGGAAGTATTATACTTACGCAAGCACAAGGAACAACTTGAGATTGATACTGCAAAATCTAATTGAAAATGACTCTGGGGTCTATTACTGTGCCACCTGGGACGGGCCAAAAGTCCCGAGGCGATACCACTGGTTGGTTCAAGATATTTGCTG
>970
GGAGTCAGTCCAGGGAAGTATTATACTTACGCAAGCACAAGGAACAACTTGAGATTGATACTGCAAAATCTAATTGAAAATGACTCTGGGGTCTATTACTGTGCCACCTGGGACGGGCCAAAAGTCCCGAGGCGATACCACTGGTTGGTTCAAGATATTTGCTG
>971
GGAGTCAGTCCAGGGAAGTATTATACTTACGCAAGCACAAGGAACAACTTGAGATTGATACTGCAAAATCTAATTGAAAATGACTCTGGGGTCTATTACTGTGCCACCTGGGACGGGCCAAAAGTCCCGAGGCGATACCACTGGTTGGTTCAAGATATTTGCTG
>972
GGAGTCAGTCCAGGGAAGTATTATACTTACGCAAGCACAAGGAACAACTTGAGATTGATACTGCAAAATCTAATTGAAAATGACTCTGGGGTCTATTACTGTGCCACCTGGGACGGGCCAAAAGTCCCGAGGCGATACCACTGGTTGGTTCAAGATATTTGCTG
>973
GGAGTCAGTCCAGGGAAGTATTATACTTACGCAAGCACAAGGAACAACTTGAGATTGATACTGCAAAATCTAATTGAAAATGACTCTGGGGTCTATTACTGTGCCACCTGGGACGGGCCAAAAGTCCCGAGGCGATACCACTGGTTGGTTCAAGATATTTGCTG
>974
GGAGTCAGTCCAGGGAAGTATTATACTTACGCAAGCACAAGGAACAACTTGAGATTGATACTGCAAAATCTAATTGAAAATGACTCTGGGGTCTATTACTGTGCCACCTGGGACGGGCCAAAAGTCCCGAGGCGATACCACTGGTTGGTTCAAGATATTTGCTG
>975
GGAGTCAGTCCAGGGAAGTATTATACTTACGCAAGCACAAGGAACAACTTGAGATTGATACTGCAAAATCTAATTGAAAATGACTCTGGGGTCTATTACTGTGCCACCTGGGACGGGCCAAAAGTCCCGAGGCGATACCACTGGTTGGTTCAAGATATTTGCTG
>976
GGAGTCAGTCCAGGGAAGTATTATACTTACGCAAGCACAAGGAACAACTTGAGATTGATACTGCAAAATCTAATTGAAAATGACTCTGGGGTCTATTACTGTGCCACCTGGGACGGGCCAAAAGTCCCGAGGCGATACCACTGGTTGGTTCAAGATATTTGCTG
>977
GGAGTCAGTCCAGGGAAGTATTATACTTACGCAAGCACAAGGAACAACTTGAGATTGATACTGCAAAATCTAATTGAAAATGACTCTGGGGTCTATTACTGTGCCACCTGGGACGGGCCAAAAGTCCCGAGGCGATACCACTGGTTGGTTCAAGATATTTGCTG
>978
GGAGTCAGTCCAGGGAAGTATTATACTTACGCAAGCACAAGGAACAACTTGAGATTGATACTGCAAAATCTAATTGAAAATGACTCTGGGGTCTATTACTGTGCCACCTGGGACGGGCCAAAAGTCCCGAGGCGATACCACTGGTTGGTTCAAGATATTTGCTG
>979
GGAGTCAGTCCAGGGAAGTATTATACTTACGCAAGCACAAGGAACAACTTGAGATTGATACTGCAAAATCTAATTGAAAATGACTCTGGGGTCTATTACTGTGCCACCTGGGACGGGCCAAAAGTCCCGAGGCGATACCACTGGTTGGTTCAAGATATTTGCTG
>980
GGAGTCAGTCCAGGGAAGTATTATACTTACGCAAGCACAAGGAACAACTTGAGATTGATACTGCAAAATCTAATTGAAAATGACTCTGGGGTCTATTACTGTGCCACCTGGGACGGGCCAAAAGTCCCGAGGCGATACCACTGGTTGGTTCAAGATATTTGCTG
>981
GGAGTCAGTCCAGGGAAGTATTATACTTACGCAAGCACAAGGAACAACTTGAGATTGATACTGCAAAATCTAATTGAAAATGACTCTGGGGTCTATTACTGTGCCACCTGGGACGGGCCAAAAGTCCCGAGGCGATACCACTGGTTGGTTCAAGATATTTGCTG
>982
GGAGTCAGTCCAGGGAAGTATTATACTTACGCAAGCACAAGGAACAACTTGAGATTGATACTGCAAAATCTAATTGAAAATGACTCTGGGGTCTATTACTGTGCCACCTGGGACGGGCCAAAAGTCCCGAGGCGATACCACTGGTTGGTTCAAGATATTTGCTG
>983
GGAGTCAGTCCAGGGAAGTATTATACTTACGCAAGCACAAGGAACAACTTGAGATTGATACTGCAAAATCTAATTGAAAATGACTCTGGGGTCTATTACTGTGCCACCTGGGACGGGCCAAAAGTCCCGAGGCGATACCACTGGTTGGTTCAAGATATTTGCTG
>984
GGAGTCAGTCCAGGGAAGTATTATACTTACGCAAGCACAAGGAACAACTTGAGATTGATACTGCAAAATCTAATTGAAAATGACTCTGGGGTCTATTACTGTGCCACCTGGGACGGGCCAAAAGTCCCGAGGCGATACCACTGGTTGGTTCAAGATATTTGCTG
>985
GGAGTCAGTCCAGGGAAGTATTATACTTACGCAAGCACAAGGAACAACTTGAGATTGATACTGCAAAATCTAATTGAAAATGACTCTGGGGTCTATTACTGTGCCACCTGGGACGGGCCAAAAGTCCCGAGGCGATACCACTGGTTGGTTCAAGATATTTGCTG
>986
GGAGTCAGTCCAGGGAAGTATTATACTTACGCAAGCACAAGGAACAACTTGAGATTGATACTGCAAAATCTAATTGAAAATGACTCTGGGGTCTATTACTGTGCCACCTGGGACGGGCCAAAAGTCCCGAGGCGATACCACTGGTTGGTTCAAGATATTTGCTG
>987
GGAGTCAGTCCAGGGAAGTATTATACTTACGCAAGCACAAGGAACAACTTGAGATTGATACTGCAAAATCTAATTGAAAATGACTCTGGGGTCTATTACTGTGCCACCTGGGACGGGCCAAAAGTCCCGAGGCGATACCACTGGTTGGTTCAAGATATTTGCTG
>988
GGAGTCAGTCCAGGGAAGTATTATACTTACGCAAGCACAAGGAACAACTTGAGATTGATACTGCAAAATCTAATTGAAAATGACTCTGGGGTCTATTACTGTGCCACCTGGGACGGGCCAAAAGTCCCGAGGCGATACCACTGGTTGGTTCAAGATATTTGCTG
>989
GGAGTCAGTCCAGGGAAGTATTATACTTACGCAAGCACAAGGAACAACTTGAGATTGATACTGCAAAATCTAATTGAAAATGACTCTGGGGTCTATTACTGTGCCACCTGGGACGGGCCAAAAGTCCCGAGGCGATACCACTGGTTGGTTCAAGATATTTGCTG
>990
GGAGTCAGTCCAGGGAAGTATTATACTTACGCAAGCACAAGGAACAACTTGAGATTGATACTGCAAAATCTAATTGAAAATGACTCTGGGGTCTATTACTGTGCCACCTGGGACGGGCCAAAAGTCCCGAGGCGATACCACTGGTTGGTTCAAGATATTTGCTG
>991
GGAGTCAGTCCAGGGAAGTATTATACTTACGCAAGCACAAGGAACAACTTGAGATTGATACTGCAAAATCTAATTGAAAATGACTCTGGGGTCTATTACTGTGCCACCTGGGACGGGCCAAAAGTCCCGAGGCGATACCACTGGTTGGTTCAAGATATTTGCTG
>992
GGAGTCAGTCCAGGGAAGTATTATACTTACGCAAGCACAAGGAACAACTTGAGATTGATACTGCAAAATCTAATTGAAAATGACTCTGGGGTCTATTACTGTGCCACCTGGGACGGGCCAAAAGTCCCGAGGCGATACCACTGGTTGGTTCAAGATATTTGCTG
>993
GGAGTCAGTCCAGGGAAGTATTATACTTACGCAAGCACAAGGAACAACTTGAGATTGATACTGCAAAATCTAATTGAAAATGACTCTGGGGTCTATTACTGTGCCACCTGGGACGGGCCAAAAGTCCCGAGGCGATACCACTGGTTGGTTCAAGATATTTGCTG
>994
GGAGTCAGTCCAGGGAAGTATTATACTTACGCAAGCACAAGGAACAACTTGAGATTGATACTGCAAAATCTAATTGAAAATGACTCTGGGGTCTATTACTGTGCCACCTGGGACGGGCCAAAAGTCCCGAGGCGATACCACTGGTTGGTTCAAGATATTTGCTG
>995
GGAGTCAGTCCAGGGAAGTATTATACTTACGCAAGCACAAGGAACAACTTGAGATTGATACTGCAAAATCTAATTGAAAATGACTCTGGGGTCTATTACTGTGCCACCTGGGACGGGCCAAAAGTCCCGAGGCGATACCACTGGTTGGTTCAAGATATTTGCTG
>996
GGAGTCAGTCCAGGGAAGTATTATACTTACGCAAGCACAAGGAACAACTTGAGATTGATACTGCAAAATCTAATTGAAAATGACTCTGGGGTCTATTACTGTGCCACCTGGGACGGGCCAAAAGTCCCGAGGCGATACCACTGGTTGGTTCAAGATATTTGCTG
>997
GGAGTCAGTCCAGGGAAGTATTATACTTACGCAAGCACAAGGAACAACTTGAGATTGATACTGCAAAATCTAATTGAAAATGACTCTGGGGTCTATTACTGTGCCACCTGGGACGGGCCAAAAGTCCCGAGGCGATACCACTGGTTGGTTCAAGATATTTGCTG
>998
GGAGTCAGTCCAGGGAAGTATTATACTTACGCAAGCACAAGGAACAACTTGAGATTGATACTGCAAAATCTAATTGAAAATGACTCTGGGGTCTATTACTGTGCCACCTGGGACGGGCCAAAAGTCCCGAGGCGATACCACTGGTTGGTTCAAGATATTTGCTG
>999
GGAGTCAGTCCAGGGAAGTATTATACTTACGCAAGCACAAGGAACAACTTGAGATTGATACTGCAAAATCTAATTGAAAATGACTCTGGGGTCTATTACTGTGCCACCTGGGACGGGCCAAAAGTCCCGAGGCGATACCACTGGTTGGTTCAAGATATTTGCTG
>1000
GGAGTCAGTCCAGGGAAGTATTATACTTACGCAAGCACAAGGAACAACTTGAGATTGATACTGCAAAATCTAATTGAAAATGACTCTGGGGTCTATTACTGTGCCACCTGGGACGGGCCAAAAGTCCCGAGGCGATACCACTGGTTGGTTCAAGATATTTGCTG
>1001
GGAGTCAGTCCAGGGAAGTATTATACTTACGCAAGCACAAGGAACAACTTGAGATTGATACTGCAAAATCTAATTGAAAATGACTCTGGGGTCTATTACTGTGCCACCTGGGACGGGCCAAAAGTCCCGAGGCGATACCACTGGTTGGTTCAAGATATTTGCTG
>1002
GGAGTCAGTCCAGGGAAGTATTATACTTACGCAAGCACAAGGAACAACTTGAGATTGATACTGCAAAATCTAATTGAAAATGACTCTGGGGTCTATTACTGTGCCACCTGGGACGGGCCAAAAGTCCCGAGGCGATACCACTGGTTGGTTCAAGATATTTGCTG
>1003
GGAGTCAGTCCAGGGAAGTATTATACTTACGCAAGCACAAGGAACAACTTGAGATTGATACTGCAAAATCTAATTGAAAATGACTCTGGGGTCTATTACTGTGCCACCTGGGACGGGCCAAAAGTCCCGAGGCGATACCACTGGTTGGTTCAAGATATTTGCTG
>1004
GGAGTCAGTCCAGGGAAGTATTATACTTACGCAAGCACAAGGAACAACTTGAGATTGATACTGCAAAATCTAATTGAAAATGACTCTGGGGTCTATTACTGTGCCACCTGGGACGGGCCAAAAGTCCCGAGGCGATACCACTGGTTGGTTCAAGATATTTGCTG
>1005
GGAGTCAGTCCAGGGAAGTATTATACTTACGCAAGCACAAGGAACAACTTGAGATTGATACTGCAAAATCTAATTGAAAATGACTCTGGGGTCTATTACTGTGCCACCTGGGACGGGCCAAAAGTCCCGAGGCGATACCACTGGTTGGTTCAAGATATTTGCTG
>1006
GGAGTCAGTCCAGGGAAGTATTATACTTACGCAAGCACAAGGAACAACTTGAGATTGATACTGCAAAATCTAATTGAAAATGACTCTGGGGTCTATTACTGTGCCACCTGGGACGGGCCAAAAGTCCCGAGGCGATACCACTGGTTGGTTCAAGATATTTGCTG
>1007
GGAGTCAGTCCAGGGAAGTATTATACTTACGCAAGCACAAGGAACAACTTGAGATTGATACTGCAAAATCTAATTGAAAATGACTCTGGGGTCTATTACTGTGCCACCTGGGACGGGCCAAAAGTCCCGAGGCGATACCACTGGTTGGTTCAAGATATTTGCTG
>1008
GGAGTCAGTCCAGGGAAGTATTATACTTACGCAAGCACAAGGAACAACTTGAGATTGATACTGCAAAATCTAATTGAAAATGACTCTGGGGTCTATTACTGTGCCACCTGGGACGGGCCAAAAGTCCCGAGGCGATACCACTGGTTGGTTCAAGATATTTGCTG
>1009
GGAGTCAGTCCAGGGAAGTATTATACTTACGCAAGCACAAGGAACAACTTGAGATTGATACTGCAAAATCTAATTGAAAATGACTCTGGGGTCTATTACTGTGCCACCTGGGACGGGCCAAAAGTCCCGAGGCGATACCACTGGTTGGTTCAAGATATTTGCTG
>1010
GGAGTCAGTCCAGGGAAGTATTATACTTACGCAAGCACAAGGAACAACTTGAGATTGATACTGCAAAATCTAATTGAAAATGACTCTGGGGTCTATTACTGTGCCACCTGGGACGGGCCAAAAGTCCCGAGGCGATACCACTGGTTGGTTCAAGATATTTGCTG
>1011
GGAGTCAGTCCAGGGAAGTATTATACTTACGCAAGCACAAGGAACAACTTGAGATTGATACTGCAAAATCTAATTGAAAATGACTCTGGGGTCTATTACTGTGCCACCTGGGACGGGCCAAAAGTCCCGAGGCGATACCACTGGTTGGTTCAAGATATTTGCTG
>1012
GGAGTCAGTCCAGGGAAGTATTATACTTACGCAAGCACAAGGAACAACTTGAGATTGATACTGCAAAATCTAATTGAAAATGACTCTGGGGTCTATTACTGTGCCACCTGGGACGGGCCAAAAGTCCCGAGGCGATACCACTGGTTGGTTCAAGATATTTGCTG
>1013
GGAGTCAGTCCAGGGAAGTATTATACTTACGCAAGCACAAGGAACAACTTGAGATTGATACTGCAAAATCTAATTGAAAATGACTCTGGGGTCTATTACTGTGCCACCTGGGACGGGCCAAAAGTCCCGAGGCGATACCACTGGTTGGTTCAAGATATTTGCTG
>1014
GGAGTCAGTCCAGGGAAGTATTATACTTACGCAAGCACAAGGAACAACTTGAGATTGATACTGCAAAATCTAATTGAAAATGACTCTGGGGTCTATTACTGTGCCACCTGGGACGGGCCAAAAGTCCCGAGGCGATACCACTGGTTGGTTCAAGATATTTGCTG
>1015
GGAGTCAGTCCAGGGAAGTATTATACTTACGCAAGCACAAGGAACAACTTGAGATTGATACTGCAAAATCTAATTGAAAATGACTCTGGGGTCTATTACTGTGCCACCTGGGACGGGCCAAAAGTCCCGAGGCGATACCACTGGTTGGTTCAAGATATTTGCTG
>1016
GGAGTCAGTCCAGGGAAGTATTATACTTACGCAAGCACAAGGAACAACTTGAGATTGATACTGCAAAATCTAATTGAAAATGACTCTGGGGTCTATTACTGTGCCACCTGGGACGGGCCAAAAGTCCCGAGGCGATACCACTGGTTGGTTCAAGATATTTGCTG
>1017
GGAGTCAGTCCAGGGAAGTATTATACTTACGCAAGCACAAGGAACAACTTGAGATTGATACTGCAAAATCTAATTGAAAATGACTCTGGGGTCTATTACTGTGCCACCTGGGACGGGCCAAAAGTCCCGAGGCGATACCACTGGTTGGTTCAAGATATTTGCTG
>1018
GGAGTCAGTCCAGGGAAGTATTATACTTACGCAAGCACAAGGAACAACTTGAGATTGATACTGCAAAATCTAATTGAAAATGACTCTGGGGTCTATTACTGTGCCACCTGGGACGGGCCAAAAGTCCCGAGGCGATACCACTGGTTGGTTCAAGATATTTGCTG
>1019
GGAGTCAGTCCAGGGAAGTATTATACTTACGCAAGCACAAGGAACAACTTGAGATTGATACTGCAAAATCTAATTGAAAATGACTCTGGGGTCTATTACTGTGCCACCTGGGACGGGCCAAAAGTCCCGAGGCGATACCACTGGTTGGTTCAAGATATTTGCTG
>1020
GGAGTCAGTCCAGGGAAGTATTATACTTACGCAAGCACAAGGAACAACTTGAGATTGATACTGCAAAATCTAATTGAAAATGACTCTGGGGTCTATTACTGTGCCACCTGGGACGGGCCAAAAGTCCCGAGGCGATACCACTGGTTGGTTCAAGATATTTGCTG
>1021
GGAGTCAGTCCAGGGAAGTATTATACTTACGCAAGCACAAGGAACAACTTGAGATTGATACTGCAAAATCTAATTGAAAATGACTCTGGGGTCTATTACTGTGCCACCTGGGACGGGCCAAAAGTCCCGAGGCGATACCACTGGTTGGTTCAAGATATTTGCTG
>1022
GGAGTCAGTCCAGGGAAGTATTATACTTACGCAAGCACAAGGAACAACTTGAGATTGATACTGCAAAATCTAATTGAAAATGACTCTGGGGTCTATTACTGTGCCACCTGGGACGGGCCAAAAGTCCCGAGGCGATACCACTGGTTGGTTCAAGATATTTGCTG
>1023
GGAGTCAGTCCAGGGAAGTATTATACTTACGCAAGCACAAGGAACAACTTGAGATTGATACTGCAAAATCTAATTGAAAATGACTCTGGGGTCTATTACTGTGCCACCTGGGACGGGCCAAAAGTCCCGAGGCGATACCACTGGTTGGTTCAAGATATTTGCTG
>1024
GGAGTCAGTCCAGGGAAGTATTATACTTACGCAAGCACAAGGAACAACTTGAGATTGATACTGCAAAATCTAATTGAAAATGACTCTGGGGTCTATTACTGTGCCACCTGGGACGGGCCAAAAGTCCCGAGGCGATACCACTGGTTGGTTCAAGATATTTGCTG
>1025
GGAGTCAGTCCAGGGAAGTATTATACTTACGCAAGCACAAGGAACAACTTGAGATTGATACTGCAAAATCTAATTGAAAATGACTCTGGGGTCTATTACTGTGCCACCTGGGACGGGCCAAAAGTCCCGAGGCGATACCACTGGTTGGTTCAAGATATTTGCTG
>1026
GGAGTCAGTCCAGGGAAGTATTATACTTACGCAAGCACAAGGAACAACTTGAGATTGATACTGCAAAATCTAATTGAAAATGACTCTGGGGTCTATTACTGTGCCACCTGGGACGGGCCAAAAGTCCCGAGGCGATACCACTGGTTGGTTCAAGATATTTGCTG
>1027
GGAGTCAGTCCAGGGAAGTATTATACTTACGCAAGCACAAGGAACAACTTGAGATTGATACTGCAAAATCTAATTGAAAATGACTCTGGGGTCTATTACTGTGCCACCTGGGACGGGCCAAAAGTCCCGAGGCGATACCACTGGTTGGTTCAAGATATTTGCTG
>1028
GGAGTCAGTCCAGGGAAGTATTATACTTACGCAAGCACAAGGAACAACTTGAGATTGATACTGCAAAATCTAATTGAAAATGACTCTGGGGTCTATTACTGTGCCACCTGGGACGGGCCAAAAGTCCCGAGGCGATACCACTGGTTGGTTCAAGATATTTGCTG
>1029
GGAGTCAGTCCAGGGAAGTATTATACTTACGCAAGCACAAGGAACAACTTGAGATTGATACTGCAAAATCTAATTGAAAATGACTCTGGGGTCTATTACTGTGCCACCTGGGACGGGCCAAAAGTCCCGAGGCGATACCACTGGTTGGTTCAAGATATTTGCTG
>1030
GGAGTCAGTCCAGGGAAGTATTATACTTACGCAAGCACAAGGAACAACTTGAGATTGATACTGCAAAATCTAATTGAAAATGACTCTGGGGTCTATTACTGTGCCACCTGGGACGGGCCAAAAGTCCCGAGGCGATACCACTGGTTGGTTCAAGATATTTGCTG
>1031
GGAGTCAGTCCAGGGAAGTATTATACTTACGCAAGCACAAGGAACAACTTGAGATTGATACTGCAAAATCTAATTGAAAATGACTCTGGGGTCTATTACTGTGCCACCTGGGACGGGCCAAAAGTCCCGAGGCGATACCACTGGTTGGTTCAAGATATTTGCTG
>1032
GGAGTCAGTCCAGGGAAGTATTATACTTACGCAAGCACAAGGAACAACTTGAGATTGATACTGCAAAATCTAATTGAAAATGACTCTGGGGTCTATTACTGTGCCACCTGGGACGGGCCAAAAGTCCCGAGGCGATACCACTGGTTGGTTCAAGATATTTGCTG
>1033
GGAGTCAGTCCAGGGAAGTATTATACTTACGCAAGCACAAGGAACAACTTGAGATTGATACTGCAAAATCTAATTGAAAATGACTCTGGGGTCTATTACTGTGCCACCTGGGACGGGCCAAAAGTCCCGAGGCGATACCACTGGTTGGTTCAAGATATTTGCTG
>1034
GGAGTCAGTCCAGGGAAGTATTATACTTACGCAAGCACAAGGAACAACTTGAGATTGATACTGCAAAATCTAATTGAAAATGACTCTGGGGTCTATTACTGTGCCACCTGGGACGGGCCAAAAGTCCCGAGGCGATACCACTGGTTGGTTCAAGATATTTGCTG
>1035
GGAGTCAGTCCAGGGAAGTATTATACTTACGCAAGCACAAGGAACAACTTGAGATTGATACTGCAAAATCTAATTGAAAATGACTCTGGGGTCTATTACTGTGCCACCTGGGACGGGCCAAAAGTCCCGAGGCGATACCACTGGTTGGTTCAAGATATTTGCTG
>1036
GGAGTCAGTCCAGGGAAGTATTATACTTACGCAAGCACAAGGAACAACTTGAGATTGATACTGCAAAATCTAATTGAAAATGACTCTGGGGTCTATTACTGTGCCACCTGGGACGGGCCAAAAGTCCCGAGGCGATACCACTGGTTGGTTCAAGATATTTGCTG
>1037
GGAGTCAGTCCAGGGAAGTATTATACTTACGCAAGCACAAGGAACAACTTGAGATTGATACTGCAAAATCTAATTGAAAATGACTCTGGGGTCTATTACTGTGCCACCTGGGACGGGCCAAAAGTCCCGAGGCGATACCACTGGTTGGTTCAAGATATTTGCTG
>1038
GGAGTCAGTCCAGGGAAGTATTATACTTACGCAAGCACAAGGAACAACTTGAGATTGATACTGCAAAATCTAATTGAAAATGACTCTGGGGTCTATTACTGTGCCACCTGGGACGGGCCAAAAGTCCCGAGGCGATACCACTGGTTGGTTCAAGATATTTGCTG
>1039
GGAGTCAGTCCAGGGAAGTATTATACTTACGCAAGCACAAGGAACAACTTGAGATTGATACTGCAAAATCTAATTGAAAATGACTCTGGGGTCTATTACTGTGCCACCTGGGACGGGCCAAAAGTCCCGAGGCGATACCACTGGTTGGTTCAAGATATTTGCTG
>1040
GGAGTCAGTCCAGGGAAGTATTATACTTACGCAAGCACAAGGAACAACTTGAGATTGATACTGCAAAATCTAATTGAAAATGACTCTGGGGTCTATTACTGTGCCACCTGGGACGGGCCAAAAGTCCCGAGGCGATACCACTGGTTGGTTCAAGATATTTGCTG
>1041
GGAGTCAGTCCAGGGAAGTATTATACTTACGCAAGCACAAGGAACAACTTGAGATTGATACTGCAAAATCTAATTGAAAATGACTCTGGGGTCTATTACTGTGCCACCTGGGACGGGCCAAAAGTCCCGAGGCGATACCACTGGTTGGTTCAAGATATTTGCTG
>1042
GGAGTCAGTCCAGGGAAGTATTATACTTACGCAAGCACAAGGAACAACTTGAGATTGATACTGCAAAATCTAATTGAAAATGACTCTGGGGTCTATTACTGTGCCACCTGGGACGGGCCAAAAGTCCCGAGGCGATACCACTGGTTGGTTCAAGATATTTGCTG
>1043
GGAGTCAGTCCAGGGAAGTATTATACTTACGCAAGCACAAGGAACAACTTGAGATTGATACTGCAAAATCTAATTGAAAATGACTCTGGGGTCTATTACTGTGCCACCTGGGACGGGCCAAAAGTCCCGAGGCGATACCACTGGTTGGTTCAAGATATTTGCTG
>1044
GGAGTCAGTCCAGGGAAGTATTATACTTACGCAAGCACAAGGAACAACTTGAGATTGATACTGCAAAATCTAATTGAAAATGACTCTGGGGTCTATTACTGTGCCACCTGGGACGGGCCAAAAGTCCCGAGGCGATACCACTGGTTGGTTCAAGATATTTGCTG
>1045
GGAGTCAGTCCAGGGAAGTATTATACTTACGCAAGCACAAGGAACAACTTGAGATTGATACTGCAAAATCTAATTGAAAATGACTCTGGGGTCTATTACTGTGCCACCTGGGACGGGCCAAAAGTCCCGAGGCGATACCACTGGTTGGTTCAAGATATTTGCTG
>1046
GGAGTCAGTCCAGGGAAGTATTATACTTACGCAAGCACAAGGAACAACTTGAGATTGATACTGCAAAATCTAATTGAAAATGACTCTGGGGTCTATTACTGTGCCACCTGGGACGGGCCAAAAGTCCCGAGGCGATACCACTGGTTGGTTCAAGATATTTGCTG
>1047
GGAGTCAGTCCAGGGAAGTATTATACTTACGCAAGCACAAGGAACAACTTGAGATTGATACTGCAAAATCTAATTGAAAATGACTCTGGGGTCTATTACTGTGCCACCTGGGACGGGCCAAAAGTCCCGAGGCGATACCACTGGTTGGTTCAAGATATTTGCTG
>1048
GGAGTCAGTCCAGGGAAGTATTATACTTACGCAAGCACAAGGAACAACTTGAGATTGATACTGCAAAATCTAATTGAAAATGACTCTGGGGTCTATTACTGTGCCACCTGGGACGGGCCAAAAGTCCCGAGGCGATACCACTGGTTGGTTCAAGATATTTGCTG
>1049
GGAGTCAGTCCAGGGAAGTATTATACTTACGCAAGCACAAGGAACAACTTGAGATTGATACTGCAAAATCTAATTGAAAATGACTCTGGGGTCTATTACTGTGCCACCTGGGACGGGCCAAAAGTCCCGAGGCGATACCACTGGTTGGTTCAAGATATTTGCTG
>1050
GGAGTCAGTCCAGGGAAGTATTATACTTACGCAAGCACAAGGAACAACTTGAGATTGATACTGCAAAATCTAATTGAAAATGACTCTGGGGTCTATTACTGTGCCACCTGGGACGGGCCAAAAGTCCCGAGGCGATACCACTGGTTGGTTCAAGATATTTGCTG
>1051
GGAGTCAGTCCAGGGAAGTATTATACTTACGCAAGCACAAGGAACAACTTGAGATTGATACTGCAAAATCTAATTGAAAATGACTCTGGGGTCTATTACTGTGCCACCTGGGACGGGCCAAAAGTCCCGAGGCGATACCACTGGTTGGTTCAAGATATTTGCTG
>1052
GGAGTCAGTCCAGGGAAGTATTATACTTACGCAAGCACAAGGAACAACTTGAGATTGATACTGCAAAATCTAATTGAAAATGACTCTGGGGTCTATTACTGTGCCACCTGGGACGGGCCAAAAGTCCCGAGGCGATACCACTGGTTGGTTCAAGATATTTGCTG
>1053
GGAGTCAGTCCAGGGAAGTATTATACTTACGCAAGCACAAGGAACAACTTGAGATTGATACTGCAAAATCTAATTGAAAATGACTCTGGGGTCTATTACTGTGCCACCTGGGACGGGCCAAAAGTCCCGAGGCGATACCACTGGTTGGTTCAAGATATTTGCTG
>1054
GGAGTCAGTCCAGGGAAGTATTATACTTACGCAAGCACAAGGAACAACTTGAGATTGATACTGCAAAATCTAATTGAAAATGACTCTGGGGTCTATTACTGTGCCACCTGGGACGGGCCAAAAGTCCCGAGGCGATACCACTGGTTGGTTCAAGATATTTGCTG
>1055
GGAGTCAGTCCAGGGAAGTATTATACTTACGCAAGCACAAGGAACAACTTGAGATTGATACTGCAAAATCTAATTGAAAATGACTCTGGGGTCTATTACTGTGCCACCTGGGACGGGCCAAAAGTCCCGAGGCGATACCACTGGTTGGTTCAAGATATTTGCTG
>1056
GGAGTCAGTCCAGGGAAGTATTATACTTACGCAAGCACAAGGAACAACTTGAGATTGATACTGCAAAATCTAATTGAAAATGACTCTGGGGTCTATTACTGTGCCACCTGGGACGGGCCAAAAGTCCCGAGGCGATACCACTGGTTGGTTCAAGATATTTGCTG
>1057
GGAGTCAGTCCAGGGAAGTATTATACTTACGCAAGCACAAGGAACAACTTGAGATTGATACTGCAAAATCTAATTGAAAATGACTCTGGGGTCTATTACTGTGCCACCTGGGACGGGCCAAAAGTCCCGAGGCGATACCACTGGTTGGTTCAAGATATTTGCTG
>1058
GGAGTCAGTCCAGGGAAGTATTATACTTACGCAAGCACAAGGAACAACTTGAGATTGATACTGCAAAATCTAATTGAAAATGACTCTGGGGTCTATTACTGTGCCACCTGGGACGGGCCAAAAGTCCCGAGGCGATACCACTGGTTGGTTCAAGATATTTGCTG
>1059
GGAGTCAGTCCAGGGAAGTATTATACTTACGCAAGCACAAGGAACAACTTGAGATTGATACTGCAAAATCTAATTGAAAATGACTCTGGGGTCTATTACTGTGCCACCTGGGACGGGCCAAAAGTCCCGAGGCGATACCACTGGTTGGTTCAAGATATTTGCTG
>1060
GGAGTCAGTCCAGGGAAGTATTATACTTACGCAAGCACAAGGAACAACTTGAGATTGATACTGCAAAATCTAATTGAAAATGACTCTGGGGTCTATTACTGTGCCACCTGGGACGGGCCAAAAGTCCCGAGGCGATACCACTGGTTGGTTCAAGATATTTGCTG
>1061
GGAGTCAGTCCAGGGAAGTATTATACTTACGCAAGCACAAGGAACAACTTGAGATTGATACTGCAAAATCTAATTGAAAATGACTCTGGGGTCTATTACTGTGCCACCTGGGACGGGCCAAAAGTCCCGAGGCGATACCACTGGTTGGTTCAAGATATTTGCTG
>1062
GGAGTCAGTCCAGGGAAGTATTATACTTACGCAAGCACAAGGAACAACTTGAGATTGATACTGCAAAATCTAATTGAAAATGACTCTGGGGTCTATTACTGTGCCACCTGGGACGGGCCAAAAGTCCCGAGGCGATACCACTGGTTGGTTCAAGATATTTGCTG
>1063
GGAGTCAGTCCAGGGAAGTATTATACTTACGCAAGCACAAGGAACAACTTGAGATTGATACTGCAAAATCTAATTGAAAATGACTCTGGGGTCTATTACTGTGCCACCTGGGACGGGCCAAAAGTCCCGAGGCGATACCACTGGTTGGTTCAAGATATTTGCTG
>1064
GGAGTCAGTCCAGGGAAGTATTATACTTACGCAAGCACAAGGAACAACTTGAGATTGATACTGCAAAATCTAATTGAAAATGACTCTGGGGTCTATTACTGTGCCACCTGGGACGGGCCAAAAGTCCCGAGGCGATACCACTGGTTGGTTCAAGATATTTGCTG
>1065
GGAGTCAGTCCAGGGAAGTATTATACTTACGCAAGCACAAGGAACAACTTGAGATTGATACTGCAAAATCTAATTGAAAATGACTCTGGGGTCTATTACTGTGCCACCTGGGACGGGCCAAAAGTCCCGAGGCGATACCACTGGTTGGTTCAAGATATTTGCTG
>1066
GGAGTCAGTCCAGGGAAGTATTATACTTACGCAAGCACAAGGAACAACTTGAGATTGATACTGCAAAATCTAATTGAAAATGACTCTGGGGTCTATTACTGTGCCACCTGGGACGGGCCAAAAGTCCCGAGGCGATACCACTGGTTGGTTCAAGATATTTGCTG
>1067
GGAGTCAGTCCAGGGAAGTATTATACTTACGCAAGCACAAGGAACAACTTGAGATTGATACTGCAAAATCTAATTGAAAATGACTCTGGGGTCTATTACTGTGCCACCTGGGACGGGCCAAAAGTCCCGAGGCGATACCACTGGTTGGTTCAAGATATTTGCTG
>1068
GGAGTCAGTCCAGGGAAGTATTATACTTACGCAAGCACAAGGAACAACTTGAGATTGATACTGCAAAATCTAATTGAAAATGACTCTGGGGTCTATTACTGTGCCACCTGGGACGGGCCAAAAGTCCCGAGGCGATACCACTGGTTGGTTCAAGATATTTGCTG
>1069
GGAGTCAGTCCAGGGAAGTATTATACTTACGCAAGCACAAGGAACAACTTGAGATTGATACTGCAAAATCTAATTGAAAATGACTCTGGGGTCTATTACTGTGCCACCTGGGACGGGCCAAAAGTCCCGAGGCGATACCACTGGTTGGTTCAAGATATTTGCTG
>1070
GGAGTCAGTCCAGGGAAGTATTATACTTACGCAAGCACAAGGAACAACTTGAGATTGATACTGCAAAATCTAATTGAAAATGACTCTGGGGTCTATTACTGTGCCACCTGGGACGGGCCAAAAGTCCCGAGGCGATACCACTGGTTGGTTCAAGATATTTGCTG
>1071
GGAGTCAGTCCAGGGAAGTATTATACTTACGCAAGCACAAGGAACAACTTGAGATTGATACTGCAAAATCTAATTGAAAATGACTCTGGGGTCTATTACTGTGCCACCTGGGACGGGCCAAAAGTCCCGAGGCGATACCACTGGTTGGTTCAAGATATTTGCTG
>1072
GGAGTCAGTCCAGGGAAGTATTATACTTACGCAAGCACAAGGAACAACTTGAGATTGATACTGCAAAATCTAATTGAAAATGACTCTGGGGTCTATTACTGTGCCACCTGGGACGGGCCAAAAGTCCCGAGGCGATACCACTGGTTGGTTCAAGATATTTGCTG
>1073
GGAGTCAGTCCAGGGAAGTATTATACTTACGCAAGCACAAGGAACAACTTGAGATTGATACTGCAAAATCTAATTGAAAATGACTCTGGGGTCTATTACTGTGCCACCTGGGACGGGCCAAAAGTCCCGAGGCGATACCACTGGTTGGTTCAAGATATTTGCTG
>1074
GGAGTCAGTCCAGGGAAGTATTATACTTACGCAAGCACAAGGAACAACTTGAGATTGATACTGCAAAATCTAATTGAAAATGACTCTGGGGTCTATTACTGTGCCACCTGGGACGGGCCAAAAGTCCCGAGGCGATACCACTGGTTGGTTCAAGATATTTGCTG
>1075
GGAGTCAGTCCAGGGAAGTATTATACTTACGCAAGCACAAGGAACAACTTGAGATTGATACTGCAAAATCTAATTGAAAATGACTCTGGGGTCTATTACTGTGCCACCTGGGACGGGCCAAAAGTCCCGAGGCGATACCACTGGTTGGTTCAAGATATTTGCTG
>1076
GGAGTCAGTCCAGGGAAGTATTATACTTACGCAAGCACAAGGAACAACTTGAGATTGATACTGCAAAATCTAATTGAAAATGACTCTGGGGTCTATTACTGTGCCACCTGGGACGGGCCAAAAGTCCCGAGGCGATACCACTGGTTGGTTCAAGATATTTGCTG
>1077
GGAGTCAGTCCAGGGAAGTATTATACTTACGCAAGCACAAGGAACAACTTGAGATTGATACTGCAAAATCTAATTGAAAATGACTCTGGGGTCTATTACTGTGCCACCTGGGACGGGCCAAAAGTCCCGAGGCGATACCACTGGTTGGTTCAAGATATTTGCTG
>1078
GGAGTCAGTCCAGGGAAGTATTATACTTACGCAAGCACAAGGAACAACTTGAGATTGATACTGCAAAATCTAATTGAAAATGACTCTGGGGTCTATTACTGTGCCACCTGGGACGGGCCAAAAGTCCCGAGGCGATACCACTGGTTGGTTCAAGATATTTGCTG
>1079
GGAGTCAGTCCAGGGAAGTATTATACTTACGCAAGCACAAGGAACAACTTGAGATTGATACTGCAAAATCTAATTGAAAATGACTCTGGGGTCTATTACTGTGCCACCTGGGACGGGCCAAAAGTCCCGAGGCGATACCACTGGTTGGTTCAAGATATTTGCTG
>1080
GGAGTCAGTCCAGGGAAGTATTATACTTACGCAAGCACAAGGAACAACTTGAGATTGATACTGCAAAATCTAATTGAAAATGACTCTGGGGTCTATTACTGTGCCACCTGGGACGGGCCAAAAGTCCCGAGGCGATACCACTGGTTGGTTCAAGATATTTGCTG
>1081
GGAGTCAGTCCAGGGAAGTATTATACTTACGCAAGCACAAGGAACAACTTGAGATTGATACTGCAAAATCTAATTGAAAATGACTCTGGGGTCTATTACTGTGCCACCTGGGACGGGCCAAAAGTCCCGAGGCGATACCACTGGTTGGTTCAAGATATTTGCTG
>1082
GGAGTCAGTCCAGGGAAGTATTATACTTACGCAAGCACAAGGAACAACTTGAGATTGATACTGCAAAATCTAATTGAAAATGACTCTGGGGTCTATTACTGTGCCACCTGGGACGGGCCAAAAGTCCCGAGGCGATACCACTGGTTGGTTCAAGATATTTGCTG
>1083
GGAGTCAGTCCAGGGAAGTATTATACTTACGCAAGCACAAGGAACAACTTGAGATTGATACTGCAAAATCTAATTGAAAATGACTCTGGGGTCTATTACTGTGCCACCTGGGACGGGCCAAAAGTCCCGAGGCGATACCACTGGTTGGTTCAAGATATTTGCTG
>1084
GGAGTCAGTCCAGGGAAGTATTATACTTACGCAAGCACAAGGAACAACTTGAGATTGATACTGCAAAATCTAATTGAAAATGACTCTGGGGTCTATTACTGTGCCACCTGGGACGGGCCAAAAGTCCCGAGGCGATACCACTGGTTGGTTCAAGATATTTGCTG
>1085
GGAGTCAGTCCAGGGAAGTATTATACTTACGCAAGCACAAGGAACAACTTGAGATTGATACTGCAAAATCTAATTGAAAATGACTCTGGGGTCTATTACTGTGCCACCTGGGACGGGCCAAAAGTCCCGAGGCGATACCACTGGTTGGTTCAAGATATTTGCTG
>1086
GGAGTCAGTCCAGGGAAGTATTATACTTACGCAAGCACAAGGAACAACTTGAGATTGATACTGCAAAATCTAATTGAAAATGACTCTGGGGTCTATTACTGTGCCACCTGGGACGGGCCAAAAGTCCCGAGGCGATACCACTGGTTGGTTCAAGATATTTGCTG
>1087
GGAGTCAGTCCAGGGAAGTATTATACTTACGCAAGCACAAGGAACAACTTGAGATTGATACTGCAAAATCTAATTGAAAATGACTCTGGGGTCTATTACTGTGCCACCTGGGACGGGCCAAAAGTCCCGAGGCGATACCACTGGTTGGTTCAAGATATTTGCTG
>1088
GGAGTCAGTCCAGGGAAGTATTATACTTACGCAAGCACAAGGAACAACTTGAGATTGATACTGCAAAATCTAATTGAAAATGACTCTGGGGTCTATTACTGTGCCACCTGGGACGGGCCAAAAGTCCCGAGGCGATACCACTGGTTGGTTCAAGATATTTGCTG
>1089
GGAGTCAGTCCAGGGAAGTATTATACTTACGCAAGCACAAGGAACAACTTGAGATTGATACTGCAAAATCTAATTGAAAATGACTCTGGGGTCTATTACTGTGCCACCTGGGACGGGCCAAAAGTCCCGAGGCGATACCACTGGTTGGTTCAAGATATTTGCTG
>1090
GGAGTCAGTCCAGGGAAGTATTATACTTACGCAAGCACAAGGAACAACTTGAGATTGATACTGCAAAATCTAATTGAAAATGACTCTGGGGTCTATTACTGTGCCACCTGGGACGGGCCAAAAGTCCCGAGGCGATACCACTGGTTGGTTCAAGATATTTGCTG
>1091
GGAGTCAGTCCAGGGAAGTATTATACTTACGCAAGCACAAGGAACAACTTGAGATTGATACTGCAAAATCTAATTGAAAATGACTCTGGGGTCTATTACTGTGCCACCTGGGACGGGCCAAAAGTCCCGAGGCGATACCACTGGTTGGTTCAAGATATTTGCTG
>1092
GGAGTCAGTCCAGGGAAGTATTATACTTACGCAAGCACAAGGAACAACTTGAGATTGATACTGCAAAATCTAATTGAAAATGACTCTGGGGTCTATTACTGTGCCACCTGGGACGGGCCAAAAGTCCCGAGGCGATACCACTGGTTGGTTCAAGATATTTGCTG
>1093
GGAGTCAGTCCAGGGAAGTATTATACTTACGCAAGCACAAGGAACAACTTGAGATTGATACTGCAAAATCTAATTGAAAATGACTCTGGGGTCTATTACTGTGCCACCTGGGACGGGCCAAAAGTCCCGAGGCGATACCACTGGTTGGTTCAAGATATTTGCTG
>1094
GGAGTCAGTCCAGGGAAGTATTATACTTACGCAAGCACAAGGAACAACTTGAGATTGATACTGCAAAATCTAATTGAAAATGACTCTGGGGTCTATTACTGTGCCACCTGGGACGGGCCAAAAGTCCCGAGGCGATACCACTGGTTGGTTCAAGATATTTGCTG
>1095
GGAGTCAGTCCAGGGAAGTATTATACTTACGCAAGCACAAGGAACAACTTGAGATTGATACTGCAAAATCTAATTGAAAATGACTCTGGGGTCTATTACTGTGCCACCTGGGACGGGCCAAAAGTCCCGAGGCGATACCACTGGTTGGTTCAAGATATTTGCTG
>1096
GGAGTCAGTCCAGGGAAGTATTATACTTACGCAAGCACAAGGAACAACTTGAGATTGATACTGCAAAATCTAATTGAAAATGACTCTGGGGTCTATTACTGTGCCACCTGGGACGGGCCAAAAGTCCCGAGGCGATACCACTGGTTGGTTCAAGATATTTGCTG
>1097
GGAGTCAGTCCAGGGAAGTATTATACTTACGCAAGCACAAGGAACAACTTGAGATTGATACTGCAAAATCTAATTGAAAATGACTCTGGGGTCTATTACTGTGCCACCTGGGACGGGCCAAAAGTCCCGAGGCGATACCACTGGTTGGTTCAAGATATTTGCTG
>1098
GGAGTCAGTCCAGGGAAGTATTATACTTACGCAAGCACAAGGAACAACTTGAGATTGATACTGCAAAATCTAATTGAAAATGACTCTGGGGTCTATTACTGTGCCACCTGGGACGGGCCAAAAGTCCCGAGGCGATACCACTGGTTGGTTCAAGATATTTGCTG
>1099
GGAGTCAGTCCAGGGAAGTATTATACTTACGCAAGCACAAGGAACAACTTGAGATTGATACTGCAAAATCTAATTGAAAATGACTCTGGGGTCTATTACTGTGCCACCTGGGACGGGCCAAAAGTCCCGAGGCGATACCACTGGTTGGTTCAAGATATTTGCTG
>1100
GGAGTCAGTCCAGGGAAGTATTATACTTACGCAAGCACAAGGAACAACTTGAGATTGATACTGCAAAATCTAATTGAAAATGACTCTGGGGTCTATTACTGTGCCACCTGGGACGGGCCAAAAGTCCCGAGGCGATACCACTGGTTGGTTCAAGATATTTGCTG
>1101
GGAGTCAGTCCAGGGAAGTATTATACTTACGCAAGCACAAGGAACAACTTGAGATTGATACTGCAAAATCTAATTGAAAATGACTCTGGGGTCTATTACTGTGCCACCTGGGACGGGCCAAAAGTCCCGAGGCGATACCACTGGTTGGTTCAAGATATTTGCTG
>1102
GGAGTCAGTCCAGGGAAGTATTATACTTACGCAAGCACAAGGAACAACTTGAGATTGATACTGCAAAATCTAATTGAAAATGACTCTGGGGTCTATTACTGTGCCACCTGGGACGGGCCAAAAGTCCCGAGGCGATACCACTGGTTGGTTCAAGATATTTGCTG
>1103
GGAGTCAGTCCAGGGAAGTATTATACTTACGCAAGCACAAGGAACAACTTGAGATTGATACTGCAAAATCTAATTGAAAATGACTCTGGGGTCTATTACTGTGCCACCTGGGACGGGCCAAAAGTCCCGAGGCGATACCACTGGTTGGTTCAAGATATTTGCTG
>1104
GGAGTCAGTCCAGGGAAGTATTATACTTACGCAAGCACAAGGAACAACTTGAGATTGATACTGCAAAATCTAATTGAAAATGACTCTGGGGTCTATTACTGTGCCACCTGGGACGGGCCAAAAGTCCCGAGGCGATACCACTGGTTGGTTCAAGATATTTGCTG
>1105
GGAGTCAGTCCAGGGAAGTATTATACTTACGCAAGCACAAGGAACAACTTGAGATTGATACTGCAAAATCTAATTGAAAATGACTCTGGGGTCTATTACTGTGCCACCTGGGACGGGCCAAAAGTCCCGAGGCGATACCACTGGTTGGTTCAAGATATTTGCTG
>1106
GGAGTCAGTCCAGGGAAGTATTATACTTACGCAAGCACAAGGAACAACTTGAGATTGATACTGCAAAATCTAATTGAAAATGACTCTGGGGTCTATTACTGTGCCACCTGGGACGGGCCAAAAGTCCCGAGGCGATACCACTGGTTGGTTCAAGATATTTGCTG
>1107
GGAGTCAGTCCAGGGAAGTATTATACTTACGCAAGCACAAGGAACAACTTGAGATTGATACTGCAAAATCTAATTGAAAATGACTCTGGGGTCTATTACTGTGCCACCTGGGACGGGCCAAAAGTCCCGAGGCGATACCACTGGTTGGTTCAAGATATTTGCTG
>1108
GGAGTCAGTCCAGGGAAGTATTATACTTACGCAAGCACAAGGAACAACTTGAGATTGATACTGCAAAATCTAATTGAAAATGACTCTGGGGTCTATTACTGTGCCACCTGGGACGGGCCAAAAGTCCCGAGGCGATACCACTGGTTGGTTCAAGATATTTGCTG
>1109
GGAGTCAGTCCAGGGAAGTATTATACTTACGCAAGCACAAGGAACAACTTGAGATTGATACTGCAAAATCTAATTGAAAATGACTCTGGGGTCTATTACTGTGCCACCTGGGACGGGCCAAAAGTCCCGAGGCGATACCACTGGTTGGTTCAAGATATTTGCTG
>1110
GGAGTCAGTCCAGGGAAGTATTATACTTACGCAAGCACAAGGAACAACTTGAGATTGATACTGCAAAATCTAATTGAAAATGACTCTGGGGTCTATTACTGTGCCACCTGGGACGGGCCAAAAGTCCCGAGGCGATACCACTGGTTGGTTCAAGATATTTGCTG
>1111
GGAGTCAGTCCAGGGAAGTATTATACTTACGCAAGCACAAGGAACAACTTGAGATTGATACTGCAAAATCTAATTGAAAATGACTCTGGGGTCTATTACTGTGCCACCTGGGACGGGCCAAAAGTCCCGAGGCGATACCACTGGTTGGTTCAAGATATTTGCTG
>1112
GGAGTCAGTCCAGGGAAGTATTATACTTACGCAAGCACAAGGAACAACTTGAGATTGATACTGCAAAATCTAATTGAAAATGACTCTGGGGTCTATTACTGTGCCACCTGGGACGGGCCAAAAGTCCCGAGGCGATACCACTGGTTGGTTCAAGATATTTGCTG
>1113
GGAGTCAGTCCAGGGAAGTATTATACTTACGCAAGCACAAGGAACAACTTGAGATTGATACTGCAAAATCTAATTGAAAATGACTCTGGGGTCTATTACTGTGCCACCTGGGACGGGCCAAAAGTCCCGAGGCGATACCACTGGTTGGTTCAAGATATTTGCTG
>1114
GGAGTCAGTCCAGGGAAGTATTATACTTACGCAAGCACAAGGAACAACTTGAGATTGATACTGCAAAATCTAATTGAAAATGACTCTGGGGTCTATTACTGTGCCACCTGGGACGGGCCAAAAGTCCCGAGGCGATACCACTGGTTGGTTCAAGATATTTGCTG
>1115
GGAGTCAGTCCAGGGAAGTATTATACTTACGCAAGCACAAGGAACAACTTGAGATTGATACTGCAAAATCTAATTGAAAATGACTCTGGGGTCTATTACTGTGCCACCTGGGACGGGCCAAAAGTCCCGAGGCGATACCACTGGTTGGTTCAAGATATTTGCTG
>1116
GGAGTCAGTCCAGGGAAGTATTATACTTACGCAAGCACAAGGAACAACTTGAGATTGATACTGCAAAATCTAATTGAAAATGACTCTGGGGTCTATTACTGTGCCACCTGGGACGGGCCAAAAGTCCCGAGGCGATACCACTGGTTGGTTCAAGATATTTGCTG
>1117
GGAGTCAGTCCAGGGAAGTATTATACTTACGCAAGCACAAGGAACAACTTGAGATTGATACTGCAAAATCTAATTGAAAATGACTCTGGGGTCTATTACTGTGCCACCTGGGACGGGCCAAAAGTCCCGAGGCGATACCACTGGTTGGTTCAAGATATTTGCTG
>1118
GGAGTCAGTCCAGGGAAGTATTATACTTACGCAAGCACAAGGAACAACTTGAGATTGATACTGCAAAATCTAATTGAAAATGACTCTGGGGTCTATTACTGTGCCACCTGGGACGGGCCAAAAGTCCCGAGGCGATACCACTGGTTGGTTCAAGATATTTGCTG
>1119
GGAGTCAGTCCAGGGAAGTATTATACTTACGCAAGCACAAGGAACAACTTGAGATTGATACTGCAAAATCTAATTGAAAATGACTCTGGGGTCTATTACTGTGCCACCTGGGACGGGCCAAAAGTCCCGAGGCGATACCACTGGTTGGTTCAAGATATTTGCTG
>1120
GGAGTCAGTCCAGGGAAGTATTATACTTACGCAAGCACAAGGAACAACTTGAGATTGATACTGCAAAATCTAATTGAAAATGACTCTGGGGTCTATTACTGTGCCACCTGGGACGGGCCAAAAGTCCCGAGGCGATACCACTGGTTGGTTCAAGATATTTGCTG
>1121
GGAGTCAGTCCAGGGAAGTATTATACTTACGCAAGCACAAGGAACAACTTGAGATTGATACTGCAAAATCTAATTGAAAATGACTCTGGGGTCTATTACTGTGCCACCTGGGACGGGCCAAAAGTCCCGAGGCGATACCACTGGTTGGTTCAAGATATTTGCTG
>1122
GGAGTCAGTCCAGGGAAGTATTATACTTACGCAAGCACAAGGAACAACTTGAGATTGATACTGCAAAATCTAATTGAAAATGACTCTGGGGTCTATTACTGTGCCACCTGGGACGGGCCAAAAGTCCCGAGGCGATACCACTGGTTGGTTCAAGATATTTGCTG
>1123
GGAGTCAGTCCAGGGAAGTATTATACTTACGCAAGCACAAGGAACAACTTGAGATTGATACTGCAAAATCTAATTGAAAATGACTCTGGGGTCTATTACTGTGCCACCTGGGACGGGCCAAAAGTCCCGAGGCGATACCACTGGTTGGTTCAAGATATTTGCTG
>1124
GGAGTCAGTCCAGGGAAGTATTATACTTACGCAAGCACAAGGAACAACTTGAGATTGATACTGCAAAATCTAATTGAAAATGACTCTGGGGTCTATTACTGTGCCACCTGGGACGGGCCAAAAGTCCCGAGGCGATACCACTGGTTGGTTCAAGATATTTGCTG
>1125
GGAGTCAGTCCAGGGAAGTATTATACTTACGCAAGCACAAGGAACAACTTGAGATTGATACTGCAAAATCTAATTGAAAATGACTCTGGGGTCTATTACTGTGCCACCTGGGACGGGCCAAAAGTCCCGAGGCGATACCACTGGTTGGTTCAAGATATTTGCTG
>1126
GGAGTCAGTCCAGGGAAGTATTATACTTACGCAAGCACAAGGAACAACTTGAGATTGATACTGCAAAATCTAATTGAAAATGACTCTGGGGTCTATTACTGTGCCACCTGGGACGGGCCAAAAGTCCCGAGGCGATACCACTGGTTGGTTCAAGATATTTGCTG
>1127
GGAGTCAGTCCAGGGAAGTATTATACTTACGCAAGCACAAGGAACAACTTGAGATTGATACTGCAAAATCTAATTGAAAATGACTCTGGGGTCTATTACTGTGCCACCTGGGACGGGCCAAAAGTCCCGAGGCGATACCACTGGTTGGTTCAAGATATTTGCTG
>1128
GGAGTCAGTCCAGGGAAGTATTATACTTACGCAAGCACAAGGAACAACTTGAGATTGATACTGCAAAATCTAATTGAAAATGACTCTGGGGTCTATTACTGTGCCACCTGGGACGGGCCAAAAGTCCCGAGGCGATACCACTGGTTGGTTCAAGATATTTGCTG
>1129
GGAGTCAGTCCAGGGAAGTATTATACTTACGCAAGCACAAGGAACAACTTGAGATTGATACTGCAAAATCTAATTGAAAATGACTCTGGGGTCTATTACTGTGCCACCTGGGACGGGCCAAAAGTCCCGAGGCGATACCACTGGTTGGTTCAAGATATTTGCTG
>1130
GGAGTCAGTCCAGGGAAGTATTATACTTACGCAAGCACAAGGAACAACTTGAGATTGATACTGCAAAATCTAATTGAAAATGACTCTGGGGTCTATTACTGTGCCACCTGGGACGGGCCAAAAGTCCCGAGGCGATACCACTGGTTGGTTCAAGATATTTGCTG
>1131
GGAGTCAGTCCAGGGAAGTATTATACTTACGCAAGCACAAGGAACAACTTGAGATTGATACTGCAAAATCTAATTGAAAATGACTCTGGGGTCTATTACTGTGCCACCTGGGACGGGCCAAAAGTCCCGAGGCGATACCACTGGTTGGTTCAAGATATTTGCTG
>1132
GGAGTCAGTCCAGGGAAGTATTATACTTACGCAAGCACAAGGAACAACTTGAGATTGATACTGCAAAATCTAATTGAAAATGACTCTGGGGTCTATTACTGTGCCACCTGGGACGGGCCAAAAGTCCCGAGGCGATACCACTGGTTGGTTCAAGATATTTGCTG
>1133
GGAGTCAGTCCAGGGAAGTATTATACTTACGCAAGCACAAGGAACAACTTGAGATTGATACTGCAAAATCTAATTGAAAATGACTCTGGGGTCTATTACTGTGCCACCTGGGACGGGCCAAAAGTCCCGAGGCGATACCACTGGTTGGTTCAAGATATTTGCTG
>1134
GGAGTCAGTCCAGGGAAGTATTATACTTACGCAAGCACAAGGAACAACTTGAGATTGATACTGCAAAATCTAATTGAAAATGACTCTGGGGTCTATTACTGTGCCACCTGGGACGGGCCAAAAGTCCCGAGGCGATACCACTGGTTGGTTCAAGATATTTGCTG
>1135
GGAGTCAGTCCAGGGAAGTATTATACTTACGCAAGCACAAGGAACAACTTGAGATTGATACTGCAAAATCTAATTGAAAATGACTCTGGGGTCTATTACTGTGCCACCTGGGACGGGCCAAAAGTCCCGAGGCGATACCACTGGTTGGTTCAAGATATTTGCTG
>1136
GGAGTCAGTCCAGGGAAGTATTATACTTACGCAAGCACAAGGAACAACTTGAGATTGATACTGCAAAATCTAATTGAAAATGACTCTGGGGTCTATTACTGTGCCACCTGGGACGGGCCAAAAGTCCCGAGGCGATACCACTGGTTGGTTCAAGATATTTGCTG
>1137
GGAGTCAGTCCAGGGAAGTATTATACTTACGCAAGCACAAGGAACAACTTGAGATTGATACTGCAAAATCTAATTGAAAATGACTCTGGGGTCTATTACTGTGCCACCTGGGACGGGCCAAAAGTCCCGAGGCGATACCACTGGTTGGTTCAAGATATTTGCTG
>1138
GGAGTCAGTCCAGGGAAGTATTATACTTACGCAAGCACAAGGAACAACTTGAGATTGATACTGCAAAATCTAATTGAAAATGACTCTGGGGTCTATTACTGTGCCACCTGGGACGGGCCAAAAGTCCCGAGGCGATACCACTGGTTGGTTCAAGATATTTGCTG
>1139
GGAGTCAGTCCAGGGAAGTATTATACTTACGCAAGCACAAGGAACAACTTGAGATTGATACTGCAAAATCTAATTGAAAATGACTCTGGGGTCTATTACTGTGCCACCTGGGACGGGCCAAAAGTCCCGAGGCGATACCACTGGTTGGTTCAAGATATTTGCTG
>1140
GGAGTCAGTCCAGGGAAGTATTATACTTACGCAAGCACAAGGAACAACTTGAGATTGATACTGCAAAATCTAATTGAAAATGACTCTGGGGTCTATTACTGTGCCACCTGGGACGGGCCAAAAGTCCCGAGGCGATACCACTGGTTGGTTCAAGATATTTGCTG
>1141
GGAGTCAGTCCAGGGAAGTATTATACTTACGCAAGCACAAGGAACAACTTGAGATTGATACTGCAAAATCTAATTGAAAATGACTCTGGGGTCTATTACTGTGCCACCTGGGACGGGCCAAAAGTCCCGAGGCGATACCACTGGTTGGTTCAAGATATTTGCTG
>1142
GGAGTCAGTCCAGGGAAGTATTATACTTACGCAAGCACAAGGAACAACTTGAGATTGATACTGCAAAATCTAATTGAAAATGACTCTGGGGTCTATTACTGTGCCACCTGGGACGGGCCAAAAGTCCCGAGGCGATACCACTGGTTGGTTCAAGATATTTGCTG
>1143
GGAGTCAGTCCAGGGAAGTATTATACTTACGCAAGCACAAGGAACAACTTGAGATTGATACTGCAAAATCTAATTGAAAATGACTCTGGGGTCTATTACTGTGCCACCTGGGACGGGCCAAAAGTCCCGAGGCGATACCACTGGTTGGTTCAAGATATTTGCTG
>1144
GGAGTCAGTCCAGGGAAGTATTATACTTACGCAAGCACAAGGAACAACTTGAGATTGATACTGCAAAATCTAATTGAAAATGACTCTGGGGTCTATTACTGTGCCACCTGGGACGGGCCAAAAGTCCCGAGGCGATACCACTGGTTGGTTCAAGATATTTGCTG
>1145
GGAGTCAGTCCAGGGAAGTATTATACTTACGCAAGCACAAGGAACAACTTGAGATTGATACTGCAAAATCTAATTGAAAATGACTCTGGGGTCTATTACTGTGCCACCTGGGACGGGCCAAAAGTCCCGAGGCGATACCACTGGTTGGTTCAAGATATTTGCTG
>1146
GGAGTCAGTCCAGGGAAGTATTATACTTACGCAAGCACAAGGAACAACTTGAGATTGATACTGCAAAATCTAATTGAAAATGACTCTGGGGTCTATTACTGTGCCACCTGGGACGGGCCAAAAGTCCCGAGGCGATACCACTGGTTGGTTCAAGATATTTGCTG
>1147
GGAGTCAGTCCAGGGAAGTATTATACTTACGCAAGCACAAGGAACAACTTGAGATTGATACTGCAAAATCTAATTGAAAATGACTCTGGGGTCTATTACTGTGCCACCTGGGACGGGCCAAAAGTCCCGAGGCGATACCACTGGTTGGTTCAAGATATTTGCTG
>1148
GGAGTCAGTCCAGGGAAGTATTATACTTACGCAAGCACAAGGAACAACTTGAGATTGATACTGCAAAATCTAATTGAAAATGACTCTGGGGTCTATTACTGTGCCACCTGGGACGGGCCAAAAGTCCCGAGGCGATACCACTGGTTGGTTCAAGATATTTGCTG
>1149
GGAGTCAGTCCAGGGAAGTATTATACTTACGCAAGCACAAGGAACAACTTGAGATTGATACTGCAAAATCTAATTGAAAATGACTCTGGGGTCTATTACTGTGCCACCTGGGACGGGCCAAAAGTCCCGAGGCGATACCACTGGTTGGTTCAAGATATTTGCTG
>1150
GGAGTCAGTCCAGGGAAGTATTATACTTACGCAAGCACAAGGAACAACTTGAGATTGATACTGCAAAATCTAATTGAAAATGACTCTGGGGTCTATTACTGTGCCACCTGGGACGGGCCAAAAGTCCCGAGGCGATACCACTGGTTGGTTCAAGATATTTGCTG
>1151
GGAGTCAGTCCAGGGAAGTATTATACTTACGCAAGCACAAGGAACAACTTGAGATTGATACTGCAAAATCTAATTGAAAATGACTCTGGGGTCTATTACTGTGCCACCTGGGACGGGCCAAAAGTCCCGAGGCGATACCACTGGTTGGTTCAAGATATTTGCTG
>1152
GGAGTCAGTCCAGGGAAGTATTATACTTACGCAAGCACAAGGAACAACTTGAGATTGATACTGCAAAATCTAATTGAAAATGACTCTGGGGTCTATTACTGTGCCACCTGGGACGGGCCAAAAGTCCCGAGGCGATACCACTGGTTGGTTCAAGATATTTGCTG
>1153
GGAGTCAGTCCAGGGAAGTATTATACTTACGCAAGCACAAGGAACAACTTGAGATTGATACTGCAAAATCTAATTGAAAATGACTCTGGGGTCTATTACTGTGCCACCTGGGACGGGCCAAAAGTCCCGAGGCGATACCACTGGTTGGTTCAAGATATTTGCTG
>1154
GGAGTCAGTCCAGGGAAGTATTATACTTACGCAAGCACAAGGAACAACTTGAGATTGATACTGCAAAATCTAATTGAAAATGACTCTGGGGTCTATTACTGTGCCACCTGGGACGGGCCAAAAGTCCCGAGGCGATACCACTGGTTGGTTCAAGATATTTGCTG
>1155
GGAGTCAGTCCAGGGAAGTATTATACTTACGCAAGCACAAGGAACAACTTGAGATTGATACTGCAAAATCTAATTGAAAATGACTCTGGGGTCTATTACTGTGCCACCTGGGACGGGCCAAAAGTCCCGAGGCGATACCACTGGTTGGTTCAAGATATTTGCTG
>1156
GGAGTCAGTCCAGGGAAGTATTATACTTACGCAAGCACAAGGAACAACTTGAGATTGATACTGCAAAATCTAATTGAAAATGACTCTGGGGTCTATTACTGTGCCACCTGGGACGGGCCAAAAGTCCCGAGGCGATACCACTGGTTGGTTCAAGATATTTGCTG
>1157
GGAGTCAGTCCAGGGAAGTATTATACTTACGCAAGCACAAGGAACAACTTGAGATTGATACTGCAAAATCTAATTGAAAATGACTCTGGGGTCTATTACTGTGCCACCTGGGACGGGCCAAAAGTCCCGAGGCGATACCACTGGTTGGTTCAAGATATTTGCTG
>1158
GGAGTCAGTCCAGGGAAGTATTATACTTACGCAAGCACAAGGAACAACTTGAGATTGATACTGCAAAATCTAATTGAAAATGACTCTGGGGTCTATTACTGTGCCACCTGGGACGGGCCAAAAGTCCCGAGGCGATACCACTGGTTGGTTCAAGATATTTGCTG
>1159
GGAGTCAGTCCAGGGAAGTATTATACTTACGCAAGCACAAGGAACAACTTGAGATTGATACTGCAAAATCTAATTGAAAATGACTCTGGGGTCTATTACTGTGCCACCTGGGACGGGCCAAAAGTCCCGAGGCGATACCACTGGTTGGTTCAAGATATTTGCTG
>1160
GGAGTCAGTCCAGGGAAGTATTATACTTACGCAAGCACAAGGAACAACTTGAGATTGATACTGCAAAATCTAATTGAAAATGACTCTGGGGTCTATTACTGTGCCACCTGGGACGGGCCAAAAGTCCCGAGGCGATACCACTGGTTGGTTCAAGATATTTGCTG
>1161
GGAGTCAGTCCAGGGAAGTATTATACTTACGCAAGCACAAGGAACAACTTGAGATTGATACTGCAAAATCTAATTGAAAATGACTCTGGGGTCTATTACTGTGCCACCTGGGACGGGCCAAAAGTCCCGAGGCGATACCACTGGTTGGTTCAAGATATTTGCTG
>1162
GGAGTCAGTCCAGGGAAGTATTATACTTACGCAAGCACAAGGAACAACTTGAGATTGATACTGCAAAATCTAATTGAAAATGACTCTGGGGTCTATTACTGTGCCACCTGGGACGGGCCAAAAGTCCCGAGGCGATACCACTGGTTGGTTCAAGATATTTGCTG
>1163
GGAGTCAGTCCAGGGAAGTATTATACTTACGCAAGCACAAGGAACAACTTGAGATTGATACTGCAAAATCTAATTGAAAATGACTCTGGGGTCTATTACTGTGCCACCTGGGACGGGCCAAAAGTCCCGAGGCGATACCACTGGTTGGTTCAAGATATTTGCTG
>1164
GGAGTCAGTCCAGGGAAGTATTATACTTACGCAAGCACAAGGAACAACTTGAGATTGATACTGCAAAATCTAATTGAAAATGACTCTGGGGTCTATTACTGTGCCACCTGGGACGGGCCAAAAGTCCCGAGGCGATACCACTGGTTGGTTCAAGATATTTGCTG
>1165
GGAGTCAGTCCAGGGAAGTATTATACTTACGCAAGCACAAGGAACAACTTGAGATTGATACTGCAAAATCTAATTGAAAATGACTCTGGGGTCTATTACTGTGCCACCTGGGACGGGCCAAAAGTCCCGAGGCGATACCACTGGTTGGTTCAAGATATTTGCTG
>1166
GGAGTCAGTCCAGGGAAGTATTATACTTACGCAAGCACAAGGAACAACTTGAGATTGATACTGCAAAATCTAATTGAAAATGACTCTGGGGTCTATTACTGTGCCACCTGGGACGGGCCAAAAGTCCCGAGGCGATACCACTGGTTGGTTCAAGATATTTGCTG
>1167
GGAGTCAGTCCAGGGAAGTATTATACTTACGCAAGCACAAGGAACAACTTGAGATTGATACTGCAAAATCTAATTGAAAATGACTCTGGGGTCTATTACTGTGCCACCTGGGACGGGCCAAAAGTCCCGAGGCGATACCACTGGTTGGTTCAAGATATTTGCTG
>1168
GGAGTCAGTCCAGGGAAGTATTATACTTACGCAAGCACAAGGAACAACTTGAGATTGATACTGCAAAATCTAATTGAAAATGACTCTGGGGTCTATTACTGTGCCACCTGGGACGGGCCAAAAGTCCCGAGGCGATACCACTGGTTGGTTCAAGATATTTGCTG
>1169
GGAGTCAGTCCAGGGAAGTATTATACTTACGCAAGCACAAGGAACAACTTGAGATTGATACTGCAAAATCTAATTGAAAATGACTCTGGGGTCTATTACTGTGCCACCTGGGACGGGCCAAAAGTCCCGAGGCGATACCACTGGTTGGTTCAAGATATTTGCTG
>1170
GGAGTCAGTCCAGGGAAGTATTATACTTACGCAAGCACAAGGAACAACTTGAGATTGATACTGCAAAATCTAATTGAAAATGACTCTGGGGTCTATTACTGTGCCACCTGGGACGGGCCAAAAGTCCCGAGGCGATACCACTGGTTGGTTCAAGATATTTGCTG
>1171
GGAGTCAGTCCAGGGAAGTATTATACTTACGCAAGCACAAGGAACAACTTGAGATTGATACTGCAAAATCTAATTGAAAATGACTCTGGGGTCTATTACTGTGCCACCTGGGACGGGCCAAAAGTCCCGAGGCGATACCACTGGTTGGTTCAAGATATTTGCTG
>1172
GGAGTCAGTCCAGGGAAGTATTATACTTACGCAAGCACAAGGAACAACTTGAGATTGATACTGCAAAATCTAATTGAAAATGACTCTGGGGTCTATTACTGTGCCACCTGGGACGGGCCAAAAGTCCCGAGGCGATACCACTGGTTGGTTCAAGATATTTGCTG
>1173
GGAGTCAGTCCAGGGAAGTATTATACTTACGCAAGCACAAGGAACAACTTGAGATTGATACTGCAAAATCTAATTGAAAATGACTCTGGGGTCTATTACTGTGCCACCTGGGACGGGCCAAAAGTCCCGAGGCGATACCACTGGTTGGTTCAAGATATTTGCTG
>1174
GGAGTCAGTCCAGGGAAGTATTATACTTACGCAAGCACAAGGAACAACTTGAGATTGATACTGCAAAATCTAATTGAAAATGACTCTGGGGTCTATTACTGTGCCACCTGGGACGGGCCAAAAGTCCCGAGGCGATACCACTGGTTGGTTCAAGATATTTGCTG
>1175
GGAGTCAGTCCAGGGAAGTATTATACTTACGCAAGCACAAGGAACAACTTGAGATTGATACTGCAAAATCTAATTGAAAATGACTCTGGGGTCTATTACTGTGCCACCTGGGACGGGCCAAAAGTCCCGAGGCGATACCACTGGTTGGTTCAAGATATTTGCTG
>1176
GGAGTCAGTCCAGGGAAGTATTATACTTACGCAAGCACAAGGAACAACTTGAGATTGATACTGCAAAATCTAATTGAAAATGACTCTGGGGTCTATTACTGTGCCACCTGGGACGGGCCAAAAGTCCCGAGGCGATACCACTGGTTGGTTCAAGATATTTGCTG
>1177
GGAGTCAGTCCAGGGAAGTATTATACTTACGCAAGCACAAGGAACAACTTGAGATTGATACTGCAAAATCTAATTGAAAATGACTCTGGGGTCTATTACTGTGCCACCTGGGACGGGCCAAAAGTCCCGAGGCGATACCACTGGTTGGTTCAAGATATTTGCTG
>1178
GGAGTCAGTCCAGGGAAGTATTATACTTACGCAAGCACAAGGAACAACTTGAGATTGATACTGCAAAATCTAATTGAAAATGACTCTGGGGTCTATTACTGTGCCACCTGGGACGGGCCAAAAGTCCCGAGGCGATACCACTGGTTGGTTCAAGATATTTGCTG
>1179
GGAGTCAGTCCAGGGAAGTATTATACTTACGCAAGCACAAGGAACAACTTGAGATTGATACTGCAAAATCTAATTGAAAATGACTCTGGGGTCTATTACTGTGCCACCTGGGACGGGCCAAAAGTCCCGAGGCGATACCACTGGTTGGTTCAAGATATTTGCTG
>1180
GGAGTCAGTCCAGGGAAGTATTATACTTACGCAAGCACAAGGAACAACTTGAGATTGATACTGCAAAATCTAATTGAAAATGACTCTGGGGTCTATTACTGTGCCACCTGGGACGGGCCAAAAGTCCCGAGGCGATACCACTGGTTGGTTCAAGATATTTGCTG
>1181
GGAGTCAGTCCAGGGAAGTATTATACTTACGCAAGCACAAGGAACAACTTGAGATTGATACTGCAAAATCTAATTGAAAATGACTCTGGGGTCTATTACTGTGCCACCTGGGACGGGCCAAAAGTCCCGAGGCGATACCACTGGTTGGTTCAAGATATTTGCTG
>1182
GGAGTCAGTCCAGGGAAGTATTATACTTACGCAAGCACAAGGAACAACTTGAGATTGATACTGCAAAATCTAATTGAAAATGACTCTGGGGTCTATTACTGTGCCACCTGGGACGGGCCAAAAGTCCCGAGGCGATACCACTGGTTGGTTCAAGATATTTGCTG
>1183
GGAGTCAGTCCAGGGAAGTATTATACTTACGCAAGCACAAGGAACAACTTGAGATTGATACTGCAAAATCTAATTGAAAATGACTCTGGGGTCTATTACTGTGCCACCTGGGACGGGCCAAAAGTCCCGAGGCGATACCACTGGTTGGTTCAAGATATTTGCTG
>1184
GGAGTCAGTCCAGGGAAGTATTATACTTACGCAAGCACAAGGAACAACTTGAGATTGATACTGCAAAATCTAATTGAAAATGACTCTGGGGTCTATTACTGTGCCACCTGGGACGGGCCAAAAGTCCCGAGGCGATACCACTGGTTGGTTCAAGATATTTGCTG
>1185
GGAGTCAGTCCAGGGAAGTATTATACTTACGCAAGCACAAGGAACAACTTGAGATTGATACTGCAAAATCTAATTGAAAATGACTCTGGGGTCTATTACTGTGCCACCTGGGACGGGCCAAAAGTCCCGAGGCGATACCACTGGTTGGTTCAAGATATTTGCTG
>1186
GGAGTCAGTCCAGGGAAGTATTATACTTACGCAAGCACAAGGAACAACTTGAGATTGATACTGCAAAATCTAATTGAAAATGACTCTGGGGTCTATTACTGTGCCACCTGGGACGGGCCAAAAGTCCCGAGGCGATACCACTGGTTGGTTCAAGATATTTGCTG
>1187
GGAGTCAGTCCAGGGAAGTATTATACTTACGCAAGCACAAGGAACAACTTGAGATTGATACTGCAAAATCTAATTGAAAATGACTCTGGGGTCTATTACTGTGCCACCTGGGACGGGCCAAAAGTCCCGAGGCGATACCACTGGTTGGTTCAAGATATTTGCTG
>1188
GGAGTCAGTCCAGGGAAGTATTATACTTACGCAAGCACAAGGAACAACTTGAGATTGATACTGCAAAATCTAATTGAAAATGACTCTGGGGTCTATTACTGTGCCACCTGGGACGGGCCAAAAGTCCCGAGGCGATACCACTGGTTGGTTCAAGATATTTGCTG
>1189
GGAGTCAGTCCAGGGAAGTATTATACTTACGCAAGCACAAGGAACAACTTGAGATTGATACTGCAAAATCTAATTGAAAATGACTCTGGGGTCTATTACTGTGCCACCTGGGACGGGCCAAAAGTCCCGAGGCGATACCACTGGTTGGTTCAAGATATTTGCTG
>1190
GGAGTCAGTCCAGGGAAGTATTATACTTACGCAAGCACAAGGAACAACTTGAGATTGATACTGCAAAATCTAATTGAAAATGACTCTGGGGTCTATTACTGTGCCACCTGGGACGGGCCAAAAGTCCCGAGGCGATACCACTGGTTGGTTCAAGATATTTGCTG
>1191
GGAGTCAGTCCAGGGAAGTATTATACTTACGCAAGCACAAGGAACAACTTGAGATTGATACTGCAAAATCTAATTGAAAATGACTCTGGGGTCTATTACTGTGCCACCTGGGACGGGCCAAAAGTCCCGAGGCGATACCACTGGTTGGTTCAAGATATTTGCTG
>1192
GGAGTCAGTCCAGGGAAGTATTATACTTACGCAAGCACAAGGAACAACTTGAGATTGATACTGCAAAATCTAATTGAAAATGACTCTGGGGTCTATTACTGTGCCACCTGGGACGGGCCAAAAGTCCCGAGGCGATACCACTGGTTGGTTCAAGATATTTGCTG
>1193
GGAGTCAGTCCAGGGAAGTATTATACTTACGCAAGCACAAGGAACAACTTGAGATTGATACTGCAAAATCTAATTGAAAATGACTCTGGGGTCTATTACTGTGCCACCTGGGACGGGCCAAAAGTCCCGAGGCGATACCACTGGTTGGTTCAAGATATTTGCTG
>1194
GGAGTCAGTCCAGGGAAGTATTATACTTACGCAAGCACAAGGAACAACTTGAGATTGATACTGCAAAATCTAATTGAAAATGACTCTGGGGTCTATTACTGTGCCACCTGGGACGGGCCAAAAGTCCCGAGGCGATACCACTGGTTGGTTCAAGATATTTGCTG
>1195
GGAGTCAGTCCAGGGAAGTATTATACTTACGCAAGCACAAGGAACAACTTGAGATTGATACTGCAAAATCTAATTGAAAATGACTCTGGGGTCTATTACTGTGCCACCTGGGACGGGCCAAAAGTCCCGAGGCGATACCACTGGTTGGTTCAAGATATTTGCTG
>1196
GGAGTCAGTCCAGGGAAGTATTATACTTACGCAAGCACAAGGAACAACTTGAGATTGATACTGCAAAATCTAATTGAAAATGACTCTGGGGTCTATTACTGTGCCACCTGGGACGGGCCAAAAGTCCCGAGGCGATACCACTGGTTGGTTCAAGATATTTGCTG
>1197
GGAGTCAGTCCAGGGAAGTATTATACTTACGCAAGCACAAGGAACAACTTGAGATTGATACTGCAAAATCTAATTGAAAATGACTCTGGGGTCTATTACTGTGCCACCTGGGACGGGCCAAAAGTCCCGAGGCGATACCACTGGTTGGTTCAAGATATTTGCTG
>1198
GGAGTCAGTCCAGGGAAGTATTATACTTACGCAAGCACAAGGAACAACTTGAGATTGATACTGCAAAATCTAATTGAAAATGACTCTGGGGTCTATTACTGTGCCACCTGGGACGGGCCAAAAGTCCCGAGGCGATACCACTGGTTGGTTCAAGATATTTGCTG
>1199
GGAGTCAGTCCAGGGAAGTATTATACTTACGCAAGCACAAGGAACAACTTGAGATTGATACTGCAAAATCTAATTGAAAATGACTCTGGGGTCTATTACTGTGCCACCTGGGACGGGCCAAAAGTCCCGAGGCGATACCACTGGTTGGTTCAAGATATTTGCTG
>1200
GGAGTCAGTCCAGGGAAGTATTATACTTACGCAAGCACAAGGAACAACTTGAGATTGATACTGCAAAATCTAATTGAAAATGACTCTGGGGTCTATTACTGTGCCACCTGGGACGGGCCAAAAGTCCCGAGGCGATACCACTGGTTGGTTCAAGATATTTGCTG
>1201
GGAGTCAGTCCAGGGAAGTATTATACTTACGCAAGCACAAGGAACAACTTGAGATTGATACTGCAAAATCTAATTGAAAATGACTCTGGGGTCTATTACTGTGCCACCTGGGACGGGCCAAAAGTCCCGAGGCGATACCACTGGTTGGTTCAAGATATTTGCTG
>1202
GGAGTCAGTCCAGGGAAGTATTATACTTACGCAAGCACAAGGAACAACTTGAGATTGATACTGCAAAATCTAATTGAAAATGACTCTGGGGTCTATTACTGTGCCACCTGGGACGGGCCAAAAGTCCCGAGGCGATACCACTGGTTGGTTCAAGATATTTGCTG
>1203
GGAGTCAGTCCAGGGAAGTATTATACTTACGCAAGCACAAGGAACAACTTGAGATTGATACTGCAAAATCTAATTGAAAATGACTCTGGGGTCTATTACTGTGCCACCTGGGACGGGCCAAAAGTCCCGAGGCGATACCACTGGTTGGTTCAAGATATTTGCTG
>1204
GGAGTCAGTCCAGGGAAGTATTATACTTACGCAAGCACAAGGAACAACTTGAGATTGATACTGCAAAATCTAATTGAAAATGACTCTGGGGTCTATTACTGTGCCACCTGGGACGGGCCAAAAGTCCCGAGGCGATACCACTGGTTGGTTCAAGATATTTGCTG
>1205
GGAGTCAGTCCAGGGAAGTATTATACTTACGCAAGCACAAGGAACAACTTGAGATTGATACTGCAAAATCTAATTGAAAATGACTCTGGGGTCTATTACTGTGCCACCTGGGACGGGCCAAAAGTCCCGAGGCGATACCACTGGTTGGTTCAAGATATTTGCTG
>1206
GGAGTCAGTCCAGGGAAGTATTATACTTACGCAAGCACAAGGAACAACTTGAGATTGATACTGCAAAATCTAATTGAAAATGACTCTGGGGTCTATTACTGTGCCACCTGGGACGGGCCAAAAGTCCCGAGGCGATACCACTGGTTGGTTCAAGATATTTGCTG
>1207
GGAGTCAGTCCAGGGAAGTATTATACTTACGCAAGCACAAGGAACAACTTGAGATTGATACTGCAAAATCTAATTGAAAATGACTCTGGGGTCTATTACTGTGCCACCTGGGACGGGCCAAAAGTCCCGAGGCGATACCACTGGTTGGTTCAAGATATTTGCTG
>1208
GGAGTCAGTCCAGGGAAGTATTATACTTACGCAAGCACAAGGAACAACTTGAGATTGATACTGCAAAATCTAATTGAAAATGACTCTGGGGTCTATTACTGTGCCACCTGGGACGGGCCAAAAGTCCCGAGGCGATACCACTGGTTGGTTCAAGATATTTGCTG
>1209
GGAGTCAGTCCAGGGAAGTATTATACTTACGCAAGCACAAGGAACAACTTGAGATTGATACTGCAAAATCTAATTGAAAATGACTCTGGGGTCTATTACTGTGCCACCTGGGACGGGCCAAAAGTCCCGAGGCGATACCACTGGTTGGTTCAAGATATTTGCTG
>1210
GGAGTCAGTCCAGGGAAGTATTATACTTACGCAAGCACAAGGAACAACTTGAGATTGATACTGCAAAATCTAATTGAAAATGACTCTGGGGTCTATTACTGTGCCACCTGGGACGGGCCAAAAGTCCCGAGGCGATACCACTGGTTGGTTCAAGATATTTGCTG
>1211
GGAGTCAGTCCAGGGAAGTATTATACTTACGCAAGCACAAGGAACAACTTGAGATTGATACTGCAAAATCTAATTGAAAATGACTCTGGGGTCTATTACTGTGCCACCTGGGACGGGCCAAAAGTCCCGAGGCGATACCACTGGTTGGTTCAAGATATTTGCTG
>1212
GGAGTCAGTCCAGGGAAGTATTATACTTACGCAAGCACAAGGAACAACTTGAGATTGATACTGCAAAATCTAATTGAAAATGACTCTGGGGTCTATTACTGTGCCACCTGGGACGGGCCAAAAGTCCCGAGGCGATACCACTGGTTGGTTCAAGATATTTGCTG
>1213
GGAGTCAGTCCAGGGAAGTATTATACTTACGCAAGCACAAGGAACAACTTGAGATTGATACTGCAAAATCTAATTGAAAATGACTCTGGGGTCTATTACTGTGCCACCTGGGACGGGCCAAAAGTCCCGAGGCGATACCACTGGTTGGTTCAAGATATTTGCTG
>1214
GGAGTCAGTCCAGGGAAGTATTATACTTACGCAAGCACAAGGAACAACTTGAGATTGATACTGCAAAATCTAATTGAAAATGACTCTGGGGTCTATTACTGTGCCACCTGGGACGGGCCAAAAGTCCCGAGGCGATACCACTGGTTGGTTCAAGATATTTGCTG
>1215
GGAGTCAGTCCAGGGAAGTATTATACTTACGCAAGCACAAGGAACAACTTGAGATTGATACTGCAAAATCTAATTGAAAATGACTCTGGGGTCTATTACTGTGCCACCTGGGACGGGCCAAAAGTCCCGAGGCGATACCACTGGTTGGTTCAAGATATTTGCTG
>1216
GGAGTCAGTCCAGGGAAGTATTATACTTACGCAAGCACAAGGAACAACTTGAGATTGATACTGCAAAATCTAATTGAAAATGACTCTGGGGTCTATTACTGTGCCACCTGGGACGGGCCAAAAGTCCCGAGGCGATACCACTGGTTGGTTCAAGATATTTGCTG
>1217
GGAGTCAGTCCAGGGAAGTATTATACTTACGCAAGCACAAGGAACAACTTGAGATTGATACTGCAAAATCTAATTGAAAATGACTCTGGGGTCTATTACTGTGCCACCTGGGACGGGCCAAAAGTCCCGAGGCGATACCACTGGTTGGTTCAAGATATTTGCTG
>1218
GGAGTCAGTCCAGGGAAGTATTATACTTACGCAAGCACAAGGAACAACTTGAGATTGATACTGCAAAATCTAATTGAAAATGACTCTGGGGTCTATTACTGTGCCACCTGGGACGGGCCAAAAGTCCCGAGGCGATACCACTGGTTGGTTCAAGATATTTGCTG
>1219
GGAGTCAGTCCAGGGAAGTATTATACTTACGCAAGCACAAGGAACAACTTGAGATTGATACTGCAAAATCTAATTGAAAATGACTCTGGGGTCTATTACTGTGCCACCTGGGACGGGCCAAAAGTCCCGAGGCGATACCACTGGTTGGTTCAAGATATTTGCTG
>1220
GGAGTCAGTCCAGGGAAGTATTATACTTACGCAAGCACAAGGAACAACTTGAGATTGATACTGCAAAATCTAATTGAAAATGACTCTGGGGTCTATTACTGTGCCACCTGGGACGGGCCAAAAGTCCCGAGGCGATACCACTGGTTGGTTCAAGATATTTGCTG
>1221
GGAGTCAGTCCAGGGAAGTATTATACTTACGCAAGCACAAGGAACAACTTGAGATTGATACTGCAAAATCTAATTGAAAATGACTCTGGGGTCTATTACTGTGCCACCTGGGACGGGCCAAAAGTCCCGAGGCGATACCACTGGTTGGTTCAAGATATTTGCTG
>1222
GGAGTCAGTCCAGGGAAGTATTATACTTACGCAAGCACAAGGAACAACTTGAGATTGATACTGCAAAATCTAATTGAAAATGACTCTGGGGTCTATTACTGTGCCACCTGGGACGGGCCAAAAGTCCCGAGGCGATACCACTGGTTGGTTCAAGATATTTGCTG
>1223
GGAGTCAGTCCAGGGAAGTATTATACTTACGCAAGCACAAGGAACAACTTGAGATTGATACTGCAAAATCTAATTGAAAATGACTCTGGGGTCTATTACTGTGCCACCTGGGACGGGCCAAAAGTCCCGAGGCGATACCACTGGTTGGTTCAAGATATTTGCTG
>1224
GGAGTCAGTCCAGGGAAGTATTATACTTACGCAAGCACAAGGAACAACTTGAGATTGATACTGCAAAATCTAATTGAAAATGACTCTGGGGTCTATTACTGTGCCACCTGGGACGGGCCAAAAGTCCCGAGGCGATACCACTGGTTGGTTCAAGATATTTGCTG
>1225
GGAGTCAGTCCAGGGAAGTATTATACTTACGCAAGCACAAGGAACAACTTGAGATTGATACTGCAAAATCTAATTGAAAATGACTCTGGGGTCTATTACTGTGCCACCTGGGACGGGCCAAAAGTCCCGAGGCGATACCACTGGTTGGTTCAAGATATTTGCTG
>1226
GGAGTCAGTCCAGGGAAGTATTATACTTACGCAAGCACAAGGAACAACTTGAGATTGATACTGCAAAATCTAATTGAAAATGACTCTGGGGTCTATTACTGTGCCACCTGGGACGGGCCAAAAGTCCCGAGGCGATACCACTGGTTGGTTCAAGATATTTGCTG
>1227
GGAGTCAGTCCAGGGAAGTATTATACTTACGCAAGCACAAGGAACAACTTGAGATTGATACTGCAAAATCTAATTGAAAATGACTCTGGGGTCTATTACTGTGCCACCTGGGACGGGCCAAAAGTCCCGAGGCGATACCACTGGTTGGTTCAAGATATTTGCTG
>1228
GGAGTCAGTCCAGGGAAGTATTATACTTACGCAAGCACAAGGAACAACTTGAGATTGATACTGCAAAATCTAATTGAAAATGACTCTGGGGTCTATTACTGTGCCACCTGGGACGGGCCAAAAGTCCCGAGGCGATACCACTGGTTGGTTCAAGATATTTGCTG
>1229
GGAGTCAGTCCAGGGAAGTATTATACTTACGCAAGCACAAGGAACAACTTGAGATTGATACTGCAAAATCTAATTGAAAATGACTCTGGGGTCTATTACTGTGCCACCTGGGACGGGCCAAAAGTCCCGAGGCGATACCACTGGTTGGTTCAAGATATTTGCTG
>1230
GGAGTCAGTCCAGGGAAGTATTATACTTACGCAAGCACAAGGAACAACTTGAGATTGATACTGCAAAATCTAATTGAAAATGACTCTGGGGTCTATTACTGTGCCACCTGGGACGGGCCAAAAGTCCCGAGGCGATACCACTGGTTGGTTCAAGATATTTGCTG
>1231
GGAGTCAGTCCAGGGAAGTATTATACTTACGCAAGCACAAGGAACAACTTGAGATTGATACTGCAAAATCTAATTGAAAATGACTCTGGGGTCTATTACTGTGCCACCTGGGACGGGCCAAAAGTCCCGAGGCGATACCACTGGTTGGTTCAAGATATTTGCTG
>1232
GGAGTCAGTCCAGGGAAGTATTATACTTACGCAAGCACAAGGAACAACTTGAGATTGATACTGCAAAATCTAATTGAAAATGACTCTGGGGTCTATTACTGTGCCACCTGGGACGGGCCAAAAGTCCCGAGGCGATACCACTGGTTGGTTCAAGATATTTGCTG
>1233
GGAGTCAGTCCAGGGAAGTATTATACTTACGCAAGCACAAGGAACAACTTGAGATTGATACTGCAAAATCTAATTGAAAATGACTCTGGGGTCTATTACTGTGCCACCTGGGACGGGCCAAAAGTCCCGAGGCGATACCACTGGTTGGTTCAAGATATTTGCTG
>1234
GGAGTCAGTCCAGGGAAGTATTATACTTACGCAAGCACAAGGAACAACTTGAGATTGATACTGCAAAATCTAATTGAAAATGACTCTGGGGTCTATTACTGTGCCACCTGGGACGGGCCAAAAGTCCCGAGGCGATACCACTGGTTGGTTCAAGATATTTGCTG
>1235
GGAGTCAGTCCAGGGAAGTATTATACTTACGCAAGCACAAGGAACAACTTGAGATTGATACTGCAAAATCTAATTGAAAATGACTCTGGGGTCTATTACTGTGCCACCTGGGACGGGCCAAAAGTCCCGAGGCGATACCACTGGTTGGTTCAAGATATTTGCTG
>1236
GGAGTCAGTCCAGGGAAGTATTATACTTACGCAAGCACAAGGAACAACTTGAGATTGATACTGCAAAATCTAATTGAAAATGACTCTGGGGTCTATTACTGTGCCACCTGGGACGGGCCAAAAGTCCCGAGGCGATACCACTGGTTGGTTCAAGATATTTGCTG
>1237
GGAGTCAGTCCAGGGAAGTATTATACTTACGCAAGCACAAGGAACAACTTGAGATTGATACTGCAAAATCTAATTGAAAATGACTCTGGGGTCTATTACTGTGCCACCTGGGACGGGCCAAAAGTCCCGAGGCGATACCACTGGTTGGTTCAAGATATTTGCTG
>1238
GGAGTCAGTCCAGGGAAGTATTATACTTACGCAAGCACAAGGAACAACTTGAGATTGATACTGCAAAATCTAATTGAAAATGACTCTGGGGTCTATTACTGTGCCACCTGGGACGGGCCAAAAGTCCCGAGGCGATACCACTGGTTGGTTCAAGATATTTGCTG
>1239
GGAGTCAGTCCAGGGAAGTATTATACTTACGCAAGCACAAGGAACAACTTGAGATTGATACTGCAAAATCTAATTGAAAATGACTCTGGGGTCTATTACTGTGCCACCTGGGACGGGCCAAAAGTCCCGAGGCGATACCACTGGTTGGTTCAAGATATTTGCTG
>1240
GGAGTCAGTCCAGGGAAGTATTATACTTACGCAAGCACAAGGAACAACTTGAGATTGATACTGCAAAATCTAATTGAAAATGACTCTGGGGTCTATTACTGTGCCACCTGGGACGGGCCAAAAGTCCCGAGGCGATACCACTGGTTGGTTCAAGATATTTGCTG
>1241
GGAGTCAGTCCAGGGAAGTATTATACTTACGCAAGCACAAGGAACAACTTGAGATTGATACTGCAAAATCTAATTGAAAATGACTCTGGGGTCTATTACTGTGCCACCTGGGACGGGCCAAAAGTCCCGAGGCGATACCACTGGTTGGTTCAAGATATTTGCTG
>1242
GGAGTCAGTCCAGGGAAGTATTATACTTACGCAAGCACAAGGAACAACTTGAGATTGATACTGCAAAATCTAATTGAAAATGACTCTGGGGTCTATTACTGTGCCACCTGGGACGGGCCAAAAGTCCCGAGGCGATACCACTGGTTGGTTCAAGATATTTGCTG
>1243
GGAGTCAGTCCAGGGAAGTATTATACTTACGCAAGCACAAGGAACAACTTGAGATTGATACTGCAAAATCTAATTGAAAATGACTCTGGGGTCTATTACTGTGCCACCTGGGACGGGCCAAAAGTCCCGAGGCGATACCACTGGTTGGTTCAAGATATTTGCTG
>1244
GGAGTCAGTCCAGGGAAGTATTATACTTACGCAAGCACAAGGAACAACTTGAGATTGATACTGCAAAATCTAATTGAAAATGACTCTGGGGTCTATTACTGTGCCACCTGGGACGGGCCAAAAGTCCCGAGGCGATACCACTGGTTGGTTCAAGATATTTGCTG
>1245
GGAGTCAGTCCAGGGAAGTATTATACTTACGCAAGCACAAGGAACAACTTGAGATTGATACTGCAAAATCTAATTGAAAATGACTCTGGGGTCTATTACTGTGCCACCTGGGACGGGCCAAAAGTCCCGAGGCGATACCACTGGTTGGTTCAAGATATTTGCTG
>1246
GGAGTCAGTCCAGGGAAGTATTATACTTACGCAAGCACAAGGAACAACTTGAGATTGATACTGCAAAATCTAATTGAAAATGACTCTGGGGTCTATTACTGTGCCACCTGGGACGGGCCAAAAGTCCCGAGGCGATACCACTGGTTGGTTCAAGATATTTGCTG
>1247
GGAGTCAGTCCAGGGAAGTATTATACTTACGCAAGCACAAGGAACAACTTGAGATTGATACTGCAAAATCTAATTGAAAATGACTCTGGGGTCTATTACTGTGCCACCTGGGACGGGCCAAAAGTCCCGAGGCGATACCACTGGTTGGTTCAAGATATTTGCTG
>1248
GGAGTCAGTCCAGGGAAGTATTATACTTACGCAAGCACAAGGAACAACTTGAGATTGATACTGCAAAATCTAATTGAAAATGACTCTGGGGTCTATTACTGTGCCACCTGGGACGGGCCAAAAGTCCCGAGGCGATACCACTGGTTGGTTCAAGATATTTGCTG
>1249
GGAGTCAGTCCAGGGAAGTATTATACTTACGCAAGCACAAGGAACAACTTGAGATTGATACTGCAAAATCTAATTGAAAATGACTCTGGGGTCTATTACTGTGCCACCTGGGACGGGCCAAAAGTCCCGAGGCGATACCACTGGTTGGTTCAAGATATTTGCTG
>1250
GGAGTCAGTCCAGGGAAGTATTATACTTACGCAAGCACAAGGAACAACTTGAGATTGATACTGCAAAATCTAATTGAAAATGACTCTGGGGTCTATTACTGTGCCACCTGGGACGGGCCAAAAGTCCCGAGGCGATACCACTGGTTGGTTCAAGATATTTGCTG
>1251
GGAGTCAGTCCAGGGAAGTATTATACTTACGCAAGCACAAGGAACAACTTGAGATTGATACTGCAAAATCTAATTGAAAATGACTCTGGGGTCTATTACTGTGCCACCTGGGACGGGCCAAAAGTCCCGAGGCGATACCACTGGTTGGTTCAAGATATTTGCTG
>1252
GGAGTCAGTCCAGGGAAGTATTATACTTACGCAAGCACAAGGAACAACTTGAGATTGATACTGCAAAATCTAATTGAAAATGACTCTGGGGTCTATTACTGTGCCACCTGGGACGGGCCAAAAGTCCCGAGGCGATACCACTGGTTGGTTCAAGATATTTGCTG
>1253
GGAGTCAGTCCAGGGAAGTATTATACTTACGCAAGCACAAGGAACAACTTGAGATTGATACTGCAAAATCTAATTGAAAATGACTCTGGGGTCTATTACTGTGCCACCTGGGACGGGCCAAAAGTCCCGAGGCGATACCACTGGTTGGTTCAAGATATTTGCTG
>1254
GGAGTCAGTCCAGGGAAGTATTATACTTACGCAAGCACAAGGAACAACTTGAGATTGATACTGCAAAATCTAATTGAAAATGACTCTGGGGTCTATTACTGTGCCACCTGGGACGGGCCAAAAGTCCCGAGGCGATACCACTGGTTGGTTCAAGATATTTGCTG
>1255
GGAGTCAGTCCAGGGAAGTATTATACTTACGCAAGCACAAGGAACAACTTGAGATTGATACTGCAAAATCTAATTGAAAATGACTCTGGGGTCTATTACTGTGCCACCTGGGACGGGCCAAAAGTCCCGAGGCGATACCACTGGTTGGTTCAAGATATTTGCTG
>1256
GGAGTCAGTCCAGGGAAGTATTATACTTACGCAAGCACAAGGAACAACTTGAGATTGATACTGCAAAATCTAATTGAAAATGACTCTGGGGTCTATTACTGTGCCACCTGGGACGGGCCAAAAGTCCCGAGGCGATACCACTGGTTGGTTCAAGATATTTGCTG
>1257
GGAGTCAGTCCAGGGAAGTATTATACTTACGCAAGCACAAGGAACAACTTGAGATTGATACTGCAAAATCTAATTGAAAATGACTCTGGGGTCTATTACTGTGCCACCTGGGACGGGCCAAAAGTCCCGAGGCGATACCACTGGTTGGTTCAAGATATTTGCTG
>1258
GGAGTCAGTCCAGGGAAGTATTATACTTACGCAAGCACAAGGAACAACTTGAGATTGATACTGCAAAATCTAATTGAAAATGACTCTGGGGTCTATTACTGTGCCACCTGGGACGGGCCAAAAGTCCCGAGGCGATACCACTGGTTGGTTCAAGATATTTGCTG
>1259
GGAGTCAGTCCAGGGAAGTATTATACTTACGCAAGCACAAGGAACAACTTGAGATTGATACTGCAAAATCTAATTGAAAATGACTCTGGGGTCTATTACTGTGCCACCTGGGACGGGCCAAAAGTCCCGAGGCGATACCACTGGTTGGTTCAAGATATTTGCTG
>1260
GGAGTCAGTCCAGGGAAGTATTATACTTACGCAAGCACAAGGAACAACTTGAGATTGATACTGCAAAATCTAATTGAAAATGACTCTGGGGTCTATTACTGTGCCACCTGGGACGGGCCAAAAGTCCCGAGGCGATACCACTGGTTGGTTCAAGATATTTGCTG
>1261
GGAGTCAGTCCAGGGAAGTATTATACTTACGCAAGCACAAGGAACAACTTGAGATTGATACTGCAAAATCTAATTGAAAATGACTCTGGGGTCTATTACTGTGCCACCTGGGACGGGCCAAAAGTCCCGAGGCGATACCACTGGTTGGTTCAAGATATTTGCTG
>1262
GGAGTCAGTCCAGGGAAGTATTATACTTACGCAAGCACAAGGAACAACTTGAGATTGATACTGCAAAATCTAATTGAAAATGACTCTGGGGTCTATTACTGTGCCACCTGGGACGGGCCAAAAGTCCCGAGGCGATACCACTGGTTGGTTCAAGATATTTGCTG
>1263
GGAGTCAGTCCAGGGAAGTATTATACTTACGCAAGCACAAGGAACAACTTGAGATTGATACTGCAAAATCTAATTGAAAATGACTCTGGGGTCTATTACTGTGCCACCTGGGACGGGCCAAAAGTCCCGAGGCGATACCACTGGTTGGTTCAAGATATTTGCTG
>1264
GGAGTCAGTCCAGGGAAGTATTATACTTACGCAAGCACAAGGAACAACTTGAGATTGATACTGCAAAATCTAATTGAAAATGACTCTGGGGTCTATTACTGTGCCACCTGGGACGGGCCAAAAGTCCCGAGGCGATACCACTGGTTGGTTCAAGATATTTGCTG
>1265
GGAGTCAGTCCAGGGAAGTATTATACTTACGCAAGCACAAGGAACAACTTGAGATTGATACTGCAAAATCTAATTGAAAATGACTCTGGGGTCTATTACTGTGCCACCTGGGACGGGCCAAAAGTCCCGAGGCGATACCACTGGTTGGTTCAAGATATTTGCTG
>1266
GGAGTCAGTCCAGGGAAGTATTATACTTACGCAAGCACAAGGAACAACTTGAGATTGATACTGCAAAATCTAATTGAAAATGACTCTGGGGTCTATTACTGTGCCACCTGGGACGGGCCAAAAGTCCCGAGGCGATACCACTGGTTGGTTCAAGATATTTGCTG
>1267
GGAGTCAGTCCAGGGAAGTATTATACTTACGCAAGCACAAGGAACAACTTGAGATTGATACTGCAAAATCTAATTGAAAATGACTCTGGGGTCTATTACTGTGCCACCTGGGACGGGCCAAAAGTCCCGAGGCGATACCACTGGTTGGTTCAAGATATTTGCTG
>1268
GGAGTCAGTCCAGGGAAGTATTATACTTACGCAAGCACAAGGAACAACTTGAGATTGATACTGCAAAATCTAATTGAAAATGACTCTGGGGTCTATTACTGTGCCACCTGGGACGGGCCAAAAGTCCCGAGGCGATACCACTGGTTGGTTCAAGATATTTGCTG
>1269
GGAGTCAGTCCAGGGAAGTATTATACTTACGCAAGCACAAGGAACAACTTGAGATTGATACTGCAAAATCTAATTGAAAATGACTCTGGGGTCTATTACTGTGCCACCTGGGACGGGCCAAAAGTCCCGAGGCGATACCACTGGTTGGTTCAAGATATTTGCTG
>1270
GGAGTCAGTCCAGGGAAGTATTATACTTACGCAAGCACAAGGAACAACTTGAGATTGATACTGCAAAATCTAATTGAAAATGACTCTGGGGTCTATTACTGTGCCACCTGGGACGGGCCAAAAGTCCCGAGGCGATACCACTGGTTGGTTCAAGATATTTGCTG
>1271
GGAGTCAGTCCAGGGAAGTATTATACTTACGCAAGCACAAGGAACAACTTGAGATTGATACTGCAAAATCTAATTGAAAATGACTCTGGGGTCTATTACTGTGCCACCTGGGACGGGCCAAAAGTCCCGAGGCGATACCACTGGTTGGTTCAAGATATTTGCTG
>1272
GGAGTCAGTCCAGGGAAGTATTATACTTACGCAAGCACAAGGAACAACTTGAGATTGATACTGCAAAATCTAATTGAAAATGACTCTGGGGTCTATTACTGTGCCACCTGGGACGGGCCAAAAGTCCCGAGGCGATACCACTGGTTGGTTCAAGATATTTGCTG
>1273
GGAGTCAGTCCAGGGAAGTATTATACTTACGCAAGCACAAGGAACAACTTGAGATTGATACTGCAAAATCTAATTGAAAATGACTCTGGGGTCTATTACTGTGCCACCTGGGACGGGCCAAAAGTCCCGAGGCGATACCACTGGTTGGTTCAAGATATTTGCTG
>1274
GGAGTCAGTCCAGGGAAGTATTATACTTACGCAAGCACAAGGAACAACTTGAGATTGATACTGCAAAATCTAATTGAAAATGACTCTGGGGTCTATTACTGTGCCACCTGGGACGGGCCAAAAGTCCCGAGGCGATACCACTGGTTGGTTCAAGATATTTGCTG
>1275
GGAGTCAGTCCAGGGAAGTATTATACTTACGCAAGCACAAGGAACAACTTGAGATTGATACTGCAAAATCTAATTGAAAATGACTCTGGGGTCTATTACTGTGCCACCTGGGACGGGCCAAAAGTCCCGAGGCGATACCACTGGTTGGTTCAAGATATTTGCTG
>1276
GGAGTCAGTCCAGGGAAGTATTATACTTACGCAAGCACAAGGAACAACTTGAGATTGATACTGCAAAATCTAATTGAAAATGACTCTGGGGTCTATTACTGTGCCACCTGGGACGGGCCAAAAGTCCCGAGGCGATACCACTGGTTGGTTCAAGATATTTGCTG
>1277
GGAGTCAGTCCAGGGAAGTATTATACTTACGCAAGCACAAGGAACAACTTGAGATTGATACTGCAAAATCTAATTGAAAATGACTCTGGGGTCTATTACTGTGCCACCTGGGACGGGCCAAAAGTCCCGAGGCGATACCACTGGTTGGTTCAAGATATTTGCTG
>1278
GGAGTCAGTCCAGGGAAGTATTATACTTACGCAAGCACAAGGAACAACTTGAGATTGATACTGCAAAATCTAATTGAAAATGACTCTGGGGTCTATTACTGTGCCACCTGGGACGGGCCAAAAGTCCCGAGGCGATACCACTGGTTGGTTCAAGATATTTGCTG
>1279
GGAGTCAGTCCAGGGAAGTATTATACTTACGCAAGCACAAGGAACAACTTGAGATTGATACTGCAAAATCTAATTGAAAATGACTCTGGGGTCTATTACTGTGCCACCTGGGACGGGCCAAAAGTCCCGAGGCGATACCACTGGTTGGTTCAAGATATTTGCTG
>1280
GGAGTCAGTCCAGGGAAGTATTATACTTACGCAAGCACAAGGAACAACTTGAGATTGATACTGCAAAATCTAATTGAAAATGACTCTGGGGTCTATTACTGTGCCACCTGGGACGGGCCAAAAGTCCCGAGGCGATACCACTGGTTGGTTCAAGATATTTGCTG
>1281
GGAGTCAGTCCAGGGAAGTATTATACTTACGCAAGCACAAGGAACAACTTGAGATTGATACTGCAAAATCTAATTGAAAATGACTCTGGGGTCTATTACTGTGCCACCTGGGACGGGCCAAAAGTCCCGAGGCGATACCACTGGTTGGTTCAAGATATTTGCTG
>1282
GGAGTCAGTCCAGGGAAGTATTATACTTACGCAAGCACAAGGAACAACTTGAGATTGATACTGCAAAATCTAATTGAAAATGACTCTGGGGTCTATTACTGTGCCACCTGGGACGGGCCAAAAGTCCCGAGGCGATACCACTGGTTGGTTCAAGATATTTGCTG
>1283
GGAGTCAGTCCAGGGAAGTATTATACTTACGCAAGCACAAGGAACAACTTGAGATTGATACTGCAAAATCTAATTGAAAATGACTCTGGGGTCTATTACTGTGCCACCTGGGACGGGCCAAAAGTCCCGAGGCGATACCACTGGTTGGTTCAAGATATTTGCTG
>1284
GGAGTCAGTCCAGGGAAGTATTATACTTACGCAAGCACAAGGAACAACTTGAGATTGATACTGCAAAATCTAATTGAAAATGACTCTGGGGTCTATTACTGTGCCACCTGGGACGGGCCAAAAGTCCCGAGGCGATACCACTGGTTGGTTCAAGATATTTGCTG
>1285
GGAGTCAGTCCAGGGAAGTATTATACTTACGCAAGCACAAGGAACAACTTGAGATTGATACTGCAAAATCTAATTGAAAATGACTCTGGGGTCTATTACTGTGCCACCTGGGACGGGCCAAAAGTCCCGAGGCGATACCACTGGTTGGTTCAAGATATTTGCTG
>1286
GGAGTCAGTCCAGGGAAGTATTATACTTACGCAAGCACAAGGAACAACTTGAGATTGATACTGCAAAATCTAATTGAAAATGACTCTGGGGTCTATTACTGTGCCACCTGGGACGGGCCAAAAGTCCCGAGGCGATACCACTGGTTGGTTCAAGATATTTGCTG
>1287
GGAGTCAGTCCAGGGAAGTATTATACTTACGCAAGCACAAGGAACAACTTGAGATTGATACTGCAAAATCTAATTGAAAATGACTCTGGGGTCTATTACTGTGCCACCTGGGACGGGCCAAAAGTCCCGAGGCGATACCACTGGTTGGTTCAAGATATTTGCTG
>1288
GGAGTCAGTCCAGGGAAGTATTATACTTACGCAAGCACAAGGAACAACTTGAGATTGATACTGCAAAATCTAATTGAAAATGACTCTGGGGTCTATTACTGTGCCACCTGGGACGGGCCAAAAGTCCCGAGGCGATACCACTGGTTGGTTCAAGATATTTGCTG
>1289
GGAGTCAGTCCAGGGAAGTATTATACTTACGCAAGCACAAGGAACAACTTGAGATTGATACTGCAAAATCTAATTGAAAATGACTCTGGGGTCTATTACTGTGCCACCTGGGACGGGCCAAAAGTCCCGAGGCGATACCACTGGTTGGTTCAAGATATTTGCTG
>1290
GGAGTCAGTCCAGGGAAGTATTATACTTACGCAAGCACAAGGAACAACTTGAGATTGATACTGCAAAATCTAATTGAAAATGACTCTGGGGTCTATTACTGTGCCACCTGGGACGGGCCAAAAGTCCCGAGGCGATACCACTGGTTGGTTCAAGATATTTGCTG
>1291
GGAGTCAGTCCAGGGAAGTATTATACTTACGCAAGCACAAGGAACAACTTGAGATTGATACTGCAAAATCTAATTGAAAATGACTCTGGGGTCTATTACTGTGCCACCTGGGACGGGCCAAAAGTCCCGAGGCGATACCACTGGTTGGTTCAAGATATTTGCTG
>1292
GGAGTCAGTCCAGGGAAGTATTATACTTACGCAAGCACAAGGAACAACTTGAGATTGATACTGCAAAATCTAATTGAAAATGACTCTGGGGTCTATTACTGTGCCACCTGGGACGGGCCAAAAGTCCCGAGGCGATACCACTGGTTGGTTCAAGATATTTGCTG
>1293
GGAGTCAGTCCAGGGAAGTATTATACTTACGCAAGCACAAGGAACAACTTGAGATTGATACTGCAAAATCTAATTGAAAATGACTCTGGGGTCTATTACTGTGCCACCTGGGACGGGCCAAAAGTCCCGAGGCGATACCACTGGTTGGTTCAAGATATTTGCTG
>1294
GGAGTCAGTCCAGGGAAGTATTATACTTACGCAAGCACAAGGAACAACTTGAGATTGATACTGCAAAATCTAATTGAAAATGACTCTGGGGTCTATTACTGTGCCACCTGGGACGGGCCAAAAGTCCCGAGGCGATACCACTGGTTGGTTCAAGATATTTGCTG
>1295
GGAGTCAGTCCAGGGAAGTATTATACTTACGCAAGCACAAGGAACAACTTGAGATTGATACTGCAAAATCTAATTGAAAATGACTCTGGGGTCTATTACTGTGCCACCTGGGACGGGCCAAAAGTCCCGAGGCGATACCACTGGTTGGTTCAAGATATTTGCTG
>1296
GGAGTCAGTCCAGGGAAGTATTATACTTACGCAAGCACAAGGAACAACTTGAGATTGATACTGCAAAATCTAATTGAAAATGACTCTGGGGTCTATTACTGTGCCACCTGGGACGGGCCAAAAGTCCCGAGGCGATACCACTGGTTGGTTCAAGATATTTGCTG
>1297
GGAGTCAGTCCAGGGAAGTATTATACTTACGCAAGCACAAGGAACAACTTGAGATTGATACTGCAAAATCTAATTGAAAATGACTCTGGGGTCTATTACTGTGCCACCTGGGACGGGCCAAAAGTCCCGAGGCGATACCACTGGTTGGTTCAAGATATTTGCTG
>1298
GGAGTCAGTCCAGGGAAGTATTATACTTACGCAAGCACAAGGAACAACTTGAGATTGATACTGCAAAATCTAATTGAAAATGACTCTGGGGTCTATTACTGTGCCACCTGGGACGGGCCAAAAGTCCCGAGGCGATACCACTGGTTGGTTCAAGATATTTGCTG
>1299
GGAGTCAGTCCAGGGAAGTATTATACTTACGCAAGCACAAGGAACAACTTGAGATTGATACTGCAAAATCTAATTGAAAATGACTCTGGGGTCTATTACTGTGCCACCTGGGACGGGCCAAAAGTCCCGAGGCGATACCACTGGTTGGTTCAAGATATTTGCTG
>1300
GGAGTCAGTCCAGGGAAGTATTATACTTACGCAAGCACAAGGAACAACTTGAGATTGATACTGCAAAATCTAATTGAAAATGACTCTGGGGTCTATTACTGTGCCACCTGGGACGGGCCAAAAGTCCCGAGGCGATACCACTGGTTGGTTCAAGATATTTGCTG
>1301
GGAGTCAGTCCAGGGAAGTATTATACTTACGCAAGCACAAGGAACAACTTGAGATTGATACTGCAAAATCTAATTGAAAATGACTCTGGGGTCTATTACTGTGCCACCTGGGACGGGCCAAAAGTCCCGAGGCGATACCACTGGTTGGTTCAAGATATTTGCTG
>1302
GGAGTCAGTCCAGGGAAGTATTATACTTACGCAAGCACAAGGAACAACTTGAGATTGATACTGCAAAATCTAATTGAAAATGACTCTGGGGTCTATTACTGTGCCACCTGGGACGGGCCAAAAGTCCCGAGGCGATACCACTGGTTGGTTCAAGATATTTGCTG
>1303
GGAGTCAGTCCAGGGAAGTATTATACTTACGCAAGCACAAGGAACAACTTGAGATTGATACTGCAAAATCTAATTGAAAATGACTCTGGGGTCTATTACTGTGCCACCTGGGACGGGCCAAAAGTCCCGAGGCGATACCACTGGTTGGTTCAAGATATTTGCTG
>1304
GGAGTCAGTCCAGGGAAGTATTATACTTACGCAAGCACAAGGAACAACTTGAGATTGATACTGCAAAATCTAATTGAAAATGACTCTGGGGTCTATTACTGTGCCACCTGGGACGGGCCAAAAGTCCCGAGGCGATACCACTGGTTGGTTCAAGATATTTGCTG
>1305
GGAGTCAGTCCAGGGAAGTATTATACTTACGCAAGCACAAGGAACAACTTGAGATTGATACTGCAAAATCTAATTGAAAATGACTCTGGGGTCTATTACTGTGCCACCTGGGACGGGCCAAAAGTCCCGAGGCGATACCACTGGTTGGTTCAAGATATTTGCTG
>1306
GGAGTCAGTCCAGGGAAGTATTATACTTACGCAAGCACAAGGAACAACTTGAGATTGATACTGCAAAATCTAATTGAAAATGACTCTGGGGTCTATTACTGTGCCACCTGGGACGGGCCAAAAGTCCCGAGGCGATACCACTGGTTGGTTCAAGATATTTGCTG
>1307
GGAGTCAGTCCAGGGAAGTATTATACTTACGCAAGCACAAGGAACAACTTGAGATTGATACTGCAAAATCTAATTGAAAATGACTCTGGGGTCTATTACTGTGCCACCTGGGACGGGCCAAAAGTCCCGAGGCGATACCACTGGTTGGTTCAAGATATTTGCTG
>1308
GGAGTCAGTCCAGGGAAGTATTATACTTACGCAAGCACAAGGAACAACTTGAGATTGATACTGCAAAATCTAATTGAAAATGACTCTGGGGTCTATTACTGTGCCACCTGGGACGGGCCAAAAGTCCCGAGGCGATACCACTGGTTGGTTCAAGATATTTGCTG
>1309
GGAGTCAGTCCAGGGAAGTATTATACTTACGCAAGCACAAGGAACAACTTGAGATTGATACTGCAAAATCTAATTGAAAATGACTCTGGGGTCTATTACTGTGCCACCTGGGACGGGCCAAAAGTCCCGAGGCGATACCACTGGTTGGTTCAAGATATTTGCTG
>1310
GGAGTCAGTCCAGGGAAGTATTATACTTACGCAAGCACAAGGAACAACTTGAGATTGATACTGCAAAATCTAATTGAAAATGACTCTGGGGTCTATTACTGTGCCACCTGGGACGGGCCAAAAGTCCCGAGGCGATACCACTGGTTGGTTCAAGATATTTGCTG
>1311
GGAGTCAGTCCAGGGAAGTATTATACTTACGCAAGCACAAGGAACAACTTGAGATTGATACTGCAAAATCTAATTGAAAATGACTCTGGGGTCTATTACTGTGCCACCTGGGACGGGCCAAAAGTCCCGAGGCGATACCACTGGTTGGTTCAAGATATTTGCTG
>1312
GGAGTCAGTCCAGGGAAGTATTATACTTACGCAAGCACAAGGAACAACTTGAGATTGATACTGCAAAATCTAATTGAAAATGACTCTGGGGTCTATTACTGTGCCACCTGGGACGGGCCAAAAGTCCCGAGGCGATACCACTGGTTGGTTCAAGATATTTGCTG
>1313
GGAGTCAGTCCAGGGAAGTATTATACTTACGCAAGCACAAGGAACAACTTGAGATTGATACTGCAAAATCTAATTGAAAATGACTCTGGGGTCTATTACTGTGCCACCTGGGACGGGCCAAAAGTCCCGAGGCGATACCACTGGTTGGTTCAAGATATTTGCTG
>1314
GGAGTCAGTCCAGGGAAGTATTATACTTACGCAAGCACAAGGAACAACTTGAGATTGATACTGCAAAATCTAATTGAAAATGACTCTGGGGTCTATTACTGTGCCACCTGGGACGGGCCAAAAGTCCCGAGGCGATACCACTGGTTGGTTCAAGATATTTGCTG
>1315
GGAGTCAGTCCAGGGAAGTATTATACTTACGCAAGCACAAGGAACAACTTGAGATTGATACTGCAAAATCTAATTGAAAATGACTCTGGGGTCTATTACTGTGCCACCTGGGACGGGCCAAAAGTCCCGAGGCGATACCACTGGTTGGTTCAAGATATTTGCTG
>1316
GGAGTCAGTCCAGGGAAGTATTATACTTACGCAAGCACAAGGAACAACTTGAGATTGATACTGCAAAATCTAATTGAAAATGACTCTGGGGTCTATTACTGTGCCACCTGGGACGGGCCAAAAGTCCCGAGGCGATACCACTGGTTGGTTCAAGATATTTGCTG
>1317
GGAGTCAGTCCAGGGAAGTATTATACTTACGCAAGCACAAGGAACAACTTGAGATTGATACTGCAAAATCTAATTGAAAATGACTCTGGGGTCTATTACTGTGCCACCTGGGACGGGCCAAAAGTCCCGAGGCGATACCACTGGTTGGTTCAAGATATTTGCTG
>1318
GGAGTCAGTCCAGGGAAGTATTATACTTACGCAAGCACAAGGAACAACTTGAGATTGATACTGCAAAATCTAATTGAAAATGACTCTGGGGTCTATTACTGTGCCACCTGGGACGGGCCAAAAGTCCCGAGGCGATACCACTGGTTGGTTCAAGATATTTGCTG
>1319
GGAGTCAGTCCAGGGAAGTATTATACTTACGCAAGCACAAGGAACAACTTGAGATTGATACTGCAAAATCTAATTGAAAATGACTCTGGGGTCTATTACTGTGCCACCTGGGACGGGCCAAAAGTCCCGAGGCGATACCACTGGTTGGTTCAAGATATTTGCTG
>1320
GGAGTCAGTCCAGGGAAGTATTATACTTACGCAAGCACAAGGAACAACTTGAGATTGATACTGCAAAATCTAATTGAAAATGACTCTGGGGTCTATTACTGTGCCACCTGGGACGGGCCAAAAGTCCCGAGGCGATACCACTGGTTGGTTCAAGATATTTGCTG
>1321
GGAGTCAGTCCAGGGAAGTATTATACTTACGCAAGCACAAGGAACAACTTGAGATTGATACTGCAAAATCTAATTGAAAATGACTCTGGGGTCTATTACTGTGCCACCTGGGACGGGCCAAAAGTCCCGAGGCGATACCACTGGTTGGTTCAAGATATTTGCTG
>1322
GGAGTCAGTCCAGGGAAGTATTATACTTACGCAAGCACAAGGAACAACTTGAGATTGATACTGCAAAATCTAATTGAAAATGACTCTGGGGTCTATTACTGTGCCACCTGGGACGGGCCAAAAGTCCCGAGGCGATACCACTGGTTGGTTCAAGATATTTGCTG
>1323
GGAGTCAGTCCAGGGAAGTATTATACTTACGCAAGCACAAGGAACAACTTGAGATTGATACTGCAAAATCTAATTGAAAATGACTCTGGGGTCTATTACTGTGCCACCTGGGACGGGCCAAAAGTCCCGAGGCGATACCACTGGTTGGTTCAAGATATTTGCTG
>1324
GGAGTCAGTCCAGGGAAGTATTATACTTACGCAAGCACAAGGAACAACTTGAGATTGATACTGCAAAATCTAATTGAAAATGACTCTGGGGTCTATTACTGTGCCACCTGGGACGGGCCAAAAGTCCCGAGGCGATACCACTGGTTGGTTCAAGATATTTGCTG
>1325
GGAGTCAGTCCAGGGAAGTATTATACTTACGCAAGCACAAGGAACAACTTGAGATTGATACTGCAAAATCTAATTGAAAATGACTCTGGGGTCTATTACTGTGCCACCTGGGACGGGCCAAAAGTCCCGAGGCGATACCACTGGTTGGTTCAAGATATTTGCTG
>1326
GGAGTCAGTCCAGGGAAGTATTATACTTACGCAAGCACAAGGAACAACTTGAGATTGATACTGCAAAATCTAATTGAAAATGACTCTGGGGTCTATTACTGTGCCACCTGGGACGGGCCAAAAGTCCCGAGGCGATACCACTGGTTGGTTCAAGATATTTGCTG
>1327
GGAGTCAGTCCAGGGAAGTATTATACTTACGCAAGCACAAGGAACAACTTGAGATTGATACTGCAAAATCTAATTGAAAATGACTCTGGGGTCTATTACTGTGCCACCTGGGACGGGCCAAAAGTCCCGAGGCGATACCACTGGTTGGTTCAAGATATTTGCTG
>1328
GGAGTCAGTCCAGGGAAGTATTATACTTACGCAAGCACAAGGAACAACTTGAGATTGATACTGCAAAATCTAATTGAAAATGACTCTGGGGTCTATTACTGTGCCACCTGGGACGGGCCAAAAGTCCCGAGGCGATACCACTGGTTGGTTCAAGATATTTGCTG
>1329
GGAGTCAGTCCAGGGAAGTATTATACTTACGCAAGCACAAGGAACAACTTGAGATTGATACTGCAAAATCTAATTGAAAATGACTCTGGGGTCTATTACTGTGCCACCTGGGACGGGCCAAAAGTCCCGAGGCGATACCACTGGTTGGTTCAAGATATTTGCTG
>1330
GGAGTCAGTCCAGGGAAGTATTATACTTACGCAAGCACAAGGAACAACTTGAGATTGATACTGCAAAATCTAATTGAAAATGACTCTGGGGTCTATTACTGTGCCACCTGGGACGGGCCAAAAGTCCCGAGGCGATACCACTGGTTGGTTCAAGATATTTGCTG
>1331
GGAGTCAGTCCAGGGAAGTATTATACTTACGCAAGCACAAGGAACAACTTGAGATTGATACTGCAAAATCTAATTGAAAATGACTCTGGGGTCTATTACTGTGCCACCTGGGACGGGCCAAAAGTCCCGAGGCGATACCACTGGTTGGTTCAAGATATTTGCTG
>1332
GGAGTCAGTCCAGGGAAGTATTATACTTACGCAAGCACAAGGAACAACTTGAGATTGATACTGCAAAATCTAATTGAAAATGACTCTGGGGTCTATTACTGTGCCACCTGGGACGGGCCAAAAGTCCCGAGGCGATACCACTGGTTGGTTCAAGATATTTGCTG
>1333
GGAGTCAGTCCAGGGAAGTATTATACTTACGCAAGCACAAGGAACAACTTGAGATTGATACTGCAAAATCTAATTGAAAATGACTCTGGGGTCTATTACTGTGCCACCTGGGACGGGCCAAAAGTCCCGAGGCGATACCACTGGTTGGTTCAAGATATTTGCTG
>1334
GGAGTCAGTCCAGGGAAGTATTATACTTACGCAAGCACAAGGAACAACTTGAGATTGATACTGCAAAATCTAATTGAAAATGACTCTGGGGTCTATTACTGTGCCACCTGGGACGGGCCAAAAGTCCCGAGGCGATACCACTGGTTGGTTCAAGATATTTGCTG
>1335
GGAGTCAGTCCAGGGAAGTATTATACTTACGCAAGCACAAGGAACAACTTGAGATTGATACTGCAAAATCTAATTGAAAATGACTCTGGGGTCTATTACTGTGCCACCTGGGACGGGCCAAAAGTCCCGAGGCGATACCACTGGTTGGTTCAAGATATTTGCTG
>1336
GGAGTCAGTCCAGGGAAGTATTATACTTACGCAAGCACAAGGAACAACTTGAGATTGATACTGCAAAATCTAATTGAAAATGACTCTGGGGTCTATTACTGTGCCACCTGGGACGGGCCAAAAGTCCCGAGGCGATACCACTGGTTGGTTCAAGATATTTGCTG
>1337
GGAGTCAGTCCAGGGAAGTATTATACTTACGCAAGCACAAGGAACAACTTGAGATTGATACTGCAAAATCTAATTGAAAATGACTCTGGGGTCTATTACTGTGCCACCTGGGACGGGCCAAAAGTCCCGAGGCGATACCACTGGTTGGTTCAAGATATTTGCTG
>1338
GGAGTCAGTCCAGGGAAGTATTATACTTACGCAAGCACAAGGAACAACTTGAGATTGATACTGCAAAATCTAATTGAAAATGACTCTGGGGTCTATTACTGTGCCACCTGGGACGGGCCAAAAGTCCCGAGGCGATACCACTGGTTGGTTCAAGATATTTGCTG
>1339
GGAGTCAGTCCAGGGAAGTATTATACTTACGCAAGCACAAGGAACAACTTGAGATTGATACTGCAAAATCTAATTGAAAATGACTCTGGGGTCTATTACTGTGCCACCTGGGACGGGCCAAAAGTCCCGAGGCGATACCACTGGTTGGTTCAAGATATTTGCTG
>1340
GGAGTCAGTCCAGGGAAGTATTATACTTACGCAAGCACAAGGAACAACTTGAGATTGATACTGCAAAATCTAATTGAAAATGACTCTGGGGTCTATTACTGTGCCACCTGGGACGGGCCAAAAGTCCCGAGGCGATACCACTGGTTGGTTCAAGATATTTGCTG
>1341
GGAGTCAGTCCAGGGAAGTATTATACTTACGCAAGCACAAGGAACAACTTGAGATTGATACTGCAAAATCTAATTGAAAATGACTCTGGGGTCTATTACTGTGCCACCTGGGACGGGCCAAAAGTCCCGAGGCGATACCACTGGTTGGTTCAAGATATTTGCTG
>1342
GGAGTCAGTCCAGGGAAGTATTATACTTACGCAAGCACAAGGAACAACTTGAGATTGATACTGCAAAATCTAATTGAAAATGACTCTGGGGTCTATTACTGTGCCACCTGGGACGGGCCAAAAGTCCCGAGGCGATACCACTGGTTGGTTCAAGATATTTGCTG
>1343
GGAGTCAGTCCAGGGAAGTATTATACTTACGCAAGCACAAGGAACAACTTGAGATTGATACTGCAAAATCTAATTGAAAATGACTCTGGGGTCTATTACTGTGCCACCTGGGACGGGCCAAAAGTCCCGAGGCGATACCACTGGTTGGTTCAAGATATTTGCTG
>1344
GGAGTCAGTCCAGGGAAGTATTATACTTACGCAAGCACAAGGAACAACTTGAGATTGATACTGCAAAATCTAATTGAAAATGACTCTGGGGTCTATTACTGTGCCACCTGGGACGGGCCAAAAGTCCCGAGGCGATACCACTGGTTGGTTCAAGATATTTGCTG
>1345
GGAGTCAGTCCAGGGAAGTATTATACTTACGCAAGCACAAGGAACAACTTGAGATTGATACTGCAAAATCTAATTGAAAATGACTCTGGGGTCTATTACTGTGCCACCTGGGACGGGCCAAAAGTCCCGAGGCGATACCACTGGTTGGTTCAAGATATTTGCTG
>1346
GGAGTCAGTCCAGGGAAGTATTATACTTACGCAAGCACAAGGAACAACTTGAGATTGATACTGCAAAATCTAATTGAAAATGACTCTGGGGTCTATTACTGTGCCACCTGGGACGGGCCAAAAGTCCCGAGGCGATACCACTGGTTGGTTCAAGATATTTGCTG
>1347
GGAGTCAGTCCAGGGAAGTATTATACTTACGCAAGCACAAGGAACAACTTGAGATTGATACTGCAAAATCTAATTGAAAATGACTCTGGGGTCTATTACTGTGCCACCTGGGACGGGCCAAAAGTCCCGAGGCGATACCACTGGTTGGTTCAAGATATTTGCTG
>1348
GGAGTCAGTCCAGGGAAGTATTATACTTACGCAAGCACAAGGAACAACTTGAGATTGATACTGCAAAATCTAATTGAAAATGACTCTGGGGTCTATTACTGTGCCACCTGGGACGGGCCAAAAGTCCCGAGGCGATACCACTGGTTGGTTCAAGATATTTGCTG
>1349
GGAGTCAGTCCAGGGAAGTATTATACTTACGCAAGCACAAGGAACAACTTGAGATTGATACTGCAAAATCTAATTGAAAATGACTCTGGGGTCTATTACTGTGCCACCTGGGACGGGCCAAAAGTCCCGAGGCGATACCACTGGTTGGTTCAAGATATTTGCTG
>1350
GGAGTCAGTCCAGGGAAGTATTATACTTACGCAAGCACAAGGAACAACTTGAGATTGATACTGCAAAATCTAATTGAAAATGACTCTGGGGTCTATTACTGTGCCACCTGGGACGGGCCAAAAGTCCCGAGGCGATACCACTGGTTGGTTCAAGATATTTGCTG
>1351
GGAGTCAGTCCAGGGAAGTATTATACTTACGCAAGCACAAGGAACAACTTGAGATTGATACTGCAAAATCTAATTGAAAATGACTCTGGGGTCTATTACTGTGCCACCTGGGACGGGCCAAAAGTCCCGAGGCGATACCACTGGTTGGTTCAAGATATTTGCTG
>1352
GGAGTCAGTCCAGGGAAGTATTATACTTACGCAAGCACAAGGAACAACTTGAGATTGATACTGCAAAATCTAATTGAAAATGACTCTGGGGTCTATTACTGTGCCACCTGGGACGGGCCAAAAGTCCCGAGGCGATACCACTGGTTGGTTCAAGATATTTGCTG
>1353
GGAGTCAGTCCAGGGAAGTATTATACTTACGCAAGCACAAGGAACAACTTGAGATTGATACTGCAAAATCTAATTGAAAATGACTCTGGGGTCTATTACTGTGCCACCTGGGACGGGCCAAAAGTCCCGAGGCGATACCACTGGTTGGTTCAAGATATTTGCTG
>1354
GGAGTCAGTCCAGGGAAGTATTATACTTACGCAAGCACAAGGAACAACTTGAGATTGATACTGCAAAATCTAATTGAAAATGACTCTGGGGTCTATTACTGTGCCACCTGGGACGGGCCAAAAGTCCCGAGGCGATACCACTGGTTGGTTCAAGATATTTGCTG
>1355
GGAGTCAGTCCAGGGAAGTATTATACTTACGCAAGCACAAGGAACAACTTGAGATTGATACTGCAAAATCTAATTGAAAATGACTCTGGGGTCTATTACTGTGCCACCTGGGACGGGCCAAAAGTCCCGAGGCGATACCACTGGTTGGTTCAAGATATTTGCTG
>1356
GGAGTCAGTCCAGGGAAGTATTATACTTACGCAAGCACAAGGAACAACTTGAGATTGATACTGCAAAATCTAATTGAAAATGACTCTGGGGTCTATTACTGTGCCACCTGGGACGGGCCAAAAGTCCCGAGGCGATACCACTGGTTGGTTCAAGATATTTGCTG
>1357
GGAGTCAGTCCAGGGAAGTATTATACTTACGCAAGCACAAGGAACAACTTGAGATTGATACTGCAAAATCTAATTGAAAATGACTCTGGGGTCTATTACTGTGCCACCTGGGACGGGCCAAAAGTCCCGAGGCGATACCACTGGTTGGTTCAAGATATTTGCTG
>1358
GGAGTCAGTCCAGGGAAGTATTATACTTACGCAAGCACAAGGAACAACTTGAGATTGATACTGCAAAATCTAATTGAAAATGACTCTGGGGTCTATTACTGTGCCACCTGGGACGGGCCAAAAGTCCCGAGGCGATACCACTGGTTGGTTCAAGATATTTGCTG
>1359
GGAGTCAGTCCAGGGAAGTATTATACTTACGCAAGCACAAGGAACAACTTGAGATTGATACTGCAAAATCTAATTGAAAATGACTCTGGGGTCTATTACTGTGCCACCTGGGACGGGCCAAAAGTCCCGAGGCGATACCACTGGTTGGTTCAAGATATTTGCTG
>1360
GGAGTCAGTCCAGGGAAGTATTATACTTACGCAAGCACAAGGAACAACTTGAGATTGATACTGCAAAATCTAATTGAAAATGACTCTGGGGTCTATTACTGTGCCACCTGGGACGGGCCAAAAGTCCCGAGGCGATACCACTGGTTGGTTCAAGATATTTGCTG
>1361
GGAGTCAGTCCAGGGAAGTATTATACTTACGCAAGCACAAGGAACAACTTGAGATTGATACTGCAAAATCTAATTGAAAATGACTCTGGGGTCTATTACTGTGCCACCTGGGACGGGCCAAAAGTCCCGAGGCGATACCACTGGTTGGTTCAAGATATTTGCTG
>1362
GGAGTCAGTCCAGGGAAGTATTATACTTACGCAAGCACAAGGAACAACTTGAGATTGATACTGCAAAATCTAATTGAAAATGACTCTGGGGTCTATTACTGTGCCACCTGGGACGGGCCAAAAGTCCCGAGGCGATACCACTGGTTGGTTCAAGATATTTGCTG
>1363
GGAGTCAGTCCAGGGAAGTATTATACTTACGCAAGCACAAGGAACAACTTGAGATTGATACTGCAAAATCTAATTGAAAATGACTCTGGGGTCTATTACTGTGCCACCTGGGACGGGCCAAAAGTCCCGAGGCGATACCACTGGTTGGTTCAAGATATTTGCTG
>1364
GGAGTCAGTCCAGGGAAGTATTATACTTACGCAAGCACAAGGAACAACTTGAGATTGATACTGCAAAATCTAATTGAAAATGACTCTGGGGTCTATTACTGTGCCACCTGGGACGGGCCAAAAGTCCCGAGGCGATACCACTGGTTGGTTCAAGATATTTGCTG
>1365
GGAGTCAGTCCAGGGAAGTATTATACTTACGCAAGCACAAGGAACAACTTGAGATTGATACTGCAAAATCTAATTGAAAATGACTCTGGGGTCTATTACTGTGCCACCTGGGACGGGCCAAAAGTCCCGAGGCGATACCACTGGTTGGTTCAAGATATTTGCTG
>1366
GGAGTCAGTCCAGGGAAGTATTATACTTACGCAAGCACAAGGAACAACTTGAGATTGATACTGCAAAATCTAATTGAAAATGACTCTGGGGTCTATTACTGTGCCACCTGGGACGGGCCAAAAGTCCCGAGGCGATACCACTGGTTGGTTCAAGATATTTGCTG
>1367
GGAGTCAGTCCAGGGAAGTATTATACTTACGCAAGCACAAGGAACAACTTGAGATTGATACTGCAAAATCTAATTGAAAATGACTCTGGGGTCTATTACTGTGCCACCTGGGACGGGCCAAAAGTCCCGAGGCGATACCACTGGTTGGTTCAAGATATTTGCTG
>1368
GGAGTCAGTCCAGGGAAGTATTATACTTACGCAAGCACAAGGAACAACTTGAGATTGATACTGCAAAATCTAATTGAAAATGACTCTGGGGTCTATTACTGTGCCACCTGGGACGGGCCAAAAGTCCCGAGGCGATACCACTGGTTGGTTCAAGATATTTGCTG
>1369
GGAGTCAGTCCAGGGAAGTATTATACTTACGCAAGCACAAGGAACAACTTGAGATTGATACTGCAAAATCTAATTGAAAATGACTCTGGGGTCTATTACTGTGCCACCTGGGACGGGCCAAAAGTCCCGAGGCGATACCACTGGTTGGTTCAAGATATTTGCTG
>1370
GGAGTCAGTCCAGGGAAGTATTATACTTACGCAAGCACAAGGAACAACTTGAGATTGATACTGCAAAATCTAATTGAAAATGACTCTGGGGTCTATTACTGTGCCACCTGGGACGGGCCAAAAGTCCCGAGGCGATACCACTGGTTGGTTCAAGATATTTGCTG
>1371
GGAGTCAGTCCAGGGAAGTATTATACTTACGCAAGCACAAGGAACAACTTGAGATTGATACTGCAAAATCTAATTGAAAATGACTCTGGGGTCTATTACTGTGCCACCTGGGACGGGCCAAAAGTCCCGAGGCGATACCACTGGTTGGTTCAAGATATTTGCTG
>1372
GGAGTCAGTCCAGGGAAGTATTATACTTACGCAAGCACAAGGAACAACTTGAGATTGATACTGCAAAATCTAATTGAAAATGACTCTGGGGTCTATTACTGTGCCACCTGGGACGGGCCAAAAGTCCCGAGGCGATACCACTGGTTGGTTCAAGATATTTGCTG
>1373
GGAGTCAGTCCAGGGAAGTATTATACTTACGCAAGCACAAGGAACAACTTGAGATTGATACTGCAAAATCTAATTGAAAATGACTCTGGGGTCTATTACTGTGCCACCTGGGACGGGCCAAAAGTCCCGAGGCGATACCACTGGTTGGTTCAAGATATTTGCTG
>1374
GGAGTCAGTCCAGGGAAGTATTATACTTACGCAAGCACAAGGAACAACTTGAGATTGATACTGCAAAATCTAATTGAAAATGACTCTGGGGTCTATTACTGTGCCACCTGGGACGGGCCAAAAGTCCCGAGGCGATACCACTGGTTGGTTCAAGATATTTGCTG
>1375
GGAGTCAGTCCAGGGAAGTATTATACTTACGCAAGCACAAGGAACAACTTGAGATTGATACTGCAAAATCTAATTGAAAATGACTCTGGGGTCTATTACTGTGCCACCTGGGACGGGCCAAAAGTCCCGAGGCGATACCACTGGTTGGTTCAAGATATTTGCTG
>1376
GGAGTCAGTCCAGGGAAGTATTATACTTACGCAAGCACAAGGAACAACTTGAGATTGATACTGCAAAATCTAATTGAAAATGACTCTGGGGTCTATTACTGTGCCACCTGGGACGGGCCAAAAGTCCCGAGGCGATACCACTGGTTGGTTCAAGATATTTGCTG
>1377
GGAGTCAGTCCAGGGAAGTATTATACTTACGCAAGCACAAGGAACAACTTGAGATTGATACTGCAAAATCTAATTGAAAATGACTCTGGGGTCTATTACTGTGCCACCTGGGACGGGCCAAAAGTCCCGAGGCGATACCACTGGTTGGTTCAAGATATTTGCTG
>1378
GGAGTCAGTCCAGGGAAGTATTATACTTACGCAAGCACAAGGAACAACTTGAGATTGATACTGCAAAATCTAATTGAAAATGACTCTGGGGTCTATTACTGTGCCACCTGGGACGGGCCAAAAGTCCCGAGGCGATACCACTGGTTGGTTCAAGATATTTGCTG
>1379
GGAGTCAGTCCAGGGAAGTATTATACTTACGCAAGCACAAGGAACAACTTGAGATTGATACTGCAAAATCTAATTGAAAATGACTCTGGGGTCTATTACTGTGCCACCTGGGACGGGCCAAAAGTCCCGAGGCGATACCACTGGTTGGTTCAAGATATTTGCTG
>1380
GGAGTCAGTCCAGGGAAGTATTATACTTACGCAAGCACAAGGAACAACTTGAGATTGATACTGCAAAATCTAATTGAAAATGACTCTGGGGTCTATTACTGTGCCACCTGGGACGGGCCAAAAGTCCCGAGGCGATACCACTGGTTGGTTCAAGATATTTGCTG
>1381
GGAGTCAGTCCAGGGAAGTATTATACTTACGCAAGCACAAGGAACAACTTGAGATTGATACTGCAAAATCTAATTGAAAATGACTCTGGGGTCTATTACTGTGCCACCTGGGACGGGCCAAAAGTCCCGAGGCGATACCACTGGTTGGTTCAAGATATTTGCTG
>1382
GGAGTCAGTCCAGGGAAGTATTATACTTACGCAAGCACAAGGAACAACTTGAGATTGATACTGCAAAATCTAATTGAAAATGACTCTGGGGTCTATTACTGTGCCACCTGGGACGGGCCAAAAGTCCCGAGGCGATACCACTGGTTGGTTCAAGATATTTGCTG
>1383
GGAGTCAGTCCAGGGAAGTATTATACTTACGCAAGCACAAGGAACAACTTGAGATTGATACTGCAAAATCTAATTGAAAATGACTCTGGGGTCTATTACTGTGCCACCTGGGACGGGCCAAAAGTCCCGAGGCGATACCACTGGTTGGTTCAAGATATTTGCTG
>1384
GGAGTCAGTCCAGGGAAGTATTATACTTACGCAAGCACAAGGAACAACTTGAGATTGATACTGCAAAATCTAATTGAAAATGACTCTGGGGTCTATTACTGTGCCACCTGGGACGGGCCAAAAGTCCCGAGGCGATACCACTGGTTGGTTCAAGATATTTGCTG
>1385
GGAGTCAGTCCAGGGAAGTATTATACTTACGCAAGCACAAGGAACAACTTGAGATTGATACTGCAAAATCTAATTGAAAATGACTCTGGGGTCTATTACTGTGCCACCTGGGACGGGCCAAAAGTCCCGAGGCGATACCACTGGTTGGTTCAAGATATTTGCTG
>1386
GGAGTCAGTCCAGGGAAGTATTATACTTACGCAAGCACAAGGAACAACTTGAGATTGATACTGCAAAATCTAATTGAAAATGACTCTGGGGTCTATTACTGTGCCACCTGGGACGGGCCAAAAGTCCCGAGGCGATACCACTGGTTGGTTCAAGATATTTGCTG
>1387
GGAGTCAGTCCAGGGAAGTATTATACTTACGCAAGCACAAGGAACAACTTGAGATTGATACTGCAAAATCTAATTGAAAATGACTCTGGGGTCTATTACTGTGCCACCTGGGACGGGCCAAAAGTCCCGAGGCGATACCACTGGTTGGTTCAAGATATTTGCTG
>1388
GGAGTCAGTCCAGGGAAGTATTATACTTACGCAAGCACAAGGAACAACTTGAGATTGATACTGCAAAATCTAATTGAAAATGACTCTGGGGTCTATTACTGTGCCACCTGGGACGGGCCAAAAGTCCCGAGGCGATACCACTGGTTGGTTCAAGATATTTGCTG
>1389
GGAGTCAGTCCAGGGAAGTATTATACTTACGCAAGCACAAGGAACAACTTGAGATTGATACTGCAAAATCTAATTGAAAATGACTCTGGGGTCTATTACTGTGCCACCTGGGACGGGCCAAAAGTCCCGAGGCGATACCACTGGTTGGTTCAAGATATTTGCTG
>1390
GGAGTCAGTCCAGGGAAGTATTATACTTACGCAAGCACAAGGAACAACTTGAGATTGATACTGCAAAATCTAATTGAAAATGACTCTGGGGTCTATTACTGTGCCACCTGGGACGGGCCAAAAGTCCCGAGGCGATACCACTGGTTGGTTCAAGATATTTGCTG
>1391
GGAGTCAGTCCAGGGAAGTATTATACTTACGCAAGCACAAGGAACAACTTGAGATTGATACTGCAAAATCTAATTGAAAATGACTCTGGGGTCTATTACTGTGCCACCTGGGACGGGCCAAAAGTCCCGAGGCGATACCACTGGTTGGTTCAAGATATTTGCTG
>1392
GGAGTCAGTCCAGGGAAGTATTATACTTACGCAAGCACAAGGAACAACTTGAGATTGATACTGCAAAATCTAATTGAAAATGACTCTGGGGTCTATTACTGTGCCACCTGGGACGGGCCAAAAGTCCCGAGGCGATACCACTGGTTGGTTCAAGATATTTGCTG
>1393
GGAGTCAGTCCAGGGAAGTATTATACTTACGCAAGCACAAGGAACAACTTGAGATTGATACTGCAAAATCTAATTGAAAATGACTCTGGGGTCTATTACTGTGCCACCTGGGACGGGCCAAAAGTCCCGAGGCGATACCACTGGTTGGTTCAAGATATTTGCTG
>1394
GGAGTCAGTCCAGGGAAGTATTATACTTACGCAAGCACAAGGAACAACTTGAGATTGATACTGCAAAATCTAATTGAAAATGACTCTGGGGTCTATTACTGTGCCACCTGGGACGGGCCAAAAGTCCCGAGGCGATACCACTGGTTGGTTCAAGATATTTGCTG
>1395
GGAGTCAGTCCAGGGAAGTATTATACTTACGCAAGCACAAGGAACAACTTGAGATTGATACTGCAAAATCTAATTGAAAATGACTCTGGGGTCTATTACTGTGCCACCTGGGACGGGCCAAAAGTCCCGAGGCGATACCACTGGTTGGTTCAAGATATTTGCTG
>1396
GGAGTCAGTCCAGGGAAGTATTATACTTACGCAAGCACAAGGAACAACTTGAGATTGATACTGCAAAATCTAATTGAAAATGACTCTGGGGTCTATTACTGTGCCACCTGGGACGGGCCAAAAGTCCCGAGGCGATACCACTGGTTGGTTCAAGATATTTGCTG
>1397
GGAGTCAGTCCAGGGAAGTATTATACTTACGCAAGCACAAGGAACAACTTGAGATTGATACTGCAAAATCTAATTGAAAATGACTCTGGGGTCTATTACTGTGCCACCTGGGACGGGCCAAAAGTCCCGAGGCGATACCACTGGTTGGTTCAAGATATTTGCTG
>1398
GGAGTCAGTCCAGGGAAGTATTATACTTACGCAAGCACAAGGAACAACTTGAGATTGATACTGCAAAATCTAATTGAAAATGACTCTGGGGTCTATTACTGTGCCACCTGGGACGGGCCAAAAGTCCCGAGGCGATACCACTGGTTGGTTCAAGATATTTGCTG
>1399
GGAGTCAGTCCAGGGAAGTATTATACTTACGCAAGCACAAGGAACAACTTGAGATTGATACTGCAAAATCTAATTGAAAATGACTCTGGGGTCTATTACTGTGCCACCTGGGACGGGCCAAAAGTCCCGAGGCGATACCACTGGTTGGTTCAAGATATTTGCTG
>1400
GGAGTCAGTCCAGGGAAGTATTATACTTACGCAAGCACAAGGAACAACTTGAGATTGATACTGCAAAATCTAATTGAAAATGACTCTGGGGTCTATTACTGTGCCACCTGGGACGGGCCAAAAGTCCCGAGGCGATACCACTGGTTGGTTCAAGATATTTGCTG
>1401
GGAGTCAGTCCAGGGAAGTATTATACTTACGCAAGCACAAGGAACAACTTGAGATTGATACTGCAAAATCTAATTGAAAATGACTCTGGGGTCTATTACTGTGCCACCTGGGACGGGCCAAAAGTCCCGAGGCGATACCACTGGTTGGTTCAAGATATTTGCTG
>1402
GGAGTCAGTCCAGGGAAGTATTATACTTACGCAAGCACAAGGAACAACTTGAGATTGATACTGCAAAATCTAATTGAAAATGACTCTGGGGTCTATTACTGTGCCACCTGGGACGGGCCAAAAGTCCCGAGGCGATACCACTGGTTGGTTCAAGATATTTGCTG
>1403
GGAGTCAGTCCAGGGAAGTATTATACTTACGCAAGCACAAGGAACAACTTGAGATTGATACTGCAAAATCTAATTGAAAATGACTCTGGGGTCTATTACTGTGCCACCTGGGACGGGCCAAAAGTCCCGAGGCGATACCACTGGTTGGTTCAAGATATTTGCTG
>1404
GGAGTCAGTCCAGGGAAGTATTATACTTACGCAAGCACAAGGAACAACTTGAGATTGATACTGCAAAATCTAATTGAAAATGACTCTGGGGTCTATTACTGTGCCACCTGGGACGGGCCAAAAGTCCCGAGGCGATACCACTGGTTGGTTCAAGATATTTGCTG
>1405
GGAGTCAGTCCAGGGAAGTATTATACTTACGCAAGCACAAGGAACAACTTGAGATTGATACTGCAAAATCTAATTGAAAATGACTCTGGGGTCTATTACTGTGCCACCTGGGACGGGCCAAAAGTCCCGAGGCGATACCACTGGTTGGTTCAAGATATTTGCTG
>1406
GGAGTCAGTCCAGGGAAGTATTATACTTACGCAAGCACAAGGAACAACTTGAGATTGATACTGCAAAATCTAATTGAAAATGACTCTGGGGTCTATTACTGTGCCACCTGGGACGGGCCAAAAGTCCCGAGGCGATACCACTGGTTGGTTCAAGATATTTGCTG
>1407
GGAGTCAGTCCAGGGAAGTATTATACTTACGCAAGCACAAGGAACAACTTGAGATTGATACTGCAAAATCTAATTGAAAATGACTCTGGGGTCTATTACTGTGCCACCTGGGACGGGCCAAAAGTCCCGAGGCGATACCACTGGTTGGTTCAAGATATTTGCTG
>1408
GGAGTCAGTCCAGGGAAGTATTATACTTACGCAAGCACAAGGAACAACTTGAGATTGATACTGCAAAATCTAATTGAAAATGACTCTGGGGTCTATTACTGTGCCACCTGGGACGGGCCAAAAGTCCCGAGGCGATACCACTGGTTGGTTCAAGATATTTGCTG
>1409
GGAGTCAGTCCAGGGAAGTATTATACTTACGCAAGCACAAGGAACAACTTGAGATTGATACTGCAAAATCTAATTGAAAATGACTCTGGGGTCTATTACTGTGCCACCTGGGACGGGCCAAAAGTCCCGAGGCGATACCACTGGTTGGTTCAAGATATTTGCTG
>1410
GGAGTCAGTCCAGGGAAGTATTATACTTACGCAAGCACAAGGAACAACTTGAGATTGATACTGCAAAATCTAATTGAAAATGACTCTGGGGTCTATTACTGTGCCACCTGGGACGGGCCAAAAGTCCCGAGGCGATACCACTGGTTGGTTCAAGATATTTGCTG
>1411
GGAGTCAGTCCAGGGAAGTATTATACTTACGCAAGCACAAGGAACAACTTGAGATTGATACTGCAAAATCTAATTGAAAATGACTCTGGGGTCTATTACTGTGCCACCTGGGACGGGCCAAAAGTCCCGAGGCGATACCACTGGTTGGTTCAAGATATTTGCTG
>1412
GGAGTCAGTCCAGGGAAGTATTATACTTACGCAAGCACAAGGAACAACTTGAGATTGATACTGCAAAATCTAATTGAAAATGACTCTGGGGTCTATTACTGTGCCACCTGGGACGGGCCAAAAGTCCCGAGGCGATACCACTGGTTGGTTCAAGATATTTGCTG
>1413
GGAGTCAGTCCAGGGAAGTATTATACTTACGCAAGCACAAGGAACAACTTGAGATTGATACTGCAAAATCTAATTGAAAATGACTCTGGGGTCTATTACTGTGCCACCTGGGACGGGCCAAAAGTCCCGAGGCGATACCACTGGTTGGTTCAAGATATTTGCTG
>1414
GGAGTCAGTCCAGGGAAGTATTATACTTACGCAAGCACAAGGAACAACTTGAGATTGATACTGCAAAATCTAATTGAAAATGACTCTGGGGTCTATTACTGTGCCACCTGGGACGGGCCAAAAGTCCCGAGGCGATACCACTGGTTGGTTCAAGATATTTGCTG
>1415
GGAGTCAGTCCAGGGAAGTATTATACTTACGCAAGCACAAGGAACAACTTGAGATTGATACTGCAAAATCTAATTGAAAATGACTCTGGGGTCTATTACTGTGCCACCTGGGACGGGCCAAAAGTCCCGAGGCGATACCACTGGTTGGTTCAAGATATTTGCTG
>1416
GGAGTCAGTCCAGGGAAGTATTATACTTACGCAAGCACAAGGAACAACTTGAGATTGATACTGCAAAATCTAATTGAAAATGACTCTGGGGTCTATTACTGTGCCACCTGGGACGGGCCAAAAGTCCCGAGGCGATACCACTGGTTGGTTCAAGATATTTGCTG
>1417
GGAGTCAGTCCAGGGAAGTATTATACTTACGCAAGCACAAGGAACAACTTGAGATTGATACTGCAAAATCTAATTGAAAATGACTCTGGGGTCTATTACTGTGCCACCTGGGACGGGCCAAAAGTCCCGAGGCGATACCACTGGTTGGTTCAAGATATTTGCTG
>1418
GGAGTCAGTCCAGGGAAGTATTATACTTACGCAAGCACAAGGAACAACTTGAGATTGATACTGCAAAATCTAATTGAAAATGACTCTGGGGTCTATTACTGTGCCACCTGGGACGGGCCAAAAGTCCCGAGGCGATACCACTGGTTGGTTCAAGATATTTGCTG
>1419
GGAGTCAGTCCAGGGAAGTATTATACTTACGCAAGCACAAGGAACAACTTGAGATTGATACTGCAAAATCTAATTGAAAATGACTCTGGGGTCTATTACTGTGCCACCTGGGACGGGCCAAAAGTCCCGAGGCGATACCACTGGTTGGTTCAAGATATTTGCTG
>1420
GGAGTCAGTCCAGGGAAGTATTATACTTACGCAAGCACAAGGAACAACTTGAGATTGATACTGCAAAATCTAATTGAAAATGACTCTGGGGTCTATTACTGTGCCACCTGGGACGGGCCAAAAGTCCCGAGGCGATACCACTGGTTGGTTCAAGATATTTGCTG
>1421
GGAGTCAGTCCAGGGAAGTATTATACTTACGCAAGCACAAGGAACAACTTGAGATTGATACTGCAAAATCTAATTGAAAATGACTCTGGGGTCTATTACTGTGCCACCTGGGACGGGCCAAAAGTCCCGAGGCGATACCACTGGTTGGTTCAAGATATTTGCTG
>1422
GGAGTCAGTCCAGGGAAGTATTATACTTACGCAAGCACAAGGAACAACTTGAGATTGATACTGCAAAATCTAATTGAAAATGACTCTGGGGTCTATTACTGTGCCACCTGGGACGGGCCAAAAGTCCCGAGGCGATACCACTGGTTGGTTCAAGATATTTGCTG
>1423
GGAGTCAGTCCAGGGAAGTATTATACTTACGCAAGCACAAGGAACAACTTGAGATTGATACTGCAAAATCTAATTGAAAATGACTCTGGGGTCTATTACTGTGCCACCTGGGACGGGCCAAAAGTCCCGAGGCGATACCACTGGTTGGTTCAAGATATTTGCTG
>1424
GGAGTCAGTCCAGGGAAGTATTATACTTACGCAAGCACAAGGAACAACTTGAGATTGATACTGCAAAATCTAATTGAAAATGACTCTGGGGTCTATTACTGTGCCACCTGGGACGGGCCAAAAGTCCCGAGGCGATACCACTGGTTGGTTCAAGATATTTGCTG
>1425
GGAGTCAGTCCAGGGAAGTATTATACTTACGCAAGCACAAGGAACAACTTGAGATTGATACTGCAAAATCTAATTGAAAATGACTCTGGGGTCTATTACTGTGCCACCTGGGACGGGCCAAAAGTCCCGAGGCGATACCACTGGTTGGTTCAAGATATTTGCTG
>1426
GGAGTCAGTCCAGGGAAGTATTATACTTACGCAAGCACAAGGAACAACTTGAGATTGATACTGCAAAATCTAATTGAAAATGACTCTGGGGTCTATTACTGTGCCACCTGGGACGGGCCAAAAGTCCCGAGGCGATACCACTGGTTGGTTCAAGATATTTGCTG
>1427
GGAGTCAGTCCAGGGAAGTATTATACTTACGCAAGCACAAGGAACAACTTGAGATTGATACTGCAAAATCTAATTGAAAATGACTCTGGGGTCTATTACTGTGCCACCTGGGACGGGCCAAAAGTCCCGAGGCGATACCACTGGTTGGTTCAAGATATTTGCTG
>1428
GGAGTCAGTCCAGGGAAGTATTATACTTACGCAAGCACAAGGAACAACTTGAGATTGATACTGCAAAATCTAATTGAAAATGACTCTGGGGTCTATTACTGTGCCACCTGGGACGGGCCAAAAGTCCCGAGGCGATACCACTGGTTGGTTCAAGATATTTGCTG
>1429
GGAGTCAGTCCAGGGAAGTATTATACTTACGCAAGCACAAGGAACAACTTGAGATTGATACTGCAAAATCTAATTGAAAATGACTCTGGGGTCTATTACTGTGCCACCTGGGACGGGCCAAAAGTCCCGAGGCGATACCACTGGTTGGTTCAAGATATTTGCTG
>1430
GGAGTCAGTCCAGGGAAGTATTATACTTACGCAAGCACAAGGAACAACTTGAGATTGATACTGCAAAATCTAATTGAAAATGACTCTGGGGTCTATTACTGTGCCACCTGGGACGGGCCAAAAGTCCCGAGGCGATACCACTGGTTGGTTCAAGATATTTGCTG
>1431
GGAGTCAGTCCAGGGAAGTATTATACTTACGCAAGCACAAGGAACAACTTGAGATTGATACTGCAAAATCTAATTGAAAATGACTCTGGGGTCTATTACTGTGCCACCTGGGACGGGCCAAAAGTCCCGAGGCGATACCACTGGTTGGTTCAAGATATTTGCTG
>1432
GGAGTCAGTCCAGGGAAGTATTATACTTACGCAAGCACAAGGAACAACTTGAGATTGATACTGCAAAATCTAATTGAAAATGACTCTGGGGTCTATTACTGTGCCACCTGGGACGGGCCAAAAGTCCCGAGGCGATACCACTGGTTGGTTCAAGATATTTGCTG
>1433
GGAGTCAGTCCAGGGAAGTATTATACTTACGCAAGCACAAGGAACAACTTGAGATTGATACTGCAAAATCTAATTGAAAATGACTCTGGGGTCTATTACTGTGCCACCTGGGACGGGCCAAAAGTCCCGAGGCGATACCACTGGTTGGTTCAAGATATTTGCTG
>1434
GGAGTCAGTCCAGGGAAGTATTATACTTACGCAAGCACAAGGAACAACTTGAGATTGATACTGCAAAATCTAATTGAAAATGACTCTGGGGTCTATTACTGTGCCACCTGGGACGGGCCAAAAGTCCCGAGGCGATACCACTGGTTGGTTCAAGATATTTGCTG
>1435
GGAGTCAGTCCAGGGAAGTATTATACTTACGCAAGCACAAGGAACAACTTGAGATTGATACTGCAAAATCTAATTGAAAATGACTCTGGGGTCTATTACTGTGCCACCTGGGACGGGCCAAAAGTCCCGAGGCGATACCACTGGTTGGTTCAAGATATTTGCTG
>1436
GGAGTCAGTCCAGGGAAGTATTATACTTACGCAAGCACAAGGAACAACTTGAGATTGATACTGCAAAATCTAATTGAAAATGACTCTGGGGTCTATTACTGTGCCACCTGGGACGGGCCAAAAGTCCCGAGGCGATACCACTGGTTGGTTCAAGATATTTGCTG
>1437
GGAGTCAGTCCAGGGAAGTATTATACTTACGCAAGCACAAGGAACAACTTGAGATTGATACTGCAAAATCTAATTGAAAATGACTCTGGGGTCTATTACTGTGCCACCTGGGACGGGCCAAAAGTCCCGAGGCGATACCACTGGTTGGTTCAAGATATTTGCTG
>1438
GGAGTCAGTCCAGGGAAGTATTATACTTACGCAAGCACAAGGAACAACTTGAGATTGATACTGCAAAATCTAATTGAAAATGACTCTGGGGTCTATTACTGTGCCACCTGGGACGGGCCAAAAGTCCCGAGGCGATACCACTGGTTGGTTCAAGATATTTGCTG
>1439
GGAGTCAGTCCAGGGAAGTATTATACTTACGCAAGCACAAGGAACAACTTGAGATTGATACTGCAAAATCTAATTGAAAATGACTCTGGGGTCTATTACTGTGCCACCTGGGACGGGCCAAAAGTCCCGAGGCGATACCACTGGTTGGTTCAAGATATTTGCTG
>1440
GGAGTCAGTCCAGGGAAGTATTATACTTACGCAAGCACAAGGAACAACTTGAGATTGATACTGCAAAATCTAATTGAAAATGACTCTGGGGTCTATTACTGTGCCACCTGGGACGGGCCAAAAGTCCCGAGGCGATACCACTGGTTGGTTCAAGATATTTGCTG
>1441
GGAGTCAGTCCAGGGAAGTATTATACTTACGCAAGCACAAGGAACAACTTGAGATTGATACTGCAAAATCTAATTGAAAATGACTCTGGGGTCTATTACTGTGCCACCTGGGACGGGCCAAAAGTCCCGAGGCGATACCACTGGTTGGTTCAAGATATTTGCTG
>1442
GGAGTCAGTCCAGGGAAGTATTATACTTACGCAAGCACAAGGAACAACTTGAGATTGATACTGCAAAATCTAATTGAAAATGACTCTGGGGTCTATTACTGTGCCACCTGGGACGGGCCAAAAGTCCCGAGGCGATACCACTGGTTGGTTCAAGATATTTGCTG
>1443
GGAGTCAGTCCAGGGAAGTATTATACTTACGCAAGCACAAGGAACAACTTGAGATTGATACTGCAAAATCTAATTGAAAATGACTCTGGGGTCTATTACTGTGCCACCTGGGACGGGCCAAAAGTCCCGAGGCGATACCACTGGTTGGTTCAAGATATTTGCTG
>1444
GGAGTCAGTCCAGGGAAGTATTATACTTACGCAAGCACAAGGAACAACTTGAGATTGATACTGCAAAATCTAATTGAAAATGACTCTGGGGTCTATTACTGTGCCACCTGGGACGGGCCAAAAGTCCCGAGGCGATACCACTGGTTGGTTCAAGATATTTGCTG
>1445
GGAGTCAGTCCAGGGAAGTATTATACTTACGCAAGCACAAGGAACAACTTGAGATTGATACTGCAAAATCTAATTGAAAATGACTCTGGGGTCTATTACTGTGCCACCTGGGACGGGCCAAAAGTCCCGAGGCGATACCACTGGTTGGTTCAAGATATTTGCTG
>1446
GGAGTCAGTCCAGGGAAGTATTATACTTACGCAAGCACAAGGAACAACTTGAGATTGATACTGCAAAATCTAATTGAAAATGACTCTGGGGTCTATTACTGTGCCACCTGGGACGGGCCAAAAGTCCCGAGGCGATACCACTGGTTGGTTCAAGATATTTGCTG
>1447
GGAGTCAGTCCAGGGAAGTATTATACTTACGCAAGCACAAGGAACAACTTGAGATTGATACTGCAAAATCTAATTGAAAATGACTCTGGGGTCTATTACTGTGCCACCTGGGACGGGCCAAAAGTCCCGAGGCGATACCACTGGTTGGTTCAAGATATTTGCTG
>1448
GGAGTCAGTCCAGGGAAGTATTATACTTACGCAAGCACAAGGAACAACTTGAGATTGATACTGCAAAATCTAATTGAAAATGACTCTGGGGTCTATTACTGTGCCACCTGGGACGGGCCAAAAGTCCCGAGGCGATACCACTGGTTGGTTCAAGATATTTGCTG
>1449
GGAGTCAGTCCAGGGAAGTATTATACTTACGCAAGCACAAGGAACAACTTGAGATTGATACTGCAAAATCTAATTGAAAATGACTCTGGGGTCTATTACTGTGCCACCTGGGACGGGCCAAAAGTCCCGAGGCGATACCACTGGTTGGTTCAAGATATTTGCTG
>1450
GGAGTCAGTCCAGGGAAGTATTATACTTACGCAAGCACAAGGAACAACTTGAGATTGATACTGCAAAATCTAATTGAAAATGACTCTGGGGTCTATTACTGTGCCACCTGGGACGGGCCAAAAGTCCCGAGGCGATACCACTGGTTGGTTCAAGATATTTGCTG
>1451
GGAGTCAGTCCAGGGAAGTATTATACTTACGCAAGCACAAGGAACAACTTGAGATTGATACTGCAAAATCTAATTGAAAATGACTCTGGGGTCTATTACTGTGCCACCTGGGACGGGCCAAAAGTCCCGAGGCGATACCACTGGTTGGTTCAAGATATTTGCTG
>1452
GGAGTCAGTCCAGGGAAGTATTATACTTACGCAAGCACAAGGAACAACTTGAGATTGATACTGCAAAATCTAATTGAAAATGACTCTGGGGTCTATTACTGTGCCACCTGGGACGGGCCAAAAGTCCCGAGGCGATACCACTGGTTGGTTCAAGATATTTGCTG
>1453
GGAGTCAGTCCAGGGAAGTATTATACTTACGCAAGCACAAGGAACAACTTGAGATTGATACTGCAAAATCTAATTGAAAATGACTCTGGGGTCTATTACTGTGCCACCTGGGACGGGCCAAAAGTCCCGAGGCGATACCACTGGTTGGTTCAAGATATTTGCTG
>1454
GGAGTCAGTCCAGGGAAGTATTATACTTACGCAAGCACAAGGAACAACTTGAGATTGATACTGCAAAATCTAATTGAAAATGACTCTGGGGTCTATTACTGTGCCACCTGGGACGGGCCAAAAGTCCCGAGGCGATACCACTGGTTGGTTCAAGATATTTGCTG
>1455
GGAGTCAGTCCAGGGAAGTATTATACTTACGCAAGCACAAGGAACAACTTGAGATTGATACTGCAAAATCTAATTGAAAATGACTCTGGGGTCTATTACTGTGCCACCTGGGACGGGCCAAAAGTCCCGAGGCGATACCACTGGTTGGTTCAAGATATTTGCTG
>1456
GGAGTCAGTCCAGGGAAGTATTATACTTACGCAAGCACAAGGAACAACTTGAGATTGATACTGCAAAATCTAATTGAAAATGACTCTGGGGTCTATTACTGTGCCACCTGGGACGGGCCAAAAGTCCCGAGGCGATACCACTGGTTGGTTCAAGATATTTGCTG
>1457
GGAGTCAGTCCAGGGAAGTATTATACTTACGCAAGCACAAGGAACAACTTGAGATTGATACTGCAAAATCTAATTGAAAATGACTCTGGGGTCTATTACTGTGCCACCTGGGACGGGCCAAAAGTCCCGAGGCGATACCACTGGTTGGTTCAAGATATTTGCTG
>1458
GGAGTCAGTCCAGGGAAGTATTATACTTACGCAAGCACAAGGAACAACTTGAGATTGATACTGCAAAATCTAATTGAAAATGACTCTGGGGTCTATTACTGTGCCACCTGGGACGGGCCAAAAGTCCCGAGGCGATACCACTGGTTGGTTCAAGATATTTGCTG
>1459
GGAGTCAGTCCAGGGAAGTATTATACTTACGCAAGCACAAGGAACAACTTGAGATTGATACTGCAAAATCTAATTGAAAATGACTCTGGGGTCTATTACTGTGCCACCTGGGACGGGCCAAAAGTCCCGAGGCGATACCACTGGTTGGTTCAAGATATTTGCTG
>1460
GGAGTCAGTCCAGGGAAGTATTATACTTACGCAAGCACAAGGAACAACTTGAGATTGATACTGCAAAATCTAATTGAAAATGACTCTGGGGTCTATTACTGTGCCACCTGGGACGGGCCAAAAGTCCCGAGGCGATACCACTGGTTGGTTCAAGATATTTGCTG
>1461
GGAGTCAGTCCAGGGAAGTATTATACTTACGCAAGCACAAGGAACAACTTGAGATTGATACTGCAAAATCTAATTGAAAATGACTCTGGGGTCTATTACTGTGCCACCTGGGACGGGCCAAAAGTCCCGAGGCGATACCACTGGTTGGTTCAAGATATTTGCTG
>1462
GGAGTCAGTCCAGGGAAGTATTATACTTACGCAAGCACAAGGAACAACTTGAGATTGATACTGCAAAATCTAATTGAAAATGACTCTGGGGTCTATTACTGTGCCACCTGGGACGGGCCAAAAGTCCCGAGGCGATACCACTGGTTGGTTCAAGATATTTGCTG
>1463
GGAGTCAGTCCAGGGAAGTATTATACTTACGCAAGCACAAGGAACAACTTGAGATTGATACTGCAAAATCTAATTGAAAATGACTCTGGGGTCTATTACTGTGCCACCTGGGACGGGCCAAAAGTCCCGAGGCGATACCACTGGTTGGTTCAAGATATTTGCTG
>1464
GGAGTCAGTCCAGGGAAGTATTATACTTACGCAAGCACAAGGAACAACTTGAGATTGATACTGCAAAATCTAATTGAAAATGACTCTGGGGTCTATTACTGTGCCACCTGGGACGGGCCAAAAGTCCCGAGGCGATACCACTGGTTGGTTCAAGATATTTGCTG
>1465
GGAGTCAGTCCAGGGAAGTATTATACTTACGCAAGCACAAGGAACAACTTGAGATTGATACTGCAAAATCTAATTGAAAATGACTCTGGGGTCTATTACTGTGCCACCTGGGACGGGCCAAAAGTCCCGAGGCGATACCACTGGTTGGTTCAAGATATTTGCTG
>1466
GGAGTCAGTCCAGGGAAGTATTATACTTACGCAAGCACAAGGAACAACTTGAGATTGATACTGCAAAATCTAATTGAAAATGACTCTGGGGTCTATTACTGTGCCACCTGGGACGGGCCAAAAGTCCCGAGGCGATACCACTGGTTGGTTCAAGATATTTGCTG
>1467
GGAGTCAGTCCAGGGAAGTATTATACTTACGCAAGCACAAGGAACAACTTGAGATTGATACTGCAAAATCTAATTGAAAATGACTCTGGGGTCTATTACTGTGCCACCTGGGACGGGCCAAAAGTCCCGAGGCGATACCACTGGTTGGTTCAAGATATTTGCTG
>1468
GGAGTCAGTCCAGGGAAGTATTATACTTACGCAAGCACAAGGAACAACTTGAGATTGATACTGCAAAATCTAATTGAAAATGACTCTGGGGTCTATTACTGTGCCACCTGGGACGGGCCAAAAGTCCCGAGGCGATACCACTGGTTGGTTCAAGATATTTGCTG
>1469
GGAGTCAGTCCAGGGAAGTATTATACTTACGCAAGCACAAGGAACAACTTGAGATTGATACTGCAAAATCTAATTGAAAATGACTCTGGGGTCTATTACTGTGCCACCTGGGACGGGCCAAAAGTCCCGAGGCGATACCACTGGTTGGTTCAAGATATTTGCTG
>1470
GGAGTCAGTCCAGGGAAGTATTATACTTACGCAAGCACAAGGAACAACTTGAGATTGATACTGCAAAATCTAATTGAAAATGACTCTGGGGTCTATTACTGTGCCACCTGGGACGGGCCAAAAGTCCCGAGGCGATACCACTGGTTGGTTCAAGATATTTGCTG
>1471
GGAGTCAGTCCAGGGAAGTATTATACTTACGCAAGCACAAGGAACAACTTGAGATTGATACTGCAAAATCTAATTGAAAATGACTCTGGGGTCTATTACTGTGCCACCTGGGACGGGCCAAAAGTCCCGAGGCGATACCACTGGTTGGTTCAAGATATTTGCTG
>1472
GGAGTCAGTCCAGGGAAGTATTATACTTACGCAAGCACAAGGAACAACTTGAGATTGATACTGCAAAATCTAATTGAAAATGACTCTGGGGTCTATTACTGTGCCACCTGGGACGGGCCAAAAGTCCCGAGGCGATACCACTGGTTGGTTCAAGATATTTGCTG
>1473
GGAGTCAGTCCAGGGAAGTATTATACTTACGCAAGCACAAGGAACAACTTGAGATTGATACTGCAAAATCTAATTGAAAATGACTCTGGGGTCTATTACTGTGCCACCTGGGACGGGCCAAAAGTCCCGAGGCGATACCACTGGTTGGTTCAAGATATTTGCTG
>1474
GGAGTCAGTCCAGGGAAGTATTATACTTACGCAAGCACAAGGAACAACTTGAGATTGATACTGCAAAATCTAATTGAAAATGACTCTGGGGTCTATTACTGTGCCACCTGGGACGGGCCAAAAGTCCCGAGGCGATACCACTGGTTGGTTCAAGATATTTGCTG
>1475
GGAGTCAGTCCAGGGAAGTATTATACTTACGCAAGCACAAGGAACAACTTGAGATTGATACTGCAAAATCTAATTGAAAATGACTCTGGGGTCTATTACTGTGCCACCTGGGACGGGCCAAAAGTCCCGAGGCGATACCACTGGTTGGTTCAAGATATTTGCTG
>1476
GGAGTCAGTCCAGGGAAGTATTATACTTACGCAAGCACAAGGAACAACTTGAGATTGATACTGCAAAATCTAATTGAAAATGACTCTGGGGTCTATTACTGTGCCACCTGGGACGGGCCAAAAGTCCCGAGGCGATACCACTGGTTGGTTCAAGATATTTGCTG
>1477
GGAGTCAGTCCAGGGAAGTATTATACTTACGCAAGCACAAGGAACAACTTGAGATTGATACTGCAAAATCTAATTGAAAATGACTCTGGGGTCTATTACTGTGCCACCTGGGACGGGCCAAAAGTCCCGAGGCGATACCACTGGTTGGTTCAAGATATTTGCTG
>1478
GGAGTCAGTCCAGGGAAGTATTATACTTACGCAAGCACAAGGAACAACTTGAGATTGATACTGCAAAATCTAATTGAAAATGACTCTGGGGTCTATTACTGTGCCACCTGGGACGGGCCAAAAGTCCCGAGGCGATACCACTGGTTGGTTCAAGATATTTGCTG
>1479
GGAGTCAGTCCAGGGAAGTATTATACTTACGCAAGCACAAGGAACAACTTGAGATTGATACTGCAAAATCTAATTGAAAATGACTCTGGGGTCTATTACTGTGCCACCTGGGACGGGCCAAAAGTCCCGAGGCGATACCACTGGTTGGTTCAAGATATTTGCTG
>1480
GGAGTCAGTCCAGGGAAGTATTATACTTACGCAAGCACAAGGAACAACTTGAGATTGATACTGCAAAATCTAATTGAAAATGACTCTGGGGTCTATTACTGTGCCACCTGGGACGGGCCAAAAGTCCCGAGGCGATACCACTGGTTGGTTCAAGATATTTGCTG
>1481
GGAGTCAGTCCAGGGAAGTATTATACTTACGCAAGCACAAGGAACAACTTGAGATTGATACTGCAAAATCTAATTGAAAATGACTCTGGGGTCTATTACTGTGCCACCTGGGACGGGCCAAAAGTCCCGAGGCGATACCACTGGTTGGTTCAAGATATTTGCTG
>1482
GGAGTCAGTCCAGGGAAGTATTATACTTACGCAAGCACAAGGAACAACTTGAGATTGATACTGCAAAATCTAATTGAAAATGACTCTGGGGTCTATTACTGTGCCACCTGGGACGGGCCAAAAGTCCCGAGGCGATACCACTGGTTGGTTCAAGATATTTGCTG
>1483
GGAGTCAGTCCAGGGAAGTATTATACTTACGCAAGCACAAGGAACAACTTGAGATTGATACTGCAAAATCTAATTGAAAATGACTCTGGGGTCTATTACTGTGCCACCTGGGACGGGCCAAAAGTCCCGAGGCGATACCACTGGTTGGTTCAAGATATTTGCTG
>1484
GGAGTCAGTCCAGGGAAGTATTATACTTACGCAAGCACAAGGAACAACTTGAGATTGATACTGCAAAATCTAATTGAAAATGACTCTGGGGTCTATTACTGTGCCACCTGGGACGGGCCAAAAGTCCCGAGGCGATACCACTGGTTGGTTCAAGATATTTGCTG
>1485
GGAGTCAGTCCAGGGAAGTATTATACTTACGCAAGCACAAGGAACAACTTGAGATTGATACTGCAAAATCTAATTGAAAATGACTCTGGGGTCTATTACTGTGCCACCTGGGACGGGCCAAAAGTCCCGAGGCGATACCACTGGTTGGTTCAAGATATTTGCTG
>1486
GGAGTCAGTCCAGGGAAGTATTATACTTACGCAAGCACAAGGAACAACTTGAGATTGATACTGCAAAATCTAATTGAAAATGACTCTGGGGTCTATTACTGTGCCACCTGGGACGGGCCAAAAGTCCCGAGGCGATACCACTGGTTGGTTCAAGATATTTGCTG
>1487
GGAGTCAGTCCAGGGAAGTATTATACTTACGCAAGCACAAGGAACAACTTGAGATTGATACTGCAAAATCTAATTGAAAATGACTCTGGGGTCTATTACTGTGCCACCTGGGACGGGCCAAAAGTCCCGAGGCGATACCACTGGTTGGTTCAAGATATTTGCTG
>1488
GGAGTCAGTCCAGGGAAGTATTATACTTACGCAAGCACAAGGAACAACTTGAGATTGATACTGCAAAATCTAATTGAAAATGACTCTGGGGTCTATTACTGTGCCACCTGGGACGGGCCAAAAGTCCCGAGGCGATACCACTGGTTGGTTCAAGATATTTGCTG
>1489
GGAGTCAGTCCAGGGAAGTATTATACTTACGCAAGCACAAGGAACAACTTGAGATTGATACTGCAAAATCTAATTGAAAATGACTCTGGGGTCTATTACTGTGCCACCTGGGACGGGCCAAAAGTCCCGAGGCGATACCACTGGTTGGTTCAAGATATTTGCTG
>1490
GGAGTCAGTCCAGGGAAGTATTATACTTACGCAAGCACAAGGAACAACTTGAGATTGATACTGCAAAATCTAATTGAAAATGACTCTGGGGTCTATTACTGTGCCACCTGGGACGGGCCAAAAGTCCCGAGGCGATACCACTGGTTGGTTCAAGATATTTGCTG
>1491
GGAGTCAGTCCAGGGAAGTATTATACTTACGCAAGCACAAGGAACAACTTGAGATTGATACTGCAAAATCTAATTGAAAATGACTCTGGGGTCTATTACTGTGCCACCTGGGACGGGCCAAAAGTCCCGAGGCGATACCACTGGTTGGTTCAAGATATTTGCTG
>1492
GGAGTCAGTCCAGGGAAGTATTATACTTACGCAAGCACAAGGAACAACTTGAGATTGATACTGCAAAATCTAATTGAAAATGACTCTGGGGTCTATTACTGTGCCACCTGGGACGGGCCAAAAGTCCCGAGGCGATACCACTGGTTGGTTCAAGATATTTGCTG
>1493
GGAGTCAGTCCAGGGAAGTATTATACTTACGCAAGCACAAGGAACAACTTGAGATTGATACTGCAAAATCTAATTGAAAATGACTCTGGGGTCTATTACTGTGCCACCTGGGACGGGCCAAAAGTCCCGAGGCGATACCACTGGTTGGTTCAAGATATTTGCTG
>1494
GGAGTCAGTCCAGGGAAGTATTATACTTACGCAAGCACAAGGAACAACTTGAGATTGATACTGCAAAATCTAATTGAAAATGACTCTGGGGTCTATTACTGTGCCACCTGGGACGGGCCAAAAGTCCCGAGGCGATACCACTGGTTGGTTCAAGATATTTGCTG
>1495
GGAGTCAGTCCAGGGAAGTATTATACTTACGCAAGCACAAGGAACAACTTGAGATTGATACTGCAAAATCTAATTGAAAATGACTCTGGGGTCTATTACTGTGCCACCTGGGACGGGCCAAAAGTCCCGAGGCGATACCACTGGTTGGTTCAAGATATTTGCTG
>1496
GGAGTCAGTCCAGGGAAGTATTATACTTACGCAAGCACAAGGAACAACTTGAGATTGATACTGCAAAATCTAATTGAAAATGACTCTGGGGTCTATTACTGTGCCACCTGGGACGGGCCAAAAGTCCCGAGGCGATACCACTGGTTGGTTCAAGATATTTGCTG
>1497
GGAGTCAGTCCAGGGAAGTATTATACTTACGCAAGCACAAGGAACAACTTGAGATTGATACTGCAAAATCTAATTGAAAATGACTCTGGGGTCTATTACTGTGCCACCTGGGACGGGCCAAAAGTCCCGAGGCGATACCACTGGTTGGTTCAAGATATTTGCTG
>1498
GGAGTCAGTCCAGGGAAGTATTATACTTACGCAAGCACAAGGAACAACTTGAGATTGATACTGCAAAATCTAATTGAAAATGACTCTGGGGTCTATTACTGTGCCACCTGGGACGGGCCAAAAGTCCCGAGGCGATACCACTGGTTGGTTCAAGATATTTGCTG
>1499
GGAGTCAGTCCAGGGAAGTATTATACTTACGCAAGCACAAGGAACAACTTGAGATTGATACTGCAAAATCTAATTGAAAATGACTCTGGGGTCTATTACTGTGCCACCTGGGACGGGCCAAAAGTCCCGAGGCGATACCACTGGTTGGTTCAAGATATTTGCTG
>1500
GGAGTCAGTCCAGGGAAGTATTATACTTACGCAAGCACAAGGAACAACTTGAGATTGATACTGCAAAATCTAATTGAAAATGACTCTGGGGTCTATTACTGTGCCACCTGGGACGGGCCAAAAGTCCCGAGGCGATACCACTGGTTGGTTCAAGATATTTGCTG
>1501
GGAGTCAGTCCAGGGAAGTATTATACTTACGCAAGCACAAGGAACAACTTGAGATTGATACTGCAAAATCTAATTGAAAATGACTCTGGGGTCTATTACTGTGCCACCTGGGACGGGCCAAAAGTCCCGAGGCGATACCACTGGTTGGTTCAAGATATTTGCTG
>1502
GGAGTCAGTCCAGGGAAGTATTATACTTACGCAAGCACAAGGAACAACTTGAGATTGATACTGCAAAATCTAATTGAAAATGACTCTGGGGTCTATTACTGTGCCACCTGGGACGGGCCAAAAGTCCCGAGGCGATACCACTGGTTGGTTCAAGATATTTGCTG
>1503
GGAGTCAGTCCAGGGAAGTATTATACTTACGCAAGCACAAGGAACAACTTGAGATTGATACTGCAAAATCTAATTGAAAATGACTCTGGGGTCTATTACTGTGCCACCTGGGACGGGCCAAAAGTCCCGAGGCGATACCACTGGTTGGTTCAAGATATTTGCTG
>1504
GGAGTCAGTCCAGGGAAGTATTATACTTACGCAAGCACAAGGAACAACTTGAGATTGATACTGCAAAATCTAATTGAAAATGACTCTGGGGTCTATTACTGTGCCACCTGGGACGGGCCAAAAGTCCCGAGGCGATACCACTGGTTGGTTCAAGATATTTGCTG
>1505
GGAGTCAGTCCAGGGAAGTATTATACTTACGCAAGCACAAGGAACAACTTGAGATTGATACTGCAAAATCTAATTGAAAATGACTCTGGGGTCTATTACTGTGCCACCTGGGACGGGCCAAAAGTCCCGAGGCGATACCACTGGTTGGTTCAAGATATTTGCTG
>1506
GGAGTCAGTCCAGGGAAGTATTATACTTACGCAAGCACAAGGAACAACTTGAGATTGATACTGCAAAATCTAATTGAAAATGACTCTGGGGTCTATTACTGTGCCACCTGGGACGGGCCAAAAGTCCCGAGGCGATACCACTGGTTGGTTCAAGATATTTGCTG
>1507
GGAGTCAGTCCAGGGAAGTATTATACTTACGCAAGCACAAGGAACAACTTGAGATTGATACTGCAAAATCTAATTGAAAATGACTCTGGGGTCTATTACTGTGCCACCTGGGACGGGCCAAAAGTCCCGAGGCGATACCACTGGTTGGTTCAAGATATTTGCTG
>1508
GGAGTCAGTCCAGGGAAGTATTATACTTACGCAAGCACAAGGAACAACTTGAGATTGATACTGCAAAATCTAATTGAAAATGACTCTGGGGTCTATTACTGTGCCACCTGGGACGGGCCAAAAGTCCCGAGGCGATACCACTGGTTGGTTCAAGATATTTGCTG
>1509
GGAGTCAGTCCAGGGAAGTATTATACTTACGCAAGCACAAGGAACAACTTGAGATTGATACTGCAAAATCTAATTGAAAATGACTCTGGGGTCTATTACTGTGCCACCTGGGACGGGCCAAAAGTCCCGAGGCGATACCACTGGTTGGTTCAAGATATTTGCTG
>1510
GGAGTCAGTCCAGGGAAGTATTATACTTACGCAAGCACAAGGAACAACTTGAGATTGATACTGCAAAATCTAATTGAAAATGACTCTGGGGTCTATTACTGTGCCACCTGGGACGGGCCAAAAGTCCCGAGGCGATACCACTGGTTGGTTCAAGATATTTGCTG
>1511
GGAGTCAGTCCAGGGAAGTATTATACTTACGCAAGCACAAGGAACAACTTGAGATTGATACTGCAAAATCTAATTGAAAATGACTCTGGGGTCTATTACTGTGCCACCTGGGACGGGCCAAAAGTCCCGAGGCGATACCACTGGTTGGTTCAAGATATTTGCTG
>1512
GGAGTCAGTCCAGGGAAGTATTATACTTACGCAAGCACAAGGAACAACTTGAGATTGATACTGCAAAATCTAATTGAAAATGACTCTGGGGTCTATTACTGTGCCACCTGGGACGGGCCAAAAGTCCCGAGGCGATACCACTGGTTGGTTCAAGATATTTGCTG
>1513
GGAGTCAGTCCAGGGAAGTATTATACTTACGCAAGCACAAGGAACAACTTGAGATTGATACTGCAAAATCTAATTGAAAATGACTCTGGGGTCTATTACTGTGCCACCTGGGACGGGCCAAAAGTCCCGAGGCGATACCACTGGTTGGTTCAAGATATTTGCTG
>1514
GGAGTCAGTCCAGGGAAGTATTATACTTACGCAAGCACAAGGAACAACTTGAGATTGATACTGCAAAATCTAATTGAAAATGACTCTGGGGTCTATTACTGTGCCACCTGGGACGGGCCAAAAGTCCCGAGGCGATACCACTGGTTGGTTCAAGATATTTGCTG
>1515
GGAGTCAGTCCAGGGAAGTATTATACTTACGCAAGCACAAGGAACAACTTGAGATTGATACTGCAAAATCTAATTGAAAATGACTCTGGGGTCTATTACTGTGCCACCTGGGACGGGCCAAAAGTCCCGAGGCGATACCACTGGTTGGTTCAAGATATTTGCTG
>1516
GGAGTCAGTCCAGGGAAGTATTATACTTACGCAAGCACAAGGAACAACTTGAGATTGATACTGCAAAATCTAATTGAAAATGACTCTGGGGTCTATTACTGTGCCACCTGGGACGGGCCAAAAGTCCCGAGGCGATACCACTGGTTGGTTCAAGATATTTGCTG
>1517
GGAGTCAGTCCAGGGAAGTATTATACTTACGCAAGCACAAGGAACAACTTGAGATTGATACTGCAAAATCTAATTGAAAATGACTCTGGGGTCTATTACTGTGCCACCTGGGACGGGCCAAAAGTCCCGAGGCGATACCACTGGTTGGTTCAAGATATTTGCTG
>1518
GGAGTCAGTCCAGGGAAGTATTATACTTACGCAAGCACAAGGAACAACTTGAGATTGATACTGCAAAATCTAATTGAAAATGACTCTGGGGTCTATTACTGTGCCACCTGGGACGGGCCAAAAGTCCCGAGGCGATACCACTGGTTGGTTCAAGATATTTGCTG
>1519
GGAGTCAGTCCAGGGAAGTATTATACTTACGCAAGCACAAGGAACAACTTGAGATTGATACTGCAAAATCTAATTGAAAATGACTCTGGGGTCTATTACTGTGCCACCTGGGACGGGCCAAAAGTCCCGAGGCGATACCACTGGTTGGTTCAAGATATTTGCTG
>1520
GGAGTCAGTCCAGGGAAGTATTATACTTACGCAAGCACAAGGAACAACTTGAGATTGATACTGCAAAATCTAATTGAAAATGACTCTGGGGTCTATTACTGTGCCACCTGGGACGGGCCAAAAGTCCCGAGGCGATACCACTGGTTGGTTCAAGATATTTGCTG
>1521
GGAGTCAGTCCAGGGAAGTATTATACTTACGCAAGCACAAGGAACAACTTGAGATTGATACTGCAAAATCTAATTGAAAATGACTCTGGGGTCTATTACTGTGCCACCTGGGACGGGCCAAAAGTCCCGAGGCGATACCACTGGTTGGTTCAAGATATTTGCTG
>1522
GGAGTCAGTCCAGGGAAGTATTATACTTACGCAAGCACAAGGAACAACTTGAGATTGATACTGCAAAATCTAATTGAAAATGACTCTGGGGTCTATTACTGTGCCACCTGGGACGGGCCAAAAGTCCCGAGGCGATACCACTGGTTGGTTCAAGATATTTGCTG
>1523
GGAGTCAGTCCAGGGAAGTATTATACTTACGCAAGCACAAGGAACAACTTGAGATTGATACTGCAAAATCTAATTGAAAATGACTCTGGGGTCTATTACTGTGCCACCTGGGACGGGCCAAAAGTCCCGAGGCGATACCACTGGTTGGTTCAAGATATTTGCTG
>1524
GGAGTCAGTCCAGGGAAGTATTATACTTACGCAAGCACAAGGAACAACTTGAGATTGATACTGCAAAATCTAATTGAAAATGACTCTGGGGTCTATTACTGTGCCACCTGGGACGGGCCAAAAGTCCCGAGGCGATACCACTGGTTGGTTCAAGATATTTGCTG
>1525
GGAGTCAGTCCAGGGAAGTATTATACTTACGCAAGCACAAGGAACAACTTGAGATTGATACTGCAAAATCTAATTGAAAATGACTCTGGGGTCTATTACTGTGCCACCTGGGACGGGCCAAAAGTCCCGAGGCGATACCACTGGTTGGTTCAAGATATTTGCTG
>1526
GGAGTCAGTCCAGGGAAGTATTATACTTACGCAAGCACAAGGAACAACTTGAGATTGATACTGCAAAATCTAATTGAAAATGACTCTGGGGTCTATTACTGTGCCACCTGGGACGGGCCAAAAGTCCCGAGGCGATACCACTGGTTGGTTCAAGATATTTGCTG
>1527
GGAGTCAGTCCAGGGAAGTATTATACTTACGCAAGCACAAGGAACAACTTGAGATTGATACTGCAAAATCTAATTGAAAATGACTCTGGGGTCTATTACTGTGCCACCTGGGACGGGCCAAAAGTCCCGAGGCGATACCACTGGTTGGTTCAAGATATTTGCTG
>1528
GGAGTCAGTCCAGGGAAGTATTATACTTACGCAAGCACAAGGAACAACTTGAGATTGATACTGCAAAATCTAATTGAAAATGACTCTGGGGTCTATTACTGTGCCACCTGGGACGGGCCAAAAGTCCCGAGGCGATACCACTGGTTGGTTCAAGATATTTGCTG
>1529
GGAGTCAGTCCAGGGAAGTATTATACTTACGCAAGCACAAGGAACAACTTGAGATTGATACTGCAAAATCTAATTGAAAATGACTCTGGGGTCTATTACTGTGCCACCTGGGACGGGCCAAAAGTCCCGAGGCGATACCACTGGTTGGTTCAAGATATTTGCTG
>1530
GGAGTCAGTCCAGGGAAGTATTATACTTACGCAAGCACAAGGAACAACTTGAGATTGATACTGCAAAATCTAATTGAAAATGACTCTGGGGTCTATTACTGTGCCACCTGGGACGGGCCAAAAGTCCCGAGGCGATACCACTGGTTGGTTCAAGATATTTGCTG
>1531
GGAGTCAGTCCAGGGAAGTATTATACTTACGCAAGCACAAGGAACAACTTGAGATTGATACTGCAAAATCTAATTGAAAATGACTCTGGGGTCTATTACTGTGCCACCTGGGACGGGCCAAAAGTCCCGAGGCGATACCACTGGTTGGTTCAAGATATTTGCTG
>1532
GGAGTCAGTCCAGGGAAGTATTATACTTACGCAAGCACAAGGAACAACTTGAGATTGATACTGCAAAATCTAATTGAAAATGACTCTGGGGTCTATTACTGTGCCACCTGGGACGGGCCAAAAGTCCCGAGGCGATACCACTGGTTGGTTCAAGATATTTGCTG
>1533
GGAGTCAGTCCAGGGAAGTATTATACTTACGCAAGCACAAGGAACAACTTGAGATTGATACTGCAAAATCTAATTGAAAATGACTCTGGGGTCTATTACTGTGCCACCTGGGACGGGCCAAAAGTCCCGAGGCGATACCACTGGTTGGTTCAAGATATTTGCTG
>1534
GGAGTCAGTCCAGGGAAGTATTATACTTACGCAAGCACAAGGAACAACTTGAGATTGATACTGCAAAATCTAATTGAAAATGACTCTGGGGTCTATTACTGTGCCACCTGGGACGGGCCAAAAGTCCCGAGGCGATACCACTGGTTGGTTCAAGATATTTGCTG
>1535
GGAGTCAGTCCAGGGAAGTATTATACTTACGCAAGCACAAGGAACAACTTGAGATTGATACTGCAAAATCTAATTGAAAATGACTCTGGGGTCTATTACTGTGCCACCTGGGACGGGCCAAAAGTCCCGAGGCGATACCACTGGTTGGTTCAAGATATTTGCTG
>1536
GGAGTCAGTCCAGGGAAGTATTATACTTACGCAAGCACAAGGAACAACTTGAGATTGATACTGCAAAATCTAATTGAAAATGACTCTGGGGTCTATTACTGTGCCACCTGGGACGGGCCAAAAGTCCCGAGGCGATACCACTGGTTGGTTCAAGATATTTGCTG
>1537
GGAGTCAGTCCAGGGAAGTATTATACTTACGCAAGCACAAGGAACAACTTGAGATTGATACTGCAAAATCTAATTGAAAATGACTCTGGGGTCTATTACTGTGCCACCTGGGACGGGCCAAAAGTCCCGAGGCGATACCACTGGTTGGTTCAAGATATTTGCTG
>1538
GGAGTCAGTCCAGGGAAGTATTATACTTACGCAAGCACAAGGAACAACTTGAGATTGATACTGCAAAATCTAATTGAAAATGACTCTGGGGTCTATTACTGTGCCACCTGGGACGGGCCAAAAGTCCCGAGGCGATACCACTGGTTGGTTCAAGATATTTGCTG
>1539
GGAGTCAGTCCAGGGAAGTATTATACTTACGCAAGCACAAGGAACAACTTGAGATTGATACTGCAAAATCTAATTGAAAATGACTCTGGGGTCTATTACTGTGCCACCTGGGACGGGCCAAAAGTCCCGAGGCGATACCACTGGTTGGTTCAAGATATTTGCTG
>1540
GGAGTCAGTCCAGGGAAGTATTATACTTACGCAAGCACAAGGAACAACTTGAGATTGATACTGCAAAATCTAATTGAAAATGACTCTGGGGTCTATTACTGTGCCACCTGGGACGGGCCAAAAGTCCCGAGGCGATACCACTGGTTGGTTCAAGATATTTGCTG
>1541
GGAGTCAGTCCAGGGAAGTATTATACTTACGCAAGCACAAGGAACAACTTGAGATTGATACTGCAAAATCTAATTGAAAATGACTCTGGGGTCTATTACTGTGCCACCTGGGACGGGCCAAAAGTCCCGAGGCGATACCACTGGTTGGTTCAAGATATTTGCTG
>1542
GGAGTCAGTCCAGGGAAGTATTATACTTACGCAAGCACAAGGAACAACTTGAGATTGATACTGCAAAATCTAATTGAAAATGACTCTGGGGTCTATTACTGTGCCACCTGGGACGGGCCAAAAGTCCCGAGGCGATACCACTGGTTGGTTCAAGATATTTGCTG
>1543
GGAGTCAGTCCAGGGAAGTATTATACTTACGCAAGCACAAGGAACAACTTGAGATTGATACTGCAAAATCTAATTGAAAATGACTCTGGGGTCTATTACTGTGCCACCTGGGACGGGCCAAAAGTCCCGAGGCGATACCACTGGTTGGTTCAAGATATTTGCTG
>1544
GGAGTCAGTCCAGGGAAGTATTATACTTACGCAAGCACAAGGAACAACTTGAGATTGATACTGCAAAATCTAATTGAAAATGACTCTGGGGTCTATTACTGTGCCACCTGGGACGGGCCAAAAGTCCCGAGGCGATACCACTGGTTGGTTCAAGATATTTGCTG
>1545
GGAGTCAGTCCAGGGAAGTATTATACTTACGCAAGCACAAGGAACAACTTGAGATTGATACTGCAAAATCTAATTGAAAATGACTCTGGGGTCTATTACTGTGCCACCTGGGACGGGCCAAAAGTCCCGAGGCGATACCACTGGTTGGTTCAAGATATTTGCTG
>1546
GGAGTCAGTCCAGGGAAGTATTATACTTACGCAAGCACAAGGAACAACTTGAGATTGATACTGCAAAATCTAATTGAAAATGACTCTGGGGTCTATTACTGTGCCACCTGGGACGGGCCAAAAGTCCCGAGGCGATACCACTGGTTGGTTCAAGATATTTGCTG
>1547
GGAGTCAGTCCAGGGAAGTATTATACTTACGCAAGCACAAGGAACAACTTGAGATTGATACTGCAAAATCTAATTGAAAATGACTCTGGGGTCTATTACTGTGCCACCTGGGACGGGCCAAAAGTCCCGAGGCGATACCACTGGTTGGTTCAAGATATTTGCTG
>1548
GGAGTCAGTCCAGGGAAGTATTATACTTACGCAAGCACAAGGAACAACTTGAGATTGATACTGCAAAATCTAATTGAAAATGACTCTGGGGTCTATTACTGTGCCACCTGGGACGGGCCAAAAGTCCCGAGGCGATACCACTGGTTGGTTCAAGATATTTGCTG
>1549
GGAGTCAGTCCAGGGAAGTATTATACTTACGCAAGCACAAGGAACAACTTGAGATTGATACTGCAAAATCTAATTGAAAATGACTCTGGGGTCTATTACTGTGCCACCTGGGACGGGCCAAAAGTCCCGAGGCGATACCACTGGTTGGTTCAAGATATTTGCTG
>1550
GGAGTCAGTCCAGGGAAGTATTATACTTACGCAAGCACAAGGAACAACTTGAGATTGATACTGCAAAATCTAATTGAAAATGACTCTGGGGTCTATTACTGTGCCACCTGGGACGGGCCAAAAGTCCCGAGGCGATACCACTGGTTGGTTCAAGATATTTGCTG
>1551
GGAGTCAGTCCAGGGAAGTATTATACTTACGCAAGCACAAGGAACAACTTGAGATTGATACTGCAAAATCTAATTGAAAATGACTCTGGGGTCTATTACTGTGCCACCTGGGACGGGCCAAAAGTCCCGAGGCGATACCACTGGTTGGTTCAAGATATTTGCTG
>1552
GGAGTCAGTCCAGGGAAGTATTATACTTACGCAAGCACAAGGAACAACTTGAGATTGATACTGCAAAATCTAATTGAAAATGACTCTGGGGTCTATTACTGTGCCACCTGGGACGGGCCAAAAGTCCCGAGGCGATACCACTGGTTGGTTCAAGATATTTGCTG
>1553
GGAGTCAGTCCAGGGAAGTATTATACTTACGCAAGCACAAGGAACAACTTGAGATTGATACTGCAAAATCTAATTGAAAATGACTCTGGGGTCTATTACTGTGCCACCTGGGACGGGCCAAAAGTCCCGAGGCGATACCACTGGTTGGTTCAAGATATTTGCTG
>1554
GGAGTCAGTCCAGGGAAGTATTATACTTACGCAAGCACAAGGAACAACTTGAGATTGATACTGCAAAATCTAATTGAAAATGACTCTGGGGTCTATTACTGTGCCACCTGGGACGGGCCAAAAGTCCCGAGGCGATACCACTGGTTGGTTCAAGATATTTGCTG
>1555
GGAGTCAGTCCAGGGAAGTATTATACTTACGCAAGCACAAGGAACAACTTGAGATTGATACTGCAAAATCTAATTGAAAATGACTCTGGGGTCTATTACTGTGCCACCTGGGACGGGCCAAAAGTCCCGAGGCGATACCACTGGTTGGTTCAAGATATTTGCTG
>1556
GGAGTCAGTCCAGGGAAGTATTATACTTACGCAAGCACAAGGAACAACTTGAGATTGATACTGCAAAATCTAATTGAAAATGACTCTGGGGTCTATTACTGTGCCACCTGGGACGGGCCAAAAGTCCCGAGGCGATACCACTGGTTGGTTCAAGATATTTGCTG
>1557
GGAGTCAGTCCAGGGAAGTATTATACTTACGCAAGCACAAGGAACAACTTGAGATTGATACTGCAAAATCTAATTGAAAATGACTCTGGGGTCTATTACTGTGCCACCTGGGACGGGCCAAAAGTCCCGAGGCGATACCACTGGTTGGTTCAAGATATTTGCTG
>1558
GGAGTCAGTCCAGGGAAGTATTATACTTACGCAAGCACAAGGAACAACTTGAGATTGATACTGCAAAATCTAATTGAAAATGACTCTGGGGTCTATTACTGTGCCACCTGGGACGGGCCAAAAGTCCCGAGGCGATACCACTGGTTGGTTCAAGATATTTGCTG
>1559
GGAGTCAGTCCAGGGAAGTATTATACTTACGCAAGCACAAGGAACAACTTGAGATTGATACTGCAAAATCTAATTGAAAATGACTCTGGGGTCTATTACTGTGCCACCTGGGACGGGCCAAAAGTCCCGAGGCGATACCACTGGTTGGTTCAAGATATTTGCTG
>1560
GGAGTCAGTCCAGGGAAGTATTATACTTACGCAAGCACAAGGAACAACTTGAGATTGATACTGCAAAATCTAATTGAAAATGACTCTGGGGTCTATTACTGTGCCACCTGGGACGGGCCAAAAGTCCCGAGGCGATACCACTGGTTGGTTCAAGATATTTGCTG
>1561
GGAGTCAGTCCAGGGAAGTATTATACTTACGCAAGCACAAGGAACAACTTGAGATTGATACTGCAAAATCTAATTGAAAATGACTCTGGGGTCTATTACTGTGCCACCTGGGACGGGCCAAAAGTCCCGAGGCGATACCACTGGTTGGTTCAAGATATTTGCTG
>1562
GGAGTCAGTCCAGGGAAGTATTATACTTACGCAAGCACAAGGAACAACTTGAGATTGATACTGCAAAATCTAATTGAAAATGACTCTGGGGTCTATTACTGTGCCACCTGGGACGGGCCAAAAGTCCCGAGGCGATACCACTGGTTGGTTCAAGATATTTGCTG
>1563
GGAGTCAGTCCAGGGAAGTATTATACTTACGCAAGCACAAGGAACAACTTGAGATTGATACTGCAAAATCTAATTGAAAATGACTCTGGGGTCTATTACTGTGCCACCTGGGACGGGCCAAAAGTCCCGAGGCGATACCACTGGTTGGTTCAAGATATTTGCTG
>1564
GGAGTCAGTCCAGGGAAGTATTATACTTACGCAAGCACAAGGAACAACTTGAGATTGATACTGCAAAATCTAATTGAAAATGACTCTGGGGTCTATTACTGTGCCACCTGGGACGGGCCAAAAGTCCCGAGGCGATACCACTGGTTGGTTCAAGATATTTGCTG
>1565
GGAGTCAGTCCAGGGAAGTATTATACTTACGCAAGCACAAGGAACAACTTGAGATTGATACTGCAAAATCTAATTGAAAATGACTCTGGGGTCTATTACTGTGCCACCTGGGACGGGCCAAAAGTCCCGAGGCGATACCACTGGTTGGTTCAAGATATTTGCTG
>1566
GGAGTCAGTCCAGGGAAGTATTATACTTACGCAAGCACAAGGAACAACTTGAGATTGATACTGCAAAATCTAATTGAAAATGACTCTGGGGTCTATTACTGTGCCACCTGGGACGGGCCAAAAGTCCCGAGGCGATACCACTGGTTGGTTCAAGATATTTGCTG
>1567
GGAGTCAGTCCAGGGAAGTATTATACTTACGCAAGCACAAGGAACAACTTGAGATTGATACTGCAAAATCTAATTGAAAATGACTCTGGGGTCTATTACTGTGCCACCTGGGACGGGCCAAAAGTCCCGAGGCGATACCACTGGTTGGTTCAAGATATTTGCTG
>1568
GGAGTCAGTCCAGGGAAGTATTATACTTACGCAAGCACAAGGAACAACTTGAGATTGATACTGCAAAATCTAATTGAAAATGACTCTGGGGTCTATTACTGTGCCACCTGGGACGGGCCAAAAGTCCCGAGGCGATACCACTGGTTGGTTCAAGATATTTGCTG
>1569
GGAGTCAGTCCAGGGAAGTATTATACTTACGCAAGCACAAGGAACAACTTGAGATTGATACTGCAAAATCTAATTGAAAATGACTCTGGGGTCTATTACTGTGCCACCTGGGACGGGCCAAAAGTCCCGAGGCGATACCACTGGTTGGTTCAAGATATTTGCTG
>1570
GGAGTCAGTCCAGGGAAGTATTATACTTACGCAAGCACAAGGAACAACTTGAGATTGATACTGCAAAATCTAATTGAAAATGACTCTGGGGTCTATTACTGTGCCACCTGGGACGGGCCAAAAGTCCCGAGGCGATACCACTGGTTGGTTCAAGATATTTGCTG
>1571
GGAGTCAGTCCAGGGAAGTATTATACTTACGCAAGCACAAGGAACAACTTGAGATTGATACTGCAAAATCTAATTGAAAATGACTCTGGGGTCTATTACTGTGCCACCTGGGACGGGCCAAAAGTCCCGAGGCGATACCACTGGTTGGTTCAAGATATTTGCTG
>1572
GGAGTCAGTCCAGGGAAGTATTATACTTACGCAAGCACAAGGAACAACTTGAGATTGATACTGCAAAATCTAATTGAAAATGACTCTGGGGTCTATTACTGTGCCACCTGGGACGGGCCAAAAGTCCCGAGGCGATACCACTGGTTGGTTCAAGATATTTGCTG
>1573
GGAGTCAGTCCAGGGAAGTATTATACTTACGCAAGCACAAGGAACAACTTGAGATTGATACTGCAAAATCTAATTGAAAATGACTCTGGGGTCTATTACTGTGCCACCTGGGACGGGCCAAAAGTCCCGAGGCGATACCACTGGTTGGTTCAAGATATTTGCTG
>1574
GGAGTCAGTCCAGGGAAGTATTATACTTACGCAAGCACAAGGAACAACTTGAGATTGATACTGCAAAATCTAATTGAAAATGACTCTGGGGTCTATTACTGTGCCACCTGGGACGGGCCAAAAGTCCCGAGGCGATACCACTGGTTGGTTCAAGATATTTGCTG
>1575
GGAGTCAGTCCAGGGAAGTATTATACTTACGCAAGCACAAGGAACAACTTGAGATTGATACTGCAAAATCTAATTGAAAATGACTCTGGGGTCTATTACTGTGCCACCTGGGACGGGCCAAAAGTCCCGAGGCGATACCACTGGTTGGTTCAAGATATTTGCTG
>1576
GGAGTCAGTCCAGGGAAGTATTATACTTACGCAAGCACAAGGAACAACTTGAGATTGATACTGCAAAATCTAATTGAAAATGACTCTGGGGTCTATTACTGTGCCACCTGGGACGGGCCAAAAGTCCCGAGGCGATACCACTGGTTGGTTCAAGATATTTGCTG
>1577
GGAGTCAGTCCAGGGAAGTATTATACTTACGCAAGCACAAGGAACAACTTGAGATTGATACTGCAAAATCTAATTGAAAATGACTCTGGGGTCTATTACTGTGCCACCTGGGACGGGCCAAAAGTCCCGAGGCGATACCACTGGTTGGTTCAAGATATTTGCTG
>1578
GGAGTCAGTCCAGGGAAGTATTATACTTACGCAAGCACAAGGAACAACTTGAGATTGATACTGCAAAATCTAATTGAAAATGACTCTGGGGTCTATTACTGTGCCACCTGGGACGGGCCAAAAGTCCCGAGGCGATACCACTGGTTGGTTCAAGATATTTGCTG
>1579
GGAGTCAGTCCAGGGAAGTATTATACTTACGCAAGCACAAGGAACAACTTGAGATTGATACTGCAAAATCTAATTGAAAATGACTCTGGGGTCTATTACTGTGCCACCTGGGACGGGCCAAAAGTCCCGAGGCGATACCACTGGTTGGTTCAAGATATTTGCTG
>1580
GGAGTCAGTCCAGGGAAGTATTATACTTACGCAAGCACAAGGAACAACTTGAGATTGATACTGCAAAATCTAATTGAAAATGACTCTGGGGTCTATTACTGTGCCACCTGGGACGGGCCAAAAGTCCCGAGGCGATACCACTGGTTGGTTCAAGATATTTGCTG
>1581
GGAGTCAGTCCAGGGAAGTATTATACTTACGCAAGCACAAGGAACAACTTGAGATTGATACTGCAAAATCTAATTGAAAATGACTCTGGGGTCTATTACTGTGCCACCTGGGACGGGCCAAAAGTCCCGAGGCGATACCACTGGTTGGTTCAAGATATTTGCTG
>1582
GGAGTCAGTCCAGGGAAGTATTATACTTACGCAAGCACAAGGAACAACTTGAGATTGATACTGCAAAATCTAATTGAAAATGACTCTGGGGTCTATTACTGTGCCACCTGGGACGGGCCAAAAGTCCCGAGGCGATACCACTGGTTGGTTCAAGATATTTGCTG
>1583
GGAGTCAGTCCAGGGAAGTATTATACTTACGCAAGCACAAGGAACAACTTGAGATTGATACTGCAAAATCTAATTGAAAATGACTCTGGGGTCTATTACTGTGCCACCTGGGACGGGCCAAAAGTCCCGAGGCGATACCACTGGTTGGTTCAAGATATTTGCTG
>1584
GGAGTCAGTCCAGGGAAGTATTATACTTACGCAAGCACAAGGAACAACTTGAGATTGATACTGCAAAATCTAATTGAAAATGACTCTGGGGTCTATTACTGTGCCACCTGGGACGGGCCAAAAGTCCCGAGGCGATACCACTGGTTGGTTCAAGATATTTGCTG
>1585
GGAGTCAGTCCAGGGAAGTATTATACTTACGCAAGCACAAGGAACAACTTGAGATTGATACTGCAAAATCTAATTGAAAATGACTCTGGGGTCTATTACTGTGCCACCTGGGACGGGCCAAAAGTCCCGAGGCGATACCACTGGTTGGTTCAAGATATTTGCTG
>1586
GGAGTCAGTCCAGGGAAGTATTATACTTACGCAAGCACAAGGAACAACTTGAGATTGATACTGCAAAATCTAATTGAAAATGACTCTGGGGTCTATTACTGTGCCACCTGGGACGGGCCAAAAGTCCCGAGGCGATACCACTGGTTGGTTCAAGATATTTGCTG
>1587
GGAGTCAGTCCAGGGAAGTATTATACTTACGCAAGCACAAGGAACAACTTGAGATTGATACTGCAAAATCTAATTGAAAATGACTCTGGGGTCTATTACTGTGCCACCTGGGACGGGCCAAAAGTCCCGAGGCGATACCACTGGTTGGTTCAAGATATTTGCTG
>1588
GGAGTCAGTCCAGGGAAGTATTATACTTACGCAAGCACAAGGAACAACTTGAGATTGATACTGCAAAATCTAATTGAAAATGACTCTGGGGTCTATTACTGTGCCACCTGGGACGGGCCAAAAGTCCCGAGGCGATACCACTGGTTGGTTCAAGATATTTGCTG
>1589
GGAGTCAGTCCAGGGAAGTATTATACTTACGCAAGCACAAGGAACAACTTGAGATTGATACTGCAAAATCTAATTGAAAATGACTCTGGGGTCTATTACTGTGCCACCTGGGACGGGCCAAAAGTCCCGAGGCGATACCACTGGTTGGTTCAAGATATTTGCTG
>1590
GGAGTCAGTCCAGGGAAGTATTATACTTACGCAAGCACAAGGAACAACTTGAGATTGATACTGCAAAATCTAATTGAAAATGACTCTGGGGTCTATTACTGTGCCACCTGGGACGGGCCAAAAGTCCCGAGGCGATACCACTGGTTGGTTCAAGATATTTGCTG
>1591
GGAGTCAGTCCAGGGAAGTATTATACTTACGCAAGCACAAGGAACAACTTGAGATTGATACTGCAAAATCTAATTGAAAATGACTCTGGGGTCTATTACTGTGCCACCTGGGACGGGCCAAAAGTCCCGAGGCGATACCACTGGTTGGTTCAAGATATTTGCTG
>1592
GGAGTCAGTCCAGGGAAGTATTATACTTACGCAAGCACAAGGAACAACTTGAGATTGATACTGCAAAATCTAATTGAAAATGACTCTGGGGTCTATTACTGTGCCACCTGGGACGGGCCAAAAGTCCCGAGGCGATACCACTGGTTGGTTCAAGATATTTGCTG
>1593
GGAGTCAGTCCAGGGAAGTATTATACTTACGCAAGCACAAGGAACAACTTGAGATTGATACTGCAAAATCTAATTGAAAATGACTCTGGGGTCTATTACTGTGCCACCTGGGACGGGCCAAAAGTCCCGAGGCGATACCACTGGTTGGTTCAAGATATTTGCTG
>1594
GGAGTCAGTCCAGGGAAGTATTATACTTACGCAAGCACAAGGAACAACTTGAGATTGATACTGCAAAATCTAATTGAAAATGACTCTGGGGTCTATTACTGTGCCACCTGGGACGGGCCAAAAGTCCCGAGGCGATACCACTGGTTGGTTCAAGATATTTGCTG
>1595
GGAGTCAGTCCAGGGAAGTATTATACTTACGCAAGCACAAGGAACAACTTGAGATTGATACTGCAAAATCTAATTGAAAATGACTCTGGGGTCTATTACTGTGCCACCTGGGACGGGCCAAAAGTCCCGAGGCGATACCACTGGTTGGTTCAAGATATTTGCTG
>1596
GGAGTCAGTCCAGGGAAGTATTATACTTACGCAAGCACAAGGAACAACTTGAGATTGATACTGCAAAATCTAATTGAAAATGACTCTGGGGTCTATTACTGTGCCACCTGGGACGGGCCAAAAGTCCCGAGGCGATACCACTGGTTGGTTCAAGATATTTGCTG
>1597
GGAGTCAGTCCAGGGAAGTATTATACTTACGCAAGCACAAGGAACAACTTGAGATTGATACTGCAAAATCTAATTGAAAATGACTCTGGGGTCTATTACTGTGCCACCTGGGACGGGCCAAAAGTCCCGAGGCGATACCACTGGTTGGTTCAAGATATTTGCTG
>1598
GGAGTCAGTCCAGGGAAGTATTATACTTACGCAAGCACAAGGAACAACTTGAGATTGATACTGCAAAATCTAATTGAAAATGACTCTGGGGTCTATTACTGTGCCACCTGGGACGGGCCAAAAGTCCCGAGGCGATACCACTGGTTGGTTCAAGATATTTGCTG
>1599
GGAGTCAGTCCAGGGAAGTATTATACTTACGCAAGCACAAGGAACAACTTGAGATTGATACTGCAAAATCTAATTGAAAATGACTCTGGGGTCTATTACTGTGCCACCTGGGACGGGCCAAAAGTCCCGAGGCGATACCACTGGTTGGTTCAAGATATTTGCTG
>1600
GGAGTCAGTCCAGGGAAGTATTATACTTACGCAAGCACAAGGAACAACTTGAGATTGATACTGCAAAATCTAATTGAAAATGACTCTGGGGTCTATTACTGTGCCACCTGGGACGGGCCAAAAGTCCCGAGGCGATACCACTGGTTGGTTCAAGATATTTGCTG
>1601
GGAGTCAGTCCAGGGAAGTATTATACTTACGCAAGCACAAGGAACAACTTGAGATTGATACTGCAAAATCTAATTGAAAATGACTCTGGGGTCTATTACTGTGCCACCTGGGACGGGCCAAAAGTCCCGAGGCGATACCACTGGTTGGTTCAAGATATTTGCTG
>1602
GGAGTCAGTCCAGGGAAGTATTATACTTACGCAAGCACAAGGAACAACTTGAGATTGATACTGCAAAATCTAATTGAAAATGACTCTGGGGTCTATTACTGTGCCACCTGGGACGGGCCAAAAGTCCCGAGGCGATACCACTGGTTGGTTCAAGATATTTGCTG
>1603
GGAGTCAGTCCAGGGAAGTATTATACTTACGCAAGCACAAGGAACAACTTGAGATTGATACTGCAAAATCTAATTGAAAATGACTCTGGGGTCTATTACTGTGCCACCTGGGACGGGCCAAAAGTCCCGAGGCGATACCACTGGTTGGTTCAAGATATTTGCTG
>1604
GGAGTCAGTCCAGGGAAGTATTATACTTACGCAAGCACAAGGAACAACTTGAGATTGATACTGCAAAATCTAATTGAAAATGACTCTGGGGTCTATTACTGTGCCACCTGGGACGGGCCAAAAGTCCCGAGGCGATACCACTGGTTGGTTCAAGATATTTGCTG
>1605
GGAGTCAGTCCAGGGAAGTATTATACTTACGCAAGCACAAGGAACAACTTGAGATTGATACTGCAAAATCTAATTGAAAATGACTCTGGGGTCTATTACTGTGCCACCTGGGACGGGCCAAAAGTCCCGAGGCGATACCACTGGTTGGTTCAAGATATTTGCTG
>1606
GGAGTCAGTCCAGGGAAGTATTATACTTACGCAAGCACAAGGAACAACTTGAGATTGATACTGCAAAATCTAATTGAAAATGACTCTGGGGTCTATTACTGTGCCACCTGGGACGGGCCAAAAGTCCCGAGGCGATACCACTGGTTGGTTCAAGATATTTGCTG
>1607
GGAGTCAGTCCAGGGAAGTATTATACTTACGCAAGCACAAGGAACAACTTGAGATTGATACTGCAAAATCTAATTGAAAATGACTCTGGGGTCTATTACTGTGCCACCTGGGACGGGCCAAAAGTCCCGAGGCGATACCACTGGTTGGTTCAAGATATTTGCTG
>1608
GGAGTCAGTCCAGGGAAGTATTATACTTACGCAAGCACAAGGAACAACTTGAGATTGATACTGCAAAATCTAATTGAAAATGACTCTGGGGTCTATTACTGTGCCACCTGGGACGGGCCAAAAGTCCCGAGGCGATACCACTGGTTGGTTCAAGATATTTGCTG
>1609
GGAGTCAGTCCAGGGAAGTATTATACTTACGCAAGCACAAGGAACAACTTGAGATTGATACTGCAAAATCTAATTGAAAATGACTCTGGGGTCTATTACTGTGCCACCTGGGACGGGCCAAAAGTCCCGAGGCGATACCACTGGTTGGTTCAAGATATTTGCTG
>1610
GGAGTCAGTCCAGGGAAGTATTATACTTACGCAAGCACAAGGAACAACTTGAGATTGATACTGCAAAATCTAATTGAAAATGACTCTGGGGTCTATTACTGTGCCACCTGGGACGGGCCAAAAGTCCCGAGGCGATACCACTGGTTGGTTCAAGATATTTGCTG
>1611
GGAGTCAGTCCAGGGAAGTATTATACTTACGCAAGCACAAGGAACAACTTGAGATTGATACTGCAAAATCTAATTGAAAATGACTCTGGGGTCTATTACTGTGCCACCTGGGACGGGCCAAAAGTCCCGAGGCGATACCACTGGTTGGTTCAAGATATTTGCTG
>1612
GGAGTCAGTCCAGGGAAGTATTATACTTACGCAAGCACAAGGAACAACTTGAGATTGATACTGCAAAATCTAATTGAAAATGACTCTGGGGTCTATTACTGTGCCACCTGGGACGGGCCAAAAGTCCCGAGGCGATACCACTGGTTGGTTCAAGATATTTGCTG
>1613
GGAGTCAGTCCAGGGAAGTATTATACTTACGCAAGCACAAGGAACAACTTGAGATTGATACTGCAAAATCTAATTGAAAATGACTCTGGGGTCTATTACTGTGCCACCTGGGACGGGCCAAAAGTCCCGAGGCGATACCACTGGTTGGTTCAAGATATTTGCTG
>1614
GGAGTCAGTCCAGGGAAGTATTATACTTACGCAAGCACAAGGAACAACTTGAGATTGATACTGCAAAATCTAATTGAAAATGACTCTGGGGTCTATTACTGTGCCACCTGGGACGGGCCAAAAGTCCCGAGGCGATACCACTGGTTGGTTCAAGATATTTGCTG
>1615
GGAGTCAGTCCAGGGAAGTATTATACTTACGCAAGCACAAGGAACAACTTGAGATTGATACTGCAAAATCTAATTGAAAATGACTCTGGGGTCTATTACTGTGCCACCTGGGACGGGCCAAAAGTCCCGAGGCGATACCACTGGTTGGTTCAAGATATTTGCTG
>1616
GGAGTCAGTCCAGGGAAGTATTATACTTACGCAAGCACAAGGAACAACTTGAGATTGATACTGCAAAATCTAATTGAAAATGACTCTGGGGTCTATTACTGTGCCACCTGGGACGGGCCAAAAGTCCCGAGGCGATACCACTGGTTGGTTCAAGATATTTGCTG
>1617
GGAGTCAGTCCAGGGAAGTATTATACTTACGCAAGCACAAGGAACAACTTGAGATTGATACTGCAAAATCTAATTGAAAATGACTCTGGGGTCTATTACTGTGCCACCTGGGACGGGCCAAAAGTCCCGAGGCGATACCACTGGTTGGTTCAAGATATTTGCTG
>1618
GGAGTCAGTCCAGGGAAGTATTATACTTACGCAAGCACAAGGAACAACTTGAGATTGATACTGCAAAATCTAATTGAAAATGACTCTGGGGTCTATTACTGTGCCACCTGGGACGGGCCAAAAGTCCCGAGGCGATACCACTGGTTGGTTCAAGATATTTGCTG
>1619
GGAGTCAGTCCAGGGAAGTATTATACTTACGCAAGCACAAGGAACAACTTGAGATTGATACTGCAAAATCTAATTGAAAATGACTCTGGGGTCTATTACTGTGCCACCTGGGACGGGCCAAAAGTCCCGAGGCGATACCACTGGTTGGTTCAAGATATTTGCTG
>1620
GGAGTCAGTCCAGGGAAGTATTATACTTACGCAAGCACAAGGAACAACTTGAGATTGATACTGCAAAATCTAATTGAAAATGACTCTGGGGTCTATTACTGTGCCACCTGGGACGGGCCAAAAGTCCCGAGGCGATACCACTGGTTGGTTCAAGATATTTGCTG
>1621
GGAGTCAGTCCAGGGAAGTATTATACTTACGCAAGCACAAGGAACAACTTGAGATTGATACTGCAAAATCTAATTGAAAATGACTCTGGGGTCTATTACTGTGCCACCTGGGACGGGCCAAAAGTCCCGAGGCGATACCACTGGTTGGTTCAAGATATTTGCTG
>1622
GGAGTCAGTCCAGGGAAGTATTATACTTACGCAAGCACAAGGAACAACTTGAGATTGATACTGCAAAATCTAATTGAAAATGACTCTGGGGTCTATTACTGTGCCACCTGGGACGGGCCAAAAGTCCCGAGGCGATACCACTGGTTGGTTCAAGATATTTGCTG
>1623
GGAGTCAGTCCAGGGAAGTATTATACTTACGCAAGCACAAGGAACAACTTGAGATTGATACTGCAAAATCTAATTGAAAATGACTCTGGGGTCTATTACTGTGCCACCTGGGACGGGCCAAAAGTCCCGAGGCGATACCACTGGTTGGTTCAAGATATTTGCTG
>1624
GGAGTCAGTCCAGGGAAGTATTATACTTACGCAAGCACAAGGAACAACTTGAGATTGATACTGCAAAATCTAATTGAAAATGACTCTGGGGTCTATTACTGTGCCACCTGGGACGGGCCAAAAGTCCCGAGGCGATACCACTGGTTGGTTCAAGATATTTGCTG
>1625
GGAGTCAGTCCAGGGAAGTATTATACTTACGCAAGCACAAGGAACAACTTGAGATTGATACTGCAAAATCTAATTGAAAATGACTCTGGGGTCTATTACTGTGCCACCTGGGACGGGCCAAAAGTCCCGAGGCGATACCACTGGTTGGTTCAAGATATTTGCTG
>1626
GGAGTCAGTCCAGGGAAGTATTATACTTACGCAAGCACAAGGAACAACTTGAGATTGATACTGCAAAATCTAATTGAAAATGACTCTGGGGTCTATTACTGTGCCACCTGGGACGGGCCAAAAGTCCCGAGGCGATACCACTGGTTGGTTCAAGATATTTGCTG
>1627
GGAGTCAGTCCAGGGAAGTATTATACTTACGCAAGCACAAGGAACAACTTGAGATTGATACTGCAAAATCTAATTGAAAATGACTCTGGGGTCTATTACTGTGCCACCTGGGACGGGCCAAAAGTCCCGAGGCGATACCACTGGTTGGTTCAAGATATTTGCTG
>1628
GGAGTCAGTCCAGGGAAGTATTATACTTACGCAAGCACAAGGAACAACTTGAGATTGATACTGCAAAATCTAATTGAAAATGACTCTGGGGTCTATTACTGTGCCACCTGGGACGGGCCAAAAGTCCCGAGGCGATACCACTGGTTGGTTCAAGATATTTGCTG
>1629
GGAGTCAGTCCAGGGAAGTATTATACTTACGCAAGCACAAGGAACAACTTGAGATTGATACTGCAAAATCTAATTGAAAATGACTCTGGGGTCTATTACTGTGCCACCTGGGACGGGCCAAAAGTCCCGAGGCGATACCACTGGTTGGTTCAAGATATTTGCTG
>1630
GGAGTCAGTCCAGGGAAGTATTATACTTACGCAAGCACAAGGAACAACTTGAGATTGATACTGCAAAATCTAATTGAAAATGACTCTGGGGTCTATTACTGTGCCACCTGGGACGGGCCAAAAGTCCCGAGGCGATACCACTGGTTGGTTCAAGATATTTGCTG
>1631
GGAGTCAGTCCAGGGAAGTATTATACTTACGCAAGCACAAGGAACAACTTGAGATTGATACTGCAAAATCTAATTGAAAATGACTCTGGGGTCTATTACTGTGCCACCTGGGACGGGCCAAAAGTCCCGAGGCGATACCACTGGTTGGTTCAAGATATTTGCTG
>1632
GGAGTCAGTCCAGGGAAGTATTATACTTACGCAAGCACAAGGAACAACTTGAGATTGATACTGCAAAATCTAATTGAAAATGACTCTGGGGTCTATTACTGTGCCACCTGGGACGGGCCAAAAGTCCCGAGGCGATACCACTGGTTGGTTCAAGATATTTGCTG
>1633
GGAGTCAGTCCAGGGAAGTATTATACTTACGCAAGCACAAGGAACAACTTGAGATTGATACTGCAAAATCTAATTGAAAATGACTCTGGGGTCTATTACTGTGCCACCTGGGACGGGCCAAAAGTCCCGAGGCGATACCACTGGTTGGTTCAAGATATTTGCTG
>1634
GGAGTCAGTCCAGGGAAGTATTATACTTACGCAAGCACAAGGAACAACTTGAGATTGATACTGCAAAATCTAATTGAAAATGACTCTGGGGTCTATTACTGTGCCACCTGGGACGGGCCAAAAGTCCCGAGGCGATACCACTGGTTGGTTCAAGATATTTGCTG
>1635
GGAGTCAGTCCAGGGAAGTATTATACTTACGCAAGCACAAGGAACAACTTGAGATTGATACTGCAAAATCTAATTGAAAATGACTCTGGGGTCTATTACTGTGCCACCTGGGACGGGCCAAAAGTCCCGAGGCGATACCACTGGTTGGTTCAAGATATTTGCTG
>1636
GGAGTCAGTCCAGGGAAGTATTATACTTACGCAAGCACAAGGAACAACTTGAGATTGATACTGCAAAATCTAATTGAAAATGACTCTGGGGTCTATTACTGTGCCACCTGGGACGGGCCAAAAGTCCCGAGGCGATACCACTGGTTGGTTCAAGATATTTGCTG
>1637
GGAGTCAGTCCAGGGAAGTATTATACTTACGCAAGCACAAGGAACAACTTGAGATTGATACTGCAAAATCTAATTGAAAATGACTCTGGGGTCTATTACTGTGCCACCTGGGACGGGCCAAAAGTCCCGAGGCGATACCACTGGTTGGTTCAAGATATTTGCTG
>1638
GGAGTCAGTCCAGGGAAGTATTATACTTACGCAAGCACAAGGAACAACTTGAGATTGATACTGCAAAATCTAATTGAAAATGACTCTGGGGTCTATTACTGTGCCACCTGGGACGGGCCAAAAGTCCCGAGGCGATACCACTGGTTGGTTCAAGATATTTGCTG
>1639
GGAGTCAGTCCAGGGAAGTATTATACTTACGCAAGCACAAGGAACAACTTGAGATTGATACTGCAAAATCTAATTGAAAATGACTCTGGGGTCTATTACTGTGCCACCTGGGACGGGCCAAAAGTCCCGAGGCGATACCACTGGTTGGTTCAAGATATTTGCTG
>1640
GGAGTCAGTCCAGGGAAGTATTATACTTACGCAAGCACAAGGAACAACTTGAGATTGATACTGCAAAATCTAATTGAAAATGACTCTGGGGTCTATTACTGTGCCACCTGGGACGGGCCAAAAGTCCCGAGGCGATACCACTGGTTGGTTCAAGATATTTGCTG
>1641
GGAGTCAGTCCAGGGAAGTATTATACTTACGCAAGCACAAGGAACAACTTGAGATTGATACTGCAAAATCTAATTGAAAATGACTCTGGGGTCTATTACTGTGCCACCTGGGACGGGCCAAAAGTCCCGAGGCGATACCACTGGTTGGTTCAAGATATTTGCTG
>1642
GGAGTCAGTCCAGGGAAGTATTATACTTACGCAAGCACAAGGAACAACTTGAGATTGATACTGCAAAATCTAATTGAAAATGACTCTGGGGTCTATTACTGTGCCACCTGGGACGGGCCAAAAGTCCCGAGGCGATACCACTGGTTGGTTCAAGATATTTGCTG
>1643
GGAGTCAGTCCAGGGAAGTATTATACTTACGCAAGCACAAGGAACAACTTGAGATTGATACTGCAAAATCTAATTGAAAATGACTCTGGGGTCTATTACTGTGCCACCTGGGACGGGCCAAAAGTCCCGAGGCGATACCACTGGTTGGTTCAAGATATTTGCTG
>1644
GGAGTCAGTCCAGGGAAGTATTATACTTACGCAAGCACAAGGAACAACTTGAGATTGATACTGCAAAATCTAATTGAAAATGACTCTGGGGTCTATTACTGTGCCACCTGGGACGGGCCAAAAGTCCCGAGGCGATACCACTGGTTGGTTCAAGATATTTGCTG
>1645
GGAGTCAGTCCAGGGAAGTATTATACTTACGCAAGCACAAGGAACAACTTGAGATTGATACTGCAAAATCTAATTGAAAATGACTCTGGGGTCTATTACTGTGCCACCTGGGACGGGCCAAAAGTCCCGAGGCGATACCACTGGTTGGTTCAAGATATTTGCTG
>1646
GGAGTCAGTCCAGGGAAGTATTATACTTACGCAAGCACAAGGAACAACTTGAGATTGATACTGCAAAATCTAATTGAAAATGACTCTGGGGTCTATTACTGTGCCACCTGGGACGGGCCAAAAGTCCCGAGGCGATACCACTGGTTGGTTCAAGATATTTGCTG
>1647
GGAGTCAGTCCAGGGAAGTATTATACTTACGCAAGCACAAGGAACAACTTGAGATTGATACTGCAAAATCTAATTGAAAATGACTCTGGGGTCTATTACTGTGCCACCTGGGACGGGCCAAAAGTCCCGAGGCGATACCACTGGTTGGTTCAAGATATTTGCTG
>1648
GGAGTCAGTCCAGGGAAGTATTATACTTACGCAAGCACAAGGAACAACTTGAGATTGATACTGCAAAATCTAATTGAAAATGACTCTGGGGTCTATTACTGTGCCACCTGGGACGGGCCAAAAGTCCCGAGGCGATACCACTGGTTGGTTCAAGATATTTGCTG
>1649
GGAGTCAGTCCAGGGAAGTATTATACTTACGCAAGCACAAGGAACAACTTGAGATTGATACTGCAAAATCTAATTGAAAATGACTCTGGGGTCTATTACTGTGCCACCTGGGACGGGCCAAAAGTCCCGAGGCGATACCACTGGTTGGTTCAAGATATTTGCTG
>1650
GGAGTCAGTCCAGGGAAGTATTATACTTACGCAAGCACAAGGAACAACTTGAGATTGATACTGCAAAATCTAATTGAAAATGACTCTGGGGTCTATTACTGTGCCACCTGGGACGGGCCAAAAGTCCCGAGGCGATACCACTGGTTGGTTCAAGATATTTGCTG
>1651
GGAGTCAGTCCAGGGAAGTATTATACTTACGCAAGCACAAGGAACAACTTGAGATTGATACTGCAAAATCTAATTGAAAATGACTCTGGGGTCTATTACTGTGCCACCTGGGACGGGCCAAAAGTCCCGAGGCGATACCACTGGTTGGTTCAAGATATTTGCTG
>1652
GGAGTCAGTCCAGGGAAGTATTATACTTACGCAAGCACAAGGAACAACTTGAGATTGATACTGCAAAATCTAATTGAAAATGACTCTGGGGTCTATTACTGTGCCACCTGGGACGGGCCAAAAGTCCCGAGGCGATACCACTGGTTGGTTCAAGATATTTGCTG
>1653
GGAGTCAGTCCAGGGAAGTATTATACTTACGCAAGCACAAGGAACAACTTGAGATTGATACTGCAAAATCTAATTGAAAATGACTCTGGGGTCTATTACTGTGCCACCTGGGACGGGCCAAAAGTCCCGAGGCGATACCACTGGTTGGTTCAAGATATTTGCTG
>1654
GGAGTCAGTCCAGGGAAGTATTATACTTACGCAAGCACAAGGAACAACTTGAGATTGATACTGCAAAATCTAATTGAAAATGACTCTGGGGTCTATTACTGTGCCACCTGGGACGGGCCAAAAGTCCCGAGGCGATACCACTGGTTGGTTCAAGATATTTGCTG
>1655
GGAGTCAGTCCAGGGAAGTATTATACTTACGCAAGCACAAGGAACAACTTGAGATTGATACTGCAAAATCTAATTGAAAATGACTCTGGGGTCTATTACTGTGCCACCTGGGACGGGCCAAAAGTCCCGAGGCGATACCACTGGTTGGTTCAAGATATTTGCTG
>1656
GGAGTCAGTCCAGGGAAGTATTATACTTACGCAAGCACAAGGAACAACTTGAGATTGATACTGCAAAATCTAATTGAAAATGACTCTGGGGTCTATTACTGTGCCACCTGGGACGGGCCAAAAGTCCCGAGGCGATACCACTGGTTGGTTCAAGATATTTGCTG
>1657
GGAGTCAGTCCAGGGAAGTATTATACTTACGCAAGCACAAGGAACAACTTGAGATTGATACTGCAAAATCTAATTGAAAATGACTCTGGGGTCTATTACTGTGCCACCTGGGACGGGCCAAAAGTCCCGAGGCGATACCACTGGTTGGTTCAAGATATTTGCTG
>1658
GGAGTCAGTCCAGGGAAGTATTATACTTACGCAAGCACAAGGAACAACTTGAGATTGATACTGCAAAATCTAATTGAAAATGACTCTGGGGTCTATTACTGTGCCACCTGGGACGGGCCAAAAGTCCCGAGGCGATACCACTGGTTGGTTCAAGATATTTGCTG
>1659
GGAGTCAGTCCAGGGAAGTATTATACTTACGCAAGCACAAGGAACAACTTGAGATTGATACTGCAAAATCTAATTGAAAATGACTCTGGGGTCTATTACTGTGCCACCTGGGACGGGCCAAAAGTCCCGAGGCGATACCACTGGTTGGTTCAAGATATTTGCTG
>1660
GGAGTCAGTCCAGGGAAGTATTATACTTACGCAAGCACAAGGAACAACTTGAGATTGATACTGCAAAATCTAATTGAAAATGACTCTGGGGTCTATTACTGTGCCACCTGGGACGGGCCAAAAGTCCCGAGGCGATACCACTGGTTGGTTCAAGATATTTGCTG
>1661
GGAGTCAGTCCAGGGAAGTATTATACTTACGCAAGCACAAGGAACAACTTGAGATTGATACTGCAAAATCTAATTGAAAATGACTCTGGGGTCTATTACTGTGCCACCTGGGACGGGCCAAAAGTCCCGAGGCGATACCACTGGTTGGTTCAAGATATTTGCTG
>1662
GGAGTCAGTCCAGGGAAGTATTATACTTACGCAAGCACAAGGAACAACTTGAGATTGATACTGCAAAATCTAATTGAAAATGACTCTGGGGTCTATTACTGTGCCACCTGGGACGGGCCAAAAGTCCCGAGGCGATACCACTGGTTGGTTCAAGATATTTGCTG
>1663
GGAGTCAGTCCAGGGAAGTATTATACTTACGCAAGCACAAGGAACAACTTGAGATTGATACTGCAAAATCTAATTGAAAATGACTCTGGGGTCTATTACTGTGCCACCTGGGACGGGCCAAAAGTCCCGAGGCGATACCACTGGTTGGTTCAAGATATTTGCTG
>1664
GGAGTCAGTCCAGGGAAGTATTATACTTACGCAAGCACAAGGAACAACTTGAGATTGATACTGCAAAATCTAATTGAAAATGACTCTGGGGTCTATTACTGTGCCACCTGGGACGGGCCAAAAGTCCCGAGGCGATACCACTGGTTGGTTCAAGATATTTGCTG
>1665
GGAGTCAGTCCAGGGAAGTATTATACTTACGCAAGCACAAGGAACAACTTGAGATTGATACTGCAAAATCTAATTGAAAATGACTCTGGGGTCTATTACTGTGCCACCTGGGACGGGCCAAAAGTCCCGAGGCGATACCACTGGTTGGTTCAAGATATTTGCTG
>1666
GGAGTCAGTCCAGGGAAGTATTATACTTACGCAAGCACAAGGAACAACTTGAGATTGATACTGCAAAATCTAATTGAAAATGACTCTGGGGTCTATTACTGTGCCACCTGGGACGGGCCAAAAGTCCCGAGGCGATACCACTGGTTGGTTCAAGATATTTGCTG
>1667
GGAGTCAGTCCAGGGAAGTATTATACTTACGCAAGCACAAGGAACAACTTGAGATTGATACTGCAAAATCTAATTGAAAATGACTCTGGGGTCTATTACTGTGCCACCTGGGACGGGCCAAAAGTCCCGAGGCGATACCACTGGTTGGTTCAAGATATTTGCTG
>1668
GGAGTCAGTCCAGGGAAGTATTATACTTACGCAAGCACAAGGAACAACTTGAGATTGATACTGCAAAATCTAATTGAAAATGACTCTGGGGTCTATTACTGTGCCACCTGGGACGGGCCAAAAGTCCCGAGGCGATACCACTGGTTGGTTCAAGATATTTGCTG
>1669
GGAGTCAGTCCAGGGAAGTATTATACTTACGCAAGCACAAGGAACAACTTGAGATTGATACTGCAAAATCTAATTGAAAATGACTCTGGGGTCTATTACTGTGCCACCTGGGACGGGCCAAAAGTCCCGAGGCGATACCACTGGTTGGTTCAAGATATTTGCTG
>1670
GGAGTCAGTCCAGGGAAGTATTATACTTACGCAAGCACAAGGAACAACTTGAGATTGATACTGCAAAATCTAATTGAAAATGACTCTGGGGTCTATTACTGTGCCACCTGGGACGGGCCAAAAGTCCCGAGGCGATACCACTGGTTGGTTCAAGATATTTGCTG
>1671
GGAGTCAGTCCAGGGAAGTATTATACTTACGCAAGCACAAGGAACAACTTGAGATTGATACTGCAAAATCTAATTGAAAATGACTCTGGGGTCTATTACTGTGCCACCTGGGACGGGCCAAAAGTCCCGAGGCGATACCACTGGTTGGTTCAAGATATTTGCTG
>1672
GGAGTCAGTCCAGGGAAGTATTATACTTACGCAAGCACAAGGAACAACTTGAGATTGATACTGCAAAATCTAATTGAAAATGACTCTGGGGTCTATTACTGTGCCACCTGGGACGGGCCAAAAGTCCCGAGGCGATACCACTGGTTGGTTCAAGATATTTGCTG
>1673
GGAGTCAGTCCAGGGAAGTATTATACTTACGCAAGCACAAGGAACAACTTGAGATTGATACTGCAAAATCTAATTGAAAATGACTCTGGGGTCTATTACTGTGCCACCTGGGACGGGCCAAAAGTCCCGAGGCGATACCACTGGTTGGTTCAAGATATTTGCTG
>1674
GGAGTCAGTCCAGGGAAGTATTATACTTACGCAAGCACAAGGAACAACTTGAGATTGATACTGCAAAATCTAATTGAAAATGACTCTGGGGTCTATTACTGTGCCACCTGGGACGGGCCAAAAGTCCCGAGGCGATACCACTGGTTGGTTCAAGATATTTGCTG
>1675
GGAGTCAGTCCAGGGAAGTATTATACTTACGCAAGCACAAGGAACAACTTGAGATTGATACTGCAAAATCTAATTGAAAATGACTCTGGGGTCTATTACTGTGCCACCTGGGACGGGCCAAAAGTCCCGAGGCGATACCACTGGTTGGTTCAAGATATTTGCTG
>1676
GGAGTCAGTCCAGGGAAGTATTATACTTACGCAAGCACAAGGAACAACTTGAGATTGATACTGCAAAATCTAATTGAAAATGACTCTGGGGTCTATTACTGTGCCACCTGGGACGGGCCAAAAGTCCCGAGGCGATACCACTGGTTGGTTCAAGATATTTGCTG
>1677
GGAGTCAGTCCAGGGAAGTATTATACTTACGCAAGCACAAGGAACAACTTGAGATTGATACTGCAAAATCTAATTGAAAATGACTCTGGGGTCTATTACTGTGCCACCTGGGACGGGCCAAAAGTCCCGAGGCGATACCACTGGTTGGTTCAAGATATTTGCTG
>1678
GGAGTCAGTCCAGGGAAGTATTATACTTACGCAAGCACAAGGAACAACTTGAGATTGATACTGCAAAATCTAATTGAAAATGACTCTGGGGTCTATTACTGTGCCACCTGGGACGGGCCAAAAGTCCCGAGGCGATACCACTGGTTGGTTCAAGATATTTGCTG
>1679
GGAGTCAGTCCAGGGAAGTATTATACTTACGCAAGCACAAGGAACAACTTGAGATTGATACTGCAAAATCTAATTGAAAATGACTCTGGGGTCTATTACTGTGCCACCTGGGACGGGCCAAAAGTCCCGAGGCGATACCACTGGTTGGTTCAAGATATTTGCTG
>1680
GGAGTCAGTCCAGGGAAGTATTATACTTACGCAAGCACAAGGAACAACTTGAGATTGATACTGCAAAATCTAATTGAAAATGACTCTGGGGTCTATTACTGTGCCACCTGGGACGGGCCAAAAGTCCCGAGGCGATACCACTGGTTGGTTCAAGATATTTGCTG
>1681
GGAGTCAGTCCAGGGAAGTATTATACTTACGCAAGCACAAGGAACAACTTGAGATTGATACTGCAAAATCTAATTGAAAATGACTCTGGGGTCTATTACTGTGCCACCTGGGACGGGCCAAAAGTCCCGAGGCGATACCACTGGTTGGTTCAAGATATTTGCTG
>1682
GGAGTCAGTCCAGGGAAGTATTATACTTACGCAAGCACAAGGAACAACTTGAGATTGATACTGCAAAATCTAATTGAAAATGACTCTGGGGTCTATTACTGTGCCACCTGGGACGGGCCAAAAGTCCCGAGGCGATACCACTGGTTGGTTCAAGATATTTGCTG
>1683
GGAGTCAGTCCAGGGAAGTATTATACTTACGCAAGCACAAGGAACAACTTGAGATTGATACTGCAAAATCTAATTGAAAATGACTCTGGGGTCTATTACTGTGCCACCTGGGACGGGCCAAAAGTCCCGAGGCGATACCACTGGTTGGTTCAAGATATTTGCTG
>1684
GGAGTCAGTCCAGGGAAGTATTATACTTACGCAAGCACAAGGAACAACTTGAGATTGATACTGCAAAATCTAATTGAAAATGACTCTGGGGTCTATTACTGTGCCACCTGGGACGGGCCAAAAGTCCCGAGGCGATACCACTGGTTGGTTCAAGATATTTGCTG
>1685
GGAGTCAGTCCAGGGAAGTATTATACTTACGCAAGCACAAGGAACAACTTGAGATTGATACTGCAAAATCTAATTGAAAATGACTCTGGGGTCTATTACTGTGCCACCTGGGACGGGCCAAAAGTCCCGAGGCGATACCACTGGTTGGTTCAAGATATTTGCTG
>1686
GGAGTCAGTCCAGGGAAGTATTATACTTACGCAAGCACAAGGAACAACTTGAGATTGATACTGCAAAATCTAATTGAAAATGACTCTGGGGTCTATTACTGTGCCACCTGGGACGGGCCAAAAGTCCCGAGGCGATACCACTGGTTGGTTCAAGATATTTGCTG
>1687
GGAGTCAGTCCAGGGAAGTATTATACTTACGCAAGCACAAGGAACAACTTGAGATTGATACTGCAAAATCTAATTGAAAATGACTCTGGGGTCTATTACTGTGCCACCTGGGACGGGCCAAAAGTCCCGAGGCGATACCACTGGTTGGTTCAAGATATTTGCTG
>1688
GGAGTCAGTCCAGGGAAGTATTATACTTACGCAAGCACAAGGAACAACTTGAGATTGATACTGCAAAATCTAATTGAAAATGACTCTGGGGTCTATTACTGTGCCACCTGGGACGGGCCAAAAGTCCCGAGGCGATACCACTGGTTGGTTCAAGATATTTGCTG
>1689
GGAGTCAGTCCAGGGAAGTATTATACTTACGCAAGCACAAGGAACAACTTGAGATTGATACTGCAAAATCTAATTGAAAATGACTCTGGGGTCTATTACTGTGCCACCTGGGACGGGCCAAAAGTCCCGAGGCGATACCACTGGTTGGTTCAAGATATTTGCTG
>1690
GGAGTCAGTCCAGGGAAGTATTATACTTACGCAAGCACAAGGAACAACTTGAGATTGATACTGCAAAATCTAATTGAAAATGACTCTGGGGTCTATTACTGTGCCACCTGGGACGGGCCAAAAGTCCCGAGGCGATACCACTGGTTGGTTCAAGATATTTGCTG
>1691
GGAGTCAGTCCAGGGAAGTATTATACTTACGCAAGCACAAGGAACAACTTGAGATTGATACTGCAAAATCTAATTGAAAATGACTCTGGGGTCTATTACTGTGCCACCTGGGACGGGCCAAAAGTCCCGAGGCGATACCACTGGTTGGTTCAAGATATTTGCTG
>1692
GGAGTCAGTCCAGGGAAGTATTATACTTACGCAAGCACAAGGAACAACTTGAGATTGATACTGCAAAATCTAATTGAAAATGACTCTGGGGTCTATTACTGTGCCACCTGGGACGGGCCAAAAGTCCCGAGGCGATACCACTGGTTGGTTCAAGATATTTGCTG
>1693
GGAGTCAGTCCAGGGAAGTATTATACTTACGCAAGCACAAGGAACAACTTGAGATTGATACTGCAAAATCTAATTGAAAATGACTCTGGGGTCTATTACTGTGCCACCTGGGACGGGCCAAAAGTCCCGAGGCGATACCACTGGTTGGTTCAAGATATTTGCTG
>1694
GGAGTCAGTCCAGGGAAGTATTATACTTACGCAAGCACAAGGAACAACTTGAGATTGATACTGCAAAATCTAATTGAAAATGACTCTGGGGTCTATTACTGTGCCACCTGGGACGGGCCAAAAGTCCCGAGGCGATACCACTGGTTGGTTCAAGATATTTGCTG
>1695
GGAGTCAGTCCAGGGAAGTATTATACTTACGCAAGCACAAGGAACAACTTGAGATTGATACTGCAAAATCTAATTGAAAATGACTCTGGGGTCTATTACTGTGCCACCTGGGACGGGCCAAAAGTCCCGAGGCGATACCACTGGTTGGTTCAAGATATTTGCTG
>1696
GGAGTCAGTCCAGGGAAGTATTATACTTACGCAAGCACAAGGAACAACTTGAGATTGATACTGCAAAATCTAATTGAAAATGACTCTGGGGTCTATTACTGTGCCACCTGGGACGGGCCAAAAGTCCCGAGGCGATACCACTGGTTGGTTCAAGATATTTGCTG
>1697
GGAGTCAGTCCAGGGAAGTATTATACTTACGCAAGCACAAGGAACAACTTGAGATTGATACTGCAAAATCTAATTGAAAATGACTCTGGGGTCTATTACTGTGCCACCTGGGACGGGCCAAAAGTCCCGAGGCGATACCACTGGTTGGTTCAAGATATTTGCTG
>1698
GGAGTCAGTCCAGGGAAGTATTATACTTACGCAAGCACAAGGAACAACTTGAGATTGATACTGCAAAATCTAATTGAAAATGACTCTGGGGTCTATTACTGTGCCACCTGGGACGGGCCAAAAGTCCCGAGGCGATACCACTGGTTGGTTCAAGATATTTGCTG
>1699
GGAGTCAGTCCAGGGAAGTATTATACTTACGCAAGCACAAGGAACAACTTGAGATTGATACTGCAAAATCTAATTGAAAATGACTCTGGGGTCTATTACTGTGCCACCTGGGACGGGCCAAAAGTCCCGAGGCGATACCACTGGTTGGTTCAAGATATTTGCTG
>1700
GGAGTCAGTCCAGGGAAGTATTATACTTACGCAAGCACAAGGAACAACTTGAGATTGATACTGCAAAATCTAATTGAAAATGACTCTGGGGTCTATTACTGTGCCACCTGGGACGGGCCAAAAGTCCCGAGGCGATACCACTGGTTGGTTCAAGATATTTGCTG
>1701
GGAGTCAGTCCAGGGAAGTATTATACTTACGCAAGCACAAGGAACAACTTGAGATTGATACTGCAAAATCTAATTGAAAATGACTCTGGGGTCTATTACTGTGCCACCTGGGACGGGCCAAAAGTCCCGAGGCGATACCACTGGTTGGTTCAAGATATTTGCTG
>1702
GGAGTCAGTCCAGGGAAGTATTATACTTACGCAAGCACAAGGAACAACTTGAGATTGATACTGCAAAATCTAATTGAAAATGACTCTGGGGTCTATTACTGTGCCACCTGGGACGGGCCAAAAGTCCCGAGGCGATACCACTGGTTGGTTCAAGATATTTGCTG
>1703
GGAGTCAGTCCAGGGAAGTATTATACTTACGCAAGCACAAGGAACAACTTGAGATTGATACTGCAAAATCTAATTGAAAATGACTCTGGGGTCTATTACTGTGCCACCTGGGACGGGCCAAAAGTCCCGAGGCGATACCACTGGTTGGTTCAAGATATTTGCTG
>1704
GGAGTCAGTCCAGGGAAGTATTATACTTACGCAAGCACAAGGAACAACTTGAGATTGATACTGCAAAATCTAATTGAAAATGACTCTGGGGTCTATTACTGTGCCACCTGGGACGGGCCAAAAGTCCCGAGGCGATACCACTGGTTGGTTCAAGATATTTGCTG
>1705
GGAGTCAGTCCAGGGAAGTATTATACTTACGCAAGCACAAGGAACAACTTGAGATTGATACTGCAAAATCTAATTGAAAATGACTCTGGGGTCTATTACTGTGCCACCTGGGACGGGCCAAAAGTCCCGAGGCGATACCACTGGTTGGTTCAAGATATTTGCTG
>1706
GGAGTCAGTCCAGGGAAGTATTATACTTACGCAAGCACAAGGAACAACTTGAGATTGATACTGCAAAATCTAATTGAAAATGACTCTGGGGTCTATTACTGTGCCACCTGGGACGGGCCAAAAGTCCCGAGGCGATACCACTGGTTGGTTCAAGATATTTGCTG
>1707
GGAGTCAGTCCAGGGAAGTATTATACTTACGCAAGCACAAGGAACAACTTGAGATTGATACTGCAAAATCTAATTGAAAATGACTCTGGGGTCTATTACTGTGCCACCTGGGACGGGCCAAAAGTCCCGAGGCGATACCACTGGTTGGTTCAAGATATTTGCTG
>1708
GGAGTCAGTCCAGGGAAGTATTATACTTACGCAAGCACAAGGAACAACTTGAGATTGATACTGCAAAATCTAATTGAAAATGACTCTGGGGTCTATTACTGTGCCACCTGGGACGGGCCAAAAGTCCCGAGGCGATACCACTGGTTGGTTCAAGATATTTGCTG
>1709
GGAGTCAGTCCAGGGAAGTATTATACTTACGCAAGCACAAGGAACAACTTGAGATTGATACTGCAAAATCTAATTGAAAATGACTCTGGGGTCTATTACTGTGCCACCTGGGACGGGCCAAAAGTCCCGAGGCGATACCACTGGTTGGTTCAAGATATTTGCTG
>1710
GGAGTCAGTCCAGGGAAGTATTATACTTACGCAAGCACAAGGAACAACTTGAGATTGATACTGCAAAATCTAATTGAAAATGACTCTGGGGTCTATTACTGTGCCACCTGGGACGGGCCAAAAGTCCCGAGGCGATACCACTGGTTGGTTCAAGATATTTGCTG
>1711
GGAGTCAGTCCAGGGAAGTATTATACTTACGCAAGCACAAGGAACAACTTGAGATTGATACTGCAAAATCTAATTGAAAATGACTCTGGGGTCTATTACTGTGCCACCTGGGACGGGCCAAAAGTCCCGAGGCGATACCACTGGTTGGTTCAAGATATTTGCTG
>1712
GGAGTCAGTCCAGGGAAGTATTATACTTACGCAAGCACAAGGAACAACTTGAGATTGATACTGCAAAATCTAATTGAAAATGACTCTGGGGTCTATTACTGTGCCACCTGGGACGGGCCAAAAGTCCCGAGGCGATACCACTGGTTGGTTCAAGATATTTGCTG
>1713
GGAGTCAGTCCAGGGAAGTATTATACTTACGCAAGCACAAGGAACAACTTGAGATTGATACTGCAAAATCTAATTGAAAATGACTCTGGGGTCTATTACTGTGCCACCTGGGACGGGCCAAAAGTCCCGAGGCGATACCACTGGTTGGTTCAAGATATTTGCTG
>1714
GGAGTCAGTCCAGGGAAGTATTATACTTACGCAAGCACAAGGAACAACTTGAGATTGATACTGCAAAATCTAATTGAAAATGACTCTGGGGTCTATTACTGTGCCACCTGGGACGGGCCAAAAGTCCCGAGGCGATACCACTGGTTGGTTCAAGATATTTGCTG
>1715
GGAGTCAGTCCAGGGAAGTATTATACTTACGCAAGCACAAGGAACAACTTGAGATTGATACTGCAAAATCTAATTGAAAATGACTCTGGGGTCTATTACTGTGCCACCTGGGACGGGCCAAAAGTCCCGAGGCGATACCACTGGTTGGTTCAAGATATTTGCTG
>1716
GGAGTCAGTCCAGGGAAGTATTATACTTACGCAAGCACAAGGAACAACTTGAGATTGATACTGCAAAATCTAATTGAAAATGACTCTGGGGTCTATTACTGTGCCACCTGGGACGGGCCAAAAGTCCCGAGGCGATACCACTGGTTGGTTCAAGATATTTGCTG
>1717
GGAGTCAGTCCAGGGAAGTATTATACTTACGCAAGCACAAGGAACAACTTGAGATTGATACTGCAAAATCTAATTGAAAATGACTCTGGGGTCTATTACTGTGCCACCTGGGACGGGCCAAAAGTCCCGAGGCGATACCACTGGTTGGTTCAAGATATTTGCTG
>1718
GGAGTCAGTCCAGGGAAGTATTATACTTACGCAAGCACAAGGAACAACTTGAGATTGATACTGCAAAATCTAATTGAAAATGACTCTGGGGTCTATTACTGTGCCACCTGGGACGGGCCAAAAGTCCCGAGGCGATACCACTGGTTGGTTCAAGATATTTGCTG
>1719
GGAGTCAGTCCAGGGAAGTATTATACTTACGCAAGCACAAGGAACAACTTGAGATTGATACTGCAAAATCTAATTGAAAATGACTCTGGGGTCTATTACTGTGCCACCTGGGACGGGCCAAAAGTCCCGAGGCGATACCACTGGTTGGTTCAAGATATTTGCTG
>1720
GGAGTCAGTCCAGGGAAGTATTATACTTACGCAAGCACAAGGAACAACTTGAGATTGATACTGCAAAATCTAATTGAAAATGACTCTGGGGTCTATTACTGTGCCACCTGGGACGGGCCAAAAGTCCCGAGGCGATACCACTGGTTGGTTCAAGATATTTGCTG
>1721
GGAGTCAGTCCAGGGAAGTATTATACTTACGCAAGCACAAGGAACAACTTGAGATTGATACTGCAAAATCTAATTGAAAATGACTCTGGGGTCTATTACTGTGCCACCTGGGACGGGCCAAAAGTCCCGAGGCGATACCACTGGTTGGTTCAAGATATTTGCTG
>1722
GGAGTCAGTCCAGGGAAGTATTATACTTACGCAAGCACAAGGAACAACTTGAGATTGATACTGCAAAATCTAATTGAAAATGACTCTGGGGTCTATTACTGTGCCACCTGGGACGGGCCAAAAGTCCCGAGGCGATACCACTGGTTGGTTCAAGATATTTGCTG
>1723
GGAGTCAGTCCAGGGAAGTATTATACTTACGCAAGCACAAGGAACAACTTGAGATTGATACTGCAAAATCTAATTGAAAATGACTCTGGGGTCTATTACTGTGCCACCTGGGACGGGCCAAAAGTCCCGAGGCGATACCACTGGTTGGTTCAAGATATTTGCTG
>1724
GGAGTCAGTCCAGGGAAGTATTATACTTACGCAAGCACAAGGAACAACTTGAGATTGATACTGCAAAATCTAATTGAAAATGACTCTGGGGTCTATTACTGTGCCACCTGGGACGGGCCAAAAGTCCCGAGGCGATACCACTGGTTGGTTCAAGATATTTGCTG
>1725
GGAGTCAGTCCAGGGAAGTATTATACTTACGCAAGCACAAGGAACAACTTGAGATTGATACTGCAAAATCTAATTGAAAATGACTCTGGGGTCTATTACTGTGCCACCTGGGACGGGCCAAAAGTCCCGAGGCGATACCACTGGTTGGTTCAAGATATTTGCTG
>1726
GGAGTCAGTCCAGGGAAGTATTATACTTACGCAAGCACAAGGAACAACTTGAGATTGATACTGCAAAATCTAATTGAAAATGACTCTGGGGTCTATTACTGTGCCACCTGGGACGGGCCAAAAGTCCCGAGGCGATACCACTGGTTGGTTCAAGATATTTGCTG
>1727
GGAGTCAGTCCAGGGAAGTATTATACTTACGCAAGCACAAGGAACAACTTGAGATTGATACTGCAAAATCTAATTGAAAATGACTCTGGGGTCTATTACTGTGCCACCTGGGACGGGCCAAAAGTCCCGAGGCGATACCACTGGTTGGTTCAAGATATTTGCTG
>1728
GGAGTCAGTCCAGGGAAGTATTATACTTACGCAAGCACAAGGAACAACTTGAGATTGATACTGCAAAATCTAATTGAAAATGACTCTGGGGTCTATTACTGTGCCACCTGGGACGGGCCAAAAGTCCCGAGGCGATACCACTGGTTGGTTCAAGATATTTGCTG
>1729
GGAGTCAGTCCAGGGAAGTATTATACTTACGCAAGCACAAGGAACAACTTGAGATTGATACTGCAAAATCTAATTGAAAATGACTCTGGGGTCTATTACTGTGCCACCTGGGACGGGCCAAAAGTCCCGAGGCGATACCACTGGTTGGTTCAAGATATTTGCTG
>1730
GGAGTCAGTCCAGGGAAGTATTATACTTACGCAAGCACAAGGAACAACTTGAGATTGATACTGCAAAATCTAATTGAAAATGACTCTGGGGTCTATTACTGTGCCACCTGGGACGGGCCAAAAGTCCCGAGGCGATACCACTGGTTGGTTCAAGATATTTGCTG
>1731
GGAGTCAGTCCAGGGAAGTATTATACTTACGCAAGCACAAGGAACAACTTGAGATTGATACTGCAAAATCTAATTGAAAATGACTCTGGGGTCTATTACTGTGCCACCTGGGACGGGCCAAAAGTCCCGAGGCGATACCACTGGTTGGTTCAAGATATTTGCTG
>1732
GGAGTCAGTCCAGGGAAGTATTATACTTACGCAAGCACAAGGAACAACTTGAGATTGATACTGCAAAATCTAATTGAAAATGACTCTGGGGTCTATTACTGTGCCACCTGGGACGGGCCAAAAGTCCCGAGGCGATACCACTGGTTGGTTCAAGATATTTGCTG
>1733
GGAGTCAGTCCAGGGAAGTATTATACTTACGCAAGCACAAGGAACAACTTGAGATTGATACTGCAAAATCTAATTGAAAATGACTCTGGGGTCTATTACTGTGCCACCTGGGACGGGCCAAAAGTCCCGAGGCGATACCACTGGTTGGTTCAAGATATTTGCTG
>1734
GGAGTCAGTCCAGGGAAGTATTATACTTACGCAAGCACAAGGAACAACTTGAGATTGATACTGCAAAATCTAATTGAAAATGACTCTGGGGTCTATTACTGTGCCACCTGGGACGGGCCAAAAGTCCCGAGGCGATACCACTGGTTGGTTCAAGATATTTGCTG
>1735
GGAGTCAGTCCAGGGAAGTATTATACTTACGCAAGCACAAGGAACAACTTGAGATTGATACTGCAAAATCTAATTGAAAATGACTCTGGGGTCTATTACTGTGCCACCTGGGACGGGCCAAAAGTCCCGAGGCGATACCACTGGTTGGTTCAAGATATTTGCTG
>1736
GGAGTCAGTCCAGGGAAGTATTATACTTACGCAAGCACAAGGAACAACTTGAGATTGATACTGCAAAATCTAATTGAAAATGACTCTGGGGTCTATTACTGTGCCACCTGGGACGGGCCAAAAGTCCCGAGGCGATACCACTGGTTGGTTCAAGATATTTGCTG
>1737
GGAGTCAGTCCAGGGAAGTATTATACTTACGCAAGCACAAGGAACAACTTGAGATTGATACTGCAAAATCTAATTGAAAATGACTCTGGGGTCTATTACTGTGCCACCTGGGACGGGCCAAAAGTCCCGAGGCGATACCACTGGTTGGTTCAAGATATTTGCTG
>1738
GGAGTCAGTCCAGGGAAGTATTATACTTACGCAAGCACAAGGAACAACTTGAGATTGATACTGCAAAATCTAATTGAAAATGACTCTGGGGTCTATTACTGTGCCACCTGGGACGGGCCAAAAGTCCCGAGGCGATACCACTGGTTGGTTCAAGATATTTGCTG
>1739
GGAGTCAGTCCAGGGAAGTATTATACTTACGCAAGCACAAGGAACAACTTGAGATTGATACTGCAAAATCTAATTGAAAATGACTCTGGGGTCTATTACTGTGCCACCTGGGACGGGCCAAAAGTCCCGAGGCGATACCACTGGTTGGTTCAAGATATTTGCTG
>1740
GGAGTCAGTCCAGGGAAGTATTATACTTACGCAAGCACAAGGAACAACTTGAGATTGATACTGCAAAATCTAATTGAAAATGACTCTGGGGTCTATTACTGTGCCACCTGGGACGGGCCAAAAGTCCCGAGGCGATACCACTGGTTGGTTCAAGATATTTGCTG
>1741
GGAGTCAGTCCAGGGAAGTATTATACTTACGCAAGCACAAGGAACAACTTGAGATTGATACTGCAAAATCTAATTGAAAATGACTCTGGGGTCTATTACTGTGCCACCTGGGACGGGCCAAAAGTCCCGAGGCGATACCACTGGTTGGTTCAAGATATTTGCTG
>1742
GGAGTCAGTCCAGGGAAGTATTATACTTACGCAAGCACAAGGAACAACTTGAGATTGATACTGCAAAATCTAATTGAAAATGACTCTGGGGTCTATTACTGTGCCACCTGGGACGGGCCAAAAGTCCCGAGGCGATACCACTGGTTGGTTCAAGATATTTGCTG
>1743
GGAGTCAGTCCAGGGAAGTATTATACTTACGCAAGCACAAGGAACAACTTGAGATTGATACTGCAAAATCTAATTGAAAATGACTCTGGGGTCTATTACTGTGCCACCTGGGACGGGCCAAAAGTCCCGAGGCGATACCACTGGTTGGTTCAAGATATTTGCTG
>1744
GGAGTCAGTCCAGGGAAGTATTATACTTACGCAAGCACAAGGAACAACTTGAGATTGATACTGCAAAATCTAATTGAAAATGACTCTGGGGTCTATTACTGTGCCACCTGGGACGGGCCAAAAGTCCCGAGGCGATACCACTGGTTGGTTCAAGATATTTGCTG
>1745
GGAGTCAGTCCAGGGAAGTATTATACTTACGCAAGCACAAGGAACAACTTGAGATTGATACTGCAAAATCTAATTGAAAATGACTCTGGGGTCTATTACTGTGCCACCTGGGACGGGCCAAAAGTCCCGAGGCGATACCACTGGTTGGTTCAAGATATTTGCTG
>1746
GGAGTCAGTCCAGGGAAGTATTATACTTACGCAAGCACAAGGAACAACTTGAGATTGATACTGCAAAATCTAATTGAAAATGACTCTGGGGTCTATTACTGTGCCACCTGGGACGGGCCAAAAGTCCCGAGGCGATACCACTGGTTGGTTCAAGATATTTGCTG
>1747
GGAGTCAGTCCAGGGAAGTATTATACTTACGCAAGCACAAGGAACAACTTGAGATTGATACTGCAAAATCTAATTGAAAATGACTCTGGGGTCTATTACTGTGCCACCTGGGACGGGCCAAAAGTCCCGAGGCGATACCACTGGTTGGTTCAAGATATTTGCTG
>1748
GGAGTCAGTCCAGGGAAGTATTATACTTACGCAAGCACAAGGAACAACTTGAGATTGATACTGCAAAATCTAATTGAAAATGACTCTGGGGTCTATTACTGTGCCACCTGGGACGGGCCAAAAGTCCCGAGGCGATACCACTGGTTGGTTCAAGATATTTGCTG
>1749
GGAGTCAGTCCAGGGAAGTATTATACTTACGCAAGCACAAGGAACAACTTGAGATTGATACTGCAAAATCTAATTGAAAATGACTCTGGGGTCTATTACTGTGCCACCTGGGACGGGCCAAAAGTCCCGAGGCGATACCACTGGTTGGTTCAAGATATTTGCTG
>1750
GGAGTCAGTCCAGGGAAGTATTATACTTACGCAAGCACAAGGAACAACTTGAGATTGATACTGCAAAATCTAATTGAAAATGACTCTGGGGTCTATTACTGTGCCACCTGGGACGGGCCAAAAGTCCCGAGGCGATACCACTGGTTGGTTCAAGATATTTGCTG
>1751
GGAGTCAGTCCAGGGAAGTATTATACTTACGCAAGCACAAGGAACAACTTGAGATTGATACTGCAAAATCTAATTGAAAATGACTCTGGGGTCTATTACTGTGCCACCTGGGACGGGCCAAAAGTCCCGAGGCGATACCACTGGTTGGTTCAAGATATTTGCTG
>1752
GGAGTCAGTCCAGGGAAGTATTATACTTACGCAAGCACAAGGAACAACTTGAGATTGATACTGCAAAATCTAATTGAAAATGACTCTGGGGTCTATTACTGTGCCACCTGGGACGGGCCAAAAGTCCCGAGGCGATACCACTGGTTGGTTCAAGATATTTGCTG
>1753
GGAGTCAGTCCAGGGAAGTATTATACTTACGCAAGCACAAGGAACAACTTGAGATTGATACTGCAAAATCTAATTGAAAATGACTCTGGGGTCTATTACTGTGCCACCTGGGACGGGCCAAAAGTCCCGAGGCGATACCACTGGTTGGTTCAAGATATTTGCTG
>1754
GGAGTCAGTCCAGGGAAGTATTATACTTACGCAAGCACAAGGAACAACTTGAGATTGATACTGCAAAATCTAATTGAAAATGACTCTGGGGTCTATTACTGTGCCACCTGGGACGGGCCAAAAGTCCCGAGGCGATACCACTGGTTGGTTCAAGATATTTGCTG
>1755
GGAGTCAGTCCAGGGAAGTATTATACTTACGCAAGCACAAGGAACAACTTGAGATTGATACTGCAAAATCTAATTGAAAATGACTCTGGGGTCTATTACTGTGCCACCTGGGACGGGCCAAAAGTCCCGAGGCGATACCACTGGTTGGTTCAAGATATTTGCTG
>1756
GGAGTCAGTCCAGGGAAGTATTATACTTACGCAAGCACAAGGAACAACTTGAGATTGATACTGCAAAATCTAATTGAAAATGACTCTGGGGTCTATTACTGTGCCACCTGGGACGGGCCAAAAGTCCCGAGGCGATACCACTGGTTGGTTCAAGATATTTGCTG
>1757
GGAGTCAGTCCAGGGAAGTATTATACTTACGCAAGCACAAGGAACAACTTGAGATTGATACTGCAAAATCTAATTGAAAATGACTCTGGGGTCTATTACTGTGCCACCTGGGACGGGCCAAAAGTCCCGAGGCGATACCACTGGTTGGTTCAAGATATTTGCTG
>1758
GGAGTCAGTCCAGGGAAGTATTATACTTACGCAAGCACAAGGAACAACTTGAGATTGATACTGCAAAATCTAATTGAAAATGACTCTGGGGTCTATTACTGTGCCACCTGGGACGGGCCAAAAGTCCCGAGGCGATACCACTGGTTGGTTCAAGATATTTGCTG
>1759
GGAGTCAGTCCAGGGAAGTATTATACTTACGCAAGCACAAGGAACAACTTGAGATTGATACTGCAAAATCTAATTGAAAATGACTCTGGGGTCTATTACTGTGCCACCTGGGACGGGCCAAAAGTCCCGAGGCGATACCACTGGTTGGTTCAAGATATTTGCTG
>1760
GGAGTCAGTCCAGGGAAGTATTATACTTACGCAAGCACAAGGAACAACTTGAGATTGATACTGCAAAATCTAATTGAAAATGACTCTGGGGTCTATTACTGTGCCACCTGGGACGGGCCAAAAGTCCCGAGGCGATACCACTGGTTGGTTCAAGATATTTGCTG
>1761
GGAGTCAGTCCAGGGAAGTATTATACTTACGCAAGCACAAGGAACAACTTGAGATTGATACTGCAAAATCTAATTGAAAATGACTCTGGGGTCTATTACTGTGCCACCTGGGACGGGCCAAAAGTCCCGAGGCGATACCACTGGTTGGTTCAAGATATTTGCTG
>1762
GGAGTCAGTCCAGGGAAGTATTATACTTACGCAAGCACAAGGAACAACTTGAGATTGATACTGCAAAATCTAATTGAAAATGACTCTGGGGTCTATTACTGTGCCACCTGGGACGGGCCAAAAGTCCCGAGGCGATACCACTGGTTGGTTCAAGATATTTGCTG
>1763
GGAGTCAGTCCAGGGAAGTATTATACTTACGCAAGCACAAGGAACAACTTGAGATTGATACTGCAAAATCTAATTGAAAATGACTCTGGGGTCTATTACTGTGCCACCTGGGACGGGCCAAAAGTCCCGAGGCGATACCACTGGTTGGTTCAAGATATTTGCTG
>1764
GGAGTCAGTCCAGGGAAGTATTATACTTACGCAAGCACAAGGAACAACTTGAGATTGATACTGCAAAATCTAATTGAAAATGACTCTGGGGTCTATTACTGTGCCACCTGGGACGGGCCAAAAGTCCCGAGGCGATACCACTGGTTGGTTCAAGATATTTGCTG
>1765
GGAGTCAGTCCAGGGAAGTATTATACTTACGCAAGCACAAGGAACAACTTGAGATTGATACTGCAAAATCTAATTGAAAATGACTCTGGGGTCTATTACTGTGCCACCTGGGACGGGCCAAAAGTCCCGAGGCGATACCACTGGTTGGTTCAAGATATTTGCTG
>1766
GGAGTCAGTCCAGGGAAGTATTATACTTACGCAAGCACAAGGAACAACTTGAGATTGATACTGCAAAATCTAATTGAAAATGACTCTGGGGTCTATTACTGTGCCACCTGGGACGGGCCAAAAGTCCCGAGGCGATACCACTGGTTGGTTCAAGATATTTGCTG
>1767
GGAGTCAGTCCAGGGAAGTATTATACTTACGCAAGCACAAGGAACAACTTGAGATTGATACTGCAAAATCTAATTGAAAATGACTCTGGGGTCTATTACTGTGCCACCTGGGACGGGCCAAAAGTCCCGAGGCGATACCACTGGTTGGTTCAAGATATTTGCTG
>1768
GGAGTCAGTCCAGGGAAGTATTATACTTACGCAAGCACAAGGAACAACTTGAGATTGATACTGCAAAATCTAATTGAAAATGACTCTGGGGTCTATTACTGTGCCACCTGGGACGGGCCAAAAGTCCCGAGGCGATACCACTGGTTGGTTCAAGATATTTGCTG
>1769
GGAGTCAGTCCAGGGAAGTATTATACTTACGCAAGCACAAGGAACAACTTGAGATTGATACTGCAAAATCTAATTGAAAATGACTCTGGGGTCTATTACTGTGCCACCTGGGACGGGCCAAAAGTCCCGAGGCGATACCACTGGTTGGTTCAAGATATTTGCTG
>1770
GGAGTCAGTCCAGGGAAGTATTATACTTACGCAAGCACAAGGAACAACTTGAGATTGATACTGCAAAATCTAATTGAAAATGACTCTGGGGTCTATTACTGTGCCACCTGGGACGGGCCAAAAGTCCCGAGGCGATACCACTGGTTGGTTCAAGATATTTGCTG
>1771
GGAGTCAGTCCAGGGAAGTATTATACTTACGCAAGCACAAGGAACAACTTGAGATTGATACTGCAAAATCTAATTGAAAATGACTCTGGGGTCTATTACTGTGCCACCTGGGACGGGCCAAAAGTCCCGAGGCGATACCACTGGTTGGTTCAAGATATTTGCTG
>1772
GGAGTCAGTCCAGGGAAGTATTATACTTACGCAAGCACAAGGAACAACTTGAGATTGATACTGCAAAATCTAATTGAAAATGACTCTGGGGTCTATTACTGTGCCACCTGGGACGGGCCAAAAGTCCCGAGGCGATACCACTGGTTGGTTCAAGATATTTGCTG
>1773
GGAGTCAGTCCAGGGAAGTATTATACTTACGCAAGCACAAGGAACAACTTGAGATTGATACTGCAAAATCTAATTGAAAATGACTCTGGGGTCTATTACTGTGCCACCTGGGACGGGCCAAAAGTCCCGAGGCGATACCACTGGTTGGTTCAAGATATTTGCTG
>1774
GGAGTCAGTCCAGGGAAGTATTATACTTACGCAAGCACAAGGAACAACTTGAGATTGATACTGCAAAATCTAATTGAAAATGACTCTGGGGTCTATTACTGTGCCACCTGGGACGGGCCAAAAGTCCCGAGGCGATACCACTGGTTGGTTCAAGATATTTGCTG
>1775
GGAGTCAGTCCAGGGAAGTATTATACTTACGCAAGCACAAGGAACAACTTGAGATTGATACTGCAAAATCTAATTGAAAATGACTCTGGGGTCTATTACTGTGCCACCTGGGACGGGCCAAAAGTCCCGAGGCGATACCACTGGTTGGTTCAAGATATTTGCTG
>1776
GGAGTCAGTCCAGGGAAGTATTATACTTACGCAAGCACAAGGAACAACTTGAGATTGATACTGCAAAATCTAATTGAAAATGACTCTGGGGTCTATTACTGTGCCACCTGGGACGGGCCAAAAGTCCCGAGGCGATACCACTGGTTGGTTCAAGATATTTGCTG
>1777
GGAGTCAGTCCAGGGAAGTATTATACTTACGCAAGCACAAGGAACAACTTGAGATTGATACTGCAAAATCTAATTGAAAATGACTCTGGGGTCTATTACTGTGCCACCTGGGACGGGCCAAAAGTCCCGAGGCGATACCACTGGTTGGTTCAAGATATTTGCTG
>1778
GGAGTCAGTCCAGGGAAGTATTATACTTACGCAAGCACAAGGAACAACTTGAGATTGATACTGCAAAATCTAATTGAAAATGACTCTGGGGTCTATTACTGTGCCACCTGGGACGGGCCAAAAGTCCCGAGGCGATACCACTGGTTGGTTCAAGATATTTGCTG
>1779
GGAGTCAGTCCAGGGAAGTATTATACTTACGCAAGCACAAGGAACAACTTGAGATTGATACTGCAAAATCTAATTGAAAATGACTCTGGGGTCTATTACTGTGCCACCTGGGACGGGCCAAAAGTCCCGAGGCGATACCACTGGTTGGTTCAAGATATTTGCTG
>1780
GGAGTCAGTCCAGGGAAGTATTATACTTACGCAAGCACAAGGAACAACTTGAGATTGATACTGCAAAATCTAATTGAAAATGACTCTGGGGTCTATTACTGTGCCACCTGGGACGGGCCAAAAGTCCCGAGGCGATACCACTGGTTGGTTCAAGATATTTGCTG
>1781
GGAGTCAGTCCAGGGAAGTATTATACTTACGCAAGCACAAGGAACAACTTGAGATTGATACTGCAAAATCTAATTGAAAATGACTCTGGGGTCTATTACTGTGCCACCTGGGACGGGCCAAAAGTCCCGAGGCGATACCACTGGTTGGTTCAAGATATTTGCTG
>1782
GGAGTCAGTCCAGGGAAGTATTATACTTACGCAAGCACAAGGAACAACTTGAGATTGATACTGCAAAATCTAATTGAAAATGACTCTGGGGTCTATTACTGTGCCACCTGGGACGGGCCAAAAGTCCCGAGGCGATACCACTGGTTGGTTCAAGATATTTGCTG
>1783
GGAGTCAGTCCAGGGAAGTATTATACTTACGCAAGCACAAGGAACAACTTGAGATTGATACTGCAAAATCTAATTGAAAATGACTCTGGGGTCTATTACTGTGCCACCTGGGACGGGCCAAAAGTCCCGAGGCGATACCACTGGTTGGTTCAAGATATTTGCTG
>1784
GGAGTCAGTCCAGGGAAGTATTATACTTACGCAAGCACAAGGAACAACTTGAGATTGATACTGCAAAATCTAATTGAAAATGACTCTGGGGTCTATTACTGTGCCACCTGGGACGGGCCAAAAGTCCCGAGGCGATACCACTGGTTGGTTCAAGATATTTGCTG
>1785
GGAGTCAGTCCAGGGAAGTATTATACTTACGCAAGCACAAGGAACAACTTGAGATTGATACTGCAAAATCTAATTGAAAATGACTCTGGGGTCTATTACTGTGCCACCTGGGACGGGCCAAAAGTCCCGAGGCGATACCACTGGTTGGTTCAAGATATTTGCTG
>1786
GGAGTCAGTCCAGGGAAGTATTATACTTACGCAAGCACAAGGAACAACTTGAGATTGATACTGCAAAATCTAATTGAAAATGACTCTGGGGTCTATTACTGTGCCACCTGGGACGGGCCAAAAGTCCCGAGGCGATACCACTGGTTGGTTCAAGATATTTGCTG
>1787
GGAGTCAGTCCAGGGAAGTATTATACTTACGCAAGCACAAGGAACAACTTGAGATTGATACTGCAAAATCTAATTGAAAATGACTCTGGGGTCTATTACTGTGCCACCTGGGACGGGCCAAAAGTCCCGAGGCGATACCACTGGTTGGTTCAAGATATTTGCTG
>1788
GGAGTCAGTCCAGGGAAGTATTATACTTACGCAAGCACAAGGAACAACTTGAGATTGATACTGCAAAATCTAATTGAAAATGACTCTGGGGTCTATTACTGTGCCACCTGGGACGGGCCAAAAGTCCCGAGGCGATACCACTGGTTGGTTCAAGATATTTGCTG
>1789
GGAGTCAGTCCAGGGAAGTATTATACTTACGCAAGCACAAGGAACAACTTGAGATTGATACTGCAAAATCTAATTGAAAATGACTCTGGGGTCTATTACTGTGCCACCTGGGACGGGCCAAAAGTCCCGAGGCGATACCACTGGTTGGTTCAAGATATTTGCTG
>1790
GGAGTCAGTCCAGGGAAGTATTATACTTACGCAAGCACAAGGAACAACTTGAGATTGATACTGCAAAATCTAATTGAAAATGACTCTGGGGTCTATTACTGTGCCACCTGGGACGGGCCAAAAGTCCCGAGGCGATACCACTGGTTGGTTCAAGATATTTGCTG
>1791
GGAGTCAGTCCAGGGAAGTATTATACTTACGCAAGCACAAGGAACAACTTGAGATTGATACTGCAAAATCTAATTGAAAATGACTCTGGGGTCTATTACTGTGCCACCTGGGACGGGCCAAAAGTCCCGAGGCGATACCACTGGTTGGTTCAAGATATTTGCTG
>1792
GGAGTCAGTCCAGGGAAGTATTATACTTACGCAAGCACAAGGAACAACTTGAGATTGATACTGCAAAATCTAATTGAAAATGACTCTGGGGTCTATTACTGTGCCACCTGGGACGGGCCAAAAGTCCCGAGGCGATACCACTGGTTGGTTCAAGATATTTGCTG
>1793
GGAGTCAGTCCAGGGAAGTATTATACTTACGCAAGCACAAGGAACAACTTGAGATTGATACTGCAAAATCTAATTGAAAATGACTCTGGGGTCTATTACTGTGCCACCTGGGACGGGCCAAAAGTCCCGAGGCGATACCACTGGTTGGTTCAAGATATTTGCTG
>1794
GGAGTCAGTCCAGGGAAGTATTATACTTACGCAAGCACAAGGAACAACTTGAGATTGATACTGCAAAATCTAATTGAAAATGACTCTGGGGTCTATTACTGTGCCACCTGGGACGGGCCAAAAGTCCCGAGGCGATACCACTGGTTGGTTCAAGATATTTGCTG
>1795
GGAGTCAGTCCAGGGAAGTATTATACTTACGCAAGCACAAGGAACAACTTGAGATTGATACTGCAAAATCTAATTGAAAATGACTCTGGGGTCTATTACTGTGCCACCTGGGACGGGCCAAAAGTCCCGAGGCGATACCACTGGTTGGTTCAAGATATTTGCTG
>1796
GGAGTCAGTCCAGGGAAGTATTATACTTACGCAAGCACAAGGAACAACTTGAGATTGATACTGCAAAATCTAATTGAAAATGACTCTGGGGTCTATTACTGTGCCACCTGGGACGGGCCAAAAGTCCCGAGGCGATACCACTGGTTGGTTCAAGATATTTGCTG
>1797
GGAGTCAGTCCAGGGAAGTATTATACTTACGCAAGCACAAGGAACAACTTGAGATTGATACTGCAAAATCTAATTGAAAATGACTCTGGGGTCTATTACTGTGCCACCTGGGACGGGCCAAAAGTCCCGAGGCGATACCACTGGTTGGTTCAAGATATTTGCTG
>1798
GGAGTCAGTCCAGGGAAGTATTATACTTACGCAAGCACAAGGAACAACTTGAGATTGATACTGCAAAATCTAATTGAAAATGACTCTGGGGTCTATTACTGTGCCACCTGGGACGGGCCAAAAGTCCCGAGGCGATACCACTGGTTGGTTCAAGATATTTGCTG
>1799
GGAGTCAGTCCAGGGAAGTATTATACTTACGCAAGCACAAGGAACAACTTGAGATTGATACTGCAAAATCTAATTGAAAATGACTCTGGGGTCTATTACTGTGCCACCTGGGACGGGCCAAAAGTCCCGAGGCGATACCACTGGTTGGTTCAAGATATTTGCTG
>1800
GGAGTCAGTCCAGGGAAGTATTATACTTACGCAAGCACAAGGAACAACTTGAGATTGATACTGCAAAATCTAATTGAAAATGACTCTGGGGTCTATTACTGTGCCACCTGGGACGGGCCAAAAGTCCCGAGGCGATACCACTGGTTGGTTCAAGATATTTGCTG
>1801
GGAGTCAGTCCAGGGAAGTATTATACTTACGCAAGCACAAGGAACAACTTGAGATTGATACTGCAAAATCTAATTGAAAATGACTCTGGGGTCTATTACTGTGCCACCTGGGACGGGCCAAAAGTCCCGAGGCGATACCACTGGTTGGTTCAAGATATTTGCTG
>1802
GGAGTCAGTCCAGGGAAGTATTATACTTACGCAAGCACAAGGAACAACTTGAGATTGATACTGCAAAATCTAATTGAAAATGACTCTGGGGTCTATTACTGTGCCACCTGGGACGGGCCAAAAGTCCCGAGGCGATACCACTGGTTGGTTCAAGATATTTGCTG
>1803
GGAGTCAGTCCAGGGAAGTATTATACTTACGCAAGCACAAGGAACAACTTGAGATTGATACTGCAAAATCTAATTGAAAATGACTCTGGGGTCTATTACTGTGCCACCTGGGACGGGCCAAAAGTCCCGAGGCGATACCACTGGTTGGTTCAAGATATTTGCTG
>1804
GGAGTCAGTCCAGGGAAGTATTATACTTACGCAAGCACAAGGAACAACTTGAGATTGATACTGCAAAATCTAATTGAAAATGACTCTGGGGTCTATTACTGTGCCACCTGGGACGGGCCAAAAGTCCCGAGGCGATACCACTGGTTGGTTCAAGATATTTGCTG
>1805
GGAGTCAGTCCAGGGAAGTATTATACTTACGCAAGCACAAGGAACAACTTGAGATTGATACTGCAAAATCTAATTGAAAATGACTCTGGGGTCTATTACTGTGCCACCTGGGACGGGCCAAAAGTCCCGAGGCGATACCACTGGTTGGTTCAAGATATTTGCTG
>1806
GGAGTCAGTCCAGGGAAGTATTATACTTACGCAAGCACAAGGAACAACTTGAGATTGATACTGCAAAATCTAATTGAAAATGACTCTGGGGTCTATTACTGTGCCACCTGGGACGGGCCAAAAGTCCCGAGGCGATACCACTGGTTGGTTCAAGATATTTGCTG
>1807
GGAGTCAGTCCAGGGAAGTATTATACTTACGCAAGCACAAGGAACAACTTGAGATTGATACTGCAAAATCTAATTGAAAATGACTCTGGGGTCTATTACTGTGCCACCTGGGACGGGCCAAAAGTCCCGAGGCGATACCACTGGTTGGTTCAAGATATTTGCTG
>1808
GGAGTCAGTCCAGGGAAGTATTATACTTACGCAAGCACAAGGAACAACTTGAGATTGATACTGCAAAATCTAATTGAAAATGACTCTGGGGTCTATTACTGTGCCACCTGGGACGGGCCAAAAGTCCCGAGGCGATACCACTGGTTGGTTCAAGATATTTGCTG
>1809
GGAGTCAGTCCAGGGAAGTATTATACTTACGCAAGCACAAGGAACAACTTGAGATTGATACTGCAAAATCTAATTGAAAATGACTCTGGGGTCTATTACTGTGCCACCTGGGACGGGCCAAAAGTCCCGAGGCGATACCACTGGTTGGTTCAAGATATTTGCTG
>1810
GGAGTCAGTCCAGGGAAGTATTATACTTACGCAAGCACAAGGAACAACTTGAGATTGATACTGCAAAATCTAATTGAAAATGACTCTGGGGTCTATTACTGTGCCACCTGGGACGGGCCAAAAGTCCCGAGGCGATACCACTGGTTGGTTCAAGATATTTGCTG
>1811
GGAGTCAGTCCAGGGAAGTATTATACTTACGCAAGCACAAGGAACAACTTGAGATTGATACTGCAAAATCTAATTGAAAATGACTCTGGGGTCTATTACTGTGCCACCTGGGACGGGCCAAAAGTCCCGAGGCGATACCACTGGTTGGTTCAAGATATTTGCTG
>1812
GGAGTCAGTCCAGGGAAGTATTATACTTACGCAAGCACAAGGAACAACTTGAGATTGATACTGCAAAATCTAATTGAAAATGACTCTGGGGTCTATTACTGTGCCACCTGGGACGGGCCAAAAGTCCCGAGGCGATACCACTGGTTGGTTCAAGATATTTGCTG
>1813
GGAGTCAGTCCAGGGAAGTATTATACTTACGCAAGCACAAGGAACAACTTGAGATTGATACTGCAAAATCTAATTGAAAATGACTCTGGGGTCTATTACTGTGCCACCTGGGACGGGCCAAAAGTCCCGAGGCGATACCACTGGTTGGTTCAAGATATTTGCTG
>1814
GGAGTCAGTCCAGGGAAGTATTATACTTACGCAAGCACAAGGAACAACTTGAGATTGATACTGCAAAATCTAATTGAAAATGACTCTGGGGTCTATTACTGTGCCACCTGGGACGGGCCAAAAGTCCCGAGGCGATACCACTGGTTGGTTCAAGATATTTGCTG
>1815
GGAGTCAGTCCAGGGAAGTATTATACTTACGCAAGCACAAGGAACAACTTGAGATTGATACTGCAAAATCTAATTGAAAATGACTCTGGGGTCTATTACTGTGCCACCTGGGACGGGCCAAAAGTCCCGAGGCGATACCACTGGTTGGTTCAAGATATTTGCTG
>1816
GGAGTCAGTCCAGGGAAGTATTATACTTACGCAAGCACAAGGAACAACTTGAGATTGATACTGCAAAATCTAATTGAAAATGACTCTGGGGTCTATTACTGTGCCACCTGGGACGGGCCAAAAGTCCCGAGGCGATACCACTGGTTGGTTCAAGATATTTGCTG
>1817
GGAGTCAGTCCAGGGAAGTATTATACTTACGCAAGCACAAGGAACAACTTGAGATTGATACTGCAAAATCTAATTGAAAATGACTCTGGGGTCTATTACTGTGCCACCTGGGACGGGCCAAAAGTCCCGAGGCGATACCACTGGTTGGTTCAAGATATTTGCTG
>1818
GGAGTCAGTCCAGGGAAGTATTATACTTACGCAAGCACAAGGAACAACTTGAGATTGATACTGCAAAATCTAATTGAAAATGACTCTGGGGTCTATTACTGTGCCACCTGGGACGGGCCAAAAGTCCCGAGGCGATACCACTGGTTGGTTCAAGATATTTGCTG
>1819
GGAGTCAGTCCAGGGAAGTATTATACTTACGCAAGCACAAGGAACAACTTGAGATTGATACTGCAAAATCTAATTGAAAATGACTCTGGGGTCTATTACTGTGCCACCTGGGACGGGCCAAAAGTCCCGAGGCGATACCACTGGTTGGTTCAAGATATTTGCTG
>1820
GGAGTCAGTCCAGGGAAGTATTATACTTACGCAAGCACAAGGAACAACTTGAGATTGATACTGCAAAATCTAATTGAAAATGACTCTGGGGTCTATTACTGTGCCACCTGGGACGGGCCAAAAGTCCCGAGGCGATACCACTGGTTGGTTCAAGATATTTGCTG
>1821
GGAGTCAGTCCAGGGAAGTATTATACTTACGCAAGCACAAGGAACAACTTGAGATTGATACTGCAAAATCTAATTGAAAATGACTCTGGGGTCTATTACTGTGCCACCTGGGACGGGCCAAAAGTCCCGAGGCGATACCACTGGTTGGTTCAAGATATTTGCTG
>1822
GGAGTCAGTCCAGGGAAGTATTATACTTACGCAAGCACAAGGAACAACTTGAGATTGATACTGCAAAATCTAATTGAAAATGACTCTGGGGTCTATTACTGTGCCACCTGGGACGGGCCAAAAGTCCCGAGGCGATACCACTGGTTGGTTCAAGATATTTGCTG
>1823
GGAGTCAGTCCAGGGAAGTATTATACTTACGCAAGCACAAGGAACAACTTGAGATTGATACTGCAAAATCTAATTGAAAATGACTCTGGGGTCTATTACTGTGCCACCTGGGACGGGCCAAAAGTCCCGAGGCGATACCACTGGTTGGTTCAAGATATTTGCTG
>1824
GGAGTCAGTCCAGGGAAGTATTATACTTACGCAAGCACAAGGAACAACTTGAGATTGATACTGCAAAATCTAATTGAAAATGACTCTGGGGTCTATTACTGTGCCACCTGGGACGGGCCAAAAGTCCCGAGGCGATACCACTGGTTGGTTCAAGATATTTGCTG
>1825
GGAGTCAGTCCAGGGAAGTATTATACTTACGCAAGCACAAGGAACAACTTGAGATTGATACTGCAAAATCTAATTGAAAATGACTCTGGGGTCTATTACTGTGCCACCTGGGACGGGCCAAAAGTCCCGAGGCGATACCACTGGTTGGTTCAAGATATTTGCTG
>1826
GGAGTCAGTCCAGGGAAGTATTATACTTACGCAAGCACAAGGAACAACTTGAGATTGATACTGCAAAATCTAATTGAAAATGACTCTGGGGTCTATTACTGTGCCACCTGGGACGGGCCAAAAGTCCCGAGGCGATACCACTGGTTGGTTCAAGATATTTGCTG
>1827
GGAGTCAGTCCAGGGAAGTATTATACTTACGCAAGCACAAGGAACAACTTGAGATTGATACTGCAAAATCTAATTGAAAATGACTCTGGGGTCTATTACTGTGCCACCTGGGACGGGCCAAAAGTCCCGAGGCGATACCACTGGTTGGTTCAAGATATTTGCTG
>1828
GGAGTCAGTCCAGGGAAGTATTATACTTACGCAAGCACAAGGAACAACTTGAGATTGATACTGCAAAATCTAATTGAAAATGACTCTGGGGTCTATTACTGTGCCACCTGGGACGGGCCAAAAGTCCCGAGGCGATACCACTGGTTGGTTCAAGATATTTGCTG
>1829
GGAGTCAGTCCAGGGAAGTATTATACTTACGCAAGCACAAGGAACAACTTGAGATTGATACTGCAAAATCTAATTGAAAATGACTCTGGGGTCTATTACTGTGCCACCTGGGACGGGCCAAAAGTCCCGAGGCGATACCACTGGTTGGTTCAAGATATTTGCTG
>1830
GGAGTCAGTCCAGGGAAGTATTATACTTACGCAAGCACAAGGAACAACTTGAGATTGATACTGCAAAATCTAATTGAAAATGACTCTGGGGTCTATTACTGTGCCACCTGGGACGGGCCAAAAGTCCCGAGGCGATACCACTGGTTGGTTCAAGATATTTGCTG
>1831
GGAGTCAGTCCAGGGAAGTATTATACTTACGCAAGCACAAGGAACAACTTGAGATTGATACTGCAAAATCTAATTGAAAATGACTCTGGGGTCTATTACTGTGCCACCTGGGACGGGCCAAAAGTCCCGAGGCGATACCACTGGTTGGTTCAAGATATTTGCTG
>1832
GGAGTCAGTCCAGGGAAGTATTATACTTACGCAAGCACAAGGAACAACTTGAGATTGATACTGCAAAATCTAATTGAAAATGACTCTGGGGTCTATTACTGTGCCACCTGGGACGGGCCAAAAGTCCCGAGGCGATACCACTGGTTGGTTCAAGATATTTGCTG
>1833
GGAGTCAGTCCAGGGAAGTATTATACTTACGCAAGCACAAGGAACAACTTGAGATTGATACTGCAAAATCTAATTGAAAATGACTCTGGGGTCTATTACTGTGCCACCTGGGACGGGCCAAAAGTCCCGAGGCGATACCACTGGTTGGTTCAAGATATTTGCTG
>1834
GGAGTCAGTCCAGGGAAGTATTATACTTACGCAAGCACAAGGAACAACTTGAGATTGATACTGCAAAATCTAATTGAAAATGACTCTGGGGTCTATTACTGTGCCACCTGGGACGGGCCAAAAGTCCCGAGGCGATACCACTGGTTGGTTCAAGATATTTGCTG
>1835
GGAGTCAGTCCAGGGAAGTATTATACTTACGCAAGCACAAGGAACAACTTGAGATTGATACTGCAAAATCTAATTGAAAATGACTCTGGGGTCTATTACTGTGCCACCTGGGACGGGCCAAAAGTCCCGAGGCGATACCACTGGTTGGTTCAAGATATTTGCTG
>1836
GGAGTCAGTCCAGGGAAGTATTATACTTACGCAAGCACAAGGAACAACTTGAGATTGATACTGCAAAATCTAATTGAAAATGACTCTGGGGTCTATTACTGTGCCACCTGGGACGGGCCAAAAGTCCCGAGGCGATACCACTGGTTGGTTCAAGATATTTGCTG
>1837
GGAGTCAGTCCAGGGAAGTATTATACTTACGCAAGCACAAGGAACAACTTGAGATTGATACTGCAAAATCTAATTGAAAATGACTCTGGGGTCTATTACTGTGCCACCTGGGACGGGCCAAAAGTCCCGAGGCGATACCACTGGTTGGTTCAAGATATTTGCTG
>1838
GGAGTCAGTCCAGGGAAGTATTATACTTACGCAAGCACAAGGAACAACTTGAGATTGATACTGCAAAATCTAATTGAAAATGACTCTGGGGTCTATTACTGTGCCACCTGGGACGGGCCAAAAGTCCCGAGGCGATACCACTGGTTGGTTCAAGATATTTGCTG
>1839
GGAGTCAGTCCAGGGAAGTATTATACTTACGCAAGCACAAGGAACAACTTGAGATTGATACTGCAAAATCTAATTGAAAATGACTCTGGGGTCTATTACTGTGCCACCTGGGACGGGCCAAAAGTCCCGAGGCGATACCACTGGTTGGTTCAAGATATTTGCTG
>1840
GGAGTCAGTCCAGGGAAGTATTATACTTACGCAAGCACAAGGAACAACTTGAGATTGATACTGCAAAATCTAATTGAAAATGACTCTGGGGTCTATTACTGTGCCACCTGGGACGGGCCAAAAGTCCCGAGGCGATACCACTGGTTGGTTCAAGATATTTGCTG
>1841
GGAGTCAGTCCAGGGAAGTATTATACTTACGCAAGCACAAGGAACAACTTGAGATTGATACTGCAAAATCTAATTGAAAATGACTCTGGGGTCTATTACTGTGCCACCTGGGACGGGCCAAAAGTCCCGAGGCGATACCACTGGTTGGTTCAAGATATTTGCTG
>1842
GGAGTCAGTCCAGGGAAGTATTATACTTACGCAAGCACAAGGAACAACTTGAGATTGATACTGCAAAATCTAATTGAAAATGACTCTGGGGTCTATTACTGTGCCACCTGGGACGGGCCAAAAGTCCCGAGGCGATACCACTGGTTGGTTCAAGATATTTGCTG
>1843
GGAGTCAGTCCAGGGAAGTATTATACTTACGCAAGCACAAGGAACAACTTGAGATTGATACTGCAAAATCTAATTGAAAATGACTCTGGGGTCTATTACTGTGCCACCTGGGACGGGCCAAAAGTCCCGAGGCGATACCACTGGTTGGTTCAAGATATTTGCTG
>1844
GGAGTCAGTCCAGGGAAGTATTATACTTACGCAAGCACAAGGAACAACTTGAGATTGATACTGCAAAATCTAATTGAAAATGACTCTGGGGTCTATTACTGTGCCACCTGGGACGGGCCAAAAGTCCCGAGGCGATACCACTGGTTGGTTCAAGATATTTGCTG
>1845
GGAGTCAGTCCAGGGAAGTATTATACTTACGCAAGCACAAGGAACAACTTGAGATTGATACTGCAAAATCTAATTGAAAATGACTCTGGGGTCTATTACTGTGCCACCTGGGACGGGCCAAAAGTCCCGAGGCGATACCACTGGTTGGTTCAAGATATTTGCTG
>1846
GGAGTCAGTCCAGGGAAGTATTATACTTACGCAAGCACAAGGAACAACTTGAGATTGATACTGCAAAATCTAATTGAAAATGACTCTGGGGTCTATTACTGTGCCACCTGGGACGGGCCAAAAGTCCCGAGGCGATACCACTGGTTGGTTCAAGATATTTGCTG
>1847
GGAGTCAGTCCAGGGAAGTATTATACTTACGCAAGCACAAGGAACAACTTGAGATTGATACTGCAAAATCTAATTGAAAATGACTCTGGGGTCTATTACTGTGCCACCTGGGACGGGCCAAAAGTCCCGAGGCGATACCACTGGTTGGTTCAAGATATTTGCTG
>1848
GGAGTCAGTCCAGGGAAGTATTATACTTACGCAAGCACAAGGAACAACTTGAGATTGATACTGCAAAATCTAATTGAAAATGACTCTGGGGTCTATTACTGTGCCACCTGGGACGGGCCAAAAGTCCCGAGGCGATACCACTGGTTGGTTCAAGATATTTGCTG
>1849
GGAGTCAGTCCAGGGAAGTATTATACTTACGCAAGCACAAGGAACAACTTGAGATTGATACTGCAAAATCTAATTGAAAATGACTCTGGGGTCTATTACTGTGCCACCTGGGACGGGCCAAAAGTCCCGAGGCGATACCACTGGTTGGTTCAAGATATTTGCTG
>1850
GGAGTCAGTCCAGGGAAGTATTATACTTACGCAAGCACAAGGAACAACTTGAGATTGATACTGCAAAATCTAATTGAAAATGACTCTGGGGTCTATTACTGTGCCACCTGGGACGGGCCAAAAGTCCCGAGGCGATACCACTGGTTGGTTCAAGATATTTGCTG
>1851
GGAGTCAGTCCAGGGAAGTATTATACTTACGCAAGCACAAGGAACAACTTGAGATTGATACTGCAAAATCTAATTGAAAATGACTCTGGGGTCTATTACTGTGCCACCTGGGACGGGCCAAAAGTCCCGAGGCGATACCACTGGTTGGTTCAAGATATTTGCTG
>1852
GGAGTCAGTCCAGGGAAGTATTATACTTACGCAAGCACAAGGAACAACTTGAGATTGATACTGCAAAATCTAATTGAAAATGACTCTGGGGTCTATTACTGTGCCACCTGGGACGGGCCAAAAGTCCCGAGGCGATACCACTGGTTGGTTCAAGATATTTGCTG
>1853
GGAGTCAGTCCAGGGAAGTATTATACTTACGCAAGCACAAGGAACAACTTGAGATTGATACTGCAAAATCTAATTGAAAATGACTCTGGGGTCTATTACTGTGCCACCTGGGACGGGCCAAAAGTCCCGAGGCGATACCACTGGTTGGTTCAAGATATTTGCTG
>1854
GGAGTCAGTCCAGGGAAGTATTATACTTACGCAAGCACAAGGAACAACTTGAGATTGATACTGCAAAATCTAATTGAAAATGACTCTGGGGTCTATTACTGTGCCACCTGGGACGGGCCAAAAGTCCCGAGGCGATACCACTGGTTGGTTCAAGATATTTGCTG
>1855
GGAGTCAGTCCAGGGAAGTATTATACTTACGCAAGCACAAGGAACAACTTGAGATTGATACTGCAAAATCTAATTGAAAATGACTCTGGGGTCTATTACTGTGCCACCTGGGACGGGCCAAAAGTCCCGAGGCGATACCACTGGTTGGTTCAAGATATTTGCTG
>1856
GGAGTCAGTCCAGGGAAGTATTATACTTACGCAAGCACAAGGAACAACTTGAGATTGATACTGCAAAATCTAATTGAAAATGACTCTGGGGTCTATTACTGTGCCACCTGGGACGGGCCAAAAGTCCCGAGGCGATACCACTGGTTGGTTCAAGATATTTGCTG
>1857
GGAGTCAGTCCAGGGAAGTATTATACTTACGCAAGCACAAGGAACAACTTGAGATTGATACTGCAAAATCTAATTGAAAATGACTCTGGGGTCTATTACTGTGCCACCTGGGACGGGCCAAAAGTCCCGAGGCGATACCACTGGTTGGTTCAAGATATTTGCTG
>1858
GGAGTCAGTCCAGGGAAGTATTATACTTACGCAAGCACAAGGAACAACTTGAGATTGATACTGCAAAATCTAATTGAAAATGACTCTGGGGTCTATTACTGTGCCACCTGGGACGGGCCAAAAGTCCCGAGGCGATACCACTGGTTGGTTCAAGATATTTGCTG
>1859
GGAGTCAGTCCAGGGAAGTATTATACTTACGCAAGCACAAGGAACAACTTGAGATTGATACTGCAAAATCTAATTGAAAATGACTCTGGGGTCTATTACTGTGCCACCTGGGACGGGCCAAAAGTCCCGAGGCGATACCACTGGTTGGTTCAAGATATTTGCTG
>1860
GGAGTCAGTCCAGGGAAGTATTATACTTACGCAAGCACAAGGAACAACTTGAGATTGATACTGCAAAATCTAATTGAAAATGACTCTGGGGTCTATTACTGTGCCACCTGGGACGGGCCAAAAGTCCCGAGGCGATACCACTGGTTGGTTCAAGATATTTGCTG
>1861
GGAGTCAGTCCAGGGAAGTATTATACTTACGCAAGCACAAGGAACAACTTGAGATTGATACTGCAAAATCTAATTGAAAATGACTCTGGGGTCTATTACTGTGCCACCTGGGACGGGCCAAAAGTCCCGAGGCGATACCACTGGTTGGTTCAAGATATTTGCTG
>1862
GGAGTCAGTCCAGGGAAGTATTATACTTACGCAAGCACAAGGAACAACTTGAGATTGATACTGCAAAATCTAATTGAAAATGACTCTGGGGTCTATTACTGTGCCACCTGGGACGGGCCAAAAGTCCCGAGGCGATACCACTGGTTGGTTCAAGATATTTGCTG
>1863
GGAGTCAGTCCAGGGAAGTATTATACTTACGCAAGCACAAGGAACAACTTGAGATTGATACTGCAAAATCTAATTGAAAATGACTCTGGGGTCTATTACTGTGCCACCTGGGACGGGCCAAAAGTCCCGAGGCGATACCACTGGTTGGTTCAAGATATTTGCTG
>1864
GGAGTCAGTCCAGGGAAGTATTATACTTACGCAAGCACAAGGAACAACTTGAGATTGATACTGCAAAATCTAATTGAAAATGACTCTGGGGTCTATTACTGTGCCACCTGGGACGGGCCAAAAGTCCCGAGGCGATACCACTGGTTGGTTCAAGATATTTGCTG
>1865
GGAGTCAGTCCAGGGAAGTATTATACTTACGCAAGCACAAGGAACAACTTGAGATTGATACTGCAAAATCTAATTGAAAATGACTCTGGGGTCTATTACTGTGCCACCTGGGACGGGCCAAAAGTCCCGAGGCGATACCACTGGTTGGTTCAAGATATTTGCTG
>1866
GGAGTCAGTCCAGGGAAGTATTATACTTACGCAAGCACAAGGAACAACTTGAGATTGATACTGCAAAATCTAATTGAAAATGACTCTGGGGTCTATTACTGTGCCACCTGGGACGGGCCAAAAGTCCCGAGGCGATACCACTGGTTGGTTCAAGATATTTGCTG
>1867
GGAGTCAGTCCAGGGAAGTATTATACTTACGCAAGCACAAGGAACAACTTGAGATTGATACTGCAAAATCTAATTGAAAATGACTCTGGGGTCTATTACTGTGCCACCTGGGACGGGCCAAAAGTCCCGAGGCGATACCACTGGTTGGTTCAAGATATTTGCTG
>1868
GGAGTCAGTCCAGGGAAGTATTATACTTACGCAAGCACAAGGAACAACTTGAGATTGATACTGCAAAATCTAATTGAAAATGACTCTGGGGTCTATTACTGTGCCACCTGGGACGGGCCAAAAGTCCCGAGGCGATACCACTGGTTGGTTCAAGATATTTGCTG
>1869
GGAGTCAGTCCAGGGAAGTATTATACTTACGCAAGCACAAGGAACAACTTGAGATTGATACTGCAAAATCTAATTGAAAATGACTCTGGGGTCTATTACTGTGCCACCTGGGACGGGCCAAAAGTCCCGAGGCGATACCACTGGTTGGTTCAAGATATTTGCTG
>1870
GGAGTCAGTCCAGGGAAGTATTATACTTACGCAAGCACAAGGAACAACTTGAGATTGATACTGCAAAATCTAATTGAAAATGACTCTGGGGTCTATTACTGTGCCACCTGGGACGGGCCAAAAGTCCCGAGGCGATACCACTGGTTGGTTCAAGATATTTGCTG
>1871
GGAGTCAGTCCAGGGAAGTATTATACTTACGCAAGCACAAGGAACAACTTGAGATTGATACTGCAAAATCTAATTGAAAATGACTCTGGGGTCTATTACTGTGCCACCTGGGACGGGCCAAAAGTCCCGAGGCGATACCACTGGTTGGTTCAAGATATTTGCTG
>1872
GGAGTCAGTCCAGGGAAGTATTATACTTACGCAAGCACAAGGAACAACTTGAGATTGATACTGCAAAATCTAATTGAAAATGACTCTGGGGTCTATTACTGTGCCACCTGGGACGGGCCAAAAGTCCCGAGGCGATACCACTGGTTGGTTCAAGATATTTGCTG
>1873
GGAGTCAGTCCAGGGAAGTATTATACTTACGCAAGCACAAGGAACAACTTGAGATTGATACTGCAAAATCTAATTGAAAATGACTCTGGGGTCTATTACTGTGCCACCTGGGACGGGCCAAAAGTCCCGAGGCGATACCACTGGTTGGTTCAAGATATTTGCTG
>1874
GGAGTCAGTCCAGGGAAGTATTATACTTACGCAAGCACAAGGAACAACTTGAGATTGATACTGCAAAATCTAATTGAAAATGACTCTGGGGTCTATTACTGTGCCACCTGGGACGGGCCAAAAGTCCCGAGGCGATACCACTGGTTGGTTCAAGATATTTGCTG
>1875
GGAGTCAGTCCAGGGAAGTATTATACTTACGCAAGCACAAGGAACAACTTGAGATTGATACTGCAAAATCTAATTGAAAATGACTCTGGGGTCTATTACTGTGCCACCTGGGACGGGCCAAAAGTCCCGAGGCGATACCACTGGTTGGTTCAAGATATTTGCTG
>1876
GGAGTCAGTCCAGGGAAGTATTATACTTACGCAAGCACAAGGAACAACTTGAGATTGATACTGCAAAATCTAATTGAAAATGACTCTGGGGTCTATTACTGTGCCACCTGGGACGGGCCAAAAGTCCCGAGGCGATACCACTGGTTGGTTCAAGATATTTGCTG
>1877
GGAGTCAGTCCAGGGAAGTATTATACTTACGCAAGCACAAGGAACAACTTGAGATTGATACTGCAAAATCTAATTGAAAATGACTCTGGGGTCTATTACTGTGCCACCTGGGACGGGCCAAAAGTCCCGAGGCGATACCACTGGTTGGTTCAAGATATTTGCTG
>1878
GGAGTCAGTCCAGGGAAGTATTATACTTACGCAAGCACAAGGAACAACTTGAGATTGATACTGCAAAATCTAATTGAAAATGACTCTGGGGTCTATTACTGTGCCACCTGGGACGGGCCAAAAGTCCCGAGGCGATACCACTGGTTGGTTCAAGATATTTGCTG
>1879
GGAGTCAGTCCAGGGAAGTATTATACTTACGCAAGCACAAGGAACAACTTGAGATTGATACTGCAAAATCTAATTGAAAATGACTCTGGGGTCTATTACTGTGCCACCTGGGACGGGCCAAAAGTCCCGAGGCGATACCACTGGTTGGTTCAAGATATTTGCTG
>1880
GGAGTCAGTCCAGGGAAGTATTATACTTACGCAAGCACAAGGAACAACTTGAGATTGATACTGCAAAATCTAATTGAAAATGACTCTGGGGTCTATTACTGTGCCACCTGGGACGGGCCAAAAGTCCCGAGGCGATACCACTGGTTGGTTCAAGATATTTGCTG
>1881
GGAGTCAGTCCAGGGAAGTATTATACTTACGCAAGCACAAGGAACAACTTGAGATTGATACTGCAAAATCTAATTGAAAATGACTCTGGGGTCTATTACTGTGCCACCTGGGACGGGCCAAAAGTCCCGAGGCGATACCACTGGTTGGTTCAAGATATTTGCTG
>1882
GGAGTCAGTCCAGGGAAGTATTATACTTACGCAAGCACAAGGAACAACTTGAGATTGATACTGCAAAATCTAATTGAAAATGACTCTGGGGTCTATTACTGTGCCACCTGGGACGGGCCAAAAGTCCCGAGGCGATACCACTGGTTGGTTCAAGATATTTGCTG
>1883
GGAGTCAGTCCAGGGAAGTATTATACTTACGCAAGCACAAGGAACAACTTGAGATTGATACTGCAAAATCTAATTGAAAATGACTCTGGGGTCTATTACTGTGCCACCTGGGACGGGCCAAAAGTCCCGAGGCGATACCACTGGTTGGTTCAAGATATTTGCTG
>1884
GGAGTCAGTCCAGGGAAGTATTATACTTACGCAAGCACAAGGAACAACTTGAGATTGATACTGCAAAATCTAATTGAAAATGACTCTGGGGTCTATTACTGTGCCACCTGGGACGGGCCAAAAGTCCCGAGGCGATACCACTGGTTGGTTCAAGATATTTGCTG
>1885
GGAGTCAGTCCAGGGAAGTATTATACTTACGCAAGCACAAGGAACAACTTGAGATTGATACTGCAAAATCTAATTGAAAATGACTCTGGGGTCTATTACTGTGCCACCTGGGACGGGCCAAAAGTCCCGAGGCGATACCACTGGTTGGTTCAAGATATTTGCTG
>1886
GGAGTCAGTCCAGGGAAGTATTATACTTACGCAAGCACAAGGAACAACTTGAGATTGATACTGCAAAATCTAATTGAAAATGACTCTGGGGTCTATTACTGTGCCACCTGGGACGGGCCAAAAGTCCCGAGGCGATACCACTGGTTGGTTCAAGATATTTGCTG
>1887
GGAGTCAGTCCAGGGAAGTATTATACTTACGCAAGCACAAGGAACAACTTGAGATTGATACTGCAAAATCTAATTGAAAATGACTCTGGGGTCTATTACTGTGCCACCTGGGACGGGCCAAAAGTCCCGAGGCGATACCACTGGTTGGTTCAAGATATTTGCTG
>1888
GGAGTCAGTCCAGGGAAGTATTATACTTACGCAAGCACAAGGAACAACTTGAGATTGATACTGCAAAATCTAATTGAAAATGACTCTGGGGTCTATTACTGTGCCACCTGGGACGGGCCAAAAGTCCCGAGGCGATACCACTGGTTGGTTCAAGATATTTGCTG
>1889
GGAGTCAGTCCAGGGAAGTATTATACTTACGCAAGCACAAGGAACAACTTGAGATTGATACTGCAAAATCTAATTGAAAATGACTCTGGGGTCTATTACTGTGCCACCTGGGACGGGCCAAAAGTCCCGAGGCGATACCACTGGTTGGTTCAAGATATTTGCTG
>1890
GGAGTCAGTCCAGGGAAGTATTATACTTACGCAAGCACAAGGAACAACTTGAGATTGATACTGCAAAATCTAATTGAAAATGACTCTGGGGTCTATTACTGTGCCACCTGGGACGGGCCAAAAGTCCCGAGGCGATACCACTGGTTGGTTCAAGATATTTGCTG
>1891
GGAGTCAGTCCAGGGAAGTATTATACTTACGCAAGCACAAGGAACAACTTGAGATTGATACTGCAAAATCTAATTGAAAATGACTCTGGGGTCTATTACTGTGCCACCTGGGACGGGCCAAAAGTCCCGAGGCGATACCACTGGTTGGTTCAAGATATTTGCTG
>1892
GGAGTCAGTCCAGGGAAGTATTATACTTACGCAAGCACAAGGAACAACTTGAGATTGATACTGCAAAATCTAATTGAAAATGACTCTGGGGTCTATTACTGTGCCACCTGGGACGGGCCAAAAGTCCCGAGGCGATACCACTGGTTGGTTCAAGATATTTGCTG
>1893
GGAGTCAGTCCAGGGAAGTATTATACTTACGCAAGCACAAGGAACAACTTGAGATTGATACTGCAAAATCTAATTGAAAATGACTCTGGGGTCTATTACTGTGCCACCTGGGACGGGCCAAAAGTCCCGAGGCGATACCACTGGTTGGTTCAAGATATTTGCTG
>1894
GGAGTCAGTCCAGGGAAGTATTATACTTACGCAAGCACAAGGAACAACTTGAGATTGATACTGCAAAATCTAATTGAAAATGACTCTGGGGTCTATTACTGTGCCACCTGGGACGGGCCAAAAGTCCCGAGGCGATACCACTGGTTGGTTCAAGATATTTGCTG
>1895
GGAGTCAGTCCAGGGAAGTATTATACTTACGCAAGCACAAGGAACAACTTGAGATTGATACTGCAAAATCTAATTGAAAATGACTCTGGGGTCTATTACTGTGCCACCTGGGACGGGCCAAAAGTCCCGAGGCGATACCACTGGTTGGTTCAAGATATTTGCTG
>1896
GGAGTCAGTCCAGGGAAGTATTATACTTACGCAAGCACAAGGAACAACTTGAGATTGATACTGCAAAATCTAATTGAAAATGACTCTGGGGTCTATTACTGTGCCACCTGGGACGGGCCAAAAGTCCCGAGGCGATACCACTGGTTGGTTCAAGATATTTGCTG
>1897
GGAGTCAGTCCAGGGAAGTATTATACTTACGCAAGCACAAGGAACAACTTGAGATTGATACTGCAAAATCTAATTGAAAATGACTCTGGGGTCTATTACTGTGCCACCTGGGACGGGCCAAAAGTCCCGAGGCGATACCACTGGTTGGTTCAAGATATTTGCTG
>1898
GGAGTCAGTCCAGGGAAGTATTATACTTACGCAAGCACAAGGAACAACTTGAGATTGATACTGCAAAATCTAATTGAAAATGACTCTGGGGTCTATTACTGTGCCACCTGGGACGGGCCAAAAGTCCCGAGGCGATACCACTGGTTGGTTCAAGATATTTGCTG
>1899
GGAGTCAGTCCAGGGAAGTATTATACTTACGCAAGCACAAGGAACAACTTGAGATTGATACTGCAAAATCTAATTGAAAATGACTCTGGGGTCTATTACTGTGCCACCTGGGACGGGCCAAAAGTCCCGAGGCGATACCACTGGTTGGTTCAAGATATTTGCTG
>1900
GGAGTCAGTCCAGGGAAGTATTATACTTACGCAAGCACAAGGAACAACTTGAGATTGATACTGCAAAATCTAATTGAAAATGACTCTGGGGTCTATTACTGTGCCACCTGGGACGGGCCAAAAGTCCCGAGGCGATACCACTGGTTGGTTCAAGATATTTGCTG
>1901
GGAGTCAGTCCAGGGAAGTATTATACTTACGCAAGCACAAGGAACAACTTGAGATTGATACTGCAAAATCTAATTGAAAATGACTCTGGGGTCTATTACTGTGCCACCTGGGACGGGCCAAAAGTCCCGAGGCGATACCACTGGTTGGTTCAAGATATTTGCTG
>1902
GGAGTCAGTCCAGGGAAGTATTATACTTACGCAAGCACAAGGAACAACTTGAGATTGATACTGCAAAATCTAATTGAAAATGACTCTGGGGTCTATTACTGTGCCACCTGGGACGGGCCAAAAGTCCCGAGGCGATACCACTGGTTGGTTCAAGATATTTGCTG
>1903
GGAGTCAGTCCAGGGAAGTATTATACTTACGCAAGCACAAGGAACAACTTGAGATTGATACTGCAAAATCTAATTGAAAATGACTCTGGGGTCTATTACTGTGCCACCTGGGACGGGCCAAAAGTCCCGAGGCGATACCACTGGTTGGTTCAAGATATTTGCTG
>1904
GGAGTCAGTCCAGGGAAGTATTATACTTACGCAAGCACAAGGAACAACTTGAGATTGATACTGCAAAATCTAATTGAAAATGACTCTGGGGTCTATTACTGTGCCACCTGGGACGGGCCAAAAGTCCCGAGGCGATACCACTGGTTGGTTCAAGATATTTGCTG
>1905
GGAGTCAGTCCAGGGAAGTATTATACTTACGCAAGCACAAGGAACAACTTGAGATTGATACTGCAAAATCTAATTGAAAATGACTCTGGGGTCTATTACTGTGCCACCTGGGACGGGCCAAAAGTCCCGAGGCGATACCACTGGTTGGTTCAAGATATTTGCTG
>1906
GGAGTCAGTCCAGGGAAGTATTATACTTACGCAAGCACAAGGAACAACTTGAGATTGATACTGCAAAATCTAATTGAAAATGACTCTGGGGTCTATTACTGTGCCACCTGGGACGGGCCAAAAGTCCCGAGGCGATACCACTGGTTGGTTCAAGATATTTGCTG
>1907
GGAGTCAGTCCAGGGAAGTATTATACTTACGCAAGCACAAGGAACAACTTGAGATTGATACTGCAAAATCTAATTGAAAATGACTCTGGGGTCTATTACTGTGCCACCTGGGACGGGCCAAAAGTCCCGAGGCGATACCACTGGTTGGTTCAAGATATTTGCTG
>1908
GGAGTCAGTCCAGGGAAGTATTATACTTACGCAAGCACAAGGAACAACTTGAGATTGATACTGCAAAATCTAATTGAAAATGACTCTGGGGTCTATTACTGTGCCACCTGGGACGGGCCAAAAGTCCCGAGGCGATACCACTGGTTGGTTCAAGATATTTGCTG
>1909
GGAGTCAGTCCAGGGAAGTATTATACTTACGCAAGCACAAGGAACAACTTGAGATTGATACTGCAAAATCTAATTGAAAATGACTCTGGGGTCTATTACTGTGCCACCTGGGACGGGCCAAAAGTCCCGAGGCGATACCACTGGTTGGTTCAAGATATTTGCTG
>1910
GGAGTCAGTCCAGGGAAGTATTATACTTACGCAAGCACAAGGAACAACTTGAGATTGATACTGCAAAATCTAATTGAAAATGACTCTGGGGTCTATTACTGTGCCACCTGGGACGGGCCAAAAGTCCCGAGGCGATACCACTGGTTGGTTCAAGATATTTGCTG
>1911
GGAGTCAGTCCAGGGAAGTATTATACTTACGCAAGCACAAGGAACAACTTGAGATTGATACTGCAAAATCTAATTGAAAATGACTCTGGGGTCTATTACTGTGCCACCTGGGACGGGCCAAAAGTCCCGAGGCGATACCACTGGTTGGTTCAAGATATTTGCTG
>1912
GGAGTCAGTCCAGGGAAGTATTATACTTACGCAAGCACAAGGAACAACTTGAGATTGATACTGCAAAATCTAATTGAAAATGACTCTGGGGTCTATTACTGTGCCACCTGGGACGGGCCAAAAGTCCCGAGGCGATACCACTGGTTGGTTCAAGATATTTGCTG
>1913
GGAGTCAGTCCAGGGAAGTATTATACTTACGCAAGCACAAGGAACAACTTGAGATTGATACTGCAAAATCTAATTGAAAATGACTCTGGGGTCTATTACTGTGCCACCTGGGACGGGCCAAAAGTCCCGAGGCGATACCACTGGTTGGTTCAAGATATTTGCTG
>1914
GGAGTCAGTCCAGGGAAGTATTATACTTACGCAAGCACAAGGAACAACTTGAGATTGATACTGCAAAATCTAATTGAAAATGACTCTGGGGTCTATTACTGTGCCACCTGGGACGGGCCAAAAGTCCCGAGGCGATACCACTGGTTGGTTCAAGATATTTGCTG
>1915
GGAGTCAGTCCAGGGAAGTATTATACTTACGCAAGCACAAGGAACAACTTGAGATTGATACTGCAAAATCTAATTGAAAATGACTCTGGGGTCTATTACTGTGCCACCTGGGACGGGCCAAAAGTCCCGAGGCGATACCACTGGTTGGTTCAAGATATTTGCTG
>1916
GGAGTCAGTCCAGGGAAGTATTATACTTACGCAAGCACAAGGAACAACTTGAGATTGATACTGCAAAATCTAATTGAAAATGACTCTGGGGTCTATTACTGTGCCACCTGGGACGGGCCAAAAGTCCCGAGGCGATACCACTGGTTGGTTCAAGATATTTGCTG
>1917
GGAGTCAGTCCAGGGAAGTATTATACTTACGCAAGCACAAGGAACAACTTGAGATTGATACTGCAAAATCTAATTGAAAATGACTCTGGGGTCTATTACTGTGCCACCTGGGACGGGCCAAAAGTCCCGAGGCGATACCACTGGTTGGTTCAAGATATTTGCTG
>1918
GGAGTCAGTCCAGGGAAGTATTATACTTACGCAAGCACAAGGAACAACTTGAGATTGATACTGCAAAATCTAATTGAAAATGACTCTGGGGTCTATTACTGTGCCACCTGGGACGGGCCAAAAGTCCCGAGGCGATACCACTGGTTGGTTCAAGATATTTGCTG
>1919
GGAGTCAGTCCAGGGAAGTATTATACTTACGCAAGCACAAGGAACAACTTGAGATTGATACTGCAAAATCTAATTGAAAATGACTCTGGGGTCTATTACTGTGCCACCTGGGACGGGCCAAAAGTCCCGAGGCGATACCACTGGTTGGTTCAAGATATTTGCTG
>1920
GGAGTCAGTCCAGGGAAGTATTATACTTACGCAAGCACAAGGAACAACTTGAGATTGATACTGCAAAATCTAATTGAAAATGACTCTGGGGTCTATTACTGTGCCACCTGGGACGGGCCAAAAGTCCCGAGGCGATACCACTGGTTGGTTCAAGATATTTGCTG
>1921
GGAGTCAGTCCAGGGAAGTATTATACTTACGCAAGCACAAGGAACAACTTGAGATTGATACTGCAAAATCTAATTGAAAATGACTCTGGGGTCTATTACTGTGCCACCTGGGACGGGCCAAAAGTCCCGAGGCGATACCACTGGTTGGTTCAAGATATTTGCTG
>1922
GGAGTCAGTCCAGGGAAGTATTATACTTACGCAAGCACAAGGAACAACTTGAGATTGATACTGCAAAATCTAATTGAAAATGACTCTGGGGTCTATTACTGTGCCACCTGGGACGGGCCAAAAGTCCCGAGGCGATACCACTGGTTGGTTCAAGATATTTGCTG
>1923
GGAGTCAGTCCAGGGAAGTATTATACTTACGCAAGCACAAGGAACAACTTGAGATTGATACTGCAAAATCTAATTGAAAATGACTCTGGGGTCTATTACTGTGCCACCTGGGACGGGCCAAAAGTCCCGAGGCGATACCACTGGTTGGTTCAAGATATTTGCTG
>1924
GGAGTCAGTCCAGGGAAGTATTATACTTACGCAAGCACAAGGAACAACTTGAGATTGATACTGCAAAATCTAATTGAAAATGACTCTGGGGTCTATTACTGTGCCACCTGGGACGGGCCAAAAGTCCCGAGGCGATACCACTGGTTGGTTCAAGATATTTGCTG
>1925
GGAGTCAGTCCAGGGAAGTATTATACTTACGCAAGCACAAGGAACAACTTGAGATTGATACTGCAAAATCTAATTGAAAATGACTCTGGGGTCTATTACTGTGCCACCTGGGACGGGCCAAAAGTCCCGAGGCGATACCACTGGTTGGTTCAAGATATTTGCTG
>1926
GGAGTCAGTCCAGGGAAGTATTATACTTACGCAAGCACAAGGAACAACTTGAGATTGATACTGCAAAATCTAATTGAAAATGACTCTGGGGTCTATTACTGTGCCACCTGGGACGGGCCAAAAGTCCCGAGGCGATACCACTGGTTGGTTCAAGATATTTGCTG
>1927
GGAGTCAGTCCAGGGAAGTATTATACTTACGCAAGCACAAGGAACAACTTGAGATTGATACTGCAAAATCTAATTGAAAATGACTCTGGGGTCTATTACTGTGCCACCTGGGACGGGCCAAAAGTCCCGAGGCGATACCACTGGTTGGTTCAAGATATTTGCTG
>1928
GGAGTCAGTCCAGGGAAGTATTATACTTACGCAAGCACAAGGAACAACTTGAGATTGATACTGCAAAATCTAATTGAAAATGACTCTGGGGTCTATTACTGTGCCACCTGGGACGGGCCAAAAGTCCCGAGGCGATACCACTGGTTGGTTCAAGATATTTGCTG
>1929
GGAGTCAGTCCAGGGAAGTATTATACTTACGCAAGCACAAGGAACAACTTGAGATTGATACTGCAAAATCTAATTGAAAATGACTCTGGGGTCTATTACTGTGCCACCTGGGACGGGCCAAAAGTCCCGAGGCGATACCACTGGTTGGTTCAAGATATTTGCTG
>1930
GGAGTCAGTCCAGGGAAGTATTATACTTACGCAAGCACAAGGAACAACTTGAGATTGATACTGCAAAATCTAATTGAAAATGACTCTGGGGTCTATTACTGTGCCACCTGGGACGGGCCAAAAGTCCCGAGGCGATACCACTGGTTGGTTCAAGATATTTGCTG
>1931
GGAGTCAGTCCAGGGAAGTATTATACTTACGCAAGCACAAGGAACAACTTGAGATTGATACTGCAAAATCTAATTGAAAATGACTCTGGGGTCTATTACTGTGCCACCTGGGACGGGCCAAAAGTCCCGAGGCGATACCACTGGTTGGTTCAAGATATTTGCTG
>1932
GGAGTCAGTCCAGGGAAGTATTATACTTACGCAAGCACAAGGAACAACTTGAGATTGATACTGCAAAATCTAATTGAAAATGACTCTGGGGTCTATTACTGTGCCACCTGGGACGGGCCAAAAGTCCCGAGGCGATACCACTGGTTGGTTCAAGATATTTGCTG
>1933
GGAGTCAGTCCAGGGAAGTATTATACTTACGCAAGCACAAGGAACAACTTGAGATTGATACTGCAAAATCTAATTGAAAATGACTCTGGGGTCTATTACTGTGCCACCTGGGACGGGCCAAAAGTCCCGAGGCGATACCACTGGTTGGTTCAAGATATTTGCTG
>1934
GGAGTCAGTCCAGGGAAGTATTATACTTACGCAAGCACAAGGAACAACTTGAGATTGATACTGCAAAATCTAATTGAAAATGACTCTGGGGTCTATTACTGTGCCACCTGGGACGGGCCAAAAGTCCCGAGGCGATACCACTGGTTGGTTCAAGATATTTGCTG
>1935
GGAGTCAGTCCAGGGAAGTATTATACTTACGCAAGCACAAGGAACAACTTGAGATTGATACTGCAAAATCTAATTGAAAATGACTCTGGGGTCTATTACTGTGCCACCTGGGACGGGCCAAAAGTCCCGAGGCGATACCACTGGTTGGTTCAAGATATTTGCTG
>1936
GGAGTCAGTCCAGGGAAGTATTATACTTACGCAAGCACAAGGAACAACTTGAGATTGATACTGCAAAATCTAATTGAAAATGACTCTGGGGTCTATTACTGTGCCACCTGGGACGGGCCAAAAGTCCCGAGGCGATACCACTGGTTGGTTCAAGATATTTGCTG
>1937
GGAGTCAGTCCAGGGAAGTATTATACTTACGCAAGCACAAGGAACAACTTGAGATTGATACTGCAAAATCTAATTGAAAATGACTCTGGGGTCTATTACTGTGCCACCTGGGACGGGCCAAAAGTCCCGAGGCGATACCACTGGTTGGTTCAAGATATTTGCTG
>1938
GGAGTCAGTCCAGGGAAGTATTATACTTACGCAAGCACAAGGAACAACTTGAGATTGATACTGCAAAATCTAATTGAAAATGACTCTGGGGTCTATTACTGTGCCACCTGGGACGGGCCAAAAGTCCCGAGGCGATACCACTGGTTGGTTCAAGATATTTGCTG
>1939
GGAGTCAGTCCAGGGAAGTATTATACTTACGCAAGCACAAGGAACAACTTGAGATTGATACTGCAAAATCTAATTGAAAATGACTCTGGGGTCTATTACTGTGCCACCTGGGACGGGCCAAAAGTCCCGAGGCGATACCACTGGTTGGTTCAAGATATTTGCTG
>1940
GGAGTCAGTCCAGGGAAGTATTATACTTACGCAAGCACAAGGAACAACTTGAGATTGATACTGCAAAATCTAATTGAAAATGACTCTGGGGTCTATTACTGTGCCACCTGGGACGGGCCAAAAGTCCCGAGGCGATACCACTGGTTGGTTCAAGATATTTGCTG
>1941
GGAGTCAGTCCAGGGAAGTATTATACTTACGCAAGCACAAGGAACAACTTGAGATTGATACTGCAAAATCTAATTGAAAATGACTCTGGGGTCTATTACTGTGCCACCTGGGACGGGCCAAAAGTCCCGAGGCGATACCACTGGTTGGTTCAAGATATTTGCTG
>1942
GGAGTCAGTCCAGGGAAGTATTATACTTACGCAAGCACAAGGAACAACTTGAGATTGATACTGCAAAATCTAATTGAAAATGACTCTGGGGTCTATTACTGTGCCACCTGGGACGGGCCAAAAGTCCCGAGGCGATACCACTGGTTGGTTCAAGATATTTGCTG
>1943
GGAGTCAGTCCAGGGAAGTATTATACTTACGCAAGCACAAGGAACAACTTGAGATTGATACTGCAAAATCTAATTGAAAATGACTCTGGGGTCTATTACTGTGCCACCTGGGACGGGCCAAAAGTCCCGAGGCGATACCACTGGTTGGTTCAAGATATTTGCTG
>1944
GGAGTCAGTCCAGGGAAGTATTATACTTACGCAAGCACAAGGAACAACTTGAGATTGATACTGCAAAATCTAATTGAAAATGACTCTGGGGTCTATTACTGTGCCACCTGGGACGGGCCAAAAGTCCCGAGGCGATACCACTGGTTGGTTCAAGATATTTGCTG
>1945
GGAGTCAGTCCAGGGAAGTATTATACTTACGCAAGCACAAGGAACAACTTGAGATTGATACTGCAAAATCTAATTGAAAATGACTCTGGGGTCTATTACTGTGCCACCTGGGACGGGCCAAAAGTCCCGAGGCGATACCACTGGTTGGTTCAAGATATTTGCTG
>1946
GGAGTCAGTCCAGGGAAGTATTATACTTACGCAAGCACAAGGAACAACTTGAGATTGATACTGCAAAATCTAATTGAAAATGACTCTGGGGTCTATTACTGTGCCACCTGGGACGGGCCAAAAGTCCCGAGGCGATACCACTGGTTGGTTCAAGATATTTGCTG
>1947
GGAGTCAGTCCAGGGAAGTATTATACTTACGCAAGCACAAGGAACAACTTGAGATTGATACTGCAAAATCTAATTGAAAATGACTCTGGGGTCTATTACTGTGCCACCTGGGACGGGCCAAAAGTCCCGAGGCGATACCACTGGTTGGTTCAAGATATTTGCTG
>1948
GGAGTCAGTCCAGGGAAGTATTATACTTACGCAAGCACAAGGAACAACTTGAGATTGATACTGCAAAATCTAATTGAAAATGACTCTGGGGTCTATTACTGTGCCACCTGGGACGGGCCAAAAGTCCCGAGGCGATACCACTGGTTGGTTCAAGATATTTGCTG
>1949
GGAGTCAGTCCAGGGAAGTATTATACTTACGCAAGCACAAGGAACAACTTGAGATTGATACTGCAAAATCTAATTGAAAATGACTCTGGGGTCTATTACTGTGCCACCTGGGACGGGCCAAAAGTCCCGAGGCGATACCACTGGTTGGTTCAAGATATTTGCTG
>1950
GGAGTCAGTCCAGGGAAGTATTATACTTACGCAAGCACAAGGAACAACTTGAGATTGATACTGCAAAATCTAATTGAAAATGACTCTGGGGTCTATTACTGTGCCACCTGGGACGGGCCAAAAGTCCCGAGGCGATACCACTGGTTGGTTCAAGATATTTGCTG
>1951
GGAGTCAGTCCAGGGAAGTATTATACTTACGCAAGCACAAGGAACAACTTGAGATTGATACTGCAAAATCTAATTGAAAATGACTCTGGGGTCTATTACTGTGCCACCTGGGACGGGCCAAAAGTCCCGAGGCGATACCACTGGTTGGTTCAAGATATTTGCTG
>1952
GGAGTCAGTCCAGGGAAGTATTATACTTACGCAAGCACAAGGAACAACTTGAGATTGATACTGCAAAATCTAATTGAAAATGACTCTGGGGTCTATTACTGTGCCACCTGGGACGGGCCAAAAGTCCCGAGGCGATACCACTGGTTGGTTCAAGATATTTGCTG
>1953
GGAGTCAGTCCAGGGAAGTATTATACTTACGCAAGCACAAGGAACAACTTGAGATTGATACTGCAAAATCTAATTGAAAATGACTCTGGGGTCTATTACTGTGCCACCTGGGACGGGCCAAAAGTCCCGAGGCGATACCACTGGTTGGTTCAAGATATTTGCTG
>1954
GGAGTCAGTCCAGGGAAGTATTATACTTACGCAAGCACAAGGAACAACTTGAGATTGATACTGCAAAATCTAATTGAAAATGACTCTGGGGTCTATTACTGTGCCACCTGGGACGGGCCAAAAGTCCCGAGGCGATACCACTGGTTGGTTCAAGATATTTGCTG
>1955
GGAGTCAGTCCAGGGAAGTATTATACTTACGCAAGCACAAGGAACAACTTGAGATTGATACTGCAAAATCTAATTGAAAATGACTCTGGGGTCTATTACTGTGCCACCTGGGACGGGCCAAAAGTCCCGAGGCGATACCACTGGTTGGTTCAAGATATTTGCTG
>1956
GGAGTCAGTCCAGGGAAGTATTATACTTACGCAAGCACAAGGAACAACTTGAGATTGATACTGCAAAATCTAATTGAAAATGACTCTGGGGTCTATTACTGTGCCACCTGGGACGGGCCAAAAGTCCCGAGGCGATACCACTGGTTGGTTCAAGATATTTGCTG
>1957
GGAGTCAGTCCAGGGAAGTATTATACTTACGCAAGCACAAGGAACAACTTGAGATTGATACTGCAAAATCTAATTGAAAATGACTCTGGGGTCTATTACTGTGCCACCTGGGACGGGCCAAAAGTCCCGAGGCGATACCACTGGTTGGTTCAAGATATTTGCTG
>1958
GGAGTCAGTCCAGGGAAGTATTATACTTACGCAAGCACAAGGAACAACTTGAGATTGATACTGCAAAATCTAATTGAAAATGACTCTGGGGTCTATTACTGTGCCACCTGGGACGGGCCAAAAGTCCCGAGGCGATACCACTGGTTGGTTCAAGATATTTGCTG
>1959
GGAGTCAGTCCAGGGAAGTATTATACTTACGCAAGCACAAGGAACAACTTGAGATTGATACTGCAAAATCTAATTGAAAATGACTCTGGGGTCTATTACTGTGCCACCTGGGACGGGCCAAAAGTCCCGAGGCGATACCACTGGTTGGTTCAAGATATTTGCTG
>1960
GGAGTCAGTCCAGGGAAGTATTATACTTACGCAAGCACAAGGAACAACTTGAGATTGATACTGCAAAATCTAATTGAAAATGACTCTGGGGTCTATTACTGTGCCACCTGGGACGGGCCAAAAGTCCCGAGGCGATACCACTGGTTGGTTCAAGATATTTGCTG
>1961
GGAGTCAGTCCAGGGAAGTATTATACTTACGCAAGCACAAGGAACAACTTGAGATTGATACTGCAAAATCTAATTGAAAATGACTCTGGGGTCTATTACTGTGCCACCTGGGACGGGCCAAAAGTCCCGAGGCGATACCACTGGTTGGTTCAAGATATTTGCTG
>1962
GGAGTCAGTCCAGGGAAGTATTATACTTACGCAAGCACAAGGAACAACTTGAGATTGATACTGCAAAATCTAATTGAAAATGACTCTGGGGTCTATTACTGTGCCACCTGGGACGGGCCAAAAGTCCCGAGGCGATACCACTGGTTGGTTCAAGATATTTGCTG
>1963
GGAGTCAGTCCAGGGAAGTATTATACTTACGCAAGCACAAGGAACAACTTGAGATTGATACTGCAAAATCTAATTGAAAATGACTCTGGGGTCTATTACTGTGCCACCTGGGACGGGCCAAAAGTCCCGAGGCGATACCACTGGTTGGTTCAAGATATTTGCTG
>1964
GGAGTCAGTCCAGGGAAGTATTATACTTACGCAAGCACAAGGAACAACTTGAGATTGATACTGCAAAATCTAATTGAAAATGACTCTGGGGTCTATTACTGTGCCACCTGGGACGGGCCAAAAGTCCCGAGGCGATACCACTGGTTGGTTCAAGATATTTGCTG
>1965
GGAGTCAGTCCAGGGAAGTATTATACTTACGCAAGCACAAGGAACAACTTGAGATTGATACTGCAAAATCTAATTGAAAATGACTCTGGGGTCTATTACTGTGCCACCTGGGACGGGCCAAAAGTCCCGAGGCGATACCACTGGTTGGTTCAAGATATTTGCTG
>1966
GGAGTCAGTCCAGGGAAGTATTATACTTACGCAAGCACAAGGAACAACTTGAGATTGATACTGCAAAATCTAATTGAAAATGACTCTGGGGTCTATTACTGTGCCACCTGGGACGGGCCAAAAGTCCCGAGGCGATACCACTGGTTGGTTCAAGATATTTGCTG
>1967
GGAGTCAGTCCAGGGAAGTATTATACTTACGCAAGCACAAGGAACAACTTGAGATTGATACTGCAAAATCTAATTGAAAATGACTCTGGGGTCTATTACTGTGCCACCTGGGACGGGCCAAAAGTCCCGAGGCGATACCACTGGTTGGTTCAAGATATTTGCTG
>1968
GGAGTCAGTCCAGGGAAGTATTATACTTACGCAAGCACAAGGAACAACTTGAGATTGATACTGCAAAATCTAATTGAAAATGACTCTGGGGTCTATTACTGTGCCACCTGGGACGGGCCAAAAGTCCCGAGGCGATACCACTGGTTGGTTCAAGATATTTGCTG
>1969
GGAGTCAGTCCAGGGAAGTATTATACTTACGCAAGCACAAGGAACAACTTGAGATTGATACTGCAAAATCTAATTGAAAATGACTCTGGGGTCTATTACTGTGCCACCTGGGACGGGCCAAAAGTCCCGAGGCGATACCACTGGTTGGTTCAAGATATTTGCTG
>1970
GGAGTCAGTCCAGGGAAGTATTATACTTACGCAAGCACAAGGAACAACTTGAGATTGATACTGCAAAATCTAATTGAAAATGACTCTGGGGTCTATTACTGTGCCACCTGGGACGGGCCAAAAGTCCCGAGGCGATACCACTGGTTGGTTCAAGATATTTGCTG
>1971
GGAGTCAGTCCAGGGAAGTATTATACTTACGCAAGCACAAGGAACAACTTGAGATTGATACTGCAAAATCTAATTGAAAATGACTCTGGGGTCTATTACTGTGCCACCTGGGACGGGCCAAAAGTCCCGAGGCGATACCACTGGTTGGTTCAAGATATTTGCTG
>1972
GGAGTCAGTCCAGGGAAGTATTATACTTACGCAAGCACAAGGAACAACTTGAGATTGATACTGCAAAATCTAATTGAAAATGACTCTGGGGTCTATTACTGTGCCACCTGGGACGGGCCAAAAGTCCCGAGGCGATACCACTGGTTGGTTCAAGATATTTGCTG
>1973
GGAGTCAGTCCAGGGAAGTATTATACTTACGCAAGCACAAGGAACAACTTGAGATTGATACTGCAAAATCTAATTGAAAATGACTCTGGGGTCTATTACTGTGCCACCTGGGACGGGCCAAAAGTCCCGAGGCGATACCACTGGTTGGTTCAAGATATTTGCTG
>1974
GGAGTCAGTCCAGGGAAGTATTATACTTACGCAAGCACAAGGAACAACTTGAGATTGATACTGCAAAATCTAATTGAAAATGACTCTGGGGTCTATTACTGTGCCACCTGGGACGGGCCAAAAGTCCCGAGGCGATACCACTGGTTGGTTCAAGATATTTGCTG
>1975
GGAGTCAGTCCAGGGAAGTATTATACTTACGCAAGCACAAGGAACAACTTGAGATTGATACTGCAAAATCTAATTGAAAATGACTCTGGGGTCTATTACTGTGCCACCTGGGACGGGCCAAAAGTCCCGAGGCGATACCACTGGTTGGTTCAAGATATTTGCTG
>1976
GGAGTCAGTCCAGGGAAGTATTATACTTACGCAAGCACAAGGAACAACTTGAGATTGATACTGCAAAATCTAATTGAAAATGACTCTGGGGTCTATTACTGTGCCACCTGGGACGGGCCAAAAGTCCCGAGGCGATACCACTGGTTGGTTCAAGATATTTGCTG
>1977
GGAGTCAGTCCAGGGAAGTATTATACTTACGCAAGCACAAGGAACAACTTGAGATTGATACTGCAAAATCTAATTGAAAATGACTCTGGGGTCTATTACTGTGCCACCTGGGACGGGCCAAAAGTCCCGAGGCGATACCACTGGTTGGTTCAAGATATTTGCTG
>1978
GGAGTCAGTCCAGGGAAGTATTATACTTACGCAAGCACAAGGAACAACTTGAGATTGATACTGCAAAATCTAATTGAAAATGACTCTGGGGTCTATTACTGTGCCACCTGGGACGGGCCAAAAGTCCCGAGGCGATACCACTGGTTGGTTCAAGATATTTGCTG
>1979
GGAGTCAGTCCAGGGAAGTATTATACTTACGCAAGCACAAGGAACAACTTGAGATTGATACTGCAAAATCTAATTGAAAATGACTCTGGGGTCTATTACTGTGCCACCTGGGACGGGCCAAAAGTCCCGAGGCGATACCACTGGTTGGTTCAAGATATTTGCTG
>1980
GGAGTCAGTCCAGGGAAGTATTATACTTACGCAAGCACAAGGAACAACTTGAGATTGATACTGCAAAATCTAATTGAAAATGACTCTGGGGTCTATTACTGTGCCACCTGGGACGGGCCAAAAGTCCCGAGGCGATACCACTGGTTGGTTCAAGATATTTGCTG
>1981
GGAGTCAGTCCAGGGAAGTATTATACTTACGCAAGCACAAGGAACAACTTGAGATTGATACTGCAAAATCTAATTGAAAATGACTCTGGGGTCTATTACTGTGCCACCTGGGACGGGCCAAAAGTCCCGAGGCGATACCACTGGTTGGTTCAAGATATTTGCTG
>1982
GGAGTCAGTCCAGGGAAGTATTATACTTACGCAAGCACAAGGAACAACTTGAGATTGATACTGCAAAATCTAATTGAAAATGACTCTGGGGTCTATTACTGTGCCACCTGGGACGGGCCAAAAGTCCCGAGGCGATACCACTGGTTGGTTCAAGATATTTGCTG
>1983
GGAGTCAGTCCAGGGAAGTATTATACTTACGCAAGCACAAGGAACAACTTGAGATTGATACTGCAAAATCTAATTGAAAATGACTCTGGGGTCTATTACTGTGCCACCTGGGACGGGCCAAAAGTCCCGAGGCGATACCACTGGTTGGTTCAAGATATTTGCTG
>1984
GGAGTCAGTCCAGGGAAGTATTATACTTACGCAAGCACAAGGAACAACTTGAGATTGATACTGCAAAATCTAATTGAAAATGACTCTGGGGTCTATTACTGTGCCACCTGGGACGGGCCAAAAGTCCCGAGGCGATACCACTGGTTGGTTCAAGATATTTGCTG
>1985
GGAGTCAGTCCAGGGAAGTATTATACTTACGCAAGCACAAGGAACAACTTGAGATTGATACTGCAAAATCTAATTGAAAATGACTCTGGGGTCTATTACTGTGCCACCTGGGACGGGCCAAAAGTCCCGAGGCGATACCACTGGTTGGTTCAAGATATTTGCTG
>1986
GGAGTCAGTCCAGGGAAGTATTATACTTACGCAAGCACAAGGAACAACTTGAGATTGATACTGCAAAATCTAATTGAAAATGACTCTGGGGTCTATTACTGTGCCACCTGGGACGGGCCAAAAGTCCCGAGGCGATACCACTGGTTGGTTCAAGATATTTGCTG
>1987
GGAGTCAGTCCAGGGAAGTATTATACTTACGCAAGCACAAGGAACAACTTGAGATTGATACTGCAAAATCTAATTGAAAATGACTCTGGGGTCTATTACTGTGCCACCTGGGACGGGCCAAAAGTCCCGAGGCGATACCACTGGTTGGTTCAAGATATTTGCTG
>1988
GGAGTCAGTCCAGGGAAGTATTATACTTACGCAAGCACAAGGAACAACTTGAGATTGATACTGCAAAATCTAATTGAAAATGACTCTGGGGTCTATTACTGTGCCACCTGGGACGGGCCAAAAGTCCCGAGGCGATACCACTGGTTGGTTCAAGATATTTGCTG
>1989
GGAGTCAGTCCAGGGAAGTATTATACTTACGCAAGCACAAGGAACAACTTGAGATTGATACTGCAAAATCTAATTGAAAATGACTCTGGGGTCTATTACTGTGCCACCTGGGACGGGCCAAAAGTCCCGAGGCGATACCACTGGTTGGTTCAAGATATTTGCTG
>1990
GGAGTCAGTCCAGGGAAGTATTATACTTACGCAAGCACAAGGAACAACTTGAGATTGATACTGCAAAATCTAATTGAAAATGACTCTGGGGTCTATTACTGTGCCACCTGGGACGGGCCAAAAGTCCCGAGGCGATACCACTGGTTGGTTCAAGATATTTGCTG
>1991
GGAGTCAGTCCAGGGAAGTATTATACTTACGCAAGCACAAGGAACAACTTGAGATTGATACTGCAAAATCTAATTGAAAATGACTCTGGGGTCTATTACTGTGCCACCTGGGACGGGCCAAAAGTCCCGAGGCGATACCACTGGTTGGTTCAAGATATTTGCTG
>1992
GGAGTCAGTCCAGGGAAGTATTATACTTACGCAAGCACAAGGAACAACTTGAGATTGATACTGCAAAATCTAATTGAAAATGACTCTGGGGTCTATTACTGTGCCACCTGGGACGGGCCAAAAGTCCCGAGGCGATACCACTGGTTGGTTCAAGATATTTGCTG
>1993
GGAGTCAGTCCAGGGAAGTATTATACTTACGCAAGCACAAGGAACAACTTGAGATTGATACTGCAAAATCTAATTGAAAATGACTCTGGGGTCTATTACTGTGCCACCTGGGACGGGCCAAAAGTCCCGAGGCGATACCACTGGTTGGTTCAAGATATTTGCTG
>1994
GGAGTCAGTCCAGGGAAGTATTATACTTACGCAAGCACAAGGAACAACTTGAGATTGATACTGCAAAATCTAATTGAAAATGACTCTGGGGTCTATTACTGTGCCACCTGGGACGGGCCAAAAGTCCCGAGGCGATACCACTGGTTGGTTCAAGATATTTGCTG
>1995
GGAGTCAGTCCAGGGAAGTATTATACTTACGCAAGCACAAGGAACAACTTGAGATTGATACTGCAAAATCTAATTGAAAATGACTCTGGGGTCTATTACTGTGCCACCTGGGACGGGCCAAAAGTCCCGAGGCGATACCACTGGTTGGTTCAAGATATTTGCTG
>1996
GGAGTCAGTCCAGGGAAGTATTATACTTACGCAAGCACAAGGAACAACTTGAGATTGATACTGCAAAATCTAATTGAAAATGACTCTGGGGTCTATTACTGTGCCACCTGGGACGGGCCAAAAGTCCCGAGGCGATACCACTGGTTGGTTCAAGATATTTGCTG
>1997
GGAGTCAGTCCAGGGAAGTATTATACTTACGCAAGCACAAGGAACAACTTGAGATTGATACTGCAAAATCTAATTGAAAATGACTCTGGGGTCTATTACTGTGCCACCTGGGACGGGCCAAAAGTCCCGAGGCGATACCACTGGTTGGTTCAAGATATTTGCTG
>1998
GGAGTCAGTCCAGGGAAGTATTATACTTACGCAAGCACAAGGAACAACTTGAGATTGATACTGCAAAATCTAATTGAAAATGACTCTGGGGTCTATTACTGTGCCACCTGGGACGGGCCAAAAGTCCCGAGGCGATACCACTGGTTGGTTCAAGATATTTGCTG
>1999
GGAGTCAGTCCAGGGAAGTATTATACTTACGCAAGCACAAGGAACAACTTGAGATTGATACTGCAAAATCTAATTGAAAATGACTCTGGGGTCTATTACTGTGCCACCTGGGACGGGCCAAAAGTCCCGAGGCGATACCACTGGTTGGTTCAAGATATTTGCTG
>2000
GGAGTCAGTCCAGGGAAGTATTATACTTACGCAAGCACAAGGAACAACTTGAGATTGATACTGCAAAATCTAATTGAAAATGACTCTGGGGTCTATTACTGTGCCACCTGGGACGGGCCAAAAGTCCCGAGGCGATACCACTGGTTGGTTCAAGATATTTGCTG
>2001
GGAGTCAGTCCAGGGAAGTATTATACTTACGCAAGCACAAGGAACAACTTGAGATTGATACTGCAAAATCTAATTGAAAATGACTCTGGGGTCTATTACTGTGCCACCTGGGACGGGCCAAAAGTCCCGAGGCGATACCACTGGTTGGTTCAAGATATTTGCTG
>2002
GGAGTCAGTCCAGGGAAGTATTATACTTACGCAAGCACAAGGAACAACTTGAGATTGATACTGCAAAATCTAATTGAAAATGACTCTGGGGTCTATTACTGTGCCACCTGGGACGGGCCAAAAGTCCCGAGGCGATACCACTGGTTGGTTCAAGATATTTGCTG
>2003
GGAGTCAGTCCAGGGAAGTATTATACTTACGCAAGCACAAGGAACAACTTGAGATTGATACTGCAAAATCTAATTGAAAATGACTCTGGGGTCTATTACTGTGCCACCTGGGACGGGCCAAAAGTCCCGAGGCGATACCACTGGTTGGTTCAAGATATTTGCTG
>2004
GGAGTCAGTCCAGGGAAGTATTATACTTACGCAAGCACAAGGAACAACTTGAGATTGATACTGCAAAATCTAATTGAAAATGACTCTGGGGTCTATTACTGTGCCACCTGGGACGGGCCAAAAGTCCCGAGGCGATACCACTGGTTGGTTCAAGATATTTGCTG
>2005
GGAGTCAGTCCAGGGAAGTATTATACTTACGCAAGCACAAGGAACAACTTGAGATTGATACTGCAAAATCTAATTGAAAATGACTCTGGGGTCTATTACTGTGCCACCTGGGACGGGCCAAAAGTCCCGAGGCGATACCACTGGTTGGTTCAAGATATTTGCTG
>2006
GGAGTCAGTCCAGGGAAGTATTATACTTACGCAAGCACAAGGAACAACTTGAGATTGATACTGCAAAATCTAATTGAAAATGACTCTGGGGTCTATTACTGTGCCACCTGGGACGGGCCAAAAGTCCCGAGGCGATACCACTGGTTGGTTCAAGATATTTGCTG
>2007
GGAGTCAGTCCAGGGAAGTATTATACTTACGCAAGCACAAGGAACAACTTGAGATTGATACTGCAAAATCTAATTGAAAATGACTCTGGGGTCTATTACTGTGCCACCTGGGACGGGCCAAAAGTCCCGAGGCGATACCACTGGTTGGTTCAAGATATTTGCTG
>2008
GGAGTCAGTCCAGGGAAGTATTATACTTACGCAAGCACAAGGAACAACTTGAGATTGATACTGCAAAATCTAATTGAAAATGACTCTGGGGTCTATTACTGTGCCACCTGGGACGGGCCAAAAGTCCCGAGGCGATACCACTGGTTGGTTCAAGATATTTGCTG
>2009
GGAGTCAGTCCAGGGAAGTATTATACTTACGCAAGCACAAGGAACAACTTGAGATTGATACTGCAAAATCTAATTGAAAATGACTCTGGGGTCTATTACTGTGCCACCTGGGACGGGCCAAAAGTCCCGAGGCGATACCACTGGTTGGTTCAAGATATTTGCTG
>2010
GGAGTCAGTCCAGGGAAGTATTATACTTACGCAAGCACAAGGAACAACTTGAGATTGATACTGCAAAATCTAATTGAAAATGACTCTGGGGTCTATTACTGTGCCACCTGGGACGGGCCAAAAGTCCCGAGGCGATACCACTGGTTGGTTCAAGATATTTGCTG
>2011
GGAGTCAGTCCAGGGAAGTATTATACTTACGCAAGCACAAGGAACAACTTGAGATTGATACTGCAAAATCTAATTGAAAATGACTCTGGGGTCTATTACTGTGCCACCTGGGACGGGCCAAAAGTCCCGAGGCGATACCACTGGTTGGTTCAAGATATTTGCTG
>2012
GGAGTCAGTCCAGGGAAGTATTATACTTACGCAAGCACAAGGAACAACTTGAGATTGATACTGCAAAATCTAATTGAAAATGACTCTGGGGTCTATTACTGTGCCACCTGGGACGGGCCAAAAGTCCCGAGGCGATACCACTGGTTGGTTCAAGATATTTGCTG
>2013
GGAGTCAGTCCAGGGAAGTATTATACTTACGCAAGCACAAGGAACAACTTGAGATTGATACTGCAAAATCTAATTGAAAATGACTCTGGGGTCTATTACTGTGCCACCTGGGACGGGCCAAAAGTCCCGAGGCGATACCACTGGTTGGTTCAAGATATTTGCTG
>2014
GGAGTCAGTCCAGGGAAGTATTATACTTACGCAAGCACAAGGAACAACTTGAGATTGATACTGCAAAATCTAATTGAAAATGACTCTGGGGTCTATTACTGTGCCACCTGGGACGGGCCAAAAGTCCCGAGGCGATACCACTGGTTGGTTCAAGATATTTGCTG
>2015
GGAGTCAGTCCAGGGAAGTATTATACTTACGCAAGCACAAGGAACAACTTGAGATTGATACTGCAAAATCTAATTGAAAATGACTCTGGGGTCTATTACTGTGCCACCTGGGACGGGCCAAAAGTCCCGAGGCGATACCACTGGTTGGTTCAAGATATTTGCTG
>2016
GGAGTCAGTCCAGGGAAGTATTATACTTACGCAAGCACAAGGAACAACTTGAGATTGATACTGCAAAATCTAATTGAAAATGACTCTGGGGTCTATTACTGTGCCACCTGGGACGGGCCAAAAGTCCCGAGGCGATACCACTGGTTGGTTCAAGATATTTGCTG
>2017
GGAGTCAGTCCAGGGAAGTATTATACTTACGCAAGCACAAGGAACAACTTGAGATTGATACTGCAAAATCTAATTGAAAATGACTCTGGGGTCTATTACTGTGCCACCTGGGACGGGCCAAAAGTCCCGAGGCGATACCACTGGTTGGTTCAAGATATTTGCTG
>2018
GGAGTCAGTCCAGGGAAGTATTATACTTACGCAAGCACAAGGAACAACTTGAGATTGATACTGCAAAATCTAATTGAAAATGACTCTGGGGTCTATTACTGTGCCACCTGGGACGGGCCAAAAGTCCCGAGGCGATACCACTGGTTGGTTCAAGATATTTGCTG
>2019
GGAGTCAGTCCAGGGAAGTATTATACTTACGCAAGCACAAGGAACAACTTGAGATTGATACTGCAAAATCTAATTGAAAATGACTCTGGGGTCTATTACTGTGCCACCTGGGACGGGCCAAAAGTCCCGAGGCGATACCACTGGTTGGTTCAAGATATTTGCTG
>2020
GGAGTCAGTCCAGGGAAGTATTATACTTACGCAAGCACAAGGAACAACTTGAGATTGATACTGCAAAATCTAATTGAAAATGACTCTGGGGTCTATTACTGTGCCACCTGGGACGGGCCAAAAGTCCCGAGGCGATACCACTGGTTGGTTCAAGATATTTGCTG
>2021
GGAGTCAGTCCAGGGAAGTATTATACTTACGCAAGCACAAGGAACAACTTGAGATTGATACTGCAAAATCTAATTGAAAATGACTCTGGGGTCTATTACTGTGCCACCTGGGACGGGCCAAAAGTCCCGAGGCGATACCACTGGTTGGTTCAAGATATTTGCTG
>2022
GGAGTCAGTCCAGGGAAGTATTATACTTACGCAAGCACAAGGAACAACTTGAGATTGATACTGCAAAATCTAATTGAAAATGACTCTGGGGTCTATTACTGTGCCACCTGGGACGGGCCAAAAGTCCCGAGGCGATACCACTGGTTGGTTCAAGATATTTGCTG
>2023
GGAGTCAGTCCAGGGAAGTATTATACTTACGCAAGCACAAGGAACAACTTGAGATTGATACTGCAAAATCTAATTGAAAATGACTCTGGGGTCTATTACTGTGCCACCTGGGACGGGCCAAAAGTCCCGAGGCGATACCACTGGTTGGTTCAAGATATTTGCTG
>2024
GGAGTCAGTCCAGGGAAGTATTATACTTACGCAAGCACAAGGAACAACTTGAGATTGATACTGCAAAATCTAATTGAAAATGACTCTGGGGTCTATTACTGTGCCACCTGGGACGGGCCAAAAGTCCCGAGGCGATACCACTGGTTGGTTCAAGATATTTGCTG
>2025
GGAGTCAGTCCAGGGAAGTATTATACTTACGCAAGCACAAGGAACAACTTGAGATTGATACTGCAAAATCTAATTGAAAATGACTCTGGGGTCTATTACTGTGCCACCTGGGACGGGCCAAAAGTCCCGAGGCGATACCACTGGTTGGTTCAAGATATTTGCTG
>2026
GGAGTCAGTCCAGGGAAGTATTATACTTACGCAAGCACAAGGAACAACTTGAGATTGATACTGCAAAATCTAATTGAAAATGACTCTGGGGTCTATTACTGTGCCACCTGGGACGGGCCAAAAGTCCCGAGGCGATACCACTGGTTGGTTCAAGATATTTGCTG
>2027
GGAGTCAGTCCAGGGAAGTATTATACTTACGCAAGCACAAGGAACAACTTGAGATTGATACTGCAAAATCTAATTGAAAATGACTCTGGGGTCTATTACTGTGCCACCTGGGACGGGCCAAAAGTCCCGAGGCGATACCACTGGTTGGTTCAAGATATTTGCTG
>2028
GGAGTCAGTCCAGGGAAGTATTATACTTACGCAAGCACAAGGAACAACTTGAGATTGATACTGCAAAATCTAATTGAAAATGACTCTGGGGTCTATTACTGTGCCACCTGGGACGGGCCAAAAGTCCCGAGGCGATACCACTGGTTGGTTCAAGATATTTGCTG
>2029
GGAGTCAGTCCAGGGAAGTATTATACTTACGCAAGCACAAGGAACAACTTGAGATTGATACTGCAAAATCTAATTGAAAATGACTCTGGGGTCTATTACTGTGCCACCTGGGACGGGCCAAAAGTCCCGAGGCGATACCACTGGTTGGTTCAAGATATTTGCTG
>2030
GGAGTCAGTCCAGGGAAGTATTATACTTACGCAAGCACAAGGAACAACTTGAGATTGATACTGCAAAATCTAATTGAAAATGACTCTGGGGTCTATTACTGTGCCACCTGGGACGGGCCAAAAGTCCCGAGGCGATACCACTGGTTGGTTCAAGATATTTGCTG
>2031
GGAGTCAGTCCAGGGAAGTATTATACTTACGCAAGCACAAGGAACAACTTGAGATTGATACTGCAAAATCTAATTGAAAATGACTCTGGGGTCTATTACTGTGCCACCTGGGACGGGCCAAAAGTCCCGAGGCGATACCACTGGTTGGTTCAAGATATTTGCTG
>2032
GGAGTCAGTCCAGGGAAGTATTATACTTACGCAAGCACAAGGAACAACTTGAGATTGATACTGCAAAATCTAATTGAAAATGACTCTGGGGTCTATTACTGTGCCACCTGGGACGGGCCAAAAGTCCCGAGGCGATACCACTGGTTGGTTCAAGATATTTGCTG
>2033
GGAGTCAGTCCAGGGAAGTATTATACTTACGCAAGCACAAGGAACAACTTGAGATTGATACTGCAAAATCTAATTGAAAATGACTCTGGGGTCTATTACTGTGCCACCTGGGACGGGCCAAAAGTCCCGAGGCGATACCACTGGTTGGTTCAAGATATTTGCTG
>2034
GGAGTCAGTCCAGGGAAGTATTATACTTACGCAAGCACAAGGAACAACTTGAGATTGATACTGCAAAATCTAATTGAAAATGACTCTGGGGTCTATTACTGTGCCACCTGGGACGGGCCAAAAGTCCCGAGGCGATACCACTGGTTGGTTCAAGATATTTGCTG
>2035
GGAGTCAGTCCAGGGAAGTATTATACTTACGCAAGCACAAGGAACAACTTGAGATTGATACTGCAAAATCTAATTGAAAATGACTCTGGGGTCTATTACTGTGCCACCTGGGACGGGCCAAAAGTCCCGAGGCGATACCACTGGTTGGTTCAAGATATTTGCTG
>2036
GGAGTCAGTCCAGGGAAGTATTATACTTACGCAAGCACAAGGAACAACTTGAGATTGATACTGCAAAATCTAATTGAAAATGACTCTGGGGTCTATTACTGTGCCACCTGGGACGGGCCAAAAGTCCCGAGGCGATACCACTGGTTGGTTCAAGATATTTGCTG
>2037
GGAGTCAGTCCAGGGAAGTATTATACTTACGCAAGCACAAGGAACAACTTGAGATTGATACTGCAAAATCTAATTGAAAATGACTCTGGGGTCTATTACTGTGCCACCTGGGACGGGCCAAAAGTCCCGAGGCGATACCACTGGTTGGTTCAAGATATTTGCTG
>2038
GGAGTCAGTCCAGGGAAGTATTATACTTACGCAAGCACAAGGAACAACTTGAGATTGATACTGCAAAATCTAATTGAAAATGACTCTGGGGTCTATTACTGTGCCACCTGGGACGGGCCAAAAGTCCCGAGGCGATACCACTGGTTGGTTCAAGATATTTGCTG
>2039
GGAGTCAGTCCAGGGAAGTATTATACTTACGCAAGCACAAGGAACAACTTGAGATTGATACTGCAAAATCTAATTGAAAATGACTCTGGGGTCTATTACTGTGCCACCTGGGACGGGCCAAAAGTCCCGAGGCGATACCACTGGTTGGTTCAAGATATTTGCTG
>2040
GGAGTCAGTCCAGGGAAGTATTATACTTACGCAAGCACAAGGAACAACTTGAGATTGATACTGCAAAATCTAATTGAAAATGACTCTGGGGTCTATTACTGTGCCACCTGGGACGGGCCAAAAGTCCCGAGGCGATACCACTGGTTGGTTCAAGATATTTGCTG
>2041
GGAGTCAGTCCAGGGAAGTATTATACTTACGCAAGCACAAGGAACAACTTGAGATTGATACTGCAAAATCTAATTGAAAATGACTCTGGGGTCTATTACTGTGCCACCTGGGACGGGCCAAAAGTCCCGAGGCGATACCACTGGTTGGTTCAAGATATTTGCTG
>2042
GGAGTCAGTCCAGGGAAGTATTATACTTACGCAAGCACAAGGAACAACTTGAGATTGATACTGCAAAATCTAATTGAAAATGACTCTGGGGTCTATTACTGTGCCACCTGGGACGGGCCAAAAGTCCCGAGGCGATACCACTGGTTGGTTCAAGATATTTGCTG
>2043
GGAGTCAGTCCAGGGAAGTATTATACTTACGCAAGCACAAGGAACAACTTGAGATTGATACTGCAAAATCTAATTGAAAATGACTCTGGGGTCTATTACTGTGCCACCTGGGACGGGCCAAAAGTCCCGAGGCGATACCACTGGTTGGTTCAAGATATTTGCTG
>2044
GGAGTCAGTCCAGGGAAGTATTATACTTACGCAAGCACAAGGAACAACTTGAGATTGATACTGCAAAATCTAATTGAAAATGACTCTGGGGTCTATTACTGTGCCACCTGGGACGGGCCAAAAGTCCCGAGGCGATACCACTGGTTGGTTCAAGATATTTGCTG
>2045
GGAGTCAGTCCAGGGAAGTATTATACTTACGCAAGCACAAGGAACAACTTGAGATTGATACTGCAAAATCTAATTGAAAATGACTCTGGGGTCTATTACTGTGCCACCTGGGACGGGCCAAAAGTCCCGAGGCGATACCACTGGTTGGTTCAAGATATTTGCTG
>2046
GGAGTCAGTCCAGGGAAGTATTATACTTACGCAAGCACAAGGAACAACTTGAGATTGATACTGCAAAATCTAATTGAAAATGACTCTGGGGTCTATTACTGTGCCACCTGGGACGGGCCAAAAGTCCCGAGGCGATACCACTGGTTGGTTCAAGATATTTGCTG
>2047
GGAGTCAGTCCAGGGAAGTATTATACTTACGCAAGCACAAGGAACAACTTGAGATTGATACTGCAAAATCTAATTGAAAATGACTCTGGGGTCTATTACTGTGCCACCTGGGACGGGCCAAAAGTCCCGAGGCGATACCACTGGTTGGTTCAAGATATTTGCTG
>2048
GGAGTCAGTCCAGGGAAGTATTATACTTACGCAAGCACAAGGAACAACTTGAGATTGATACTGCAAAATCTAATTGAAAATGACTCTGGGGTCTATTACTGTGCCACCTGGGACGGGCCAAAAGTCCCGAGGCGATACCACTGGTTGGTTCAAGATATTTGCTG
>2049
GGAGTCAGTCCAGGGAAGTATTATACTTACGCAAGCACAAGGAACAACTTGAGATTGATACTGCAAAATCTAATTGAAAATGACTCTGGGGTCTATTACTGTGCCACCTGGGACGGGCCAAAAGTCCCGAGGCGATACCACTGGTTGGTTCAAGATATTTGCTG
>2050
GGAGTCAGTCCAGGGAAGTATTATACTTACGCAAGCACAAGGAACAACTTGAGATTGATACTGCAAAATCTAATTGAAAATGACTCTGGGGTCTATTACTGTGCCACCTGGGACGGGCCAAAAGTCCCGAGGCGATACCACTGGTTGGTTCAAGATATTTGCTG
>2051
GGAGTCAGTCCAGGGAAGTATTATACTTACGCAAGCACAAGGAACAACTTGAGATTGATACTGCAAAATCTAATTGAAAATGACTCTGGGGTCTATTACTGTGCCACCTGGGACGGGCCAAAAGTCCCGAGGCGATACCACTGGTTGGTTCAAGATATTTGCTG
>2052
GGAGTCAGTCCAGGGAAGTATTATACTTACGCAAGCACAAGGAACAACTTGAGATTGATACTGCAAAATCTAATTGAAAATGACTCTGGGGTCTATTACTGTGCCACCTGGGACGGGCCAAAAGTCCCGAGGCGATACCACTGGTTGGTTCAAGATATTTGCTG
>2053
GGAGTCAGTCCAGGGAAGTATTATACTTACGCAAGCACAAGGAACAACTTGAGATTGATACTGCAAAATCTAATTGAAAATGACTCTGGGGTCTATTACTGTGCCACCTGGGACGGGCCAAAAGTCCCGAGGCGATACCACTGGTTGGTTCAAGATATTTGCTG
>2054
GGAGTCAGTCCAGGGAAGTATTATACTTACGCAAGCACAAGGAACAACTTGAGATTGATACTGCAAAATCTAATTGAAAATGACTCTGGGGTCTATTACTGTGCCACCTGGGACGGGCCAAAAGTCCCGAGGCGATACCACTGGTTGGTTCAAGATATTTGCTG
>2055
GGAGTCAGTCCAGGGAAGTATTATACTTACGCAAGCACAAGGAACAACTTGAGATTGATACTGCAAAATCTAATTGAAAATGACTCTGGGGTCTATTACTGTGCCACCTGGGACGGGCCAAAAGTCCCGAGGCGATACCACTGGTTGGTTCAAGATATTTGCTG
>2056
GGAGTCAGTCCAGGGAAGTATTATACTTACGCAAGCACAAGGAACAACTTGAGATTGATACTGCAAAATCTAATTGAAAATGACTCTGGGGTCTATTACTGTGCCACCTGGGACGGGCCAAAAGTCCCGAGGCGATACCACTGGTTGGTTCAAGATATTTGCTG
>2057
GGAGTCAGTCCAGGGAAGTATTATACTTACGCAAGCACAAGGAACAACTTGAGATTGATACTGCAAAATCTAATTGAAAATGACTCTGGGGTCTATTACTGTGCCACCTGGGACGGGCCAAAAGTCCCGAGGCGATACCACTGGTTGGTTCAAGATATTTGCTG
>2058
GGAGTCAGTCCAGGGAAGTATTATACTTACGCAAGCACAAGGAACAACTTGAGATTGATACTGCAAAATCTAATTGAAAATGACTCTGGGGTCTATTACTGTGCCACCTGGGACGGGCCAAAAGTCCCGAGGCGATACCACTGGTTGGTTCAAGATATTTGCTG
>2059
GGAGTCAGTCCAGGGAAGTATTATACTTACGCAAGCACAAGGAACAACTTGAGATTGATACTGCAAAATCTAATTGAAAATGACTCTGGGGTCTATTACTGTGCCACCTGGGACGGGCCAAAAGTCCCGAGGCGATACCACTGGTTGGTTCAAGATATTTGCTG
>2060
GGAGTCAGTCCAGGGAAGTATTATACTTACGCAAGCACAAGGAACAACTTGAGATTGATACTGCAAAATCTAATTGAAAATGACTCTGGGGTCTATTACTGTGCCACCTGGGACGGGCCAAAAGTCCCGAGGCGATACCACTGGTTGGTTCAAGATATTTGCTG
>2061
GGAGTCAGTCCAGGGAAGTATTATACTTACGCAAGCACAAGGAACAACTTGAGATTGATACTGCAAAATCTAATTGAAAATGACTCTGGGGTCTATTACTGTGCCACCTGGGACGGGCCAAAAGTCCCGAGGCGATACCACTGGTTGGTTCAAGATATTTGCTG
>2062
GGAGTCAGTCCAGGGAAGTATTATACTTACGCAAGCACAAGGAACAACTTGAGATTGATACTGCAAAATCTAATTGAAAATGACTCTGGGGTCTATTACTGTGCCACCTGGGACGGGCCAAAAGTCCCGAGGCGATACCACTGGTTGGTTCAAGATATTTGCTG
>2063
GGAGTCAGTCCAGGGAAGTATTATACTTACGCAAGCACAAGGAACAACTTGAGATTGATACTGCAAAATCTAATTGAAAATGACTCTGGGGTCTATTACTGTGCCACCTGGGACGGGCCAAAAGTCCCGAGGCGATACCACTGGTTGGTTCAAGATATTTGCTG
>2064
GGAGTCAGTCCAGGGAAGTATTATACTTACGCAAGCACAAGGAACAACTTGAGATTGATACTGCAAAATCTAATTGAAAATGACTCTGGGGTCTATTACTGTGCCACCTGGGACGGGCCAAAAGTCCCGAGGCGATACCACTGGTTGGTTCAAGATATTTGCTG
>2065
GGAGTCAGTCCAGGGAAGTATTATACTTACGCAAGCACAAGGAACAACTTGAGATTGATACTGCAAAATCTAATTGAAAATGACTCTGGGGTCTATTACTGTGCCACCTGGGACGGGCCAAAAGTCCCGAGGCGATACCACTGGTTGGTTCAAGATATTTGCTG
>2066
GGAGTCAGTCCAGGGAAGTATTATACTTACGCAAGCACAAGGAACAACTTGAGATTGATACTGCAAAATCTAATTGAAAATGACTCTGGGGTCTATTACTGTGCCACCTGGGACGGGCCAAAAGTCCCGAGGCGATACCACTGGTTGGTTCAAGATATTTGCTG
>2067
GGAGTCAGTCCAGGGAAGTATTATACTTACGCAAGCACAAGGAACAACTTGAGATTGATACTGCAAAATCTAATTGAAAATGACTCTGGGGTCTATTACTGTGCCACCTGGGACGGGCCAAAAGTCCCGAGGCGATACCACTGGTTGGTTCAAGATATTTGCTG
>2068
GGAGTCAGTCCAGGGAAGTATTATACTTACGCAAGCACAAGGAACAACTTGAGATTGATACTGCAAAATCTAATTGAAAATGACTCTGGGGTCTATTACTGTGCCACCTGGGACGGGCCAAAAGTCCCGAGGCGATACCACTGGTTGGTTCAAGATATTTGCTG
>2069
GGAGTCAGTCCAGGGAAGTATTATACTTACGCAAGCACAAGGAACAACTTGAGATTGATACTGCAAAATCTAATTGAAAATGACTCTGGGGTCTATTACTGTGCCACCTGGGACGGGCCAAAAGTCCCGAGGCGATACCACTGGTTGGTTCAAGATATTTGCTG
>2070
GGAGTCAGTCCAGGGAAGTATTATACTTACGCAAGCACAAGGAACAACTTGAGATTGATACTGCAAAATCTAATTGAAAATGACTCTGGGGTCTATTACTGTGCCACCTGGGACGGGCCAAAAGTCCCGAGGCGATACCACTGGTTGGTTCAAGATATTTGCTG
>2071
GGAGTCAGTCCAGGGAAGTATTATACTTACGCAAGCACAAGGAACAACTTGAGATTGATACTGCAAAATCTAATTGAAAATGACTCTGGGGTCTATTACTGTGCCACCTGGGACGGGCCAAAAGTCCCGAGGCGATACCACTGGTTGGTTCAAGATATTTGCTG
>2072
GGAGTCAGTCCAGGGAAGTATTATACTTACGCAAGCACAAGGAACAACTTGAGATTGATACTGCAAAATCTAATTGAAAATGACTCTGGGGTCTATTACTGTGCCACCTGGGACGGGCCAAAAGTCCCGAGGCGATACCACTGGTTGGTTCAAGATATTTGCTG
>2073
GGAGTCAGTCCAGGGAAGTATTATACTTACGCAAGCACAAGGAACAACTTGAGATTGATACTGCAAAATCTAATTGAAAATGACTCTGGGGTCTATTACTGTGCCACCTGGGACGGGCCAAAAGTCCCGAGGCGATACCACTGGTTGGTTCAAGATATTTGCTG
>2074
GGAGTCAGTCCAGGGAAGTATTATACTTACGCAAGCACAAGGAACAACTTGAGATTGATACTGCAAAATCTAATTGAAAATGACTCTGGGGTCTATTACTGTGCCACCTGGGACGGGCCAAAAGTCCCGAGGCGATACCACTGGTTGGTTCAAGATATTTGCTG
>2075
GGAGTCAGTCCAGGGAAGTATTATACTTACGCAAGCACAAGGAACAACTTGAGATTGATACTGCAAAATCTAATTGAAAATGACTCTGGGGTCTATTACTGTGCCACCTGGGACGGGCCAAAAGTCCCGAGGCGATACCACTGGTTGGTTCAAGATATTTGCTG
>2076
GGAGTCAGTCCAGGGAAGTATTATACTTACGCAAGCACAAGGAACAACTTGAGATTGATACTGCAAAATCTAATTGAAAATGACTCTGGGGTCTATTACTGTGCCACCTGGGACGGGCCAAAAGTCCCGAGGCGATACCACTGGTTGGTTCAAGATATTTGCTG
>2077
GGAGTCAGTCCAGGGAAGTATTATACTTACGCAAGCACAAGGAACAACTTGAGATTGATACTGCAAAATCTAATTGAAAATGACTCTGGGGTCTATTACTGTGCCACCTGGGACGGGCCAAAAGTCCCGAGGCGATACCACTGGTTGGTTCAAGATATTTGCTG
>2078
GGAGTCAGTCCAGGGAAGTATTATACTTACGCAAGCACAAGGAACAACTTGAGATTGATACTGCAAAATCTAATTGAAAATGACTCTGGGGTCTATTACTGTGCCACCTGGGACGGGCCAAAAGTCCCGAGGCGATACCACTGGTTGGTTCAAGATATTTGCTG
>2079
GGAGTCAGTCCAGGGAAGTATTATACTTACGCAAGCACAAGGAACAACTTGAGATTGATACTGCAAAATCTAATTGAAAATGACTCTGGGGTCTATTACTGTGCCACCTGGGACGGGCCAAAAGTCCCGAGGCGATACCACTGGTTGGTTCAAGATATTTGCTG
>2080
GGAGTCAGTCCAGGGAAGTATTATACTTACGCAAGCACAAGGAACAACTTGAGATTGATACTGCAAAATCTAATTGAAAATGACTCTGGGGTCTATTACTGTGCCACCTGGGACGGGCCAAAAGTCCCGAGGCGATACCACTGGTTGGTTCAAGATATTTGCTG
>2081
GGAGTCAGTCCAGGGAAGTATTATACTTACGCAAGCACAAGGAACAACTTGAGATTGATACTGCAAAATCTAATTGAAAATGACTCTGGGGTCTATTACTGTGCCACCTGGGACGGGCCAAAAGTCCCGAGGCGATACCACTGGTTGGTTCAAGATATTTGCTG
>2082
GGAGTCAGTCCAGGGAAGTATTATACTTACGCAAGCACAAGGAACAACTTGAGATTGATACTGCAAAATCTAATTGAAAATGACTCTGGGGTCTATTACTGTGCCACCTGGGACGGGCCAAAAGTCCCGAGGCGATACCACTGGTTGGTTCAAGATATTTGCTG
>2083
GGAGTCAGTCCAGGGAAGTATTATACTTACGCAAGCACAAGGAACAACTTGAGATTGATACTGCAAAATCTAATTGAAAATGACTCTGGGGTCTATTACTGTGCCACCTGGGACGGGCCAAAAGTCCCGAGGCGATACCACTGGTTGGTTCAAGATATTTGCTG
>2084
GGAGTCAGTCCAGGGAAGTATTATACTTACGCAAGCACAAGGAACAACTTGAGATTGATACTGCAAAATCTAATTGAAAATGACTCTGGGGTCTATTACTGTGCCACCTGGGACGGGCCAAAAGTCCCGAGGCGATACCACTGGTTGGTTCAAGATATTTGCTG
>2085
GGAGTCAGTCCAGGGAAGTATTATACTTACGCAAGCACAAGGAACAACTTGAGATTGATACTGCAAAATCTAATTGAAAATGACTCTGGGGTCTATTACTGTGCCACCTGGGACGGGCCAAAAGTCCCGAGGCGATACCACTGGTTGGTTCAAGATATTTGCTG
>2086
GGAGTCAGTCCAGGGAAGTATTATACTTACGCAAGCACAAGGAACAACTTGAGATTGATACTGCAAAATCTAATTGAAAATGACTCTGGGGTCTATTACTGTGCCACCTGGGACGGGCCAAAAGTCCCGAGGCGATACCACTGGTTGGTTCAAGATATTTGCTG
>2087
GGAGTCAGTCCAGGGAAGTATTATACTTACGCAAGCACAAGGAACAACTTGAGATTGATACTGCAAAATCTAATTGAAAATGACTCTGGGGTCTATTACTGTGCCACCTGGGACGGGCCAAAAGTCCCGAGGCGATACCACTGGTTGGTTCAAGATATTTGCTG
>2088
GGAGTCAGTCCAGGGAAGTATTATACTTACGCAAGCACAAGGAACAACTTGAGATTGATACTGCAAAATCTAATTGAAAATGACTCTGGGGTCTATTACTGTGCCACCTGGGACGGGCCAAAAGTCCCGAGGCGATACCACTGGTTGGTTCAAGATATTTGCTG
>2089
GGAGTCAGTCCAGGGAAGTATTATACTTACGCAAGCACAAGGAACAACTTGAGATTGATACTGCAAAATCTAATTGAAAATGACTCTGGGGTCTATTACTGTGCCACCTGGGACGGGCCAAAAGTCCCGAGGCGATACCACTGGTTGGTTCAAGATATTTGCTG
>2090
GGAGTCAGTCCAGGGAAGTATTATACTTACGCAAGCACAAGGAACAACTTGAGATTGATACTGCAAAATCTAATTGAAAATGACTCTGGGGTCTATTACTGTGCCACCTGGGACGGGCCAAAAGTCCCGAGGCGATACCACTGGTTGGTTCAAGATATTTGCTG
>2091
GGAGTCAGTCCAGGGAAGTATTATACTTACGCAAGCACAAGGAACAACTTGAGATTGATACTGCAAAATCTAATTGAAAATGACTCTGGGGTCTATTACTGTGCCACCTGGGACGGGCCAAAAGTCCCGAGGCGATACCACTGGTTGGTTCAAGATATTTGCTG
>2092
GGAGTCAGTCCAGGGAAGTATTATACTTACGCAAGCACAAGGAACAACTTGAGATTGATACTGCAAAATCTAATTGAAAATGACTCTGGGGTCTATTACTGTGCCACCTGGGACGGGCCAAAAGTCCCGAGGCGATACCACTGGTTGGTTCAAGATATTTGCTG
>2093
GGAGTCAGTCCAGGGAAGTATTATACTTACGCAAGCACAAGGAACAACTTGAGATTGATACTGCAAAATCTAATTGAAAATGACTCTGGGGTCTATTACTGTGCCACCTGGGACGGGCCAAAAGTCCCGAGGCGATACCACTGGTTGGTTCAAGATATTTGCTG
>2094
GGAGTCAGTCCAGGGAAGTATTATACTTACGCAAGCACAAGGAACAACTTGAGATTGATACTGCAAAATCTAATTGAAAATGACTCTGGGGTCTATTACTGTGCCACCTGGGACGGGCCAAAAGTCCCGAGGCGATACCACTGGTTGGTTCAAGATATTTGCTG
>2095
GGAGTCAGTCCAGGGAAGTATTATACTTACGCAAGCACAAGGAACAACTTGAGATTGATACTGCAAAATCTAATTGAAAATGACTCTGGGGTCTATTACTGTGCCACCTGGGACGGGCCAAAAGTCCCGAGGCGATACCACTGGTTGGTTCAAGATATTTGCTG
>2096
GGAGTCAGTCCAGGGAAGTATTATACTTACGCAAGCACAAGGAACAACTTGAGATTGATACTGCAAAATCTAATTGAAAATGACTCTGGGGTCTATTACTGTGCCACCTGGGACGGGCCAAAAGTCCCGAGGCGATACCACTGGTTGGTTCAAGATATTTGCTG
>2097
GGAGTCAGTCCAGGGAAGTATTATACTTACGCAAGCACAAGGAACAACTTGAGATTGATACTGCAAAATCTAATTGAAAATGACTCTGGGGTCTATTACTGTGCCACCTGGGACGGGCCAAAAGTCCCGAGGCGATACCACTGGTTGGTTCAAGATATTTGCTG
>2098
GGAGTCAGTCCAGGGAAGTATTATACTTACGCAAGCACAAGGAACAACTTGAGATTGATACTGCAAAATCTAATTGAAAATGACTCTGGGGTCTATTACTGTGCCACCTGGGACGGGCCAAAAGTCCCGAGGCGATACCACTGGTTGGTTCAAGATATTTGCTG
>2099
GGAGTCAGTCCAGGGAAGTATTATACTTACGCAAGCACAAGGAACAACTTGAGATTGATACTGCAAAATCTAATTGAAAATGACTCTGGGGTCTATTACTGTGCCACCTGGGACGGGCCAAAAGTCCCGAGGCGATACCACTGGTTGGTTCAAGATATTTGCTG
>2100
GGAGTCAGTCCAGGGAAGTATTATACTTACGCAAGCACAAGGAACAACTTGAGATTGATACTGCAAAATCTAATTGAAAATGACTCTGGGGTCTATTACTGTGCCACCTGGGACGGGCCAAAAGTCCCGAGGCGATACCACTGGTTGGTTCAAGATATTTGCTG
>2101
GGAGTCAGTCCAGGGAAGTATTATACTTACGCAAGCACAAGGAACAACTTGAGATTGATACTGCAAAATCTAATTGAAAATGACTCTGGGGTCTATTACTGTGCCACCTGGGACGGGCCAAAAGTCCCGAGGCGATACCACTGGTTGGTTCAAGATATTTGCTG
>2102
GGAGTCAGTCCAGGGAAGTATTATACTTACGCAAGCACAAGGAACAACTTGAGATTGATACTGCAAAATCTAATTGAAAATGACTCTGGGGTCTATTACTGTGCCACCTGGGACGGGCCAAAAGTCCCGAGGCGATACCACTGGTTGGTTCAAGATATTTGCTG
>2103
GGAGTCAGTCCAGGGAAGTATTATACTTACGCAAGCACAAGGAACAACTTGAGATTGATACTGCAAAATCTAATTGAAAATGACTCTGGGGTCTATTACTGTGCCACCTGGGACGGGCCAAAAGTCCCGAGGCGATACCACTGGTTGGTTCAAGATATTTGCTG
>2104
GGAGTCAGTCCAGGGAAGTATTATACTTACGCAAGCACAAGGAACAACTTGAGATTGATACTGCAAAATCTAATTGAAAATGACTCTGGGGTCTATTACTGTGCCACCTGGGACGGGCCAAAAGTCCCGAGGCGATACCACTGGTTGGTTCAAGATATTTGCTG
>2105
GGAGTCAGTCCAGGGAAGTATTATACTTACGCAAGCACAAGGAACAACTTGAGATTGATACTGCAAAATCTAATTGAAAATGACTCTGGGGTCTATTACTGTGCCACCTGGGACGGGCCAAAAGTCCCGAGGCGATACCACTGGTTGGTTCAAGATATTTGCTG
>2106
GGAGTCAGTCCAGGGAAGTATTATACTTACGCAAGCACAAGGAACAACTTGAGATTGATACTGCAAAATCTAATTGAAAATGACTCTGGGGTCTATTACTGTGCCACCTGGGACGGGCCAAAAGTCCCGAGGCGATACCACTGGTTGGTTCAAGATATTTGCTG
>2107
GGAGTCAGTCCAGGGAAGTATTATACTTACGCAAGCACAAGGAACAACTTGAGATTGATACTGCAAAATCTAATTGAAAATGACTCTGGGGTCTATTACTGTGCCACCTGGGACGGGCCAAAAGTCCCGAGGCGATACCACTGGTTGGTTCAAGATATTTGCTG
>2108
GGAGTCAGTCCAGGGAAGTATTATACTTACGCAAGCACAAGGAACAACTTGAGATTGATACTGCAAAATCTAATTGAAAATGACTCTGGGGTCTATTACTGTGCCACCTGGGACGGGCCAAAAGTCCCGAGGCGATACCACTGGTTGGTTCAAGATATTTGCTG
>2109
GGAGTCAGTCCAGGGAAGTATTATACTTACGCAAGCACAAGGAACAACTTGAGATTGATACTGCAAAATCTAATTGAAAATGACTCTGGGGTCTATTACTGTGCCACCTGGGACGGGCCAAAAGTCCCGAGGCGATACCACTGGTTGGTTCAAGATATTTGCTG
>2110
GGAGTCAGTCCAGGGAAGTATTATACTTACGCAAGCACAAGGAACAACTTGAGATTGATACTGCAAAATCTAATTGAAAATGACTCTGGGGTCTATTACTGTGCCACCTGGGACGGGCCAAAAGTCCCGAGGCGATACCACTGGTTGGTTCAAGATATTTGCTG
>2111
GGAGTCAGTCCAGGGAAGTATTATACTTACGCAAGCACAAGGAACAACTTGAGATTGATACTGCAAAATCTAATTGAAAATGACTCTGGGGTCTATTACTGTGCCACCTGGGACGGGCCAAAAGTCCCGAGGCGATACCACTGGTTGGTTCAAGATATTTGCTG
>2112
GGAGTCAGTCCAGGGAAGTATTATACTTACGCAAGCACAAGGAACAACTTGAGATTGATACTGCAAAATCTAATTGAAAATGACTCTGGGGTCTATTACTGTGCCACCTGGGACGGGCCAAAAGTCCCGAGGCGATACCACTGGTTGGTTCAAGATATTTGCTG
>2113
GGAGTCAGTCCAGGGAAGTATTATACTTACGCAAGCACAAGGAACAACTTGAGATTGATACTGCAAAATCTAATTGAAAATGACTCTGGGGTCTATTACTGTGCCACCTGGGACGGGCCAAAAGTCCCGAGGCGATACCACTGGTTGGTTCAAGATATTTGCTG
>2114
GGAGTCAGTCCAGGGAAGTATTATACTTACGCAAGCACAAGGAACAACTTGAGATTGATACTGCAAAATCTAATTGAAAATGACTCTGGGGTCTATTACTGTGCCACCTGGGACGGGCCAAAAGTCCCGAGGCGATACCACTGGTTGGTTCAAGATATTTGCTG
>2115
GGAGTCAGTCCAGGGAAGTATTATACTTACGCAAGCACAAGGAACAACTTGAGATTGATACTGCAAAATCTAATTGAAAATGACTCTGGGGTCTATTACTGTGCCACCTGGGACGGGCCAAAAGTCCCGAGGCGATACCACTGGTTGGTTCAAGATATTTGCTG
>2116
GGAGTCAGTCCAGGGAAGTATTATACTTACGCAAGCACAAGGAACAACTTGAGATTGATACTGCAAAATCTAATTGAAAATGACTCTGGGGTCTATTACTGTGCCACCTGGGACGGGCCAAAAGTCCCGAGGCGATACCACTGGTTGGTTCAAGATATTTGCTG
>2117
GGAGTCAGTCCAGGGAAGTATTATACTTACGCAAGCACAAGGAACAACTTGAGATTGATACTGCAAAATCTAATTGAAAATGACTCTGGGGTCTATTACTGTGCCACCTGGGACGGGCCAAAAGTCCCGAGGCGATACCACTGGTTGGTTCAAGATATTTGCTG
>2118
GGAGTCAGTCCAGGGAAGTATTATACTTACGCAAGCACAAGGAACAACTTGAGATTGATACTGCAAAATCTAATTGAAAATGACTCTGGGGTCTATTACTGTGCCACCTGGGACGGGCCAAAAGTCCCGAGGCGATACCACTGGTTGGTTCAAGATATTTGCTG
>2119
GGAGTCAGTCCAGGGAAGTATTATACTTACGCAAGCACAAGGAACAACTTGAGATTGATACTGCAAAATCTAATTGAAAATGACTCTGGGGTCTATTACTGTGCCACCTGGGACGGGCCAAAAGTCCCGAGGCGATACCACTGGTTGGTTCAAGATATTTGCTG
>2120
GGAGTCAGTCCAGGGAAGTATTATACTTACGCAAGCACAAGGAACAACTTGAGATTGATACTGCAAAATCTAATTGAAAATGACTCTGGGGTCTATTACTGTGCCACCTGGGACGGGCCAAAAGTCCCGAGGCGATACCACTGGTTGGTTCAAGATATTTGCTG
>2121
GGAGTCAGTCCAGGGAAGTATTATACTTACGCAAGCACAAGGAACAACTTGAGATTGATACTGCAAAATCTAATTGAAAATGACTCTGGGGTCTATTACTGTGCCACCTGGGACGGGCCAAAAGTCCCGAGGCGATACCACTGGTTGGTTCAAGATATTTGCTG
>2122
GGAGTCAGTCCAGGGAAGTATTATACTTACGCAAGCACAAGGAACAACTTGAGATTGATACTGCAAAATCTAATTGAAAATGACTCTGGGGTCTATTACTGTGCCACCTGGGACGGGCCAAAAGTCCCGAGGCGATACCACTGGTTGGTTCAAGATATTTGCTG
>2123
GGAGTCAGTCCAGGGAAGTATTATACTTACGCAAGCACAAGGAACAACTTGAGATTGATACTGCAAAATCTAATTGAAAATGACTCTGGGGTCTATTACTGTGCCACCTGGGACGGGCCAAAAGTCCCGAGGCGATACCACTGGTTGGTTCAAGATATTTGCTG
>2124
GGAGTCAGTCCAGGGAAGTATTATACTTACGCAAGCACAAGGAACAACTTGAGATTGATACTGCAAAATCTAATTGAAAATGACTCTGGGGTCTATTACTGTGCCACCTGGGACGGGCCAAAAGTCCCGAGGCGATACCACTGGTTGGTTCAAGATATTTGCTG
>2125
GGAGTCAGTCCAGGGAAGTATTATACTTACGCAAGCACAAGGAACAACTTGAGATTGATACTGCAAAATCTAATTGAAAATGACTCTGGGGTCTATTACTGTGCCACCTGGGACGGGCCAAAAGTCCCGAGGCGATACCACTGGTTGGTTCAAGATATTTGCTG
>2126
GGAGTCAGTCCAGGGAAGTATTATACTTACGCAAGCACAAGGAACAACTTGAGATTGATACTGCAAAATCTAATTGAAAATGACTCTGGGGTCTATTACTGTGCCACCTGGGACGGGCCAAAAGTCCCGAGGCGATACCACTGGTTGGTTCAAGATATTTGCTG
>2127
GGAGTCAGTCCAGGGAAGTATTATACTTACGCAAGCACAAGGAACAACTTGAGATTGATACTGCAAAATCTAATTGAAAATGACTCTGGGGTCTATTACTGTGCCACCTGGGACGGGCCAAAAGTCCCGAGGCGATACCACTGGTTGGTTCAAGATATTTGCTG
>2128
GGAGTCAGTCCAGGGAAGTATTATACTTACGCAAGCACAAGGAACAACTTGAGATTGATACTGCAAAATCTAATTGAAAATGACTCTGGGGTCTATTACTGTGCCACCTGGGACGGGCCAAAAGTCCCGAGGCGATACCACTGGTTGGTTCAAGATATTTGCTG
>2129
GGAGTCAGTCCAGGGAAGTATTATACTTACGCAAGCACAAGGAACAACTTGAGATTGATACTGCAAAATCTAATTGAAAATGACTCTGGGGTCTATTACTGTGCCACCTGGGACGGGCCAAAAGTCCCGAGGCGATACCACTGGTTGGTTCAAGATATTTGCTG
>2130
GGAGTCAGTCCAGGGAAGTATTATACTTACGCAAGCACAAGGAACAACTTGAGATTGATACTGCAAAATCTAATTGAAAATGACTCTGGGGTCTATTACTGTGCCACCTGGGACGGGCCAAAAGTCCCGAGGCGATACCACTGGTTGGTTCAAGATATTTGCTG
>2131
GGAGTCAGTCCAGGGAAGTATTATACTTACGCAAGCACAAGGAACAACTTGAGATTGATACTGCAAAATCTAATTGAAAATGACTCTGGGGTCTATTACTGTGCCACCTGGGACGGGCCAAAAGTCCCGAGGCGATACCACTGGTTGGTTCAAGATATTTGCTG
>2132
GGAGTCAGTCCAGGGAAGTATTATACTTACGCAAGCACAAGGAACAACTTGAGATTGATACTGCAAAATCTAATTGAAAATGACTCTGGGGTCTATTACTGTGCCACCTGGGACGGGCCAAAAGTCCCGAGGCGATACCACTGGTTGGTTCAAGATATTTGCTG
>2133
GGAGTCAGTCCAGGGAAGTATTATACTTACGCAAGCACAAGGAACAACTTGAGATTGATACTGCAAAATCTAATTGAAAATGACTCTGGGGTCTATTACTGTGCCACCTGGGACGGGCCAAAAGTCCCGAGGCGATACCACTGGTTGGTTCAAGATATTTGCTG
>2134
GGAGTCAGTCCAGGGAAGTATTATACTTACGCAAGCACAAGGAACAACTTGAGATTGATACTGCAAAATCTAATTGAAAATGACTCTGGGGTCTATTACTGTGCCACCTGGGACGGGCCAAAAGTCCCGAGGCGATACCACTGGTTGGTTCAAGATATTTGCTG
>2135
GGAGTCAGTCCAGGGAAGTATTATACTTACGCAAGCACAAGGAACAACTTGAGATTGATACTGCAAAATCTAATTGAAAATGACTCTGGGGTCTATTACTGTGCCACCTGGGACGGGCCAAAAGTCCCGAGGCGATACCACTGGTTGGTTCAAGATATTTGCTG
>2136
GGAGTCAGTCCAGGGAAGTATTATACTTACGCAAGCACAAGGAACAACTTGAGATTGATACTGCAAAATCTAATTGAAAATGACTCTGGGGTCTATTACTGTGCCACCTGGGACGGGCCAAAAGTCCCGAGGCGATACCACTGGTTGGTTCAAGATATTTGCTG
>2137
GGAGTCAGTCCAGGGAAGTATTATACTTACGCAAGCACAAGGAACAACTTGAGATTGATACTGCAAAATCTAATTGAAAATGACTCTGGGGTCTATTACTGTGCCACCTGGGACGGGCCAAAAGTCCCGAGGCGATACCACTGGTTGGTTCAAGATATTTGCTG
>2138
GGAGTCAGTCCAGGGAAGTATTATACTTACGCAAGCACAAGGAACAACTTGAGATTGATACTGCAAAATCTAATTGAAAATGACTCTGGGGTCTATTACTGTGCCACCTGGGACGGGCCAAAAGTCCCGAGGCGATACCACTGGTTGGTTCAAGATATTTGCTG
>2139
GGAGTCAGTCCAGGGAAGTATTATACTTACGCAAGCACAAGGAACAACTTGAGATTGATACTGCAAAATCTAATTGAAAATGACTCTGGGGTCTATTACTGTGCCACCTGGGACGGGCCAAAAGTCCCGAGGCGATACCACTGGTTGGTTCAAGATATTTGCTG
>2140
GGAGTCAGTCCAGGGAAGTATTATACTTACGCAAGCACAAGGAACAACTTGAGATTGATACTGCAAAATCTAATTGAAAATGACTCTGGGGTCTATTACTGTGCCACCTGGGACGGGCCAAAAGTCCCGAGGCGATACCACTGGTTGGTTCAAGATATTTGCTG
>2141
GGAGTCAGTCCAGGGAAGTATTATACTTACGCAAGCACAAGGAACAACTTGAGATTGATACTGCAAAATCTAATTGAAAATGACTCTGGGGTCTATTACTGTGCCACCTGGGACGGGCCAAAAGTCCCGAGGCGATACCACTGGTTGGTTCAAGATATTTGCTG
>2142
GGAGTCAGTCCAGGGAAGTATTATACTTACGCAAGCACAAGGAACAACTTGAGATTGATACTGCAAAATCTAATTGAAAATGACTCTGGGGTCTATTACTGTGCCACCTGGGACGGGCCAAAAGTCCCGAGGCGATACCACTGGTTGGTTCAAGATATTTGCTG
>2143
GGAGTCAGTCCAGGGAAGTATTATACTTACGCAAGCACAAGGAACAACTTGAGATTGATACTGCAAAATCTAATTGAAAATGACTCTGGGGTCTATTACTGTGCCACCTGGGACGGGCCAAAAGTCCCGAGGCGATACCACTGGTTGGTTCAAGATATTTGCTG
>2144
GGAGTCAGTCCAGGGAAGTATTATACTTACGCAAGCACAAGGAACAACTTGAGATTGATACTGCAAAATCTAATTGAAAATGACTCTGGGGTCTATTACTGTGCCACCTGGGACGGGCCAAAAGTCCCGAGGCGATACCACTGGTTGGTTCAAGATATTTGCTG
>2145
GGAGTCAGTCCAGGGAAGTATTATACTTACGCAAGCACAAGGAACAACTTGAGATTGATACTGCAAAATCTAATTGAAAATGACTCTGGGGTCTATTACTGTGCCACCTGGGACGGGCCAAAAGTCCCGAGGCGATACCACTGGTTGGTTCAAGATATTTGCTG
>2146
GGAGTCAGTCCAGGGAAGTATTATACTTACGCAAGCACAAGGAACAACTTGAGATTGATACTGCAAAATCTAATTGAAAATGACTCTGGGGTCTATTACTGTGCCACCTGGGACGGGCCAAAAGTCCCGAGGCGATACCACTGGTTGGTTCAAGATATTTGCTG
>2147
GGAGTCAGTCCAGGGAAGTATTATACTTACGCAAGCACAAGGAACAACTTGAGATTGATACTGCAAAATCTAATTGAAAATGACTCTGGGGTCTATTACTGTGCCACCTGGGACGGGCCAAAAGTCCCGAGGCGATACCACTGGTTGGTTCAAGATATTTGCTG
>2148
GGAGTCAGTCCAGGGAAGTATTATACTTACGCAAGCACAAGGAACAACTTGAGATTGATACTGCAAAATCTAATTGAAAATGACTCTGGGGTCTATTACTGTGCCACCTGGGACGGGCCAAAAGTCCCGAGGCGATACCACTGGTTGGTTCAAGATATTTGCTG
>2149
GGAGTCAGTCCAGGGAAGTATTATACTTACGCAAGCACAAGGAACAACTTGAGATTGATACTGCAAAATCTAATTGAAAATGACTCTGGGGTCTATTACTGTGCCACCTGGGACGGGCCAAAAGTCCCGAGGCGATACCACTGGTTGGTTCAAGATATTTGCTG
>2150
GGAGTCAGTCCAGGGAAGTATTATACTTACGCAAGCACAAGGAACAACTTGAGATTGATACTGCAAAATCTAATTGAAAATGACTCTGGGGTCTATTACTGTGCCACCTGGGACGGGCCAAAAGTCCCGAGGCGATACCACTGGTTGGTTCAAGATATTTGCTG
>2151
GGAGTCAGTCCAGGGAAGTATTATACTTACGCAAGCACAAGGAACAACTTGAGATTGATACTGCAAAATCTAATTGAAAATGACTCTGGGGTCTATTACTGTGCCACCTGGGACGGGCCAAAAGTCCCGAGGCGATACCACTGGTTGGTTCAAGATATTTGCTG
>2152
GGAGTCAGTCCAGGGAAGTATTATACTTACGCAAGCACAAGGAACAACTTGAGATTGATACTGCAAAATCTAATTGAAAATGACTCTGGGGTCTATTACTGTGCCACCTGGGACGGGCCAAAAGTCCCGAGGCGATACCACTGGTTGGTTCAAGATATTTGCTG
>2153
GGAGTCAGTCCAGGGAAGTATTATACTTACGCAAGCACAAGGAACAACTTGAGATTGATACTGCAAAATCTAATTGAAAATGACTCTGGGGTCTATTACTGTGCCACCTGGGACGGGCCAAAAGTCCCGAGGCGATACCACTGGTTGGTTCAAGATATTTGCTG
>2154
GGAGTCAGTCCAGGGAAGTATTATACTTACGCAAGCACAAGGAACAACTTGAGATTGATACTGCAAAATCTAATTGAAAATGACTCTGGGGTCTATTACTGTGCCACCTGGGACGGGCCAAAAGTCCCGAGGCGATACCACTGGTTGGTTCAAGATATTTGCTG
>2155
GGAGTCAGTCCAGGGAAGTATTATACTTACGCAAGCACAAGGAACAACTTGAGATTGATACTGCAAAATCTAATTGAAAATGACTCTGGGGTCTATTACTGTGCCACCTGGGACGGGCCAAAAGTCCCGAGGCGATACCACTGGTTGGTTCAAGATATTTGCTG
>2156
GGAGTCAGTCCAGGGAAGTATTATACTTACGCAAGCACAAGGAACAACTTGAGATTGATACTGCAAAATCTAATTGAAAATGACTCTGGGGTCTATTACTGTGCCACCTGGGACGGGCCAAAAGTCCCGAGGCGATACCACTGGTTGGTTCAAGATATTTGCTG
>2157
GGAGTCAGTCCAGGGAAGTATTATACTTACGCAAGCACAAGGAACAACTTGAGATTGATACTGCAAAATCTAATTGAAAATGACTCTGGGGTCTATTACTGTGCCACCTGGGACGGGCCAAAAGTCCCGAGGCGATACCACTGGTTGGTTCAAGATATTTGCTG
>2158
GGAGTCAGTCCAGGGAAGTATTATACTTACGCAAGCACAAGGAACAACTTGAGATTGATACTGCAAAATCTAATTGAAAATGACTCTGGGGTCTATTACTGTGCCACCTGGGACGGGCCAAAAGTCCCGAGGCGATACCACTGGTTGGTTCAAGATATTTGCTG
>2159
GGAGTCAGTCCAGGGAAGTATTATACTTACGCAAGCACAAGGAACAACTTGAGATTGATACTGCAAAATCTAATTGAAAATGACTCTGGGGTCTATTACTGTGCCACCTGGGACGGGCCAAAAGTCCCGAGGCGATACCACTGGTTGGTTCAAGATATTTGCTG
>2160
GGAGTCAGTCCAGGGAAGTATTATACTTACGCAAGCACAAGGAACAACTTGAGATTGATACTGCAAAATCTAATTGAAAATGACTCTGGGGTCTATTACTGTGCCACCTGGGACGGGCCAAAAGTCCCGAGGCGATACCACTGGTTGGTTCAAGATATTTGCTG
>2161
GGAGTCAGTCCAGGGAAGTATTATACTTACGCAAGCACAAGGAACAACTTGAGATTGATACTGCAAAATCTAATTGAAAATGACTCTGGGGTCTATTACTGTGCCACCTGGGACGGGCCAAAAGTCCCGAGGCGATACCACTGGTTGGTTCAAGATATTTGCTG
>2162
GGAGTCAGTCCAGGGAAGTATTATACTTACGCAAGCACAAGGAACAACTTGAGATTGATACTGCAAAATCTAATTGAAAATGACTCTGGGGTCTATTACTGTGCCACCTGGGACGGGCCAAAAGTCCCGAGGCGATACCACTGGTTGGTTCAAGATATTTGCTG
>2163
GGAGTCAGTCCAGGGAAGTATTATACTTACGCAAGCACAAGGAACAACTTGAGATTGATACTGCAAAATCTAATTGAAAATGACTCTGGGGTCTATTACTGTGCCACCTGGGACGGGCCAAAAGTCCCGAGGCGATACCACTGGTTGGTTCAAGATATTTGCTG
>2164
GGAGTCAGTCCAGGGAAGTATTATACTTACGCAAGCACAAGGAACAACTTGAGATTGATACTGCAAAATCTAATTGAAAATGACTCTGGGGTCTATTACTGTGCCACCTGGGACGGGCCAAAAGTCCCGAGGCGATACCACTGGTTGGTTCAAGATATTTGCTG
>2165
GGAGTCAGTCCAGGGAAGTATTATACTTACGCAAGCACAAGGAACAACTTGAGATTGATACTGCAAAATCTAATTGAAAATGACTCTGGGGTCTATTACTGTGCCACCTGGGACGGGCCAAAAGTCCCGAGGCGATACCACTGGTTGGTTCAAGATATTTGCTG
>2166
GGAGTCAGTCCAGGGAAGTATTATACTTACGCAAGCACAAGGAACAACTTGAGATTGATACTGCAAAATCTAATTGAAAATGACTCTGGGGTCTATTACTGTGCCACCTGGGACGGGCCAAAAGTCCCGAGGCGATACCACTGGTTGGTTCAAGATATTTGCTG
>2167
GGAGTCAGTCCAGGGAAGTATTATACTTACGCAAGCACAAGGAACAACTTGAGATTGATACTGCAAAATCTAATTGAAAATGACTCTGGGGTCTATTACTGTGCCACCTGGGACGGGCCAAAAGTCCCGAGGCGATACCACTGGTTGGTTCAAGATATTTGCTG
>2168
GGAGTCAGTCCAGGGAAGTATTATACTTACGCAAGCACAAGGAACAACTTGAGATTGATACTGCAAAATCTAATTGAAAATGACTCTGGGGTCTATTACTGTGCCACCTGGGACGGGCCAAAAGTCCCGAGGCGATACCACTGGTTGGTTCAAGATATTTGCTG
>2169
GGAGTCAGTCCAGGGAAGTATTATACTTACGCAAGCACAAGGAACAACTTGAGATTGATACTGCAAAATCTAATTGAAAATGACTCTGGGGTCTATTACTGTGCCACCTGGGACGGGCCAAAAGTCCCGAGGCGATACCACTGGTTGGTTCAAGATATTTGCTG
>2170
GGAGTCAGTCCAGGGAAGTATTATACTTACGCAAGCACAAGGAACAACTTGAGATTGATACTGCAAAATCTAATTGAAAATGACTCTGGGGTCTATTACTGTGCCACCTGGGACGGGCCAAAAGTCCCGAGGCGATACCACTGGTTGGTTCAAGATATTTGCTG
>2171
GGAGTCAGTCCAGGGAAGTATTATACTTACGCAAGCACAAGGAACAACTTGAGATTGATACTGCAAAATCTAATTGAAAATGACTCTGGGGTCTATTACTGTGCCACCTGGGACGGGCCAAAAGTCCCGAGGCGATACCACTGGTTGGTTCAAGATATTTGCTG
>2172
GGAGTCAGTCCAGGGAAGTATTATACTTACGCAAGCACAAGGAACAACTTGAGATTGATACTGCAAAATCTAATTGAAAATGACTCTGGGGTCTATTACTGTGCCACCTGGGACGGGCCAAAAGTCCCGAGGCGATACCACTGGTTGGTTCAAGATATTTGCTG
>2173
GGAGTCAGTCCAGGGAAGTATTATACTTACGCAAGCACAAGGAACAACTTGAGATTGATACTGCAAAATCTAATTGAAAATGACTCTGGGGTCTATTACTGTGCCACCTGGGACGGGCCAAAAGTCCCGAGGCGATACCACTGGTTGGTTCAAGATATTTGCTG
>2174
GGAGTCAGTCCAGGGAAGTATTATACTTACGCAAGCACAAGGAACAACTTGAGATTGATACTGCAAAATCTAATTGAAAATGACTCTGGGGTCTATTACTGTGCCACCTGGGACGGGCCAAAAGTCCCGAGGCGATACCACTGGTTGGTTCAAGATATTTGCTG
>2175
GGAGTCAGTCCAGGGAAGTATTATACTTACGCAAGCACAAGGAACAACTTGAGATTGATACTGCAAAATCTAATTGAAAATGACTCTGGGGTCTATTACTGTGCCACCTGGGACGGGCCAAAAGTCCCGAGGCGATACCACTGGTTGGTTCAAGATATTTGCTG
>2176
GGAGTCAGTCCAGGGAAGTATTATACTTACGCAAGCACAAGGAACAACTTGAGATTGATACTGCAAAATCTAATTGAAAATGACTCTGGGGTCTATTACTGTGCCACCTGGGACGGGCCAAAAGTCCCGAGGCGATACCACTGGTTGGTTCAAGATATTTGCTG
>2177
GGAGTCAGTCCAGGGAAGTATTATACTTACGCAAGCACAAGGAACAACTTGAGATTGATACTGCAAAATCTAATTGAAAATGACTCTGGGGTCTATTACTGTGCCACCTGGGACGGGCCAAAAGTCCCGAGGCGATACCACTGGTTGGTTCAAGATATTTGCTG
>2178
GGAGTCAGTCCAGGGAAGTATTATACTTACGCAAGCACAAGGAACAACTTGAGATTGATACTGCAAAATCTAATTGAAAATGACTCTGGGGTCTATTACTGTGCCACCTGGGACGGGCCAAAAGTCCCGAGGCGATACCACTGGTTGGTTCAAGATATTTGCTG
>2179
GGAGTCAGTCCAGGGAAGTATTATACTTACGCAAGCACAAGGAACAACTTGAGATTGATACTGCAAAATCTAATTGAAAATGACTCTGGGGTCTATTACTGTGCCACCTGGGACGGGCCAAAAGTCCCGAGGCGATACCACTGGTTGGTTCAAGATATTTGCTG
>2180
GGAGTCAGTCCAGGGAAGTATTATACTTACGCAAGCACAAGGAACAACTTGAGATTGATACTGCAAAATCTAATTGAAAATGACTCTGGGGTCTATTACTGTGCCACCTGGGACGGGCCAAAAGTCCCGAGGCGATACCACTGGTTGGTTCAAGATATTTGCTG
>2181
GGAGTCAGTCCAGGGAAGTATTATACTTACGCAAGCACAAGGAACAACTTGAGATTGATACTGCAAAATCTAATTGAAAATGACTCTGGGGTCTATTACTGTGCCACCTGGGACGGGCCAAAAGTCCCGAGGCGATACCACTGGTTGGTTCAAGATATTTGCTG
>2182
GGAGTCAGTCCAGGGAAGTATTATACTTACGCAAGCACAAGGAACAACTTGAGATTGATACTGCAAAATCTAATTGAAAATGACTCTGGGGTCTATTACTGTGCCACCTGGGACGGGCCAAAAGTCCCGAGGCGATACCACTGGTTGGTTCAAGATATTTGCTG
>2183
GGAGTCAGTCCAGGGAAGTATTATACTTACGCAAGCACAAGGAACAACTTGAGATTGATACTGCAAAATCTAATTGAAAATGACTCTGGGGTCTATTACTGTGCCACCTGGGACGGGCCAAAAGTCCCGAGGCGATACCACTGGTTGGTTCAAGATATTTGCTG
>2184
GGAGTCAGTCCAGGGAAGTATTATACTTACGCAAGCACAAGGAACAACTTGAGATTGATACTGCAAAATCTAATTGAAAATGACTCTGGGGTCTATTACTGTGCCACCTGGGACGGGCCAAAAGTCCCGAGGCGATACCACTGGTTGGTTCAAGATATTTGCTG
>2185
GGAGTCAGTCCAGGGAAGTATTATACTTACGCAAGCACAAGGAACAACTTGAGATTGATACTGCAAAATCTAATTGAAAATGACTCTGGGGTCTATTACTGTGCCACCTGGGACGGGCCAAAAGTCCCGAGGCGATACCACTGGTTGGTTCAAGATATTTGCTG
>2186
GGAGTCAGTCCAGGGAAGTATTATACTTACGCAAGCACAAGGAACAACTTGAGATTGATACTGCAAAATCTAATTGAAAATGACTCTGGGGTCTATTACTGTGCCACCTGGGACGGGCCAAAAGTCCCGAGGCGATACCACTGGTTGGTTCAAGATATTTGCTG
>2187
GGAGTCAGTCCAGGGAAGTATTATACTTACGCAAGCACAAGGAACAACTTGAGATTGATACTGCAAAATCTAATTGAAAATGACTCTGGGGTCTATTACTGTGCCACCTGGGACGGGCCAAAAGTCCCGAGGCGATACCACTGGTTGGTTCAAGATATTTGCTG
>2188
GGAGTCAGTCCAGGGAAGTATTATACTTACGCAAGCACAAGGAACAACTTGAGATTGATACTGCAAAATCTAATTGAAAATGACTCTGGGGTCTATTACTGTGCCACCTGGGACGGGCCAAAAGTCCCGAGGCGATACCACTGGTTGGTTCAAGATATTTGCTG
>2189
GGAGTCAGTCCAGGGAAGTATTATACTTACGCAAGCACAAGGAACAACTTGAGATTGATACTGCAAAATCTAATTGAAAATGACTCTGGGGTCTATTACTGTGCCACCTGGGACGGGCCAAAAGTCCCGAGGCGATACCACTGGTTGGTTCAAGATATTTGCTG
>2190
GGAGTCAGTCCAGGGAAGTATTATACTTACGCAAGCACAAGGAACAACTTGAGATTGATACTGCAAAATCTAATTGAAAATGACTCTGGGGTCTATTACTGTGCCACCTGGGACGGGCCAAAAGTCCCGAGGCGATACCACTGGTTGGTTCAAGATATTTGCTG
>2191
GGAGTCAGTCCAGGGAAGTATTATACTTACGCAAGCACAAGGAACAACTTGAGATTGATACTGCAAAATCTAATTGAAAATGACTCTGGGGTCTATTACTGTGCCACCTGGGACGGGCCAAAAGTCCCGAGGCGATACCACTGGTTGGTTCAAGATATTTGCTG
>2192
GGAGTCAGTCCAGGGAAGTATTATACTTACGCAAGCACAAGGAACAACTTGAGATTGATACTGCAAAATCTAATTGAAAATGACTCTGGGGTCTATTACTGTGCCACCTGGGACGGGCCAAAAGTCCCGAGGCGATACCACTGGTTGGTTCAAGATATTTGCTG
>2193
GGAGTCAGTCCAGGGAAGTATTATACTTACGCAAGCACAAGGAACAACTTGAGATTGATACTGCAAAATCTAATTGAAAATGACTCTGGGGTCTATTACTGTGCCACCTGGGACGGGCCAAAAGTCCCGAGGCGATACCACTGGTTGGTTCAAGATATTTGCTG
>2194
GGAGTCAGTCCAGGGAAGTATTATACTTACGCAAGCACAAGGAACAACTTGAGATTGATACTGCAAAATCTAATTGAAAATGACTCTGGGGTCTATTACTGTGCCACCTGGGACGGGCCAAAAGTCCCGAGGCGATACCACTGGTTGGTTCAAGATATTTGCTG
>2195
GGAGTCAGTCCAGGGAAGTATTATACTTACGCAAGCACAAGGAACAACTTGAGATTGATACTGCAAAATCTAATTGAAAATGACTCTGGGGTCTATTACTGTGCCACCTGGGACGGGCCAAAAGTCCCGAGGCGATACCACTGGTTGGTTCAAGATATTTGCTG
>2196
GGAGTCAGTCCAGGGAAGTATTATACTTACGCAAGCACAAGGAACAACTTGAGATTGATACTGCAAAATCTAATTGAAAATGACTCTGGGGTCTATTACTGTGCCACCTGGGACGGGCCAAAAGTCCCGAGGCGATACCACTGGTTGGTTCAAGATATTTGCTG
>2197
GGAGTCAGTCCAGGGAAGTATTATACTTACGCAAGCACAAGGAACAACTTGAGATTGATACTGCAAAATCTAATTGAAAATGACTCTGGGGTCTATTACTGTGCCACCTGGGACGGGCCAAAAGTCCCGAGGCGATACCACTGGTTGGTTCAAGATATTTGCTG
>2198
GGAGTCAGTCCAGGGAAGTATTATACTTACGCAAGCACAAGGAACAACTTGAGATTGATACTGCAAAATCTAATTGAAAATGACTCTGGGGTCTATTACTGTGCCACCTGGGACGGGCCAAAAGTCCCGAGGCGATACCACTGGTTGGTTCAAGATATTTGCTG
>2199
GGAGTCAGTCCAGGGAAGTATTATACTTACGCAAGCACAAGGAACAACTTGAGATTGATACTGCAAAATCTAATTGAAAATGACTCTGGGGTCTATTACTGTGCCACCTGGGACGGGCCAAAAGTCCCGAGGCGATACCACTGGTTGGTTCAAGATATTTGCTG
>2200
GGAGTCAGTCCAGGGAAGTATTATACTTACGCAAGCACAAGGAACAACTTGAGATTGATACTGCAAAATCTAATTGAAAATGACTCTGGGGTCTATTACTGTGCCACCTGGGACGGGCCAAAAGTCCCGAGGCGATACCACTGGTTGGTTCAAGATATTTGCTG
>2201
GGAGTCAGTCCAGGGAAGTATTATACTTACGCAAGCACAAGGAACAACTTGAGATTGATACTGCAAAATCTAATTGAAAATGACTCTGGGGTCTATTACTGTGCCACCTGGGACGGGCCAAAAGTCCCGAGGCGATACCACTGGTTGGTTCAAGATATTTGCTG
>2202
GGAGTCAGTCCAGGGAAGTATTATACTTACGCAAGCACAAGGAACAACTTGAGATTGATACTGCAAAATCTAATTGAAAATGACTCTGGGGTCTATTACTGTGCCACCTGGGACGGGCCAAAAGTCCCGAGGCGATACCACTGGTTGGTTCAAGATATTTGCTG
>2203
GGAGTCAGTCCAGGGAAGTATTATACTTACGCAAGCACAAGGAACAACTTGAGATTGATACTGCAAAATCTAATTGAAAATGACTCTGGGGTCTATTACTGTGCCACCTGGGACGGGCCAAAAGTCCCGAGGCGATACCACTGGTTGGTTCAAGATATTTGCTG
>2204
GGAGTCAGTCCAGGGAAGTATTATACTTACGCAAGCACAAGGAACAACTTGAGATTGATACTGCAAAATCTAATTGAAAATGACTCTGGGGTCTATTACTGTGCCACCTGGGACGGGCCAAAAGTCCCGAGGCGATACCACTGGTTGGTTCAAGATATTTGCTG
>2205
GGAGTCAGTCCAGGGAAGTATTATACTTACGCAAGCACAAGGAACAACTTGAGATTGATACTGCAAAATCTAATTGAAAATGACTCTGGGGTCTATTACTGTGCCACCTGGGACGGGCCAAAAGTCCCGAGGCGATACCACTGGTTGGTTCAAGATATTTGCTG
>2206
GGAGTCAGTCCAGGGAAGTATTATACTTACGCAAGCACAAGGAACAACTTGAGATTGATACTGCAAAATCTAATTGAAAATGACTCTGGGGTCTATTACTGTGCCACCTGGGACGGGCCAAAAGTCCCGAGGCGATACCACTGGTTGGTTCAAGATATTTGCTG
>2207
GGAGTCAGTCCAGGGAAGTATTATACTTACGCAAGCACAAGGAACAACTTGAGATTGATACTGCAAAATCTAATTGAAAATGACTCTGGGGTCTATTACTGTGCCACCTGGGACGGGCCAAAAGTCCCGAGGCGATACCACTGGTTGGTTCAAGATATTTGCTG
>2208
GGAGTCAGTCCAGGGAAGTATTATACTTACGCAAGCACAAGGAACAACTTGAGATTGATACTGCAAAATCTAATTGAAAATGACTCTGGGGTCTATTACTGTGCCACCTGGGACGGGCCAAAAGTCCCGAGGCGATACCACTGGTTGGTTCAAGATATTTGCTG
>2209
GGAGTCAGTCCAGGGAAGTATTATACTTACGCAAGCACAAGGAACAACTTGAGATTGATACTGCAAAATCTAATTGAAAATGACTCTGGGGTCTATTACTGTGCCACCTGGGACGGGCCAAAAGTCCCGAGGCGATACCACTGGTTGGTTCAAGATATTTGCTG
>2210
GGAGTCAGTCCAGGGAAGTATTATACTTACGCAAGCACAAGGAACAACTTGAGATTGATACTGCAAAATCTAATTGAAAATGACTCTGGGGTCTATTACTGTGCCACCTGGGACGGGCCAAAAGTCCCGAGGCGATACCACTGGTTGGTTCAAGATATTTGCTG
>2211
GGAGTCAGTCCAGGGAAGTATTATACTTACGCAAGCACAAGGAACAACTTGAGATTGATACTGCAAAATCTAATTGAAAATGACTCTGGGGTCTATTACTGTGCCACCTGGGACGGGCCAAAAGTCCCGAGGCGATACCACTGGTTGGTTCAAGATATTTGCTG
>2212
GGAGTCAGTCCAGGGAAGTATTATACTTACGCAAGCACAAGGAACAACTTGAGATTGATACTGCAAAATCTAATTGAAAATGACTCTGGGGTCTATTACTGTGCCACCTGGGACGGGCCAAAAGTCCCGAGGCGATACCACTGGTTGGTTCAAGATATTTGCTG
>2213
GGAGTCAGTCCAGGGAAGTATTATACTTACGCAAGCACAAGGAACAACTTGAGATTGATACTGCAAAATCTAATTGAAAATGACTCTGGGGTCTATTACTGTGCCACCTGGGACGGGCCAAAAGTCCCGAGGCGATACCACTGGTTGGTTCAAGATATTTGCTG
>2214
GGAGTCAGTCCAGGGAAGTATTATACTTACGCAAGCACAAGGAACAACTTGAGATTGATACTGCAAAATCTAATTGAAAATGACTCTGGGGTCTATTACTGTGCCACCTGGGACGGGCCAAAAGTCCCGAGGCGATACCACTGGTTGGTTCAAGATATTTGCTG
>2215
GGAGTCAGTCCAGGGAAGTATTATACTTACGCAAGCACAAGGAACAACTTGAGATTGATACTGCAAAATCTAATTGAAAATGACTCTGGGGTCTATTACTGTGCCACCTGGGACGGGCCAAAAGTCCCGAGGCGATACCACTGGTTGGTTCAAGATATTTGCTG
>2216
GGAGTCAGTCCAGGGAAGTATTATACTTACGCAAGCACAAGGAACAACTTGAGATTGATACTGCAAAATCTAATTGAAAATGACTCTGGGGTCTATTACTGTGCCACCTGGGACGGGCCAAAAGTCCCGAGGCGATACCACTGGTTGGTTCAAGATATTTGCTG
>2217
GGAGTCAGTCCAGGGAAGTATTATACTTACGCAAGCACAAGGAACAACTTGAGATTGATACTGCAAAATCTAATTGAAAATGACTCTGGGGTCTATTACTGTGCCACCTGGGACGGGCCAAAAGTCCCGAGGCGATACCACTGGTTGGTTCAAGATATTTGCTG
>2218
GGAGTCAGTCCAGGGAAGTATTATACTTACGCAAGCACAAGGAACAACTTGAGATTGATACTGCAAAATCTAATTGAAAATGACTCTGGGGTCTATTACTGTGCCACCTGGGACGGGCCAAAAGTCCCGAGGCGATACCACTGGTTGGTTCAAGATATTTGCTG
>2219
GGAGTCAGTCCAGGGAAGTATTATACTTACGCAAGCACAAGGAACAACTTGAGATTGATACTGCAAAATCTAATTGAAAATGACTCTGGGGTCTATTACTGTGCCACCTGGGACGGGCCAAAAGTCCCGAGGCGATACCACTGGTTGGTTCAAGATATTTGCTG
>2220
GGAGTCAGTCCAGGGAAGTATTATACTTACGCAAGCACAAGGAACAACTTGAGATTGATACTGCAAAATCTAATTGAAAATGACTCTGGGGTCTATTACTGTGCCACCTGGGACGGGCCAAAAGTCCCGAGGCGATACCACTGGTTGGTTCAAGATATTTGCTG
>2221
GGAGTCAGTCCAGGGAAGTATTATACTTACGCAAGCACAAGGAACAACTTGAGATTGATACTGCAAAATCTAATTGAAAATGACTCTGGGGTCTATTACTGTGCCACCTGGGACGGGCCAAAAGTCCCGAGGCGATACCACTGGTTGGTTCAAGATATTTGCTG
>2222
GGAGTCAGTCCAGGGAAGTATTATACTTACGCAAGCACAAGGAACAACTTGAGATTGATACTGCAAAATCTAATTGAAAATGACTCTGGGGTCTATTACTGTGCCACCTGGGACGGGCCAAAAGTCCCGAGGCGATACCACTGGTTGGTTCAAGATATTTGCTG
>2223
GGAGTCAGTCCAGGGAAGTATTATACTTACGCAAGCACAAGGAACAACTTGAGATTGATACTGCAAAATCTAATTGAAAATGACTCTGGGGTCTATTACTGTGCCACCTGGGACGGGCCAAAAGTCCCGAGGCGATACCACTGGTTGGTTCAAGATATTTGCTG
>2224
GGAGTCAGTCCAGGGAAGTATTATACTTACGCAAGCACAAGGAACAACTTGAGATTGATACTGCAAAATCTAATTGAAAATGACTCTGGGGTCTATTACTGTGCCACCTGGGACGGGCCAAAAGTCCCGAGGCGATACCACTGGTTGGTTCAAGATATTTGCTG
>2225
GGAGTCAGTCCAGGGAAGTATTATACTTACGCAAGCACAAGGAACAACTTGAGATTGATACTGCAAAATCTAATTGAAAATGACTCTGGGGTCTATTACTGTGCCACCTGGGACGGGCCAAAAGTCCCGAGGCGATACCACTGGTTGGTTCAAGATATTTGCTG
>2226
GGAGTCAGTCCAGGGAAGTATTATACTTACGCAAGCACAAGGAACAACTTGAGATTGATACTGCAAAATCTAATTGAAAATGACTCTGGGGTCTATTACTGTGCCACCTGGGACGGGCCAAAAGTCCCGAGGCGATACCACTGGTTGGTTCAAGATATTTGCTG
>2227
GGAGTCAGTCCAGGGAAGTATTATACTTACGCAAGCACAAGGAACAACTTGAGATTGATACTGCAAAATCTAATTGAAAATGACTCTGGGGTCTATTACTGTGCCACCTGGGACGGGCCAAAAGTCCCGAGGCGATACCACTGGTTGGTTCAAGATATTTGCTG
>2228
GGAGTCAGTCCAGGGAAGTATTATACTTACGCAAGCACAAGGAACAACTTGAGATTGATACTGCAAAATCTAATTGAAAATGACTCTGGGGTCTATTACTGTGCCACCTGGGACGGGCCAAAAGTCCCGAGGCGATACCACTGGTTGGTTCAAGATATTTGCTG
>2229
GGAGTCAGTCCAGGGAAGTATTATACTTACGCAAGCACAAGGAACAACTTGAGATTGATACTGCAAAATCTAATTGAAAATGACTCTGGGGTCTATTACTGTGCCACCTGGGACGGGCCAAAAGTCCCGAGGCGATACCACTGGTTGGTTCAAGATATTTGCTG
>2230
GGAGTCAGTCCAGGGAAGTATTATACTTACGCAAGCACAAGGAACAACTTGAGATTGATACTGCAAAATCTAATTGAAAATGACTCTGGGGTCTATTACTGTGCCACCTGGGACGGGCCAAAAGTCCCGAGGCGATACCACTGGTTGGTTCAAGATATTTGCTG
>2231
GGAGTCAGTCCAGGGAAGTATTATACTTACGCAAGCACAAGGAACAACTTGAGATTGATACTGCAAAATCTAATTGAAAATGACTCTGGGGTCTATTACTGTGCCACCTGGGACGGGCCAAAAGTCCCGAGGCGATACCACTGGTTGGTTCAAGATATTTGCTG
>2232
GGAGTCAGTCCAGGGAAGTATTATACTTACGCAAGCACAAGGAACAACTTGAGATTGATACTGCAAAATCTAATTGAAAATGACTCTGGGGTCTATTACTGTGCCACCTGGGACGGGCCAAAAGTCCCGAGGCGATACCACTGGTTGGTTCAAGATATTTGCTG
>2233
GGAGTCAGTCCAGGGAAGTATTATACTTACGCAAGCACAAGGAACAACTTGAGATTGATACTGCAAAATCTAATTGAAAATGACTCTGGGGTCTATTACTGTGCCACCTGGGACGGGCCAAAAGTCCCGAGGCGATACCACTGGTTGGTTCAAGATATTTGCTG
>2234
GGAGTCAGTCCAGGGAAGTATTATACTTACGCAAGCACAAGGAACAACTTGAGATTGATACTGCAAAATCTAATTGAAAATGACTCTGGGGTCTATTACTGTGCCACCTGGGACGGGCCAAAAGTCCCGAGGCGATACCACTGGTTGGTTCAAGATATTTGCTG
>2235
GGAGTCAGTCCAGGGAAGTATTATACTTACGCAAGCACAAGGAACAACTTGAGATTGATACTGCAAAATCTAATTGAAAATGACTCTGGGGTCTATTACTGTGCCACCTGGGACGGGCCAAAAGTCCCGAGGCGATACCACTGGTTGGTTCAAGATATTTGCTG
>2236
GGAGTCAGTCCAGGGAAGTATTATACTTACGCAAGCACAAGGAACAACTTGAGATTGATACTGCAAAATCTAATTGAAAATGACTCTGGGGTCTATTACTGTGCCACCTGGGACGGGCCAAAAGTCCCGAGGCGATACCACTGGTTGGTTCAAGATATTTGCTG
>2237
GGAGTCAGTCCAGGGAAGTATTATACTTACGCAAGCACAAGGAACAACTTGAGATTGATACTGCAAAATCTAATTGAAAATGACTCTGGGGTCTATTACTGTGCCACCTGGGACGGGCCAAAAGTCCCGAGGCGATACCACTGGTTGGTTCAAGATATTTGCTG
>2238
GGAGTCAGTCCAGGGAAGTATTATACTTACGCAAGCACAAGGAACAACTTGAGATTGATACTGCAAAATCTAATTGAAAATGACTCTGGGGTCTATTACTGTGCCACCTGGGACGGGCCAAAAGTCCCGAGGCGATACCACTGGTTGGTTCAAGATATTTGCTG
>2239
GGAGTCAGTCCAGGGAAGTATTATACTTACGCAAGCACAAGGAACAACTTGAGATTGATACTGCAAAATCTAATTGAAAATGACTCTGGGGTCTATTACTGTGCCACCTGGGACGGGCCAAAAGTCCCGAGGCGATACCACTGGTTGGTTCAAGATATTTGCTG
>2240
GGAGTCAGTCCAGGGAAGTATTATACTTACGCAAGCACAAGGAACAACTTGAGATTGATACTGCAAAATCTAATTGAAAATGACTCTGGGGTCTATTACTGTGCCACCTGGGACGGGCCAAAAGTCCCGAGGCGATACCACTGGTTGGTTCAAGATATTTGCTG
>2241
GGAGTCAGTCCAGGGAAGTATTATACTTACGCAAGCACAAGGAACAACTTGAGATTGATACTGCAAAATCTAATTGAAAATGACTCTGGGGTCTATTACTGTGCCACCTGGGACGGGCCAAAAGTCCCGAGGCGATACCACTGGTTGGTTCAAGATATTTGCTG
>2242
GGAGTCAGTCCAGGGAAGTATTATACTTACGCAAGCACAAGGAACAACTTGAGATTGATACTGCAAAATCTAATTGAAAATGACTCTGGGGTCTATTACTGTGCCACCTGGGACGGGCCAAAAGTCCCGAGGCGATACCACTGGTTGGTTCAAGATATTTGCTG
>2243
GGAGTCAGTCCAGGGAAGTATTATACTTACGCAAGCACAAGGAACAACTTGAGATTGATACTGCAAAATCTAATTGAAAATGACTCTGGGGTCTATTACTGTGCCACCTGGGACGGGCCAAAAGTCCCGAGGCGATACCACTGGTTGGTTCAAGATATTTGCTG
>2244
GGAGTCAGTCCAGGGAAGTATTATACTTACGCAAGCACAAGGAACAACTTGAGATTGATACTGCAAAATCTAATTGAAAATGACTCTGGGGTCTATTACTGTGCCACCTGGGACGGGCCAAAAGTCCCGAGGCGATACCACTGGTTGGTTCAAGATATTTGCTG
>2245
GGAGTCAGTCCAGGGAAGTATTATACTTACGCAAGCACAAGGAACAACTTGAGATTGATACTGCAAAATCTAATTGAAAATGACTCTGGGGTCTATTACTGTGCCACCTGGGACGGGCCAAAAGTCCCGAGGCGATACCACTGGTTGGTTCAAGATATTTGCTG
>2246
GGAGTCAGTCCAGGGAAGTATTATACTTACGCAAGCACAAGGAACAACTTGAGATTGATACTGCAAAATCTAATTGAAAATGACTCTGGGGTCTATTACTGTGCCACCTGGGACGGGCCAAAAGTCCCGAGGCGATACCACTGGTTGGTTCAAGATATTTGCTG
>2247
GGAGTCAGTCCAGGGAAGTATTATACTTACGCAAGCACAAGGAACAACTTGAGATTGATACTGCAAAATCTAATTGAAAATGACTCTGGGGTCTATTACTGTGCCACCTGGGACGGGCCAAAAGTCCCGAGGCGATACCACTGGTTGGTTCAAGATATTTGCTG
>2248
GGAGTCAGTCCAGGGAAGTATTATACTTACGCAAGCACAAGGAACAACTTGAGATTGATACTGCAAAATCTAATTGAAAATGACTCTGGGGTCTATTACTGTGCCACCTGGGACGGGCCAAAAGTCCCGAGGCGATACCACTGGTTGGTTCAAGATATTTGCTG
>2249
GGAGTCAGTCCAGGGAAGTATTATACTTACGCAAGCACAAGGAACAACTTGAGATTGATACTGCAAAATCTAATTGAAAATGACTCTGGGGTCTATTACTGTGCCACCTGGGACGGGCCAAAAGTCCCGAGGCGATACCACTGGTTGGTTCAAGATATTTGCTG
>2250
GGAGTCAGTCCAGGGAAGTATTATACTTACGCAAGCACAAGGAACAACTTGAGATTGATACTGCAAAATCTAATTGAAAATGACTCTGGGGTCTATTACTGTGCCACCTGGGACGGGCCAAAAGTCCCGAGGCGATACCACTGGTTGGTTCAAGATATTTGCTG
>2251
GGAGTCAGTCCAGGGAAGTATTATACTTACGCAAGCACAAGGAACAACTTGAGATTGATACTGCAAAATCTAATTGAAAATGACTCTGGGGTCTATTACTGTGCCACCTGGGACGGGCCAAAAGTCCCGAGGCGATACCACTGGTTGGTTCAAGATATTTGCTG
>2252
GGAGTCAGTCCAGGGAAGTATTATACTTACGCAAGCACAAGGAACAACTTGAGATTGATACTGCAAAATCTAATTGAAAATGACTCTGGGGTCTATTACTGTGCCACCTGGGACGGGCCAAAAGTCCCGAGGCGATACCACTGGTTGGTTCAAGATATTTGCTG
>2253
GGAGTCAGTCCAGGGAAGTATTATACTTACGCAAGCACAAGGAACAACTTGAGATTGATACTGCAAAATCTAATTGAAAATGACTCTGGGGTCTATTACTGTGCCACCTGGGACGGGCCAAAAGTCCCGAGGCGATACCACTGGTTGGTTCAAGATATTTGCTG
>2254
GGAGTCAGTCCAGGGAAGTATTATACTTACGCAAGCACAAGGAACAACTTGAGATTGATACTGCAAAATCTAATTGAAAATGACTCTGGGGTCTATTACTGTGCCACCTGGGACGGGCCAAAAGTCCCGAGGCGATACCACTGGTTGGTTCAAGATATTTGCTG
>2255
GGAGTCAGTCCAGGGAAGTATTATACTTACGCAAGCACAAGGAACAACTTGAGATTGATACTGCAAAATCTAATTGAAAATGACTCTGGGGTCTATTACTGTGCCACCTGGGACGGGCCAAAAGTCCCGAGGCGATACCACTGGTTGGTTCAAGATATTTGCTG
>2256
GGAGTCAGTCCAGGGAAGTATTATACTTACGCAAGCACAAGGAACAACTTGAGATTGATACTGCAAAATCTAATTGAAAATGACTCTGGGGTCTATTACTGTGCCACCTGGGACGGGCCAAAAGTCCCGAGGCGATACCACTGGTTGGTTCAAGATATTTGCTG
>2257
GGAGTCAGTCCAGGGAAGTATTATACTTACGCAAGCACAAGGAACAACTTGAGATTGATACTGCAAAATCTAATTGAAAATGACTCTGGGGTCTATTACTGTGCCACCTGGGACGGGCCAAAAGTCCCGAGGCGATACCACTGGTTGGTTCAAGATATTTGCTG
>2258
GGAGTCAGTCCAGGGAAGTATTATACTTACGCAAGCACAAGGAACAACTTGAGATTGATACTGCAAAATCTAATTGAAAATGACTCTGGGGTCTATTACTGTGCCACCTGGGACGGGCCAAAAGTCCCGAGGCGATACCACTGGTTGGTTCAAGATATTTGCTG
>2259
GGAGTCAGTCCAGGGAAGTATTATACTTACGCAAGCACAAGGAACAACTTGAGATTGATACTGCAAAATCTAATTGAAAATGACTCTGGGGTCTATTACTGTGCCACCTGGGACGGGCCAAAAGTCCCGAGGCGATACCACTGGTTGGTTCAAGATATTTGCTG
>2260
GGAGTCAGTCCAGGGAAGTATTATACTTACGCAAGCACAAGGAACAACTTGAGATTGATACTGCAAAATCTAATTGAAAATGACTCTGGGGTCTATTACTGTGCCACCTGGGACGGGCCAAAAGTCCCGAGGCGATACCACTGGTTGGTTCAAGATATTTGCTG
>2261
GGAGTCAGTCCAGGGAAGTATTATACTTACGCAAGCACAAGGAACAACTTGAGATTGATACTGCAAAATCTAATTGAAAATGACTCTGGGGTCTATTACTGTGCCACCTGGGACGGGCCAAAAGTCCCGAGGCGATACCACTGGTTGGTTCAAGATATTTGCTG
>2262
GGAGTCAGTCCAGGGAAGTATTATACTTACGCAAGCACAAGGAACAACTTGAGATTGATACTGCAAAATCTAATTGAAAATGACTCTGGGGTCTATTACTGTGCCACCTGGGACGGGCCAAAAGTCCCGAGGCGATACCACTGGTTGGTTCAAGATATTTGCTG
>2263
GGAGTCAGTCCAGGGAAGTATTATACTTACGCAAGCACAAGGAACAACTTGAGATTGATACTGCAAAATCTAATTGAAAATGACTCTGGGGTCTATTACTGTGCCACCTGGGACGGGCCAAAAGTCCCGAGGCGATACCACTGGTTGGTTCAAGATATTTGCTG
>2264
GGAGTCAGTCCAGGGAAGTATTATACTTACGCAAGCACAAGGAACAACTTGAGATTGATACTGCAAAATCTAATTGAAAATGACTCTGGGGTCTATTACTGTGCCACCTGGGACGGGCCAAAAGTCCCGAGGCGATACCACTGGTTGGTTCAAGATATTTGCTG
>2265
GGAGTCAGTCCAGGGAAGTATTATACTTACGCAAGCACAAGGAACAACTTGAGATTGATACTGCAAAATCTAATTGAAAATGACTCTGGGGTCTATTACTGTGCCACCTGGGACGGGCCAAAAGTCCCGAGGCGATACCACTGGTTGGTTCAAGATATTTGCTG
>2266
GGAGTCAGTCCAGGGAAGTATTATACTTACGCAAGCACAAGGAACAACTTGAGATTGATACTGCAAAATCTAATTGAAAATGACTCTGGGGTCTATTACTGTGCCACCTGGGACGGGCCAAAAGTCCCGAGGCGATACCACTGGTTGGTTCAAGATATTTGCTG
>2267
GGAGTCAGTCCAGGGAAGTATTATACTTACGCAAGCACAAGGAACAACTTGAGATTGATACTGCAAAATCTAATTGAAAATGACTCTGGGGTCTATTACTGTGCCACCTGGGACGGGCCAAAAGTCCCGAGGCGATACCACTGGTTGGTTCAAGATATTTGCTG
>2268
GGAGTCAGTCCAGGGAAGTATTATACTTACGCAAGCACAAGGAACAACTTGAGATTGATACTGCAAAATCTAATTGAAAATGACTCTGGGGTCTATTACTGTGCCACCTGGGACGGGCCAAAAGTCCCGAGGCGATACCACTGGTTGGTTCAAGATATTTGCTG
>2269
GGAGTCAGTCCAGGGAAGTATTATACTTACGCAAGCACAAGGAACAACTTGAGATTGATACTGCAAAATCTAATTGAAAATGACTCTGGGGTCTATTACTGTGCCACCTGGGACGGGCCAAAAGTCCCGAGGCGATACCACTGGTTGGTTCAAGATATTTGCTG
>2270
GGAGTCAGTCCAGGGAAGTATTATACTTACGCAAGCACAAGGAACAACTTGAGATTGATACTGCAAAATCTAATTGAAAATGACTCTGGGGTCTATTACTGTGCCACCTGGGACGGGCCAAAAGTCCCGAGGCGATACCACTGGTTGGTTCAAGATATTTGCTG
>2271
GGAGTCAGTCCAGGGAAGTATTATACTTACGCAAGCACAAGGAACAACTTGAGATTGATACTGCAAAATCTAATTGAAAATGACTCTGGGGTCTATTACTGTGCCACCTGGGACGGGCCAAAAGTCCCGAGGCGATACCACTGGTTGGTTCAAGATATTTGCTG
>2272
GGAGTCAGTCCAGGGAAGTATTATACTTACGCAAGCACAAGGAACAACTTGAGATTGATACTGCAAAATCTAATTGAAAATGACTCTGGGGTCTATTACTGTGCCACCTGGGACGGGCCAAAAGTCCCGAGGCGATACCACTGGTTGGTTCAAGATATTTGCTG
>2273
GGAGTCAGTCCAGGGAAGTATTATACTTACGCAAGCACAAGGAACAACTTGAGATTGATACTGCAAAATCTAATTGAAAATGACTCTGGGGTCTATTACTGTGCCACCTGGGACGGGCCAAAAGTCCCGAGGCGATACCACTGGTTGGTTCAAGATATTTGCTG
>2274
GGAGTCAGTCCAGGGAAGTATTATACTTACGCAAGCACAAGGAACAACTTGAGATTGATACTGCAAAATCTAATTGAAAATGACTCTGGGGTCTATTACTGTGCCACCTGGGACGGGCCAAAAGTCCCGAGGCGATACCACTGGTTGGTTCAAGATATTTGCTG
>2275
GGAGTCAGTCCAGGGAAGTATTATACTTACGCAAGCACAAGGAACAACTTGAGATTGATACTGCAAAATCTAATTGAAAATGACTCTGGGGTCTATTACTGTGCCACCTGGGACGGGCCAAAAGTCCCGAGGCGATACCACTGGTTGGTTCAAGATATTTGCTG
>2276
GGAGTCAGTCCAGGGAAGTATTATACTTACGCAAGCACAAGGAACAACTTGAGATTGATACTGCAAAATCTAATTGAAAATGACTCTGGGGTCTATTACTGTGCCACCTGGGACGGGCCAAAAGTCCCGAGGCGATACCACTGGTTGGTTCAAGATATTTGCTG
>2277
GGAGTCAGTCCAGGGAAGTATTATACTTACGCAAGCACAAGGAACAACTTGAGATTGATACTGCAAAATCTAATTGAAAATGACTCTGGGGTCTATTACTGTGCCACCTGGGACGGGCCAAAAGTCCCGAGGCGATACCACTGGTTGGTTCAAGATATTTGCTG
>2278
GGAGTCAGTCCAGGGAAGTATTATACTTACGCAAGCACAAGGAACAACTTGAGATTGATACTGCAAAATCTAATTGAAAATGACTCTGGGGTCTATTACTGTGCCACCTGGGACGGGCCAAAAGTCCCGAGGCGATACCACTGGTTGGTTCAAGATATTTGCTG
>2279
GGAGTCAGTCCAGGGAAGTATTATACTTACGCAAGCACAAGGAACAACTTGAGATTGATACTGCAAAATCTAATTGAAAATGACTCTGGGGTCTATTACTGTGCCACCTGGGACGGGCCAAAAGTCCCGAGGCGATACCACTGGTTGGTTCAAGATATTTGCTG
>2280
GGAGTCAGTCCAGGGAAGTATTATACTTACGCAAGCACAAGGAACAACTTGAGATTGATACTGCAAAATCTAATTGAAAATGACTCTGGGGTCTATTACTGTGCCACCTGGGACGGGCCAAAAGTCCCGAGGCGATACCACTGGTTGGTTCAAGATATTTGCTG
>2281
GGAGTCAGTCCAGGGAAGTATTATACTTACGCAAGCACAAGGAACAACTTGAGATTGATACTGCAAAATCTAATTGAAAATGACTCTGGGGTCTATTACTGTGCCACCTGGGACGGGCCAAAAGTCCCGAGGCGATACCACTGGTTGGTTCAAGATATTTGCTG
>2282
GGAGTCAGTCCAGGGAAGTATTATACTTACGCAAGCACAAGGAACAACTTGAGATTGATACTGCAAAATCTAATTGAAAATGACTCTGGGGTCTATTACTGTGCCACCTGGGACGGGCCAAAAGTCCCGAGGCGATACCACTGGTTGGTTCAAGATATTTGCTG
>2283
GGAGTCAGTCCAGGGAAGTATTATACTTACGCAAGCACAAGGAACAACTTGAGATTGATACTGCAAAATCTAATTGAAAATGACTCTGGGGTCTATTACTGTGCCACCTGGGACGGGCCAAAAGTCCCGAGGCGATACCACTGGTTGGTTCAAGATATTTGCTG
>2284
GGAGTCAGTCCAGGGAAGTATTATACTTACGCAAGCACAAGGAACAACTTGAGATTGATACTGCAAAATCTAATTGAAAATGACTCTGGGGTCTATTACTGTGCCACCTGGGACGGGCCAAAAGTCCCGAGGCGATACCACTGGTTGGTTCAAGATATTTGCTG
>2285
GGAGTCAGTCCAGGGAAGTATTATACTTACGCAAGCACAAGGAACAACTTGAGATTGATACTGCAAAATCTAATTGAAAATGACTCTGGGGTCTATTACTGTGCCACCTGGGACGGGCCAAAAGTCCCGAGGCGATACCACTGGTTGGTTCAAGATATTTGCTG
>2286
GGAGTCAGTCCAGGGAAGTATTATACTTACGCAAGCACAAGGAACAACTTGAGATTGATACTGCAAAATCTAATTGAAAATGACTCTGGGGTCTATTACTGTGCCACCTGGGACGGGCCAAAAGTCCCGAGGCGATACCACTGGTTGGTTCAAGATATTTGCTG
>2287
GGAGTCAGTCCAGGGAAGTATTATACTTACGCAAGCACAAGGAACAACTTGAGATTGATACTGCAAAATCTAATTGAAAATGACTCTGGGGTCTATTACTGTGCCACCTGGGACGGGCCAAAAGTCCCGAGGCGATACCACTGGTTGGTTCAAGATATTTGCTG
>2288
GGAGTCAGTCCAGGGAAGTATTATACTTACGCAAGCACAAGGAACAACTTGAGATTGATACTGCAAAATCTAATTGAAAATGACTCTGGGGTCTATTACTGTGCCACCTGGGACGGGCCAAAAGTCCCGAGGCGATACCACTGGTTGGTTCAAGATATTTGCTG
>2289
GGAGTCAGTCCAGGGAAGTATTATACTTACGCAAGCACAAGGAACAACTTGAGATTGATACTGCAAAATCTAATTGAAAATGACTCTGGGGTCTATTACTGTGCCACCTGGGACGGGCCAAAAGTCCCGAGGCGATACCACTGGTTGGTTCAAGATATTTGCTG
>2290
GGAGTCAGTCCAGGGAAGTATTATACTTACGCAAGCACAAGGAACAACTTGAGATTGATACTGCAAAATCTAATTGAAAATGACTCTGGGGTCTATTACTGTGCCACCTGGGACGGGCCAAAAGTCCCGAGGCGATACCACTGGTTGGTTCAAGATATTTGCTG
>2291
GGAGTCAGTCCAGGGAAGTATTATACTTACGCAAGCACAAGGAACAACTTGAGATTGATACTGCAAAATCTAATTGAAAATGACTCTGGGGTCTATTACTGTGCCACCTGGGACGGGCCAAAAGTCCCGAGGCGATACCACTGGTTGGTTCAAGATATTTGCTG
>2292
GGAGTCAGTCCAGGGAAGTATTATACTTACGCAAGCACAAGGAACAACTTGAGATTGATACTGCAAAATCTAATTGAAAATGACTCTGGGGTCTATTACTGTGCCACCTGGGACGGGCCAAAAGTCCCGAGGCGATACCACTGGTTGGTTCAAGATATTTGCTG
>2293
GGAGTCAGTCCAGGGAAGTATTATACTTACGCAAGCACAAGGAACAACTTGAGATTGATACTGCAAAATCTAATTGAAAATGACTCTGGGGTCTATTACTGTGCCACCTGGGACGGGCCAAAAGTCCCGAGGCGATACCACTGGTTGGTTCAAGATATTTGCTG
>2294
GGAGTCAGTCCAGGGAAGTATTATACTTACGCAAGCACAAGGAACAACTTGAGATTGATACTGCAAAATCTAATTGAAAATGACTCTGGGGTCTATTACTGTGCCACCTGGGACGGGCCAAAAGTCCCGAGGCGATACCACTGGTTGGTTCAAGATATTTGCTG
>2295
GGAGTCAGTCCAGGGAAGTATTATACTTACGCAAGCACAAGGAACAACTTGAGATTGATACTGCAAAATCTAATTGAAAATGACTCTGGGGTCTATTACTGTGCCACCTGGGACGGGCCAAAAGTCCCGAGGCGATACCACTGGTTGGTTCAAGATATTTGCTG
>2296
GGAGTCAGTCCAGGGAAGTATTATACTTACGCAAGCACAAGGAACAACTTGAGATTGATACTGCAAAATCTAATTGAAAATGACTCTGGGGTCTATTACTGTGCCACCTGGGACGGGCCAAAAGTCCCGAGGCGATACCACTGGTTGGTTCAAGATATTTGCTG
>2297
GGAGTCAGTCCAGGGAAGTATTATACTTACGCAAGCACAAGGAACAACTTGAGATTGATACTGCAAAATCTAATTGAAAATGACTCTGGGGTCTATTACTGTGCCACCTGGGACGGGCCAAAAGTCCCGAGGCGATACCACTGGTTGGTTCAAGATATTTGCTG
>2298
GGAGTCAGTCCAGGGAAGTATTATACTTACGCAAGCACAAGGAACAACTTGAGATTGATACTGCAAAATCTAATTGAAAATGACTCTGGGGTCTATTACTGTGCCACCTGGGACGGGCCAAAAGTCCCGAGGCGATACCACTGGTTGGTTCAAGATATTTGCTG
>2299
GGAGTCAGTCCAGGGAAGTATTATACTTACGCAAGCACAAGGAACAACTTGAGATTGATACTGCAAAATCTAATTGAAAATGACTCTGGGGTCTATTACTGTGCCACCTGGGACGGGCCAAAAGTCCCGAGGCGATACCACTGGTTGGTTCAAGATATTTGCTG
>2300
GGAGTCAGTCCAGGGAAGTATTATACTTACGCAAGCACAAGGAACAACTTGAGATTGATACTGCAAAATCTAATTGAAAATGACTCTGGGGTCTATTACTGTGCCACCTGGGACGGGCCAAAAGTCCCGAGGCGATACCACTGGTTGGTTCAAGATATTTGCTG
>2301
GGAGTCAGTCCAGGGAAGTATTATACTTACGCAAGCACAAGGAACAACTTGAGATTGATACTGCAAAATCTAATTGAAAATGACTCTGGGGTCTATTACTGTGCCACCTGGGACGGGCCAAAAGTCCCGAGGCGATACCACTGGTTGGTTCAAGATATTTGCTG
>2302
GGAGTCAGTCCAGGGAAGTATTATACTTACGCAAGCACAAGGAACAACTTGAGATTGATACTGCAAAATCTAATTGAAAATGACTCTGGGGTCTATTACTGTGCCACCTGGGACGGGCCAAAAGTCCCGAGGCGATACCACTGGTTGGTTCAAGATATTTGCTG
>2303
GGAGTCAGTCCAGGGAAGTATTATACTTACGCAAGCACAAGGAACAACTTGAGATTGATACTGCAAAATCTAATTGAAAATGACTCTGGGGTCTATTACTGTGCCACCTGGGACGGGCCAAAAGTCCCGAGGCGATACCACTGGTTGGTTCAAGATATTTGCTG
>2304
GGAGTCAGTCCAGGGAAGTATTATACTTACGCAAGCACAAGGAACAACTTGAGATTGATACTGCAAAATCTAATTGAAAATGACTCTGGGGTCTATTACTGTGCCACCTGGGACGGGCCAAAAGTCCCGAGGCGATACCACTGGTTGGTTCAAGATATTTGCTG
>2305
GGAGTCAGTCCAGGGAAGTATTATACTTACGCAAGCACAAGGAACAACTTGAGATTGATACTGCAAAATCTAATTGAAAATGACTCTGGGGTCTATTACTGTGCCACCTGGGACGGGCCAAAAGTCCCGAGGCGATACCACTGGTTGGTTCAAGATATTTGCTG
>2306
GGAGTCAGTCCAGGGAAGTATTATACTTACGCAAGCACAAGGAACAACTTGAGATTGATACTGCAAAATCTAATTGAAAATGACTCTGGGGTCTATTACTGTGCCACCTGGGACGGGCCAAAAGTCCCGAGGCGATACCACTGGTTGGTTCAAGATATTTGCTG
>2307
GGAGTCAGTCCAGGGAAGTATTATACTTACGCAAGCACAAGGAACAACTTGAGATTGATACTGCAAAATCTAATTGAAAATGACTCTGGGGTCTATTACTGTGCCACCTGGGACGGGCCAAAAGTCCCGAGGCGATACCACTGGTTGGTTCAAGATATTTGCTG
>2308
GGAGTCAGTCCAGGGAAGTATTATACTTACGCAAGCACAAGGAACAACTTGAGATTGATACTGCAAAATCTAATTGAAAATGACTCTGGGGTCTATTACTGTGCCACCTGGGACGGGCCAAAAGTCCCGAGGCGATACCACTGGTTGGTTCAAGATATTTGCTG
>2309
GGAGTCAGTCCAGGGAAGTATTATACTTACGCAAGCACAAGGAACAACTTGAGATTGATACTGCAAAATCTAATTGAAAATGACTCTGGGGTCTATTACTGTGCCACCTGGGACGGGCCAAAAGTCCCGAGGCGATACCACTGGTTGGTTCAAGATATTTGCTG
>2310
GGAGTCAGTCCAGGGAAGTATTATACTTACGCAAGCACAAGGAACAACTTGAGATTGATACTGCAAAATCTAATTGAAAATGACTCTGGGGTCTATTACTGTGCCACCTGGGACGGGCCAAAAGTCCCGAGGCGATACCACTGGTTGGTTCAAGATATTTGCTG
>2311
GGAGTCAGTCCAGGGAAGTATTATACTTACGCAAGCACAAGGAACAACTTGAGATTGATACTGCAAAATCTAATTGAAAATGACTCTGGGGTCTATTACTGTGCCACCTGGGACGGGCCAAAAGTCCCGAGGCGATACCACTGGTTGGTTCAAGATATTTGCTG
>2312
GGAGTCAGTCCAGGGAAGTATTATACTTACGCAAGCACAAGGAACAACTTGAGATTGATACTGCAAAATCTAATTGAAAATGACTCTGGGGTCTATTACTGTGCCACCTGGGACGGGCCAAAAGTCCCGAGGCGATACCACTGGTTGGTTCAAGATATTTGCTG
>2313
GGAGTCAGTCCAGGGAAGTATTATACTTACGCAAGCACAAGGAACAACTTGAGATTGATACTGCAAAATCTAATTGAAAATGACTCTGGGGTCTATTACTGTGCCACCTGGGACGGGCCAAAAGTCCCGAGGCGATACCACTGGTTGGTTCAAGATATTTGCTG
>2314
GGAGTCAGTCCAGGGAAGTATTATACTTACGCAAGCACAAGGAACAACTTGAGATTGATACTGCAAAATCTAATTGAAAATGACTCTGGGGTCTATTACTGTGCCACCTGGGACGGGCCAAAAGTCCCGAGGCGATACCACTGGTTGGTTCAAGATATTTGCTG
>2315
GGAGTCAGTCCAGGGAAGTATTATACTTACGCAAGCACAAGGAACAACTTGAGATTGATACTGCAAAATCTAATTGAAAATGACTCTGGGGTCTATTACTGTGCCACCTGGGACGGGCCAAAAGTCCCGAGGCGATACCACTGGTTGGTTCAAGATATTTGCTG
>2316
GGAGTCAGTCCAGGGAAGTATTATACTTACGCAAGCACAAGGAACAACTTGAGATTGATACTGCAAAATCTAATTGAAAATGACTCTGGGGTCTATTACTGTGCCACCTGGGACGGGCCAAAAGTCCCGAGGCGATACCACTGGTTGGTTCAAGATATTTGCTG
>2317
GGAGTCAGTCCAGGGAAGTATTATACTTACGCAAGCACAAGGAACAACTTGAGATTGATACTGCAAAATCTAATTGAAAATGACTCTGGGGTCTATTACTGTGCCACCTGGGACGGGCCAAAAGTCCCGAGGCGATACCACTGGTTGGTTCAAGATATTTGCTG
>2318
GGAGTCAGTCCAGGGAAGTATTATACTTACGCAAGCACAAGGAACAACTTGAGATTGATACTGCAAAATCTAATTGAAAATGACTCTGGGGTCTATTACTGTGCCACCTGGGACGGGCCAAAAGTCCCGAGGCGATACCACTGGTTGGTTCAAGATATTTGCTG
>2319
GGAGTCAGTCCAGGGAAGTATTATACTTACGCAAGCACAAGGAACAACTTGAGATTGATACTGCAAAATCTAATTGAAAATGACTCTGGGGTCTATTACTGTGCCACCTGGGACGGGCCAAAAGTCCCGAGGCGATACCACTGGTTGGTTCAAGATATTTGCTG
>2320
GGAGTCAGTCCAGGGAAGTATTATACTTACGCAAGCACAAGGAACAACTTGAGATTGATACTGCAAAATCTAATTGAAAATGACTCTGGGGTCTATTACTGTGCCACCTGGGACGGGCCAAAAGTCCCGAGGCGATACCACTGGTTGGTTCAAGATATTTGCTG
>2321
GGAGTCAGTCCAGGGAAGTATTATACTTACGCAAGCACAAGGAACAACTTGAGATTGATACTGCAAAATCTAATTGAAAATGACTCTGGGGTCTATTACTGTGCCACCTGGGACGGGCCAAAAGTCCCGAGGCGATACCACTGGTTGGTTCAAGATATTTGCTG
>2322
GGAGTCAGTCCAGGGAAGTATTATACTTACGCAAGCACAAGGAACAACTTGAGATTGATACTGCAAAATCTAATTGAAAATGACTCTGGGGTCTATTACTGTGCCACCTGGGACGGGCCAAAAGTCCCGAGGCGATACCACTGGTTGGTTCAAGATATTTGCTG
>2323
GGAGTCAGTCCAGGGAAGTATTATACTTACGCAAGCACAAGGAACAACTTGAGATTGATACTGCAAAATCTAATTGAAAATGACTCTGGGGTCTATTACTGTGCCACCTGGGACGGGCCAAAAGTCCCGAGGCGATACCACTGGTTGGTTCAAGATATTTGCTG
>2324
GGAGTCAGTCCAGGGAAGTATTATACTTACGCAAGCACAAGGAACAACTTGAGATTGATACTGCAAAATCTAATTGAAAATGACTCTGGGGTCTATTACTGTGCCACCTGGGACGGGCCAAAAGTCCCGAGGCGATACCACTGGTTGGTTCAAGATATTTGCTG
>2325
GGAGTCAGTCCAGGGAAGTATTATACTTACGCAAGCACAAGGAACAACTTGAGATTGATACTGCAAAATCTAATTGAAAATGACTCTGGGGTCTATTACTGTGCCACCTGGGACGGGCCAAAAGTCCCGAGGCGATACCACTGGTTGGTTCAAGATATTTGCTG
>2326
GGAGTCAGTCCAGGGAAGTATTATACTTACGCAAGCACAAGGAACAACTTGAGATTGATACTGCAAAATCTAATTGAAAATGACTCTGGGGTCTATTACTGTGCCACCTGGGACGGGCCAAAAGTCCCGAGGCGATACCACTGGTTGGTTCAAGATATTTGCTG
>2327
GGAGTCAGTCCAGGGAAGTATTATACTTACGCAAGCACAAGGAACAACTTGAGATTGATACTGCAAAATCTAATTGAAAATGACTCTGGGGTCTATTACTGTGCCACCTGGGACGGGCCAAAAGTCCCGAGGCGATACCACTGGTTGGTTCAAGATATTTGCTG
>2328
GGAGTCAGTCCAGGGAAGTATTATACTTACGCAAGCACAAGGAACAACTTGAGATTGATACTGCAAAATCTAATTGAAAATGACTCTGGGGTCTATTACTGTGCCACCTGGGACGGGCCAAAAGTCCCGAGGCGATACCACTGGTTGGTTCAAGATATTTGCTG
>2329
GGAGTCAGTCCAGGGAAGTATTATACTTACGCAAGCACAAGGAACAACTTGAGATTGATACTGCAAAATCTAATTGAAAATGACTCTGGGGTCTATTACTGTGCCACCTGGGACGGGCCAAAAGTCCCGAGGCGATACCACTGGTTGGTTCAAGATATTTGCTG
>2330
GGAGTCAGTCCAGGGAAGTATTATACTTACGCAAGCACAAGGAACAACTTGAGATTGATACTGCAAAATCTAATTGAAAATGACTCTGGGGTCTATTACTGTGCCACCTGGGACGGGCCAAAAGTCCCGAGGCGATACCACTGGTTGGTTCAAGATATTTGCTG
>2331
GGAGTCAGTCCAGGGAAGTATTATACTTACGCAAGCACAAGGAACAACTTGAGATTGATACTGCAAAATCTAATTGAAAATGACTCTGGGGTCTATTACTGTGCCACCTGGGACGGGCCAAAAGTCCCGAGGCGATACCACTGGTTGGTTCAAGATATTTGCTG
>2332
GGAGTCAGTCCAGGGAAGTATTATACTTACGCAAGCACAAGGAACAACTTGAGATTGATACTGCAAAATCTAATTGAAAATGACTCTGGGGTCTATTACTGTGCCACCTGGGACGGGCCAAAAGTCCCGAGGCGATACCACTGGTTGGTTCAAGATATTTGCTG
>2333
GGAGTCAGTCCAGGGAAGTATTATACTTACGCAAGCACAAGGAACAACTTGAGATTGATACTGCAAAATCTAATTGAAAATGACTCTGGGGTCTATTACTGTGCCACCTGGGACGGGCCAAAAGTCCCGAGGCGATACCACTGGTTGGTTCAAGATATTTGCTG
>2334
GGAGTCAGTCCAGGGAAGTATTATACTTACGCAAGCACAAGGAACAACTTGAGATTGATACTGCAAAATCTAATTGAAAATGACTCTGGGGTCTATTACTGTGCCACCTGGGACGGGCCAAAAGTCCCGAGGCGATACCACTGGTTGGTTCAAGATATTTGCTG
>2335
GGAGTCAGTCCAGGGAAGTATTATACTTACGCAAGCACAAGGAACAACTTGAGATTGATACTGCAAAATCTAATTGAAAATGACTCTGGGGTCTATTACTGTGCCACCTGGGACGGGCCAAAAGTCCCGAGGCGATACCACTGGTTGGTTCAAGATATTTGCTG
>2336
GGAGTCAGTCCAGGGAAGTATTATACTTACGCAAGCACAAGGAACAACTTGAGATTGATACTGCAAAATCTAATTGAAAATGACTCTGGGGTCTATTACTGTGCCACCTGGGACGGGCCAAAAGTCCCGAGGCGATACCACTGGTTGGTTCAAGATATTTGCTG
>2337
GGAGTCAGTCCAGGGAAGTATTATACTTACGCAAGCACAAGGAACAACTTGAGATTGATACTGCAAAATCTAATTGAAAATGACTCTGGGGTCTATTACTGTGCCACCTGGGACGGGCCAAAAGTCCCGAGGCGATACCACTGGTTGGTTCAAGATATTTGCTG
>2338
GGAGTCAGTCCAGGGAAGTATTATACTTACGCAAGCACAAGGAACAACTTGAGATTGATACTGCAAAATCTAATTGAAAATGACTCTGGGGTCTATTACTGTGCCACCTGGGACGGGCCAAAAGTCCCGAGGCGATACCACTGGTTGGTTCAAGATATTTGCTG
>2339
GGAGTCAGTCCAGGGAAGTATTATACTTACGCAAGCACAAGGAACAACTTGAGATTGATACTGCAAAATCTAATTGAAAATGACTCTGGGGTCTATTACTGTGCCACCTGGGACGGGCCAAAAGTCCCGAGGCGATACCACTGGTTGGTTCAAGATATTTGCTG
>2340
GGAGTCAGTCCAGGGAAGTATTATACTTACGCAAGCACAAGGAACAACTTGAGATTGATACTGCAAAATCTAATTGAAAATGACTCTGGGGTCTATTACTGTGCCACCTGGGACGGGCCAAAAGTCCCGAGGCGATACCACTGGTTGGTTCAAGATATTTGCTG
>2341
GGAGTCAGTCCAGGGAAGTATTATACTTACGCAAGCACAAGGAACAACTTGAGATTGATACTGCAAAATCTAATTGAAAATGACTCTGGGGTCTATTACTGTGCCACCTGGGACGGGCCAAAAGTCCCGAGGCGATACCACTGGTTGGTTCAAGATATTTGCTG
>2342
GGAGTCAGTCCAGGGAAGTATTATACTTACGCAAGCACAAGGAACAACTTGAGATTGATACTGCAAAATCTAATTGAAAATGACTCTGGGGTCTATTACTGTGCCACCTGGGACGGGCCAAAAGTCCCGAGGCGATACCACTGGTTGGTTCAAGATATTTGCTG
>2343
GGAGTCAGTCCAGGGAAGTATTATACTTACGCAAGCACAAGGAACAACTTGAGATTGATACTGCAAAATCTAATTGAAAATGACTCTGGGGTCTATTACTGTGCCACCTGGGACGGGCCAAAAGTCCCGAGGCGATACCACTGGTTGGTTCAAGATATTTGCTG
>2344
GGAGTCAGTCCAGGGAAGTATTATACTTACGCAAGCACAAGGAACAACTTGAGATTGATACTGCAAAATCTAATTGAAAATGACTCTGGGGTCTATTACTGTGCCACCTGGGACGGGCCAAAAGTCCCGAGGCGATACCACTGGTTGGTTCAAGATATTTGCTG
>2345
GGAGTCAGTCCAGGGAAGTATTATACTTACGCAAGCACAAGGAACAACTTGAGATTGATACTGCAAAATCTAATTGAAAATGACTCTGGGGTCTATTACTGTGCCACCTGGGACGGGCCAAAAGTCCCGAGGCGATACCACTGGTTGGTTCAAGATATTTGCTG
>2346
[truncated: 47,592,861 more chars]
