# Supplementary material for: Inadequate Activation of γδT- and B-cells in Patient with Wiskott-Aldrich Syndrome (WAS) Portrayed by TRG and IGH Repertoire Analyses
Source: J Clin Immunol. 2022 Aug 31;43(1):109–22. doi: 10.1007/s10875-022-01349-8 (PMC9840590; doi:10.1007/s10875-022-01349-8)
Supplement: Supplementary file 2 — (ZIP 17 mb) [file 10875_2022_1349_MOESM2_ESM.zip]

Archive with 8 entries (8 files):
- C3 39 months TRG part 1 of 2.fasta
- C3 39 months TRG part 2 of 2.fasta
- C1 46 months IGH.fasta
- C1 46 months TRG part 1 of 2.fasta
- C1 46 months TRG part 2 of 2.fasta
- C2 23 months IGH.fasta
- C2 23 months TRG.fasta
- C3 39 months  IGH.fasta
