# Supplementary material for: Inadequate Activation of γδT- and B-cells in Patient with Wiskott-Aldrich Syndrome (WAS) Portrayed by TRG and IGH Repertoire Analyses
Source: J Clin Immunol. 2022 Aug 31;43(1):109–22. doi: 10.1007/s10875-022-01349-8 (PMC9840590; doi:10.1007/s10875-022-01349-8)
Supplement: Supplementary file 2 — (ZIP 17 mb) [file 10875_2022_1349_MOESM2_ESM.zip › C3 39 months TRG part 1 of 2.fasta]

>1
CGGCATTCCGTCAGGCAAATTTGAGGTGGATAGGATACCTGAAACGTCTACATCCACTCTCACCATTCACAATGTAGAGAAACAGGACATAGCTACCTACTACTGTGCCTTGTGGGAGGTGCAAGAGTTGGGCAAAAAAATCAAG
>2
CGGCATTCCGTCAGGCAAATTTGAGGTGGATAGGATACCTGAAACGTCTACATCCACTCTCACCATTCACAATGTAGAGAAACAGGACATAGCTACCTACTACTGTGCCTTGTGGGAGGTGCAAGAGTTGGGCAAAAAAATCAAG
>3
CGGCATTCCGTCAGGCAAATTTGAGGTGGATAGGATACCTGAAACGTCTACATCCACTCTCACCATTCACAATGTAGAGAAACAGGACATAGCTACCTACTACTGTGCCTTGTGGGAGGTGCAAGAGTTGGGCAAAAAAATCAAG
>4
CGGCATTCCGTCAGGCAAATTTGAGGTGGATAGGATACCTGAAACGTCTACATCCACTCTCACCATTCACAATGTAGAGAAACAGGACATAGCTACCTACTACTGTGCCTTGTGGGAGGTGCAAGAGTTGGGCAAAAAAATCAAG
>5
CGGCATTCCGTCAGGCAAATTTGAGGTGGATAGGATACCTGAAACGTCTACATCCACTCTCACCATTCACAATGTAGAGAAACAGGACATAGCTACCTACTACTGTGCCTTGTGGGAGGTGCAAGAGTTGGGCAAAAAAATCAAG
>6
CGGCATTCCGTCAGGCAAATTTGAGGTGGATAGGATACCTGAAACGTCTACATCCACTCTCACCATTCACAATGTAGAGAAACAGGACATAGCTACCTACTACTGTGCCTTGTGGGAGGTGCAAGAGTTGGGCAAAAAAATCAAG
>7
CGGCATTCCGTCAGGCAAATTTGAGGTGGATAGGATACCTGAAACGTCTACATCCACTCTCACCATTCACAATGTAGAGAAACAGGACATAGCTACCTACTACTGTGCCTTGTGGGAGGTGCAAGAGTTGGGCAAAAAAATCAAG
>8
CGGCATTCCGTCAGGCAAATTTGAGGTGGATAGGATACCTGAAACGTCTACATCCACTCTCACCATTCACAATGTAGAGAAACAGGACATAGCTACCTACTACTGTGCCTTGTGGGAGGTGCAAGAGTTGGGCAAAAAAATCAAG
>9
CGGCATTCCGTCAGGCAAATTTGAGGTGGATAGGATACCTGAAACGTCTACATCCACTCTCACCATTCACAATGTAGAGAAACAGGACATAGCTACCTACTACTGTGCCTTGTGGGAGGTGCAAGAGTTGGGCAAAAAAATCAAG
>10
CGGCATTCCGTCAGGCAAATTTGAGGTGGATAGGATACCTGAAACGTCTACATCCACTCTCACCATTCACAATGTAGAGAAACAGGACATAGCTACCTACTACTGTGCCTTGTGGGAGGTGCAAGAGTTGGGCAAAAAAATCAAG
>11
CGGCATTCCGTCAGGCAAATTTGAGGTGGATAGGATACCTGAAACGTCTACATCCACTCTCACCATTCACAATGTAGAGAAACAGGACATAGCTACCTACTACTGTGCCTTGTGGGAGGTGCAAGAGTTGGGCAAAAAAATCAAG
>12
CGGCATTCCGTCAGGCAAATTTGAGGTGGATAGGATACCTGAAACGTCTACATCCACTCTCACCATTCACAATGTAGAGAAACAGGACATAGCTACCTACTACTGTGCCTTGTGGGAGGTGCAAGAGTTGGGCAAAAAAATCAAG
>13
CGGCATTCCGTCAGGCAAATTTGAGGTGGATAGGATACCTGAAACGTCTACATCCACTCTCACCATTCACAATGTAGAGAAACAGGACATAGCTACCTACTACTGTGCCTTGTGGGAGGTGCAAGAGTTGGGCAAAAAAATCAAG
>14
CGGCATTCCGTCAGGCAAATTTGAGGTGGATAGGATACCTGAAACGTCTACATCCACTCTCACCATTCACAATGTAGAGAAACAGGACATAGCTACCTACTACTGTGCCTTGTGGGAGGTGCAAGAGTTGGGCAAAAAAATCAAG
>15
CGGCATTCCGTCAGGCAAATTTGAGGTGGATAGGATACCTGAAACGTCTACATCCACTCTCACCATTCACAATGTAGAGAAACAGGACATAGCTACCTACTACTGTGCCTTGTGGGAGGTGCAAGAGTTGGGCAAAAAAATCAAG
>16
CGGCATTCCGTCAGGCAAATTTGAGGTGGATAGGATACCTGAAACGTCTACATCCACTCTCACCATTCACAATGTAGAGAAACAGGACATAGCTACCTACTACTGTGCCTTGTGGGAGGTGCAAGAGTTGGGCAAAAAAATCAAG
>17
CGGCATTCCGTCAGGCAAATTTGAGGTGGATAGGATACCTGAAACGTCTACATCCACTCTCACCATTCACAATGTAGAGAAACAGGACATAGCTACCTACTACTGTGCCTTGTGGGAGGTGCAAGAGTTGGGCAAAAAAATCAAG
>18
CGGCATTCCGTCAGGCAAATTTGAGGTGGATAGGATACCTGAAACGTCTACATCCACTCTCACCATTCACAATGTAGAGAAACAGGACATAGCTACCTACTACTGTGCCTTGTGGGAGGTGCAAGAGTTGGGCAAAAAAATCAAG
>19
CGGCATTCCGTCAGGCAAATTTGAGGTGGATAGGATACCTGAAACGTCTACATCCACTCTCACCATTCACAATGTAGAGAAACAGGACATAGCTACCTACTACTGTGCCTTGTGGGAGGTGCAAGAGTTGGGCAAAAAAATCAAG
>20
CGGCATTCCGTCAGGCAAATTTGAGGTGGATAGGATACCTGAAACGTCTACATCCACTCTCACCATTCACAATGTAGAGAAACAGGACATAGCTACCTACTACTGTGCCTTGTGGGAGGTGCAAGAGTTGGGCAAAAAAATCAAG
>21
CGGCATTCCGTCAGGCAAATTTGAGGTGGATAGGATACCTGAAACGTCTACATCCACTCTCACCATTCACAATGTAGAGAAACAGGACATAGCTACCTACTACTGTGCCTTGTGGGAGGTGCAAGAGTTGGGCAAAAAAATCAAG
>22
CGGCATTCCGTCAGGCAAATTTGAGGTGGATAGGATACCTGAAACGTCTACATCCACTCTCACCATTCACAATGTAGAGAAACAGGACATAGCTACCTACTACTGTGCCTTGTGGGAGGTGCAAGAGTTGGGCAAAAAAATCAAG
>23
CGGCATTCCGTCAGGCAAATTTGAGGTGGATAGGATACCTGAAACGTCTACATCCACTCTCACCATTCACAATGTAGAGAAACAGGACATAGCTACCTACTACTGTGCCTTGTGGGAGGTGCAAGAGTTGGGCAAAAAAATCAAG
>24
CGGCATTCCGTCAGGCAAATTTGAGGTGGATAGGATACCTGAAACGTCTACATCCACTCTCACCATTCACAATGTAGAGAAACAGGACATAGCTACCTACTACTGTGCCTTGTGGGAGGTGCAAGAGTTGGGCAAAAAAATCAAG
>25
CGGCATTCCGTCAGGCAAATTTGAGGTGGATAGGATACCTGAAACGTCTACATCCACTCTCACCATTCACAATGTAGAGAAACAGGACATAGCTACCTACTACTGTGCCTTGTGGGAGGTGCAAGAGTTGGGCAAAAAAATCAAG
>26
CGGCATTCCGTCAGGCAAATTTGAGGTGGATAGGATACCTGAAACGTCTACATCCACTCTCACCATTCACAATGTAGAGAAACAGGACATAGCTACCTACTACTGTGCCTTGTGGGAGGTGCAAGAGTTGGGCAAAAAAATCAAG
>27
CGGCATTCCGTCAGGCAAATTTGAGGTGGATAGGATACCTGAAACGTCTACATCCACTCTCACCATTCACAATGTAGAGAAACAGGACATAGCTACCTACTACTGTGCCTTGTGGGAGGTGCAAGAGTTGGGCAAAAAAATCAAG
>28
CGGCATTCCGTCAGGCAAATTTGAGGTGGATAGGATACCTGAAACGTCTACATCCACTCTCACCATTCACAATGTAGAGAAACAGGACATAGCTACCTACTACTGTGCCTTGTGGGAGGTGCAAGAGTTGGGCAAAAAAATCAAG
>29
CGGCATTCCGTCAGGCAAATTTGAGGTGGATAGGATACCTGAAACGTCTACATCCACTCTCACCATTCACAATGTAGAGAAACAGGACATAGCTACCTACTACTGTGCCTTGTGGGAGGTGCAAGAGTTGGGCAAAAAAATCAAG
>30
CGGCATTCCGTCAGGCAAATTTGAGGTGGATAGGATACCTGAAACGTCTACATCCACTCTCACCATTCACAATGTAGAGAAACAGGACATAGCTACCTACTACTGTGCCTTGTGGGAGGTGCAAGAGTTGGGCAAAAAAATCAAG
>31
CGGCATTCCGTCAGGCAAATTTGAGGTGGATAGGATACCTGAAACGTCTACATCCACTCTCACCATTCACAATGTAGAGAAACAGGACATAGCTACCTACTACTGTGCCTTGTGGGAGGTGCAAGAGTTGGGCAAAAAAATCAAG
>32
CGGCATTCCGTCAGGCAAATTTGAGGTGGATAGGATACCTGAAACGTCTACATCCACTCTCACCATTCACAATGTAGAGAAACAGGACATAGCTACCTACTACTGTGCCTTGTGGGAGGTGCAAGAGTTGGGCAAAAAAATCAAG
>33
CGGCATTCCGTCAGGCAAATTTGAGGTGGATAGGATACCTGAAACGTCTACATCCACTCTCACCATTCACAATGTAGAGAAACAGGACATAGCTACCTACTACTGTGCCTTGTGGGAGGTGCAAGAGTTGGGCAAAAAAATCAAG
>34
CGGCATTCCGTCAGGCAAATTTGAGGTGGATAGGATACCTGAAACGTCTACATCCACTCTCACCATTCACAATGTAGAGAAACAGGACATAGCTACCTACTACTGTGCCTTGTGGGAGGTGCAAGAGTTGGGCAAAAAAATCAAG
>35
CGGCATTCCGTCAGGCAAATTTGAGGTGGATAGGATACCTGAAACGTCTACATCCACTCTCACCATTCACAATGTAGAGAAACAGGACATAGCTACCTACTACTGTGCCTTGTGGGAGGTGCAAGAGTTGGGCAAAAAAATCAAG
>36
CGGCATTCCGTCAGGCAAATTTGAGGTGGATAGGATACCTGAAACGTCTACATCCACTCTCACCATTCACAATGTAGAGAAACAGGACATAGCTACCTACTACTGTGCCTTGTGGGAGGTGCAAGAGTTGGGCAAAAAAATCAAG
>37
CGGCATTCCGTCAGGCAAATTTGAGGTGGATAGGATACCTGAAACGTCTACATCCACTCTCACCATTCACAATGTAGAGAAACAGGACATAGCTACCTACTACTGTGCCTTGTGGGAGGTGCAAGAGTTGGGCAAAAAAATCAAG
>38
CGGCATTCCGTCAGGCAAATTTGAGGTGGATAGGATACCTGAAACGTCTACATCCACTCTCACCATTCACAATGTAGAGAAACAGGACATAGCTACCTACTACTGTGCCTTGTGGGAGGTGCAAGAGTTGGGCAAAAAAATCAAG
>39
CGGCATTCCGTCAGGCAAATTTGAGGTGGATAGGATACCTGAAACGTCTACATCCACTCTCACCATTCACAATGTAGAGAAACAGGACATAGCTACCTACTACTGTGCCTTGTGGGAGGTGCAAGAGTTGGGCAAAAAAATCAAG
>40
CGGCATTCCGTCAGGCAAATTTGAGGTGGATAGGATACCTGAAACGTCTACATCCACTCTCACCATTCACAATGTAGAGAAACAGGACATAGCTACCTACTACTGTGCCTTGTGGGAGGTGCAAGAGTTGGGCAAAAAAATCAAG
>41
CGGCATTCCGTCAGGCAAATTTGAGGTGGATAGGATACCTGAAACGTCTACATCCACTCTCACCATTCACAATGTAGAGAAACAGGACATAGCTACCTACTACTGTGCCTTGTGGGAGGTGCAAGAGTTGGGCAAAAAAATCAAG
>42
CGGCATTCCGTCAGGCAAATTTGAGGTGGATAGGATACCTGAAACGTCTACATCCACTCTCACCATTCACAATGTAGAGAAACAGGACATAGCTACCTACTACTGTGCCTTGTGGGAGGTGCAAGAGTTGGGCAAAAAAATCAAG
>43
CGGCATTCCGTCAGGCAAATTTGAGGTGGATAGGATACCTGAAACGTCTACATCCACTCTCACCATTCACAATGTAGAGAAACAGGACATAGCTACCTACTACTGTGCCTTGTGGGAGGTGCAAGAGTTGGGCAAAAAAATCAAG
>44
CGGCATTCCGTCAGGCAAATTTGAGGTGGATAGGATACCTGAAACGTCTACATCCACTCTCACCATTCACAATGTAGAGAAACAGGACATAGCTACCTACTACTGTGCCTTGTGGGAGGTGCAAGAGTTGGGCAAAAAAATCAAG
>45
CGGCATTCCGTCAGGCAAATTTGAGGTGGATAGGATACCTGAAACGTCTACATCCACTCTCACCATTCACAATGTAGAGAAACAGGACATAGCTACCTACTACTGTGCCTTGTGGGAGGTGCAAGAGTTGGGCAAAAAAATCAAG
>46
CGGCATTCCGTCAGGCAAATTTGAGGTGGATAGGATACCTGAAACGTCTACATCCACTCTCACCATTCACAATGTAGAGAAACAGGACATAGCTACCTACTACTGTGCCTTGTGGGAGGTGCAAGAGTTGGGCAAAAAAATCAAG
>47
CGGCATTCCGTCAGGCAAATTTGAGGTGGATAGGATACCTGAAACGTCTACATCCACTCTCACCATTCACAATGTAGAGAAACAGGACATAGCTACCTACTACTGTGCCTTGTGGGAGGTGCAAGAGTTGGGCAAAAAAATCAAG
>48
CGGCATTCCGTCAGGCAAATTTGAGGTGGATAGGATACCTGAAACGTCTACATCCACTCTCACCATTCACAATGTAGAGAAACAGGACATAGCTACCTACTACTGTGCCTTGTGGGAGGTGCAAGAGTTGGGCAAAAAAATCAAG
>49
CGGCATTCCGTCAGGCAAATTTGAGGTGGATAGGATACCTGAAACGTCTACATCCACTCTCACCATTCACAATGTAGAGAAACAGGACATAGCTACCTACTACTGTGCCTTGTGGGAGGTGCAAGAGTTGGGCAAAAAAATCAAG
>50
CGGCATTCCGTCAGGCAAATTTGAGGTGGATAGGATACCTGAAACGTCTACATCCACTCTCACCATTCACAATGTAGAGAAACAGGACATAGCTACCTACTACTGTGCCTTGTGGGAGGTGCAAGAGTTGGGCAAAAAAATCAAG
>51
CGGCATTCCGTCAGGCAAATTTGAGGTGGATAGGATACCTGAAACGTCTACATCCACTCTCACCATTCACAATGTAGAGAAACAGGACATAGCTACCTACTACTGTGCCTTGTGGGAGGTGCAAGAGTTGGGCAAAAAAATCAAG
>52
CGGCATTCCGTCAGGCAAATTTGAGGTGGATAGGATACCTGAAACGTCTACATCCACTCTCACCATTCACAATGTAGAGAAACAGGACATAGCTACCTACTACTGTGCCTTGTGGGAGGTGCAAGAGTTGGGCAAAAAAATCAAG
>53
CGGCATTCCGTCAGGCAAATTTGAGGTGGATAGGATACCTGAAACGTCTACATCCACTCTCACCATTCACAATGTAGAGAAACAGGACATAGCTACCTACTACTGTGCCTTGTGGGAGGTGCAAGAGTTGGGCAAAAAAATCAAG
>54
CGGCATTCCGTCAGGCAAATTTGAGGTGGATAGGATACCTGAAACGTCTACATCCACTCTCACCATTCACAATGTAGAGAAACAGGACATAGCTACCTACTACTGTGCCTTGTGGGAGGTGCAAGAGTTGGGCAAAAAAATCAAG
>55
CGGCATTCCGTCAGGCAAATTTGAGGTGGATAGGATACCTGAAACGTCTACATCCACTCTCACCATTCACAATGTAGAGAAACAGGACATAGCTACCTACTACTGTGCCTTGTGGGAGGTGCAAGAGTTGGGCAAAAAAATCAAG
>56
CGGCATTCCGTCAGGCAAATTTGAGGTGGATAGGATACCTGAAACGTCTACATCCACTCTCACCATTCACAATGTAGAGAAACAGGACATAGCTACCTACTACTGTGCCTTGTGGGAGGTGCAAGAGTTGGGCAAAAAAATCAAG
>57
CGGCATTCCGTCAGGCAAATTTGAGGTGGATAGGATACCTGAAACGTCTACATCCACTCTCACCATTCACAATGTAGAGAAACAGGACATAGCTACCTACTACTGTGCCTTGTGGGAGGTGCAAGAGTTGGGCAAAAAAATCAAG
>58
CGGCATTCCGTCAGGCAAATTTGAGGTGGATAGGATACCTGAAACGTCTACATCCACTCTCACCATTCACAATGTAGAGAAACAGGACATAGCTACCTACTACTGTGCCTTGTGGGAGGTGCAAGAGTTGGGCAAAAAAATCAAG
>59
CGGCATTCCGTCAGGCAAATTTGAGGTGGATAGGATACCTGAAACGTCTACATCCACTCTCACCATTCACAATGTAGAGAAACAGGACATAGCTACCTACTACTGTGCCTTGTGGGAGGTGCAAGAGTTGGGCAAAAAAATCAAG
>60
CGGCATTCCGTCAGGCAAATTTGAGGTGGATAGGATACCTGAAACGTCTACATCCACTCTCACCATTCACAATGTAGAGAAACAGGACATAGCTACCTACTACTGTGCCTTGTGGGAGGTGCAAGAGTTGGGCAAAAAAATCAAG
>61
CGGCATTCCGTCAGGCAAATTTGAGGTGGATAGGATACCTGAAACGTCTACATCCACTCTCACCATTCACAATGTAGAGAAACAGGACATAGCTACCTACTACTGTGCCTTGTGGGAGGTGCAAGAGTTGGGCAAAAAAATCAAG
>62
CGGCATTCCGTCAGGCAAATTTGAGGTGGATAGGATACCTGAAACGTCTACATCCACTCTCACCATTCACAATGTAGAGAAACAGGACATAGCTACCTACTACTGTGCCTTGTGGGAGGTGCAAGAGTTGGGCAAAAAAATCAAG
>63
CGGCATTCCGTCAGGCAAATTTGAGGTGGATAGGATACCTGAAACGTCTACATCCACTCTCACCATTCACAATGTAGAGAAACAGGACATAGCTACCTACTACTGTGCCTTGTGGGAGGTGCAAGAGTTGGGCAAAAAAATCAAG
>64
CGGCATTCCGTCAGGCAAATTTGAGGTGGATAGGATACCTGAAACGTCTACATCCACTCTCACCATTCACAATGTAGAGAAACAGGACATAGCTACCTACTACTGTGCCTTGTGGGAGGTGCAAGAGTTGGGCAAAAAAATCAAG
>65
CGGCATTCCGTCAGGCAAATTTGAGGTGGATAGGATACCTGAAACGTCTACATCCACTCTCACCATTCACAATGTAGAGAAACAGGACATAGCTACCTACTACTGTGCCTTGTGGGAGGTGCAAGAGTTGGGCAAAAAAATCAAG
>66
CGGCATTCCGTCAGGCAAATTTGAGGTGGATAGGATACCTGAAACGTCTACATCCACTCTCACCATTCACAATGTAGAGAAACAGGACATAGCTACCTACTACTGTGCCTTGTGGGAGGTGCAAGAGTTGGGCAAAAAAATCAAG
>67
CGGCATTCCGTCAGGCAAATTTGAGGTGGATAGGATACCTGAAACGTCTACATCCACTCTCACCATTCACAATGTAGAGAAACAGGACATAGCTACCTACTACTGTGCCTTGTGGGAGGTGCAAGAGTTGGGCAAAAAAATCAAG
>68
CGGCATTCCGTCAGGCAAATTTGAGGTGGATAGGATACCTGAAACGTCTACATCCACTCTCACCATTCACAATGTAGAGAAACAGGACATAGCTACCTACTACTGTGCCTTGTGGGAGGTGCAAGAGTTGGGCAAAAAAATCAAG
>69
CGGCATTCCGTCAGGCAAATTTGAGGTGGATAGGATACCTGAAACGTCTACATCCACTCTCACCATTCACAATGTAGAGAAACAGGACATAGCTACCTACTACTGTGCCTTGTGGGAGGTGCAAGAGTTGGGCAAAAAAATCAAG
>70
CGGCATTCCGTCAGGCAAATTTGAGGTGGATAGGATACCTGAAACGTCTACATCCACTCTCACCATTCACAATGTAGAGAAACAGGACATAGCTACCTACTACTGTGCCTTGTGGGAGGTGCAAGAGTTGGGCAAAAAAATCAAG
>71
CGGCATTCCGTCAGGCAAATTTGAGGTGGATAGGATACCTGAAACGTCTACATCCACTCTCACCATTCACAATGTAGAGAAACAGGACATAGCTACCTACTACTGTGCCTTGTGGGAGGTGCAAGAGTTGGGCAAAAAAATCAAG
>72
CGGCATTCCGTCAGGCAAATTTGAGGTGGATAGGATACCTGAAACGTCTACATCCACTCTCACCATTCACAATGTAGAGAAACAGGACATAGCTACCTACTACTGTGCCTTGTGGGAGGTGCAAGAGTTGGGCAAAAAAATCAAG
>73
CGGCATTCCGTCAGGCAAATTTGAGGTGGATAGGATACCTGAAACGTCTACATCCACTCTCACCATTCACAATGTAGAGAAACAGGACATAGCTACCTACTACTGTGCCTTGTGGGAGGTGCAAGAGTTGGGCAAAAAAATCAAG
>74
CGGCATTCCGTCAGGCAAATTTGAGGTGGATAGGATACCTGAAACGTCTACATCCACTCTCACCATTCACAATGTAGAGAAACAGGACATAGCTACCTACTACTGTGCCTTGTGGGAGGTGCAAGAGTTGGGCAAAAAAATCAAG
>75
CGGCATTCCGTCAGGCAAATTTGAGGTGGATAGGATACCTGAAACGTCTACATCCACTCTCACCATTCACAATGTAGAGAAACAGGACATAGCTACCTACTACTGTGCCTTGTGGGAGGTGCAAGAGTTGGGCAAAAAAATCAAG
>76
CGGCATTCCGTCAGGCAAATTTGAGGTGGATAGGATACCTGAAACGTCTACATCCACTCTCACCATTCACAATGTAGAGAAACAGGACATAGCTACCTACTACTGTGCCTTGTGGGAGGTGCAAGAGTTGGGCAAAAAAATCAAG
>77
CGGCATTCCGTCAGGCAAATTTGAGGTGGATAGGATACCTGAAACGTCTACATCCACTCTCACCATTCACAATGTAGAGAAACAGGACATAGCTACCTACTACTGTGCCTTGTGGGAGGTGCAAGAGTTGGGCAAAAAAATCAAG
>78
CGGCATTCCGTCAGGCAAATTTGAGGTGGATAGGATACCTGAAACGTCTACATCCACTCTCACCATTCACAATGTAGAGAAACAGGACATAGCTACCTACTACTGTGCCTTGTGGGAGGTGCAAGAGTTGGGCAAAAAAATCAAG
>79
CGGCATTCCGTCAGGCAAATTTGAGGTGGATAGGATACCTGAAACGTCTACATCCACTCTCACCATTCACAATGTAGAGAAACAGGACATAGCTACCTACTACTGTGCCTTGTGGGAGGTGCAAGAGTTGGGCAAAAAAATCAAG
>80
CGGCATTCCGTCAGGCAAATTTGAGGTGGATAGGATACCTGAAACGTCTACATCCACTCTCACCATTCACAATGTAGAGAAACAGGACATAGCTACCTACTACTGTGCCTTGTGGGAGGTGCAAGAGTTGGGCAAAAAAATCAAG
>81
CGGCATTCCGTCAGGCAAATTTGAGGTGGATAGGATACCTGAAACGTCTACATCCACTCTCACCATTCACAATGTAGAGAAACAGGACATAGCTACCTACTACTGTGCCTTGTGGGAGGTGCAAGAGTTGGGCAAAAAAATCAAG
>82
CGGCATTCCGTCAGGCAAATTTGAGGTGGATAGGATACCTGAAACGTCTACATCCACTCTCACCATTCACAATGTAGAGAAACAGGACATAGCTACCTACTACTGTGCCTTGTGGGAGGTGCAAGAGTTGGGCAAAAAAATCAAG
>83
CGGCATTCCGTCAGGCAAATTTGAGGTGGATAGGATACCTGAAACGTCTACATCCACTCTCACCATTCACAATGTAGAGAAACAGGACATAGCTACCTACTACTGTGCCTTGTGGGAGGTGCAAGAGTTGGGCAAAAAAATCAAG
>84
CGGCATTCCGTCAGGCAAATTTGAGGTGGATAGGATACCTGAAACGTCTACATCCACTCTCACCATTCACAATGTAGAGAAACAGGACATAGCTACCTACTACTGTGCCTTGTGGGAGGTGCAAGAGTTGGGCAAAAAAATCAAG
>85
CGGCATTCCGTCAGGCAAATTTGAGGTGGATAGGATACCTGAAACGTCTACATCCACTCTCACCATTCACAATGTAGAGAAACAGGACATAGCTACCTACTACTGTGCCTTGTGGGAGGTGCAAGAGTTGGGCAAAAAAATCAAG
>86
CGGCATTCCGTCAGGCAAATTTGAGGTGGATAGGATACCTGAAACGTCTACATCCACTCTCACCATTCACAATGTAGAGAAACAGGACATAGCTACCTACTACTGTGCCTTGTGGGAGGTGCAAGAGTTGGGCAAAAAAATCAAG
>87
CGGCATTCCGTCAGGCAAATTTGAGGTGGATAGGATACCTGAAACGTCTACATCCACTCTCACCATTCACAATGTAGAGAAACAGGACATAGCTACCTACTACTGTGCCTTGTGGGAGGTGCAAGAGTTGGGCAAAAAAATCAAG
>88
CGGCATTCCGTCAGGCAAATTTGAGGTGGATAGGATACCTGAAACGTCTACATCCACTCTCACCATTCACAATGTAGAGAAACAGGACATAGCTACCTACTACTGTGCCTTGTGGGAGGTGCAAGAGTTGGGCAAAAAAATCAAG
>89
CGGCATTCCGTCAGGCAAATTTGAGGTGGATAGGATACCTGAAACGTCTACATCCACTCTCACCATTCACAATGTAGAGAAACAGGACATAGCTACCTACTACTGTGCCTTGTGGGAGGTGCAAGAGTTGGGCAAAAAAATCAAG
>90
CGGCATTCCGTCAGGCAAATTTGAGGTGGATAGGATACCTGAAACGTCTACATCCACTCTCACCATTCACAATGTAGAGAAACAGGACATAGCTACCTACTACTGTGCCTTGTGGGAGGTGCAAGAGTTGGGCAAAAAAATCAAG
>91
CGGCATTCCGTCAGGCAAATTTGAGGTGGATAGGATACCTGAAACGTCTACATCCACTCTCACCATTCACAATGTAGAGAAACAGGACATAGCTACCTACTACTGTGCCTTGTGGGAGGTGCAAGAGTTGGGCAAAAAAATCAAG
>92
CGGCATTCCGTCAGGCAAATTTGAGGTGGATAGGATACCTGAAACGTCTACATCCACTCTCACCATTCACAATGTAGAGAAACAGGACATAGCTACCTACTACTGTGCCTTGTGGGAGGTGCAAGAGTTGGGCAAAAAAATCAAG
>93
CGGCATTCCGTCAGGCAAATTTGAGGTGGATAGGATACCTGAAACGTCTACATCCACTCTCACCATTCACAATGTAGAGAAACAGGACATAGCTACCTACTACTGTGCCTTGTGGGAGGTGCAAGAGTTGGGCAAAAAAATCAAG
>94
CGGCATTCCGTCAGGCAAATTTGAGGTGGATAGGATACCTGAAACGTCTACATCCACTCTCACCATTCACAATGTAGAGAAACAGGACATAGCTACCTACTACTGTGCCTTGTGGGAGGTGCAAGAGTTGGGCAAAAAAATCAAG
>95
CGGCATTCCGTCAGGCAAATTTGAGGTGGATAGGATACCTGAAACGTCTACATCCACTCTCACCATTCACAATGTAGAGAAACAGGACATAGCTACCTACTACTGTGCCTTGTGGGAGGTGCAAGAGTTGGGCAAAAAAATCAAG
>96
CGGCATTCCGTCAGGCAAATTTGAGGTGGATAGGATACCTGAAACGTCTACATCCACTCTCACCATTCACAATGTAGAGAAACAGGACATAGCTACCTACTACTGTGCCTTGTGGGAGGTGCAAGAGTTGGGCAAAAAAATCAAG
>97
CGGCATTCCGTCAGGCAAATTTGAGGTGGATAGGATACCTGAAACGTCTACATCCACTCTCACCATTCACAATGTAGAGAAACAGGACATAGCTACCTACTACTGTGCCTTGTGGGAGGTGCAAGAGTTGGGCAAAAAAATCAAG
>98
CGGCATTCCGTCAGGCAAATTTGAGGTGGATAGGATACCTGAAACGTCTACATCCACTCTCACCATTCACAATGTAGAGAAACAGGACATAGCTACCTACTACTGTGCCTTGTGGGAGGTGCAAGAGTTGGGCAAAAAAATCAAG
>99
CGGCATTCCGTCAGGCAAATTTGAGGTGGATAGGATACCTGAAACGTCTACATCCACTCTCACCATTCACAATGTAGAGAAACAGGACATAGCTACCTACTACTGTGCCTTGTGGGAGGTGCAAGAGTTGGGCAAAAAAATCAAG
>100
CGGCATTCCGTCAGGCAAATTTGAGGTGGATAGGATACCTGAAACGTCTACATCCACTCTCACCATTCACAATGTAGAGAAACAGGACATAGCTACCTACTACTGTGCCTTGTGGGAGGTGCAAGAGTTGGGCAAAAAAATCAAG
>101
CGGCATTCCGTCAGGCAAATTTGAGGTGGATAGGATACCTGAAACGTCTACATCCACTCTCACCATTCACAATGTAGAGAAACAGGACATAGCTACCTACTACTGTGCCTTGTGGGAGGTGCAAGAGTTGGGCAAAAAAATCAAG
>102
CGGCATTCCGTCAGGCAAATTTGAGGTGGATAGGATACCTGAAACGTCTACATCCACTCTCACCATTCACAATGTAGAGAAACAGGACATAGCTACCTACTACTGTGCCTTGTGGGAGGTGCAAGAGTTGGGCAAAAAAATCAAG
>103
CGGCATTCCGTCAGGCAAATTTGAGGTGGATAGGATACCTGAAACGTCTACATCCACTCTCACCATTCACAATGTAGAGAAACAGGACATAGCTACCTACTACTGTGCCTTGTGGGAGGTGCAAGAGTTGGGCAAAAAAATCAAG
>104
CGGCATTCCGTCAGGCAAATTTGAGGTGGATAGGATACCTGAAACGTCTACATCCACTCTCACCATTCACAATGTAGAGAAACAGGACATAGCTACCTACTACTGTGCCTTGTGGGAGGTGCAAGAGTTGGGCAAAAAAATCAAG
>105
CGGCATTCCGTCAGGCAAATTTGAGGTGGATAGGATACCTGAAACGTCTACATCCACTCTCACCATTCACAATGTAGAGAAACAGGACATAGCTACCTACTACTGTGCCTTGTGGGAGGTGCAAGAGTTGGGCAAAAAAATCAAG
>106
CGGCATTCCGTCAGGCAAATTTGAGGTGGATAGGATACCTGAAACGTCTACATCCACTCTCACCATTCACAATGTAGAGAAACAGGACATAGCTACCTACTACTGTGCCTTGTGGGAGGTGCAAGAGTTGGGCAAAAAAATCAAG
>107
CGGCATTCCGTCAGGCAAATTTGAGGTGGATAGGATACCTGAAACGTCTACATCCACTCTCACCATTCACAATGTAGAGAAACAGGACATAGCTACCTACTACTGTGCCTTGTGGGAGGTGCAAGAGTTGGGCAAAAAAATCAAG
>108
CGGCATTCCGTCAGGCAAATTTGAGGTGGATAGGATACCTGAAACGTCTACATCCACTCTCACCATTCACAATGTAGAGAAACAGGACATAGCTACCTACTACTGTGCCTTGTGGGAGGTGCAAGAGTTGGGCAAAAAAATCAAG
>109
CGGCATTCCGTCAGGCAAATTTGAGGTGGATAGGATACCTGAAACGTCTACATCCACTCTCACCATTCACAATGTAGAGAAACAGGACATAGCTACCTACTACTGTGCCTTGTGGGAGGTGCAAGAGTTGGGCAAAAAAATCAAG
>110
CGGCATTCCGTCAGGCAAATTTGAGGTGGATAGGATACCTGAAACGTCTACATCCACTCTCACCATTCACAATGTAGAGAAACAGGACATAGCTACCTACTACTGTGCCTTGTGGGAGGTGCAAGAGTTGGGCAAAAAAATCAAG
>111
CGGCATTCCGTCAGGCAAATTTGAGGTGGATAGGATACCTGAAACGTCTACATCCACTCTCACCATTCACAATGTAGAGAAACAGGACATAGCTACCTACTACTGTGCCTTGTGGGAGGTGCAAGAGTTGGGCAAAAAAATCAAG
>112
CGGCATTCCGTCAGGCAAATTTGAGGTGGATAGGATACCTGAAACGTCTACATCCACTCTCACCATTCACAATGTAGAGAAACAGGACATAGCTACCTACTACTGTGCCTTGTGGGAGGTGCAAGAGTTGGGCAAAAAAATCAAG
>113
CGGCATTCCGTCAGGCAAATTTGAGGTGGATAGGATACCTGAAACGTCTACATCCACTCTCACCATTCACAATGTAGAGAAACAGGACATAGCTACCTACTACTGTGCCTTGTGGGAGGTGCAAGAGTTGGGCAAAAAAATCAAG
>114
CGGCATTCCGTCAGGCAAATTTGAGGTGGATAGGATACCTGAAACGTCTACATCCACTCTCACCATTCACAATGTAGAGAAACAGGACATAGCTACCTACTACTGTGCCTTGTGGGAGGTGCAAGAGTTGGGCAAAAAAATCAAG
>115
CGGCATTCCGTCAGGCAAATTTGAGGTGGATAGGATACCTGAAACGTCTACATCCACTCTCACCATTCACAATGTAGAGAAACAGGACATAGCTACCTACTACTGTGCCTTGTGGGAGGTGCAAGAGTTGGGCAAAAAAATCAAG
>116
CGGCATTCCGTCAGGCAAATTTGAGGTGGATAGGATACCTGAAACGTCTACATCCACTCTCACCATTCACAATGTAGAGAAACAGGACATAGCTACCTACTACTGTGCCTTGTGGGAGGTGCAAGAGTTGGGCAAAAAAATCAAG
>117
CGGCATTCCGTCAGGCAAATTTGAGGTGGATAGGATACCTGAAACGTCTACATCCACTCTCACCATTCACAATGTAGAGAAACAGGACATAGCTACCTACTACTGTGCCTTGTGGGAGGTGCAAGAGTTGGGCAAAAAAATCAAG
>118
CGGCATTCCGTCAGGCAAATTTGAGGTGGATAGGATACCTGAAACGTCTACATCCACTCTCACCATTCACAATGTAGAGAAACAGGACATAGCTACCTACTACTGTGCCTTGTGGGAGGTGCAAGAGTTGGGCAAAAAAATCAAG
>119
CGGCATTCCGTCAGGCAAATTTGAGGTGGATAGGATACCTGAAACGTCTACATCCACTCTCACCATTCACAATGTAGAGAAACAGGACATAGCTACCTACTACTGTGCCTTGTGGGAGGTGCAAGAGTTGGGCAAAAAAATCAAG
>120
CGGCATTCCGTCAGGCAAATTTGAGGTGGATAGGATACCTGAAACGTCTACATCCACTCTCACCATTCACAATGTAGAGAAACAGGACATAGCTACCTACTACTGTGCCTTGTGGGAGGTGCAAGAGTTGGGCAAAAAAATCAAG
>121
CGGCATTCCGTCAGGCAAATTTGAGGTGGATAGGATACCTGAAACGTCTACATCCACTCTCACCATTCACAATGTAGAGAAACAGGACATAGCTACCTACTACTGTGCCTTGTGGGAGGTGCAAGAGTTGGGCAAAAAAATCAAG
>122
CGGCATTCCGTCAGGCAAATTTGAGGTGGATAGGATACCTGAAACGTCTACATCCACTCTCACCATTCACAATGTAGAGAAACAGGACATAGCTACCTACTACTGTGCCTTGTGGGAGGTGCAAGAGTTGGGCAAAAAAATCAAG
>123
CGGCATTCCGTCAGGCAAATTTGAGGTGGATAGGATACCTGAAACGTCTACATCCACTCTCACCATTCACAATGTAGAGAAACAGGACATAGCTACCTACTACTGTGCCTTGTGGGAGGTGCAAGAGTTGGGCAAAAAAATCAAG
>124
CGGCATTCCGTCAGGCAAATTTGAGGTGGATAGGATACCTGAAACGTCTACATCCACTCTCACCATTCACAATGTAGAGAAACAGGACATAGCTACCTACTACTGTGCCTTGTGGGAGGTGCAAGAGTTGGGCAAAAAAATCAAG
>125
CGGCATTCCGTCAGGCAAATTTGAGGTGGATAGGATACCTGAAACGTCTACATCCACTCTCACCATTCACAATGTAGAGAAACAGGACATAGCTACCTACTACTGTGCCTTGTGGGAGGTGCAAGAGTTGGGCAAAAAAATCAAG
>126
CGGCATTCCGTCAGGCAAATTTGAGGTGGATAGGATACCTGAAACGTCTACATCCACTCTCACCATTCACAATGTAGAGAAACAGGACATAGCTACCTACTACTGTGCCTTGTGGGAGGTGCAAGAGTTGGGCAAAAAAATCAAG
>127
CGGCATTCCGTCAGGCAAATTTGAGGTGGATAGGATACCTGAAACGTCTACATCCACTCTCACCATTCACAATGTAGAGAAACAGGACATAGCTACCTACTACTGTGCCTTGTGGGAGGTGCAAGAGTTGGGCAAAAAAATCAAG
>128
CGGCATTCCGTCAGGCAAATTTGAGGTGGATAGGATACCTGAAACGTCTACATCCACTCTCACCATTCACAATGTAGAGAAACAGGACATAGCTACCTACTACTGTGCCTTGTGGGAGGTGCAAGAGTTGGGCAAAAAAATCAAG
>129
CGGCATTCCGTCAGGCAAATTTGAGGTGGATAGGATACCTGAAACGTCTACATCCACTCTCACCATTCACAATGTAGAGAAACAGGACATAGCTACCTACTACTGTGCCTTGTGGGAGGTGCAAGAGTTGGGCAAAAAAATCAAG
>130
CGGCATTCCGTCAGGCAAATTTGAGGTGGATAGGATACCTGAAACGTCTACATCCACTCTCACCATTCACAATGTAGAGAAACAGGACATAGCTACCTACTACTGTGCCTTGTGGGAGGTGCAAGAGTTGGGCAAAAAAATCAAG
>131
CGGCATTCCGTCAGGCAAATTTGAGGTGGATAGGATACCTGAAACGTCTACATCCACTCTCACCATTCACAATGTAGAGAAACAGGACATAGCTACCTACTACTGTGCCTTGTGGGAGGTGCAAGAGTTGGGCAAAAAAATCAAG
>132
CGGCATTCCGTCAGGCAAATTTGAGGTGGATAGGATACCTGAAACGTCTACATCCACTCTCACCATTCACAATGTAGAGAAACAGGACATAGCTACCTACTACTGTGCCTTGTGGGAGGTGCAAGAGTTGGGCAAAAAAATCAAG
>133
CGGCATTCCGTCAGGCAAATTTGAGGTGGATAGGATACCTGAAACGTCTACATCCACTCTCACCATTCACAATGTAGAGAAACAGGACATAGCTACCTACTACTGTGCCTTGTGGGAGGTGCAAGAGTTGGGCAAAAAAATCAAG
>134
CGGCATTCCGTCAGGCAAATTTGAGGTGGATAGGATACCTGAAACGTCTACATCCACTCTCACCATTCACAATGTAGAGAAACAGGACATAGCTACCTACTACTGTGCCTTGTGGGAGGTGCAAGAGTTGGGCAAAAAAATCAAG
>135
CGGCATTCCGTCAGGCAAATTTGAGGTGGATAGGATACCTGAAACGTCTACATCCACTCTCACCATTCACAATGTAGAGAAACAGGACATAGCTACCTACTACTGTGCCTTGTGGGAGGTGCAAGAGTTGGGCAAAAAAATCAAG
>136
CGGCATTCCGTCAGGCAAATTTGAGGTGGATAGGATACCTGAAACGTCTACATCCACTCTCACCATTCACAATGTAGAGAAACAGGACATAGCTACCTACTACTGTGCCTTGTGGGAGGTGCAAGAGTTGGGCAAAAAAATCAAG
>137
CGGCATTCCGTCAGGCAAATTTGAGGTGGATAGGATACCTGAAACGTCTACATCCACTCTCACCATTCACAATGTAGAGAAACAGGACATAGCTACCTACTACTGTGCCTTGTGGGAGGTGCAAGAGTTGGGCAAAAAAATCAAG
>138
CGGCATTCCGTCAGGCAAATTTGAGGTGGATAGGATACCTGAAACGTCTACATCCACTCTCACCATTCACAATGTAGAGAAACAGGACATAGCTACCTACTACTGTGCCTTGTGGGAGGTGCAAGAGTTGGGCAAAAAAATCAAG
>139
CGGCATTCCGTCAGGCAAATTTGAGGTGGATAGGATACCTGAAACGTCTACATCCACTCTCACCATTCACAATGTAGAGAAACAGGACATAGCTACCTACTACTGTGCCTTGTGGGAGGTGCAAGAGTTGGGCAAAAAAATCAAG
>140
CGGCATTCCGTCAGGCAAATTTGAGGTGGATAGGATACCTGAAACGTCTACATCCACTCTCACCATTCACAATGTAGAGAAACAGGACATAGCTACCTACTACTGTGCCTTGTGGGAGGTGCAAGAGTTGGGCAAAAAAATCAAG
>141
CGGCATTCCGTCAGGCAAATTTGAGGTGGATAGGATACCTGAAACGTCTACATCCACTCTCACCATTCACAATGTAGAGAAACAGGACATAGCTACCTACTACTGTGCCTTGTGGGAGGTGCAAGAGTTGGGCAAAAAAATCAAG
>142
CGGCATTCCGTCAGGCAAATTTGAGGTGGATAGGATACCTGAAACGTCTACATCCACTCTCACCATTCACAATGTAGAGAAACAGGACATAGCTACCTACTACTGTGCCTTGTGGGAGGTGCAAGAGTTGGGCAAAAAAATCAAG
>143
CGGCATTCCGTCAGGCAAATTTGAGGTGGATAGGATACCTGAAACGTCTACATCCACTCTCACCATTCACAATGTAGAGAAACAGGACATAGCTACCTACTACTGTGCCTTGTGGGAGGTGCAAGAGTTGGGCAAAAAAATCAAG
>144
CGGCATTCCGTCAGGCAAATTTGAGGTGGATAGGATACCTGAAACGTCTACATCCACTCTCACCATTCACAATGTAGAGAAACAGGACATAGCTACCTACTACTGTGCCTTGTGGGAGGTGCAAGAGTTGGGCAAAAAAATCAAG
>145
CGGCATTCCGTCAGGCAAATTTGAGGTGGATAGGATACCTGAAACGTCTACATCCACTCTCACCATTCACAATGTAGAGAAACAGGACATAGCTACCTACTACTGTGCCTTGTGGGAGGTGCAAGAGTTGGGCAAAAAAATCAAG
>146
CGGCATTCCGTCAGGCAAATTTGAGGTGGATAGGATACCTGAAACGTCTACATCCACTCTCACCATTCACAATGTAGAGAAACAGGACATAGCTACCTACTACTGTGCCTTGTGGGAGGTGCAAGAGTTGGGCAAAAAAATCAAG
>147
CGGCATTCCGTCAGGCAAATTTGAGGTGGATAGGATACCTGAAACGTCTACATCCACTCTCACCATTCACAATGTAGAGAAACAGGACATAGCTACCTACTACTGTGCCTTGTGGGAGGTGCAAGAGTTGGGCAAAAAAATCAAG
>148
CGGCATTCCGTCAGGCAAATTTGAGGTGGATAGGATACCTGAAACGTCTACATCCACTCTCACCATTCACAATGTAGAGAAACAGGACATAGCTACCTACTACTGTGCCTTGTGGGAGGTGCAAGAGTTGGGCAAAAAAATCAAG
>149
CGGCATTCCGTCAGGCAAATTTGAGGTGGATAGGATACCTGAAACGTCTACATCCACTCTCACCATTCACAATGTAGAGAAACAGGACATAGCTACCTACTACTGTGCCTTGTGGGAGGTGCAAGAGTTGGGCAAAAAAATCAAG
>150
CGGCATTCCGTCAGGCAAATTTGAGGTGGATAGGATACCTGAAACGTCTACATCCACTCTCACCATTCACAATGTAGAGAAACAGGACATAGCTACCTACTACTGTGCCTTGTGGGAGGTGCAAGAGTTGGGCAAAAAAATCAAG
>151
CGGCATTCCGTCAGGCAAATTTGAGGTGGATAGGATACCTGAAACGTCTACATCCACTCTCACCATTCACAATGTAGAGAAACAGGACATAGCTACCTACTACTGTGCCTTGTGGGAGGTGCAAGAGTTGGGCAAAAAAATCAAG
>152
CGGCATTCCGTCAGGCAAATTTGAGGTGGATAGGATACCTGAAACGTCTACATCCACTCTCACCATTCACAATGTAGAGAAACAGGACATAGCTACCTACTACTGTGCCTTGTGGGAGGTGCAAGAGTTGGGCAAAAAAATCAAG
>153
CGGCATTCCGTCAGGCAAATTTGAGGTGGATAGGATACCTGAAACGTCTACATCCACTCTCACCATTCACAATGTAGAGAAACAGGACATAGCTACCTACTACTGTGCCTTGTGGGAGGTGCAAGAGTTGGGCAAAAAAATCAAG
>154
CGGCATTCCGTCAGGCAAATTTGAGGTGGATAGGATACCTGAAACGTCTACATCCACTCTCACCATTCACAATGTAGAGAAACAGGACATAGCTACCTACTACTGTGCCTTGTGGGAGGTGCAAGAGTTGGGCAAAAAAATCAAG
>155
CGGCATTCCGTCAGGCAAATTTGAGGTGGATAGGATACCTGAAACGTCTACATCCACTCTCACCATTCACAATGTAGAGAAACAGGACATAGCTACCTACTACTGTGCCTTGTGGGAGGTGCAAGAGTTGGGCAAAAAAATCAAG
>156
CGGCATTCCGTCAGGCAAATTTGAGGTGGATAGGATACCTGAAACGTCTACATCCACTCTCACCATTCACAATGTAGAGAAACAGGACATAGCTACCTACTACTGTGCCTTGTGGGAGGTGCAAGAGTTGGGCAAAAAAATCAAG
>157
CGGCATTCCGTCAGGCAAATTTGAGGTGGATAGGATACCTGAAACGTCTACATCCACTCTCACCATTCACAATGTAGAGAAACAGGACATAGCTACCTACTACTGTGCCTTGTGGGAGGTGCAAGAGTTGGGCAAAAAAATCAAG
>158
CGGCATTCCGTCAGGCAAATTTGAGGTGGATAGGATACCTGAAACGTCTACATCCACTCTCACCATTCACAATGTAGAGAAACAGGACATAGCTACCTACTACTGTGCCTTGTGGGAGGTGCAAGAGTTGGGCAAAAAAATCAAG
>159
CGGCATTCCGTCAGGCAAATTTGAGGTGGATAGGATACCTGAAACGTCTACATCCACTCTCACCATTCACAATGTAGAGAAACAGGACATAGCTACCTACTACTGTGCCTTGTGGGAGGTGCAAGAGTTGGGCAAAAAAATCAAG
>160
CGGCATTCCGTCAGGCAAATTTGAGGTGGATAGGATACCTGAAACGTCTACATCCACTCTCACCATTCACAATGTAGAGAAACAGGACATAGCTACCTACTACTGTGCCTTGTGGGAGGTGCAAGAGTTGGGCAAAAAAATCAAG
>161
CGGCATTCCGTCAGGCAAATTTGAGGTGGATAGGATACCTGAAACGTCTACATCCACTCTCACCATTCACAATGTAGAGAAACAGGACATAGCTACCTACTACTGTGCCTTGTGGGAGGTGCAAGAGTTGGGCAAAAAAATCAAG
>162
CGGCATTCCGTCAGGCAAATTTGAGGTGGATAGGATACCTGAAACGTCTACATCCACTCTCACCATTCACAATGTAGAGAAACAGGACATAGCTACCTACTACTGTGCCTTGTGGGAGGTGCAAGAGTTGGGCAAAAAAATCAAG
>163
CGGCATTCCGTCAGGCAAATTTGAGGTGGATAGGATACCTGAAACGTCTACATCCACTCTCACCATTCACAATGTAGAGAAACAGGACATAGCTACCTACTACTGTGCCTTGTGGGAGGTGCAAGAGTTGGGCAAAAAAATCAAG
>164
CGGCATTCCGTCAGGCAAATTTGAGGTGGATAGGATACCTGAAACGTCTACATCCACTCTCACCATTCACAATGTAGAGAAACAGGACATAGCTACCTACTACTGTGCCTTGTGGGAGGTGCAAGAGTTGGGCAAAAAAATCAAG
>165
CGGCATTCCGTCAGGCAAATTTGAGGTGGATAGGATACCTGAAACGTCTACATCCACTCTCACCATTCACAATGTAGAGAAACAGGACATAGCTACCTACTACTGTGCCTTGTGGGAGGTGCAAGAGTTGGGCAAAAAAATCAAG
>166
CGGCATTCCGTCAGGCAAATTTGAGGTGGATAGGATACCTGAAACGTCTACATCCACTCTCACCATTCACAATGTAGAGAAACAGGACATAGCTACCTACTACTGTGCCTTGTGGGAGGTGCAAGAGTTGGGCAAAAAAATCAAG
>167
CGGCATTCCGTCAGGCAAATTTGAGGTGGATAGGATACCTGAAACGTCTACATCCACTCTCACCATTCACAATGTAGAGAAACAGGACATAGCTACCTACTACTGTGCCTTGTGGGAGGTGCAAGAGTTGGGCAAAAAAATCAAG
>168
CGGCATTCCGTCAGGCAAATTTGAGGTGGATAGGATACCTGAAACGTCTACATCCACTCTCACCATTCACAATGTAGAGAAACAGGACATAGCTACCTACTACTGTGCCTTGTGGGAGGTGCAAGAGTTGGGCAAAAAAATCAAG
>169
CGGCATTCCGTCAGGCAAATTTGAGGTGGATAGGATACCTGAAACGTCTACATCCACTCTCACCATTCACAATGTAGAGAAACAGGACATAGCTACCTACTACTGTGCCTTGTGGGAGGTGCAAGAGTTGGGCAAAAAAATCAAG
>170
CGGCATTCCGTCAGGCAAATTTGAGGTGGATAGGATACCTGAAACGTCTACATCCACTCTCACCATTCACAATGTAGAGAAACAGGACATAGCTACCTACTACTGTGCCTTGTGGGAGGTGCAAGAGTTGGGCAAAAAAATCAAG
>171
CGGCATTCCGTCAGGCAAATTTGAGGTGGATAGGATACCTGAAACGTCTACATCCACTCTCACCATTCACAATGTAGAGAAACAGGACATAGCTACCTACTACTGTGCCTTGTGGGAGGTGCAAGAGTTGGGCAAAAAAATCAAG
>172
CGGCATTCCGTCAGGCAAATTTGAGGTGGATAGGATACCTGAAACGTCTACATCCACTCTCACCATTCACAATGTAGAGAAACAGGACATAGCTACCTACTACTGTGCCTTGTGGGAGGTGCAAGAGTTGGGCAAAAAAATCAAG
>173
CGGCATTCCGTCAGGCAAATTTGAGGTGGATAGGATACCTGAAACGTCTACATCCACTCTCACCATTCACAATGTAGAGAAACAGGACATAGCTACCTACTACTGTGCCTTGTGGGAGGTGCAAGAGTTGGGCAAAAAAATCAAG
>174
CGGCATTCCGTCAGGCAAATTTGAGGTGGATAGGATACCTGAAACGTCTACATCCACTCTCACCATTCACAATGTAGAGAAACAGGACATAGCTACCTACTACTGTGCCTTGTGGGAGGTGCAAGAGTTGGGCAAAAAAATCAAG
>175
CGGCATTCCGTCAGGCAAATTTGAGGTGGATAGGATACCTGAAACGTCTACATCCACTCTCACCATTCACAATGTAGAGAAACAGGACATAGCTACCTACTACTGTGCCTTGTGGGAGGTGCAAGAGTTGGGCAAAAAAATCAAG
>176
CGGCATTCCGTCAGGCAAATTTGAGGTGGATAGGATACCTGAAACGTCTACATCCACTCTCACCATTCACAATGTAGAGAAACAGGACATAGCTACCTACTACTGTGCCTTGTGGGAGGTGCAAGAGTTGGGCAAAAAAATCAAG
>177
CGGCATTCCGTCAGGCAAATTTGAGGTGGATAGGATACCTGAAACGTCTACATCCACTCTCACCATTCACAATGTAGAGAAACAGGACATAGCTACCTACTACTGTGCCTTGTGGGAGGTGCAAGAGTTGGGCAAAAAAATCAAG
>178
CGGCATTCCGTCAGGCAAATTTGAGGTGGATAGGATACCTGAAACGTCTACATCCACTCTCACCATTCACAATGTAGAGAAACAGGACATAGCTACCTACTACTGTGCCTTGTGGGAGGTGCAAGAGTTGGGCAAAAAAATCAAG
>179
CGGCATTCCGTCAGGCAAATTTGAGGTGGATAGGATACCTGAAACGTCTACATCCACTCTCACCATTCACAATGTAGAGAAACAGGACATAGCTACCTACTACTGTGCCTTGTGGGAGGTGCAAGAGTTGGGCAAAAAAATCAAG
>180
CGGCATTCCGTCAGGCAAATTTGAGGTGGATAGGATACCTGAAACGTCTACATCCACTCTCACCATTCACAATGTAGAGAAACAGGACATAGCTACCTACTACTGTGCCTTGTGGGAGGTGCAAGAGTTGGGCAAAAAAATCAAG
>181
CGGCATTCCGTCAGGCAAATTTGAGGTGGATAGGATACCTGAAACGTCTACATCCACTCTCACCATTCACAATGTAGAGAAACAGGACATAGCTACCTACTACTGTGCCTTGTGGGAGGTGCAAGAGTTGGGCAAAAAAATCAAG
>182
CGGCATTCCGTCAGGCAAATTTGAGGTGGATAGGATACCTGAAACGTCTACATCCACTCTCACCATTCACAATGTAGAGAAACAGGACATAGCTACCTACTACTGTGCCTTGTGGGAGGTGCAAGAGTTGGGCAAAAAAATCAAG
>183
CGGCATTCCGTCAGGCAAATTTGAGGTGGATAGGATACCTGAAACGTCTACATCCACTCTCACCATTCACAATGTAGAGAAACAGGACATAGCTACCTACTACTGTGCCTTGTGGGAGGTGCAAGAGTTGGGCAAAAAAATCAAG
>184
CGGCATTCCGTCAGGCAAATTTGAGGTGGATAGGATACCTGAAACGTCTACATCCACTCTCACCATTCACAATGTAGAGAAACAGGACATAGCTACCTACTACTGTGCCTTGTGGGAGGTGCAAGAGTTGGGCAAAAAAATCAAG
>185
CGGCATTCCGTCAGGCAAATTTGAGGTGGATAGGATACCTGAAACGTCTACATCCACTCTCACCATTCACAATGTAGAGAAACAGGACATAGCTACCTACTACTGTGCCTTGTGGGAGGTGCAAGAGTTGGGCAAAAAAATCAAG
>186
CGGCATTCCGTCAGGCAAATTTGAGGTGGATAGGATACCTGAAACGTCTACATCCACTCTCACCATTCACAATGTAGAGAAACAGGACATAGCTACCTACTACTGTGCCTTGTGGGAGGTGCAAGAGTTGGGCAAAAAAATCAAG
>187
CGGCATTCCGTCAGGCAAATTTGAGGTGGATAGGATACCTGAAACGTCTACATCCACTCTCACCATTCACAATGTAGAGAAACAGGACATAGCTACCTACTACTGTGCCTTGTGGGAGGTGCAAGAGTTGGGCAAAAAAATCAAG
>188
CGGCATTCCGTCAGGCAAATTTGAGGTGGATAGGATACCTGAAACGTCTACATCCACTCTCACCATTCACAATGTAGAGAAACAGGACATAGCTACCTACTACTGTGCCTTGTGGGAGGTGCAAGAGTTGGGCAAAAAAATCAAG
>189
CGGCATTCCGTCAGGCAAATTTGAGGTGGATAGGATACCTGAAACGTCTACATCCACTCTCACCATTCACAATGTAGAGAAACAGGACATAGCTACCTACTACTGTGCCTTGTGGGAGGTGCAAGAGTTGGGCAAAAAAATCAAG
>190
CGGCATTCCGTCAGGCAAATTTGAGGTGGATAGGATACCTGAAACGTCTACATCCACTCTCACCATTCACAATGTAGAGAAACAGGACATAGCTACCTACTACTGTGCCTTGTGGGAGGTGCAAGAGTTGGGCAAAAAAATCAAG
>191
CGGCATTCCGTCAGGCAAATTTGAGGTGGATAGGATACCTGAAACGTCTACATCCACTCTCACCATTCACAATGTAGAGAAACAGGACATAGCTACCTACTACTGTGCCTTGTGGGAGGTGCAAGAGTTGGGCAAAAAAATCAAG
>192
CGGCATTCCGTCAGGCAAATTTGAGGTGGATAGGATACCTGAAACGTCTACATCCACTCTCACCATTCACAATGTAGAGAAACAGGACATAGCTACCTACTACTGTGCCTTGTGGGAGGTGCAAGAGTTGGGCAAAAAAATCAAG
>193
CGGCATTCCGTCAGGCAAATTTGAGGTGGATAGGATACCTGAAACGTCTACATCCACTCTCACCATTCACAATGTAGAGAAACAGGACATAGCTACCTACTACTGTGCCTTGTGGGAGGTGCAAGAGTTGGGCAAAAAAATCAAG
>194
CGGCATTCCGTCAGGCAAATTTGAGGTGGATAGGATACCTGAAACGTCTACATCCACTCTCACCATTCACAATGTAGAGAAACAGGACATAGCTACCTACTACTGTGCCTTGTGGGAGGTGCAAGAGTTGGGCAAAAAAATCAAG
>195
CGGCATTCCGTCAGGCAAATTTGAGGTGGATAGGATACCTGAAACGTCTACATCCACTCTCACCATTCACAATGTAGAGAAACAGGACATAGCTACCTACTACTGTGCCTTGTGGGAGGTGCAAGAGTTGGGCAAAAAAATCAAG
>196
CGGCATTCCGTCAGGCAAATTTGAGGTGGATAGGATACCTGAAACGTCTACATCCACTCTCACCATTCACAATGTAGAGAAACAGGACATAGCTACCTACTACTGTGCCTTGTGGGAGGTGCAAGAGTTGGGCAAAAAAATCAAG
>197
CGGCATTCCGTCAGGCAAATTTGAGGTGGATAGGATACCTGAAACGTCTACATCCACTCTCACCATTCACAATGTAGAGAAACAGGACATAGCTACCTACTACTGTGCCTTGTGGGAGGTGCAAGAGTTGGGCAAAAAAATCAAG
>198
CGGCATTCCGTCAGGCAAATTTGAGGTGGATAGGATACCTGAAACGTCTACATCCACTCTCACCATTCACAATGTAGAGAAACAGGACATAGCTACCTACTACTGTGCCTTGTGGGAGGTGCAAGAGTTGGGCAAAAAAATCAAG
>199
CGGCATTCCGTCAGGCAAATTTGAGGTGGATAGGATACCTGAAACGTCTACATCCACTCTCACCATTCACAATGTAGAGAAACAGGACATAGCTACCTACTACTGTGCCTTGTGGGAGGTGCAAGAGTTGGGCAAAAAAATCAAG
>200
CGGCATTCCGTCAGGCAAATTTGAGGTGGATAGGATACCTGAAACGTCTACATCCACTCTCACCATTCACAATGTAGAGAAACAGGACATAGCTACCTACTACTGTGCCTTGTGGGAGGTGCAAGAGTTGGGCAAAAAAATCAAG
>201
CGGCATTCCGTCAGGCAAATTTGAGGTGGATAGGATACCTGAAACGTCTACATCCACTCTCACCATTCACAATGTAGAGAAACAGGACATAGCTACCTACTACTGTGCCTTGTGGGAGGTGCAAGAGTTGGGCAAAAAAATCAAG
>202
CGGCATTCCGTCAGGCAAATTTGAGGTGGATAGGATACCTGAAACGTCTACATCCACTCTCACCATTCACAATGTAGAGAAACAGGACATAGCTACCTACTACTGTGCCTTGTGGGAGGTGCAAGAGTTGGGCAAAAAAATCAAG
>203
CGGCATTCCGTCAGGCAAATTTGAGGTGGATAGGATACCTGAAACGTCTACATCCACTCTCACCATTCACAATGTAGAGAAACAGGACATAGCTACCTACTACTGTGCCTTGTGGGAGGTGCAAGAGTTGGGCAAAAAAATCAAG
>204
CGGCATTCCGTCAGGCAAATTTGAGGTGGATAGGATACCTGAAACGTCTACATCCACTCTCACCATTCACAATGTAGAGAAACAGGACATAGCTACCTACTACTGTGCCTTGTGGGAGGTGCAAGAGTTGGGCAAAAAAATCAAG
>205
CGGCATTCCGTCAGGCAAATTTGAGGTGGATAGGATACCTGAAACGTCTACATCCACTCTCACCATTCACAATGTAGAGAAACAGGACATAGCTACCTACTACTGTGCCTTGTGGGAGGTGCAAGAGTTGGGCAAAAAAATCAAG
>206
CGGCATTCCGTCAGGCAAATTTGAGGTGGATAGGATACCTGAAACGTCTACATCCACTCTCACCATTCACAATGTAGAGAAACAGGACATAGCTACCTACTACTGTGCCTTGTGGGAGGTGCAAGAGTTGGGCAAAAAAATCAAG
>207
CGGCATTCCGTCAGGCAAATTTGAGGTGGATAGGATACCTGAAACGTCTACATCCACTCTCACCATTCACAATGTAGAGAAACAGGACATAGCTACCTACTACTGTGCCTTGTGGGAGGTGCAAGAGTTGGGCAAAAAAATCAAG
>208
CGGCATTCCGTCAGGCAAATTTGAGGTGGATAGGATACCTGAAACGTCTACATCCACTCTCACCATTCACAATGTAGAGAAACAGGACATAGCTACCTACTACTGTGCCTTGTGGGAGGTGCAAGAGTTGGGCAAAAAAATCAAG
>209
CGGCATTCCGTCAGGCAAATTTGAGGTGGATAGGATACCTGAAACGTCTACATCCACTCTCACCATTCACAATGTAGAGAAACAGGACATAGCTACCTACTACTGTGCCTTGTGGGAGGTGCAAGAGTTGGGCAAAAAAATCAAG
>210
CGGCATTCCGTCAGGCAAATTTGAGGTGGATAGGATACCTGAAACGTCTACATCCACTCTCACCATTCACAATGTAGAGAAACAGGACATAGCTACCTACTACTGTGCCTTGTGGGAGGTGCAAGAGTTGGGCAAAAAAATCAAG
>211
CGGCATTCCGTCAGGCAAATTTGAGGTGGATAGGATACCTGAAACGTCTACATCCACTCTCACCATTCACAATGTAGAGAAACAGGACATAGCTACCTACTACTGTGCCTTGTGGGAGGTGCAAGAGTTGGGCAAAAAAATCAAG
>212
CGGCATTCCGTCAGGCAAATTTGAGGTGGATAGGATACCTGAAACGTCTACATCCACTCTCACCATTCACAATGTAGAGAAACAGGACATAGCTACCTACTACTGTGCCTTGTGGGAGGTGCAAGAGTTGGGCAAAAAAATCAAG
>213
CGGCATTCCGTCAGGCAAATTTGAGGTGGATAGGATACCTGAAACGTCTACATCCACTCTCACCATTCACAATGTAGAGAAACAGGACATAGCTACCTACTACTGTGCCTTGTGGGAGGTGCAAGAGTTGGGCAAAAAAATCAAG
>214
CGGCATTCCGTCAGGCAAATTTGAGGTGGATAGGATACCTGAAACGTCTACATCCACTCTCACCATTCACAATGTAGAGAAACAGGACATAGCTACCTACTACTGTGCCTTGTGGGAGGTGCAAGAGTTGGGCAAAAAAATCAAG
>215
CGGCATTCCGTCAGGCAAATTTGAGGTGGATAGGATACCTGAAACGTCTACATCCACTCTCACCATTCACAATGTAGAGAAACAGGACATAGCTACCTACTACTGTGCCTTGTGGGAGGTGCAAGAGTTGGGCAAAAAAATCAAG
>216
CGGCATTCCGTCAGGCAAATTTGAGGTGGATAGGATACCTGAAACGTCTACATCCACTCTCACCATTCACAATGTAGAGAAACAGGACATAGCTACCTACTACTGTGCCTTGTGGGAGGTGCAAGAGTTGGGCAAAAAAATCAAG
>217
CGGCATTCCGTCAGGCAAATTTGAGGTGGATAGGATACCTGAAACGTCTACATCCACTCTCACCATTCACAATGTAGAGAAACAGGACATAGCTACCTACTACTGTGCCTTGTGGGAGGTGCAAGAGTTGGGCAAAAAAATCAAG
>218
CGGCATTCCGTCAGGCAAATTTGAGGTGGATAGGATACCTGAAACGTCTACATCCACTCTCACCATTCACAATGTAGAGAAACAGGACATAGCTACCTACTACTGTGCCTTGTGGGAGGTGCAAGAGTTGGGCAAAAAAATCAAG
>219
CGGCATTCCGTCAGGCAAATTTGAGGTGGATAGGATACCTGAAACGTCTACATCCACTCTCACCATTCACAATGTAGAGAAACAGGACATAGCTACCTACTACTGTGCCTTGTGGGAGGTGCAAGAGTTGGGCAAAAAAATCAAG
>220
CGGCATTCCGTCAGGCAAATTTGAGGTGGATAGGATACCTGAAACGTCTACATCCACTCTCACCATTCACAATGTAGAGAAACAGGACATAGCTACCTACTACTGTGCCTTGTGGGAGGTGCAAGAGTTGGGCAAAAAAATCAAG
>221
CGGCATTCCGTCAGGCAAATTTGAGGTGGATAGGATACCTGAAACGTCTACATCCACTCTCACCATTCACAATGTAGAGAAACAGGACATAGCTACCTACTACTGTGCCTTGTGGGAGGTGCAAGAGTTGGGCAAAAAAATCAAG
>222
CGGCATTCCGTCAGGCAAATTTGAGGTGGATAGGATACCTGAAACGTCTACATCCACTCTCACCATTCACAATGTAGAGAAACAGGACATAGCTACCTACTACTGTGCCTTGTGGGAGGTGCAAGAGTTGGGCAAAAAAATCAAG
>223
CGGCATTCCGTCAGGCAAATTTGAGGTGGATAGGATACCTGAAACGTCTACATCCACTCTCACCATTCACAATGTAGAGAAACAGGACATAGCTACCTACTACTGTGCCTTGTGGGAGGTGCAAGAGTTGGGCAAAAAAATCAAG
>224
CGGCATTCCGTCAGGCAAATTTGAGGTGGATAGGATACCTGAAACGTCTACATCCACTCTCACCATTCACAATGTAGAGAAACAGGACATAGCTACCTACTACTGTGCCTTGTGGGAGGTGCAAGAGTTGGGCAAAAAAATCAAG
>225
CGGCATTCCGTCAGGCAAATTTGAGGTGGATAGGATACCTGAAACGTCTACATCCACTCTCACCATTCACAATGTAGAGAAACAGGACATAGCTACCTACTACTGTGCCTTGTGGGAGGTGCAAGAGTTGGGCAAAAAAATCAAG
>226
CGGCATTCCGTCAGGCAAATTTGAGGTGGATAGGATACCTGAAACGTCTACATCCACTCTCACCATTCACAATGTAGAGAAACAGGACATAGCTACCTACTACTGTGCCTTGTGGGAGGTGCAAGAGTTGGGCAAAAAAATCAAG
>227
CGGCATTCCGTCAGGCAAATTTGAGGTGGATAGGATACCTGAAACGTCTACATCCACTCTCACCATTCACAATGTAGAGAAACAGGACATAGCTACCTACTACTGTGCCTTGTGGGAGGTGCAAGAGTTGGGCAAAAAAATCAAG
>228
CGGCATTCCGTCAGGCAAATTTGAGGTGGATAGGATACCTGAAACGTCTACATCCACTCTCACCATTCACAATGTAGAGAAACAGGACATAGCTACCTACTACTGTGCCTTGTGGGAGGTGCAAGAGTTGGGCAAAAAAATCAAG
>229
CGGCATTCCGTCAGGCAAATTTGAGGTGGATAGGATACCTGAAACGTCTACATCCACTCTCACCATTCACAATGTAGAGAAACAGGACATAGCTACCTACTACTGTGCCTTGTGGGAGGTGCAAGAGTTGGGCAAAAAAATCAAG
>230
CGGCATTCCGTCAGGCAAATTTGAGGTGGATAGGATACCTGAAACGTCTACATCCACTCTCACCATTCACAATGTAGAGAAACAGGACATAGCTACCTACTACTGTGCCTTGTGGGAGGTGCAAGAGTTGGGCAAAAAAATCAAG
>231
CGGCATTCCGTCAGGCAAATTTGAGGTGGATAGGATACCTGAAACGTCTACATCCACTCTCACCATTCACAATGTAGAGAAACAGGACATAGCTACCTACTACTGTGCCTTGTGGGAGGTGCAAGAGTTGGGCAAAAAAATCAAG
>232
CGGCATTCCGTCAGGCAAATTTGAGGTGGATAGGATACCTGAAACGTCTACATCCACTCTCACCATTCACAATGTAGAGAAACAGGACATAGCTACCTACTACTGTGCCTTGTGGGAGGTGCAAGAGTTGGGCAAAAAAATCAAG
>233
CGGCATTCCGTCAGGCAAATTTGAGGTGGATAGGATACCTGAAACGTCTACATCCACTCTCACCATTCACAATGTAGAGAAACAGGACATAGCTACCTACTACTGTGCCTTGTGGGAGGTGCAAGAGTTGGGCAAAAAAATCAAG
>234
CGGCATTCCGTCAGGCAAATTTGAGGTGGATAGGATACCTGAAACGTCTACATCCACTCTCACCATTCACAATGTAGAGAAACAGGACATAGCTACCTACTACTGTGCCTTGTGGGAGGTGCAAGAGTTGGGCAAAAAAATCAAG
>235
CGGCATTCCGTCAGGCAAATTTGAGGTGGATAGGATACCTGAAACGTCTACATCCACTCTCACCATTCACAATGTAGAGAAACAGGACATAGCTACCTACTACTGTGCCTTGTGGGAGGTGCAAGAGTTGGGCAAAAAAATCAAG
>236
CGGCATTCCGTCAGGCAAATTTGAGGTGGATAGGATACCTGAAACGTCTACATCCACTCTCACCATTCACAATGTAGAGAAACAGGACATAGCTACCTACTACTGTGCCTTGTGGGAGGTGCAAGAGTTGGGCAAAAAAATCAAG
>237
CGGCATTCCGTCAGGCAAATTTGAGGTGGATAGGATACCTGAAACGTCTACATCCACTCTCACCATTCACAATGTAGAGAAACAGGACATAGCTACCTACTACTGTGCCTTGTGGGAGGTGCAAGAGTTGGGCAAAAAAATCAAG
>238
CGGCATTCCGTCAGGCAAATTTGAGGTGGATAGGATACCTGAAACGTCTACATCCACTCTCACCATTCACAATGTAGAGAAACAGGACATAGCTACCTACTACTGTGCCTTGTGGGAGGTGCAAGAGTTGGGCAAAAAAATCAAG
>239
CGGCATTCCGTCAGGCAAATTTGAGGTGGATAGGATACCTGAAACGTCTACATCCACTCTCACCATTCACAATGTAGAGAAACAGGACATAGCTACCTACTACTGTGCCTTGTGGGAGGTGCAAGAGTTGGGCAAAAAAATCAAG
>240
CGGCATTCCGTCAGGCAAATTTGAGGTGGATAGGATACCTGAAACGTCTACATCCACTCTCACCATTCACAATGTAGAGAAACAGGACATAGCTACCTACTACTGTGCCTTGTGGGAGGTGCAAGAGTTGGGCAAAAAAATCAAG
>241
CGGCATTCCGTCAGGCAAATTTGAGGTGGATAGGATACCTGAAACGTCTACATCCACTCTCACCATTCACAATGTAGAGAAACAGGACATAGCTACCTACTACTGTGCCTTGTGGGAGGTGCAAGAGTTGGGCAAAAAAATCAAG
>242
CGGCATTCCGTCAGGCAAATTTGAGGTGGATAGGATACCTGAAACGTCTACATCCACTCTCACCATTCACAATGTAGAGAAACAGGACATAGCTACCTACTACTGTGCCTTGTGGGAGGTGCAAGAGTTGGGCAAAAAAATCAAG
>243
CGGCATTCCGTCAGGCAAATTTGAGGTGGATAGGATACCTGAAACGTCTACATCCACTCTCACCATTCACAATGTAGAGAAACAGGACATAGCTACCTACTACTGTGCCTTGTGGGAGGTGCAAGAGTTGGGCAAAAAAATCAAG
>244
CGGCATTCCGTCAGGCAAATTTGAGGTGGATAGGATACCTGAAACGTCTACATCCACTCTCACCATTCACAATGTAGAGAAACAGGACATAGCTACCTACTACTGTGCCTTGTGGGAGGTGCAAGAGTTGGGCAAAAAAATCAAG
>245
CGGCATTCCGTCAGGCAAATTTGAGGTGGATAGGATACCTGAAACGTCTACATCCACTCTCACCATTCACAATGTAGAGAAACAGGACATAGCTACCTACTACTGTGCCTTGTGGGAGGTGCAAGAGTTGGGCAAAAAAATCAAG
>246
CGGCATTCCGTCAGGCAAATTTGAGGTGGATAGGATACCTGAAACGTCTACATCCACTCTCACCATTCACAATGTAGAGAAACAGGACATAGCTACCTACTACTGTGCCTTGTGGGAGGTGCAAGAGTTGGGCAAAAAAATCAAG
>247
CGGCATTCCGTCAGGCAAATTTGAGGTGGATAGGATACCTGAAACGTCTACATCCACTCTCACCATTCACAATGTAGAGAAACAGGACATAGCTACCTACTACTGTGCCTTGTGGGAGGTGCAAGAGTTGGGCAAAAAAATCAAG
>248
CGGCATTCCGTCAGGCAAATTTGAGGTGGATAGGATACCTGAAACGTCTACATCCACTCTCACCATTCACAATGTAGAGAAACAGGACATAGCTACCTACTACTGTGCCTTGTGGGAGGTGCAAGAGTTGGGCAAAAAAATCAAG
>249
CGGCATTCCGTCAGGCAAATTTGAGGTGGATAGGATACCTGAAACGTCTACATCCACTCTCACCATTCACAATGTAGAGAAACAGGACATAGCTACCTACTACTGTGCCTTGTGGGAGGTGCAAGAGTTGGGCAAAAAAATCAAG
>250
CGGCATTCCGTCAGGCAAATTTGAGGTGGATAGGATACCTGAAACGTCTACATCCACTCTCACCATTCACAATGTAGAGAAACAGGACATAGCTACCTACTACTGTGCCTTGTGGGAGGTGCAAGAGTTGGGCAAAAAAATCAAG
>251
CGGCATTCCGTCAGGCAAATTTGAGGTGGATAGGATACCTGAAACGTCTACATCCACTCTCACCATTCACAATGTAGAGAAACAGGACATAGCTACCTACTACTGTGCCTTGTGGGAGGTGCAAGAGTTGGGCAAAAAAATCAAG
>252
CGGCATTCCGTCAGGCAAATTTGAGGTGGATAGGATACCTGAAACGTCTACATCCACTCTCACCATTCACAATGTAGAGAAACAGGACATAGCTACCTACTACTGTGCCTTGTGGGAGGTGCAAGAGTTGGGCAAAAAAATCAAG
>253
CGGCATTCCGTCAGGCAAATTTGAGGTGGATAGGATACCTGAAACGTCTACATCCACTCTCACCATTCACAATGTAGAGAAACAGGACATAGCTACCTACTACTGTGCCTTGTGGGAGGTGCAAGAGTTGGGCAAAAAAATCAAG
>254
CGGCATTCCGTCAGGCAAATTTGAGGTGGATAGGATACCTGAAACGTCTACATCCACTCTCACCATTCACAATGTAGAGAAACAGGACATAGCTACCTACTACTGTGCCTTGTGGGAGGTGCAAGAGTTGGGCAAAAAAATCAAG
>255
CGGCATTCCGTCAGGCAAATTTGAGGTGGATAGGATACCTGAAACGTCTACATCCACTCTCACCATTCACAATGTAGAGAAACAGGACATAGCTACCTACTACTGTGCCTTGTGGGAGGTGCAAGAGTTGGGCAAAAAAATCAAG
>256
CGGCATTCCGTCAGGCAAATTTGAGGTGGATAGGATACCTGAAACGTCTACATCCACTCTCACCATTCACAATGTAGAGAAACAGGACATAGCTACCTACTACTGTGCCTTGTGGGAGGTGCAAGAGTTGGGCAAAAAAATCAAG
>257
CGGCATTCCGTCAGGCAAATTTGAGGTGGATAGGATACCTGAAACGTCTACATCCACTCTCACCATTCACAATGTAGAGAAACAGGACATAGCTACCTACTACTGTGCCTTGTGGGAGGTGCAAGAGTTGGGCAAAAAAATCAAG
>258
CGGCATTCCGTCAGGCAAATTTGAGGTGGATAGGATACCTGAAACGTCTACATCCACTCTCACCATTCACAATGTAGAGAAACAGGACATAGCTACCTACTACTGTGCCTTGTGGGAGGTGCAAGAGTTGGGCAAAAAAATCAAG
>259
CGGCATTCCGTCAGGCAAATTTGAGGTGGATAGGATACCTGAAACGTCTACATCCACTCTCACCATTCACAATGTAGAGAAACAGGACATAGCTACCTACTACTGTGCCTTGTGGGAGGTGCAAGAGTTGGGCAAAAAAATCAAG
>260
CGGCATTCCGTCAGGCAAATTTGAGGTGGATAGGATACCTGAAACGTCTACATCCACTCTCACCATTCACAATGTAGAGAAACAGGACATAGCTACCTACTACTGTGCCTTGTGGGAGGTGCAAGAGTTGGGCAAAAAAATCAAG
>261
CGGCATTCCGTCAGGCAAATTTGAGGTGGATAGGATACCTGAAACGTCTACATCCACTCTCACCATTCACAATGTAGAGAAACAGGACATAGCTACCTACTACTGTGCCTTGTGGGAGGTGCAAGAGTTGGGCAAAAAAATCAAG
>262
CGGCATTCCGTCAGGCAAATTTGAGGTGGATAGGATACCTGAAACGTCTACATCCACTCTCACCATTCACAATGTAGAGAAACAGGACATAGCTACCTACTACTGTGCCTTGTGGGAGGTGCAAGAGTTGGGCAAAAAAATCAAG
>263
CGGCATTCCGTCAGGCAAATTTGAGGTGGATAGGATACCTGAAACGTCTACATCCACTCTCACCATTCACAATGTAGAGAAACAGGACATAGCTACCTACTACTGTGCCTTGTGGGAGGTGCAAGAGTTGGGCAAAAAAATCAAG
>264
CGGCATTCCGTCAGGCAAATTTGAGGTGGATAGGATACCTGAAACGTCTACATCCACTCTCACCATTCACAATGTAGAGAAACAGGACATAGCTACCTACTACTGTGCCTTGTGGGAGGTGCAAGAGTTGGGCAAAAAAATCAAG
>265
CGGCATTCCGTCAGGCAAATTTGAGGTGGATAGGATACCTGAAACGTCTACATCCACTCTCACCATTCACAATGTAGAGAAACAGGACATAGCTACCTACTACTGTGCCTTGTGGGAGGTGCAAGAGTTGGGCAAAAAAATCAAG
>266
CGGCATTCCGTCAGGCAAATTTGAGGTGGATAGGATACCTGAAACGTCTACATCCACTCTCACCATTCACAATGTAGAGAAACAGGACATAGCTACCTACTACTGTGCCTTGTGGGAGGTGCAAGAGTTGGGCAAAAAAATCAAG
>267
CGGCATTCCGTCAGGCAAATTTGAGGTGGATAGGATACCTGAAACGTCTACATCCACTCTCACCATTCACAATGTAGAGAAACAGGACATAGCTACCTACTACTGTGCCTTGTGGGAGGTGCAAGAGTTGGGCAAAAAAATCAAG
>268
CGGCATTCCGTCAGGCAAATTTGAGGTGGATAGGATACCTGAAACGTCTACATCCACTCTCACCATTCACAATGTAGAGAAACAGGACATAGCTACCTACTACTGTGCCTTGTGGGAGGTGCAAGAGTTGGGCAAAAAAATCAAG
>269
CGGCATTCCGTCAGGCAAATTTGAGGTGGATAGGATACCTGAAACGTCTACATCCACTCTCACCATTCACAATGTAGAGAAACAGGACATAGCTACCTACTACTGTGCCTTGTGGGAGGTGCAAGAGTTGGGCAAAAAAATCAAG
>270
CGGCATTCCGTCAGGCAAATTTGAGGTGGATAGGATACCTGAAACGTCTACATCCACTCTCACCATTCACAATGTAGAGAAACAGGACATAGCTACCTACTACTGTGCCTTGTGGGAGGTGCAAGAGTTGGGCAAAAAAATCAAG
>271
CGGCATTCCGTCAGGCAAATTTGAGGTGGATAGGATACCTGAAACGTCTACATCCACTCTCACCATTCACAATGTAGAGAAACAGGACATAGCTACCTACTACTGTGCCTTGTGGGAGGTGCAAGAGTTGGGCAAAAAAATCAAG
>272
CGGCATTCCGTCAGGCAAATTTGAGGTGGATAGGATACCTGAAACGTCTACATCCACTCTCACCATTCACAATGTAGAGAAACAGGACATAGCTACCTACTACTGTGCCTTGTGGGAGGTGCAAGAGTTGGGCAAAAAAATCAAG
>273
CGGCATTCCGTCAGGCAAATTTGAGGTGGATAGGATACCTGAAACGTCTACATCCACTCTCACCATTCACAATGTAGAGAAACAGGACATAGCTACCTACTACTGTGCCTTGTGGGAGGTGCAAGAGTTGGGCAAAAAAATCAAG
>274
CGGCATTCCGTCAGGCAAATTTGAGGTGGATAGGATACCTGAAACGTCTACATCCACTCTCACCATTCACAATGTAGAGAAACAGGACATAGCTACCTACTACTGTGCCTTGTGGGAGGTGCAAGAGTTGGGCAAAAAAATCAAG
>275
CGGCATTCCGTCAGGCAAATTTGAGGTGGATAGGATACCTGAAACGTCTACATCCACTCTCACCATTCACAATGTAGAGAAACAGGACATAGCTACCTACTACTGTGCCTTGTGGGAGGTGCAAGAGTTGGGCAAAAAAATCAAG
>276
CGGCATTCCGTCAGGCAAATTTGAGGTGGATAGGATACCTGAAACGTCTACATCCACTCTCACCATTCACAATGTAGAGAAACAGGACATAGCTACCTACTACTGTGCCTTGTGGGAGGTGCAAGAGTTGGGCAAAAAAATCAAG
>277
CGGCATTCCGTCAGGCAAATTTGAGGTGGATAGGATACCTGAAACGTCTACATCCACTCTCACCATTCACAATGTAGAGAAACAGGACATAGCTACCTACTACTGTGCCTTGTGGGAGGTGCAAGAGTTGGGCAAAAAAATCAAG
>278
CGGCATTCCGTCAGGCAAATTTGAGGTGGATAGGATACCTGAAACGTCTACATCCACTCTCACCATTCACAATGTAGAGAAACAGGACATAGCTACCTACTACTGTGCCTTGTGGGAGGTGCAAGAGTTGGGCAAAAAAATCAAG
>279
CGGCATTCCGTCAGGCAAATTTGAGGTGGATAGGATACCTGAAACGTCTACATCCACTCTCACCATTCACAATGTAGAGAAACAGGACATAGCTACCTACTACTGTGCCTTGTGGGAGGTGCAAGAGTTGGGCAAAAAAATCAAG
>280
CGGCATTCCGTCAGGCAAATTTGAGGTGGATAGGATACCTGAAACGTCTACATCCACTCTCACCATTCACAATGTAGAGAAACAGGACATAGCTACCTACTACTGTGCCTTGTGGGAGGTGCAAGAGTTGGGCAAAAAAATCAAG
>281
CGGCATTCCGTCAGGCAAATTTGAGGTGGATAGGATACCTGAAACGTCTACATCCACTCTCACCATTCACAATGTAGAGAAACAGGACATAGCTACCTACTACTGTGCCTTGTGGGAGGTGCAAGAGTTGGGCAAAAAAATCAAG
>282
CGGCATTCCGTCAGGCAAATTTGAGGTGGATAGGATACCTGAAACGTCTACATCCACTCTCACCATTCACAATGTAGAGAAACAGGACATAGCTACCTACTACTGTGCCTTGTGGGAGGTGCAAGAGTTGGGCAAAAAAATCAAG
>283
CGGCATTCCGTCAGGCAAATTTGAGGTGGATAGGATACCTGAAACGTCTACATCCACTCTCACCATTCACAATGTAGAGAAACAGGACATAGCTACCTACTACTGTGCCTTGTGGGAGGTGCAAGAGTTGGGCAAAAAAATCAAG
>284
CGGCATTCCGTCAGGCAAATTTGAGGTGGATAGGATACCTGAAACGTCTACATCCACTCTCACCATTCACAATGTAGAGAAACAGGACATAGCTACCTACTACTGTGCCTTGTGGGAGGTGCAAGAGTTGGGCAAAAAAATCAAG
>285
CGGCATTCCGTCAGGCAAATTTGAGGTGGATAGGATACCTGAAACGTCTACATCCACTCTCACCATTCACAATGTAGAGAAACAGGACATAGCTACCTACTACTGTGCCTTGTGGGAGGTGCAAGAGTTGGGCAAAAAAATCAAG
>286
CGGCATTCCGTCAGGCAAATTTGAGGTGGATAGGATACCTGAAACGTCTACATCCACTCTCACCATTCACAATGTAGAGAAACAGGACATAGCTACCTACTACTGTGCCTTGTGGGAGGTGCAAGAGTTGGGCAAAAAAATCAAG
>287
CGGCATTCCGTCAGGCAAATTTGAGGTGGATAGGATACCTGAAACGTCTACATCCACTCTCACCATTCACAATGTAGAGAAACAGGACATAGCTACCTACTACTGTGCCTTGTGGGAGGTGCAAGAGTTGGGCAAAAAAATCAAG
>288
CGGCATTCCGTCAGGCAAATTTGAGGTGGATAGGATACCTGAAACGTCTACATCCACTCTCACCATTCACAATGTAGAGAAACAGGACATAGCTACCTACTACTGTGCCTTGTGGGAGGTGCAAGAGTTGGGCAAAAAAATCAAG
>289
CGGCATTCCGTCAGGCAAATTTGAGGTGGATAGGATACCTGAAACGTCTACATCCACTCTCACCATTCACAATGTAGAGAAACAGGACATAGCTACCTACTACTGTGCCTTGTGGGAGGTGCAAGAGTTGGGCAAAAAAATCAAG
>290
CGGCATTCCGTCAGGCAAATTTGAGGTGGATAGGATACCTGAAACGTCTACATCCACTCTCACCATTCACAATGTAGAGAAACAGGACATAGCTACCTACTACTGTGCCTTGTGGGAGGTGCAAGAGTTGGGCAAAAAAATCAAG
>291
CGGCATTCCGTCAGGCAAATTTGAGGTGGATAGGATACCTGAAACGTCTACATCCACTCTCACCATTCACAATGTAGAGAAACAGGACATAGCTACCTACTACTGTGCCTTGTGGGAGGTGCAAGAGTTGGGCAAAAAAATCAAG
>292
CGGCATTCCGTCAGGCAAATTTGAGGTGGATAGGATACCTGAAACGTCTACATCCACTCTCACCATTCACAATGTAGAGAAACAGGACATAGCTACCTACTACTGTGCCTTGTGGGAGGTGCAAGAGTTGGGCAAAAAAATCAAG
>293
CGGCATTCCGTCAGGCAAATTTGAGGTGGATAGGATACCTGAAACGTCTACATCCACTCTCACCATTCACAATGTAGAGAAACAGGACATAGCTACCTACTACTGTGCCTTGTGGGAGGTGCAAGAGTTGGGCAAAAAAATCAAG
>294
CGGCATTCCGTCAGGCAAATTTGAGGTGGATAGGATACCTGAAACGTCTACATCCACTCTCACCATTCACAATGTAGAGAAACAGGACATAGCTACCTACTACTGTGCCTTGTGGGAGGTGCAAGAGTTGGGCAAAAAAATCAAG
>295
CGGCATTCCGTCAGGCAAATTTGAGGTGGATAGGATACCTGAAACGTCTACATCCACTCTCACCATTCACAATGTAGAGAAACAGGACATAGCTACCTACTACTGTGCCTTGTGGGAGGTGCAAGAGTTGGGCAAAAAAATCAAG
>296
CGGCATTCCGTCAGGCAAATTTGAGGTGGATAGGATACCTGAAACGTCTACATCCACTCTCACCATTCACAATGTAGAGAAACAGGACATAGCTACCTACTACTGTGCCTTGTGGGAGGTGCAAGAGTTGGGCAAAAAAATCAAG
>297
CGGCATTCCGTCAGGCAAATTTGAGGTGGATAGGATACCTGAAACGTCTACATCCACTCTCACCATTCACAATGTAGAGAAACAGGACATAGCTACCTACTACTGTGCCTTGTGGGAGGTGCAAGAGTTGGGCAAAAAAATCAAG
>298
CGGCATTCCGTCAGGCAAATTTGAGGTGGATAGGATACCTGAAACGTCTACATCCACTCTCACCATTCACAATGTAGAGAAACAGGACATAGCTACCTACTACTGTGCCTTGTGGGAGGTGCAAGAGTTGGGCAAAAAAATCAAG
>299
CGGCATTCCGTCAGGCAAATTTGAGGTGGATAGGATACCTGAAACGTCTACATCCACTCTCACCATTCACAATGTAGAGAAACAGGACATAGCTACCTACTACTGTGCCTTGTGGGAGGTGCAAGAGTTGGGCAAAAAAATCAAG
>300
CGGCATTCCGTCAGGCAAATTTGAGGTGGATAGGATACCTGAAACGTCTACATCCACTCTCACCATTCACAATGTAGAGAAACAGGACATAGCTACCTACTACTGTGCCTTGTGGGAGGTGCAAGAGTTGGGCAAAAAAATCAAG
>301
CGGCATTCCGTCAGGCAAATTTGAGGTGGATAGGATACCTGAAACGTCTACATCCACTCTCACCATTCACAATGTAGAGAAACAGGACATAGCTACCTACTACTGTGCCTTGTGGGAGGTGCAAGAGTTGGGCAAAAAAATCAAG
>302
CGGCATTCCGTCAGGCAAATTTGAGGTGGATAGGATACCTGAAACGTCTACATCCACTCTCACCATTCACAATGTAGAGAAACAGGACATAGCTACCTACTACTGTGCCTTGTGGGAGGTGCAAGAGTTGGGCAAAAAAATCAAG
>303
CGGCATTCCGTCAGGCAAATTTGAGGTGGATAGGATACCTGAAACGTCTACATCCACTCTCACCATTCACAATGTAGAGAAACAGGACATAGCTACCTACTACTGTGCCTTGTGGGAGGTGCAAGAGTTGGGCAAAAAAATCAAG
>304
CGGCATTCCGTCAGGCAAATTTGAGGTGGATAGGATACCTGAAACGTCTACATCCACTCTCACCATTCACAATGTAGAGAAACAGGACATAGCTACCTACTACTGTGCCTTGTGGGAGGTGCAAGAGTTGGGCAAAAAAATCAAG
>305
CGGCATTCCGTCAGGCAAATTTGAGGTGGATAGGATACCTGAAACGTCTACATCCACTCTCACCATTCACAATGTAGAGAAACAGGACATAGCTACCTACTACTGTGCCTTGTGGGAGGTGCAAGAGTTGGGCAAAAAAATCAAG
>306
CGGCATTCCGTCAGGCAAATTTGAGGTGGATAGGATACCTGAAACGTCTACATCCACTCTCACCATTCACAATGTAGAGAAACAGGACATAGCTACCTACTACTGTGCCTTGTGGGAGGTGCAAGAGTTGGGCAAAAAAATCAAG
>307
CGGCATTCCGTCAGGCAAATTTGAGGTGGATAGGATACCTGAAACGTCTACATCCACTCTCACCATTCACAATGTAGAGAAACAGGACATAGCTACCTACTACTGTGCCTTGTGGGAGGTGCAAGAGTTGGGCAAAAAAATCAAG
>308
CGGCATTCCGTCAGGCAAATTTGAGGTGGATAGGATACCTGAAACGTCTACATCCACTCTCACCATTCACAATGTAGAGAAACAGGACATAGCTACCTACTACTGTGCCTTGTGGGAGGTGCAAGAGTTGGGCAAAAAAATCAAG
>309
CGGCATTCCGTCAGGCAAATTTGAGGTGGATAGGATACCTGAAACGTCTACATCCACTCTCACCATTCACAATGTAGAGAAACAGGACATAGCTACCTACTACTGTGCCTTGTGGGAGGTGCAAGAGTTGGGCAAAAAAATCAAG
>310
CGGCATTCCGTCAGGCAAATTTGAGGTGGATAGGATACCTGAAACGTCTACATCCACTCTCACCATTCACAATGTAGAGAAACAGGACATAGCTACCTACTACTGTGCCTTGTGGGAGGTGCAAGAGTTGGGCAAAAAAATCAAG
>311
CGGCATTCCGTCAGGCAAATTTGAGGTGGATAGGATACCTGAAACGTCTACATCCACTCTCACCATTCACAATGTAGAGAAACAGGACATAGCTACCTACTACTGTGCCTTGTGGGAGGTGCAAGAGTTGGGCAAAAAAATCAAG
>312
CGGCATTCCGTCAGGCAAATTTGAGGTGGATAGGATACCTGAAACGTCTACATCCACTCTCACCATTCACAATGTAGAGAAACAGGACATAGCTACCTACTACTGTGCCTTGTGGGAGGTGCAAGAGTTGGGCAAAAAAATCAAG
>313
CGGCATTCCGTCAGGCAAATTTGAGGTGGATAGGATACCTGAAACGTCTACATCCACTCTCACCATTCACAATGTAGAGAAACAGGACATAGCTACCTACTACTGTGCCTTGTGGGAGGTGCAAGAGTTGGGCAAAAAAATCAAG
>314
CGGCATTCCGTCAGGCAAATTTGAGGTGGATAGGATACCTGAAACGTCTACATCCACTCTCACCATTCACAATGTAGAGAAACAGGACATAGCTACCTACTACTGTGCCTTGTGGGAGGTGCAAGAGTTGGGCAAAAAAATCAAG
>315
CGGCATTCCGTCAGGCAAATTTGAGGTGGATAGGATACCTGAAACGTCTACATCCACTCTCACCATTCACAATGTAGAGAAACAGGACATAGCTACCTACTACTGTGCCTTGTGGGAGGTGCAAGAGTTGGGCAAAAAAATCAAG
>316
CGGCATTCCGTCAGGCAAATTTGAGGTGGATAGGATACCTGAAACGTCTACATCCACTCTCACCATTCACAATGTAGAGAAACAGGACATAGCTACCTACTACTGTGCCTTGTGGGAGGTGCAAGAGTTGGGCAAAAAAATCAAG
>317
CGGCATTCCGTCAGGCAAATTTGAGGTGGATAGGATACCTGAAACGTCTACATCCACTCTCACCATTCACAATGTAGAGAAACAGGACATAGCTACCTACTACTGTGCCTTGTGGGAGGTGCAAGAGTTGGGCAAAAAAATCAAG
>318
CGGCATTCCGTCAGGCAAATTTGAGGTGGATAGGATACCTGAAACGTCTACATCCACTCTCACCATTCACAATGTAGAGAAACAGGACATAGCTACCTACTACTGTGCCTTGTGGGAGGTGCAAGAGTTGGGCAAAAAAATCAAG
>319
CGGCATTCCGTCAGGCAAATTTGAGGTGGATAGGATACCTGAAACGTCTACATCCACTCTCACCATTCACAATGTAGAGAAACAGGACATAGCTACCTACTACTGTGCCTTGTGGGAGGTGCAAGAGTTGGGCAAAAAAATCAAG
>320
CGGCATTCCGTCAGGCAAATTTGAGGTGGATAGGATACCTGAAACGTCTACATCCACTCTCACCATTCACAATGTAGAGAAACAGGACATAGCTACCTACTACTGTGCCTTGTGGGAGGTGCAAGAGTTGGGCAAAAAAATCAAG
>321
CGGCATTCCGTCAGGCAAATTTGAGGTGGATAGGATACCTGAAACGTCTACATCCACTCTCACCATTCACAATGTAGAGAAACAGGACATAGCTACCTACTACTGTGCCTTGTGGGAGGTGCAAGAGTTGGGCAAAAAAATCAAG
>322
CGGCATTCCGTCAGGCAAATTTGAGGTGGATAGGATACCTGAAACGTCTACATCCACTCTCACCATTCACAATGTAGAGAAACAGGACATAGCTACCTACTACTGTGCCTTGTGGGAGGTGCAAGAGTTGGGCAAAAAAATCAAG
>323
CGGCATTCCGTCAGGCAAATTTGAGGTGGATAGGATACCTGAAACGTCTACATCCACTCTCACCATTCACAATGTAGAGAAACAGGACATAGCTACCTACTACTGTGCCTTGTGGGAGGTGCAAGAGTTGGGCAAAAAAATCAAG
>324
CGGCATTCCGTCAGGCAAATTTGAGGTGGATAGGATACCTGAAACGTCTACATCCACTCTCACCATTCACAATGTAGAGAAACAGGACATAGCTACCTACTACTGTGCCTTGTGGGAGGTGCAAGAGTTGGGCAAAAAAATCAAG
>325
CGGCATTCCGTCAGGCAAATTTGAGGTGGATAGGATACCTGAAACGTCTACATCCACTCTCACCATTCACAATGTAGAGAAACAGGACATAGCTACCTACTACTGTGCCTTGTGGGAGGTGCAAGAGTTGGGCAAAAAAATCAAG
>326
CGGCATTCCGTCAGGCAAATTTGAGGTGGATAGGATACCTGAAACGTCTACATCCACTCTCACCATTCACAATGTAGAGAAACAGGACATAGCTACCTACTACTGTGCCTTGTGGGAGGTGCAAGAGTTGGGCAAAAAAATCAAG
>327
CGGCATTCCGTCAGGCAAATTTGAGGTGGATAGGATACCTGAAACGTCTACATCCACTCTCACCATTCACAATGTAGAGAAACAGGACATAGCTACCTACTACTGTGCCTTGTGGGAGGTGCAAGAGTTGGGCAAAAAAATCAAG
>328
CGGCATTCCGTCAGGCAAATTTGAGGTGGATAGGATACCTGAAACGTCTACATCCACTCTCACCATTCACAATGTAGAGAAACAGGACATAGCTACCTACTACTGTGCCTTGTGGGAGGTGCAAGAGTTGGGCAAAAAAATCAAG
>329
CGGCATTCCGTCAGGCAAATTTGAGGTGGATAGGATACCTGAAACGTCTACATCCACTCTCACCATTCACAATGTAGAGAAACAGGACATAGCTACCTACTACTGTGCCTTGTGGGAGGTGCAAGAGTTGGGCAAAAAAATCAAG
>330
CGGCATTCCGTCAGGCAAATTTGAGGTGGATAGGATACCTGAAACGTCTACATCCACTCTCACCATTCACAATGTAGAGAAACAGGACATAGCTACCTACTACTGTGCCTTGTGGGAGGTGCAAGAGTTGGGCAAAAAAATCAAG
>331
CGGCATTCCGTCAGGCAAATTTGAGGTGGATAGGATACCTGAAACGTCTACATCCACTCTCACCATTCACAATGTAGAGAAACAGGACATAGCTACCTACTACTGTGCCTTGTGGGAGGTGCAAGAGTTGGGCAAAAAAATCAAG
>332
CGGCATTCCGTCAGGCAAATTTGAGGTGGATAGGATACCTGAAACGTCTACATCCACTCTCACCATTCACAATGTAGAGAAACAGGACATAGCTACCTACTACTGTGCCTTGTGGGAGGTGCAAGAGTTGGGCAAAAAAATCAAG
>333
CGGCATTCCGTCAGGCAAATTTGAGGTGGATAGGATACCTGAAACGTCTACATCCACTCTCACCATTCACAATGTAGAGAAACAGGACATAGCTACCTACTACTGTGCCTTGTGGGAGGTGCAAGAGTTGGGCAAAAAAATCAAG
>334
CGGCATTCCGTCAGGCAAATTTGAGGTGGATAGGATACCTGAAACGTCTACATCCACTCTCACCATTCACAATGTAGAGAAACAGGACATAGCTACCTACTACTGTGCCTTGTGGGAGGTGCAAGAGTTGGGCAAAAAAATCAAG
>335
CGGCATTCCGTCAGGCAAATTTGAGGTGGATAGGATACCTGAAACGTCTACATCCACTCTCACCATTCACAATGTAGAGAAACAGGACATAGCTACCTACTACTGTGCCTTGTGGGAGGTGCAAGAGTTGGGCAAAAAAATCAAG
>336
CGGCATTCCGTCAGGCAAATTTGAGGTGGATAGGATACCTGAAACGTCTACATCCACTCTCACCATTCACAATGTAGAGAAACAGGACATAGCTACCTACTACTGTGCCTTGTGGGAGGTGCAAGAGTTGGGCAAAAAAATCAAG
>337
CGGCATTCCGTCAGGCAAATTTGAGGTGGATAGGATACCTGAAACGTCTACATCCACTCTCACCATTCACAATGTAGAGAAACAGGACATAGCTACCTACTACTGTGCCTTGTGGGAGGTGCAAGAGTTGGGCAAAAAAATCAAG
>338
CGGCATTCCGTCAGGCAAATTTGAGGTGGATAGGATACCTGAAACGTCTACATCCACTCTCACCATTCACAATGTAGAGAAACAGGACATAGCTACCTACTACTGTGCCTTGTGGGAGGTGCAAGAGTTGGGCAAAAAAATCAAG
>339
CGGCATTCCGTCAGGCAAATTTGAGGTGGATAGGATACCTGAAACGTCTACATCCACTCTCACCATTCACAATGTAGAGAAACAGGACATAGCTACCTACTACTGTGCCTTGTGGGAGGTGCAAGAGTTGGGCAAAAAAATCAAG
>340
CGGCATTCCGTCAGGCAAATTTGAGGTGGATAGGATACCTGAAACGTCTACATCCACTCTCACCATTCACAATGTAGAGAAACAGGACATAGCTACCTACTACTGTGCCTTGTGGGAGGTGCAAGAGTTGGGCAAAAAAATCAAG
>341
CGGCATTCCGTCAGGCAAATTTGAGGTGGATAGGATACCTGAAACGTCTACATCCACTCTCACCATTCACAATGTAGAGAAACAGGACATAGCTACCTACTACTGTGCCTTGTGGGAGGTGCAAGAGTTGGGCAAAAAAATCAAG
>342
CGGCATTCCGTCAGGCAAATTTGAGGTGGATAGGATACCTGAAACGTCTACATCCACTCTCACCATTCACAATGTAGAGAAACAGGACATAGCTACCTACTACTGTGCCTTGTGGGAGGTGCAAGAGTTGGGCAAAAAAATCAAG
>343
CGGCATTCCGTCAGGCAAATTTGAGGTGGATAGGATACCTGAAACGTCTACATCCACTCTCACCATTCACAATGTAGAGAAACAGGACATAGCTACCTACTACTGTGCCTTGTGGGAGGTGCAAGAGTTGGGCAAAAAAATCAAG
>344
CGGCATTCCGTCAGGCAAATTTGAGGTGGATAGGATACCTGAAACGTCTACATCCACTCTCACCATTCACAATGTAGAGAAACAGGACATAGCTACCTACTACTGTGCCTTGTGGGAGGTGCAAGAGTTGGGCAAAAAAATCAAG
>345
CGGCATTCCGTCAGGCAAATTTGAGGTGGATAGGATACCTGAAACGTCTACATCCACTCTCACCATTCACAATGTAGAGAAACAGGACATAGCTACCTACTACTGTGCCTTGTGGGAGGTGCAAGAGTTGGGCAAAAAAATCAAG
>346
CGGCATTCCGTCAGGCAAATTTGAGGTGGATAGGATACCTGAAACGTCTACATCCACTCTCACCATTCACAATGTAGAGAAACAGGACATAGCTACCTACTACTGTGCCTTGTGGGAGGTGCAAGAGTTGGGCAAAAAAATCAAG
>347
CGGCATTCCGTCAGGCAAATTTGAGGTGGATAGGATACCTGAAACGTCTACATCCACTCTCACCATTCACAATGTAGAGAAACAGGACATAGCTACCTACTACTGTGCCTTGTGGGAGGTGCAAGAGTTGGGCAAAAAAATCAAG
>348
CGGCATTCCGTCAGGCAAATTTGAGGTGGATAGGATACCTGAAACGTCTACATCCACTCTCACCATTCACAATGTAGAGAAACAGGACATAGCTACCTACTACTGTGCCTTGTGGGAGGTGCAAGAGTTGGGCAAAAAAATCAAG
>349
CGGCATTCCGTCAGGCAAATTTGAGGTGGATAGGATACCTGAAACGTCTACATCCACTCTCACCATTCACAATGTAGAGAAACAGGACATAGCTACCTACTACTGTGCCTTGTGGGAGGTGCAAGAGTTGGGCAAAAAAATCAAG
>350
CGGCATTCCGTCAGGCAAATTTGAGGTGGATAGGATACCTGAAACGTCTACATCCACTCTCACCATTCACAATGTAGAGAAACAGGACATAGCTACCTACTACTGTGCCTTGTGGGAGGTGCAAGAGTTGGGCAAAAAAATCAAG
>351
CGGCATTCCGTCAGGCAAATTTGAGGTGGATAGGATACCTGAAACGTCTACATCCACTCTCACCATTCACAATGTAGAGAAACAGGACATAGCTACCTACTACTGTGCCTTGTGGGAGGTGCAAGAGTTGGGCAAAAAAATCAAG
>352
CGGCATTCCGTCAGGCAAATTTGAGGTGGATAGGATACCTGAAACGTCTACATCCACTCTCACCATTCACAATGTAGAGAAACAGGACATAGCTACCTACTACTGTGCCTTGTGGGAGGTGCAAGAGTTGGGCAAAAAAATCAAG
>353
CGGCATTCCGTCAGGCAAATTTGAGGTGGATAGGATACCTGAAACGTCTACATCCACTCTCACCATTCACAATGTAGAGAAACAGGACATAGCTACCTACTACTGTGCCTTGTGGGAGGTGCAAGAGTTGGGCAAAAAAATCAAG
>354
CGGCATTCCGTCAGGCAAATTTGAGGTGGATAGGATACCTGAAACGTCTACATCCACTCTCACCATTCACAATGTAGAGAAACAGGACATAGCTACCTACTACTGTGCCTTGTGGGAGGTGCAAGAGTTGGGCAAAAAAATCAAG
>355
CGGCATTCCGTCAGGCAAATTTGAGGTGGATAGGATACCTGAAACGTCTACATCCACTCTCACCATTCACAATGTAGAGAAACAGGACATAGCTACCTACTACTGTGCCTTGTGGGAGGTGCAAGAGTTGGGCAAAAAAATCAAG
>356
CGGCATTCCGTCAGGCAAATTTGAGGTGGATAGGATACCTGAAACGTCTACATCCACTCTCACCATTCACAATGTAGAGAAACAGGACATAGCTACCTACTACTGTGCCTTGTGGGAGGTGCAAGAGTTGGGCAAAAAAATCAAG
>357
CGGCATTCCGTCAGGCAAATTTGAGGTGGATAGGATACCTGAAACGTCTACATCCACTCTCACCATTCACAATGTAGAGAAACAGGACATAGCTACCTACTACTGTGCCTTGTGGGAGGTGCAAGAGTTGGGCAAAAAAATCAAG
>358
CGGCATTCCGTCAGGCAAATTTGAGGTGGATAGGATACCTGAAACGTCTACATCCACTCTCACCATTCACAATGTAGAGAAACAGGACATAGCTACCTACTACTGTGCCTTGTGGGAGGTGCAAGAGTTGGGCAAAAAAATCAAG
>359
CGGCATTCCGTCAGGCAAATTTGAGGTGGATAGGATACCTGAAACGTCTACATCCACTCTCACCATTCACAATGTAGAGAAACAGGACATAGCTACCTACTACTGTGCCTTGTGGGAGGTGCAAGAGTTGGGCAAAAAAATCAAG
>360
CGGCATTCCGTCAGGCAAATTTGAGGTGGATAGGATACCTGAAACGTCTACATCCACTCTCACCATTCACAATGTAGAGAAACAGGACATAGCTACCTACTACTGTGCCTTGTGGGAGGTGCAAGAGTTGGGCAAAAAAATCAAG
>361
CGGCATTCCGTCAGGCAAATTTGAGGTGGATAGGATACCTGAAACGTCTACATCCACTCTCACCATTCACAATGTAGAGAAACAGGACATAGCTACCTACTACTGTGCCTTGTGGGAGGTGCAAGAGTTGGGCAAAAAAATCAAG
>362
CGGCATTCCGTCAGGCAAATTTGAGGTGGATAGGATACCTGAAACGTCTACATCCACTCTCACCATTCACAATGTAGAGAAACAGGACATAGCTACCTACTACTGTGCCTTGTGGGAGGTGCAAGAGTTGGGCAAAAAAATCAAG
>363
CGGCATTCCGTCAGGCAAATTTGAGGTGGATAGGATACCTGAAACGTCTACATCCACTCTCACCATTCACAATGTAGAGAAACAGGACATAGCTACCTACTACTGTGCCTTGTGGGAGGTGCAAGAGTTGGGCAAAAAAATCAAG
>364
CGGCATTCCGTCAGGCAAATTTGAGGTGGATAGGATACCTGAAACGTCTACATCCACTCTCACCATTCACAATGTAGAGAAACAGGACATAGCTACCTACTACTGTGCCTTGTGGGAGGTGCAAGAGTTGGGCAAAAAAATCAAG
>365
CGGCATTCCGTCAGGCAAATTTGAGGTGGATAGGATACCTGAAACGTCTACATCCACTCTCACCATTCACAATGTAGAGAAACAGGACATAGCTACCTACTACTGTGCCTTGTGGGAGGTGCAAGAGTTGGGCAAAAAAATCAAG
>366
CGGCATTCCGTCAGGCAAATTTGAGGTGGATAGGATACCTGAAACGTCTACATCCACTCTCACCATTCACAATGTAGAGAAACAGGACATAGCTACCTACTACTGTGCCTTGTGGGAGGTGCAAGAGTTGGGCAAAAAAATCAAG
>367
CGGCATTCCGTCAGGCAAATTTGAGGTGGATAGGATACCTGAAACGTCTACATCCACTCTCACCATTCACAATGTAGAGAAACAGGACATAGCTACCTACTACTGTGCCTTGTGGGAGGTGCAAGAGTTGGGCAAAAAAATCAAG
>368
CGGCATTCCGTCAGGCAAATTTGAGGTGGATAGGATACCTGAAACGTCTACATCCACTCTCACCATTCACAATGTAGAGAAACAGGACATAGCTACCTACTACTGTGCCTTGTGGGAGGTGCAAGAGTTGGGCAAAAAAATCAAG
>369
CGGCATTCCGTCAGGCAAATTTGAGGTGGATAGGATACCTGAAACGTCTACATCCACTCTCACCATTCACAATGTAGAGAAACAGGACATAGCTACCTACTACTGTGCCTTGTGGGAGGTGCAAGAGTTGGGCAAAAAAATCAAG
>370
CGGCATTCCGTCAGGCAAATTTGAGGTGGATAGGATACCTGAAACGTCTACATCCACTCTCACCATTCACAATGTAGAGAAACAGGACATAGCTACCTACTACTGTGCCTTGTGGGAGGTGCAAGAGTTGGGCAAAAAAATCAAG
>371
CGGCATTCCGTCAGGCAAATTTGAGGTGGATAGGATACCTGAAACGTCTACATCCACTCTCACCATTCACAATGTAGAGAAACAGGACATAGCTACCTACTACTGTGCCTTGTGGGAGGTGCAAGAGTTGGGCAAAAAAATCAAG
>372
CGGCATTCCGTCAGGCAAATTTGAGGTGGATAGGATACCTGAAACGTCTACATCCACTCTCACCATTCACAATGTAGAGAAACAGGACATAGCTACCTACTACTGTGCCTTGTGGGAGGTGCAAGAGTTGGGCAAAAAAATCAAG
>373
CGGCATTCCGTCAGGCAAATTTGAGGTGGATAGGATACCTGAAACGTCTACATCCACTCTCACCATTCACAATGTAGAGAAACAGGACATAGCTACCTACTACTGTGCCTTGTGGGAGGTGCAAGAGTTGGGCAAAAAAATCAAG
>374
CGGCATTCCGTCAGGCAAATTTGAGGTGGATAGGATACCTGAAACGTCTACATCCACTCTCACCATTCACAATGTAGAGAAACAGGACATAGCTACCTACTACTGTGCCTTGTGGGAGGTGCAAGAGTTGGGCAAAAAAATCAAG
>375
CGGCATTCCGTCAGGCAAATTTGAGGTGGATAGGATACCTGAAACGTCTACATCCACTCTCACCATTCACAATGTAGAGAAACAGGACATAGCTACCTACTACTGTGCCTTGTGGGAGGTGCAAGAGTTGGGCAAAAAAATCAAG
>376
CGGCATTCCGTCAGGCAAATTTGAGGTGGATAGGATACCTGAAACGTCTACATCCACTCTCACCATTCACAATGTAGAGAAACAGGACATAGCTACCTACTACTGTGCCTTGTGGGAGGTGCAAGAGTTGGGCAAAAAAATCAAG
>377
CGGCATTCCGTCAGGCAAATTTGAGGTGGATAGGATACCTGAAACGTCTACATCCACTCTCACCATTCACAATGTAGAGAAACAGGACATAGCTACCTACTACTGTGCCTTGTGGGAGGTGCAAGAGTTGGGCAAAAAAATCAAG
>378
CGGCATTCCGTCAGGCAAATTTGAGGTGGATAGGATACCTGAAACGTCTACATCCACTCTCACCATTCACAATGTAGAGAAACAGGACATAGCTACCTACTACTGTGCCTTGTGGGAGGTGCAAGAGTTGGGCAAAAAAATCAAG
>379
CGGCATTCCGTCAGGCAAATTTGAGGTGGATAGGATACCTGAAACGTCTACATCCACTCTCACCATTCACAATGTAGAGAAACAGGACATAGCTACCTACTACTGTGCCTTGTGGGAGGTGCAAGAGTTGGGCAAAAAAATCAAG
>380
CGGCATTCCGTCAGGCAAATTTGAGGTGGATAGGATACCTGAAACGTCTACATCCACTCTCACCATTCACAATGTAGAGAAACAGGACATAGCTACCTACTACTGTGCCTTGTGGGAGGTGCAAGAGTTGGGCAAAAAAATCAAG
>381
CGGCATTCCGTCAGGCAAATTTGAGGTGGATAGGATACCTGAAACGTCTACATCCACTCTCACCATTCACAATGTAGAGAAACAGGACATAGCTACCTACTACTGTGCCTTGTGGGAGGTGCAAGAGTTGGGCAAAAAAATCAAG
>382
CGGCATTCCGTCAGGCAAATTTGAGGTGGATAGGATACCTGAAACGTCTACATCCACTCTCACCATTCACAATGTAGAGAAACAGGACATAGCTACCTACTACTGTGCCTTGTGGGAGGTGCAAGAGTTGGGCAAAAAAATCAAG
>383
CGGCATTCCGTCAGGCAAATTTGAGGTGGATAGGATACCTGAAACGTCTACATCCACTCTCACCATTCACAATGTAGAGAAACAGGACATAGCTACCTACTACTGTGCCTTGTGGGAGGTGCAAGAGTTGGGCAAAAAAATCAAG
>384
CGGCATTCCGTCAGGCAAATTTGAGGTGGATAGGATACCTGAAACGTCTACATCCACTCTCACCATTCACAATGTAGAGAAACAGGACATAGCTACCTACTACTGTGCCTTGTGGGAGGTGCAAGAGTTGGGCAAAAAAATCAAG
>385
CGGCATTCCGTCAGGCAAATTTGAGGTGGATAGGATACCTGAAACGTCTACATCCACTCTCACCATTCACAATGTAGAGAAACAGGACATAGCTACCTACTACTGTGCCTTGTGGGAGGTGCAAGAGTTGGGCAAAAAAATCAAG
>386
CGGCATTCCGTCAGGCAAATTTGAGGTGGATAGGATACCTGAAACGTCTACATCCACTCTCACCATTCACAATGTAGAGAAACAGGACATAGCTACCTACTACTGTGCCTTGTGGGAGGTGCAAGAGTTGGGCAAAAAAATCAAG
>387
CGGCATTCCGTCAGGCAAATTTGAGGTGGATAGGATACCTGAAACGTCTACATCCACTCTCACCATTCACAATGTAGAGAAACAGGACATAGCTACCTACTACTGTGCCTTGTGGGAGGTGCAAGAGTTGGGCAAAAAAATCAAG
>388
CGGCATTCCGTCAGGCAAATTTGAGGTGGATAGGATACCTGAAACGTCTACATCCACTCTCACCATTCACAATGTAGAGAAACAGGACATAGCTACCTACTACTGTGCCTTGTGGGAGGTGCAAGAGTTGGGCAAAAAAATCAAG
>389
CGGCATTCCGTCAGGCAAATTTGAGGTGGATAGGATACCTGAAACGTCTACATCCACTCTCACCATTCACAATGTAGAGAAACAGGACATAGCTACCTACTACTGTGCCTTGTGGGAGGTGCAAGAGTTGGGCAAAAAAATCAAG
>390
CGGCATTCCGTCAGGCAAATTTGAGGTGGATAGGATACCTGAAACGTCTACATCCACTCTCACCATTCACAATGTAGAGAAACAGGACATAGCTACCTACTACTGTGCCTTGTGGGAGGTGCAAGAGTTGGGCAAAAAAATCAAG
>391
CGGCATTCCGTCAGGCAAATTTGAGGTGGATAGGATACCTGAAACGTCTACATCCACTCTCACCATTCACAATGTAGAGAAACAGGACATAGCTACCTACTACTGTGCCTTGTGGGAGGTGCAAGAGTTGGGCAAAAAAATCAAG
>392
CGGCATTCCGTCAGGCAAATTTGAGGTGGATAGGATACCTGAAACGTCTACATCCACTCTCACCATTCACAATGTAGAGAAACAGGACATAGCTACCTACTACTGTGCCTTGTGGGAGGTGCAAGAGTTGGGCAAAAAAATCAAG
>393
CGGCATTCCGTCAGGCAAATTTGAGGTGGATAGGATACCTGAAACGTCTACATCCACTCTCACCATTCACAATGTAGAGAAACAGGACATAGCTACCTACTACTGTGCCTTGTGGGAGGTGCAAGAGTTGGGCAAAAAAATCAAG
>394
CGGCATTCCGTCAGGCAAATTTGAGGTGGATAGGATACCTGAAACGTCTACATCCACTCTCACCATTCACAATGTAGAGAAACAGGACATAGCTACCTACTACTGTGCCTTGTGGGAGGTGCAAGAGTTGGGCAAAAAAATCAAG
>395
CGGCATTCCGTCAGGCAAATTTGAGGTGGATAGGATACCTGAAACGTCTACATCCACTCTCACCATTCACAATGTAGAGAAACAGGACATAGCTACCTACTACTGTGCCTTGTGGGAGGTGCAAGAGTTGGGCAAAAAAATCAAG
>396
CGGCATTCCGTCAGGCAAATTTGAGGTGGATAGGATACCTGAAACGTCTACATCCACTCTCACCATTCACAATGTAGAGAAACAGGACATAGCTACCTACTACTGTGCCTTGTGGGAGGTGCAAGAGTTGGGCAAAAAAATCAAG
>397
CGGCATTCCGTCAGGCAAATTTGAGGTGGATAGGATACCTGAAACGTCTACATCCACTCTCACCATTCACAATGTAGAGAAACAGGACATAGCTACCTACTACTGTGCCTTGTGGGAGGTGCAAGAGTTGGGCAAAAAAATCAAG
>398
CGGCATTCCGTCAGGCAAATTTGAGGTGGATAGGATACCTGAAACGTCTACATCCACTCTCACCATTCACAATGTAGAGAAACAGGACATAGCTACCTACTACTGTGCCTTGTGGGAGGTGCAAGAGTTGGGCAAAAAAATCAAG
>399
CGGCATTCCGTCAGGCAAATTTGAGGTGGATAGGATACCTGAAACGTCTACATCCACTCTCACCATTCACAATGTAGAGAAACAGGACATAGCTACCTACTACTGTGCCTTGTGGGAGGTGCAAGAGTTGGGCAAAAAAATCAAG
>400
CGGCATTCCGTCAGGCAAATTTGAGGTGGATAGGATACCTGAAACGTCTACATCCACTCTCACCATTCACAATGTAGAGAAACAGGACATAGCTACCTACTACTGTGCCTTGTGGGAGGTGCAAGAGTTGGGCAAAAAAATCAAG
>401
CGGCATTCCGTCAGGCAAATTTGAGGTGGATAGGATACCTGAAACGTCTACATCCACTCTCACCATTCACAATGTAGAGAAACAGGACATAGCTACCTACTACTGTGCCTTGTGGGAGGTGCAAGAGTTGGGCAAAAAAATCAAG
>402
CGGCATTCCGTCAGGCAAATTTGAGGTGGATAGGATACCTGAAACGTCTACATCCACTCTCACCATTCACAATGTAGAGAAACAGGACATAGCTACCTACTACTGTGCCTTGTGGGAGGTGCAAGAGTTGGGCAAAAAAATCAAG
>403
CGGCATTCCGTCAGGCAAATTTGAGGTGGATAGGATACCTGAAACGTCTACATCCACTCTCACCATTCACAATGTAGAGAAACAGGACATAGCTACCTACTACTGTGCCTTGTGGGAGGTGCAAGAGTTGGGCAAAAAAATCAAG
>404
CGGCATTCCGTCAGGCAAATTTGAGGTGGATAGGATACCTGAAACGTCTACATCCACTCTCACCATTCACAATGTAGAGAAACAGGACATAGCTACCTACTACTGTGCCTTGTGGGAGGTGCAAGAGTTGGGCAAAAAAATCAAG
>405
CGGCATTCCGTCAGGCAAATTTGAGGTGGATAGGATACCTGAAACGTCTACATCCACTCTCACCATTCACAATGTAGAGAAACAGGACATAGCTACCTACTACTGTGCCTTGTGGGAGGTGCAAGAGTTGGGCAAAAAAATCAAG
>406
CGGCATTCCGTCAGGCAAATTTGAGGTGGATAGGATACCTGAAACGTCTACATCCACTCTCACCATTCACAATGTAGAGAAACAGGACATAGCTACCTACTACTGTGCCTTGTGGGAGGTGCAAGAGTTGGGCAAAAAAATCAAG
>407
CGGCATTCCGTCAGGCAAATTTGAGGTGGATAGGATACCTGAAACGTCTACATCCACTCTCACCATTCACAATGTAGAGAAACAGGACATAGCTACCTACTACTGTGCCTTGTGGGAGGTGCAAGAGTTGGGCAAAAAAATCAAG
>408
CGGCATTCCGTCAGGCAAATTTGAGGTGGATAGGATACCTGAAACGTCTACATCCACTCTCACCATTCACAATGTAGAGAAACAGGACATAGCTACCTACTACTGTGCCTTGTGGGAGGTGCAAGAGTTGGGCAAAAAAATCAAG
>409
CGGCATTCCGTCAGGCAAATTTGAGGTGGATAGGATACCTGAAACGTCTACATCCACTCTCACCATTCACAATGTAGAGAAACAGGACATAGCTACCTACTACTGTGCCTTGTGGGAGGTGCAAGAGTTGGGCAAAAAAATCAAG
>410
CGGCATTCCGTCAGGCAAATTTGAGGTGGATAGGATACCTGAAACGTCTACATCCACTCTCACCATTCACAATGTAGAGAAACAGGACATAGCTACCTACTACTGTGCCTTGTGGGAGGTGCAAGAGTTGGGCAAAAAAATCAAG
>411
CGGCATTCCGTCAGGCAAATTTGAGGTGGATAGGATACCTGAAACGTCTACATCCACTCTCACCATTCACAATGTAGAGAAACAGGACATAGCTACCTACTACTGTGCCTTGTGGGAGGTGCAAGAGTTGGGCAAAAAAATCAAG
>412
CGGCATTCCGTCAGGCAAATTTGAGGTGGATAGGATACCTGAAACGTCTACATCCACTCTCACCATTCACAATGTAGAGAAACAGGACATAGCTACCTACTACTGTGCCTTGTGGGAGGTGCAAGAGTTGGGCAAAAAAATCAAG
>413
CGGCATTCCGTCAGGCAAATTTGAGGTGGATAGGATACCTGAAACGTCTACATCCACTCTCACCATTCACAATGTAGAGAAACAGGACATAGCTACCTACTACTGTGCCTTGTGGGAGGTGCAAGAGTTGGGCAAAAAAATCAAG
>414
CGGCATTCCGTCAGGCAAATTTGAGGTGGATAGGATACCTGAAACGTCTACATCCACTCTCACCATTCACAATGTAGAGAAACAGGACATAGCTACCTACTACTGTGCCTTGTGGGAGGTGCAAGAGTTGGGCAAAAAAATCAAG
>415
CGGCATTCCGTCAGGCAAATTTGAGGTGGATAGGATACCTGAAACGTCTACATCCACTCTCACCATTCACAATGTAGAGAAACAGGACATAGCTACCTACTACTGTGCCTTGTGGGAGGTGCAAGAGTTGGGCAAAAAAATCAAG
>416
CGGCATTCCGTCAGGCAAATTTGAGGTGGATAGGATACCTGAAACGTCTACATCCACTCTCACCATTCACAATGTAGAGAAACAGGACATAGCTACCTACTACTGTGCCTTGTGGGAGGTGCAAGAGTTGGGCAAAAAAATCAAG
>417
CGGCATTCCGTCAGGCAAATTTGAGGTGGATAGGATACCTGAAACGTCTACATCCACTCTCACCATTCACAATGTAGAGAAACAGGACATAGCTACCTACTACTGTGCCTTGTGGGAGGTGCAAGAGTTGGGCAAAAAAATCAAG
>418
CGGCATTCCGTCAGGCAAATTTGAGGTGGATAGGATACCTGAAACGTCTACATCCACTCTCACCATTCACAATGTAGAGAAACAGGACATAGCTACCTACTACTGTGCCTTGTGGGAGGTGCAAGAGTTGGGCAAAAAAATCAAG
>419
CGGCATTCCGTCAGGCAAATTTGAGGTGGATAGGATACCTGAAACGTCTACATCCACTCTCACCATTCACAATGTAGAGAAACAGGACATAGCTACCTACTACTGTGCCTTGTGGGAGGTGCAAGAGTTGGGCAAAAAAATCAAG
>420
CGGCATTCCGTCAGGCAAATTTGAGGTGGATAGGATACCTGAAACGTCTACATCCACTCTCACCATTCACAATGTAGAGAAACAGGACATAGCTACCTACTACTGTGCCTTGTGGGAGGTGCAAGAGTTGGGCAAAAAAATCAAG
>421
CGGCATTCCGTCAGGCAAATTTGAGGTGGATAGGATACCTGAAACGTCTACATCCACTCTCACCATTCACAATGTAGAGAAACAGGACATAGCTACCTACTACTGTGCCTTGTGGGAGGTGCAAGAGTTGGGCAAAAAAATCAAG
>422
CGGCATTCCGTCAGGCAAATTTGAGGTGGATAGGATACCTGAAACGTCTACATCCACTCTCACCATTCACAATGTAGAGAAACAGGACATAGCTACCTACTACTGTGCCTTGTGGGAGGTGCAAGAGTTGGGCAAAAAAATCAAG
>423
CGGCATTCCGTCAGGCAAATTTGAGGTGGATAGGATACCTGAAACGTCTACATCCACTCTCACCATTCACAATGTAGAGAAACAGGACATAGCTACCTACTACTGTGCCTTGTGGGAGGTGCAAGAGTTGGGCAAAAAAATCAAG
>424
CGGCATTCCGTCAGGCAAATTTGAGGTGGATAGGATACCTGAAACGTCTACATCCACTCTCACCATTCACAATGTAGAGAAACAGGACATAGCTACCTACTACTGTGCCTTGTGGGAGGTGCAAGAGTTGGGCAAAAAAATCAAG
>425
CGGCATTCCGTCAGGCAAATTTGAGGTGGATAGGATACCTGAAACGTCTACATCCACTCTCACCATTCACAATGTAGAGAAACAGGACATAGCTACCTACTACTGTGCCTTGTGGGAGGTGCAAGAGTTGGGCAAAAAAATCAAG
>426
CGGCATTCCGTCAGGCAAATTTGAGGTGGATAGGATACCTGAAACGTCTACATCCACTCTCACCATTCACAATGTAGAGAAACAGGACATAGCTACCTACTACTGTGCCTTGTGGGAGGTGCAAGAGTTGGGCAAAAAAATCAAG
>427
CGGCATTCCGTCAGGCAAATTTGAGGTGGATAGGATACCTGAAACGTCTACATCCACTCTCACCATTCACAATGTAGAGAAACAGGACATAGCTACCTACTACTGTGCCTTGTGGGAGGTGCAAGAGTTGGGCAAAAAAATCAAG
>428
CGGCATTCCGTCAGGCAAATTTGAGGTGGATAGGATACCTGAAACGTCTACATCCACTCTCACCATTCACAATGTAGAGAAACAGGACATAGCTACCTACTACTGTGCCTTGTGGGAGGTGCAAGAGTTGGGCAAAAAAATCAAG
>429
CGGCATTCCGTCAGGCAAATTTGAGGTGGATAGGATACCTGAAACGTCTACATCCACTCTCACCATTCACAATGTAGAGAAACAGGACATAGCTACCTACTACTGTGCCTTGTGGGAGGTGCAAGAGTTGGGCAAAAAAATCAAG
>430
CGGCATTCCGTCAGGCAAATTTGAGGTGGATAGGATACCTGAAACGTCTACATCCACTCTCACCATTCACAATGTAGAGAAACAGGACATAGCTACCTACTACTGTGCCTTGTGGGAGGTGCAAGAGTTGGGCAAAAAAATCAAG
>431
CGGCATTCCGTCAGGCAAATTTGAGGTGGATAGGATACCTGAAACGTCTACATCCACTCTCACCATTCACAATGTAGAGAAACAGGACATAGCTACCTACTACTGTGCCTTGTGGGAGGTGCAAGAGTTGGGCAAAAAAATCAAG
>432
CGGCATTCCGTCAGGCAAATTTGAGGTGGATAGGATACCTGAAACGTCTACATCCACTCTCACCATTCACAATGTAGAGAAACAGGACATAGCTACCTACTACTGTGCCTTGTGGGAGGTGCAAGAGTTGGGCAAAAAAATCAAG
>433
CGGCATTCCGTCAGGCAAATTTGAGGTGGATAGGATACCTGAAACGTCTACATCCACTCTCACCATTCACAATGTAGAGAAACAGGACATAGCTACCTACTACTGTGCCTTGTGGGAGGTGCAAGAGTTGGGCAAAAAAATCAAG
>434
CGGCATTCCGTCAGGCAAATTTGAGGTGGATAGGATACCTGAAACGTCTACATCCACTCTCACCATTCACAATGTAGAGAAACAGGACATAGCTACCTACTACTGTGCCTTGTGGGAGGTGCAAGAGTTGGGCAAAAAAATCAAG
>435
CGGCATTCCGTCAGGCAAATTTGAGGTGGATAGGATACCTGAAACGTCTACATCCACTCTCACCATTCACAATGTAGAGAAACAGGACATAGCTACCTACTACTGTGCCTTGTGGGAGGTGCAAGAGTTGGGCAAAAAAATCAAG
>436
CGGCATTCCGTCAGGCAAATTTGAGGTGGATAGGATACCTGAAACGTCTACATCCACTCTCACCATTCACAATGTAGAGAAACAGGACATAGCTACCTACTACTGTGCCTTGTGGGAGGTGCAAGAGTTGGGCAAAAAAATCAAG
>437
CGGCATTCCGTCAGGCAAATTTGAGGTGGATAGGATACCTGAAACGTCTACATCCACTCTCACCATTCACAATGTAGAGAAACAGGACATAGCTACCTACTACTGTGCCTTGTGGGAGGTGCAAGAGTTGGGCAAAAAAATCAAG
>438
CGGCATTCCGTCAGGCAAATTTGAGGTGGATAGGATACCTGAAACGTCTACATCCACTCTCACCATTCACAATGTAGAGAAACAGGACATAGCTACCTACTACTGTGCCTTGTGGGAGGTGCAAGAGTTGGGCAAAAAAATCAAG
>439
CGGCATTCCGTCAGGCAAATTTGAGGTGGATAGGATACCTGAAACGTCTACATCCACTCTCACCATTCACAATGTAGAGAAACAGGACATAGCTACCTACTACTGTGCCTTGTGGGAGGTGCAAGAGTTGGGCAAAAAAATCAAG
>440
CGGCATTCCGTCAGGCAAATTTGAGGTGGATAGGATACCTGAAACGTCTACATCCACTCTCACCATTCACAATGTAGAGAAACAGGACATAGCTACCTACTACTGTGCCTTGTGGGAGGTGCAAGAGTTGGGCAAAAAAATCAAG
>441
CGGCATTCCGTCAGGCAAATTTGAGGTGGATAGGATACCTGAAACGTCTACATCCACTCTCACCATTCACAATGTAGAGAAACAGGACATAGCTACCTACTACTGTGCCTTGTGGGAGGTGCAAGAGTTGGGCAAAAAAATCAAG
>442
CGGCATTCCGTCAGGCAAATTTGAGGTGGATAGGATACCTGAAACGTCTACATCCACTCTCACCATTCACAATGTAGAGAAACAGGACATAGCTACCTACTACTGTGCCTTGTGGGAGGTGCAAGAGTTGGGCAAAAAAATCAAG
>443
CGGCATTCCGTCAGGCAAATTTGAGGTGGATAGGATACCTGAAACGTCTACATCCACTCTCACCATTCACAATGTAGAGAAACAGGACATAGCTACCTACTACTGTGCCTTGTGGGAGGTGCAAGAGTTGGGCAAAAAAATCAAG
>444
CGGCATTCCGTCAGGCAAATTTGAGGTGGATAGGATACCTGAAACGTCTACATCCACTCTCACCATTCACAATGTAGAGAAACAGGACATAGCTACCTACTACTGTGCCTTGTGGGAGGTGCAAGAGTTGGGCAAAAAAATCAAG
>445
CGGCATTCCGTCAGGCAAATTTGAGGTGGATAGGATACCTGAAACGTCTACATCCACTCTCACCATTCACAATGTAGAGAAACAGGACATAGCTACCTACTACTGTGCCTTGTGGGAGGTGCAAGAGTTGGGCAAAAAAATCAAG
>446
CGGCATTCCGTCAGGCAAATTTGAGGTGGATAGGATACCTGAAACGTCTACATCCACTCTCACCATTCACAATGTAGAGAAACAGGACATAGCTACCTACTACTGTGCCTTGTGGGAGGTGCAAGAGTTGGGCAAAAAAATCAAG
>447
CGGCATTCCGTCAGGCAAATTTGAGGTGGATAGGATACCTGAAACGTCTACATCCACTCTCACCATTCACAATGTAGAGAAACAGGACATAGCTACCTACTACTGTGCCTTGTGGGAGGTGCAAGAGTTGGGCAAAAAAATCAAG
>448
CGGCATTCCGTCAGGCAAATTTGAGGTGGATAGGATACCTGAAACGTCTACATCCACTCTCACCATTCACAATGTAGAGAAACAGGACATAGCTACCTACTACTGTGCCTTGTGGGAGGTGCAAGAGTTGGGCAAAAAAATCAAG
>449
CGGCATTCCGTCAGGCAAATTTGAGGTGGATAGGATACCTGAAACGTCTACATCCACTCTCACCATTCACAATGTAGAGAAACAGGACATAGCTACCTACTACTGTGCCTTGTGGGAGGTGCAAGAGTTGGGCAAAAAAATCAAG
>450
CGGCATTCCGTCAGGCAAATTTGAGGTGGATAGGATACCTGAAACGTCTACATCCACTCTCACCATTCACAATGTAGAGAAACAGGACATAGCTACCTACTACTGTGCCTTGTGGGAGGTGCAAGAGTTGGGCAAAAAAATCAAG
>451
CGGCATTCCGTCAGGCAAATTTGAGGTGGATAGGATACCTGAAACGTCTACATCCACTCTCACCATTCACAATGTAGAGAAACAGGACATAGCTACCTACTACTGTGCCTTGTGGGAGGTGCAAGAGTTGGGCAAAAAAATCAAG
>452
CGGCATTCCGTCAGGCAAATTTGAGGTGGATAGGATACCTGAAACGTCTACATCCACTCTCACCATTCACAATGTAGAGAAACAGGACATAGCTACCTACTACTGTGCCTTGTGGGAGGTGCAAGAGTTGGGCAAAAAAATCAAG
>453
CGGCATTCCGTCAGGCAAATTTGAGGTGGATAGGATACCTGAAACGTCTACATCCACTCTCACCATTCACAATGTAGAGAAACAGGACATAGCTACCTACTACTGTGCCTTGTGGGAGGTGCAAGAGTTGGGCAAAAAAATCAAG
>454
CGGCATTCCGTCAGGCAAATTTGAGGTGGATAGGATACCTGAAACGTCTACATCCACTCTCACCATTCACAATGTAGAGAAACAGGACATAGCTACCTACTACTGTGCCTTGTGGGAGGTGCAAGAGTTGGGCAAAAAAATCAAG
>455
CGGCATTCCGTCAGGCAAATTTGAGGTGGATAGGATACCTGAAACGTCTACATCCACTCTCACCATTCACAATGTAGAGAAACAGGACATAGCTACCTACTACTGTGCCTTGTGGGAGGTGCAAGAGTTGGGCAAAAAAATCAAG
>456
CGGCATTCCGTCAGGCAAATTTGAGGTGGATAGGATACCTGAAACGTCTACATCCACTCTCACCATTCACAATGTAGAGAAACAGGACATAGCTACCTACTACTGTGCCTTGTGGGAGGTGCAAGAGTTGGGCAAAAAAATCAAG
>457
CGGCATTCCGTCAGGCAAATTTGAGGTGGATAGGATACCTGAAACGTCTACATCCACTCTCACCATTCACAATGTAGAGAAACAGGACATAGCTACCTACTACTGTGCCTTGTGGGAGGTGCAAGAGTTGGGCAAAAAAATCAAG
>458
CGGCATTCCGTCAGGCAAATTTGAGGTGGATAGGATACCTGAAACGTCTACATCCACTCTCACCATTCACAATGTAGAGAAACAGGACATAGCTACCTACTACTGTGCCTTGTGGGAGGTGCAAGAGTTGGGCAAAAAAATCAAG
>459
CGGCATTCCGTCAGGCAAATTTGAGGTGGATAGGATACCTGAAACGTCTACATCCACTCTCACCATTCACAATGTAGAGAAACAGGACATAGCTACCTACTACTGTGCCTTGTGGGAGGTGCAAGAGTTGGGCAAAAAAATCAAG
>460
CGGCATTCCGTCAGGCAAATTTGAGGTGGATAGGATACCTGAAACGTCTACATCCACTCTCACCATTCACAATGTAGAGAAACAGGACATAGCTACCTACTACTGTGCCTTGTGGGAGGTGCAAGAGTTGGGCAAAAAAATCAAG
>461
CGGCATTCCGTCAGGCAAATTTGAGGTGGATAGGATACCTGAAACGTCTACATCCACTCTCACCATTCACAATGTAGAGAAACAGGACATAGCTACCTACTACTGTGCCTTGTGGGAGGTGCAAGAGTTGGGCAAAAAAATCAAG
>462
CGGCATTCCGTCAGGCAAATTTGAGGTGGATAGGATACCTGAAACGTCTACATCCACTCTCACCATTCACAATGTAGAGAAACAGGACATAGCTACCTACTACTGTGCCTTGTGGGAGGTGCAAGAGTTGGGCAAAAAAATCAAG
>463
CGGCATTCCGTCAGGCAAATTTGAGGTGGATAGGATACCTGAAACGTCTACATCCACTCTCACCATTCACAATGTAGAGAAACAGGACATAGCTACCTACTACTGTGCCTTGTGGGAGGTGCAAGAGTTGGGCAAAAAAATCAAG
>464
CGGCATTCCGTCAGGCAAATTTGAGGTGGATAGGATACCTGAAACGTCTACATCCACTCTCACCATTCACAATGTAGAGAAACAGGACATAGCTACCTACTACTGTGCCTTGTGGGAGGTGCAAGAGTTGGGCAAAAAAATCAAG
>465
CGGCATTCCGTCAGGCAAATTTGAGGTGGATAGGATACCTGAAACGTCTACATCCACTCTCACCATTCACAATGTAGAGAAACAGGACATAGCTACCTACTACTGTGCCTTGTGGGAGGTGCAAGAGTTGGGCAAAAAAATCAAG
>466
CGGCATTCCGTCAGGCAAATTTGAGGTGGATAGGATACCTGAAACGTCTACATCCACTCTCACCATTCACAATGTAGAGAAACAGGACATAGCTACCTACTACTGTGCCTTGTGGGAGGTGCAAGAGTTGGGCAAAAAAATCAAG
>467
CGGCATTCCGTCAGGCAAATTTGAGGTGGATAGGATACCTGAAACGTCTACATCCACTCTCACCATTCACAATGTAGAGAAACAGGACATAGCTACCTACTACTGTGCCTTGTGGGAGGTGCAAGAGTTGGGCAAAAAAATCAAG
>468
CGGCATTCCGTCAGGCAAATTTGAGGTGGATAGGATACCTGAAACGTCTACATCCACTCTCACCATTCACAATGTAGAGAAACAGGACATAGCTACCTACTACTGTGCCTTGTGGGAGGTGCAAGAGTTGGGCAAAAAAATCAAG
>469
CGGCATTCCGTCAGGCAAATTTGAGGTGGATAGGATACCTGAAACGTCTACATCCACTCTCACCATTCACAATGTAGAGAAACAGGACATAGCTACCTACTACTGTGCCTTGTGGGAGGTGCAAGAGTTGGGCAAAAAAATCAAG
>470
CGGCATTCCGTCAGGCAAATTTGAGGTGGATAGGATACCTGAAACGTCTACATCCACTCTCACCATTCACAATGTAGAGAAACAGGACATAGCTACCTACTACTGTGCCTTGTGGGAGGTGCAAGAGTTGGGCAAAAAAATCAAG
>471
CGGCATTCCGTCAGGCAAATTTGAGGTGGATAGGATACCTGAAACGTCTACATCCACTCTCACCATTCACAATGTAGAGAAACAGGACATAGCTACCTACTACTGTGCCTTGTGGGAGGTGCAAGAGTTGGGCAAAAAAATCAAG
>472
CGGCATTCCGTCAGGCAAATTTGAGGTGGATAGGATACCTGAAACGTCTACATCCACTCTCACCATTCACAATGTAGAGAAACAGGACATAGCTACCTACTACTGTGCCTTGTGGGAGGTGCAAGAGTTGGGCAAAAAAATCAAG
>473
CGGCATTCCGTCAGGCAAATTTGAGGTGGATAGGATACCTGAAACGTCTACATCCACTCTCACCATTCACAATGTAGAGAAACAGGACATAGCTACCTACTACTGTGCCTTGTGGGAGGTGCAAGAGTTGGGCAAAAAAATCAAG
>474
CGGCATTCCGTCAGGCAAATTTGAGGTGGATAGGATACCTGAAACGTCTACATCCACTCTCACCATTCACAATGTAGAGAAACAGGACATAGCTACCTACTACTGTGCCTTGTGGGAGGTGCAAGAGTTGGGCAAAAAAATCAAG
>475
CGGCATTCCGTCAGGCAAATTTGAGGTGGATAGGATACCTGAAACGTCTACATCCACTCTCACCATTCACAATGTAGAGAAACAGGACATAGCTACCTACTACTGTGCCTTGTGGGAGGTGCAAGAGTTGGGCAAAAAAATCAAG
>476
CGGCATTCCGTCAGGCAAATTTGAGGTGGATAGGATACCTGAAACGTCTACATCCACTCTCACCATTCACAATGTAGAGAAACAGGACATAGCTACCTACTACTGTGCCTTGTGGGAGGTGCAAGAGTTGGGCAAAAAAATCAAG
>477
CGGCATTCCGTCAGGCAAATTTGAGGTGGATAGGATACCTGAAACGTCTACATCCACTCTCACCATTCACAATGTAGAGAAACAGGACATAGCTACCTACTACTGTGCCTTGTGGGAGGTGCAAGAGTTGGGCAAAAAAATCAAG
>478
CGGCATTCCGTCAGGCAAATTTGAGGTGGATAGGATACCTGAAACGTCTACATCCACTCTCACCATTCACAATGTAGAGAAACAGGACATAGCTACCTACTACTGTGCCTTGTGGGAGGTGCAAGAGTTGGGCAAAAAAATCAAG
>479
CGGCATTCCGTCAGGCAAATTTGAGGTGGATAGGATACCTGAAACGTCTACATCCACTCTCACCATTCACAATGTAGAGAAACAGGACATAGCTACCTACTACTGTGCCTTGTGGGAGGTGCAAGAGTTGGGCAAAAAAATCAAG
>480
CGGCATTCCGTCAGGCAAATTTGAGGTGGATAGGATACCTGAAACGTCTACATCCACTCTCACCATTCACAATGTAGAGAAACAGGACATAGCTACCTACTACTGTGCCTTGTGGGAGGTGCAAGAGTTGGGCAAAAAAATCAAG
>481
CGGCATTCCGTCAGGCAAATTTGAGGTGGATAGGATACCTGAAACGTCTACATCCACTCTCACCATTCACAATGTAGAGAAACAGGACATAGCTACCTACTACTGTGCCTTGTGGGAGGTGCAAGAGTTGGGCAAAAAAATCAAG
>482
CGGCATTCCGTCAGGCAAATTTGAGGTGGATAGGATACCTGAAACGTCTACATCCACTCTCACCATTCACAATGTAGAGAAACAGGACATAGCTACCTACTACTGTGCCTTGTGGGAGGTGCAAGAGTTGGGCAAAAAAATCAAG
>483
CGGCATTCCGTCAGGCAAATTTGAGGTGGATAGGATACCTGAAACGTCTACATCCACTCTCACCATTCACAATGTAGAGAAACAGGACATAGCTACCTACTACTGTGCCTTGTGGGAGGTGCAAGAGTTGGGCAAAAAAATCAAG
>484
CGGCATTCCGTCAGGCAAATTTGAGGTGGATAGGATACCTGAAACGTCTACATCCACTCTCACCATTCACAATGTAGAGAAACAGGACATAGCTACCTACTACTGTGCCTTGTGGGAGGTGCAAGAGTTGGGCAAAAAAATCAAG
>485
CGGCATTCCGTCAGGCAAATTTGAGGTGGATAGGATACCTGAAACGTCTACATCCACTCTCACCATTCACAATGTAGAGAAACAGGACATAGCTACCTACTACTGTGCCTTGTGGGAGGTGCAAGAGTTGGGCAAAAAAATCAAG
>486
CGGCATTCCGTCAGGCAAATTTGAGGTGGATAGGATACCTGAAACGTCTACATCCACTCTCACCATTCACAATGTAGAGAAACAGGACATAGCTACCTACTACTGTGCCTTGTGGGAGGTGCAAGAGTTGGGCAAAAAAATCAAG
>487
CGGCATTCCGTCAGGCAAATTTGAGGTGGATAGGATACCTGAAACGTCTACATCCACTCTCACCATTCACAATGTAGAGAAACAGGACATAGCTACCTACTACTGTGCCTTGTGGGAGGTGCAAGAGTTGGGCAAAAAAATCAAG
>488
CGGCATTCCGTCAGGCAAATTTGAGGTGGATAGGATACCTGAAACGTCTACATCCACTCTCACCATTCACAATGTAGAGAAACAGGACATAGCTACCTACTACTGTGCCTTGTGGGAGGTGCAAGAGTTGGGCAAAAAAATCAAG
>489
CGGCATTCCGTCAGGCAAATTTGAGGTGGATAGGATACCTGAAACGTCTACATCCACTCTCACCATTCACAATGTAGAGAAACAGGACATAGCTACCTACTACTGTGCCTTGTGGGAGGTGCAAGAGTTGGGCAAAAAAATCAAG
>490
CGGCATTCCGTCAGGCAAATTTGAGGTGGATAGGATACCTGAAACGTCTACATCCACTCTCACCATTCACAATGTAGAGAAACAGGACATAGCTACCTACTACTGTGCCTTGTGGGAGGTGCAAGAGTTGGGCAAAAAAATCAAG
>491
CGGCATTCCGTCAGGCAAATTTGAGGTGGATAGGATACCTGAAACGTCTACATCCACTCTCACCATTCACAATGTAGAGAAACAGGACATAGCTACCTACTACTGTGCCTTGTGGGAGGTGCAAGAGTTGGGCAAAAAAATCAAG
>492
CGGCATTCCGTCAGGCAAATTTGAGGTGGATAGGATACCTGAAACGTCTACATCCACTCTCACCATTCACAATGTAGAGAAACAGGACATAGCTACCTACTACTGTGCCTTGTGGGAGGTGCAAGAGTTGGGCAAAAAAATCAAG
>493
CGGCATTCCGTCAGGCAAATTTGAGGTGGATAGGATACCTGAAACGTCTACATCCACTCTCACCATTCACAATGTAGAGAAACAGGACATAGCTACCTACTACTGTGCCTTGTGGGAGGTGCAAGAGTTGGGCAAAAAAATCAAG
>494
CGGCATTCCGTCAGGCAAATTTGAGGTGGATAGGATACCTGAAACGTCTACATCCACTCTCACCATTCACAATGTAGAGAAACAGGACATAGCTACCTACTACTGTGCCTTGTGGGAGGTGCAAGAGTTGGGCAAAAAAATCAAG
>495
CGGCATTCCGTCAGGCAAATTTGAGGTGGATAGGATACCTGAAACGTCTACATCCACTCTCACCATTCACAATGTAGAGAAACAGGACATAGCTACCTACTACTGTGCCTTGTGGGAGGTGCAAGAGTTGGGCAAAAAAATCAAG
>496
CGGCATTCCGTCAGGCAAATTTGAGGTGGATAGGATACCTGAAACGTCTACATCCACTCTCACCATTCACAATGTAGAGAAACAGGACATAGCTACCTACTACTGTGCCTTGTGGGAGGTGCAAGAGTTGGGCAAAAAAATCAAG
>497
CGGCATTCCGTCAGGCAAATTTGAGGTGGATAGGATACCTGAAACGTCTACATCCACTCTCACCATTCACAATGTAGAGAAACAGGACATAGCTACCTACTACTGTGCCTTGTGGGAGGTGCAAGAGTTGGGCAAAAAAATCAAG
>498
CGGCATTCCGTCAGGCAAATTTGAGGTGGATAGGATACCTGAAACGTCTACATCCACTCTCACCATTCACAATGTAGAGAAACAGGACATAGCTACCTACTACTGTGCCTTGTGGGAGGTGCAAGAGTTGGGCAAAAAAATCAAG
>499
CGGCATTCCGTCAGGCAAATTTGAGGTGGATAGGATACCTGAAACGTCTACATCCACTCTCACCATTCACAATGTAGAGAAACAGGACATAGCTACCTACTACTGTGCCTTGTGGGAGGTGCAAGAGTTGGGCAAAAAAATCAAG
>500
CGGCATTCCGTCAGGCAAATTTGAGGTGGATAGGATACCTGAAACGTCTACATCCACTCTCACCATTCACAATGTAGAGAAACAGGACATAGCTACCTACTACTGTGCCTTGTGGGAGGTGCAAGAGTTGGGCAAAAAAATCAAG
>501
CGGCATTCCGTCAGGCAAATTTGAGGTGGATAGGATACCTGAAACGTCTACATCCACTCTCACCATTCACAATGTAGAGAAACAGGACATAGCTACCTACTACTGTGCCTTGTGGGAGGTGCAAGAGTTGGGCAAAAAAATCAAG
>502
CGGCATTCCGTCAGGCAAATTTGAGGTGGATAGGATACCTGAAACGTCTACATCCACTCTCACCATTCACAATGTAGAGAAACAGGACATAGCTACCTACTACTGTGCCTTGTGGGAGGTGCAAGAGTTGGGCAAAAAAATCAAG
>503
CGGCATTCCGTCAGGCAAATTTGAGGTGGATAGGATACCTGAAACGTCTACATCCACTCTCACCATTCACAATGTAGAGAAACAGGACATAGCTACCTACTACTGTGCCTTGTGGGAGGTGCAAGAGTTGGGCAAAAAAATCAAG
>504
CGGCATTCCGTCAGGCAAATTTGAGGTGGATAGGATACCTGAAACGTCTACATCCACTCTCACCATTCACAATGTAGAGAAACAGGACATAGCTACCTACTACTGTGCCTTGTGGGAGGTGCAAGAGTTGGGCAAAAAAATCAAG
>505
CGGCATTCCGTCAGGCAAATTTGAGGTGGATAGGATACCTGAAACGTCTACATCCACTCTCACCATTCACAATGTAGAGAAACAGGACATAGCTACCTACTACTGTGCCTTGTGGGAGGTGCAAGAGTTGGGCAAAAAAATCAAG
>506
CGGCATTCCGTCAGGCAAATTTGAGGTGGATAGGATACCTGAAACGTCTACATCCACTCTCACCATTCACAATGTAGAGAAACAGGACATAGCTACCTACTACTGTGCCTTGTGGGAGGTGCAAGAGTTGGGCAAAAAAATCAAG
>507
CGGCATTCCGTCAGGCAAATTTGAGGTGGATAGGATACCTGAAACGTCTACATCCACTCTCACCATTCACAATGTAGAGAAACAGGACATAGCTACCTACTACTGTGCCTTGTGGGAGGTGCAAGAGTTGGGCAAAAAAATCAAG
>508
CGGCATTCCGTCAGGCAAATTTGAGGTGGATAGGATACCTGAAACGTCTACATCCACTCTCACCATTCACAATGTAGAGAAACAGGACATAGCTACCTACTACTGTGCCTTGTGGGAGGTGCAAGAGTTGGGCAAAAAAATCAAG
>509
CGGCATTCCGTCAGGCAAATTTGAGGTGGATAGGATACCTGAAACGTCTACATCCACTCTCACCATTCACAATGTAGAGAAACAGGACATAGCTACCTACTACTGTGCCTTGTGGGAGGTGCAAGAGTTGGGCAAAAAAATCAAG
>510
CGGCATTCCGTCAGGCAAATTTGAGGTGGATAGGATACCTGAAACGTCTACATCCACTCTCACCATTCACAATGTAGAGAAACAGGACATAGCTACCTACTACTGTGCCTTGTGGGAGGTGCAAGAGTTGGGCAAAAAAATCAAG
>511
CGGCATTCCGTCAGGCAAATTTGAGGTGGATAGGATACCTGAAACGTCTACATCCACTCTCACCATTCACAATGTAGAGAAACAGGACATAGCTACCTACTACTGTGCCTTGTGGGAGGTGCAAGAGTTGGGCAAAAAAATCAAG
>512
CGGCATTCCGTCAGGCAAATTTGAGGTGGATAGGATACCTGAAACGTCTACATCCACTCTCACCATTCACAATGTAGAGAAACAGGACATAGCTACCTACTACTGTGCCTTGTGGGAGGTGCAAGAGTTGGGCAAAAAAATCAAG
>513
CGGCATTCCGTCAGGCAAATTTGAGGTGGATAGGATACCTGAAACGTCTACATCCACTCTCACCATTCACAATGTAGAGAAACAGGACATAGCTACCTACTACTGTGCCTTGTGGGAGGTGCAAGAGTTGGGCAAAAAAATCAAG
>514
CGGCATTCCGTCAGGCAAATTTGAGGTGGATAGGATACCTGAAACGTCTACATCCACTCTCACCATTCACAATGTAGAGAAACAGGACATAGCTACCTACTACTGTGCCTTGTGGGAGGTGCAAGAGTTGGGCAAAAAAATCAAG
>515
CGGCATTCCGTCAGGCAAATTTGAGGTGGATAGGATACCTGAAACGTCTACATCCACTCTCACCATTCACAATGTAGAGAAACAGGACATAGCTACCTACTACTGTGCCTTGTGGGAGGTGCAAGAGTTGGGCAAAAAAATCAAG
>516
CGGCATTCCGTCAGGCAAATTTGAGGTGGATAGGATACCTGAAACGTCTACATCCACTCTCACCATTCACAATGTAGAGAAACAGGACATAGCTACCTACTACTGTGCCTTGTGGGAGGTGCAAGAGTTGGGCAAAAAAATCAAG
>517
CGGCATTCCGTCAGGCAAATTTGAGGTGGATAGGATACCTGAAACGTCTACATCCACTCTCACCATTCACAATGTAGAGAAACAGGACATAGCTACCTACTACTGTGCCTTGTGGGAGGTGCAAGAGTTGGGCAAAAAAATCAAG
>518
CGGCATTCCGTCAGGCAAATTTGAGGTGGATAGGATACCTGAAACGTCTACATCCACTCTCACCATTCACAATGTAGAGAAACAGGACATAGCTACCTACTACTGTGCCTTGTGGGAGGTGCAAGAGTTGGGCAAAAAAATCAAG
>519
CGGCATTCCGTCAGGCAAATTTGAGGTGGATAGGATACCTGAAACGTCTACATCCACTCTCACCATTCACAATGTAGAGAAACAGGACATAGCTACCTACTACTGTGCCTTGTGGGAGGTGCAAGAGTTGGGCAAAAAAATCAAG
>520
CGGCATTCCGTCAGGCAAATTTGAGGTGGATAGGATACCTGAAACGTCTACATCCACTCTCACCATTCACAATGTAGAGAAACAGGACATAGCTACCTACTACTGTGCCTTGTGGGAGGTGCAAGAGTTGGGCAAAAAAATCAAG
>521
CGGCATTCCGTCAGGCAAATTTGAGGTGGATAGGATACCTGAAACGTCTACATCCACTCTCACCATTCACAATGTAGAGAAACAGGACATAGCTACCTACTACTGTGCCTTGTGGGAGGTGCAAGAGTTGGGCAAAAAAATCAAG
>522
CGGCATTCCGTCAGGCAAATTTGAGGTGGATAGGATACCTGAAACGTCTACATCCACTCTCACCATTCACAATGTAGAGAAACAGGACATAGCTACCTACTACTGTGCCTTGTGGGAGGTGCAAGAGTTGGGCAAAAAAATCAAG
>523
CGGCATTCCGTCAGGCAAATTTGAGGTGGATAGGATACCTGAAACGTCTACATCCACTCTCACCATTCACAATGTAGAGAAACAGGACATAGCTACCTACTACTGTGCCTTGTGGGAGGTGCAAGAGTTGGGCAAAAAAATCAAG
>524
CGGCATTCCGTCAGGCAAATTTGAGGTGGATAGGATACCTGAAACGTCTACATCCACTCTCACCATTCACAATGTAGAGAAACAGGACATAGCTACCTACTACTGTGCCTTGTGGGAGGTGCAAGAGTTGGGCAAAAAAATCAAG
>525
CGGCATTCCGTCAGGCAAATTTGAGGTGGATAGGATACCTGAAACGTCTACATCCACTCTCACCATTCACAATGTAGAGAAACAGGACATAGCTACCTACTACTGTGCCTTGTGGGAGGTGCAAGAGTTGGGCAAAAAAATCAAG
>526
CGGCATTCCGTCAGGCAAATTTGAGGTGGATAGGATACCTGAAACGTCTACATCCACTCTCACCATTCACAATGTAGAGAAACAGGACATAGCTACCTACTACTGTGCCTTGTGGGAGGTGCAAGAGTTGGGCAAAAAAATCAAG
>527
CGGCATTCCGTCAGGCAAATTTGAGGTGGATAGGATACCTGAAACGTCTACATCCACTCTCACCATTCACAATGTAGAGAAACAGGACATAGCTACCTACTACTGTGCCTTGTGGGAGGTGCAAGAGTTGGGCAAAAAAATCAAG
>528
CGGCATTCCGTCAGGCAAATTTGAGGTGGATAGGATACCTGAAACGTCTACATCCACTCTCACCATTCACAATGTAGAGAAACAGGACATAGCTACCTACTACTGTGCCTTGTGGGAGGTGCAAGAGTTGGGCAAAAAAATCAAG
>529
CGGCATTCCGTCAGGCAAATTTGAGGTGGATAGGATACCTGAAACGTCTACATCCACTCTCACCATTCACAATGTAGAGAAACAGGACATAGCTACCTACTACTGTGCCTTGTGGGAGGTGCAAGAGTTGGGCAAAAAAATCAAG
>530
CGGCATTCCGTCAGGCAAATTTGAGGTGGATAGGATACCTGAAACGTCTACATCCACTCTCACCATTCACAATGTAGAGAAACAGGACATAGCTACCTACTACTGTGCCTTGTGGGAGGTGCAAGAGTTGGGCAAAAAAATCAAG
>531
CGGCATTCCGTCAGGCAAATTTGAGGTGGATAGGATACCTGAAACGTCTACATCCACTCTCACCATTCACAATGTAGAGAAACAGGACATAGCTACCTACTACTGTGCCTTGTGGGAGGTGCAAGAGTTGGGCAAAAAAATCAAG
>532
CGGCATTCCGTCAGGCAAATTTGAGGTGGATAGGATACCTGAAACGTCTACATCCACTCTCACCATTCACAATGTAGAGAAACAGGACATAGCTACCTACTACTGTGCCTTGTGGGAGGTGCAAGAGTTGGGCAAAAAAATCAAG
>533
CGGCATTCCGTCAGGCAAATTTGAGGTGGATAGGATACCTGAAACGTCTACATCCACTCTCACCATTCACAATGTAGAGAAACAGGACATAGCTACCTACTACTGTGCCTTGTGGGAGGTGCAAGAGTTGGGCAAAAAAATCAAG
>534
CGGCATTCCGTCAGGCAAATTTGAGGTGGATAGGATACCTGAAACGTCTACATCCACTCTCACCATTCACAATGTAGAGAAACAGGACATAGCTACCTACTACTGTGCCTTGTGGGAGGTGCAAGAGTTGGGCAAAAAAATCAAG
>535
CGGCATTCCGTCAGGCAAATTTGAGGTGGATAGGATACCTGAAACGTCTACATCCACTCTCACCATTCACAATGTAGAGAAACAGGACATAGCTACCTACTACTGTGCCTTGTGGGAGGTGCAAGAGTTGGGCAAAAAAATCAAG
>536
CGGCATTCCGTCAGGCAAATTTGAGGTGGATAGGATACCTGAAACGTCTACATCCACTCTCACCATTCACAATGTAGAGAAACAGGACATAGCTACCTACTACTGTGCCTTGTGGGAGGTGCAAGAGTTGGGCAAAAAAATCAAG
>537
CGGCATTCCGTCAGGCAAATTTGAGGTGGATAGGATACCTGAAACGTCTACATCCACTCTCACCATTCACAATGTAGAGAAACAGGACATAGCTACCTACTACTGTGCCTTGTGGGAGGTGCAAGAGTTGGGCAAAAAAATCAAG
>538
CGGCATTCCGTCAGGCAAATTTGAGGTGGATAGGATACCTGAAACGTCTACATCCACTCTCACCATTCACAATGTAGAGAAACAGGACATAGCTACCTACTACTGTGCCTTGTGGGAGGTGCAAGAGTTGGGCAAAAAAATCAAG
>539
CGGCATTCCGTCAGGCAAATTTGAGGTGGATAGGATACCTGAAACGTCTACATCCACTCTCACCATTCACAATGTAGAGAAACAGGACATAGCTACCTACTACTGTGCCTTGTGGGAGGTGCAAGAGTTGGGCAAAAAAATCAAG
>540
CGGCATTCCGTCAGGCAAATTTGAGGTGGATAGGATACCTGAAACGTCTACATCCACTCTCACCATTCACAATGTAGAGAAACAGGACATAGCTACCTACTACTGTGCCTTGTGGGAGGTGCAAGAGTTGGGCAAAAAAATCAAG
>541
CGGCATTCCGTCAGGCAAATTTGAGGTGGATAGGATACCTGAAACGTCTACATCCACTCTCACCATTCACAATGTAGAGAAACAGGACATAGCTACCTACTACTGTGCCTTGTGGGAGGTGCAAGAGTTGGGCAAAAAAATCAAG
>542
CGGCATTCCGTCAGGCAAATTTGAGGTGGATAGGATACCTGAAACGTCTACATCCACTCTCACCATTCACAATGTAGAGAAACAGGACATAGCTACCTACTACTGTGCCTTGTGGGAGGTGCAAGAGTTGGGCAAAAAAATCAAG
>543
CGGCATTCCGTCAGGCAAATTTGAGGTGGATAGGATACCTGAAACGTCTACATCCACTCTCACCATTCACAATGTAGAGAAACAGGACATAGCTACCTACTACTGTGCCTTGTGGGAGGTGCAAGAGTTGGGCAAAAAAATCAAG
>544
CGGCATTCCGTCAGGCAAATTTGAGGTGGATAGGATACCTGAAACGTCTACATCCACTCTCACCATTCACAATGTAGAGAAACAGGACATAGCTACCTACTACTGTGCCTTGTGGGAGGTGCAAGAGTTGGGCAAAAAAATCAAG
>545
CGGCATTCCGTCAGGCAAATTTGAGGTGGATAGGATACCTGAAACGTCTACATCCACTCTCACCATTCACAATGTAGAGAAACAGGACATAGCTACCTACTACTGTGCCTTGTGGGAGGTGCAAGAGTTGGGCAAAAAAATCAAG
>546
CGGCATTCCGTCAGGCAAATTTGAGGTGGATAGGATACCTGAAACGTCTACATCCACTCTCACCATTCACAATGTAGAGAAACAGGACATAGCTACCTACTACTGTGCCTTGTGGGAGGTGCAAGAGTTGGGCAAAAAAATCAAG
>547
CGGCATTCCGTCAGGCAAATTTGAGGTGGATAGGATACCTGAAACGTCTACATCCACTCTCACCATTCACAATGTAGAGAAACAGGACATAGCTACCTACTACTGTGCCTTGTGGGAGGTGCAAGAGTTGGGCAAAAAAATCAAG
>548
CGGCATTCCGTCAGGCAAATTTGAGGTGGATAGGATACCTGAAACGTCTACATCCACTCTCACCATTCACAATGTAGAGAAACAGGACATAGCTACCTACTACTGTGCCTTGTGGGAGGTGCAAGAGTTGGGCAAAAAAATCAAG
>549
CGGCATTCCGTCAGGCAAATTTGAGGTGGATAGGATACCTGAAACGTCTACATCCACTCTCACCATTCACAATGTAGAGAAACAGGACATAGCTACCTACTACTGTGCCTTGTGGGAGGTGCAAGAGTTGGGCAAAAAAATCAAG
>550
CGGCATTCCGTCAGGCAAATTTGAGGTGGATAGGATACCTGAAACGTCTACATCCACTCTCACCATTCACAATGTAGAGAAACAGGACATAGCTACCTACTACTGTGCCTTGTGGGAGGTGCAAGAGTTGGGCAAAAAAATCAAG
>551
CGGCATTCCGTCAGGCAAATTTGAGGTGGATAGGATACCTGAAACGTCTACATCCACTCTCACCATTCACAATGTAGAGAAACAGGACATAGCTACCTACTACTGTGCCTTGTGGGAGGTGCAAGAGTTGGGCAAAAAAATCAAG
>552
CGGCATTCCGTCAGGCAAATTTGAGGTGGATAGGATACCTGAAACGTCTACATCCACTCTCACCATTCACAATGTAGAGAAACAGGACATAGCTACCTACTACTGTGCCTTGTGGGAGGTGCAAGAGTTGGGCAAAAAAATCAAG
>553
CGGCATTCCGTCAGGCAAATTTGAGGTGGATAGGATACCTGAAACGTCTACATCCACTCTCACCATTCACAATGTAGAGAAACAGGACATAGCTACCTACTACTGTGCCTTGTGGGAGGTGCAAGAGTTGGGCAAAAAAATCAAG
>554
CGGCATTCCGTCAGGCAAATTTGAGGTGGATAGGATACCTGAAACGTCTACATCCACTCTCACCATTCACAATGTAGAGAAACAGGACATAGCTACCTACTACTGTGCCTTGTGGGAGGTGCAAGAGTTGGGCAAAAAAATCAAG
>555
CGGCATTCCGTCAGGCAAATTTGAGGTGGATAGGATACCTGAAACGTCTACATCCACTCTCACCATTCACAATGTAGAGAAACAGGACATAGCTACCTACTACTGTGCCTTGTGGGAGGTGCAAGAGTTGGGCAAAAAAATCAAG
>556
CGGCATTCCGTCAGGCAAATTTGAGGTGGATAGGATACCTGAAACGTCTACATCCACTCTCACCATTCACAATGTAGAGAAACAGGACATAGCTACCTACTACTGTGCCTTGTGGGAGGTGCAAGAGTTGGGCAAAAAAATCAAG
>557
CGGCATTCCGTCAGGCAAATTTGAGGTGGATAGGATACCTGAAACGTCTACATCCACTCTCACCATTCACAATGTAGAGAAACAGGACATAGCTACCTACTACTGTGCCTTGTGGGAGGTGCAAGAGTTGGGCAAAAAAATCAAG
>558
CGGCATTCCGTCAGGCAAATTTGAGGTGGATAGGATACCTGAAACGTCTACATCCACTCTCACCATTCACAATGTAGAGAAACAGGACATAGCTACCTACTACTGTGCCTTGTGGGAGGTGCAAGAGTTGGGCAAAAAAATCAAG
>559
CGGCATTCCGTCAGGCAAATTTGAGGTGGATAGGATACCTGAAACGTCTACATCCACTCTCACCATTCACAATGTAGAGAAACAGGACATAGCTACCTACTACTGTGCCTTGTGGGAGGTGCAAGAGTTGGGCAAAAAAATCAAG
>560
CGGCATTCCGTCAGGCAAATTTGAGGTGGATAGGATACCTGAAACGTCTACATCCACTCTCACCATTCACAATGTAGAGAAACAGGACATAGCTACCTACTACTGTGCCTTGTGGGAGGTGCAAGAGTTGGGCAAAAAAATCAAG
>561
CGGCATTCCGTCAGGCAAATTTGAGGTGGATAGGATACCTGAAACGTCTACATCCACTCTCACCATTCACAATGTAGAGAAACAGGACATAGCTACCTACTACTGTGCCTTGTGGGAGGTGCAAGAGTTGGGCAAAAAAATCAAG
>562
CGGCATTCCGTCAGGCAAATTTGAGGTGGATAGGATACCTGAAACGTCTACATCCACTCTCACCATTCACAATGTAGAGAAACAGGACATAGCTACCTACTACTGTGCCTTGTGGGAGGTGCAAGAGTTGGGCAAAAAAATCAAG
>563
CGGCATTCCGTCAGGCAAATTTGAGGTGGATAGGATACCTGAAACGTCTACATCCACTCTCACCATTCACAATGTAGAGAAACAGGACATAGCTACCTACTACTGTGCCTTGTGGGAGGTGCAAGAGTTGGGCAAAAAAATCAAG
>564
CGGCATTCCGTCAGGCAAATTTGAGGTGGATAGGATACCTGAAACGTCTACATCCACTCTCACCATTCACAATGTAGAGAAACAGGACATAGCTACCTACTACTGTGCCTTGTGGGAGGTGCAAGAGTTGGGCAAAAAAATCAAG
>565
CGGCATTCCGTCAGGCAAATTTGAGGTGGATAGGATACCTGAAACGTCTACATCCACTCTCACCATTCACAATGTAGAGAAACAGGACATAGCTACCTACTACTGTGCCTTGTGGGAGGTGCAAGAGTTGGGCAAAAAAATCAAG
>566
CGGCATTCCGTCAGGCAAATTTGAGGTGGATAGGATACCTGAAACGTCTACATCCACTCTCACCATTCACAATGTAGAGAAACAGGACATAGCTACCTACTACTGTGCCTTGTGGGAGGTGCAAGAGTTGGGCAAAAAAATCAAG
>567
CGGCATTCCGTCAGGCAAATTTGAGGTGGATAGGATACCTGAAACGTCTACATCCACTCTCACCATTCACAATGTAGAGAAACAGGACATAGCTACCTACTACTGTGCCTTGTGGGAGGTGCAAGAGTTGGGCAAAAAAATCAAG
>568
CGGCATTCCGTCAGGCAAATTTGAGGTGGATAGGATACCTGAAACGTCTACATCCACTCTCACCATTCACAATGTAGAGAAACAGGACATAGCTACCTACTACTGTGCCTTGTGGGAGGTGCAAGAGTTGGGCAAAAAAATCAAG
>569
CGGCATTCCGTCAGGCAAATTTGAGGTGGATAGGATACCTGAAACGTCTACATCCACTCTCACCATTCACAATGTAGAGAAACAGGACATAGCTACCTACTACTGTGCCTTGTGGGAGGTGCAAGAGTTGGGCAAAAAAATCAAG
>570
CGGCATTCCGTCAGGCAAATTTGAGGTGGATAGGATACCTGAAACGTCTACATCCACTCTCACCATTCACAATGTAGAGAAACAGGACATAGCTACCTACTACTGTGCCTTGTGGGAGGTGCAAGAGTTGGGCAAAAAAATCAAG
>571
CGGCATTCCGTCAGGCAAATTTGAGGTGGATAGGATACCTGAAACGTCTACATCCACTCTCACCATTCACAATGTAGAGAAACAGGACATAGCTACCTACTACTGTGCCTTGTGGGAGGTGCAAGAGTTGGGCAAAAAAATCAAG
>572
CGGCATTCCGTCAGGCAAATTTGAGGTGGATAGGATACCTGAAACGTCTACATCCACTCTCACCATTCACAATGTAGAGAAACAGGACATAGCTACCTACTACTGTGCCTTGTGGGAGGTGCAAGAGTTGGGCAAAAAAATCAAG
>573
CGGCATTCCGTCAGGCAAATTTGAGGTGGATAGGATACCTGAAACGTCTACATCCACTCTCACCATTCACAATGTAGAGAAACAGGACATAGCTACCTACTACTGTGCCTTGTGGGAGGTGCAAGAGTTGGGCAAAAAAATCAAG
>574
CGGCATTCCGTCAGGCAAATTTGAGGTGGATAGGATACCTGAAACGTCTACATCCACTCTCACCATTCACAATGTAGAGAAACAGGACATAGCTACCTACTACTGTGCCTTGTGGGAGGTGCAAGAGTTGGGCAAAAAAATCAAG
>575
CGGCATTCCGTCAGGCAAATTTGAGGTGGATAGGATACCTGAAACGTCTACATCCACTCTCACCATTCACAATGTAGAGAAACAGGACATAGCTACCTACTACTGTGCCTTGTGGGAGGTGCAAGAGTTGGGCAAAAAAATCAAG
>576
CGGCATTCCGTCAGGCAAATTTGAGGTGGATAGGATACCTGAAACGTCTACATCCACTCTCACCATTCACAATGTAGAGAAACAGGACATAGCTACCTACTACTGTGCCTTGTGGGAGGTGCAAGAGTTGGGCAAAAAAATCAAG
>577
CGGCATTCCGTCAGGCAAATTTGAGGTGGATAGGATACCTGAAACGTCTACATCCACTCTCACCATTCACAATGTAGAGAAACAGGACATAGCTACCTACTACTGTGCCTTGTGGGAGGTGCAAGAGTTGGGCAAAAAAATCAAG
>578
CGGCATTCCGTCAGGCAAATTTGAGGTGGATAGGATACCTGAAACGTCTACATCCACTCTCACCATTCACAATGTAGAGAAACAGGACATAGCTACCTACTACTGTGCCTTGTGGGAGGTGCAAGAGTTGGGCAAAAAAATCAAG
>579
CGGCATTCCGTCAGGCAAATTTGAGGTGGATAGGATACCTGAAACGTCTACATCCACTCTCACCATTCACAATGTAGAGAAACAGGACATAGCTACCTACTACTGTGCCTTGTGGGAGGTGCAAGAGTTGGGCAAAAAAATCAAG
>580
CGGCATTCCGTCAGGCAAATTTGAGGTGGATAGGATACCTGAAACGTCTACATCCACTCTCACCATTCACAATGTAGAGAAACAGGACATAGCTACCTACTACTGTGCCTTGTGGGAGGTGCAAGAGTTGGGCAAAAAAATCAAG
>581
CGGCATTCCGTCAGGCAAATTTGAGGTGGATAGGATACCTGAAACGTCTACATCCACTCTCACCATTCACAATGTAGAGAAACAGGACATAGCTACCTACTACTGTGCCTTGTGGGAGGTGCAAGAGTTGGGCAAAAAAATCAAG
>582
CGGCATTCCGTCAGGCAAATTTGAGGTGGATAGGATACCTGAAACGTCTACATCCACTCTCACCATTCACAATGTAGAGAAACAGGACATAGCTACCTACTACTGTGCCTTGTGGGAGGTGCAAGAGTTGGGCAAAAAAATCAAG
>583
CGGCATTCCGTCAGGCAAATTTGAGGTGGATAGGATACCTGAAACGTCTACATCCACTCTCACCATTCACAATGTAGAGAAACAGGACATAGCTACCTACTACTGTGCCTTGTGGGAGGTGCAAGAGTTGGGCAAAAAAATCAAG
>584
CGGCATTCCGTCAGGCAAATTTGAGGTGGATAGGATACCTGAAACGTCTACATCCACTCTCACCATTCACAATGTAGAGAAACAGGACATAGCTACCTACTACTGTGCCTTGTGGGAGGTGCAAGAGTTGGGCAAAAAAATCAAG
>585
CGGCATTCCGTCAGGCAAATTTGAGGTGGATAGGATACCTGAAACGTCTACATCCACTCTCACCATTCACAATGTAGAGAAACAGGACATAGCTACCTACTACTGTGCCTTGTGGGAGGTGCAAGAGTTGGGCAAAAAAATCAAG
>586
CGGCATTCCGTCAGGCAAATTTGAGGTGGATAGGATACCTGAAACGTCTACATCCACTCTCACCATTCACAATGTAGAGAAACAGGACATAGCTACCTACTACTGTGCCTTGTGGGAGGTGCAAGAGTTGGGCAAAAAAATCAAG
>587
CGGCATTCCGTCAGGCAAATTTGAGGTGGATAGGATACCTGAAACGTCTACATCCACTCTCACCATTCACAATGTAGAGAAACAGGACATAGCTACCTACTACTGTGCCTTGTGGGAGGTGCAAGAGTTGGGCAAAAAAATCAAG
>588
CGGCATTCCGTCAGGCAAATTTGAGGTGGATAGGATACCTGAAACGTCTACATCCACTCTCACCATTCACAATGTAGAGAAACAGGACATAGCTACCTACTACTGTGCCTTGTGGGAGGTGCAAGAGTTGGGCAAAAAAATCAAG
>589
CGGCATTCCGTCAGGCAAATTTGAGGTGGATAGGATACCTGAAACGTCTACATCCACTCTCACCATTCACAATGTAGAGAAACAGGACATAGCTACCTACTACTGTGCCTTGTGGGAGGTGCAAGAGTTGGGCAAAAAAATCAAG
>590
CGGCATTCCGTCAGGCAAATTTGAGGTGGATAGGATACCTGAAACGTCTACATCCACTCTCACCATTCACAATGTAGAGAAACAGGACATAGCTACCTACTACTGTGCCTTGTGGGAGGTGCAAGAGTTGGGCAAAAAAATCAAG
>591
CGGCATTCCGTCAGGCAAATTTGAGGTGGATAGGATACCTGAAACGTCTACATCCACTCTCACCATTCACAATGTAGAGAAACAGGACATAGCTACCTACTACTGTGCCTTGTGGGAGGTGCAAGAGTTGGGCAAAAAAATCAAG
>592
CGGCATTCCGTCAGGCAAATTTGAGGTGGATAGGATACCTGAAACGTCTACATCCACTCTCACCATTCACAATGTAGAGAAACAGGACATAGCTACCTACTACTGTGCCTTGTGGGAGGTGCAAGAGTTGGGCAAAAAAATCAAG
>593
CGGCATTCCGTCAGGCAAATTTGAGGTGGATAGGATACCTGAAACGTCTACATCCACTCTCACCATTCACAATGTAGAGAAACAGGACATAGCTACCTACTACTGTGCCTTGTGGGAGGTGCAAGAGTTGGGCAAAAAAATCAAG
>594
CGGCATTCCGTCAGGCAAATTTGAGGTGGATAGGATACCTGAAACGTCTACATCCACTCTCACCATTCACAATGTAGAGAAACAGGACATAGCTACCTACTACTGTGCCTTGTGGGAGGTGCAAGAGTTGGGCAAAAAAATCAAG
>595
CGGCATTCCGTCAGGCAAATTTGAGGTGGATAGGATACCTGAAACGTCTACATCCACTCTCACCATTCACAATGTAGAGAAACAGGACATAGCTACCTACTACTGTGCCTTGTGGGAGGTGCAAGAGTTGGGCAAAAAAATCAAG
>596
CGGCATTCCGTCAGGCAAATTTGAGGTGGATAGGATACCTGAAACGTCTACATCCACTCTCACCATTCACAATGTAGAGAAACAGGACATAGCTACCTACTACTGTGCCTTGTGGGAGGTGCAAGAGTTGGGCAAAAAAATCAAG
>597
CGGCATTCCGTCAGGCAAATTTGAGGTGGATAGGATACCTGAAACGTCTACATCCACTCTCACCATTCACAATGTAGAGAAACAGGACATAGCTACCTACTACTGTGCCTTGTGGGAGGTGCAAGAGTTGGGCAAAAAAATCAAG
>598
CGGCATTCCGTCAGGCAAATTTGAGGTGGATAGGATACCTGAAACGTCTACATCCACTCTCACCATTCACAATGTAGAGAAACAGGACATAGCTACCTACTACTGTGCCTTGTGGGAGGTGCAAGAGTTGGGCAAAAAAATCAAG
>599
CGGCATTCCGTCAGGCAAATTTGAGGTGGATAGGATACCTGAAACGTCTACATCCACTCTCACCATTCACAATGTAGAGAAACAGGACATAGCTACCTACTACTGTGCCTTGTGGGAGGTGCAAGAGTTGGGCAAAAAAATCAAG
>600
CGGCATTCCGTCAGGCAAATTTGAGGTGGATAGGATACCTGAAACGTCTACATCCACTCTCACCATTCACAATGTAGAGAAACAGGACATAGCTACCTACTACTGTGCCTTGTGGGAGGTGCAAGAGTTGGGCAAAAAAATCAAG
>601
CGGCATTCCGTCAGGCAAATTTGAGGTGGATAGGATACCTGAAACGTCTACATCCACTCTCACCATTCACAATGTAGAGAAACAGGACATAGCTACCTACTACTGTGCCTTGTGGGAGGTGCAAGAGTTGGGCAAAAAAATCAAG
>602
CGGCATTCCGTCAGGCAAATTTGAGGTGGATAGGATACCTGAAACGTCTACATCCACTCTCACCATTCACAATGTAGAGAAACAGGACATAGCTACCTACTACTGTGCCTTGTGGGAGGTGCAAGAGTTGGGCAAAAAAATCAAG
>603
CGGCATTCCGTCAGGCAAATTTGAGGTGGATAGGATACCTGAAACGTCTACATCCACTCTCACCATTCACAATGTAGAGAAACAGGACATAGCTACCTACTACTGTGCCTTGTGGGAGGTGCAAGAGTTGGGCAAAAAAATCAAG
>604
CGGCATTCCGTCAGGCAAATTTGAGGTGGATAGGATACCTGAAACGTCTACATCCACTCTCACCATTCACAATGTAGAGAAACAGGACATAGCTACCTACTACTGTGCCTTGTGGGAGGTGCAAGAGTTGGGCAAAAAAATCAAG
>605
CGGCATTCCGTCAGGCAAATTTGAGGTGGATAGGATACCTGAAACGTCTACATCCACTCTCACCATTCACAATGTAGAGAAACAGGACATAGCTACCTACTACTGTGCCTTGTGGGAGGTGCAAGAGTTGGGCAAAAAAATCAAG
>606
CGGCATTCCGTCAGGCAAATTTGAGGTGGATAGGATACCTGAAACGTCTACATCCACTCTCACCATTCACAATGTAGAGAAACAGGACATAGCTACCTACTACTGTGCCTTGTGGGAGGTGCAAGAGTTGGGCAAAAAAATCAAG
>607
CGGCATTCCGTCAGGCAAATTTGAGGTGGATAGGATACCTGAAACGTCTACATCCACTCTCACCATTCACAATGTAGAGAAACAGGACATAGCTACCTACTACTGTGCCTTGTGGGAGGTGCAAGAGTTGGGCAAAAAAATCAAG
>608
CGGCATTCCGTCAGGCAAATTTGAGGTGGATAGGATACCTGAAACGTCTACATCCACTCTCACCATTCACAATGTAGAGAAACAGGACATAGCTACCTACTACTGTGCCTTGTGGGAGGTGCAAGAGTTGGGCAAAAAAATCAAG
>609
CGGCATTCCGTCAGGCAAATTTGAGGTGGATAGGATACCTGAAACGTCTACATCCACTCTCACCATTCACAATGTAGAGAAACAGGACATAGCTACCTACTACTGTGCCTTGTGGGAGGTGCAAGAGTTGGGCAAAAAAATCAAG
>610
CGGCATTCCGTCAGGCAAATTTGAGGTGGATAGGATACCTGAAACGTCTACATCCACTCTCACCATTCACAATGTAGAGAAACAGGACATAGCTACCTACTACTGTGCCTTGTGGGAGGTGCAAGAGTTGGGCAAAAAAATCAAG
>611
CGGCATTCCGTCAGGCAAATTTGAGGTGGATAGGATACCTGAAACGTCTACATCCACTCTCACCATTCACAATGTAGAGAAACAGGACATAGCTACCTACTACTGTGCCTTGTGGGAGGTGCAAGAGTTGGGCAAAAAAATCAAG
>612
CGGCATTCCGTCAGGCAAATTTGAGGTGGATAGGATACCTGAAACGTCTACATCCACTCTCACCATTCACAATGTAGAGAAACAGGACATAGCTACCTACTACTGTGCCTTGTGGGAGGTGCAAGAGTTGGGCAAAAAAATCAAG
>613
CGGCATTCCGTCAGGCAAATTTGAGGTGGATAGGATACCTGAAACGTCTACATCCACTCTCACCATTCACAATGTAGAGAAACAGGACATAGCTACCTACTACTGTGCCTTGTGGGAGGTGCAAGAGTTGGGCAAAAAAATCAAG
>614
CGGCATTCCGTCAGGCAAATTTGAGGTGGATAGGATACCTGAAACGTCTACATCCACTCTCACCATTCACAATGTAGAGAAACAGGACATAGCTACCTACTACTGTGCCTTGTGGGAGGTGCAAGAGTTGGGCAAAAAAATCAAG
>615
CGGCATTCCGTCAGGCAAATTTGAGGTGGATAGGATACCTGAAACGTCTACATCCACTCTCACCATTCACAATGTAGAGAAACAGGACATAGCTACCTACTACTGTGCCTTGTGGGAGGTGCAAGAGTTGGGCAAAAAAATCAAG
>616
CGGCATTCCGTCAGGCAAATTTGAGGTGGATAGGATACCTGAAACGTCTACATCCACTCTCACCATTCACAATGTAGAGAAACAGGACATAGCTACCTACTACTGTGCCTTGTGGGAGGTGCAAGAGTTGGGCAAAAAAATCAAG
>617
CGGCATTCCGTCAGGCAAATTTGAGGTGGATAGGATACCTGAAACGTCTACATCCACTCTCACCATTCACAATGTAGAGAAACAGGACATAGCTACCTACTACTGTGCCTTGTGGGAGGTGCAAGAGTTGGGCAAAAAAATCAAG
>618
CGGCATTCCGTCAGGCAAATTTGAGGTGGATAGGATACCTGAAACGTCTACATCCACTCTCACCATTCACAATGTAGAGAAACAGGACATAGCTACCTACTACTGTGCCTTGTGGGAGGTGCAAGAGTTGGGCAAAAAAATCAAG
>619
CGGCATTCCGTCAGGCAAATTTGAGGTGGATAGGATACCTGAAACGTCTACATCCACTCTCACCATTCACAATGTAGAGAAACAGGACATAGCTACCTACTACTGTGCCTTGTGGGAGGTGCAAGAGTTGGGCAAAAAAATCAAG
>620
CGGCATTCCGTCAGGCAAATTTGAGGTGGATAGGATACCTGAAACGTCTACATCCACTCTCACCATTCACAATGTAGAGAAACAGGACATAGCTACCTACTACTGTGCCTTGTGGGAGGTGCAAGAGTTGGGCAAAAAAATCAAG
>621
CGGCATTCCGTCAGGCAAATTTGAGGTGGATAGGATACCTGAAACGTCTACATCCACTCTCACCATTCACAATGTAGAGAAACAGGACATAGCTACCTACTACTGTGCCTTGTGGGAGGTGCAAGAGTTGGGCAAAAAAATCAAG
>622
CGGCATTCCGTCAGGCAAATTTGAGGTGGATAGGATACCTGAAACGTCTACATCCACTCTCACCATTCACAATGTAGAGAAACAGGACATAGCTACCTACTACTGTGCCTTGTGGGAGGTGCAAGAGTTGGGCAAAAAAATCAAG
>623
CGGCATTCCGTCAGGCAAATTTGAGGTGGATAGGATACCTGAAACGTCTACATCCACTCTCACCATTCACAATGTAGAGAAACAGGACATAGCTACCTACTACTGTGCCTTGTGGGAGGTGCAAGAGTTGGGCAAAAAAATCAAG
>624
CGGCATTCCGTCAGGCAAATTTGAGGTGGATAGGATACCTGAAACGTCTACATCCACTCTCACCATTCACAATGTAGAGAAACAGGACATAGCTACCTACTACTGTGCCTTGTGGGAGGTGCAAGAGTTGGGCAAAAAAATCAAG
>625
CGGCATTCCGTCAGGCAAATTTGAGGTGGATAGGATACCTGAAACGTCTACATCCACTCTCACCATTCACAATGTAGAGAAACAGGACATAGCTACCTACTACTGTGCCTTGTGGGAGGTGCAAGAGTTGGGCAAAAAAATCAAG
>626
CGGCATTCCGTCAGGCAAATTTGAGGTGGATAGGATACCTGAAACGTCTACATCCACTCTCACCATTCACAATGTAGAGAAACAGGACATAGCTACCTACTACTGTGCCTTGTGGGAGGTGCAAGAGTTGGGCAAAAAAATCAAG
>627
CGGCATTCCGTCAGGCAAATTTGAGGTGGATAGGATACCTGAAACGTCTACATCCACTCTCACCATTCACAATGTAGAGAAACAGGACATAGCTACCTACTACTGTGCCTTGTGGGAGGTGCAAGAGTTGGGCAAAAAAATCAAG
>628
CGGCATTCCGTCAGGCAAATTTGAGGTGGATAGGATACCTGAAACGTCTACATCCACTCTCACCATTCACAATGTAGAGAAACAGGACATAGCTACCTACTACTGTGCCTTGTGGGAGGTGCAAGAGTTGGGCAAAAAAATCAAG
>629
CGGCATTCCGTCAGGCAAATTTGAGGTGGATAGGATACCTGAAACGTCTACATCCACTCTCACCATTCACAATGTAGAGAAACAGGACATAGCTACCTACTACTGTGCCTTGTGGGAGGTGCAAGAGTTGGGCAAAAAAATCAAG
>630
CGGCATTCCGTCAGGCAAATTTGAGGTGGATAGGATACCTGAAACGTCTACATCCACTCTCACCATTCACAATGTAGAGAAACAGGACATAGCTACCTACTACTGTGCCTTGTGGGAGGTGCAAGAGTTGGGCAAAAAAATCAAG
>631
CGGCATTCCGTCAGGCAAATTTGAGGTGGATAGGATACCTGAAACGTCTACATCCACTCTCACCATTCACAATGTAGAGAAACAGGACATAGCTACCTACTACTGTGCCTTGTGGGAGGTGCAAGAGTTGGGCAAAAAAATCAAG
>632
CGGCATTCCGTCAGGCAAATTTGAGGTGGATAGGATACCTGAAACGTCTACATCCACTCTCACCATTCACAATGTAGAGAAACAGGACATAGCTACCTACTACTGTGCCTTGTGGGAGGTGCAAGAGTTGGGCAAAAAAATCAAG
>633
CGGCATTCCGTCAGGCAAATTTGAGGTGGATAGGATACCTGAAACGTCTACATCCACTCTCACCATTCACAATGTAGAGAAACAGGACATAGCTACCTACTACTGTGCCTTGTGGGAGGTGCAAGAGTTGGGCAAAAAAATCAAG
>634
CGGCATTCCGTCAGGCAAATTTGAGGTGGATAGGATACCTGAAACGTCTACATCCACTCTCACCATTCACAATGTAGAGAAACAGGACATAGCTACCTACTACTGTGCCTTGTGGGAGGTGCAAGAGTTGGGCAAAAAAATCAAG
>635
CGGCATTCCGTCAGGCAAATTTGAGGTGGATAGGATACCTGAAACGTCTACATCCACTCTCACCATTCACAATGTAGAGAAACAGGACATAGCTACCTACTACTGTGCCTTGTGGGAGGTGCAAGAGTTGGGCAAAAAAATCAAG
>636
CGGCATTCCGTCAGGCAAATTTGAGGTGGATAGGATACCTGAAACGTCTACATCCACTCTCACCATTCACAATGTAGAGAAACAGGACATAGCTACCTACTACTGTGCCTTGTGGGAGGTGCAAGAGTTGGGCAAAAAAATCAAG
>637
CGGCATTCCGTCAGGCAAATTTGAGGTGGATAGGATACCTGAAACGTCTACATCCACTCTCACCATTCACAATGTAGAGAAACAGGACATAGCTACCTACTACTGTGCCTTGTGGGAGGTGCAAGAGTTGGGCAAAAAAATCAAG
>638
CGGCATTCCGTCAGGCAAATTTGAGGTGGATAGGATACCTGAAACGTCTACATCCACTCTCACCATTCACAATGTAGAGAAACAGGACATAGCTACCTACTACTGTGCCTTGTGGGAGGTGCAAGAGTTGGGCAAAAAAATCAAG
>639
CGGCATTCCGTCAGGCAAATTTGAGGTGGATAGGATACCTGAAACGTCTACATCCACTCTCACCATTCACAATGTAGAGAAACAGGACATAGCTACCTACTACTGTGCCTTGTGGGAGGTGCAAGAGTTGGGCAAAAAAATCAAG
>640
CGGCATTCCGTCAGGCAAATTTGAGGTGGATAGGATACCTGAAACGTCTACATCCACTCTCACCATTCACAATGTAGAGAAACAGGACATAGCTACCTACTACTGTGCCTTGTGGGAGGTGCAAGAGTTGGGCAAAAAAATCAAG
>641
CGGCATTCCGTCAGGCAAATTTGAGGTGGATAGGATACCTGAAACGTCTACATCCACTCTCACCATTCACAATGTAGAGAAACAGGACATAGCTACCTACTACTGTGCCTTGTGGGAGGTGCAAGAGTTGGGCAAAAAAATCAAG
>642
CGGCATTCCGTCAGGCAAATTTGAGGTGGATAGGATACCTGAAACGTCTACATCCACTCTCACCATTCACAATGTAGAGAAACAGGACATAGCTACCTACTACTGTGCCTTGTGGGAGGTGCAAGAGTTGGGCAAAAAAATCAAG
>643
CGGCATTCCGTCAGGCAAATTTGAGGTGGATAGGATACCTGAAACGTCTACATCCACTCTCACCATTCACAATGTAGAGAAACAGGACATAGCTACCTACTACTGTGCCTTGTGGGAGGTGCAAGAGTTGGGCAAAAAAATCAAG
>644
CGGCATTCCGTCAGGCAAATTTGAGGTGGATAGGATACCTGAAACGTCTACATCCACTCTCACCATTCACAATGTAGAGAAACAGGACATAGCTACCTACTACTGTGCCTTGTGGGAGGTGCAAGAGTTGGGCAAAAAAATCAAG
>645
CGGCATTCCGTCAGGCAAATTTGAGGTGGATAGGATACCTGAAACGTCTACATCCACTCTCACCATTCACAATGTAGAGAAACAGGACATAGCTACCTACTACTGTGCCTTGTGGGAGGTGCAAGAGTTGGGCAAAAAAATCAAG
>646
CGGCATTCCGTCAGGCAAATTTGAGGTGGATAGGATACCTGAAACGTCTACATCCACTCTCACCATTCACAATGTAGAGAAACAGGACATAGCTACCTACTACTGTGCCTTGTGGGAGGTGCAAGAGTTGGGCAAAAAAATCAAG
>647
CGGCATTCCGTCAGGCAAATTTGAGGTGGATAGGATACCTGAAACGTCTACATCCACTCTCACCATTCACAATGTAGAGAAACAGGACATAGCTACCTACTACTGTGCCTTGTGGGAGGTGCAAGAGTTGGGCAAAAAAATCAAG
>648
CGGCATTCCGTCAGGCAAATTTGAGGTGGATAGGATACCTGAAACGTCTACATCCACTCTCACCATTCACAATGTAGAGAAACAGGACATAGCTACCTACTACTGTGCCTTGTGGGAGGTGCAAGAGTTGGGCAAAAAAATCAAG
>649
CGGCATTCCGTCAGGCAAATTTGAGGTGGATAGGATACCTGAAACGTCTACATCCACTCTCACCATTCACAATGTAGAGAAACAGGACATAGCTACCTACTACTGTGCCTTGTGGGAGGTGCAAGAGTTGGGCAAAAAAATCAAG
>650
CGGCATTCCGTCAGGCAAATTTGAGGTGGATAGGATACCTGAAACGTCTACATCCACTCTCACCATTCACAATGTAGAGAAACAGGACATAGCTACCTACTACTGTGCCTTGTGGGAGGTGCAAGAGTTGGGCAAAAAAATCAAG
>651
CGGCATTCCGTCAGGCAAATTTGAGGTGGATAGGATACCTGAAACGTCTACATCCACTCTCACCATTCACAATGTAGAGAAACAGGACATAGCTACCTACTACTGTGCCTTGTGGGAGGTGCAAGAGTTGGGCAAAAAAATCAAG
>652
CGGCATTCCGTCAGGCAAATTTGAGGTGGATAGGATACCTGAAACGTCTACATCCACTCTCACCATTCACAATGTAGAGAAACAGGACATAGCTACCTACTACTGTGCCTTGTGGGAGGTGCAAGAGTTGGGCAAAAAAATCAAG
>653
CGGCATTCCGTCAGGCAAATTTGAGGTGGATAGGATACCTGAAACGTCTACATCCACTCTCACCATTCACAATGTAGAGAAACAGGACATAGCTACCTACTACTGTGCCTTGTGGGAGGTGCAAGAGTTGGGCAAAAAAATCAAG
>654
CGGCATTCCGTCAGGCAAATTTGAGGTGGATAGGATACCTGAAACGTCTACATCCACTCTCACCATTCACAATGTAGAGAAACAGGACATAGCTACCTACTACTGTGCCTTGTGGGAGGTGCAAGAGTTGGGCAAAAAAATCAAG
>655
CGGCATTCCGTCAGGCAAATTTGAGGTGGATAGGATACCTGAAACGTCTACATCCACTCTCACCATTCACAATGTAGAGAAACAGGACATAGCTACCTACTACTGTGCCTTGTGGGAGGTGCAAGAGTTGGGCAAAAAAATCAAG
>656
CGGCATTCCGTCAGGCAAATTTGAGGTGGATAGGATACCTGAAACGTCTACATCCACTCTCACCATTCACAATGTAGAGAAACAGGACATAGCTACCTACTACTGTGCCTTGTGGGAGGTGCAAGAGTTGGGCAAAAAAATCAAG
>657
CGGCATTCCGTCAGGCAAATTTGAGGTGGATAGGATACCTGAAACGTCTACATCCACTCTCACCATTCACAATGTAGAGAAACAGGACATAGCTACCTACTACTGTGCCTTGTGGGAGGTGCAAGAGTTGGGCAAAAAAATCAAG
>658
CGGCATTCCGTCAGGCAAATTTGAGGTGGATAGGATACCTGAAACGTCTACATCCACTCTCACCATTCACAATGTAGAGAAACAGGACATAGCTACCTACTACTGTGCCTTGTGGGAGGTGCAAGAGTTGGGCAAAAAAATCAAG
>659
CGGCATTCCGTCAGGCAAATTTGAGGTGGATAGGATACCTGAAACGTCTACATCCACTCTCACCATTCACAATGTAGAGAAACAGGACATAGCTACCTACTACTGTGCCTTGTGGGAGGTGCAAGAGTTGGGCAAAAAAATCAAG
>660
CGGCATTCCGTCAGGCAAATTTGAGGTGGATAGGATACCTGAAACGTCTACATCCACTCTCACCATTCACAATGTAGAGAAACAGGACATAGCTACCTACTACTGTGCCTTGTGGGAGGTGCAAGAGTTGGGCAAAAAAATCAAG
>661
CGGCATTCCGTCAGGCAAATTTGAGGTGGATAGGATACCTGAAACGTCTACATCCACTCTCACCATTCACAATGTAGAGAAACAGGACATAGCTACCTACTACTGTGCCTTGTGGGAGGTGCAAGAGTTGGGCAAAAAAATCAAG
>662
CGGCATTCCGTCAGGCAAATTTGAGGTGGATAGGATACCTGAAACGTCTACATCCACTCTCACCATTCACAATGTAGAGAAACAGGACATAGCTACCTACTACTGTGCCTTGTGGGAGGTGCAAGAGTTGGGCAAAAAAATCAAG
>663
CGGCATTCCGTCAGGCAAATTTGAGGTGGATAGGATACCTGAAACGTCTACATCCACTCTCACCATTCACAATGTAGAGAAACAGGACATAGCTACCTACTACTGTGCCTTGTGGGAGGTGCAAGAGTTGGGCAAAAAAATCAAG
>664
CGGCATTCCGTCAGGCAAATTTGAGGTGGATAGGATACCTGAAACGTCTACATCCACTCTCACCATTCACAATGTAGAGAAACAGGACATAGCTACCTACTACTGTGCCTTGTGGGAGGTGCAAGAGTTGGGCAAAAAAATCAAG
>665
CGGCATTCCGTCAGGCAAATTTGAGGTGGATAGGATACCTGAAACGTCTACATCCACTCTCACCATTCACAATGTAGAGAAACAGGACATAGCTACCTACTACTGTGCCTTGTGGGAGGTGCAAGAGTTGGGCAAAAAAATCAAG
>666
CGGCATTCCGTCAGGCAAATTTGAGGTGGATAGGATACCTGAAACGTCTACATCCACTCTCACCATTCACAATGTAGAGAAACAGGACATAGCTACCTACTACTGTGCCTTGTGGGAGGTGCAAGAGTTGGGCAAAAAAATCAAG
>667
CGGCATTCCGTCAGGCAAATTTGAGGTGGATAGGATACCTGAAACGTCTACATCCACTCTCACCATTCACAATGTAGAGAAACAGGACATAGCTACCTACTACTGTGCCTTGTGGGAGGTGCAAGAGTTGGGCAAAAAAATCAAG
>668
CGGCATTCCGTCAGGCAAATTTGAGGTGGATAGGATACCTGAAACGTCTACATCCACTCTCACCATTCACAATGTAGAGAAACAGGACATAGCTACCTACTACTGTGCCTTGTGGGAGGTGCAAGAGTTGGGCAAAAAAATCAAG
>669
CGGCATTCCGTCAGGCAAATTTGAGGTGGATAGGATACCTGAAACGTCTACATCCACTCTCACCATTCACAATGTAGAGAAACAGGACATAGCTACCTACTACTGTGCCTTGTGGGAGGTGCAAGAGTTGGGCAAAAAAATCAAG
>670
CGGCATTCCGTCAGGCAAATTTGAGGTGGATAGGATACCTGAAACGTCTACATCCACTCTCACCATTCACAATGTAGAGAAACAGGACATAGCTACCTACTACTGTGCCTTGTGGGAGGTGCAAGAGTTGGGCAAAAAAATCAAG
>671
CGGCATTCCGTCAGGCAAATTTGAGGTGGATAGGATACCTGAAACGTCTACATCCACTCTCACCATTCACAATGTAGAGAAACAGGACATAGCTACCTACTACTGTGCCTTGTGGGAGGTGCAAGAGTTGGGCAAAAAAATCAAG
>672
CGGCATTCCGTCAGGCAAATTTGAGGTGGATAGGATACCTGAAACGTCTACATCCACTCTCACCATTCACAATGTAGAGAAACAGGACATAGCTACCTACTACTGTGCCTTGTGGGAGGTGCAAGAGTTGGGCAAAAAAATCAAG
>673
CGGCATTCCGTCAGGCAAATTTGAGGTGGATAGGATACCTGAAACGTCTACATCCACTCTCACCATTCACAATGTAGAGAAACAGGACATAGCTACCTACTACTGTGCCTTGTGGGAGGTGCAAGAGTTGGGCAAAAAAATCAAG
>674
CGGCATTCCGTCAGGCAAATTTGAGGTGGATAGGATACCTGAAACGTCTACATCCACTCTCACCATTCACAATGTAGAGAAACAGGACATAGCTACCTACTACTGTGCCTTGTGGGAGGTGCAAGAGTTGGGCAAAAAAATCAAG
>675
CGGCATTCCGTCAGGCAAATTTGAGGTGGATAGGATACCTGAAACGTCTACATCCACTCTCACCATTCACAATGTAGAGAAACAGGACATAGCTACCTACTACTGTGCCTTGTGGGAGGTGCAAGAGTTGGGCAAAAAAATCAAG
>676
CGGCATTCCGTCAGGCAAATTTGAGGTGGATAGGATACCTGAAACGTCTACATCCACTCTCACCATTCACAATGTAGAGAAACAGGACATAGCTACCTACTACTGTGCCTTGTGGGAGGTGCAAGAGTTGGGCAAAAAAATCAAG
>677
CGGCATTCCGTCAGGCAAATTTGAGGTGGATAGGATACCTGAAACGTCTACATCCACTCTCACCATTCACAATGTAGAGAAACAGGACATAGCTACCTACTACTGTGCCTTGTGGGAGGTGCAAGAGTTGGGCAAAAAAATCAAG
>678
CGGCATTCCGTCAGGCAAATTTGAGGTGGATAGGATACCTGAAACGTCTACATCCACTCTCACCATTCACAATGTAGAGAAACAGGACATAGCTACCTACTACTGTGCCTTGTGGGAGGTGCAAGAGTTGGGCAAAAAAATCAAG
>679
CGGCATTCCGTCAGGCAAATTTGAGGTGGATAGGATACCTGAAACGTCTACATCCACTCTCACCATTCACAATGTAGAGAAACAGGACATAGCTACCTACTACTGTGCCTTGTGGGAGGTGCAAGAGTTGGGCAAAAAAATCAAG
>680
CGGCATTCCGTCAGGCAAATTTGAGGTGGATAGGATACCTGAAACGTCTACATCCACTCTCACCATTCACAATGTAGAGAAACAGGACATAGCTACCTACTACTGTGCCTTGTGGGAGGTGCAAGAGTTGGGCAAAAAAATCAAG
>681
CGGCATTCCGTCAGGCAAATTTGAGGTGGATAGGATACCTGAAACGTCTACATCCACTCTCACCATTCACAATGTAGAGAAACAGGACATAGCTACCTACTACTGTGCCTTGTGGGAGGTGCAAGAGTTGGGCAAAAAAATCAAG
>682
CGGCATTCCGTCAGGCAAATTTGAGGTGGATAGGATACCTGAAACGTCTACATCCACTCTCACCATTCACAATGTAGAGAAACAGGACATAGCTACCTACTACTGTGCCTTGTGGGAGGTGCAAGAGTTGGGCAAAAAAATCAAG
>683
CGGCATTCCGTCAGGCAAATTTGAGGTGGATAGGATACCTGAAACGTCTACATCCACTCTCACCATTCACAATGTAGAGAAACAGGACATAGCTACCTACTACTGTGCCTTGTGGGAGGTGCAAGAGTTGGGCAAAAAAATCAAG
>684
CGGCATTCCGTCAGGCAAATTTGAGGTGGATAGGATACCTGAAACGTCTACATCCACTCTCACCATTCACAATGTAGAGAAACAGGACATAGCTACCTACTACTGTGCCTTGTGGGAGGTGCAAGAGTTGGGCAAAAAAATCAAG
>685
CGGCATTCCGTCAGGCAAATTTGAGGTGGATAGGATACCTGAAACGTCTACATCCACTCTCACCATTCACAATGTAGAGAAACAGGACATAGCTACCTACTACTGTGCCTTGTGGGAGGTGCAAGAGTTGGGCAAAAAAATCAAG
>686
CGGCATTCCGTCAGGCAAATTTGAGGTGGATAGGATACCTGAAACGTCTACATCCACTCTCACCATTCACAATGTAGAGAAACAGGACATAGCTACCTACTACTGTGCCTTGTGGGAGGTGCAAGAGTTGGGCAAAAAAATCAAG
>687
CGGCATTCCGTCAGGCAAATTTGAGGTGGATAGGATACCTGAAACGTCTACATCCACTCTCACCATTCACAATGTAGAGAAACAGGACATAGCTACCTACTACTGTGCCTTGTGGGAGGTGCAAGAGTTGGGCAAAAAAATCAAG
>688
CGGCATTCCGTCAGGCAAATTTGAGGTGGATAGGATACCTGAAACGTCTACATCCACTCTCACCATTCACAATGTAGAGAAACAGGACATAGCTACCTACTACTGTGCCTTGTGGGAGGTGCAAGAGTTGGGCAAAAAAATCAAG
>689
CGGCATTCCGTCAGGCAAATTTGAGGTGGATAGGATACCTGAAACGTCTACATCCACTCTCACCATTCACAATGTAGAGAAACAGGACATAGCTACCTACTACTGTGCCTTGTGGGAGGTGCAAGAGTTGGGCAAAAAAATCAAG
>690
CGGCATTCCGTCAGGCAAATTTGAGGTGGATAGGATACCTGAAACGTCTACATCCACTCTCACCATTCACAATGTAGAGAAACAGGACATAGCTACCTACTACTGTGCCTTGTGGGAGGTGCAAGAGTTGGGCAAAAAAATCAAG
>691
CGGCATTCCGTCAGGCAAATTTGAGGTGGATAGGATACCTGAAACGTCTACATCCACTCTCACCATTCACAATGTAGAGAAACAGGACATAGCTACCTACTACTGTGCCTTGTGGGAGGTGCAAGAGTTGGGCAAAAAAATCAAG
>692
CGGCATTCCGTCAGGCAAATTTGAGGTGGATAGGATACCTGAAACGTCTACATCCACTCTCACCATTCACAATGTAGAGAAACAGGACATAGCTACCTACTACTGTGCCTTGTGGGAGGTGCAAGAGTTGGGCAAAAAAATCAAG
>693
CGGCATTCCGTCAGGCAAATTTGAGGTGGATAGGATACCTGAAACGTCTACATCCACTCTCACCATTCACAATGTAGAGAAACAGGACATAGCTACCTACTACTGTGCCTTGTGGGAGGTGCAAGAGTTGGGCAAAAAAATCAAG
>694
CGGCATTCCGTCAGGCAAATTTGAGGTGGATAGGATACCTGAAACGTCTACATCCACTCTCACCATTCACAATGTAGAGAAACAGGACATAGCTACCTACTACTGTGCCTTGTGGGAGGTGCAAGAGTTGGGCAAAAAAATCAAG
>695
CGGCATTCCGTCAGGCAAATTTGAGGTGGATAGGATACCTGAAACGTCTACATCCACTCTCACCATTCACAATGTAGAGAAACAGGACATAGCTACCTACTACTGTGCCTTGTGGGAGGTGCAAGAGTTGGGCAAAAAAATCAAG
>696
CGGCATTCCGTCAGGCAAATTTGAGGTGGATAGGATACCTGAAACGTCTACATCCACTCTCACCATTCACAATGTAGAGAAACAGGACATAGCTACCTACTACTGTGCCTTGTGGGAGGTGCAAGAGTTGGGCAAAAAAATCAAG
>697
CGGCATTCCGTCAGGCAAATTTGAGGTGGATAGGATACCTGAAACGTCTACATCCACTCTCACCATTCACAATGTAGAGAAACAGGACATAGCTACCTACTACTGTGCCTTGTGGGAGGTGCAAGAGTTGGGCAAAAAAATCAAG
>698
CGGCATTCCGTCAGGCAAATTTGAGGTGGATAGGATACCTGAAACGTCTACATCCACTCTCACCATTCACAATGTAGAGAAACAGGACATAGCTACCTACTACTGTGCCTTGTGGGAGGTGCAAGAGTTGGGCAAAAAAATCAAG
>699
CGGCATTCCGTCAGGCAAATTTGAGGTGGATAGGATACCTGAAACGTCTACATCCACTCTCACCATTCACAATGTAGAGAAACAGGACATAGCTACCTACTACTGTGCCTTGTGGGAGGTGCAAGAGTTGGGCAAAAAAATCAAG
>700
CGGCATTCCGTCAGGCAAATTTGAGGTGGATAGGATACCTGAAACGTCTACATCCACTCTCACCATTCACAATGTAGAGAAACAGGACATAGCTACCTACTACTGTGCCTTGTGGGAGGTGCAAGAGTTGGGCAAAAAAATCAAG
>701
CGGCATTCCGTCAGGCAAATTTGAGGTGGATAGGATACCTGAAACGTCTACATCCACTCTCACCATTCACAATGTAGAGAAACAGGACATAGCTACCTACTACTGTGCCTTGTGGGAGGTGCAAGAGTTGGGCAAAAAAATCAAG
>702
CGGCATTCCGTCAGGCAAATTTGAGGTGGATAGGATACCTGAAACGTCTACATCCACTCTCACCATTCACAATGTAGAGAAACAGGACATAGCTACCTACTACTGTGCCTTGTGGGAGGTGCAAGAGTTGGGCAAAAAAATCAAG
>703
CGGCATTCCGTCAGGCAAATTTGAGGTGGATAGGATACCTGAAACGTCTACATCCACTCTCACCATTCACAATGTAGAGAAACAGGACATAGCTACCTACTACTGTGCCTTGTGGGAGGTGCAAGAGTTGGGCAAAAAAATCAAG
>704
CGGCATTCCGTCAGGCAAATTTGAGGTGGATAGGATACCTGAAACGTCTACATCCACTCTCACCATTCACAATGTAGAGAAACAGGACATAGCTACCTACTACTGTGCCTTGTGGGAGGTGCAAGAGTTGGGCAAAAAAATCAAG
>705
CGGCATTCCGTCAGGCAAATTTGAGGTGGATAGGATACCTGAAACGTCTACATCCACTCTCACCATTCACAATGTAGAGAAACAGGACATAGCTACCTACTACTGTGCCTTGTGGGAGGTGCAAGAGTTGGGCAAAAAAATCAAG
>706
CGGCATTCCGTCAGGCAAATTTGAGGTGGATAGGATACCTGAAACGTCTACATCCACTCTCACCATTCACAATGTAGAGAAACAGGACATAGCTACCTACTACTGTGCCTTGTGGGAGGTGCAAGAGTTGGGCAAAAAAATCAAG
>707
CGGCATTCCGTCAGGCAAATTTGAGGTGGATAGGATACCTGAAACGTCTACATCCACTCTCACCATTCACAATGTAGAGAAACAGGACATAGCTACCTACTACTGTGCCTTGTGGGAGGTGCAAGAGTTGGGCAAAAAAATCAAG
>708
CGGCATTCCGTCAGGCAAATTTGAGGTGGATAGGATACCTGAAACGTCTACATCCACTCTCACCATTCACAATGTAGAGAAACAGGACATAGCTACCTACTACTGTGCCTTGTGGGAGGTGCAAGAGTTGGGCAAAAAAATCAAG
>709
CGGCATTCCGTCAGGCAAATTTGAGGTGGATAGGATACCTGAAACGTCTACATCCACTCTCACCATTCACAATGTAGAGAAACAGGACATAGCTACCTACTACTGTGCCTTGTGGGAGGTGCAAGAGTTGGGCAAAAAAATCAAG
>710
CGGCATTCCGTCAGGCAAATTTGAGGTGGATAGGATACCTGAAACGTCTACATCCACTCTCACCATTCACAATGTAGAGAAACAGGACATAGCTACCTACTACTGTGCCTTGTGGGAGGTGCAAGAGTTGGGCAAAAAAATCAAG
>711
CGGCATTCCGTCAGGCAAATTTGAGGTGGATAGGATACCTGAAACGTCTACATCCACTCTCACCATTCACAATGTAGAGAAACAGGACATAGCTACCTACTACTGTGCCTTGTGGGAGGTGCAAGAGTTGGGCAAAAAAATCAAG
>712
CGGCATTCCGTCAGGCAAATTTGAGGTGGATAGGATACCTGAAACGTCTACATCCACTCTCACCATTCACAATGTAGAGAAACAGGACATAGCTACCTACTACTGTGCCTTGTGGGAGGTGCAAGAGTTGGGCAAAAAAATCAAG
>713
CGGCATTCCGTCAGGCAAATTTGAGGTGGATAGGATACCTGAAACGTCTACATCCACTCTCACCATTCACAATGTAGAGAAACAGGACATAGCTACCTACTACTGTGCCTTGTGGGAGGTGCAAGAGTTGGGCAAAAAAATCAAG
>714
CGGCATTCCGTCAGGCAAATTTGAGGTGGATAGGATACCTGAAACGTCTACATCCACTCTCACCATTCACAATGTAGAGAAACAGGACATAGCTACCTACTACTGTGCCTTGTGGGAGGTGCAAGAGTTGGGCAAAAAAATCAAG
>715
CGGCATTCCGTCAGGCAAATTTGAGGTGGATAGGATACCTGAAACGTCTACATCCACTCTCACCATTCACAATGTAGAGAAACAGGACATAGCTACCTACTACTGTGCCTTGTGGGAGGTGCAAGAGTTGGGCAAAAAAATCAAG
>716
CGGCATTCCGTCAGGCAAATTTGAGGTGGATAGGATACCTGAAACGTCTACATCCACTCTCACCATTCACAATGTAGAGAAACAGGACATAGCTACCTACTACTGTGCCTTGTGGGAGGTGCAAGAGTTGGGCAAAAAAATCAAG
>717
CGGCATTCCGTCAGGCAAATTTGAGGTGGATAGGATACCTGAAACGTCTACATCCACTCTCACCATTCACAATGTAGAGAAACAGGACATAGCTACCTACTACTGTGCCTTGTGGGAGGTGCAAGAGTTGGGCAAAAAAATCAAG
>718
CGGCATTCCGTCAGGCAAATTTGAGGTGGATAGGATACCTGAAACGTCTACATCCACTCTCACCATTCACAATGTAGAGAAACAGGACATAGCTACCTACTACTGTGCCTTGTGGGAGGTGCAAGAGTTGGGCAAAAAAATCAAG
>719
CGGCATTCCGTCAGGCAAATTTGAGGTGGATAGGATACCTGAAACGTCTACATCCACTCTCACCATTCACAATGTAGAGAAACAGGACATAGCTACCTACTACTGTGCCTTGTGGGAGGTGCAAGAGTTGGGCAAAAAAATCAAG
>720
CGGCATTCCGTCAGGCAAATTTGAGGTGGATAGGATACCTGAAACGTCTACATCCACTCTCACCATTCACAATGTAGAGAAACAGGACATAGCTACCTACTACTGTGCCTTGTGGGAGGTGCAAGAGTTGGGCAAAAAAATCAAG
>721
CGGCATTCCGTCAGGCAAATTTGAGGTGGATAGGATACCTGAAACGTCTACATCCACTCTCACCATTCACAATGTAGAGAAACAGGACATAGCTACCTACTACTGTGCCTTGTGGGAGGTGCAAGAGTTGGGCAAAAAAATCAAG
>722
CGGCATTCCGTCAGGCAAATTTGAGGTGGATAGGATACCTGAAACGTCTACATCCACTCTCACCATTCACAATGTAGAGAAACAGGACATAGCTACCTACTACTGTGCCTTGTGGGAGGTGCAAGAGTTGGGCAAAAAAATCAAG
>723
CGGCATTCCGTCAGGCAAATTTGAGGTGGATAGGATACCTGAAACGTCTACATCCACTCTCACCATTCACAATGTAGAGAAACAGGACATAGCTACCTACTACTGTGCCTTGTGGGAGGTGCAAGAGTTGGGCAAAAAAATCAAG
>724
CGGCATTCCGTCAGGCAAATTTGAGGTGGATAGGATACCTGAAACGTCTACATCCACTCTCACCATTCACAATGTAGAGAAACAGGACATAGCTACCTACTACTGTGCCTTGTGGGAGGTGCAAGAGTTGGGCAAAAAAATCAAG
>725
CGGCATTCCGTCAGGCAAATTTGAGGTGGATAGGATACCTGAAACGTCTACATCCACTCTCACCATTCACAATGTAGAGAAACAGGACATAGCTACCTACTACTGTGCCTTGTGGGAGGTGCAAGAGTTGGGCAAAAAAATCAAG
>726
CGGCATTCCGTCAGGCAAATTTGAGGTGGATAGGATACCTGAAACGTCTACATCCACTCTCACCATTCACAATGTAGAGAAACAGGACATAGCTACCTACTACTGTGCCTTGTGGGAGGTGCAAGAGTTGGGCAAAAAAATCAAG
>727
CGGCATTCCGTCAGGCAAATTTGAGGTGGATAGGATACCTGAAACGTCTACATCCACTCTCACCATTCACAATGTAGAGAAACAGGACATAGCTACCTACTACTGTGCCTTGTGGGAGGTGCAAGAGTTGGGCAAAAAAATCAAG
>728
CGGCATTCCGTCAGGCAAATTTGAGGTGGATAGGATACCTGAAACGTCTACATCCACTCTCACCATTCACAATGTAGAGAAACAGGACATAGCTACCTACTACTGTGCCTTGTGGGAGGTGCAAGAGTTGGGCAAAAAAATCAAG
>729
CGGCATTCCGTCAGGCAAATTTGAGGTGGATAGGATACCTGAAACGTCTACATCCACTCTCACCATTCACAATGTAGAGAAACAGGACATAGCTACCTACTACTGTGCCTTGTGGGAGGTGCAAGAGTTGGGCAAAAAAATCAAG
>730
CGGCATTCCGTCAGGCAAATTTGAGGTGGATAGGATACCTGAAACGTCTACATCCACTCTCACCATTCACAATGTAGAGAAACAGGACATAGCTACCTACTACTGTGCCTTGTGGGAGGTGCAAGAGTTGGGCAAAAAAATCAAG
>731
CGGCATTCCGTCAGGCAAATTTGAGGTGGATAGGATACCTGAAACGTCTACATCCACTCTCACCATTCACAATGTAGAGAAACAGGACATAGCTACCTACTACTGTGCCTTGTGGGAGGTGCAAGAGTTGGGCAAAAAAATCAAG
>732
CGGCATTCCGTCAGGCAAATTTGAGGTGGATAGGATACCTGAAACGTCTACATCCACTCTCACCATTCACAATGTAGAGAAACAGGACATAGCTACCTACTACTGTGCCTTGTGGGAGGTGCAAGAGTTGGGCAAAAAAATCAAG
>733
CGGCATTCCGTCAGGCAAATTTGAGGTGGATAGGATACCTGAAACGTCTACATCCACTCTCACCATTCACAATGTAGAGAAACAGGACATAGCTACCTACTACTGTGCCTTGTGGGAGGTGCAAGAGTTGGGCAAAAAAATCAAG
>734
CGGCATTCCGTCAGGCAAATTTGAGGTGGATAGGATACCTGAAACGTCTACATCCACTCTCACCATTCACAATGTAGAGAAACAGGACATAGCTACCTACTACTGTGCCTTGTGGGAGGTGCAAGAGTTGGGCAAAAAAATCAAG
>735
CGGCATTCCGTCAGGCAAATTTGAGGTGGATAGGATACCTGAAACGTCTACATCCACTCTCACCATTCACAATGTAGAGAAACAGGACATAGCTACCTACTACTGTGCCTTGTGGGAGGTGCAAGAGTTGGGCAAAAAAATCAAG
>736
CGGCATTCCGTCAGGCAAATTTGAGGTGGATAGGATACCTGAAACGTCTACATCCACTCTCACCATTCACAATGTAGAGAAACAGGACATAGCTACCTACTACTGTGCCTTGTGGGAGGTGCAAGAGTTGGGCAAAAAAATCAAG
>737
CGGCATTCCGTCAGGCAAATTTGAGGTGGATAGGATACCTGAAACGTCTACATCCACTCTCACCATTCACAATGTAGAGAAACAGGACATAGCTACCTACTACTGTGCCTTGTGGGAGGTGCAAGAGTTGGGCAAAAAAATCAAG
>738
CGGCATTCCGTCAGGCAAATTTGAGGTGGATAGGATACCTGAAACGTCTACATCCACTCTCACCATTCACAATGTAGAGAAACAGGACATAGCTACCTACTACTGTGCCTTGTGGGAGGTGCAAGAGTTGGGCAAAAAAATCAAG
>739
CGGCATTCCGTCAGGCAAATTTGAGGTGGATAGGATACCTGAAACGTCTACATCCACTCTCACCATTCACAATGTAGAGAAACAGGACATAGCTACCTACTACTGTGCCTTGTGGGAGGTGCAAGAGTTGGGCAAAAAAATCAAG
>740
CGGCATTCCGTCAGGCAAATTTGAGGTGGATAGGATACCTGAAACGTCTACATCCACTCTCACCATTCACAATGTAGAGAAACAGGACATAGCTACCTACTACTGTGCCTTGTGGGAGGTGCAAGAGTTGGGCAAAAAAATCAAG
>741
CGGCATTCCGTCAGGCAAATTTGAGGTGGATAGGATACCTGAAACGTCTACATCCACTCTCACCATTCACAATGTAGAGAAACAGGACATAGCTACCTACTACTGTGCCTTGTGGGAGGTGCAAGAGTTGGGCAAAAAAATCAAG
>742
CGGCATTCCGTCAGGCAAATTTGAGGTGGATAGGATACCTGAAACGTCTACATCCACTCTCACCATTCACAATGTAGAGAAACAGGACATAGCTACCTACTACTGTGCCTTGTGGGAGGTGCAAGAGTTGGGCAAAAAAATCAAG
>743
CGGCATTCCGTCAGGCAAATTTGAGGTGGATAGGATACCTGAAACGTCTACATCCACTCTCACCATTCACAATGTAGAGAAACAGGACATAGCTACCTACTACTGTGCCTTGTGGGAGGTGCAAGAGTTGGGCAAAAAAATCAAG
>744
CGGCATTCCGTCAGGCAAATTTGAGGTGGATAGGATACCTGAAACGTCTACATCCACTCTCACCATTCACAATGTAGAGAAACAGGACATAGCTACCTACTACTGTGCCTTGTGGGAGGTGCAAGAGTTGGGCAAAAAAATCAAG
>745
CGGCATTCCGTCAGGCAAATTTGAGGTGGATAGGATACCTGAAACGTCTACATCCACTCTCACCATTCACAATGTAGAGAAACAGGACATAGCTACCTACTACTGTGCCTTGTGGGAGGTGCAAGAGTTGGGCAAAAAAATCAAG
>746
CGGCATTCCGTCAGGCAAATTTGAGGTGGATAGGATACCTGAAACGTCTACATCCACTCTCACCATTCACAATGTAGAGAAACAGGACATAGCTACCTACTACTGTGCCTTGTGGGAGGTGCAAGAGTTGGGCAAAAAAATCAAG
>747
CGGCATTCCGTCAGGCAAATTTGAGGTGGATAGGATACCTGAAACGTCTACATCCACTCTCACCATTCACAATGTAGAGAAACAGGACATAGCTACCTACTACTGTGCCTTGTGGGAGGTGCAAGAGTTGGGCAAAAAAATCAAG
>748
CGGCATTCCGTCAGGCAAATTTGAGGTGGATAGGATACCTGAAACGTCTACATCCACTCTCACCATTCACAATGTAGAGAAACAGGACATAGCTACCTACTACTGTGCCTTGTGGGAGGTGCAAGAGTTGGGCAAAAAAATCAAG
>749
CGGCATTCCGTCAGGCAAATTTGAGGTGGATAGGATACCTGAAACGTCTACATCCACTCTCACCATTCACAATGTAGAGAAACAGGACATAGCTACCTACTACTGTGCCTTGTGGGAGGTGCAAGAGTTGGGCAAAAAAATCAAG
>750
CGGCATTCCGTCAGGCAAATTTGAGGTGGATAGGATACCTGAAACGTCTACATCCACTCTCACCATTCACAATGTAGAGAAACAGGACATAGCTACCTACTACTGTGCCTTGTGGGAGGTGCAAGAGTTGGGCAAAAAAATCAAG
>751
CGGCATTCCGTCAGGCAAATTTGAGGTGGATAGGATACCTGAAACGTCTACATCCACTCTCACCATTCACAATGTAGAGAAACAGGACATAGCTACCTACTACTGTGCCTTGTGGGAGGTGCAAGAGTTGGGCAAAAAAATCAAG
>752
CGGCATTCCGTCAGGCAAATTTGAGGTGGATAGGATACCTGAAACGTCTACATCCACTCTCACCATTCACAATGTAGAGAAACAGGACATAGCTACCTACTACTGTGCCTTGTGGGAGGTGCAAGAGTTGGGCAAAAAAATCAAG
>753
CGGCATTCCGTCAGGCAAATTTGAGGTGGATAGGATACCTGAAACGTCTACATCCACTCTCACCATTCACAATGTAGAGAAACAGGACATAGCTACCTACTACTGTGCCTTGTGGGAGGTGCAAGAGTTGGGCAAAAAAATCAAG
>754
CGGCATTCCGTCAGGCAAATTTGAGGTGGATAGGATACCTGAAACGTCTACATCCACTCTCACCATTCACAATGTAGAGAAACAGGACATAGCTACCTACTACTGTGCCTTGTGGGAGGTGCAAGAGTTGGGCAAAAAAATCAAG
>755
CGGCATTCCGTCAGGCAAATTTGAGGTGGATAGGATACCTGAAACGTCTACATCCACTCTCACCATTCACAATGTAGAGAAACAGGACATAGCTACCTACTACTGTGCCTTGTGGGAGGTGCAAGAGTTGGGCAAAAAAATCAAG
>756
CGGCATTCCGTCAGGCAAATTTGAGGTGGATAGGATACCTGAAACGTCTACATCCACTCTCACCATTCACAATGTAGAGAAACAGGACATAGCTACCTACTACTGTGCCTTGTGGGAGGTGCAAGAGTTGGGCAAAAAAATCAAG
>757
CGGCATTCCGTCAGGCAAATTTGAGGTGGATAGGATACCTGAAACGTCTACATCCACTCTCACCATTCACAATGTAGAGAAACAGGACATAGCTACCTACTACTGTGCCTTGTGGGAGGTGCAAGAGTTGGGCAAAAAAATCAAG
>758
CGGCATTCCGTCAGGCAAATTTGAGGTGGATAGGATACCTGAAACGTCTACATCCACTCTCACCATTCACAATGTAGAGAAACAGGACATAGCTACCTACTACTGTGCCTTGTGGGAGGTGCAAGAGTTGGGCAAAAAAATCAAG
>759
CGGCATTCCGTCAGGCAAATTTGAGGTGGATAGGATACCTGAAACGTCTACATCCACTCTCACCATTCACAATGTAGAGAAACAGGACATAGCTACCTACTACTGTGCCTTGTGGGAGGTGCAAGAGTTGGGCAAAAAAATCAAG
>760
CGGCATTCCGTCAGGCAAATTTGAGGTGGATAGGATACCTGAAACGTCTACATCCACTCTCACCATTCACAATGTAGAGAAACAGGACATAGCTACCTACTACTGTGCCTTGTGGGAGGTGCAAGAGTTGGGCAAAAAAATCAAG
>761
CGGCATTCCGTCAGGCAAATTTGAGGTGGATAGGATACCTGAAACGTCTACATCCACTCTCACCATTCACAATGTAGAGAAACAGGACATAGCTACCTACTACTGTGCCTTGTGGGAGGTGCAAGAGTTGGGCAAAAAAATCAAG
>762
CGGCATTCCGTCAGGCAAATTTGAGGTGGATAGGATACCTGAAACGTCTACATCCACTCTCACCATTCACAATGTAGAGAAACAGGACATAGCTACCTACTACTGTGCCTTGTGGGAGGTGCAAGAGTTGGGCAAAAAAATCAAG
>763
CGGCATTCCGTCAGGCAAATTTGAGGTGGATAGGATACCTGAAACGTCTACATCCACTCTCACCATTCACAATGTAGAGAAACAGGACATAGCTACCTACTACTGTGCCTTGTGGGAGGTGCAAGAGTTGGGCAAAAAAATCAAG
>764
CGGCATTCCGTCAGGCAAATTTGAGGTGGATAGGATACCTGAAACGTCTACATCCACTCTCACCATTCACAATGTAGAGAAACAGGACATAGCTACCTACTACTGTGCCTTGTGGGAGGTGCAAGAGTTGGGCAAAAAAATCAAG
>765
CGGCATTCCGTCAGGCAAATTTGAGGTGGATAGGATACCTGAAACGTCTACATCCACTCTCACCATTCACAATGTAGAGAAACAGGACATAGCTACCTACTACTGTGCCTTGTGGGAGGTGCAAGAGTTGGGCAAAAAAATCAAG
>766
CGGCATTCCGTCAGGCAAATTTGAGGTGGATAGGATACCTGAAACGTCTACATCCACTCTCACCATTCACAATGTAGAGAAACAGGACATAGCTACCTACTACTGTGCCTTGTGGGAGGTGCAAGAGTTGGGCAAAAAAATCAAG
>767
CGGCATTCCGTCAGGCAAATTTGAGGTGGATAGGATACCTGAAACGTCTACATCCACTCTCACCATTCACAATGTAGAGAAACAGGACATAGCTACCTACTACTGTGCCTTGTGGGAGGTGCAAGAGTTGGGCAAAAAAATCAAG
>768
CGGCATTCCGTCAGGCAAATTTGAGGTGGATAGGATACCTGAAACGTCTACATCCACTCTCACCATTCACAATGTAGAGAAACAGGACATAGCTACCTACTACTGTGCCTTGTGGGAGGTGCAAGAGTTGGGCAAAAAAATCAAG
>769
CGGCATTCCGTCAGGCAAATTTGAGGTGGATAGGATACCTGAAACGTCTACATCCACTCTCACCATTCACAATGTAGAGAAACAGGACATAGCTACCTACTACTGTGCCTTGTGGGAGGTGCAAGAGTTGGGCAAAAAAATCAAG
>770
CGGCATTCCGTCAGGCAAATTTGAGGTGGATAGGATACCTGAAACGTCTACATCCACTCTCACCATTCACAATGTAGAGAAACAGGACATAGCTACCTACTACTGTGCCTTGTGGGAGGTGCAAGAGTTGGGCAAAAAAATCAAG
>771
CGGCATTCCGTCAGGCAAATTTGAGGTGGATAGGATACCTGAAACGTCTACATCCACTCTCACCATTCACAATGTAGAGAAACAGGACATAGCTACCTACTACTGTGCCTTGTGGGAGGTGCAAGAGTTGGGCAAAAAAATCAAG
>772
CGGCATTCCGTCAGGCAAATTTGAGGTGGATAGGATACCTGAAACGTCTACATCCACTCTCACCATTCACAATGTAGAGAAACAGGACATAGCTACCTACTACTGTGCCTTGTGGGAGGTGCAAGAGTTGGGCAAAAAAATCAAG
>773
CGGCATTCCGTCAGGCAAATTTGAGGTGGATAGGATACCTGAAACGTCTACATCCACTCTCACCATTCACAATGTAGAGAAACAGGACATAGCTACCTACTACTGTGCCTTGTGGGAGGTGCAAGAGTTGGGCAAAAAAATCAAG
>774
CGGCATTCCGTCAGGCAAATTTGAGGTGGATAGGATACCTGAAACGTCTACATCCACTCTCACCATTCACAATGTAGAGAAACAGGACATAGCTACCTACTACTGTGCCTTGTGGGAGGTGCAAGAGTTGGGCAAAAAAATCAAG
>775
CGGCATTCCGTCAGGCAAATTTGAGGTGGATAGGATACCTGAAACGTCTACATCCACTCTCACCATTCACAATGTAGAGAAACAGGACATAGCTACCTACTACTGTGCCTTGTGGGAGGTGCAAGAGTTGGGCAAAAAAATCAAG
>776
CGGCATTCCGTCAGGCAAATTTGAGGTGGATAGGATACCTGAAACGTCTACATCCACTCTCACCATTCACAATGTAGAGAAACAGGACATAGCTACCTACTACTGTGCCTTGTGGGAGGTGCAAGAGTTGGGCAAAAAAATCAAG
>777
CGGCATTCCGTCAGGCAAATTTGAGGTGGATAGGATACCTGAAACGTCTACATCCACTCTCACCATTCACAATGTAGAGAAACAGGACATAGCTACCTACTACTGTGCCTTGTGGGAGGTGCAAGAGTTGGGCAAAAAAATCAAG
>778
CGGCATTCCGTCAGGCAAATTTGAGGTGGATAGGATACCTGAAACGTCTACATCCACTCTCACCATTCACAATGTAGAGAAACAGGACATAGCTACCTACTACTGTGCCTTGTGGGAGGTGCAAGAGTTGGGCAAAAAAATCAAG
>779
CGGCATTCCGTCAGGCAAATTTGAGGTGGATAGGATACCTGAAACGTCTACATCCACTCTCACCATTCACAATGTAGAGAAACAGGACATAGCTACCTACTACTGTGCCTTGTGGGAGGTGCAAGAGTTGGGCAAAAAAATCAAG
>780
CGGCATTCCGTCAGGCAAATTTGAGGTGGATAGGATACCTGAAACGTCTACATCCACTCTCACCATTCACAATGTAGAGAAACAGGACATAGCTACCTACTACTGTGCCTTGTGGGAGGTGCAAGAGTTGGGCAAAAAAATCAAG
>781
CGGCATTCCGTCAGGCAAATTTGAGGTGGATAGGATACCTGAAACGTCTACATCCACTCTCACCATTCACAATGTAGAGAAACAGGACATAGCTACCTACTACTGTGCCTTGTGGGAGGTGCAAGAGTTGGGCAAAAAAATCAAG
>782
CGGCATTCCGTCAGGCAAATTTGAGGTGGATAGGATACCTGAAACGTCTACATCCACTCTCACCATTCACAATGTAGAGAAACAGGACATAGCTACCTACTACTGTGCCTTGTGGGAGGTGCAAGAGTTGGGCAAAAAAATCAAG
>783
CGGCATTCCGTCAGGCAAATTTGAGGTGGATAGGATACCTGAAACGTCTACATCCACTCTCACCATTCACAATGTAGAGAAACAGGACATAGCTACCTACTACTGTGCCTTGTGGGAGGTGCAAGAGTTGGGCAAAAAAATCAAG
>784
CGGCATTCCGTCAGGCAAATTTGAGGTGGATAGGATACCTGAAACGTCTACATCCACTCTCACCATTCACAATGTAGAGAAACAGGACATAGCTACCTACTACTGTGCCTTGTGGGAGGTGCAAGAGTTGGGCAAAAAAATCAAG
>785
CGGCATTCCGTCAGGCAAATTTGAGGTGGATAGGATACCTGAAACGTCTACATCCACTCTCACCATTCACAATGTAGAGAAACAGGACATAGCTACCTACTACTGTGCCTTGTGGGAGGTGCAAGAGTTGGGCAAAAAAATCAAG
>786
CGGCATTCCGTCAGGCAAATTTGAGGTGGATAGGATACCTGAAACGTCTACATCCACTCTCACCATTCACAATGTAGAGAAACAGGACATAGCTACCTACTACTGTGCCTTGTGGGAGGTGCAAGAGTTGGGCAAAAAAATCAAG
>787
CGGCATTCCGTCAGGCAAATTTGAGGTGGATAGGATACCTGAAACGTCTACATCCACTCTCACCATTCACAATGTAGAGAAACAGGACATAGCTACCTACTACTGTGCCTTGTGGGAGGTGCAAGAGTTGGGCAAAAAAATCAAG
>788
CGGCATTCCGTCAGGCAAATTTGAGGTGGATAGGATACCTGAAACGTCTACATCCACTCTCACCATTCACAATGTAGAGAAACAGGACATAGCTACCTACTACTGTGCCTTGTGGGAGGTGCAAGAGTTGGGCAAAAAAATCAAG
>789
CGGCATTCCGTCAGGCAAATTTGAGGTGGATAGGATACCTGAAACGTCTACATCCACTCTCACCATTCACAATGTAGAGAAACAGGACATAGCTACCTACTACTGTGCCTTGTGGGAGGTGCAAGAGTTGGGCAAAAAAATCAAG
>790
CGGCATTCCGTCAGGCAAATTTGAGGTGGATAGGATACCTGAAACGTCTACATCCACTCTCACCATTCACAATGTAGAGAAACAGGACATAGCTACCTACTACTGTGCCTTGTGGGAGGTGCAAGAGTTGGGCAAAAAAATCAAG
>791
CGGCATTCCGTCAGGCAAATTTGAGGTGGATAGGATACCTGAAACGTCTACATCCACTCTCACCATTCACAATGTAGAGAAACAGGACATAGCTACCTACTACTGTGCCTTGTGGGAGGTGCAAGAGTTGGGCAAAAAAATCAAG
>792
CGGCATTCCGTCAGGCAAATTTGAGGTGGATAGGATACCTGAAACGTCTACATCCACTCTCACCATTCACAATGTAGAGAAACAGGACATAGCTACCTACTACTGTGCCTTGTGGGAGGTGCAAGAGTTGGGCAAAAAAATCAAG
>793
CGGCATTCCGTCAGGCAAATTTGAGGTGGATAGGATACCTGAAACGTCTACATCCACTCTCACCATTCACAATGTAGAGAAACAGGACATAGCTACCTACTACTGTGCCTTGTGGGAGGTGCAAGAGTTGGGCAAAAAAATCAAG
>794
CGGCATTCCGTCAGGCAAATTTGAGGTGGATAGGATACCTGAAACGTCTACATCCACTCTCACCATTCACAATGTAGAGAAACAGGACATAGCTACCTACTACTGTGCCTTGTGGGAGGTGCAAGAGTTGGGCAAAAAAATCAAG
>795
CGGCATTCCGTCAGGCAAATTTGAGGTGGATAGGATACCTGAAACGTCTACATCCACTCTCACCATTCACAATGTAGAGAAACAGGACATAGCTACCTACTACTGTGCCTTGTGGGAGGTGCAAGAGTTGGGCAAAAAAATCAAG
>796
CGGCATTCCGTCAGGCAAATTTGAGGTGGATAGGATACCTGAAACGTCTACATCCACTCTCACCATTCACAATGTAGAGAAACAGGACATAGCTACCTACTACTGTGCCTTGTGGGAGGTGCAAGAGTTGGGCAAAAAAATCAAG
>797
CGGCATTCCGTCAGGCAAATTTGAGGTGGATAGGATACCTGAAACGTCTACATCCACTCTCACCATTCACAATGTAGAGAAACAGGACATAGCTACCTACTACTGTGCCTTGTGGGAGGTGCAAGAGTTGGGCAAAAAAATCAAG
>798
CGGCATTCCGTCAGGCAAATTTGAGGTGGATAGGATACCTGAAACGTCTACATCCACTCTCACCATTCACAATGTAGAGAAACAGGACATAGCTACCTACTACTGTGCCTTGTGGGAGGTGCAAGAGTTGGGCAAAAAAATCAAG
>799
CGGCATTCCGTCAGGCAAATTTGAGGTGGATAGGATACCTGAAACGTCTACATCCACTCTCACCATTCACAATGTAGAGAAACAGGACATAGCTACCTACTACTGTGCCTTGTGGGAGGTGCAAGAGTTGGGCAAAAAAATCAAG
>800
CGGCATTCCGTCAGGCAAATTTGAGGTGGATAGGATACCTGAAACGTCTACATCCACTCTCACCATTCACAATGTAGAGAAACAGGACATAGCTACCTACTACTGTGCCTTGTGGGAGGTGCAAGAGTTGGGCAAAAAAATCAAG
>801
CGGCATTCCGTCAGGCAAATTTGAGGTGGATAGGATACCTGAAACGTCTACATCCACTCTCACCATTCACAATGTAGAGAAACAGGACATAGCTACCTACTACTGTGCCTTGTGGGAGGTGCAAGAGTTGGGCAAAAAAATCAAG
>802
CGGCATTCCGTCAGGCAAATTTGAGGTGGATAGGATACCTGAAACGTCTACATCCACTCTCACCATTCACAATGTAGAGAAACAGGACATAGCTACCTACTACTGTGCCTTGTGGGAGGTGCAAGAGTTGGGCAAAAAAATCAAG
>803
CGGCATTCCGTCAGGCAAATTTGAGGTGGATAGGATACCTGAAACGTCTACATCCACTCTCACCATTCACAATGTAGAGAAACAGGACATAGCTACCTACTACTGTGCCTTGTGGGAGGTGCAAGAGTTGGGCAAAAAAATCAAG
>804
CGGCATTCCGTCAGGCAAATTTGAGGTGGATAGGATACCTGAAACGTCTACATCCACTCTCACCATTCACAATGTAGAGAAACAGGACATAGCTACCTACTACTGTGCCTTGTGGGAGGTGCAAGAGTTGGGCAAAAAAATCAAG
>805
CGGCATTCCGTCAGGCAAATTTGAGGTGGATAGGATACCTGAAACGTCTACATCCACTCTCACCATTCACAATGTAGAGAAACAGGACATAGCTACCTACTACTGTGCCTTGTGGGAGGTGCAAGAGTTGGGCAAAAAAATCAAG
>806
CGGCATTCCGTCAGGCAAATTTGAGGTGGATAGGATACCTGAAACGTCTACATCCACTCTCACCATTCACAATGTAGAGAAACAGGACATAGCTACCTACTACTGTGCCTTGTGGGAGGTGCAAGAGTTGGGCAAAAAAATCAAG
>807
CGGCATTCCGTCAGGCAAATTTGAGGTGGATAGGATACCTGAAACGTCTACATCCACTCTCACCATTCACAATGTAGAGAAACAGGACATAGCTACCTACTACTGTGCCTTGTGGGAGGTGCAAGAGTTGGGCAAAAAAATCAAG
>808
CGGCATTCCGTCAGGCAAATTTGAGGTGGATAGGATACCTGAAACGTCTACATCCACTCTCACCATTCACAATGTAGAGAAACAGGACATAGCTACCTACTACTGTGCCTTGTGGGAGGTGCAAGAGTTGGGCAAAAAAATCAAG
>809
CGGCATTCCGTCAGGCAAATTTGAGGTGGATAGGATACCTGAAACGTCTACATCCACTCTCACCATTCACAATGTAGAGAAACAGGACATAGCTACCTACTACTGTGCCTTGTGGGAGGTGCAAGAGTTGGGCAAAAAAATCAAG
>810
CGGCATTCCGTCAGGCAAATTTGAGGTGGATAGGATACCTGAAACGTCTACATCCACTCTCACCATTCACAATGTAGAGAAACAGGACATAGCTACCTACTACTGTGCCTTGTGGGAGGTGCAAGAGTTGGGCAAAAAAATCAAG
>811
CGGCATTCCGTCAGGCAAATTTGAGGTGGATAGGATACCTGAAACGTCTACATCCACTCTCACCATTCACAATGTAGAGAAACAGGACATAGCTACCTACTACTGTGCCTTGTGGGAGGTGCAAGAGTTGGGCAAAAAAATCAAG
>812
CGGCATTCCGTCAGGCAAATTTGAGGTGGATAGGATACCTGAAACGTCTACATCCACTCTCACCATTCACAATGTAGAGAAACAGGACATAGCTACCTACTACTGTGCCTTGTGGGAGGTGCAAGAGTTGGGCAAAAAAATCAAG
>813
CGGCATTCCGTCAGGCAAATTTGAGGTGGATAGGATACCTGAAACGTCTACATCCACTCTCACCATTCACAATGTAGAGAAACAGGACATAGCTACCTACTACTGTGCCTTGTGGGAGGTGCAAGAGTTGGGCAAAAAAATCAAG
>814
CGGCATTCCGTCAGGCAAATTTGAGGTGGATAGGATACCTGAAACGTCTACATCCACTCTCACCATTCACAATGTAGAGAAACAGGACATAGCTACCTACTACTGTGCCTTGTGGGAGGTGCAAGAGTTGGGCAAAAAAATCAAG
>815
CGGCATTCCGTCAGGCAAATTTGAGGTGGATAGGATACCTGAAACGTCTACATCCACTCTCACCATTCACAATGTAGAGAAACAGGACATAGCTACCTACTACTGTGCCTTGTGGGAGGTGCAAGAGTTGGGCAAAAAAATCAAG
>816
CGGCATTCCGTCAGGCAAATTTGAGGTGGATAGGATACCTGAAACGTCTACATCCACTCTCACCATTCACAATGTAGAGAAACAGGACATAGCTACCTACTACTGTGCCTTGTGGGAGGTGCAAGAGTTGGGCAAAAAAATCAAG
>817
CGGCATTCCGTCAGGCAAATTTGAGGTGGATAGGATACCTGAAACGTCTACATCCACTCTCACCATTCACAATGTAGAGAAACAGGACATAGCTACCTACTACTGTGCCTTGTGGGAGGTGCAAGAGTTGGGCAAAAAAATCAAG
>818
CGGCATTCCGTCAGGCAAATTTGAGGTGGATAGGATACCTGAAACGTCTACATCCACTCTCACCATTCACAATGTAGAGAAACAGGACATAGCTACCTACTACTGTGCCTTGTGGGAGGTGCAAGAGTTGGGCAAAAAAATCAAG
>819
CGGCATTCCGTCAGGCAAATTTGAGGTGGATAGGATACCTGAAACGTCTACATCCACTCTCACCATTCACAATGTAGAGAAACAGGACATAGCTACCTACTACTGTGCCTTGTGGGAGGTGCAAGAGTTGGGCAAAAAAATCAAG
>820
CGGCATTCCGTCAGGCAAATTTGAGGTGGATAGGATACCTGAAACGTCTACATCCACTCTCACCATTCACAATGTAGAGAAACAGGACATAGCTACCTACTACTGTGCCTTGTGGGAGGTGCAAGAGTTGGGCAAAAAAATCAAG
>821
CGGCATTCCGTCAGGCAAATTTGAGGTGGATAGGATACCTGAAACGTCTACATCCACTCTCACCATTCACAATGTAGAGAAACAGGACATAGCTACCTACTACTGTGCCTTGTGGGAGGTGCAAGAGTTGGGCAAAAAAATCAAG
>822
CGGCATTCCGTCAGGCAAATTTGAGGTGGATAGGATACCTGAAACGTCTACATCCACTCTCACCATTCACAATGTAGAGAAACAGGACATAGCTACCTACTACTGTGCCTTGTGGGAGGTGCAAGAGTTGGGCAAAAAAATCAAG
>823
CGGCATTCCGTCAGGCAAATTTGAGGTGGATAGGATACCTGAAACGTCTACATCCACTCTCACCATTCACAATGTAGAGAAACAGGACATAGCTACCTACTACTGTGCCTTGTGGGAGGTGCAAGAGTTGGGCAAAAAAATCAAG
>824
CGGCATTCCGTCAGGCAAATTTGAGGTGGATAGGATACCTGAAACGTCTACATCCACTCTCACCATTCACAATGTAGAGAAACAGGACATAGCTACCTACTACTGTGCCTTGTGGGAGGTGCAAGAGTTGGGCAAAAAAATCAAG
>825
CGGCATTCCGTCAGGCAAATTTGAGGTGGATAGGATACCTGAAACGTCTACATCCACTCTCACCATTCACAATGTAGAGAAACAGGACATAGCTACCTACTACTGTGCCTTGTGGGAGGTGCAAGAGTTGGGCAAAAAAATCAAG
>826
CGGCATTCCGTCAGGCAAATTTGAGGTGGATAGGATACCTGAAACGTCTACATCCACTCTCACCATTCACAATGTAGAGAAACAGGACATAGCTACCTACTACTGTGCCTTGTGGGAGGTGCAAGAGTTGGGCAAAAAAATCAAG
>827
CGGCATTCCGTCAGGCAAATTTGAGGTGGATAGGATACCTGAAACGTCTACATCCACTCTCACCATTCACAATGTAGAGAAACAGGACATAGCTACCTACTACTGTGCCTTGTGGGAGGTGCAAGAGTTGGGCAAAAAAATCAAG
>828
CGGCATTCCGTCAGGCAAATTTGAGGTGGATAGGATACCTGAAACGTCTACATCCACTCTCACCATTCACAATGTAGAGAAACAGGACATAGCTACCTACTACTGTGCCTTGTGGGAGGTGCAAGAGTTGGGCAAAAAAATCAAG
>829
CGGCATTCCGTCAGGCAAATTTGAGGTGGATAGGATACCTGAAACGTCTACATCCACTCTCACCATTCACAATGTAGAGAAACAGGACATAGCTACCTACTACTGTGCCTTGTGGGAGGTGCAAGAGTTGGGCAAAAAAATCAAG
>830
CGGCATTCCGTCAGGCAAATTTGAGGTGGATAGGATACCTGAAACGTCTACATCCACTCTCACCATTCACAATGTAGAGAAACAGGACATAGCTACCTACTACTGTGCCTTGTGGGAGGTGCAAGAGTTGGGCAAAAAAATCAAG
>831
CGGCATTCCGTCAGGCAAATTTGAGGTGGATAGGATACCTGAAACGTCTACATCCACTCTCACCATTCACAATGTAGAGAAACAGGACATAGCTACCTACTACTGTGCCTTGTGGGAGGTGCAAGAGTTGGGCAAAAAAATCAAG
>832
CGGCATTCCGTCAGGCAAATTTGAGGTGGATAGGATACCTGAAACGTCTACATCCACTCTCACCATTCACAATGTAGAGAAACAGGACATAGCTACCTACTACTGTGCCTTGTGGGAGGTGCAAGAGTTGGGCAAAAAAATCAAG
>833
CGGCATTCCGTCAGGCAAATTTGAGGTGGATAGGATACCTGAAACGTCTACATCCACTCTCACCATTCACAATGTAGAGAAACAGGACATAGCTACCTACTACTGTGCCTTGTGGGAGGTGCAAGAGTTGGGCAAAAAAATCAAG
>834
CGGCATTCCGTCAGGCAAATTTGAGGTGGATAGGATACCTGAAACGTCTACATCCACTCTCACCATTCACAATGTAGAGAAACAGGACATAGCTACCTACTACTGTGCCTTGTGGGAGGTGCAAGAGTTGGGCAAAAAAATCAAG
>835
CGGCATTCCGTCAGGCAAATTTGAGGTGGATAGGATACCTGAAACGTCTACATCCACTCTCACCATTCACAATGTAGAGAAACAGGACATAGCTACCTACTACTGTGCCTTGTGGGAGGTGCAAGAGTTGGGCAAAAAAATCAAG
>836
CGGCATTCCGTCAGGCAAATTTGAGGTGGATAGGATACCTGAAACGTCTACATCCACTCTCACCATTCACAATGTAGAGAAACAGGACATAGCTACCTACTACTGTGCCTTGTGGGAGGTGCAAGAGTTGGGCAAAAAAATCAAG
>837
CGGCATTCCGTCAGGCAAATTTGAGGTGGATAGGATACCTGAAACGTCTACATCCACTCTCACCATTCACAATGTAGAGAAACAGGACATAGCTACCTACTACTGTGCCTTGTGGGAGGTGCAAGAGTTGGGCAAAAAAATCAAG
>838
CGGCATTCCGTCAGGCAAATTTGAGGTGGATAGGATACCTGAAACGTCTACATCCACTCTCACCATTCACAATGTAGAGAAACAGGACATAGCTACCTACTACTGTGCCTTGTGGGAGGTGCAAGAGTTGGGCAAAAAAATCAAG
>839
CGGCATTCCGTCAGGCAAATTTGAGGTGGATAGGATACCTGAAACGTCTACATCCACTCTCACCATTCACAATGTAGAGAAACAGGACATAGCTACCTACTACTGTGCCTTGTGGGAGGTGCAAGAGTTGGGCAAAAAAATCAAG
>840
CGGCATTCCGTCAGGCAAATTTGAGGTGGATAGGATACCTGAAACGTCTACATCCACTCTCACCATTCACAATGTAGAGAAACAGGACATAGCTACCTACTACTGTGCCTTGTGGGAGGTGCAAGAGTTGGGCAAAAAAATCAAG
>841
CGGCATTCCGTCAGGCAAATTTGAGGTGGATAGGATACCTGAAACGTCTACATCCACTCTCACCATTCACAATGTAGAGAAACAGGACATAGCTACCTACTACTGTGCCTTGTGGGAGGTGCAAGAGTTGGGCAAAAAAATCAAG
>842
CGGCATTCCGTCAGGCAAATTTGAGGTGGATAGGATACCTGAAACGTCTACATCCACTCTCACCATTCACAATGTAGAGAAACAGGACATAGCTACCTACTACTGTGCCTTGTGGGAGGTGCAAGAGTTGGGCAAAAAAATCAAG
>843
CGGCATTCCGTCAGGCAAATTTGAGGTGGATAGGATACCTGAAACGTCTACATCCACTCTCACCATTCACAATGTAGAGAAACAGGACATAGCTACCTACTACTGTGCCTTGTGGGAGGTGCAAGAGTTGGGCAAAAAAATCAAG
>844
CGGCATTCCGTCAGGCAAATTTGAGGTGGATAGGATACCTGAAACGTCTACATCCACTCTCACCATTCACAATGTAGAGAAACAGGACATAGCTACCTACTACTGTGCCTTGTGGGAGGTGCAAGAGTTGGGCAAAAAAATCAAG
>845
CGGCATTCCGTCAGGCAAATTTGAGGTGGATAGGATACCTGAAACGTCTACATCCACTCTCACCATTCACAATGTAGAGAAACAGGACATAGCTACCTACTACTGTGCCTTGTGGGAGGTGCAAGAGTTGGGCAAAAAAATCAAG
>846
CGGCATTCCGTCAGGCAAATTTGAGGTGGATAGGATACCTGAAACGTCTACATCCACTCTCACCATTCACAATGTAGAGAAACAGGACATAGCTACCTACTACTGTGCCTTGTGGGAGGTGCAAGAGTTGGGCAAAAAAATCAAG
>847
CGGCATTCCGTCAGGCAAATTTGAGGTGGATAGGATACCTGAAACGTCTACATCCACTCTCACCATTCACAATGTAGAGAAACAGGACATAGCTACCTACTACTGTGCCTTGTGGGAGGTGCAAGAGTTGGGCAAAAAAATCAAG
>848
CGGCATTCCGTCAGGCAAATTTGAGGTGGATAGGATACCTGAAACGTCTACATCCACTCTCACCATTCACAATGTAGAGAAACAGGACATAGCTACCTACTACTGTGCCTTGTGGGAGGTGCAAGAGTTGGGCAAAAAAATCAAG
>849
CGGCATTCCGTCAGGCAAATTTGAGGTGGATAGGATACCTGAAACGTCTACATCCACTCTCACCATTCACAATGTAGAGAAACAGGACATAGCTACCTACTACTGTGCCTTGTGGGAGGTGCAAGAGTTGGGCAAAAAAATCAAG
>850
CGGCATTCCGTCAGGCAAATTTGAGGTGGATAGGATACCTGAAACGTCTACATCCACTCTCACCATTCACAATGTAGAGAAACAGGACATAGCTACCTACTACTGTGCCTTGTGGGAGGTGCAAGAGTTGGGCAAAAAAATCAAG
>851
CGGCATTCCGTCAGGCAAATTTGAGGTGGATAGGATACCTGAAACGTCTACATCCACTCTCACCATTCACAATGTAGAGAAACAGGACATAGCTACCTACTACTGTGCCTTGTGGGAGGTGCAAGAGTTGGGCAAAAAAATCAAG
>852
CGGCATTCCGTCAGGCAAATTTGAGGTGGATAGGATACCTGAAACGTCTACATCCACTCTCACCATTCACAATGTAGAGAAACAGGACATAGCTACCTACTACTGTGCCTTGTGGGAGGTGCAAGAGTTGGGCAAAAAAATCAAG
>853
CGGCATTCCGTCAGGCAAATTTGAGGTGGATAGGATACCTGAAACGTCTACATCCACTCTCACCATTCACAATGTAGAGAAACAGGACATAGCTACCTACTACTGTGCCTTGTGGGAGGTGCAAGAGTTGGGCAAAAAAATCAAG
>854
CGGCATTCCGTCAGGCAAATTTGAGGTGGATAGGATACCTGAAACGTCTACATCCACTCTCACCATTCACAATGTAGAGAAACAGGACATAGCTACCTACTACTGTGCCTTGTGGGAGGTGCAAGAGTTGGGCAAAAAAATCAAG
>855
CGGCATTCCGTCAGGCAAATTTGAGGTGGATAGGATACCTGAAACGTCTACATCCACTCTCACCATTCACAATGTAGAGAAACAGGACATAGCTACCTACTACTGTGCCTTGTGGGAGGTGCAAGAGTTGGGCAAAAAAATCAAG
>856
CGGCATTCCGTCAGGCAAATTTGAGGTGGATAGGATACCTGAAACGTCTACATCCACTCTCACCATTCACAATGTAGAGAAACAGGACATAGCTACCTACTACTGTGCCTTGTGGGAGGTGCAAGAGTTGGGCAAAAAAATCAAG
>857
CGGCATTCCGTCAGGCAAATTTGAGGTGGATAGGATACCTGAAACGTCTACATCCACTCTCACCATTCACAATGTAGAGAAACAGGACATAGCTACCTACTACTGTGCCTTGTGGGAGGTGCAAGAGTTGGGCAAAAAAATCAAG
>858
CGGCATTCCGTCAGGCAAATTTGAGGTGGATAGGATACCTGAAACGTCTACATCCACTCTCACCATTCACAATGTAGAGAAACAGGACATAGCTACCTACTACTGTGCCTTGTGGGAGGTGCAAGAGTTGGGCAAAAAAATCAAG
>859
CGGCATTCCGTCAGGCAAATTTGAGGTGGATAGGATACCTGAAACGTCTACATCCACTCTCACCATTCACAATGTAGAGAAACAGGACATAGCTACCTACTACTGTGCCTTGTGGGAGGTGCAAGAGTTGGGCAAAAAAATCAAG
>860
CGGCATTCCGTCAGGCAAATTTGAGGTGGATAGGATACCTGAAACGTCTACATCCACTCTCACCATTCACAATGTAGAGAAACAGGACATAGCTACCTACTACTGTGCCTTGTGGGAGGTGCAAGAGTTGGGCAAAAAAATCAAG
>861
CGGCATTCCGTCAGGCAAATTTGAGGTGGATAGGATACCTGAAACGTCTACATCCACTCTCACCATTCACAATGTAGAGAAACAGGACATAGCTACCTACTACTGTGCCTTGTGGGAGGTGCAAGAGTTGGGCAAAAAAATCAAG
>862
CGGCATTCCGTCAGGCAAATTTGAGGTGGATAGGATACCTGAAACGTCTACATCCACTCTCACCATTCACAATGTAGAGAAACAGGACATAGCTACCTACTACTGTGCCTTGTGGGAGGTGCAAGAGTTGGGCAAAAAAATCAAG
>863
CGGCATTCCGTCAGGCAAATTTGAGGTGGATAGGATACCTGAAACGTCTACATCCACTCTCACCATTCACAATGTAGAGAAACAGGACATAGCTACCTACTACTGTGCCTTGTGGGAGGTGCAAGAGTTGGGCAAAAAAATCAAG
>864
CGGCATTCCGTCAGGCAAATTTGAGGTGGATAGGATACCTGAAACGTCTACATCCACTCTCACCATTCACAATGTAGAGAAACAGGACATAGCTACCTACTACTGTGCCTTGTGGGAGGTGCAAGAGTTGGGCAAAAAAATCAAG
>865
CGGCATTCCGTCAGGCAAATTTGAGGTGGATAGGATACCTGAAACGTCTACATCCACTCTCACCATTCACAATGTAGAGAAACAGGACATAGCTACCTACTACTGTGCCTTGTGGGAGGTGCAAGAGTTGGGCAAAAAAATCAAG
>866
CGGCATTCCGTCAGGCAAATTTGAGGTGGATAGGATACCTGAAACGTCTACATCCACTCTCACCATTCACAATGTAGAGAAACAGGACATAGCTACCTACTACTGTGCCTTGTGGGAGGTGCAAGAGTTGGGCAAAAAAATCAAG
>867
CGGCATTCCGTCAGGCAAATTTGAGGTGGATAGGATACCTGAAACGTCTACATCCACTCTCACCATTCACAATGTAGAGAAACAGGACATAGCTACCTACTACTGTGCCTTGTGGGAGGTGCAAGAGTTGGGCAAAAAAATCAAG
>868
CGGCATTCCGTCAGGCAAATTTGAGGTGGATAGGATACCTGAAACGTCTACATCCACTCTCACCATTCACAATGTAGAGAAACAGGACATAGCTACCTACTACTGTGCCTTGTGGGAGGTGCAAGAGTTGGGCAAAAAAATCAAG
>869
CGGCATTCCGTCAGGCAAATTTGAGGTGGATAGGATACCTGAAACGTCTACATCCACTCTCACCATTCACAATGTAGAGAAACAGGACATAGCTACCTACTACTGTGCCTTGTGGGAGGTGCAAGAGTTGGGCAAAAAAATCAAG
>870
CGGCATTCCGTCAGGCAAATTTGAGGTGGATAGGATACCTGAAACGTCTACATCCACTCTCACCATTCACAATGTAGAGAAACAGGACATAGCTACCTACTACTGTGCCTTGTGGGAGGTGCAAGAGTTGGGCAAAAAAATCAAG
>871
CGGCATTCCGTCAGGCAAATTTGAGGTGGATAGGATACCTGAAACGTCTACATCCACTCTCACCATTCACAATGTAGAGAAACAGGACATAGCTACCTACTACTGTGCCTTGTGGGAGGTGCAAGAGTTGGGCAAAAAAATCAAG
>872
CGGCATTCCGTCAGGCAAATTTGAGGTGGATAGGATACCTGAAACGTCTACATCCACTCTCACCATTCACAATGTAGAGAAACAGGACATAGCTACCTACTACTGTGCCTTGTGGGAGGTGCAAGAGTTGGGCAAAAAAATCAAG
>873
CGGCATTCCGTCAGGCAAATTTGAGGTGGATAGGATACCTGAAACGTCTACATCCACTCTCACCATTCACAATGTAGAGAAACAGGACATAGCTACCTACTACTGTGCCTTGTGGGAGGTGCAAGAGTTGGGCAAAAAAATCAAG
>874
CGGCATTCCGTCAGGCAAATTTGAGGTGGATAGGATACCTGAAACGTCTACATCCACTCTCACCATTCACAATGTAGAGAAACAGGACATAGCTACCTACTACTGTGCCTTGTGGGAGGTGCAAGAGTTGGGCAAAAAAATCAAG
>875
CGGCATTCCGTCAGGCAAATTTGAGGTGGATAGGATACCTGAAACGTCTACATCCACTCTCACCATTCACAATGTAGAGAAACAGGACATAGCTACCTACTACTGTGCCTTGTGGGAGGTGCAAGAGTTGGGCAAAAAAATCAAG
>876
CGGCATTCCGTCAGGCAAATTTGAGGTGGATAGGATACCTGAAACGTCTACATCCACTCTCACCATTCACAATGTAGAGAAACAGGACATAGCTACCTACTACTGTGCCTTGTGGGAGGTGCAAGAGTTGGGCAAAAAAATCAAG
>877
CGGCATTCCGTCAGGCAAATTTGAGGTGGATAGGATACCTGAAACGTCTACATCCACTCTCACCATTCACAATGTAGAGAAACAGGACATAGCTACCTACTACTGTGCCTTGTGGGAGGTGCAAGAGTTGGGCAAAAAAATCAAG
>878
CGGCATTCCGTCAGGCAAATTTGAGGTGGATAGGATACCTGAAACGTCTACATCCACTCTCACCATTCACAATGTAGAGAAACAGGACATAGCTACCTACTACTGTGCCTTGTGGGAGGTGCAAGAGTTGGGCAAAAAAATCAAG
>879
CGGCATTCCGTCAGGCAAATTTGAGGTGGATAGGATACCTGAAACGTCTACATCCACTCTCACCATTCACAATGTAGAGAAACAGGACATAGCTACCTACTACTGTGCCTTGTGGGAGGTGCAAGAGTTGGGCAAAAAAATCAAG
>880
CGGCATTCCGTCAGGCAAATTTGAGGTGGATAGGATACCTGAAACGTCTACATCCACTCTCACCATTCACAATGTAGAGAAACAGGACATAGCTACCTACTACTGTGCCTTGTGGGAGGTGCAAGAGTTGGGCAAAAAAATCAAG
>881
CGGCATTCCGTCAGGCAAATTTGAGGTGGATAGGATACCTGAAACGTCTACATCCACTCTCACCATTCACAATGTAGAGAAACAGGACATAGCTACCTACTACTGTGCCTTGTGGGAGGTGCAAGAGTTGGGCAAAAAAATCAAG
>882
CGGCATTCCGTCAGGCAAATTTGAGGTGGATAGGATACCTGAAACGTCTACATCCACTCTCACCATTCACAATGTAGAGAAACAGGACATAGCTACCTACTACTGTGCCTTGTGGGAGGTGCAAGAGTTGGGCAAAAAAATCAAG
>883
CGGCATTCCGTCAGGCAAATTTGAGGTGGATAGGATACCTGAAACGTCTACATCCACTCTCACCATTCACAATGTAGAGAAACAGGACATAGCTACCTACTACTGTGCCTTGTGGGAGGTGCAAGAGTTGGGCAAAAAAATCAAG
>884
CGGCATTCCGTCAGGCAAATTTGAGGTGGATAGGATACCTGAAACGTCTACATCCACTCTCACCATTCACAATGTAGAGAAACAGGACATAGCTACCTACTACTGTGCCTTGTGGGAGGTGCAAGAGTTGGGCAAAAAAATCAAG
>885
CGGCATTCCGTCAGGCAAATTTGAGGTGGATAGGATACCTGAAACGTCTACATCCACTCTCACCATTCACAATGTAGAGAAACAGGACATAGCTACCTACTACTGTGCCTTGTGGGAGGTGCAAGAGTTGGGCAAAAAAATCAAG
>886
CGGCATTCCGTCAGGCAAATTTGAGGTGGATAGGATACCTGAAACGTCTACATCCACTCTCACCATTCACAATGTAGAGAAACAGGACATAGCTACCTACTACTGTGCCTTGTGGGAGGTGCAAGAGTTGGGCAAAAAAATCAAG
>887
CGGCATTCCGTCAGGCAAATTTGAGGTGGATAGGATACCTGAAACGTCTACATCCACTCTCACCATTCACAATGTAGAGAAACAGGACATAGCTACCTACTACTGTGCCTTGTGGGAGGTGCAAGAGTTGGGCAAAAAAATCAAG
>888
CGGCATTCCGTCAGGCAAATTTGAGGTGGATAGGATACCTGAAACGTCTACATCCACTCTCACCATTCACAATGTAGAGAAACAGGACATAGCTACCTACTACTGTGCCTTGTGGGAGGTGCAAGAGTTGGGCAAAAAAATCAAG
>889
CGGCATTCCGTCAGGCAAATTTGAGGTGGATAGGATACCTGAAACGTCTACATCCACTCTCACCATTCACAATGTAGAGAAACAGGACATAGCTACCTACTACTGTGCCTTGTGGGAGGTGCAAGAGTTGGGCAAAAAAATCAAG
>890
CGGCATTCCGTCAGGCAAATTTGAGGTGGATAGGATACCTGAAACGTCTACATCCACTCTCACCATTCACAATGTAGAGAAACAGGACATAGCTACCTACTACTGTGCCTTGTGGGAGGTGCAAGAGTTGGGCAAAAAAATCAAG
>891
CGGCATTCCGTCAGGCAAATTTGAGGTGGATAGGATACCTGAAACGTCTACATCCACTCTCACCATTCACAATGTAGAGAAACAGGACATAGCTACCTACTACTGTGCCTTGTGGGAGGTGCAAGAGTTGGGCAAAAAAATCAAG
>892
CGGCATTCCGTCAGGCAAATTTGAGGTGGATAGGATACCTGAAACGTCTACATCCACTCTCACCATTCACAATGTAGAGAAACAGGACATAGCTACCTACTACTGTGCCTTGTGGGAGGTGCAAGAGTTGGGCAAAAAAATCAAG
>893
CGGCATTCCGTCAGGCAAATTTGAGGTGGATAGGATACCTGAAACGTCTACATCCACTCTCACCATTCACAATGTAGAGAAACAGGACATAGCTACCTACTACTGTGCCTTGTGGGAGGTGCAAGAGTTGGGCAAAAAAATCAAG
>894
CGGCATTCCGTCAGGCAAATTTGAGGTGGATAGGATACCTGAAACGTCTACATCCACTCTCACCATTCACAATGTAGAGAAACAGGACATAGCTACCTACTACTGTGCCTTGTGGGAGGTGCAAGAGTTGGGCAAAAAAATCAAG
>895
CGGCATTCCGTCAGGCAAATTTGAGGTGGATAGGATACCTGAAACGTCTACATCCACTCTCACCATTCACAATGTAGAGAAACAGGACATAGCTACCTACTACTGTGCCTTGTGGGAGGTGCAAGAGTTGGGCAAAAAAATCAAG
>896
CGGCATTCCGTCAGGCAAATTTGAGGTGGATAGGATACCTGAAACGTCTACATCCACTCTCACCATTCACAATGTAGAGAAACAGGACATAGCTACCTACTACTGTGCCTTGTGGGAGGTGCAAGAGTTGGGCAAAAAAATCAAG
>897
CGGCATTCCGTCAGGCAAATTTGAGGTGGATAGGATACCTGAAACGTCTACATCCACTCTCACCATTCACAATGTAGAGAAACAGGACATAGCTACCTACTACTGTGCCTTGTGGGAGGTGCAAGAGTTGGGCAAAAAAATCAAG
>898
CGGCATTCCGTCAGGCAAATTTGAGGTGGATAGGATACCTGAAACGTCTACATCCACTCTCACCATTCACAATGTAGAGAAACAGGACATAGCTACCTACTACTGTGCCTTGTGGGAGGTGCAAGAGTTGGGCAAAAAAATCAAG
>899
CGGCATTCCGTCAGGCAAATTTGAGGTGGATAGGATACCTGAAACGTCTACATCCACTCTCACCATTCACAATGTAGAGAAACAGGACATAGCTACCTACTACTGTGCCTTGTGGGAGGTGCAAGAGTTGGGCAAAAAAATCAAG
>900
CGGCATTCCGTCAGGCAAATTTGAGGTGGATAGGATACCTGAAACGTCTACATCCACTCTCACCATTCACAATGTAGAGAAACAGGACATAGCTACCTACTACTGTGCCTTGTGGGAGGTGCAAGAGTTGGGCAAAAAAATCAAG
>901
CGGCATTCCGTCAGGCAAATTTGAGGTGGATAGGATACCTGAAACGTCTACATCCACTCTCACCATTCACAATGTAGAGAAACAGGACATAGCTACCTACTACTGTGCCTTGTGGGAGGTGCAAGAGTTGGGCAAAAAAATCAAG
>902
CGGCATTCCGTCAGGCAAATTTGAGGTGGATAGGATACCTGAAACGTCTACATCCACTCTCACCATTCACAATGTAGAGAAACAGGACATAGCTACCTACTACTGTGCCTTGTGGGAGGTGCAAGAGTTGGGCAAAAAAATCAAG
>903
CGGCATTCCGTCAGGCAAATTTGAGGTGGATAGGATACCTGAAACGTCTACATCCACTCTCACCATTCACAATGTAGAGAAACAGGACATAGCTACCTACTACTGTGCCTTGTGGGAGGTGCAAGAGTTGGGCAAAAAAATCAAG
>904
CGGCATTCCGTCAGGCAAATTTGAGGTGGATAGGATACCTGAAACGTCTACATCCACTCTCACCATTCACAATGTAGAGAAACAGGACATAGCTACCTACTACTGTGCCTTGTGGGAGGTGCAAGAGTTGGGCAAAAAAATCAAG
>905
CGGCATTCCGTCAGGCAAATTTGAGGTGGATAGGATACCTGAAACGTCTACATCCACTCTCACCATTCACAATGTAGAGAAACAGGACATAGCTACCTACTACTGTGCCTTGTGGGAGGTGCAAGAGTTGGGCAAAAAAATCAAG
>906
CGGCATTCCGTCAGGCAAATTTGAGGTGGATAGGATACCTGAAACGTCTACATCCACTCTCACCATTCACAATGTAGAGAAACAGGACATAGCTACCTACTACTGTGCCTTGTGGGAGGTGCAAGAGTTGGGCAAAAAAATCAAG
>907
CGGCATTCCGTCAGGCAAATTTGAGGTGGATAGGATACCTGAAACGTCTACATCCACTCTCACCATTCACAATGTAGAGAAACAGGACATAGCTACCTACTACTGTGCCTTGTGGGAGGTGCAAGAGTTGGGCAAAAAAATCAAG
>908
CGGCATTCCGTCAGGCAAATTTGAGGTGGATAGGATACCTGAAACGTCTACATCCACTCTCACCATTCACAATGTAGAGAAACAGGACATAGCTACCTACTACTGTGCCTTGTGGGAGGTGCAAGAGTTGGGCAAAAAAATCAAG
>909
CGGCATTCCGTCAGGCAAATTTGAGGTGGATAGGATACCTGAAACGTCTACATCCACTCTCACCATTCACAATGTAGAGAAACAGGACATAGCTACCTACTACTGTGCCTTGTGGGAGGTGCAAGAGTTGGGCAAAAAAATCAAG
>910
CGGCATTCCGTCAGGCAAATTTGAGGTGGATAGGATACCTGAAACGTCTACATCCACTCTCACCATTCACAATGTAGAGAAACAGGACATAGCTACCTACTACTGTGCCTTGTGGGAGGTGCAAGAGTTGGGCAAAAAAATCAAG
>911
CGGCATTCCGTCAGGCAAATTTGAGGTGGATAGGATACCTGAAACGTCTACATCCACTCTCACCATTCACAATGTAGAGAAACAGGACATAGCTACCTACTACTGTGCCTTGTGGGAGGTGCAAGAGTTGGGCAAAAAAATCAAG
>912
CGGCATTCCGTCAGGCAAATTTGAGGTGGATAGGATACCTGAAACGTCTACATCCACTCTCACCATTCACAATGTAGAGAAACAGGACATAGCTACCTACTACTGTGCCTTGTGGGAGGTGCAAGAGTTGGGCAAAAAAATCAAG
>913
CGGCATTCCGTCAGGCAAATTTGAGGTGGATAGGATACCTGAAACGTCTACATCCACTCTCACCATTCACAATGTAGAGAAACAGGACATAGCTACCTACTACTGTGCCTTGTGGGAGGTGCAAGAGTTGGGCAAAAAAATCAAG
>914
CGGCATTCCGTCAGGCAAATTTGAGGTGGATAGGATACCTGAAACGTCTACATCCACTCTCACCATTCACAATGTAGAGAAACAGGACATAGCTACCTACTACTGTGCCTTGTGGGAGGTGCAAGAGTTGGGCAAAAAAATCAAG
>915
CGGCATTCCGTCAGGCAAATTTGAGGTGGATAGGATACCTGAAACGTCTACATCCACTCTCACCATTCACAATGTAGAGAAACAGGACATAGCTACCTACTACTGTGCCTTGTGGGAGGTGCAAGAGTTGGGCAAAAAAATCAAG
>916
CGGCATTCCGTCAGGCAAATTTGAGGTGGATAGGATACCTGAAACGTCTACATCCACTCTCACCATTCACAATGTAGAGAAACAGGACATAGCTACCTACTACTGTGCCTTGTGGGAGGTGCAAGAGTTGGGCAAAAAAATCAAG
>917
CGGCATTCCGTCAGGCAAATTTGAGGTGGATAGGATACCTGAAACGTCTACATCCACTCTCACCATTCACAATGTAGAGAAACAGGACATAGCTACCTACTACTGTGCCTTGTGGGAGGTGCAAGAGTTGGGCAAAAAAATCAAG
>918
CGGCATTCCGTCAGGCAAATTTGAGGTGGATAGGATACCTGAAACGTCTACATCCACTCTCACCATTCACAATGTAGAGAAACAGGACATAGCTACCTACTACTGTGCCTTGTGGGAGGTGCAAGAGTTGGGCAAAAAAATCAAG
>919
CGGCATTCCGTCAGGCAAATTTGAGGTGGATAGGATACCTGAAACGTCTACATCCACTCTCACCATTCACAATGTAGAGAAACAGGACATAGCTACCTACTACTGTGCCTTGTGGGAGGTGCAAGAGTTGGGCAAAAAAATCAAG
>920
CGGCATTCCGTCAGGCAAATTTGAGGTGGATAGGATACCTGAAACGTCTACATCCACTCTCACCATTCACAATGTAGAGAAACAGGACATAGCTACCTACTACTGTGCCTTGTGGGAGGTGCAAGAGTTGGGCAAAAAAATCAAG
>921
CGGCATTCCGTCAGGCAAATTTGAGGTGGATAGGATACCTGAAACGTCTACATCCACTCTCACCATTCACAATGTAGAGAAACAGGACATAGCTACCTACTACTGTGCCTTGTGGGAGGTGCAAGAGTTGGGCAAAAAAATCAAG
>922
CGGCATTCCGTCAGGCAAATTTGAGGTGGATAGGATACCTGAAACGTCTACATCCACTCTCACCATTCACAATGTAGAGAAACAGGACATAGCTACCTACTACTGTGCCTTGTGGGAGGTGCAAGAGTTGGGCAAAAAAATCAAG
>923
CGGCATTCCGTCAGGCAAATTTGAGGTGGATAGGATACCTGAAACGTCTACATCCACTCTCACCATTCACAATGTAGAGAAACAGGACATAGCTACCTACTACTGTGCCTTGTGGGAGGTGCAAGAGTTGGGCAAAAAAATCAAG
>924
CGGCATTCCGTCAGGCAAATTTGAGGTGGATAGGATACCTGAAACGTCTACATCCACTCTCACCATTCACAATGTAGAGAAACAGGACATAGCTACCTACTACTGTGCCTTGTGGGAGGTGCAAGAGTTGGGCAAAAAAATCAAG
>925
CGGCATTCCGTCAGGCAAATTTGAGGTGGATAGGATACCTGAAACGTCTACATCCACTCTCACCATTCACAATGTAGAGAAACAGGACATAGCTACCTACTACTGTGCCTTGTGGGAGGTGCAAGAGTTGGGCAAAAAAATCAAG
>926
CGGCATTCCGTCAGGCAAATTTGAGGTGGATAGGATACCTGAAACGTCTACATCCACTCTCACCATTCACAATGTAGAGAAACAGGACATAGCTACCTACTACTGTGCCTTGTGGGAGGTGCAAGAGTTGGGCAAAAAAATCAAG
>927
CGGCATTCCGTCAGGCAAATTTGAGGTGGATAGGATACCTGAAACGTCTACATCCACTCTCACCATTCACAATGTAGAGAAACAGGACATAGCTACCTACTACTGTGCCTTGTGGGAGGTGCAAGAGTTGGGCAAAAAAATCAAG
>928
CGGCATTCCGTCAGGCAAATTTGAGGTGGATAGGATACCTGAAACGTCTACATCCACTCTCACCATTCACAATGTAGAGAAACAGGACATAGCTACCTACTACTGTGCCTTGTGGGAGGTGCAAGAGTTGGGCAAAAAAATCAAG
>929
CGGCATTCCGTCAGGCAAATTTGAGGTGGATAGGATACCTGAAACGTCTACATCCACTCTCACCATTCACAATGTAGAGAAACAGGACATAGCTACCTACTACTGTGCCTTGTGGGAGGTGCAAGAGTTGGGCAAAAAAATCAAG
>930
CGGCATTCCGTCAGGCAAATTTGAGGTGGATAGGATACCTGAAACGTCTACATCCACTCTCACCATTCACAATGTAGAGAAACAGGACATAGCTACCTACTACTGTGCCTTGTGGGAGGTGCAAGAGTTGGGCAAAAAAATCAAG
>931
CGGCATTCCGTCAGGCAAATTTGAGGTGGATAGGATACCTGAAACGTCTACATCCACTCTCACCATTCACAATGTAGAGAAACAGGACATAGCTACCTACTACTGTGCCTTGTGGGAGGTGCAAGAGTTGGGCAAAAAAATCAAG
>932
CGGCATTCCGTCAGGCAAATTTGAGGTGGATAGGATACCTGAAACGTCTACATCCACTCTCACCATTCACAATGTAGAGAAACAGGACATAGCTACCTACTACTGTGCCTTGTGGGAGGTGCAAGAGTTGGGCAAAAAAATCAAG
>933
CGGCATTCCGTCAGGCAAATTTGAGGTGGATAGGATACCTGAAACGTCTACATCCACTCTCACCATTCACAATGTAGAGAAACAGGACATAGCTACCTACTACTGTGCCTTGTGGGAGGTGCAAGAGTTGGGCAAAAAAATCAAG
>934
CGGCATTCCGTCAGGCAAATTTGAGGTGGATAGGATACCTGAAACGTCTACATCCACTCTCACCATTCACAATGTAGAGAAACAGGACATAGCTACCTACTACTGTGCCTTGTGGGAGGTGCAAGAGTTGGGCAAAAAAATCAAG
>935
CGGCATTCCGTCAGGCAAATTTGAGGTGGATAGGATACCTGAAACGTCTACATCCACTCTCACCATTCACAATGTAGAGAAACAGGACATAGCTACCTACTACTGTGCCTTGTGGGAGGTGCAAGAGTTGGGCAAAAAAATCAAG
>936
CGGCATTCCGTCAGGCAAATTTGAGGTGGATAGGATACCTGAAACGTCTACATCCACTCTCACCATTCACAATGTAGAGAAACAGGACATAGCTACCTACTACTGTGCCTTGTGGGAGGTGCAAGAGTTGGGCAAAAAAATCAAG
>937
CGGCATTCCGTCAGGCAAATTTGAGGTGGATAGGATACCTGAAACGTCTACATCCACTCTCACCATTCACAATGTAGAGAAACAGGACATAGCTACCTACTACTGTGCCTTGTGGGAGGTGCAAGAGTTGGGCAAAAAAATCAAG
>938
CGGCATTCCGTCAGGCAAATTTGAGGTGGATAGGATACCTGAAACGTCTACATCCACTCTCACCATTCACAATGTAGAGAAACAGGACATAGCTACCTACTACTGTGCCTTGTGGGAGGTGCAAGAGTTGGGCAAAAAAATCAAG
>939
CGGCATTCCGTCAGGCAAATTTGAGGTGGATAGGATACCTGAAACGTCTACATCCACTCTCACCATTCACAATGTAGAGAAACAGGACATAGCTACCTACTACTGTGCCTTGTGGGAGGTGCAAGAGTTGGGCAAAAAAATCAAG
>940
CGGCATTCCGTCAGGCAAATTTGAGGTGGATAGGATACCTGAAACGTCTACATCCACTCTCACCATTCACAATGTAGAGAAACAGGACATAGCTACCTACTACTGTGCCTTGTGGGAGGTGCAAGAGTTGGGCAAAAAAATCAAG
>941
CGGCATTCCGTCAGGCAAATTTGAGGTGGATAGGATACCTGAAACGTCTACATCCACTCTCACCATTCACAATGTAGAGAAACAGGACATAGCTACCTACTACTGTGCCTTGTGGGAGGTGCAAGAGTTGGGCAAAAAAATCAAG
>942
CGGCATTCCGTCAGGCAAATTTGAGGTGGATAGGATACCTGAAACGTCTACATCCACTCTCACCATTCACAATGTAGAGAAACAGGACATAGCTACCTACTACTGTGCCTTGTGGGAGGTGCAAGAGTTGGGCAAAAAAATCAAG
>943
CGGCATTCCGTCAGGCAAATTTGAGGTGGATAGGATACCTGAAACGTCTACATCCACTCTCACCATTCACAATGTAGAGAAACAGGACATAGCTACCTACTACTGTGCCTTGTGGGAGGTGCAAGAGTTGGGCAAAAAAATCAAG
>944
CGGCATTCCGTCAGGCAAATTTGAGGTGGATAGGATACCTGAAACGTCTACATCCACTCTCACCATTCACAATGTAGAGAAACAGGACATAGCTACCTACTACTGTGCCTTGTGGGAGGTGCAAGAGTTGGGCAAAAAAATCAAG
>945
CGGCATTCCGTCAGGCAAATTTGAGGTGGATAGGATACCTGAAACGTCTACATCCACTCTCACCATTCACAATGTAGAGAAACAGGACATAGCTACCTACTACTGTGCCTTGTGGGAGGTGCAAGAGTTGGGCAAAAAAATCAAG
>946
CGGCATTCCGTCAGGCAAATTTGAGGTGGATAGGATACCTGAAACGTCTACATCCACTCTCACCATTCACAATGTAGAGAAACAGGACATAGCTACCTACTACTGTGCCTTGTGGGAGGTGCAAGAGTTGGGCAAAAAAATCAAG
>947
CGGCATTCCGTCAGGCAAATTTGAGGTGGATAGGATACCTGAAACGTCTACATCCACTCTCACCATTCACAATGTAGAGAAACAGGACATAGCTACCTACTACTGTGCCTTGTGGGAGGTGCAAGAGTTGGGCAAAAAAATCAAG
>948
CGGCATTCCGTCAGGCAAATTTGAGGTGGATAGGATACCTGAAACGTCTACATCCACTCTCACCATTCACAATGTAGAGAAACAGGACATAGCTACCTACTACTGTGCCTTGTGGGAGGTGCAAGAGTTGGGCAAAAAAATCAAG
>949
CGGCATTCCGTCAGGCAAATTTGAGGTGGATAGGATACCTGAAACGTCTACATCCACTCTCACCATTCACAATGTAGAGAAACAGGACATAGCTACCTACTACTGTGCCTTGTGGGAGGTGCAAGAGTTGGGCAAAAAAATCAAG
>950
CGGCATTCCGTCAGGCAAATTTGAGGTGGATAGGATACCTGAAACGTCTACATCCACTCTCACCATTCACAATGTAGAGAAACAGGACATAGCTACCTACTACTGTGCCTTGTGGGAGGTGCAAGAGTTGGGCAAAAAAATCAAG
>951
CGGCATTCCGTCAGGCAAATTTGAGGTGGATAGGATACCTGAAACGTCTACATCCACTCTCACCATTCACAATGTAGAGAAACAGGACATAGCTACCTACTACTGTGCCTTGTGGGAGGTGCAAGAGTTGGGCAAAAAAATCAAG
>952
CGGCATTCCGTCAGGCAAATTTGAGGTGGATAGGATACCTGAAACGTCTACATCCACTCTCACCATTCACAATGTAGAGAAACAGGACATAGCTACCTACTACTGTGCCTTGTGGGAGGTGCAAGAGTTGGGCAAAAAAATCAAG
>953
CGGCATTCCGTCAGGCAAATTTGAGGTGGATAGGATACCTGAAACGTCTACATCCACTCTCACCATTCACAATGTAGAGAAACAGGACATAGCTACCTACTACTGTGCCTTGTGGGAGGTGCAAGAGTTGGGCAAAAAAATCAAG
>954
CGGCATTCCGTCAGGCAAATTTGAGGTGGATAGGATACCTGAAACGTCTACATCCACTCTCACCATTCACAATGTAGAGAAACAGGACATAGCTACCTACTACTGTGCCTTGTGGGAGGTGCAAGAGTTGGGCAAAAAAATCAAG
>955
CGGCATTCCGTCAGGCAAATTTGAGGTGGATAGGATACCTGAAACGTCTACATCCACTCTCACCATTCACAATGTAGAGAAACAGGACATAGCTACCTACTACTGTGCCTTGTGGGAGGTGCAAGAGTTGGGCAAAAAAATCAAG
>956
CGGCATTCCGTCAGGCAAATTTGAGGTGGATAGGATACCTGAAACGTCTACATCCACTCTCACCATTCACAATGTAGAGAAACAGGACATAGCTACCTACTACTGTGCCTTGTGGGAGGTGCAAGAGTTGGGCAAAAAAATCAAG
>957
CGGCATTCCGTCAGGCAAATTTGAGGTGGATAGGATACCTGAAACGTCTACATCCACTCTCACCATTCACAATGTAGAGAAACAGGACATAGCTACCTACTACTGTGCCTTGTGGGAGGTGCAAGAGTTGGGCAAAAAAATCAAG
>958
CGGCATTCCGTCAGGCAAATTTGAGGTGGATAGGATACCTGAAACGTCTACATCCACTCTCACCATTCACAATGTAGAGAAACAGGACATAGCTACCTACTACTGTGCCTTGTGGGAGGTGCAAGAGTTGGGCAAAAAAATCAAG
>959
CGGCATTCCGTCAGGCAAATTTGAGGTGGATAGGATACCTGAAACGTCTACATCCACTCTCACCATTCACAATGTAGAGAAACAGGACATAGCTACCTACTACTGTGCCTTGTGGGAGGTGCAAGAGTTGGGCAAAAAAATCAAG
>960
CGGCATTCCGTCAGGCAAATTTGAGGTGGATAGGATACCTGAAACGTCTACATCCACTCTCACCATTCACAATGTAGAGAAACAGGACATAGCTACCTACTACTGTGCCTTGTGGGAGGTGCAAGAGTTGGGCAAAAAAATCAAG
>961
CGGCATTCCGTCAGGCAAATTTGAGGTGGATAGGATACCTGAAACGTCTACATCCACTCTCACCATTCACAATGTAGAGAAACAGGACATAGCTACCTACTACTGTGCCTTGTGGGAGGTGCAAGAGTTGGGCAAAAAAATCAAG
>962
CGGCATTCCGTCAGGCAAATTTGAGGTGGATAGGATACCTGAAACGTCTACATCCACTCTCACCATTCACAATGTAGAGAAACAGGACATAGCTACCTACTACTGTGCCTTGTGGGAGGTGCAAGAGTTGGGCAAAAAAATCAAG
>963
CGGCATTCCGTCAGGCAAATTTGAGGTGGATAGGATACCTGAAACGTCTACATCCACTCTCACCATTCACAATGTAGAGAAACAGGACATAGCTACCTACTACTGTGCCTTGTGGGAGGTGCAAGAGTTGGGCAAAAAAATCAAG
>964
CGGCATTCCGTCAGGCAAATTTGAGGTGGATAGGATACCTGAAACGTCTACATCCACTCTCACCATTCACAATGTAGAGAAACAGGACATAGCTACCTACTACTGTGCCTTGTGGGAGGTGCAAGAGTTGGGCAAAAAAATCAAG
>965
CGGCATTCCGTCAGGCAAATTTGAGGTGGATAGGATACCTGAAACGTCTACATCCACTCTCACCATTCACAATGTAGAGAAACAGGACATAGCTACCTACTACTGTGCCTTGTGGGAGGTGCAAGAGTTGGGCAAAAAAATCAAG
>966
CGGCATTCCGTCAGGCAAATTTGAGGTGGATAGGATACCTGAAACGTCTACATCCACTCTCACCATTCACAATGTAGAGAAACAGGACATAGCTACCTACTACTGTGCCTTGTGGGAGGTGCAAGAGTTGGGCAAAAAAATCAAG
>967
CGGCATTCCGTCAGGCAAATTTGAGGTGGATAGGATACCTGAAACGTCTACATCCACTCTCACCATTCACAATGTAGAGAAACAGGACATAGCTACCTACTACTGTGCCTTGTGGGAGGTGCAAGAGTTGGGCAAAAAAATCAAG
>968
CGGCATTCCGTCAGGCAAATTTGAGGTGGATAGGATACCTGAAACGTCTACATCCACTCTCACCATTCACAATGTAGAGAAACAGGACATAGCTACCTACTACTGTGCCTTGTGGGAGGTGCAAGAGTTGGGCAAAAAAATCAAG
>969
CGGCATTCCGTCAGGCAAATTTGAGGTGGATAGGATACCTGAAACGTCTACATCCACTCTCACCATTCACAATGTAGAGAAACAGGACATAGCTACCTACTACTGTGCCTTGTGGGAGGTGCAAGAGTTGGGCAAAAAAATCAAG
>970
CGGCATTCCGTCAGGCAAATTTGAGGTGGATAGGATACCTGAAACGTCTACATCCACTCTCACCATTCACAATGTAGAGAAACAGGACATAGCTACCTACTACTGTGCCTTGTGGGAGGTGCAAGAGTTGGGCAAAAAAATCAAG
>971
CGGCATTCCGTCAGGCAAATTTGAGGTGGATAGGATACCTGAAACGTCTACATCCACTCTCACCATTCACAATGTAGAGAAACAGGACATAGCTACCTACTACTGTGCCTTGTGGGAGGTGCAAGAGTTGGGCAAAAAAATCAAG
>972
CGGCATTCCGTCAGGCAAATTTGAGGTGGATAGGATACCTGAAACGTCTACATCCACTCTCACCATTCACAATGTAGAGAAACAGGACATAGCTACCTACTACTGTGCCTTGTGGGAGGTGCAAGAGTTGGGCAAAAAAATCAAG
>973
CGGCATTCCGTCAGGCAAATTTGAGGTGGATAGGATACCTGAAACGTCTACATCCACTCTCACCATTCACAATGTAGAGAAACAGGACATAGCTACCTACTACTGTGCCTTGTGGGAGGTGCAAGAGTTGGGCAAAAAAATCAAG
>974
CGGCATTCCGTCAGGCAAATTTGAGGTGGATAGGATACCTGAAACGTCTACATCCACTCTCACCATTCACAATGTAGAGAAACAGGACATAGCTACCTACTACTGTGCCTTGTGGGAGGTGCAAGAGTTGGGCAAAAAAATCAAG
>975
CGGCATTCCGTCAGGCAAATTTGAGGTGGATAGGATACCTGAAACGTCTACATCCACTCTCACCATTCACAATGTAGAGAAACAGGACATAGCTACCTACTACTGTGCCTTGTGGGAGGTGCAAGAGTTGGGCAAAAAAATCAAG
>976
CGGCATTCCGTCAGGCAAATTTGAGGTGGATAGGATACCTGAAACGTCTACATCCACTCTCACCATTCACAATGTAGAGAAACAGGACATAGCTACCTACTACTGTGCCTTGTGGGAGGTGCAAGAGTTGGGCAAAAAAATCAAG
>977
CGGCATTCCGTCAGGCAAATTTGAGGTGGATAGGATACCTGAAACGTCTACATCCACTCTCACCATTCACAATGTAGAGAAACAGGACATAGCTACCTACTACTGTGCCTTGTGGGAGGTGCAAGAGTTGGGCAAAAAAATCAAG
>978
CGGCATTCCGTCAGGCAAATTTGAGGTGGATAGGATACCTGAAACGTCTACATCCACTCTCACCATTCACAATGTAGAGAAACAGGACATAGCTACCTACTACTGTGCCTTGTGGGAGGTGCAAGAGTTGGGCAAAAAAATCAAG
>979
CGGCATTCCGTCAGGCAAATTTGAGGTGGATAGGATACCTGAAACGTCTACATCCACTCTCACCATTCACAATGTAGAGAAACAGGACATAGCTACCTACTACTGTGCCTTGTGGGAGGTGCAAGAGTTGGGCAAAAAAATCAAG
>980
CGGCATTCCGTCAGGCAAATTTGAGGTGGATAGGATACCTGAAACGTCTACATCCACTCTCACCATTCACAATGTAGAGAAACAGGACATAGCTACCTACTACTGTGCCTTGTGGGAGGTGCAAGAGTTGGGCAAAAAAATCAAG
>981
CGGCATTCCGTCAGGCAAATTTGAGGTGGATAGGATACCTGAAACGTCTACATCCACTCTCACCATTCACAATGTAGAGAAACAGGACATAGCTACCTACTACTGTGCCTTGTGGGAGGTGCAAGAGTTGGGCAAAAAAATCAAG
>982
CGGCATTCCGTCAGGCAAATTTGAGGTGGATAGGATACCTGAAACGTCTACATCCACTCTCACCATTCACAATGTAGAGAAACAGGACATAGCTACCTACTACTGTGCCTTGTGGGAGGTGCAAGAGTTGGGCAAAAAAATCAAG
>983
CGGCATTCCGTCAGGCAAATTTGAGGTGGATAGGATACCTGAAACGTCTACATCCACTCTCACCATTCACAATGTAGAGAAACAGGACATAGCTACCTACTACTGTGCCTTGTGGGAGGTGCAAGAGTTGGGCAAAAAAATCAAG
>984
CGGCATTCCGTCAGGCAAATTTGAGGTGGATAGGATACCTGAAACGTCTACATCCACTCTCACCATTCACAATGTAGAGAAACAGGACATAGCTACCTACTACTGTGCCTTGTGGGAGGTGCAAGAGTTGGGCAAAAAAATCAAG
>985
CGGCATTCCGTCAGGCAAATTTGAGGTGGATAGGATACCTGAAACGTCTACATCCACTCTCACCATTCACAATGTAGAGAAACAGGACATAGCTACCTACTACTGTGCCTTGTGGGAGGTGCAAGAGTTGGGCAAAAAAATCAAG
>986
CGGCATTCCGTCAGGCAAATTTGAGGTGGATAGGATACCTGAAACGTCTACATCCACTCTCACCATTCACAATGTAGAGAAACAGGACATAGCTACCTACTACTGTGCCTTGTGGGAGGTGCAAGAGTTGGGCAAAAAAATCAAG
>987
CGGCATTCCGTCAGGCAAATTTGAGGTGGATAGGATACCTGAAACGTCTACATCCACTCTCACCATTCACAATGTAGAGAAACAGGACATAGCTACCTACTACTGTGCCTTGTGGGAGGTGCAAGAGTTGGGCAAAAAAATCAAG
>988
CGGCATTCCGTCAGGCAAATTTGAGGTGGATAGGATACCTGAAACGTCTACATCCACTCTCACCATTCACAATGTAGAGAAACAGGACATAGCTACCTACTACTGTGCCTTGTGGGAGGTGCAAGAGTTGGGCAAAAAAATCAAG
>989
CGGCATTCCGTCAGGCAAATTTGAGGTGGATAGGATACCTGAAACGTCTACATCCACTCTCACCATTCACAATGTAGAGAAACAGGACATAGCTACCTACTACTGTGCCTTGTGGGAGGTGCAAGAGTTGGGCAAAAAAATCAAG
>990
CGGCATTCCGTCAGGCAAATTTGAGGTGGATAGGATACCTGAAACGTCTACATCCACTCTCACCATTCACAATGTAGAGAAACAGGACATAGCTACCTACTACTGTGCCTTGTGGGAGGTGCAAGAGTTGGGCAAAAAAATCAAG
>991
CGGCATTCCGTCAGGCAAATTTGAGGTGGATAGGATACCTGAAACGTCTACATCCACTCTCACCATTCACAATGTAGAGAAACAGGACATAGCTACCTACTACTGTGCCTTGTGGGAGGTGCAAGAGTTGGGCAAAAAAATCAAG
>992
CGGCATTCCGTCAGGCAAATTTGAGGTGGATAGGATACCTGAAACGTCTACATCCACTCTCACCATTCACAATGTAGAGAAACAGGACATAGCTACCTACTACTGTGCCTTGTGGGAGGTGCAAGAGTTGGGCAAAAAAATCAAG
>993
CGGCATTCCGTCAGGCAAATTTGAGGTGGATAGGATACCTGAAACGTCTACATCCACTCTCACCATTCACAATGTAGAGAAACAGGACATAGCTACCTACTACTGTGCCTTGTGGGAGGTGCAAGAGTTGGGCAAAAAAATCAAG
>994
CGGCATTCCGTCAGGCAAATTTGAGGTGGATAGGATACCTGAAACGTCTACATCCACTCTCACCATTCACAATGTAGAGAAACAGGACATAGCTACCTACTACTGTGCCTTGTGGGAGGTGCAAGAGTTGGGCAAAAAAATCAAG
>995
CGGCATTCCGTCAGGCAAATTTGAGGTGGATAGGATACCTGAAACGTCTACATCCACTCTCACCATTCACAATGTAGAGAAACAGGACATAGCTACCTACTACTGTGCCTTGTGGGAGGTGCAAGAGTTGGGCAAAAAAATCAAG
>996
CGGCATTCCGTCAGGCAAATTTGAGGTGGATAGGATACCTGAAACGTCTACATCCACTCTCACCATTCACAATGTAGAGAAACAGGACATAGCTACCTACTACTGTGCCTTGTGGGAGGTGCAAGAGTTGGGCAAAAAAATCAAG
>997
CGGCATTCCGTCAGGCAAATTTGAGGTGGATAGGATACCTGAAACGTCTACATCCACTCTCACCATTCACAATGTAGAGAAACAGGACATAGCTACCTACTACTGTGCCTTGTGGGAGGTGCAAGAGTTGGGCAAAAAAATCAAG
>998
CGGCATTCCGTCAGGCAAATTTGAGGTGGATAGGATACCTGAAACGTCTACATCCACTCTCACCATTCACAATGTAGAGAAACAGGACATAGCTACCTACTACTGTGCCTTGTGGGAGGTGCAAGAGTTGGGCAAAAAAATCAAG
>999
CGGCATTCCGTCAGGCAAATTTGAGGTGGATAGGATACCTGAAACGTCTACATCCACTCTCACCATTCACAATGTAGAGAAACAGGACATAGCTACCTACTACTGTGCCTTGTGGGAGGTGCAAGAGTTGGGCAAAAAAATCAAG
>1000
CGGCATTCCGTCAGGCAAATTTGAGGTGGATAGGATACCTGAAACGTCTACATCCACTCTCACCATTCACAATGTAGAGAAACAGGACATAGCTACCTACTACTGTGCCTTGTGGGAGGTGCAAGAGTTGGGCAAAAAAATCAAG
>1001
CGGCATTCCGTCAGGCAAATTTGAGGTGGATAGGATACCTGAAACGTCTACATCCACTCTCACCATTCACAATGTAGAGAAACAGGACATAGCTACCTACTACTGTGCCTTGTGGGAGGTGCAAGAGTTGGGCAAAAAAATCAAG
>1002
CGGCATTCCGTCAGGCAAATTTGAGGTGGATAGGATACCTGAAACGTCTACATCCACTCTCACCATTCACAATGTAGAGAAACAGGACATAGCTACCTACTACTGTGCCTTGTGGGAGGTGCAAGAGTTGGGCAAAAAAATCAAG
>1003
CGGCATTCCGTCAGGCAAATTTGAGGTGGATAGGATACCTGAAACGTCTACATCCACTCTCACCATTCACAATGTAGAGAAACAGGACATAGCTACCTACTACTGTGCCTTGTGGGAGGTGCAAGAGTTGGGCAAAAAAATCAAG
>1004
CGGCATTCCGTCAGGCAAATTTGAGGTGGATAGGATACCTGAAACGTCTACATCCACTCTCACCATTCACAATGTAGAGAAACAGGACATAGCTACCTACTACTGTGCCTTGTGGGAGGTGCAAGAGTTGGGCAAAAAAATCAAG
>1005
CGGCATTCCGTCAGGCAAATTTGAGGTGGATAGGATACCTGAAACGTCTACATCCACTCTCACCATTCACAATGTAGAGAAACAGGACATAGCTACCTACTACTGTGCCTTGTGGGAGGTGCAAGAGTTGGGCAAAAAAATCAAG
>1006
CGGCATTCCGTCAGGCAAATTTGAGGTGGATAGGATACCTGAAACGTCTACATCCACTCTCACCATTCACAATGTAGAGAAACAGGACATAGCTACCTACTACTGTGCCTTGTGGGAGGTGCAAGAGTTGGGCAAAAAAATCAAG
>1007
CGGCATTCCGTCAGGCAAATTTGAGGTGGATAGGATACCTGAAACGTCTACATCCACTCTCACCATTCACAATGTAGAGAAACAGGACATAGCTACCTACTACTGTGCCTTGTGGGAGGTGCAAGAGTTGGGCAAAAAAATCAAG
>1008
CGGCATTCCGTCAGGCAAATTTGAGGTGGATAGGATACCTGAAACGTCTACATCCACTCTCACCATTCACAATGTAGAGAAACAGGACATAGCTACCTACTACTGTGCCTTGTGGGAGGTGCAAGAGTTGGGCAAAAAAATCAAG
>1009
CGGCATTCCGTCAGGCAAATTTGAGGTGGATAGGATACCTGAAACGTCTACATCCACTCTCACCATTCACAATGTAGAGAAACAGGACATAGCTACCTACTACTGTGCCTTGTGGGAGGTGCAAGAGTTGGGCAAAAAAATCAAG
>1010
CGGCATTCCGTCAGGCAAATTTGAGGTGGATAGGATACCTGAAACGTCTACATCCACTCTCACCATTCACAATGTAGAGAAACAGGACATAGCTACCTACTACTGTGCCTTGTGGGAGGTGCAAGAGTTGGGCAAAAAAATCAAG
>1011
CGGCATTCCGTCAGGCAAATTTGAGGTGGATAGGATACCTGAAACGTCTACATCCACTCTCACCATTCACAATGTAGAGAAACAGGACATAGCTACCTACTACTGTGCCTTGTGGGAGGTGCAAGAGTTGGGCAAAAAAATCAAG
>1012
CGGCATTCCGTCAGGCAAATTTGAGGTGGATAGGATACCTGAAACGTCTACATCCACTCTCACCATTCACAATGTAGAGAAACAGGACATAGCTACCTACTACTGTGCCTTGTGGGAGGTGCAAGAGTTGGGCAAAAAAATCAAG
>1013
CGGCATTCCGTCAGGCAAATTTGAGGTGGATAGGATACCTGAAACGTCTACATCCACTCTCACCATTCACAATGTAGAGAAACAGGACATAGCTACCTACTACTGTGCCTTGTGGGAGGTGCAAGAGTTGGGCAAAAAAATCAAG
>1014
CGGCATTCCGTCAGGCAAATTTGAGGTGGATAGGATACCTGAAACGTCTACATCCACTCTCACCATTCACAATGTAGAGAAACAGGACATAGCTACCTACTACTGTGCCTTGTGGGAGGTGCAAGAGTTGGGCAAAAAAATCAAG
>1015
CGGCATTCCGTCAGGCAAATTTGAGGTGGATAGGATACCTGAAACGTCTACATCCACTCTCACCATTCACAATGTAGAGAAACAGGACATAGCTACCTACTACTGTGCCTTGTGGGAGGTGCAAGAGTTGGGCAAAAAAATCAAG
>1016
CGGCATTCCGTCAGGCAAATTTGAGGTGGATAGGATACCTGAAACGTCTACATCCACTCTCACCATTCACAATGTAGAGAAACAGGACATAGCTACCTACTACTGTGCCTTGTGGGAGGTGCAAGAGTTGGGCAAAAAAATCAAG
>1017
CGGCATTCCGTCAGGCAAATTTGAGGTGGATAGGATACCTGAAACGTCTACATCCACTCTCACCATTCACAATGTAGAGAAACAGGACATAGCTACCTACTACTGTGCCTTGTGGGAGGTGCAAGAGTTGGGCAAAAAAATCAAG
>1018
CGGCATTCCGTCAGGCAAATTTGAGGTGGATAGGATACCTGAAACGTCTACATCCACTCTCACCATTCACAATGTAGAGAAACAGGACATAGCTACCTACTACTGTGCCTTGTGGGAGGTGCAAGAGTTGGGCAAAAAAATCAAG
>1019
CGGCATTCCGTCAGGCAAATTTGAGGTGGATAGGATACCTGAAACGTCTACATCCACTCTCACCATTCACAATGTAGAGAAACAGGACATAGCTACCTACTACTGTGCCTTGTGGGAGGTGCAAGAGTTGGGCAAAAAAATCAAG
>1020
CGGCATTCCGTCAGGCAAATTTGAGGTGGATAGGATACCTGAAACGTCTACATCCACTCTCACCATTCACAATGTAGAGAAACAGGACATAGCTACCTACTACTGTGCCTTGTGGGAGGTGCAAGAGTTGGGCAAAAAAATCAAG
>1021
CGGCATTCCGTCAGGCAAATTTGAGGTGGATAGGATACCTGAAACGTCTACATCCACTCTCACCATTCACAATGTAGAGAAACAGGACATAGCTACCTACTACTGTGCCTTGTGGGAGGTGCAAGAGTTGGGCAAAAAAATCAAG
>1022
CGGCATTCCGTCAGGCAAATTTGAGGTGGATAGGATACCTGAAACGTCTACATCCACTCTCACCATTCACAATGTAGAGAAACAGGACATAGCTACCTACTACTGTGCCTTGTGGGAGGTGCAAGAGTTGGGCAAAAAAATCAAG
>1023
CGGCATTCCGTCAGGCAAATTTGAGGTGGATAGGATACCTGAAACGTCTACATCCACTCTCACCATTCACAATGTAGAGAAACAGGACATAGCTACCTACTACTGTGCCTTGTGGGAGGTGCAAGAGTTGGGCAAAAAAATCAAG
>1024
CGGCATTCCGTCAGGCAAATTTGAGGTGGATAGGATACCTGAAACGTCTACATCCACTCTCACCATTCACAATGTAGAGAAACAGGACATAGCTACCTACTACTGTGCCTTGTGGGAGGTGCAAGAGTTGGGCAAAAAAATCAAG
>1025
CGGCATTCCGTCAGGCAAATTTGAGGTGGATAGGATACCTGAAACGTCTACATCCACTCTCACCATTCACAATGTAGAGAAACAGGACATAGCTACCTACTACTGTGCCTTGTGGGAGGTGCAAGAGTTGGGCAAAAAAATCAAG
>1026
CGGCATTCCGTCAGGCAAATTTGAGGTGGATAGGATACCTGAAACGTCTACATCCACTCTCACCATTCACAATGTAGAGAAACAGGACATAGCTACCTACTACTGTGCCTTGTGGGAGGTGCAAGAGTTGGGCAAAAAAATCAAG
>1027
CGGCATTCCGTCAGGCAAATTTGAGGTGGATAGGATACCTGAAACGTCTACATCCACTCTCACCATTCACAATGTAGAGAAACAGGACATAGCTACCTACTACTGTGCCTTGTGGGAGGTGCAAGAGTTGGGCAAAAAAATCAAG
>1028
CGGCATTCCGTCAGGCAAATTTGAGGTGGATAGGATACCTGAAACGTCTACATCCACTCTCACCATTCACAATGTAGAGAAACAGGACATAGCTACCTACTACTGTGCCTTGTGGGAGGTGCAAGAGTTGGGCAAAAAAATCAAG
>1029
CGGCATTCCGTCAGGCAAATTTGAGGTGGATAGGATACCTGAAACGTCTACATCCACTCTCACCATTCACAATGTAGAGAAACAGGACATAGCTACCTACTACTGTGCCTTGTGGGAGGTGCAAGAGTTGGGCAAAAAAATCAAG
>1030
CGGCATTCCGTCAGGCAAATTTGAGGTGGATAGGATACCTGAAACGTCTACATCCACTCTCACCATTCACAATGTAGAGAAACAGGACATAGCTACCTACTACTGTGCCTTGTGGGAGGTGCAAGAGTTGGGCAAAAAAATCAAG
>1031
CGGCATTCCGTCAGGCAAATTTGAGGTGGATAGGATACCTGAAACGTCTACATCCACTCTCACCATTCACAATGTAGAGAAACAGGACATAGCTACCTACTACTGTGCCTTGTGGGAGGTGCAAGAGTTGGGCAAAAAAATCAAG
>1032
CGGCATTCCGTCAGGCAAATTTGAGGTGGATAGGATACCTGAAACGTCTACATCCACTCTCACCATTCACAATGTAGAGAAACAGGACATAGCTACCTACTACTGTGCCTTGTGGGAGGTGCAAGAGTTGGGCAAAAAAATCAAG
>1033
CGGCATTCCGTCAGGCAAATTTGAGGTGGATAGGATACCTGAAACGTCTACATCCACTCTCACCATTCACAATGTAGAGAAACAGGACATAGCTACCTACTACTGTGCCTTGTGGGAGGTGCAAGAGTTGGGCAAAAAAATCAAG
>1034
CGGCATTCCGTCAGGCAAATTTGAGGTGGATAGGATACCTGAAACGTCTACATCCACTCTCACCATTCACAATGTAGAGAAACAGGACATAGCTACCTACTACTGTGCCTTGTGGGAGGTGCAAGAGTTGGGCAAAAAAATCAAG
>1035
CGGCATTCCGTCAGGCAAATTTGAGGTGGATAGGATACCTGAAACGTCTACATCCACTCTCACCATTCACAATGTAGAGAAACAGGACATAGCTACCTACTACTGTGCCTTGTGGGAGGTGCAAGAGTTGGGCAAAAAAATCAAG
>1036
CGGCATTCCGTCAGGCAAATTTGAGGTGGATAGGATACCTGAAACGTCTACATCCACTCTCACCATTCACAATGTAGAGAAACAGGACATAGCTACCTACTACTGTGCCTTGTGGGAGGTGCAAGAGTTGGGCAAAAAAATCAAG
>1037
CGGCATTCCGTCAGGCAAATTTGAGGTGGATAGGATACCTGAAACGTCTACATCCACTCTCACCATTCACAATGTAGAGAAACAGGACATAGCTACCTACTACTGTGCCTTGTGGGAGGTGCAAGAGTTGGGCAAAAAAATCAAG
>1038
CGGCATTCCGTCAGGCAAATTTGAGGTGGATAGGATACCTGAAACGTCTACATCCACTCTCACCATTCACAATGTAGAGAAACAGGACATAGCTACCTACTACTGTGCCTTGTGGGAGGTGCAAGAGTTGGGCAAAAAAATCAAG
>1039
CGGCATTCCGTCAGGCAAATTTGAGGTGGATAGGATACCTGAAACGTCTACATCCACTCTCACCATTCACAATGTAGAGAAACAGGACATAGCTACCTACTACTGTGCCTTGTGGGAGGTGCAAGAGTTGGGCAAAAAAATCAAG
>1040
CGGCATTCCGTCAGGCAAATTTGAGGTGGATAGGATACCTGAAACGTCTACATCCACTCTCACCATTCACAATGTAGAGAAACAGGACATAGCTACCTACTACTGTGCCTTGTGGGAGGTGCAAGAGTTGGGCAAAAAAATCAAG
>1041
CGGCATTCCGTCAGGCAAATTTGAGGTGGATAGGATACCTGAAACGTCTACATCCACTCTCACCATTCACAATGTAGAGAAACAGGACATAGCTACCTACTACTGTGCCTTGTGGGAGGTGCAAGAGTTGGGCAAAAAAATCAAG
>1042
CGGCATTCCGTCAGGCAAATTTGAGGTGGATAGGATACCTGAAACGTCTACATCCACTCTCACCATTCACAATGTAGAGAAACAGGACATAGCTACCTACTACTGTGCCTTGTGGGAGGTGCAAGAGTTGGGCAAAAAAATCAAG
>1043
CGGCATTCCGTCAGGCAAATTTGAGGTGGATAGGATACCTGAAACGTCTACATCCACTCTCACCATTCACAATGTAGAGAAACAGGACATAGCTACCTACTACTGTGCCTTGTGGGAGGTGCAAGAGTTGGGCAAAAAAATCAAG
>1044
CGGCATTCCGTCAGGCAAATTTGAGGTGGATAGGATACCTGAAACGTCTACATCCACTCTCACCATTCACAATGTAGAGAAACAGGACATAGCTACCTACTACTGTGCCTTGTGGGAGGTGCAAGAGTTGGGCAAAAAAATCAAG
>1045
CGGCATTCCGTCAGGCAAATTTGAGGTGGATAGGATACCTGAAACGTCTACATCCACTCTCACCATTCACAATGTAGAGAAACAGGACATAGCTACCTACTACTGTGCCTTGTGGGAGGTGCAAGAGTTGGGCAAAAAAATCAAG
>1046
CGGCATTCCGTCAGGCAAATTTGAGGTGGATAGGATACCTGAAACGTCTACATCCACTCTCACCATTCACAATGTAGAGAAACAGGACATAGCTACCTACTACTGTGCCTTGTGGGAGGTGCAAGAGTTGGGCAAAAAAATCAAG
>1047
CGGCATTCCGTCAGGCAAATTTGAGGTGGATAGGATACCTGAAACGTCTACATCCACTCTCACCATTCACAATGTAGAGAAACAGGACATAGCTACCTACTACTGTGCCTTGTGGGAGGTGCAAGAGTTGGGCAAAAAAATCAAG
>1048
CGGCATTCCGTCAGGCAAATTTGAGGTGGATAGGATACCTGAAACGTCTACATCCACTCTCACCATTCACAATGTAGAGAAACAGGACATAGCTACCTACTACTGTGCCTTGTGGGAGGTGCAAGAGTTGGGCAAAAAAATCAAG
>1049
CGGCATTCCGTCAGGCAAATTTGAGGTGGATAGGATACCTGAAACGTCTACATCCACTCTCACCATTCACAATGTAGAGAAACAGGACATAGCTACCTACTACTGTGCCTTGTGGGAGGTGCAAGAGTTGGGCAAAAAAATCAAG
>1050
CGGCATTCCGTCAGGCAAATTTGAGGTGGATAGGATACCTGAAACGTCTACATCCACTCTCACCATTCACAATGTAGAGAAACAGGACATAGCTACCTACTACTGTGCCTTGTGGGAGGTGCAAGAGTTGGGCAAAAAAATCAAG
>1051
CGGCATTCCGTCAGGCAAATTTGAGGTGGATAGGATACCTGAAACGTCTACATCCACTCTCACCATTCACAATGTAGAGAAACAGGACATAGCTACCTACTACTGTGCCTTGTGGGAGGTGCAAGAGTTGGGCAAAAAAATCAAG
>1052
CGGCATTCCGTCAGGCAAATTTGAGGTGGATAGGATACCTGAAACGTCTACATCCACTCTCACCATTCACAATGTAGAGAAACAGGACATAGCTACCTACTACTGTGCCTTGTGGGAGGTGCAAGAGTTGGGCAAAAAAATCAAG
>1053
CGGCATTCCGTCAGGCAAATTTGAGGTGGATAGGATACCTGAAACGTCTACATCCACTCTCACCATTCACAATGTAGAGAAACAGGACATAGCTACCTACTACTGTGCCTTGTGGGAGGTGCAAGAGTTGGGCAAAAAAATCAAG
>1054
CGGCATTCCGTCAGGCAAATTTGAGGTGGATAGGATACCTGAAACGTCTACATCCACTCTCACCATTCACAATGTAGAGAAACAGGACATAGCTACCTACTACTGTGCCTTGTGGGAGGTGCAAGAGTTGGGCAAAAAAATCAAG
>1055
CGGCATTCCGTCAGGCAAATTTGAGGTGGATAGGATACCTGAAACGTCTACATCCACTCTCACCATTCACAATGTAGAGAAACAGGACATAGCTACCTACTACTGTGCCTTGTGGGAGGTGCAAGAGTTGGGCAAAAAAATCAAG
>1056
CGGCATTCCGTCAGGCAAATTTGAGGTGGATAGGATACCTGAAACGTCTACATCCACTCTCACCATTCACAATGTAGAGAAACAGGACATAGCTACCTACTACTGTGCCTTGTGGGAGGTGCAAGAGTTGGGCAAAAAAATCAAG
>1057
CGGCATTCCGTCAGGCAAATTTGAGGTGGATAGGATACCTGAAACGTCTACATCCACTCTCACCATTCACAATGTAGAGAAACAGGACATAGCTACCTACTACTGTGCCTTGTGGGAGGTGCAAGAGTTGGGCAAAAAAATCAAG
>1058
CGGCATTCCGTCAGGCAAATTTGAGGTGGATAGGATACCTGAAACGTCTACATCCACTCTCACCATTCACAATGTAGAGAAACAGGACATAGCTACCTACTACTGTGCCTTGTGGGAGGTGCAAGAGTTGGGCAAAAAAATCAAG
>1059
CGGCATTCCGTCAGGCAAATTTGAGGTGGATAGGATACCTGAAACGTCTACATCCACTCTCACCATTCACAATGTAGAGAAACAGGACATAGCTACCTACTACTGTGCCTTGTGGGAGGTGCAAGAGTTGGGCAAAAAAATCAAG
>1060
CGGCATTCCGTCAGGCAAATTTGAGGTGGATAGGATACCTGAAACGTCTACATCCACTCTCACCATTCACAATGTAGAGAAACAGGACATAGCTACCTACTACTGTGCCTTGTGGGAGGTGCAAGAGTTGGGCAAAAAAATCAAG
>1061
CGGCATTCCGTCAGGCAAATTTGAGGTGGATAGGATACCTGAAACGTCTACATCCACTCTCACCATTCACAATGTAGAGAAACAGGACATAGCTACCTACTACTGTGCCTTGTGGGAGGTGCAAGAGTTGGGCAAAAAAATCAAG
>1062
CGGCATTCCGTCAGGCAAATTTGAGGTGGATAGGATACCTGAAACGTCTACATCCACTCTCACCATTCACAATGTAGAGAAACAGGACATAGCTACCTACTACTGTGCCTTGTGGGAGGTGCAAGAGTTGGGCAAAAAAATCAAG
>1063
CGGCATTCCGTCAGGCAAATTTGAGGTGGATAGGATACCTGAAACGTCTACATCCACTCTCACCATTCACAATGTAGAGAAACAGGACATAGCTACCTACTACTGTGCCTTGTGGGAGGTGCAAGAGTTGGGCAAAAAAATCAAG
>1064
CGGCATTCCGTCAGGCAAATTTGAGGTGGATAGGATACCTGAAACGTCTACATCCACTCTCACCATTCACAATGTAGAGAAACAGGACATAGCTACCTACTACTGTGCCTTGTGGGAGGTGCAAGAGTTGGGCAAAAAAATCAAG
>1065
CGGCATTCCGTCAGGCAAATTTGAGGTGGATAGGATACCTGAAACGTCTACATCCACTCTCACCATTCACAATGTAGAGAAACAGGACATAGCTACCTACTACTGTGCCTTGTGGGAGGTGCAAGAGTTGGGCAAAAAAATCAAG
>1066
CGGCATTCCGTCAGGCAAATTTGAGGTGGATAGGATACCTGAAACGTCTACATCCACTCTCACCATTCACAATGTAGAGAAACAGGACATAGCTACCTACTACTGTGCCTTGTGGGAGGTGCAAGAGTTGGGCAAAAAAATCAAG
>1067
CGGCATTCCGTCAGGCAAATTTGAGGTGGATAGGATACCTGAAACGTCTACATCCACTCTCACCATTCACAATGTAGAGAAACAGGACATAGCTACCTACTACTGTGCCTTGTGGGAGGTGCAAGAGTTGGGCAAAAAAATCAAG
>1068
CGGCATTCCGTCAGGCAAATTTGAGGTGGATAGGATACCTGAAACGTCTACATCCACTCTCACCATTCACAATGTAGAGAAACAGGACATAGCTACCTACTACTGTGCCTTGTGGGAGGTGCAAGAGTTGGGCAAAAAAATCAAG
>1069
CGGCATTCCGTCAGGCAAATTTGAGGTGGATAGGATACCTGAAACGTCTACATCCACTCTCACCATTCACAATGTAGAGAAACAGGACATAGCTACCTACTACTGTGCCTTGTGGGAGGTGCAAGAGTTGGGCAAAAAAATCAAG
>1070
CGGCATTCCGTCAGGCAAATTTGAGGTGGATAGGATACCTGAAACGTCTACATCCACTCTCACCATTCACAATGTAGAGAAACAGGACATAGCTACCTACTACTGTGCCTTGTGGGAGGTGCAAGAGTTGGGCAAAAAAATCAAG
>1071
CGGCATTCCGTCAGGCAAATTTGAGGTGGATAGGATACCTGAAACGTCTACATCCACTCTCACCATTCACAATGTAGAGAAACAGGACATAGCTACCTACTACTGTGCCTTGTGGGAGGTGCAAGAGTTGGGCAAAAAAATCAAG
>1072
CGGCATTCCGTCAGGCAAATTTGAGGTGGATAGGATACCTGAAACGTCTACATCCACTCTCACCATTCACAATGTAGAGAAACAGGACATAGCTACCTACTACTGTGCCTTGTGGGAGGTGCAAGAGTTGGGCAAAAAAATCAAG
>1073
CGGCATTCCGTCAGGCAAATTTGAGGTGGATAGGATACCTGAAACGTCTACATCCACTCTCACCATTCACAATGTAGAGAAACAGGACATAGCTACCTACTACTGTGCCTTGTGGGAGGTGCAAGAGTTGGGCAAAAAAATCAAG
>1074
CGGCATTCCGTCAGGCAAATTTGAGGTGGATAGGATACCTGAAACGTCTACATCCACTCTCACCATTCACAATGTAGAGAAACAGGACATAGCTACCTACTACTGTGCCTTGTGGGAGGTGCAAGAGTTGGGCAAAAAAATCAAG
>1075
CGGCATTCCGTCAGGCAAATTTGAGGTGGATAGGATACCTGAAACGTCTACATCCACTCTCACCATTCACAATGTAGAGAAACAGGACATAGCTACCTACTACTGTGCCTTGTGGGAGGTGCAAGAGTTGGGCAAAAAAATCAAG
>1076
CGGCATTCCGTCAGGCAAATTTGAGGTGGATAGGATACCTGAAACGTCTACATCCACTCTCACCATTCACAATGTAGAGAAACAGGACATAGCTACCTACTACTGTGCCTTGTGGGAGGTGCAAGAGTTGGGCAAAAAAATCAAG
>1077
CGGCATTCCGTCAGGCAAATTTGAGGTGGATAGGATACCTGAAACGTCTACATCCACTCTCACCATTCACAATGTAGAGAAACAGGACATAGCTACCTACTACTGTGCCTTGTGGGAGGTGCAAGAGTTGGGCAAAAAAATCAAG
>1078
CGGCATTCCGTCAGGCAAATTTGAGGTGGATAGGATACCTGAAACGTCTACATCCACTCTCACCATTCACAATGTAGAGAAACAGGACATAGCTACCTACTACTGTGCCTTGTGGGAGGTGCAAGAGTTGGGCAAAAAAATCAAG
>1079
CGGCATTCCGTCAGGCAAATTTGAGGTGGATAGGATACCTGAAACGTCTACATCCACTCTCACCATTCACAATGTAGAGAAACAGGACATAGCTACCTACTACTGTGCCTTGTGGGAGGTGCAAGAGTTGGGCAAAAAAATCAAG
>1080
CGGCATTCCGTCAGGCAAATTTGAGGTGGATAGGATACCTGAAACGTCTACATCCACTCTCACCATTCACAATGTAGAGAAACAGGACATAGCTACCTACTACTGTGCCTTGTGGGAGGTGCAAGAGTTGGGCAAAAAAATCAAG
>1081
CGGCATTCCGTCAGGCAAATTTGAGGTGGATAGGATACCTGAAACGTCTACATCCACTCTCACCATTCACAATGTAGAGAAACAGGACATAGCTACCTACTACTGTGCCTTGTGGGAGGTGCAAGAGTTGGGCAAAAAAATCAAG
>1082
CGGCATTCCGTCAGGCAAATTTGAGGTGGATAGGATACCTGAAACGTCTACATCCACTCTCACCATTCACAATGTAGAGAAACAGGACATAGCTACCTACTACTGTGCCTTGTGGGAGGTGCAAGAGTTGGGCAAAAAAATCAAG
>1083
CGGCATTCCGTCAGGCAAATTTGAGGTGGATAGGATACCTGAAACGTCTACATCCACTCTCACCATTCACAATGTAGAGAAACAGGACATAGCTACCTACTACTGTGCCTTGTGGGAGGTGCAAGAGTTGGGCAAAAAAATCAAG
>1084
CGGCATTCCGTCAGGCAAATTTGAGGTGGATAGGATACCTGAAACGTCTACATCCACTCTCACCATTCACAATGTAGAGAAACAGGACATAGCTACCTACTACTGTGCCTTGTGGGAGGTGCAAGAGTTGGGCAAAAAAATCAAG
>1085
CGGCATTCCGTCAGGCAAATTTGAGGTGGATAGGATACCTGAAACGTCTACATCCACTCTCACCATTCACAATGTAGAGAAACAGGACATAGCTACCTACTACTGTGCCTTGTGGGAGGTGCAAGAGTTGGGCAAAAAAATCAAG
>1086
CGGCATTCCGTCAGGCAAATTTGAGGTGGATAGGATACCTGAAACGTCTACATCCACTCTCACCATTCACAATGTAGAGAAACAGGACATAGCTACCTACTACTGTGCCTTGTGGGAGGTGCAAGAGTTGGGCAAAAAAATCAAG
>1087
CGGCATTCCGTCAGGCAAATTTGAGGTGGATAGGATACCTGAAACGTCTACATCCACTCTCACCATTCACAATGTAGAGAAACAGGACATAGCTACCTACTACTGTGCCTTGTGGGAGGTGCAAGAGTTGGGCAAAAAAATCAAG
>1088
CGGCATTCCGTCAGGCAAATTTGAGGTGGATAGGATACCTGAAACGTCTACATCCACTCTCACCATTCACAATGTAGAGAAACAGGACATAGCTACCTACTACTGTGCCTTGTGGGAGGTGCAAGAGTTGGGCAAAAAAATCAAG
>1089
CGGCATTCCGTCAGGCAAATTTGAGGTGGATAGGATACCTGAAACGTCTACATCCACTCTCACCATTCACAATGTAGAGAAACAGGACATAGCTACCTACTACTGTGCCTTGTGGGAGGTGCAAGAGTTGGGCAAAAAAATCAAG
>1090
CGGCATTCCGTCAGGCAAATTTGAGGTGGATAGGATACCTGAAACGTCTACATCCACTCTCACCATTCACAATGTAGAGAAACAGGACATAGCTACCTACTACTGTGCCTTGTGGGAGGTGCAAGAGTTGGGCAAAAAAATCAAG
>1091
CGGCATTCCGTCAGGCAAATTTGAGGTGGATAGGATACCTGAAACGTCTACATCCACTCTCACCATTCACAATGTAGAGAAACAGGACATAGCTACCTACTACTGTGCCTTGTGGGAGGTGCAAGAGTTGGGCAAAAAAATCAAG
>1092
CGGCATTCCGTCAGGCAAATTTGAGGTGGATAGGATACCTGAAACGTCTACATCCACTCTCACCATTCACAATGTAGAGAAACAGGACATAGCTACCTACTACTGTGCCTTGTGGGAGGTGCAAGAGTTGGGCAAAAAAATCAAG
>1093
CGGCATTCCGTCAGGCAAATTTGAGGTGGATAGGATACCTGAAACGTCTACATCCACTCTCACCATTCACAATGTAGAGAAACAGGACATAGCTACCTACTACTGTGCCTTGTGGGAGGTGCAAGAGTTGGGCAAAAAAATCAAG
>1094
CGGCATTCCGTCAGGCAAATTTGAGGTGGATAGGATACCTGAAACGTCTACATCCACTCTCACCATTCACAATGTAGAGAAACAGGACATAGCTACCTACTACTGTGCCTTGTGGGAGGTGCAAGAGTTGGGCAAAAAAATCAAG
>1095
CGGCATTCCGTCAGGCAAATTTGAGGTGGATAGGATACCTGAAACGTCTACATCCACTCTCACCATTCACAATGTAGAGAAACAGGACATAGCTACCTACTACTGTGCCTTGTGGGAGGTGCAAGAGTTGGGCAAAAAAATCAAG
>1096
CGGCATTCCGTCAGGCAAATTTGAGGTGGATAGGATACCTGAAACGTCTACATCCACTCTCACCATTCACAATGTAGAGAAACAGGACATAGCTACCTACTACTGTGCCTTGTGGGAGGTGCAAGAGTTGGGCAAAAAAATCAAG
>1097
CGGCATTCCGTCAGGCAAATTTGAGGTGGATAGGATACCTGAAACGTCTACATCCACTCTCACCATTCACAATGTAGAGAAACAGGACATAGCTACCTACTACTGTGCCTTGTGGGAGGTGCAAGAGTTGGGCAAAAAAATCAAG
>1098
CGGCATTCCGTCAGGCAAATTTGAGGTGGATAGGATACCTGAAACGTCTACATCCACTCTCACCATTCACAATGTAGAGAAACAGGACATAGCTACCTACTACTGTGCCTTGTGGGAGGTGCAAGAGTTGGGCAAAAAAATCAAG
>1099
CGGCATTCCGTCAGGCAAATTTGAGGTGGATAGGATACCTGAAACGTCTACATCCACTCTCACCATTCACAATGTAGAGAAACAGGACATAGCTACCTACTACTGTGCCTTGTGGGAGGTGCAAGAGTTGGGCAAAAAAATCAAG
>1100
CGGCATTCCGTCAGGCAAATTTGAGGTGGATAGGATACCTGAAACGTCTACATCCACTCTCACCATTCACAATGTAGAGAAACAGGACATAGCTACCTACTACTGTGCCTTGTGGGAGGTGCAAGAGTTGGGCAAAAAAATCAAG
>1101
CGGCATTCCGTCAGGCAAATTTGAGGTGGATAGGATACCTGAAACGTCTACATCCACTCTCACCATTCACAATGTAGAGAAACAGGACATAGCTACCTACTACTGTGCCTTGTGGGAGGTGCAAGAGTTGGGCAAAAAAATCAAG
>1102
CGGCATTCCGTCAGGCAAATTTGAGGTGGATAGGATACCTGAAACGTCTACATCCACTCTCACCATTCACAATGTAGAGAAACAGGACATAGCTACCTACTACTGTGCCTTGTGGGAGGTGCAAGAGTTGGGCAAAAAAATCAAG
>1103
CGGCATTCCGTCAGGCAAATTTGAGGTGGATAGGATACCTGAAACGTCTACATCCACTCTCACCATTCACAATGTAGAGAAACAGGACATAGCTACCTACTACTGTGCCTTGTGGGAGGTGCAAGAGTTGGGCAAAAAAATCAAG
>1104
CGGCATTCCGTCAGGCAAATTTGAGGTGGATAGGATACCTGAAACGTCTACATCCACTCTCACCATTCACAATGTAGAGAAACAGGACATAGCTACCTACTACTGTGCCTTGTGGGAGGTGCAAGAGTTGGGCAAAAAAATCAAG
>1105
CGGCATTCCGTCAGGCAAATTTGAGGTGGATAGGATACCTGAAACGTCTACATCCACTCTCACCATTCACAATGTAGAGAAACAGGACATAGCTACCTACTACTGTGCCTTGTGGGAGGTGCAAGAGTTGGGCAAAAAAATCAAG
>1106
CGGCATTCCGTCAGGCAAATTTGAGGTGGATAGGATACCTGAAACGTCTACATCCACTCTCACCATTCACAATGTAGAGAAACAGGACATAGCTACCTACTACTGTGCCTTGTGGGAGGTGCAAGAGTTGGGCAAAAAAATCAAG
>1107
CGGCATTCCGTCAGGCAAATTTGAGGTGGATAGGATACCTGAAACGTCTACATCCACTCTCACCATTCACAATGTAGAGAAACAGGACATAGCTACCTACTACTGTGCCTTGTGGGAGGTGCAAGAGTTGGGCAAAAAAATCAAG
>1108
CGGCATTCCGTCAGGCAAATTTGAGGTGGATAGGATACCTGAAACGTCTACATCCACTCTCACCATTCACAATGTAGAGAAACAGGACATAGCTACCTACTACTGTGCCTTGTGGGAGGTGCAAGAGTTGGGCAAAAAAATCAAG
>1109
CGGCATTCCGTCAGGCAAATTTGAGGTGGATAGGATACCTGAAACGTCTACATCCACTCTCACCATTCACAATGTAGAGAAACAGGACATAGCTACCTACTACTGTGCCTTGTGGGAGGTGCAAGAGTTGGGCAAAAAAATCAAG
>1110
CGGCATTCCGTCAGGCAAATTTGAGGTGGATAGGATACCTGAAACGTCTACATCCACTCTCACCATTCACAATGTAGAGAAACAGGACATAGCTACCTACTACTGTGCCTTGTGGGAGGTGCAAGAGTTGGGCAAAAAAATCAAG
>1111
CGGCATTCCGTCAGGCAAATTTGAGGTGGATAGGATACCTGAAACGTCTACATCCACTCTCACCATTCACAATGTAGAGAAACAGGACATAGCTACCTACTACTGTGCCTTGTGGGAGGTGCAAGAGTTGGGCAAAAAAATCAAG
>1112
CGGCATTCCGTCAGGCAAATTTGAGGTGGATAGGATACCTGAAACGTCTACATCCACTCTCACCATTCACAATGTAGAGAAACAGGACATAGCTACCTACTACTGTGCCTTGTGGGAGGTGCAAGAGTTGGGCAAAAAAATCAAG
>1113
CGGCATTCCGTCAGGCAAATTTGAGGTGGATAGGATACCTGAAACGTCTACATCCACTCTCACCATTCACAATGTAGAGAAACAGGACATAGCTACCTACTACTGTGCCTTGTGGGAGGTGCAAGAGTTGGGCAAAAAAATCAAG
>1114
CGGCATTCCGTCAGGCAAATTTGAGGTGGATAGGATACCTGAAACGTCTACATCCACTCTCACCATTCACAATGTAGAGAAACAGGACATAGCTACCTACTACTGTGCCTTGTGGGAGGTGCAAGAGTTGGGCAAAAAAATCAAG
>1115
CGGCATTCCGTCAGGCAAATTTGAGGTGGATAGGATACCTGAAACGTCTACATCCACTCTCACCATTCACAATGTAGAGAAACAGGACATAGCTACCTACTACTGTGCCTTGTGGGAGGTGCAAGAGTTGGGCAAAAAAATCAAG
>1116
CGGCATTCCGTCAGGCAAATTTGAGGTGGATAGGATACCTGAAACGTCTACATCCACTCTCACCATTCACAATGTAGAGAAACAGGACATAGCTACCTACTACTGTGCCTTGTGGGAGGTGCAAGAGTTGGGCAAAAAAATCAAG
>1117
CGGCATTCCGTCAGGCAAATTTGAGGTGGATAGGATACCTGAAACGTCTACATCCACTCTCACCATTCACAATGTAGAGAAACAGGACATAGCTACCTACTACTGTGCCTTGTGGGAGGTGCAAGAGTTGGGCAAAAAAATCAAG
>1118
CGGCATTCCGTCAGGCAAATTTGAGGTGGATAGGATACCTGAAACGTCTACATCCACTCTCACCATTCACAATGTAGAGAAACAGGACATAGCTACCTACTACTGTGCCTTGTGGGAGGTGCAAGAGTTGGGCAAAAAAATCAAG
>1119
CGGCATTCCGTCAGGCAAATTTGAGGTGGATAGGATACCTGAAACGTCTACATCCACTCTCACCATTCACAATGTAGAGAAACAGGACATAGCTACCTACTACTGTGCCTTGTGGGAGGTGCAAGAGTTGGGCAAAAAAATCAAG
>1120
CGGCATTCCGTCAGGCAAATTTGAGGTGGATAGGATACCTGAAACGTCTACATCCACTCTCACCATTCACAATGTAGAGAAACAGGACATAGCTACCTACTACTGTGCCTTGTGGGAGGTGCAAGAGTTGGGCAAAAAAATCAAG
>1121
CGGCATTCCGTCAGGCAAATTTGAGGTGGATAGGATACCTGAAACGTCTACATCCACTCTCACCATTCACAATGTAGAGAAACAGGACATAGCTACCTACTACTGTGCCTTGTGGGAGGTGCAAGAGTTGGGCAAAAAAATCAAG
>1122
CGGCATTCCGTCAGGCAAATTTGAGGTGGATAGGATACCTGAAACGTCTACATCCACTCTCACCATTCACAATGTAGAGAAACAGGACATAGCTACCTACTACTGTGCCTTGTGGGAGGTGCAAGAGTTGGGCAAAAAAATCAAG
>1123
CGGCATTCCGTCAGGCAAATTTGAGGTGGATAGGATACCTGAAACGTCTACATCCACTCTCACCATTCACAATGTAGAGAAACAGGACATAGCTACCTACTACTGTGCCTTGTGGGAGGTGCAAGAGTTGGGCAAAAAAATCAAG
>1124
CGGCATTCCGTCAGGCAAATTTGAGGTGGATAGGATACCTGAAACGTCTACATCCACTCTCACCATTCACAATGTAGAGAAACAGGACATAGCTACCTACTACTGTGCCTTGTGGGAGGTGCAAGAGTTGGGCAAAAAAATCAAG
>1125
CGGCATTCCGTCAGGCAAATTTGAGGTGGATAGGATACCTGAAACGTCTACATCCACTCTCACCATTCACAATGTAGAGAAACAGGACATAGCTACCTACTACTGTGCCTTGTGGGAGGTGCAAGAGTTGGGCAAAAAAATCAAG
>1126
CGGCATTCCGTCAGGCAAATTTGAGGTGGATAGGATACCTGAAACGTCTACATCCACTCTCACCATTCACAATGTAGAGAAACAGGACATAGCTACCTACTACTGTGCCTTGTGGGAGGTGCAAGAGTTGGGCAAAAAAATCAAG
>1127
CGGCATTCCGTCAGGCAAATTTGAGGTGGATAGGATACCTGAAACGTCTACATCCACTCTCACCATTCACAATGTAGAGAAACAGGACATAGCTACCTACTACTGTGCCTTGTGGGAGGTGCAAGAGTTGGGCAAAAAAATCAAG
>1128
CGGCATTCCGTCAGGCAAATTTGAGGTGGATAGGATACCTGAAACGTCTACATCCACTCTCACCATTCACAATGTAGAGAAACAGGACATAGCTACCTACTACTGTGCCTTGTGGGAGGTGCAAGAGTTGGGCAAAAAAATCAAG
>1129
CGGCATTCCGTCAGGCAAATTTGAGGTGGATAGGATACCTGAAACGTCTACATCCACTCTCACCATTCACAATGTAGAGAAACAGGACATAGCTACCTACTACTGTGCCTTGTGGGAGGTGCAAGAGTTGGGCAAAAAAATCAAG
>1130
CGGCATTCCGTCAGGCAAATTTGAGGTGGATAGGATACCTGAAACGTCTACATCCACTCTCACCATTCACAATGTAGAGAAACAGGACATAGCTACCTACTACTGTGCCTTGTGGGAGGTGCAAGAGTTGGGCAAAAAAATCAAG
>1131
CGGCATTCCGTCAGGCAAATTTGAGGTGGATAGGATACCTGAAACGTCTACATCCACTCTCACCATTCACAATGTAGAGAAACAGGACATAGCTACCTACTACTGTGCCTTGTGGGAGGTGCAAGAGTTGGGCAAAAAAATCAAG
>1132
CGGCATTCCGTCAGGCAAATTTGAGGTGGATAGGATACCTGAAACGTCTACATCCACTCTCACCATTCACAATGTAGAGAAACAGGACATAGCTACCTACTACTGTGCCTTGTGGGAGGTGCAAGAGTTGGGCAAAAAAATCAAG
>1133
CGGCATTCCGTCAGGCAAATTTGAGGTGGATAGGATACCTGAAACGTCTACATCCACTCTCACCATTCACAATGTAGAGAAACAGGACATAGCTACCTACTACTGTGCCTTGTGGGAGGTGCAAGAGTTGGGCAAAAAAATCAAG
>1134
CGGCATTCCGTCAGGCAAATTTGAGGTGGATAGGATACCTGAAACGTCTACATCCACTCTCACCATTCACAATGTAGAGAAACAGGACATAGCTACCTACTACTGTGCCTTGTGGGAGGTGCAAGAGTTGGGCAAAAAAATCAAG
>1135
CGGCATTCCGTCAGGCAAATTTGAGGTGGATAGGATACCTGAAACGTCTACATCCACTCTCACCATTCACAATGTAGAGAAACAGGACATAGCTACCTACTACTGTGCCTTGTGGGAGGTGCAAGAGTTGGGCAAAAAAATCAAG
>1136
CGGCATTCCGTCAGGCAAATTTGAGGTGGATAGGATACCTGAAACGTCTACATCCACTCTCACCATTCACAATGTAGAGAAACAGGACATAGCTACCTACTACTGTGCCTTGTGGGAGGTGCAAGAGTTGGGCAAAAAAATCAAG
>1137
CGGCATTCCGTCAGGCAAATTTGAGGTGGATAGGATACCTGAAACGTCTACATCCACTCTCACCATTCACAATGTAGAGAAACAGGACATAGCTACCTACTACTGTGCCTTGTGGGAGGTGCAAGAGTTGGGCAAAAAAATCAAG
>1138
CGGCATTCCGTCAGGCAAATTTGAGGTGGATAGGATACCTGAAACGTCTACATCCACTCTCACCATTCACAATGTAGAGAAACAGGACATAGCTACCTACTACTGTGCCTTGTGGGAGGTGCAAGAGTTGGGCAAAAAAATCAAG
>1139
CGGCATTCCGTCAGGCAAATTTGAGGTGGATAGGATACCTGAAACGTCTACATCCACTCTCACCATTCACAATGTAGAGAAACAGGACATAGCTACCTACTACTGTGCCTTGTGGGAGGTGCAAGAGTTGGGCAAAAAAATCAAG
>1140
CGGCATTCCGTCAGGCAAATTTGAGGTGGATAGGATACCTGAAACGTCTACATCCACTCTCACCATTCACAATGTAGAGAAACAGGACATAGCTACCTACTACTGTGCCTTGTGGGAGGTGCAAGAGTTGGGCAAAAAAATCAAG
>1141
CGGCATTCCGTCAGGCAAATTTGAGGTGGATAGGATACCTGAAACGTCTACATCCACTCTCACCATTCACAATGTAGAGAAACAGGACATAGCTACCTACTACTGTGCCTTGTGGGAGGTGCAAGAGTTGGGCAAAAAAATCAAG
>1142
CGGCATTCCGTCAGGCAAATTTGAGGTGGATAGGATACCTGAAACGTCTACATCCACTCTCACCATTCACAATGTAGAGAAACAGGACATAGCTACCTACTACTGTGCCTTGTGGGAGGTGCAAGAGTTGGGCAAAAAAATCAAG
>1143
CGGCATTCCGTCAGGCAAATTTGAGGTGGATAGGATACCTGAAACGTCTACATCCACTCTCACCATTCACAATGTAGAGAAACAGGACATAGCTACCTACTACTGTGCCTTGTGGGAGGTGCAAGAGTTGGGCAAAAAAATCAAG
>1144
CGGCATTCCGTCAGGCAAATTTGAGGTGGATAGGATACCTGAAACGTCTACATCCACTCTCACCATTCACAATGTAGAGAAACAGGACATAGCTACCTACTACTGTGCCTTGTGGGAGGTGCAAGAGTTGGGCAAAAAAATCAAG
>1145
CGGCATTCCGTCAGGCAAATTTGAGGTGGATAGGATACCTGAAACGTCTACATCCACTCTCACCATTCACAATGTAGAGAAACAGGACATAGCTACCTACTACTGTGCCTTGTGGGAGGTGCAAGAGTTGGGCAAAAAAATCAAG
>1146
CGGCATTCCGTCAGGCAAATTTGAGGTGGATAGGATACCTGAAACGTCTACATCCACTCTCACCATTCACAATGTAGAGAAACAGGACATAGCTACCTACTACTGTGCCTTGTGGGAGGTGCAAGAGTTGGGCAAAAAAATCAAG
>1147
CGGCATTCCGTCAGGCAAATTTGAGGTGGATAGGATACCTGAAACGTCTACATCCACTCTCACCATTCACAATGTAGAGAAACAGGACATAGCTACCTACTACTGTGCCTTGTGGGAGGTGCAAGAGTTGGGCAAAAAAATCAAG
>1148
CGGCATTCCGTCAGGCAAATTTGAGGTGGATAGGATACCTGAAACGTCTACATCCACTCTCACCATTCACAATGTAGAGAAACAGGACATAGCTACCTACTACTGTGCCTTGTGGGAGGTGCAAGAGTTGGGCAAAAAAATCAAG
>1149
CGGCATTCCGTCAGGCAAATTTGAGGTGGATAGGATACCTGAAACGTCTACATCCACTCTCACCATTCACAATGTAGAGAAACAGGACATAGCTACCTACTACTGTGCCTTGTGGGAGGTGCAAGAGTTGGGCAAAAAAATCAAG
>1150
CGGCATTCCGTCAGGCAAATTTGAGGTGGATAGGATACCTGAAACGTCTACATCCACTCTCACCATTCACAATGTAGAGAAACAGGACATAGCTACCTACTACTGTGCCTTGTGGGAGGTGCAAGAGTTGGGCAAAAAAATCAAG
>1151
CGGCATTCCGTCAGGCAAATTTGAGGTGGATAGGATACCTGAAACGTCTACATCCACTCTCACCATTCACAATGTAGAGAAACAGGACATAGCTACCTACTACTGTGCCTTGTGGGAGGTGCAAGAGTTGGGCAAAAAAATCAAG
>1152
CGGCATTCCGTCAGGCAAATTTGAGGTGGATAGGATACCTGAAACGTCTACATCCACTCTCACCATTCACAATGTAGAGAAACAGGACATAGCTACCTACTACTGTGCCTTGTGGGAGGTGCAAGAGTTGGGCAAAAAAATCAAG
>1153
CGGCATTCCGTCAGGCAAATTTGAGGTGGATAGGATACCTGAAACGTCTACATCCACTCTCACCATTCACAATGTAGAGAAACAGGACATAGCTACCTACTACTGTGCCTTGTGGGAGGTGCAAGAGTTGGGCAAAAAAATCAAG
>1154
CGGCATTCCGTCAGGCAAATTTGAGGTGGATAGGATACCTGAAACGTCTACATCCACTCTCACCATTCACAATGTAGAGAAACAGGACATAGCTACCTACTACTGTGCCTTGTGGGAGGTGCAAGAGTTGGGCAAAAAAATCAAG
>1155
CGGCATTCCGTCAGGCAAATTTGAGGTGGATAGGATACCTGAAACGTCTACATCCACTCTCACCATTCACAATGTAGAGAAACAGGACATAGCTACCTACTACTGTGCCTTGTGGGAGGTGCAAGAGTTGGGCAAAAAAATCAAG
>1156
CGGCATTCCGTCAGGCAAATTTGAGGTGGATAGGATACCTGAAACGTCTACATCCACTCTCACCATTCACAATGTAGAGAAACAGGACATAGCTACCTACTACTGTGCCTTGTGGGAGGTGCAAGAGTTGGGCAAAAAAATCAAG
>1157
CGGCATTCCGTCAGGCAAATTTGAGGTGGATAGGATACCTGAAACGTCTACATCCACTCTCACCATTCACAATGTAGAGAAACAGGACATAGCTACCTACTACTGTGCCTTGTGGGAGGTGCAAGAGTTGGGCAAAAAAATCAAG
>1158
CGGCATTCCGTCAGGCAAATTTGAGGTGGATAGGATACCTGAAACGTCTACATCCACTCTCACCATTCACAATGTAGAGAAACAGGACATAGCTACCTACTACTGTGCCTTGTGGGAGGTGCAAGAGTTGGGCAAAAAAATCAAG
>1159
CGGCATTCCGTCAGGCAAATTTGAGGTGGATAGGATACCTGAAACGTCTACATCCACTCTCACCATTCACAATGTAGAGAAACAGGACATAGCTACCTACTACTGTGCCTTGTGGGAGGTGCAAGAGTTGGGCAAAAAAATCAAG
>1160
CGGCATTCCGTCAGGCAAATTTGAGGTGGATAGGATACCTGAAACGTCTACATCCACTCTCACCATTCACAATGTAGAGAAACAGGACATAGCTACCTACTACTGTGCCTTGTGGGAGGTGCAAGAGTTGGGCAAAAAAATCAAG
>1161
CGGCATTCCGTCAGGCAAATTTGAGGTGGATAGGATACCTGAAACGTCTACATCCACTCTCACCATTCACAATGTAGAGAAACAGGACATAGCTACCTACTACTGTGCCTTGTGGGAGGTGCAAGAGTTGGGCAAAAAAATCAAG
>1162
CGGCATTCCGTCAGGCAAATTTGAGGTGGATAGGATACCTGAAACGTCTACATCCACTCTCACCATTCACAATGTAGAGAAACAGGACATAGCTACCTACTACTGTGCCTTGTGGGAGGTGCAAGAGTTGGGCAAAAAAATCAAG
>1163
CGGCATTCCGTCAGGCAAATTTGAGGTGGATAGGATACCTGAAACGTCTACATCCACTCTCACCATTCACAATGTAGAGAAACAGGACATAGCTACCTACTACTGTGCCTTGTGGGAGGTGCAAGAGTTGGGCAAAAAAATCAAG
>1164
CGGCATTCCGTCAGGCAAATTTGAGGTGGATAGGATACCTGAAACGTCTACATCCACTCTCACCATTCACAATGTAGAGAAACAGGACATAGCTACCTACTACTGTGCCTTGTGGGAGGTGCAAGAGTTGGGCAAAAAAATCAAG
>1165
CGGCATTCCGTCAGGCAAATTTGAGGTGGATAGGATACCTGAAACGTCTACATCCACTCTCACCATTCACAATGTAGAGAAACAGGACATAGCTACCTACTACTGTGCCTTGTGGGAGGTGCAAGAGTTGGGCAAAAAAATCAAG
>1166
CGGCATTCCGTCAGGCAAATTTGAGGTGGATAGGATACCTGAAACGTCTACATCCACTCTCACCATTCACAATGTAGAGAAACAGGACATAGCTACCTACTACTGTGCCTTGTGGGAGGTGCAAGAGTTGGGCAAAAAAATCAAG
>1167
CGGCATTCCGTCAGGCAAATTTGAGGTGGATAGGATACCTGAAACGTCTACATCCACTCTCACCATTCACAATGTAGAGAAACAGGACATAGCTACCTACTACTGTGCCTTGTGGGAGGTGCAAGAGTTGGGCAAAAAAATCAAG
>1168
CGGCATTCCGTCAGGCAAATTTGAGGTGGATAGGATACCTGAAACGTCTACATCCACTCTCACCATTCACAATGTAGAGAAACAGGACATAGCTACCTACTACTGTGCCTTGTGGGAGGTGCAAGAGTTGGGCAAAAAAATCAAG
>1169
CGGCATTCCGTCAGGCAAATTTGAGGTGGATAGGATACCTGAAACGTCTACATCCACTCTCACCATTCACAATGTAGAGAAACAGGACATAGCTACCTACTACTGTGCCTTGTGGGAGGTGCAAGAGTTGGGCAAAAAAATCAAG
>1170
CGGCATTCCGTCAGGCAAATTTGAGGTGGATAGGATACCTGAAACGTCTACATCCACTCTCACCATTCACAATGTAGAGAAACAGGACATAGCTACCTACTACTGTGCCTTGTGGGAGGTGCAAGAGTTGGGCAAAAAAATCAAG
>1171
CGGCATTCCGTCAGGCAAATTTGAGGTGGATAGGATACCTGAAACGTCTACATCCACTCTCACCATTCACAATGTAGAGAAACAGGACATAGCTACCTACTACTGTGCCTTGTGGGAGGTGCAAGAGTTGGGCAAAAAAATCAAG
>1172
CGGCATTCCGTCAGGCAAATTTGAGGTGGATAGGATACCTGAAACGTCTACATCCACTCTCACCATTCACAATGTAGAGAAACAGGACATAGCTACCTACTACTGTGCCTTGTGGGAGGTGCAAGAGTTGGGCAAAAAAATCAAG
>1173
CGGCATTCCGTCAGGCAAATTTGAGGTGGATAGGATACCTGAAACGTCTACATCCACTCTCACCATTCACAATGTAGAGAAACAGGACATAGCTACCTACTACTGTGCCTTGTGGGAGGTGCAAGAGTTGGGCAAAAAAATCAAG
>1174
CGGCATTCCGTCAGGCAAATTTGAGGTGGATAGGATACCTGAAACGTCTACATCCACTCTCACCATTCACAATGTAGAGAAACAGGACATAGCTACCTACTACTGTGCCTTGTGGGAGGTGCAAGAGTTGGGCAAAAAAATCAAG
>1175
CGGCATTCCGTCAGGCAAATTTGAGGTGGATAGGATACCTGAAACGTCTACATCCACTCTCACCATTCACAATGTAGAGAAACAGGACATAGCTACCTACTACTGTGCCTTGTGGGAGGTGCAAGAGTTGGGCAAAAAAATCAAG
>1176
CGGCATTCCGTCAGGCAAATTTGAGGTGGATAGGATACCTGAAACGTCTACATCCACTCTCACCATTCACAATGTAGAGAAACAGGACATAGCTACCTACTACTGTGCCTTGTGGGAGGTGCAAGAGTTGGGCAAAAAAATCAAG
>1177
CGGCATTCCGTCAGGCAAATTTGAGGTGGATAGGATACCTGAAACGTCTACATCCACTCTCACCATTCACAATGTAGAGAAACAGGACATAGCTACCTACTACTGTGCCTTGTGGGAGGTGCAAGAGTTGGGCAAAAAAATCAAG
>1178
CGGCATTCCGTCAGGCAAATTTGAGGTGGATAGGATACCTGAAACGTCTACATCCACTCTCACCATTCACAATGTAGAGAAACAGGACATAGCTACCTACTACTGTGCCTTGTGGGAGGTGCAAGAGTTGGGCAAAAAAATCAAG
>1179
CGGCATTCCGTCAGGCAAATTTGAGGTGGATAGGATACCTGAAACGTCTACATCCACTCTCACCATTCACAATGTAGAGAAACAGGACATAGCTACCTACTACTGTGCCTTGTGGGAGGTGCAAGAGTTGGGCAAAAAAATCAAG
>1180
CGGCATTCCGTCAGGCAAATTTGAGGTGGATAGGATACCTGAAACGTCTACATCCACTCTCACCATTCACAATGTAGAGAAACAGGACATAGCTACCTACTACTGTGCCTTGTGGGAGGTGCAAGAGTTGGGCAAAAAAATCAAG
>1181
CGGCATTCCGTCAGGCAAATTTGAGGTGGATAGGATACCTGAAACGTCTACATCCACTCTCACCATTCACAATGTAGAGAAACAGGACATAGCTACCTACTACTGTGCCTTGTGGGAGGTGCAAGAGTTGGGCAAAAAAATCAAG
>1182
CGGCATTCCGTCAGGCAAATTTGAGGTGGATAGGATACCTGAAACGTCTACATCCACTCTCACCATTCACAATGTAGAGAAACAGGACATAGCTACCTACTACTGTGCCTTGTGGGAGGTGCAAGAGTTGGGCAAAAAAATCAAG
>1183
CGGCATTCCGTCAGGCAAATTTGAGGTGGATAGGATACCTGAAACGTCTACATCCACTCTCACCATTCACAATGTAGAGAAACAGGACATAGCTACCTACTACTGTGCCTTGTGGGAGGTGCAAGAGTTGGGCAAAAAAATCAAG
>1184
CGGCATTCCGTCAGGCAAATTTGAGGTGGATAGGATACCTGAAACGTCTACATCCACTCTCACCATTCACAATGTAGAGAAACAGGACATAGCTACCTACTACTGTGCCTTGTGGGAGGTGCAAGAGTTGGGCAAAAAAATCAAG
>1185
CGGCATTCCGTCAGGCAAATTTGAGGTGGATAGGATACCTGAAACGTCTACATCCACTCTCACCATTCACAATGTAGAGAAACAGGACATAGCTACCTACTACTGTGCCTTGTGGGAGGTGCAAGAGTTGGGCAAAAAAATCAAG
>1186
CGGCATTCCGTCAGGCAAATTTGAGGTGGATAGGATACCTGAAACGTCTACATCCACTCTCACCATTCACAATGTAGAGAAACAGGACATAGCTACCTACTACTGTGCCTTGTGGGAGGTGCAAGAGTTGGGCAAAAAAATCAAG
>1187
CGGCATTCCGTCAGGCAAATTTGAGGTGGATAGGATACCTGAAACGTCTACATCCACTCTCACCATTCACAATGTAGAGAAACAGGACATAGCTACCTACTACTGTGCCTTGTGGGAGGTGCAAGAGTTGGGCAAAAAAATCAAG
>1188
CGGCATTCCGTCAGGCAAATTTGAGGTGGATAGGATACCTGAAACGTCTACATCCACTCTCACCATTCACAATGTAGAGAAACAGGACATAGCTACCTACTACTGTGCCTTGTGGGAGGTGCAAGAGTTGGGCAAAAAAATCAAG
>1189
CGGCATTCCGTCAGGCAAATTTGAGGTGGATAGGATACCTGAAACGTCTACATCCACTCTCACCATTCACAATGTAGAGAAACAGGACATAGCTACCTACTACTGTGCCTTGTGGGAGGTGCAAGAGTTGGGCAAAAAAATCAAG
>1190
CGGCATTCCGTCAGGCAAATTTGAGGTGGATAGGATACCTGAAACGTCTACATCCACTCTCACCATTCACAATGTAGAGAAACAGGACATAGCTACCTACTACTGTGCCTTGTGGGAGGTGCAAGAGTTGGGCAAAAAAATCAAG
>1191
CGGCATTCCGTCAGGCAAATTTGAGGTGGATAGGATACCTGAAACGTCTACATCCACTCTCACCATTCACAATGTAGAGAAACAGGACATAGCTACCTACTACTGTGCCTTGTGGGAGGTGCAAGAGTTGGGCAAAAAAATCAAG
>1192
CGGCATTCCGTCAGGCAAATTTGAGGTGGATAGGATACCTGAAACGTCTACATCCACTCTCACCATTCACAATGTAGAGAAACAGGACATAGCTACCTACTACTGTGCCTTGTGGGAGGTGCAAGAGTTGGGCAAAAAAATCAAG
>1193
CGGCATTCCGTCAGGCAAATTTGAGGTGGATAGGATACCTGAAACGTCTACATCCACTCTCACCATTCACAATGTAGAGAAACAGGACATAGCTACCTACTACTGTGCCTTGTGGGAGGTGCAAGAGTTGGGCAAAAAAATCAAG
>1194
CGGCATTCCGTCAGGCAAATTTGAGGTGGATAGGATACCTGAAACGTCTACATCCACTCTCACCATTCACAATGTAGAGAAACAGGACATAGCTACCTACTACTGTGCCTTGTGGGAGGTGCAAGAGTTGGGCAAAAAAATCAAG
>1195
CGGCATTCCGTCAGGCAAATTTGAGGTGGATAGGATACCTGAAACGTCTACATCCACTCTCACCATTCACAATGTAGAGAAACAGGACATAGCTACCTACTACTGTGCCTTGTGGGAGGTGCAAGAGTTGGGCAAAAAAATCAAG
>1196
CGGCATTCCGTCAGGCAAATTTGAGGTGGATAGGATACCTGAAACGTCTACATCCACTCTCACCATTCACAATGTAGAGAAACAGGACATAGCTACCTACTACTGTGCCTTGTGGGAGGTGCAAGAGTTGGGCAAAAAAATCAAG
>1197
CGGCATTCCGTCAGGCAAATTTGAGGTGGATAGGATACCTGAAACGTCTACATCCACTCTCACCATTCACAATGTAGAGAAACAGGACATAGCTACCTACTACTGTGCCTTGTGGGAGGTGCAAGAGTTGGGCAAAAAAATCAAG
>1198
CGGCATTCCGTCAGGCAAATTTGAGGTGGATAGGATACCTGAAACGTCTACATCCACTCTCACCATTCACAATGTAGAGAAACAGGACATAGCTACCTACTACTGTGCCTTGTGGGAGGTGCAAGAGTTGGGCAAAAAAATCAAG
>1199
CGGCATTCCGTCAGGCAAATTTGAGGTGGATAGGATACCTGAAACGTCTACATCCACTCTCACCATTCACAATGTAGAGAAACAGGACATAGCTACCTACTACTGTGCCTTGTGGGAGGTGCAAGAGTTGGGCAAAAAAATCAAG
>1200
CGGCATTCCGTCAGGCAAATTTGAGGTGGATAGGATACCTGAAACGTCTACATCCACTCTCACCATTCACAATGTAGAGAAACAGGACATAGCTACCTACTACTGTGCCTTGTGGGAGGTGCAAGAGTTGGGCAAAAAAATCAAG
>1201
CGGCATTCCGTCAGGCAAATTTGAGGTGGATAGGATACCTGAAACGTCTACATCCACTCTCACCATTCACAATGTAGAGAAACAGGACATAGCTACCTACTACTGTGCCTTGTGGGAGGTGCAAGAGTTGGGCAAAAAAATCAAG
>1202
CGGCATTCCGTCAGGCAAATTTGAGGTGGATAGGATACCTGAAACGTCTACATCCACTCTCACCATTCACAATGTAGAGAAACAGGACATAGCTACCTACTACTGTGCCTTGTGGGAGGTGCAAGAGTTGGGCAAAAAAATCAAG
>1203
CGGCATTCCGTCAGGCAAATTTGAGGTGGATAGGATACCTGAAACGTCTACATCCACTCTCACCATTCACAATGTAGAGAAACAGGACATAGCTACCTACTACTGTGCCTTGTGGGAGGTGCAAGAGTTGGGCAAAAAAATCAAG
>1204
CGGCATTCCGTCAGGCAAATTTGAGGTGGATAGGATACCTGAAACGTCTACATCCACTCTCACCATTCACAATGTAGAGAAACAGGACATAGCTACCTACTACTGTGCCTTGTGGGAGGTGCAAGAGTTGGGCAAAAAAATCAAG
>1205
CGGCATTCCGTCAGGCAAATTTGAGGTGGATAGGATACCTGAAACGTCTACATCCACTCTCACCATTCACAATGTAGAGAAACAGGACATAGCTACCTACTACTGTGCCTTGTGGGAGGTGCAAGAGTTGGGCAAAAAAATCAAG
>1206
CGGCATTCCGTCAGGCAAATTTGAGGTGGATAGGATACCTGAAACGTCTACATCCACTCTCACCATTCACAATGTAGAGAAACAGGACATAGCTACCTACTACTGTGCCTTGTGGGAGGTGCAAGAGTTGGGCAAAAAAATCAAG
>1207
CGGCATTCCGTCAGGCAAATTTGAGGTGGATAGGATACCTGAAACGTCTACATCCACTCTCACCATTCACAATGTAGAGAAACAGGACATAGCTACCTACTACTGTGCCTTGTGGGAGGTGCAAGAGTTGGGCAAAAAAATCAAG
>1208
CGGCATTCCGTCAGGCAAATTTGAGGTGGATAGGATACCTGAAACGTCTACATCCACTCTCACCATTCACAATGTAGAGAAACAGGACATAGCTACCTACTACTGTGCCTTGTGGGAGGTGCAAGAGTTGGGCAAAAAAATCAAG
>1209
CGGCATTCCGTCAGGCAAATTTGAGGTGGATAGGATACCTGAAACGTCTACATCCACTCTCACCATTCACAATGTAGAGAAACAGGACATAGCTACCTACTACTGTGCCTTGTGGGAGGTGCAAGAGTTGGGCAAAAAAATCAAG
>1210
CGGCATTCCGTCAGGCAAATTTGAGGTGGATAGGATACCTGAAACGTCTACATCCACTCTCACCATTCACAATGTAGAGAAACAGGACATAGCTACCTACTACTGTGCCTTGTGGGAGGTGCAAGAGTTGGGCAAAAAAATCAAG
>1211
CGGCATTCCGTCAGGCAAATTTGAGGTGGATAGGATACCTGAAACGTCTACATCCACTCTCACCATTCACAATGTAGAGAAACAGGACATAGCTACCTACTACTGTGCCTTGTGGGAGGTGCAAGAGTTGGGCAAAAAAATCAAG
>1212
CGGCATTCCGTCAGGCAAATTTGAGGTGGATAGGATACCTGAAACGTCTACATCCACTCTCACCATTCACAATGTAGAGAAACAGGACATAGCTACCTACTACTGTGCCTTGTGGGAGGTGCAAGAGTTGGGCAAAAAAATCAAG
>1213
CGGCATTCCGTCAGGCAAATTTGAGGTGGATAGGATACCTGAAACGTCTACATCCACTCTCACCATTCACAATGTAGAGAAACAGGACATAGCTACCTACTACTGTGCCTTGTGGGAGGTGCAAGAGTTGGGCAAAAAAATCAAG
>1214
CGGCATTCCGTCAGGCAAATTTGAGGTGGATAGGATACCTGAAACGTCTACATCCACTCTCACCATTCACAATGTAGAGAAACAGGACATAGCTACCTACTACTGTGCCTTGTGGGAGGTGCAAGAGTTGGGCAAAAAAATCAAG
>1215
CGGCATTCCGTCAGGCAAATTTGAGGTGGATAGGATACCTGAAACGTCTACATCCACTCTCACCATTCACAATGTAGAGAAACAGGACATAGCTACCTACTACTGTGCCTTGTGGGAGGTGCAAGAGTTGGGCAAAAAAATCAAG
>1216
CGGCATTCCGTCAGGCAAATTTGAGGTGGATAGGATACCTGAAACGTCTACATCCACTCTCACCATTCACAATGTAGAGAAACAGGACATAGCTACCTACTACTGTGCCTTGTGGGAGGTGCAAGAGTTGGGCAAAAAAATCAAG
>1217
CGGCATTCCGTCAGGCAAATTTGAGGTGGATAGGATACCTGAAACGTCTACATCCACTCTCACCATTCACAATGTAGAGAAACAGGACATAGCTACCTACTACTGTGCCTTGTGGGAGGTGCAAGAGTTGGGCAAAAAAATCAAG
>1218
CGGCATTCCGTCAGGCAAATTTGAGGTGGATAGGATACCTGAAACGTCTACATCCACTCTCACCATTCACAATGTAGAGAAACAGGACATAGCTACCTACTACTGTGCCTTGTGGGAGGTGCAAGAGTTGGGCAAAAAAATCAAG
>1219
CGGCATTCCGTCAGGCAAATTTGAGGTGGATAGGATACCTGAAACGTCTACATCCACTCTCACCATTCACAATGTAGAGAAACAGGACATAGCTACCTACTACTGTGCCTTGTGGGAGGTGCAAGAGTTGGGCAAAAAAATCAAG
>1220
CGGCATTCCGTCAGGCAAATTTGAGGTGGATAGGATACCTGAAACGTCTACATCCACTCTCACCATTCACAATGTAGAGAAACAGGACATAGCTACCTACTACTGTGCCTTGTGGGAGGTGCAAGAGTTGGGCAAAAAAATCAAG
>1221
CGGCATTCCGTCAGGCAAATTTGAGGTGGATAGGATACCTGAAACGTCTACATCCACTCTCACCATTCACAATGTAGAGAAACAGGACATAGCTACCTACTACTGTGCCTTGTGGGAGGTGCAAGAGTTGGGCAAAAAAATCAAG
>1222
CGGCATTCCGTCAGGCAAATTTGAGGTGGATAGGATACCTGAAACGTCTACATCCACTCTCACCATTCACAATGTAGAGAAACAGGACATAGCTACCTACTACTGTGCCTTGTGGGAGGTGCAAGAGTTGGGCAAAAAAATCAAG
>1223
CGGCATTCCGTCAGGCAAATTTGAGGTGGATAGGATACCTGAAACGTCTACATCCACTCTCACCATTCACAATGTAGAGAAACAGGACATAGCTACCTACTACTGTGCCTTGTGGGAGGTGCAAGAGTTGGGCAAAAAAATCAAG
>1224
CGGCATTCCGTCAGGCAAATTTGAGGTGGATAGGATACCTGAAACGTCTACATCCACTCTCACCATTCACAATGTAGAGAAACAGGACATAGCTACCTACTACTGTGCCTTGTGGGAGGTGCAAGAGTTGGGCAAAAAAATCAAG
>1225
CGGCATTCCGTCAGGCAAATTTGAGGTGGATAGGATACCTGAAACGTCTACATCCACTCTCACCATTCACAATGTAGAGAAACAGGACATAGCTACCTACTACTGTGCCTTGTGGGAGGTGCAAGAGTTGGGCAAAAAAATCAAG
>1226
CGGCATTCCGTCAGGCAAATTTGAGGTGGATAGGATACCTGAAACGTCTACATCCACTCTCACCATTCACAATGTAGAGAAACAGGACATAGCTACCTACTACTGTGCCTTGTGGGAGGTGCAAGAGTTGGGCAAAAAAATCAAG
>1227
CGGCATTCCGTCAGGCAAATTTGAGGTGGATAGGATACCTGAAACGTCTACATCCACTCTCACCATTCACAATGTAGAGAAACAGGACATAGCTACCTACTACTGTGCCTTGTGGGAGGTGCAAGAGTTGGGCAAAAAAATCAAG
>1228
CGGCATTCCGTCAGGCAAATTTGAGGTGGATAGGATACCTGAAACGTCTACATCCACTCTCACCATTCACAATGTAGAGAAACAGGACATAGCTACCTACTACTGTGCCTTGTGGGAGGTGCAAGAGTTGGGCAAAAAAATCAAG
>1229
CGGCATTCCGTCAGGCAAATTTGAGGTGGATAGGATACCTGAAACGTCTACATCCACTCTCACCATTCACAATGTAGAGAAACAGGACATAGCTACCTACTACTGTGCCTTGTGGGAGGTGCAAGAGTTGGGCAAAAAAATCAAG
>1230
CGGCATTCCGTCAGGCAAATTTGAGGTGGATAGGATACCTGAAACGTCTACATCCACTCTCACCATTCACAATGTAGAGAAACAGGACATAGCTACCTACTACTGTGCCTTGTGGGAGGTGCAAGAGTTGGGCAAAAAAATCAAG
>1231
CGGCATTCCGTCAGGCAAATTTGAGGTGGATAGGATACCTGAAACGTCTACATCCACTCTCACCATTCACAATGTAGAGAAACAGGACATAGCTACCTACTACTGTGCCTTGTGGGAGGTGCAAGAGTTGGGCAAAAAAATCAAG
>1232
CGGCATTCCGTCAGGCAAATTTGAGGTGGATAGGATACCTGAAACGTCTACATCCACTCTCACCATTCACAATGTAGAGAAACAGGACATAGCTACCTACTACTGTGCCTTGTGGGAGGTGCAAGAGTTGGGCAAAAAAATCAAG
>1233
CGGCATTCCGTCAGGCAAATTTGAGGTGGATAGGATACCTGAAACGTCTACATCCACTCTCACCATTCACAATGTAGAGAAACAGGACATAGCTACCTACTACTGTGCCTTGTGGGAGGTGCAAGAGTTGGGCAAAAAAATCAAG
>1234
CGGCATTCCGTCAGGCAAATTTGAGGTGGATAGGATACCTGAAACGTCTACATCCACTCTCACCATTCACAATGTAGAGAAACAGGACATAGCTACCTACTACTGTGCCTTGTGGGAGGTGCAAGAGTTGGGCAAAAAAATCAAG
>1235
CGGCATTCCGTCAGGCAAATTTGAGGTGGATAGGATACCTGAAACGTCTACATCCACTCTCACCATTCACAATGTAGAGAAACAGGACATAGCTACCTACTACTGTGCCTTGTGGGAGGTGCAAGAGTTGGGCAAAAAAATCAAG
>1236
CGGCATTCCGTCAGGCAAATTTGAGGTGGATAGGATACCTGAAACGTCTACATCCACTCTCACCATTCACAATGTAGAGAAACAGGACATAGCTACCTACTACTGTGCCTTGTGGGAGGTGCAAGAGTTGGGCAAAAAAATCAAG
>1237
CGGCATTCCGTCAGGCAAATTTGAGGTGGATAGGATACCTGAAACGTCTACATCCACTCTCACCATTCACAATGTAGAGAAACAGGACATAGCTACCTACTACTGTGCCTTGTGGGAGGTGCAAGAGTTGGGCAAAAAAATCAAG
>1238
CGGCATTCCGTCAGGCAAATTTGAGGTGGATAGGATACCTGAAACGTCTACATCCACTCTCACCATTCACAATGTAGAGAAACAGGACATAGCTACCTACTACTGTGCCTTGTGGGAGGTGCAAGAGTTGGGCAAAAAAATCAAG
>1239
CGGCATTCCGTCAGGCAAATTTGAGGTGGATAGGATACCTGAAACGTCTACATCCACTCTCACCATTCACAATGTAGAGAAACAGGACATAGCTACCTACTACTGTGCCTTGTGGGAGGTGCAAGAGTTGGGCAAAAAAATCAAG
>1240
CGGCATTCCGTCAGGCAAATTTGAGGTGGATAGGATACCTGAAACGTCTACATCCACTCTCACCATTCACAATGTAGAGAAACAGGACATAGCTACCTACTACTGTGCCTTGTGGGAGGTGCAAGAGTTGGGCAAAAAAATCAAG
>1241
CGGCATTCCGTCAGGCAAATTTGAGGTGGATAGGATACCTGAAACGTCTACATCCACTCTCACCATTCACAATGTAGAGAAACAGGACATAGCTACCTACTACTGTGCCTTGTGGGAGGTGCAAGAGTTGGGCAAAAAAATCAAG
>1242
CGGCATTCCGTCAGGCAAATTTGAGGTGGATAGGATACCTGAAACGTCTACATCCACTCTCACCATTCACAATGTAGAGAAACAGGACATAGCTACCTACTACTGTGCCTTGTGGGAGGTGCAAGAGTTGGGCAAAAAAATCAAG
>1243
CGGCATTCCGTCAGGCAAATTTGAGGTGGATAGGATACCTGAAACGTCTACATCCACTCTCACCATTCACAATGTAGAGAAACAGGACATAGCTACCTACTACTGTGCCTTGTGGGAGGTGCAAGAGTTGGGCAAAAAAATCAAG
>1244
CGGCATTCCGTCAGGCAAATTTGAGGTGGATAGGATACCTGAAACGTCTACATCCACTCTCACCATTCACAATGTAGAGAAACAGGACATAGCTACCTACTACTGTGCCTTGTGGGAGGTGCAAGAGTTGGGCAAAAAAATCAAG
>1245
CGGCATTCCGTCAGGCAAATTTGAGGTGGATAGGATACCTGAAACGTCTACATCCACTCTCACCATTCACAATGTAGAGAAACAGGACATAGCTACCTACTACTGTGCCTTGTGGGAGGTGCAAGAGTTGGGCAAAAAAATCAAG
>1246
CGGCATTCCGTCAGGCAAATTTGAGGTGGATAGGATACCTGAAACGTCTACATCCACTCTCACCATTCACAATGTAGAGAAACAGGACATAGCTACCTACTACTGTGCCTTGTGGGAGGTGCAAGAGTTGGGCAAAAAAATCAAG
>1247
CGGCATTCCGTCAGGCAAATTTGAGGTGGATAGGATACCTGAAACGTCTACATCCACTCTCACCATTCACAATGTAGAGAAACAGGACATAGCTACCTACTACTGTGCCTTGTGGGAGGTGCAAGAGTTGGGCAAAAAAATCAAG
>1248
CGGCATTCCGTCAGGCAAATTTGAGGTGGATAGGATACCTGAAACGTCTACATCCACTCTCACCATTCACAATGTAGAGAAACAGGACATAGCTACCTACTACTGTGCCTTGTGGGAGGTGCAAGAGTTGGGCAAAAAAATCAAG
>1249
CGGCATTCCGTCAGGCAAATTTGAGGTGGATAGGATACCTGAAACGTCTACATCCACTCTCACCATTCACAATGTAGAGAAACAGGACATAGCTACCTACTACTGTGCCTTGTGGGAGGTGCAAGAGTTGGGCAAAAAAATCAAG
>1250
CGGCATTCCGTCAGGCAAATTTGAGGTGGATAGGATACCTGAAACGTCTACATCCACTCTCACCATTCACAATGTAGAGAAACAGGACATAGCTACCTACTACTGTGCCTTGTGGGAGGTGCAAGAGTTGGGCAAAAAAATCAAG
>1251
CGGCATTCCGTCAGGCAAATTTGAGGTGGATAGGATACCTGAAACGTCTACATCCACTCTCACCATTCACAATGTAGAGAAACAGGACATAGCTACCTACTACTGTGCCTTGTGGGAGGTGCAAGAGTTGGGCAAAAAAATCAAG
>1252
CGGCATTCCGTCAGGCAAATTTGAGGTGGATAGGATACCTGAAACGTCTACATCCACTCTCACCATTCACAATGTAGAGAAACAGGACATAGCTACCTACTACTGTGCCTTGTGGGAGGTGCAAGAGTTGGGCAAAAAAATCAAG
>1253
CGGCATTCCGTCAGGCAAATTTGAGGTGGATAGGATACCTGAAACGTCTACATCCACTCTCACCATTCACAATGTAGAGAAACAGGACATAGCTACCTACTACTGTGCCTTGTGGGAGGTGCAAGAGTTGGGCAAAAAAATCAAG
>1254
CGGCATTCCGTCAGGCAAATTTGAGGTGGATAGGATACCTGAAACGTCTACATCCACTCTCACCATTCACAATGTAGAGAAACAGGACATAGCTACCTACTACTGTGCCTTGTGGGAGGTGCAAGAGTTGGGCAAAAAAATCAAG
>1255
CGGCATTCCGTCAGGCAAATTTGAGGTGGATAGGATACCTGAAACGTCTACATCCACTCTCACCATTCACAATGTAGAGAAACAGGACATAGCTACCTACTACTGTGCCTTGTGGGAGGTGCAAGAGTTGGGCAAAAAAATCAAG
>1256
CGGCATTCCGTCAGGCAAATTTGAGGTGGATAGGATACCTGAAACGTCTACATCCACTCTCACCATTCACAATGTAGAGAAACAGGACATAGCTACCTACTACTGTGCCTTGTGGGAGGTGCAAGAGTTGGGCAAAAAAATCAAG
>1257
CGGCATTCCGTCAGGCAAATTTGAGGTGGATAGGATACCTGAAACGTCTACATCCACTCTCACCATTCACAATGTAGAGAAACAGGACATAGCTACCTACTACTGTGCCTTGTGGGAGGTGCAAGAGTTGGGCAAAAAAATCAAG
>1258
CGGCATTCCGTCAGGCAAATTTGAGGTGGATAGGATACCTGAAACGTCTACATCCACTCTCACCATTCACAATGTAGAGAAACAGGACATAGCTACCTACTACTGTGCCTTGTGGGAGGTGCAAGAGTTGGGCAAAAAAATCAAG
>1259
CGGCATTCCGTCAGGCAAATTTGAGGTGGATAGGATACCTGAAACGTCTACATCCACTCTCACCATTCACAATGTAGAGAAACAGGACATAGCTACCTACTACTGTGCCTTGTGGGAGGTGCAAGAGTTGGGCAAAAAAATCAAG
>1260
CGGCATTCCGTCAGGCAAATTTGAGGTGGATAGGATACCTGAAACGTCTACATCCACTCTCACCATTCACAATGTAGAGAAACAGGACATAGCTACCTACTACTGTGCCTTGTGGGAGGTGCAAGAGTTGGGCAAAAAAATCAAG
>1261
CGGCATTCCGTCAGGCAAATTTGAGGTGGATAGGATACCTGAAACGTCTACATCCACTCTCACCATTCACAATGTAGAGAAACAGGACATAGCTACCTACTACTGTGCCTTGTGGGAGGTGCAAGAGTTGGGCAAAAAAATCAAG
>1262
CGGCATTCCGTCAGGCAAATTTGAGGTGGATAGGATACCTGAAACGTCTACATCCACTCTCACCATTCACAATGTAGAGAAACAGGACATAGCTACCTACTACTGTGCCTTGTGGGAGGTGCAAGAGTTGGGCAAAAAAATCAAG
>1263
CGGCATTCCGTCAGGCAAATTTGAGGTGGATAGGATACCTGAAACGTCTACATCCACTCTCACCATTCACAATGTAGAGAAACAGGACATAGCTACCTACTACTGTGCCTTGTGGGAGGTGCAAGAGTTGGGCAAAAAAATCAAG
>1264
CGGCATTCCGTCAGGCAAATTTGAGGTGGATAGGATACCTGAAACGTCTACATCCACTCTCACCATTCACAATGTAGAGAAACAGGACATAGCTACCTACTACTGTGCCTTGTGGGAGGTGCAAGAGTTGGGCAAAAAAATCAAG
>1265
CGGCATTCCGTCAGGCAAATTTGAGGTGGATAGGATACCTGAAACGTCTACATCCACTCTCACCATTCACAATGTAGAGAAACAGGACATAGCTACCTACTACTGTGCCTTGTGGGAGGTGCAAGAGTTGGGCAAAAAAATCAAG
>1266
CGGCATTCCGTCAGGCAAATTTGAGGTGGATAGGATACCTGAAACGTCTACATCCACTCTCACCATTCACAATGTAGAGAAACAGGACATAGCTACCTACTACTGTGCCTTGTGGGAGGTGCAAGAGTTGGGCAAAAAAATCAAG
>1267
CGGCATTCCGTCAGGCAAATTTGAGGTGGATAGGATACCTGAAACGTCTACATCCACTCTCACCATTCACAATGTAGAGAAACAGGACATAGCTACCTACTACTGTGCCTTGTGGGAGGTGCAAGAGTTGGGCAAAAAAATCAAG
>1268
CGGCATTCCGTCAGGCAAATTTGAGGTGGATAGGATACCTGAAACGTCTACATCCACTCTCACCATTCACAATGTAGAGAAACAGGACATAGCTACCTACTACTGTGCCTTGTGGGAGGTGCAAGAGTTGGGCAAAAAAATCAAG
>1269
CGGCATTCCGTCAGGCAAATTTGAGGTGGATAGGATACCTGAAACGTCTACATCCACTCTCACCATTCACAATGTAGAGAAACAGGACATAGCTACCTACTACTGTGCCTTGTGGGAGGTGCAAGAGTTGGGCAAAAAAATCAAG
>1270
CGGCATTCCGTCAGGCAAATTTGAGGTGGATAGGATACCTGAAACGTCTACATCCACTCTCACCATTCACAATGTAGAGAAACAGGACATAGCTACCTACTACTGTGCCTTGTGGGAGGTGCAAGAGTTGGGCAAAAAAATCAAG
>1271
CGGCATTCCGTCAGGCAAATTTGAGGTGGATAGGATACCTGAAACGTCTACATCCACTCTCACCATTCACAATGTAGAGAAACAGGACATAGCTACCTACTACTGTGCCTTGTGGGAGGTGCAAGAGTTGGGCAAAAAAATCAAG
>1272
CGGCATTCCGTCAGGCAAATTTGAGGTGGATAGGATACCTGAAACGTCTACATCCACTCTCACCATTCACAATGTAGAGAAACAGGACATAGCTACCTACTACTGTGCCTTGTGGGAGGTGCAAGAGTTGGGCAAAAAAATCAAG
>1273
CGGCATTCCGTCAGGCAAATTTGAGGTGGATAGGATACCTGAAACGTCTACATCCACTCTCACCATTCACAATGTAGAGAAACAGGACATAGCTACCTACTACTGTGCCTTGTGGGAGGTGCAAGAGTTGGGCAAAAAAATCAAG
>1274
CGGCATTCCGTCAGGCAAATTTGAGGTGGATAGGATACCTGAAACGTCTACATCCACTCTCACCATTCACAATGTAGAGAAACAGGACATAGCTACCTACTACTGTGCCTTGTGGGAGGTGCAAGAGTTGGGCAAAAAAATCAAG
>1275
CGGCATTCCGTCAGGCAAATTTGAGGTGGATAGGATACCTGAAACGTCTACATCCACTCTCACCATTCACAATGTAGAGAAACAGGACATAGCTACCTACTACTGTGCCTTGTGGGAGGTGCAAGAGTTGGGCAAAAAAATCAAG
>1276
CGGCATTCCGTCAGGCAAATTTGAGGTGGATAGGATACCTGAAACGTCTACATCCACTCTCACCATTCACAATGTAGAGAAACAGGACATAGCTACCTACTACTGTGCCTTGTGGGAGGTGCAAGAGTTGGGCAAAAAAATCAAG
>1277
CGGCATTCCGTCAGGCAAATTTGAGGTGGATAGGATACCTGAAACGTCTACATCCACTCTCACCATTCACAATGTAGAGAAACAGGACATAGCTACCTACTACTGTGCCTTGTGGGAGGTGCAAGAGTTGGGCAAAAAAATCAAG
>1278
CGGCATTCCGTCAGGCAAATTTGAGGTGGATAGGATACCTGAAACGTCTACATCCACTCTCACCATTCACAATGTAGAGAAACAGGACATAGCTACCTACTACTGTGCCTTGTGGGAGGTGCAAGAGTTGGGCAAAAAAATCAAG
>1279
CGGCATTCCGTCAGGCAAATTTGAGGTGGATAGGATACCTGAAACGTCTACATCCACTCTCACCATTCACAATGTAGAGAAACAGGACATAGCTACCTACTACTGTGCCTTGTGGGAGGTGCAAGAGTTGGGCAAAAAAATCAAG
>1280
CGGCATTCCGTCAGGCAAATTTGAGGTGGATAGGATACCTGAAACGTCTACATCCACTCTCACCATTCACAATGTAGAGAAACAGGACATAGCTACCTACTACTGTGCCTTGTGGGAGGTGCAAGAGTTGGGCAAAAAAATCAAG
>1281
CGGCATTCCGTCAGGCAAATTTGAGGTGGATAGGATACCTGAAACGTCTACATCCACTCTCACCATTCACAATGTAGAGAAACAGGACATAGCTACCTACTACTGTGCCTTGTGGGAGGTGCAAGAGTTGGGCAAAAAAATCAAG
>1282
CGGCATTCCGTCAGGCAAATTTGAGGTGGATAGGATACCTGAAACGTCTACATCCACTCTCACCATTCACAATGTAGAGAAACAGGACATAGCTACCTACTACTGTGCCTTGTGGGAGGTGCAAGAGTTGGGCAAAAAAATCAAG
>1283
CGGCATTCCGTCAGGCAAATTTGAGGTGGATAGGATACCTGAAACGTCTACATCCACTCTCACCATTCACAATGTAGAGAAACAGGACATAGCTACCTACTACTGTGCCTTGTGGGAGGTGCAAGAGTTGGGCAAAAAAATCAAG
>1284
CGGCATTCCGTCAGGCAAATTTGAGGTGGATAGGATACCTGAAACGTCTACATCCACTCTCACCATTCACAATGTAGAGAAACAGGACATAGCTACCTACTACTGTGCCTTGTGGGAGGTGCAAGAGTTGGGCAAAAAAATCAAG
>1285
CGGCATTCCGTCAGGCAAATTTGAGGTGGATAGGATACCTGAAACGTCTACATCCACTCTCACCATTCACAATGTAGAGAAACAGGACATAGCTACCTACTACTGTGCCTTGTGGGAGGTGCAAGAGTTGGGCAAAAAAATCAAG
>1286
CGGCATTCCGTCAGGCAAATTTGAGGTGGATAGGATACCTGAAACGTCTACATCCACTCTCACCATTCACAATGTAGAGAAACAGGACATAGCTACCTACTACTGTGCCTTGTGGGAGGTGCAAGAGTTGGGCAAAAAAATCAAG
>1287
CGGCATTCCGTCAGGCAAATTTGAGGTGGATAGGATACCTGAAACGTCTACATCCACTCTCACCATTCACAATGTAGAGAAACAGGACATAGCTACCTACTACTGTGCCTTGTGGGAGGTGCAAGAGTTGGGCAAAAAAATCAAG
>1288
CGGCATTCCGTCAGGCAAATTTGAGGTGGATAGGATACCTGAAACGTCTACATCCACTCTCACCATTCACAATGTAGAGAAACAGGACATAGCTACCTACTACTGTGCCTTGTGGGAGGTGCAAGAGTTGGGCAAAAAAATCAAG
>1289
CGGCATTCCGTCAGGCAAATTTGAGGTGGATAGGATACCTGAAACGTCTACATCCACTCTCACCATTCACAATGTAGAGAAACAGGACATAGCTACCTACTACTGTGCCTTGTGGGAGGTGCAAGAGTTGGGCAAAAAAATCAAG
>1290
CGGCATTCCGTCAGGCAAATTTGAGGTGGATAGGATACCTGAAACGTCTACATCCACTCTCACCATTCACAATGTAGAGAAACAGGACATAGCTACCTACTACTGTGCCTTGTGGGAGGTGCAAGAGTTGGGCAAAAAAATCAAG
>1291
CGGCATTCCGTCAGGCAAATTTGAGGTGGATAGGATACCTGAAACGTCTACATCCACTCTCACCATTCACAATGTAGAGAAACAGGACATAGCTACCTACTACTGTGCCTTGTGGGAGGTGCAAGAGTTGGGCAAAAAAATCAAG
>1292
CGGCATTCCGTCAGGCAAATTTGAGGTGGATAGGATACCTGAAACGTCTACATCCACTCTCACCATTCACAATGTAGAGAAACAGGACATAGCTACCTACTACTGTGCCTTGTGGGAGGTGCAAGAGTTGGGCAAAAAAATCAAG
>1293
CGGCATTCCGTCAGGCAAATTTGAGGTGGATAGGATACCTGAAACGTCTACATCCACTCTCACCATTCACAATGTAGAGAAACAGGACATAGCTACCTACTACTGTGCCTTGTGGGAGGTGCAAGAGTTGGGCAAAAAAATCAAG
>1294
CGGCATTCCGTCAGGCAAATTTGAGGTGGATAGGATACCTGAAACGTCTACATCCACTCTCACCATTCACAATGTAGAGAAACAGGACATAGCTACCTACTACTGTGCCTTGTGGGAGGTGCAAGAGTTGGGCAAAAAAATCAAG
>1295
CGGCATTCCGTCAGGCAAATTTGAGGTGGATAGGATACCTGAAACGTCTACATCCACTCTCACCATTCACAATGTAGAGAAACAGGACATAGCTACCTACTACTGTGCCTTGTGGGAGGTGCAAGAGTTGGGCAAAAAAATCAAG
>1296
CGGCATTCCGTCAGGCAAATTTGAGGTGGATAGGATACCTGAAACGTCTACATCCACTCTCACCATTCACAATGTAGAGAAACAGGACATAGCTACCTACTACTGTGCCTTGTGGGAGGTGCAAGAGTTGGGCAAAAAAATCAAG
>1297
CGGCATTCCGTCAGGCAAATTTGAGGTGGATAGGATACCTGAAACGTCTACATCCACTCTCACCATTCACAATGTAGAGAAACAGGACATAGCTACCTACTACTGTGCCTTGTGGGAGGTGCAAGAGTTGGGCAAAAAAATCAAG
>1298
CGGCATTCCGTCAGGCAAATTTGAGGTGGATAGGATACCTGAAACGTCTACATCCACTCTCACCATTCACAATGTAGAGAAACAGGACATAGCTACCTACTACTGTGCCTTGTGGGAGGTGCAAGAGTTGGGCAAAAAAATCAAG
>1299
CGGCATTCCGTCAGGCAAATTTGAGGTGGATAGGATACCTGAAACGTCTACATCCACTCTCACCATTCACAATGTAGAGAAACAGGACATAGCTACCTACTACTGTGCCTTGTGGGAGGTGCAAGAGTTGGGCAAAAAAATCAAG
>1300
CGGCATTCCGTCAGGCAAATTTGAGGTGGATAGGATACCTGAAACGTCTACATCCACTCTCACCATTCACAATGTAGAGAAACAGGACATAGCTACCTACTACTGTGCCTTGTGGGAGGTGCAAGAGTTGGGCAAAAAAATCAAG
>1301
CGGCATTCCGTCAGGCAAATTTGAGGTGGATAGGATACCTGAAACGTCTACATCCACTCTCACCATTCACAATGTAGAGAAACAGGACATAGCTACCTACTACTGTGCCTTGTGGGAGGTGCAAGAGTTGGGCAAAAAAATCAAG
>1302
CGGCATTCCGTCAGGCAAATTTGAGGTGGATAGGATACCTGAAACGTCTACATCCACTCTCACCATTCACAATGTAGAGAAACAGGACATAGCTACCTACTACTGTGCCTTGTGGGAGGTGCAAGAGTTGGGCAAAAAAATCAAG
>1303
CGGCATTCCGTCAGGCAAATTTGAGGTGGATAGGATACCTGAAACGTCTACATCCACTCTCACCATTCACAATGTAGAGAAACAGGACATAGCTACCTACTACTGTGCCTTGTGGGAGGTGCAAGAGTTGGGCAAAAAAATCAAG
>1304
CGGCATTCCGTCAGGCAAATTTGAGGTGGATAGGATACCTGAAACGTCTACATCCACTCTCACCATTCACAATGTAGAGAAACAGGACATAGCTACCTACTACTGTGCCTTGTGGGAGGTGCAAGAGTTGGGCAAAAAAATCAAG
>1305
CGGCATTCCGTCAGGCAAATTTGAGGTGGATAGGATACCTGAAACGTCTACATCCACTCTCACCATTCACAATGTAGAGAAACAGGACATAGCTACCTACTACTGTGCCTTGTGGGAGGTGCAAGAGTTGGGCAAAAAAATCAAG
>1306
CGGCATTCCGTCAGGCAAATTTGAGGTGGATAGGATACCTGAAACGTCTACATCCACTCTCACCATTCACAATGTAGAGAAACAGGACATAGCTACCTACTACTGTGCCTTGTGGGAGGTGCAAGAGTTGGGCAAAAAAATCAAG
>1307
CGGCATTCCGTCAGGCAAATTTGAGGTGGATAGGATACCTGAAACGTCTACATCCACTCTCACCATTCACAATGTAGAGAAACAGGACATAGCTACCTACTACTGTGCCTTGTGGGAGGTGCAAGAGTTGGGCAAAAAAATCAAG
>1308
CGGCATTCCGTCAGGCAAATTTGAGGTGGATAGGATACCTGAAACGTCTACATCCACTCTCACCATTCACAATGTAGAGAAACAGGACATAGCTACCTACTACTGTGCCTTGTGGGAGGTGCAAGAGTTGGGCAAAAAAATCAAG
>1309
CGGCATTCCGTCAGGCAAATTTGAGGTGGATAGGATACCTGAAACGTCTACATCCACTCTCACCATTCACAATGTAGAGAAACAGGACATAGCTACCTACTACTGTGCCTTGTGGGAGGTGCAAGAGTTGGGCAAAAAAATCAAG
>1310
CGGCATTCCGTCAGGCAAATTTGAGGTGGATAGGATACCTGAAACGTCTACATCCACTCTCACCATTCACAATGTAGAGAAACAGGACATAGCTACCTACTACTGTGCCTTGTGGGAGGTGCAAGAGTTGGGCAAAAAAATCAAG
>1311
CGGCATTCCGTCAGGCAAATTTGAGGTGGATAGGATACCTGAAACGTCTACATCCACTCTCACCATTCACAATGTAGAGAAACAGGACATAGCTACCTACTACTGTGCCTTGTGGGAGGTGCAAGAGTTGGGCAAAAAAATCAAG
>1312
CGGCATTCCGTCAGGCAAATTTGAGGTGGATAGGATACCTGAAACGTCTACATCCACTCTCACCATTCACAATGTAGAGAAACAGGACATAGCTACCTACTACTGTGCCTTGTGGGAGGTGCAAGAGTTGGGCAAAAAAATCAAG
>1313
CGGCATTCCGTCAGGCAAATTTGAGGTGGATAGGATACCTGAAACGTCTACATCCACTCTCACCATTCACAATGTAGAGAAACAGGACATAGCTACCTACTACTGTGCCTTGTGGGAGGTGCAAGAGTTGGGCAAAAAAATCAAG
>1314
CGGCATTCCGTCAGGCAAATTTGAGGTGGATAGGATACCTGAAACGTCTACATCCACTCTCACCATTCACAATGTAGAGAAACAGGACATAGCTACCTACTACTGTGCCTTGTGGGAGGTGCAAGAGTTGGGCAAAAAAATCAAG
>1315
CGGCATTCCGTCAGGCAAATTTGAGGTGGATAGGATACCTGAAACGTCTACATCCACTCTCACCATTCACAATGTAGAGAAACAGGACATAGCTACCTACTACTGTGCCTTGTGGGAGGTGCAAGAGTTGGGCAAAAAAATCAAG
>1316
CGGCATTCCGTCAGGCAAATTTGAGGTGGATAGGATACCTGAAACGTCTACATCCACTCTCACCATTCACAATGTAGAGAAACAGGACATAGCTACCTACTACTGTGCCTTGTGGGAGGTGCAAGAGTTGGGCAAAAAAATCAAG
>1317
CGGCATTCCGTCAGGCAAATTTGAGGTGGATAGGATACCTGAAACGTCTACATCCACTCTCACCATTCACAATGTAGAGAAACAGGACATAGCTACCTACTACTGTGCCTTGTGGGAGGTGCAAGAGTTGGGCAAAAAAATCAAG
>1318
CGGCATTCCGTCAGGCAAATTTGAGGTGGATAGGATACCTGAAACGTCTACATCCACTCTCACCATTCACAATGTAGAGAAACAGGACATAGCTACCTACTACTGTGCCTTGTGGGAGGTGCAAGAGTTGGGCAAAAAAATCAAG
>1319
CGGCATTCCGTCAGGCAAATTTGAGGTGGATAGGATACCTGAAACGTCTACATCCACTCTCACCATTCACAATGTAGAGAAACAGGACATAGCTACCTACTACTGTGCCTTGTGGGAGGTGCAAGAGTTGGGCAAAAAAATCAAG
>1320
CGGCATTCCGTCAGGCAAATTTGAGGTGGATAGGATACCTGAAACGTCTACATCCACTCTCACCATTCACAATGTAGAGAAACAGGACATAGCTACCTACTACTGTGCCTTGTGGGAGGTGCAAGAGTTGGGCAAAAAAATCAAG
>1321
CGGCATTCCGTCAGGCAAATTTGAGGTGGATAGGATACCTGAAACGTCTACATCCACTCTCACCATTCACAATGTAGAGAAACAGGACATAGCTACCTACTACTGTGCCTTGTGGGAGGTGCAAGAGTTGGGCAAAAAAATCAAG
>1322
CGGCATTCCGTCAGGCAAATTTGAGGTGGATAGGATACCTGAAACGTCTACATCCACTCTCACCATTCACAATGTAGAGAAACAGGACATAGCTACCTACTACTGTGCCTTGTGGGAGGTGCAAGAGTTGGGCAAAAAAATCAAG
>1323
CGGCATTCCGTCAGGCAAATTTGAGGTGGATAGGATACCTGAAACGTCTACATCCACTCTCACCATTCACAATGTAGAGAAACAGGACATAGCTACCTACTACTGTGCCTTGTGGGAGGTGCAAGAGTTGGGCAAAAAAATCAAG
>1324
CGGCATTCCGTCAGGCAAATTTGAGGTGGATAGGATACCTGAAACGTCTACATCCACTCTCACCATTCACAATGTAGAGAAACAGGACATAGCTACCTACTACTGTGCCTTGTGGGAGGTGCAAGAGTTGGGCAAAAAAATCAAG
>1325
CGGCATTCCGTCAGGCAAATTTGAGGTGGATAGGATACCTGAAACGTCTACATCCACTCTCACCATTCACAATGTAGAGAAACAGGACATAGCTACCTACTACTGTGCCTTGTGGGAGGTGCAAGAGTTGGGCAAAAAAATCAAG
>1326
CGGCATTCCGTCAGGCAAATTTGAGGTGGATAGGATACCTGAAACGTCTACATCCACTCTCACCATTCACAATGTAGAGAAACAGGACATAGCTACCTACTACTGTGCCTTGTGGGAGGTGCAAGAGTTGGGCAAAAAAATCAAG
>1327
CGGCATTCCGTCAGGCAAATTTGAGGTGGATAGGATACCTGAAACGTCTACATCCACTCTCACCATTCACAATGTAGAGAAACAGGACATAGCTACCTACTACTGTGCCTTGTGGGAGGTGCAAGAGTTGGGCAAAAAAATCAAG
>1328
CGGCATTCCGTCAGGCAAATTTGAGGTGGATAGGATACCTGAAACGTCTACATCCACTCTCACCATTCACAATGTAGAGAAACAGGACATAGCTACCTACTACTGTGCCTTGTGGGAGGTGCAAGAGTTGGGCAAAAAAATCAAG
>1329
CGGCATTCCGTCAGGCAAATTTGAGGTGGATAGGATACCTGAAACGTCTACATCCACTCTCACCATTCACAATGTAGAGAAACAGGACATAGCTACCTACTACTGTGCCTTGTGGGAGGTGCAAGAGTTGGGCAAAAAAATCAAG
>1330
CGGCATTCCGTCAGGCAAATTTGAGGTGGATAGGATACCTGAAACGTCTACATCCACTCTCACCATTCACAATGTAGAGAAACAGGACATAGCTACCTACTACTGTGCCTTGTGGGAGGTGCAAGAGTTGGGCAAAAAAATCAAG
>1331
CGGCATTCCGTCAGGCAAATTTGAGGTGGATAGGATACCTGAAACGTCTACATCCACTCTCACCATTCACAATGTAGAGAAACAGGACATAGCTACCTACTACTGTGCCTTGTGGGAGGTGCAAGAGTTGGGCAAAAAAATCAAG
>1332
CGGCATTCCGTCAGGCAAATTTGAGGTGGATAGGATACCTGAAACGTCTACATCCACTCTCACCATTCACAATGTAGAGAAACAGGACATAGCTACCTACTACTGTGCCTTGTGGGAGGTGCAAGAGTTGGGCAAAAAAATCAAG
>1333
CGGCATTCCGTCAGGCAAATTTGAGGTGGATAGGATACCTGAAACGTCTACATCCACTCTCACCATTCACAATGTAGAGAAACAGGACATAGCTACCTACTACTGTGCCTTGTGGGAGGTGCAAGAGTTGGGCAAAAAAATCAAG
>1334
CGGCATTCCGTCAGGCAAATTTGAGGTGGATAGGATACCTGAAACGTCTACATCCACTCTCACCATTCACAATGTAGAGAAACAGGACATAGCTACCTACTACTGTGCCTTGTGGGAGGTGCAAGAGTTGGGCAAAAAAATCAAG
>1335
CGGCATTCCGTCAGGCAAATTTGAGGTGGATAGGATACCTGAAACGTCTACATCCACTCTCACCATTCACAATGTAGAGAAACAGGACATAGCTACCTACTACTGTGCCTTGTGGGAGGTGCAAGAGTTGGGCAAAAAAATCAAG
>1336
CGGCATTCCGTCAGGCAAATTTGAGGTGGATAGGATACCTGAAACGTCTACATCCACTCTCACCATTCACAATGTAGAGAAACAGGACATAGCTACCTACTACTGTGCCTTGTGGGAGGTGCAAGAGTTGGGCAAAAAAATCAAG
>1337
CGGCATTCCGTCAGGCAAATTTGAGGTGGATAGGATACCTGAAACGTCTACATCCACTCTCACCATTCACAATGTAGAGAAACAGGACATAGCTACCTACTACTGTGCCTTGTGGGAGGTGCAAGAGTTGGGCAAAAAAATCAAG
>1338
CGGCATTCCGTCAGGCAAATTTGAGGTGGATAGGATACCTGAAACGTCTACATCCACTCTCACCATTCACAATGTAGAGAAACAGGACATAGCTACCTACTACTGTGCCTTGTGGGAGGTGCAAGAGTTGGGCAAAAAAATCAAG
>1339
CGGCATTCCGTCAGGCAAATTTGAGGTGGATAGGATACCTGAAACGTCTACATCCACTCTCACCATTCACAATGTAGAGAAACAGGACATAGCTACCTACTACTGTGCCTTGTGGGAGGTGCAAGAGTTGGGCAAAAAAATCAAG
>1340
CGGCATTCCGTCAGGCAAATTTGAGGTGGATAGGATACCTGAAACGTCTACATCCACTCTCACCATTCACAATGTAGAGAAACAGGACATAGCTACCTACTACTGTGCCTTGTGGGAGGTGCAAGAGTTGGGCAAAAAAATCAAG
>1341
CGGCATTCCGTCAGGCAAATTTGAGGTGGATAGGATACCTGAAACGTCTACATCCACTCTCACCATTCACAATGTAGAGAAACAGGACATAGCTACCTACTACTGTGCCTTGTGGGAGGTGCAAGAGTTGGGCAAAAAAATCAAG
>1342
CGGCATTCCGTCAGGCAAATTTGAGGTGGATAGGATACCTGAAACGTCTACATCCACTCTCACCATTCACAATGTAGAGAAACAGGACATAGCTACCTACTACTGTGCCTTGTGGGAGGTGCAAGAGTTGGGCAAAAAAATCAAG
>1343
CGGCATTCCGTCAGGCAAATTTGAGGTGGATAGGATACCTGAAACGTCTACATCCACTCTCACCATTCACAATGTAGAGAAACAGGACATAGCTACCTACTACTGTGCCTTGTGGGAGGTGCAAGAGTTGGGCAAAAAAATCAAG
>1344
CGGCATTCCGTCAGGCAAATTTGAGGTGGATAGGATACCTGAAACGTCTACATCCACTCTCACCATTCACAATGTAGAGAAACAGGACATAGCTACCTACTACTGTGCCTTGTGGGAGGTGCAAGAGTTGGGCAAAAAAATCAAG
>1345
CGGCATTCCGTCAGGCAAATTTGAGGTGGATAGGATACCTGAAACGTCTACATCCACTCTCACCATTCACAATGTAGAGAAACAGGACATAGCTACCTACTACTGTGCCTTGTGGGAGGTGCAAGAGTTGGGCAAAAAAATCAAG
>1346
CGGCATTCCGTCAGGCAAATTTGAGGTGGATAGGATACCTGAAACGTCTACATCCACTCTCACCATTCACAATGTAGAGAAACAGGACATAGCTACCTACTACTGTGCCTTGTGGGAGGTGCAAGAGTTGGGCAAAAAAATCAAG
>1347
CGGCATTCCGTCAGGCAAATTTGAGGTGGATAGGATACCTGAAACGTCTACATCCACTCTCACCATTCACAATGTAGAGAAACAGGACATAGCTACCTACTACTGTGCCTTGTGGGAGGTGCAAGAGTTGGGCAAAAAAATCAAG
>1348
CGGCATTCCGTCAGGCAAATTTGAGGTGGATAGGATACCTGAAACGTCTACATCCACTCTCACCATTCACAATGTAGAGAAACAGGACATAGCTACCTACTACTGTGCCTTGTGGGAGGTGCAAGAGTTGGGCAAAAAAATCAAG
>1349
CGGCATTCCGTCAGGCAAATTTGAGGTGGATAGGATACCTGAAACGTCTACATCCACTCTCACCATTCACAATGTAGAGAAACAGGACATAGCTACCTACTACTGTGCCTTGTGGGAGGTGCAAGAGTTGGGCAAAAAAATCAAG
>1350
CGGCATTCCGTCAGGCAAATTTGAGGTGGATAGGATACCTGAAACGTCTACATCCACTCTCACCATTCACAATGTAGAGAAACAGGACATAGCTACCTACTACTGTGCCTTGTGGGAGGTGCAAGAGTTGGGCAAAAAAATCAAG
>1351
CGGCATTCCGTCAGGCAAATTTGAGGTGGATAGGATACCTGAAACGTCTACATCCACTCTCACCATTCACAATGTAGAGAAACAGGACATAGCTACCTACTACTGTGCCTTGTGGGAGGTGCAAGAGTTGGGCAAAAAAATCAAG
>1352
CGGCATTCCGTCAGGCAAATTTGAGGTGGATAGGATACCTGAAACGTCTACATCCACTCTCACCATTCACAATGTAGAGAAACAGGACATAGCTACCTACTACTGTGCCTTGTGGGAGGTGCAAGAGTTGGGCAAAAAAATCAAG
>1353
CGGCATTCCGTCAGGCAAATTTGAGGTGGATAGGATACCTGAAACGTCTACATCCACTCTCACCATTCACAATGTAGAGAAACAGGACATAGCTACCTACTACTGTGCCTTGTGGGAGGTGCAAGAGTTGGGCAAAAAAATCAAG
>1354
CGGCATTCCGTCAGGCAAATTTGAGGTGGATAGGATACCTGAAACGTCTACATCCACTCTCACCATTCACAATGTAGAGAAACAGGACATAGCTACCTACTACTGTGCCTTGTGGGAGGTGCAAGAGTTGGGCAAAAAAATCAAG
>1355
CGGCATTCCGTCAGGCAAATTTGAGGTGGATAGGATACCTGAAACGTCTACATCCACTCTCACCATTCACAATGTAGAGAAACAGGACATAGCTACCTACTACTGTGCCTTGTGGGAGGTGCAAGAGTTGGGCAAAAAAATCAAG
>1356
CGGCATTCCGTCAGGCAAATTTGAGGTGGATAGGATACCTGAAACGTCTACATCCACTCTCACCATTCACAATGTAGAGAAACAGGACATAGCTACCTACTACTGTGCCTTGTGGGAGGTGCAAGAGTTGGGCAAAAAAATCAAG
>1357
CGGCATTCCGTCAGGCAAATTTGAGGTGGATAGGATACCTGAAACGTCTACATCCACTCTCACCATTCACAATGTAGAGAAACAGGACATAGCTACCTACTACTGTGCCTTGTGGGAGGTGCAAGAGTTGGGCAAAAAAATCAAG
>1358
CGGCATTCCGTCAGGCAAATTTGAGGTGGATAGGATACCTGAAACGTCTACATCCACTCTCACCATTCACAATGTAGAGAAACAGGACATAGCTACCTACTACTGTGCCTTGTGGGAGGTGCAAGAGTTGGGCAAAAAAATCAAG
>1359
CGGCATTCCGTCAGGCAAATTTGAGGTGGATAGGATACCTGAAACGTCTACATCCACTCTCACCATTCACAATGTAGAGAAACAGGACATAGCTACCTACTACTGTGCCTTGTGGGAGGTGCAAGAGTTGGGCAAAAAAATCAAG
>1360
CGGCATTCCGTCAGGCAAATTTGAGGTGGATAGGATACCTGAAACGTCTACATCCACTCTCACCATTCACAATGTAGAGAAACAGGACATAGCTACCTACTACTGTGCCTTGTGGGAGGTGCAAGAGTTGGGCAAAAAAATCAAG
>1361
CGGCATTCCGTCAGGCAAATTTGAGGTGGATAGGATACCTGAAACGTCTACATCCACTCTCACCATTCACAATGTAGAGAAACAGGACATAGCTACCTACTACTGTGCCTTGTGGGAGGTGCAAGAGTTGGGCAAAAAAATCAAG
>1362
CGGCATTCCGTCAGGCAAATTTGAGGTGGATAGGATACCTGAAACGTCTACATCCACTCTCACCATTCACAATGTAGAGAAACAGGACATAGCTACCTACTACTGTGCCTTGTGGGAGGTGCAAGAGTTGGGCAAAAAAATCAAG
>1363
CGGCATTCCGTCAGGCAAATTTGAGGTGGATAGGATACCTGAAACGTCTACATCCACTCTCACCATTCACAATGTAGAGAAACAGGACATAGCTACCTACTACTGTGCCTTGTGGGAGGTGCAAGAGTTGGGCAAAAAAATCAAG
>1364
CGGCATTCCGTCAGGCAAATTTGAGGTGGATAGGATACCTGAAACGTCTACATCCACTCTCACCATTCACAATGTAGAGAAACAGGACATAGCTACCTACTACTGTGCCTTGTGGGAGGTGCAAGAGTTGGGCAAAAAAATCAAG
>1365
CGGCATTCCGTCAGGCAAATTTGAGGTGGATAGGATACCTGAAACGTCTACATCCACTCTCACCATTCACAATGTAGAGAAACAGGACATAGCTACCTACTACTGTGCCTTGTGGGAGGTGCAAGAGTTGGGCAAAAAAATCAAG
>1366
CGGCATTCCGTCAGGCAAATTTGAGGTGGATAGGATACCTGAAACGTCTACATCCACTCTCACCATTCACAATGTAGAGAAACAGGACATAGCTACCTACTACTGTGCCTTGTGGGAGGTGCAAGAGTTGGGCAAAAAAATCAAG
>1367
CGGCATTCCGTCAGGCAAATTTGAGGTGGATAGGATACCTGAAACGTCTACATCCACTCTCACCATTCACAATGTAGAGAAACAGGACATAGCTACCTACTACTGTGCCTTGTGGGAGGTGCAAGAGTTGGGCAAAAAAATCAAG
>1368
CGGCATTCCGTCAGGCAAATTTGAGGTGGATAGGATACCTGAAACGTCTACATCCACTCTCACCATTCACAATGTAGAGAAACAGGACATAGCTACCTACTACTGTGCCTTGTGGGAGGTGCAAGAGTTGGGCAAAAAAATCAAG
>1369
CGGCATTCCGTCAGGCAAATTTGAGGTGGATAGGATACCTGAAACGTCTACATCCACTCTCACCATTCACAATGTAGAGAAACAGGACATAGCTACCTACTACTGTGCCTTGTGGGAGGTGCAAGAGTTGGGCAAAAAAATCAAG
>1370
CGGCATTCCGTCAGGCAAATTTGAGGTGGATAGGATACCTGAAACGTCTACATCCACTCTCACCATTCACAATGTAGAGAAACAGGACATAGCTACCTACTACTGTGCCTTGTGGGAGGTGCAAGAGTTGGGCAAAAAAATCAAG
>1371
CGGCATTCCGTCAGGCAAATTTGAGGTGGATAGGATACCTGAAACGTCTACATCCACTCTCACCATTCACAATGTAGAGAAACAGGACATAGCTACCTACTACTGTGCCTTGTGGGAGGTGCAAGAGTTGGGCAAAAAAATCAAG
>1372
CGGCATTCCGTCAGGCAAATTTGAGGTGGATAGGATACCTGAAACGTCTACATCCACTCTCACCATTCACAATGTAGAGAAACAGGACATAGCTACCTACTACTGTGCCTTGTGGGAGGTGCAAGAGTTGGGCAAAAAAATCAAG
>1373
CGGCATTCCGTCAGGCAAATTTGAGGTGGATAGGATACCTGAAACGTCTACATCCACTCTCACCATTCACAATGTAGAGAAACAGGACATAGCTACCTACTACTGTGCCTTGTGGGAGGTGCAAGAGTTGGGCAAAAAAATCAAG
>1374
CGGCATTCCGTCAGGCAAATTTGAGGTGGATAGGATACCTGAAACGTCTACATCCACTCTCACCATTCACAATGTAGAGAAACAGGACATAGCTACCTACTACTGTGCCTTGTGGGAGGTGCAAGAGTTGGGCAAAAAAATCAAG
>1375
CGGCATTCCGTCAGGCAAATTTGAGGTGGATAGGATACCTGAAACGTCTACATCCACTCTCACCATTCACAATGTAGAGAAACAGGACATAGCTACCTACTACTGTGCCTTGTGGGAGGTGCAAGAGTTGGGCAAAAAAATCAAG
>1376
CGGCATTCCGTCAGGCAAATTTGAGGTGGATAGGATACCTGAAACGTCTACATCCACTCTCACCATTCACAATGTAGAGAAACAGGACATAGCTACCTACTACTGTGCCTTGTGGGAGGTGCAAGAGTTGGGCAAAAAAATCAAG
>1377
CGGCATTCCGTCAGGCAAATTTGAGGTGGATAGGATACCTGAAACGTCTACATCCACTCTCACCATTCACAATGTAGAGAAACAGGACATAGCTACCTACTACTGTGCCTTGTGGGAGGTGCAAGAGTTGGGCAAAAAAATCAAG
>1378
CGGCATTCCGTCAGGCAAATTTGAGGTGGATAGGATACCTGAAACGTCTACATCCACTCTCACCATTCACAATGTAGAGAAACAGGACATAGCTACCTACTACTGTGCCTTGTGGGAGGTGCAAGAGTTGGGCAAAAAAATCAAG
>1379
CGGCATTCCGTCAGGCAAATTTGAGGTGGATAGGATACCTGAAACGTCTACATCCACTCTCACCATTCACAATGTAGAGAAACAGGACATAGCTACCTACTACTGTGCCTTGTGGGAGGTGCAAGAGTTGGGCAAAAAAATCAAG
>1380
CGGCATTCCGTCAGGCAAATTTGAGGTGGATAGGATACCTGAAACGTCTACATCCACTCTCACCATTCACAATGTAGAGAAACAGGACATAGCTACCTACTACTGTGCCTTGTGGGAGGTGCAAGAGTTGGGCAAAAAAATCAAG
>1381
CGGCATTCCGTCAGGCAAATTTGAGGTGGATAGGATACCTGAAACGTCTACATCCACTCTCACCATTCACAATGTAGAGAAACAGGACATAGCTACCTACTACTGTGCCTTGTGGGAGGTGCAAGAGTTGGGCAAAAAAATCAAG
>1382
CGGCATTCCGTCAGGCAAATTTGAGGTGGATAGGATACCTGAAACGTCTACATCCACTCTCACCATTCACAATGTAGAGAAACAGGACATAGCTACCTACTACTGTGCCTTGTGGGAGGTGCAAGAGTTGGGCAAAAAAATCAAG
>1383
CGGCATTCCGTCAGGCAAATTTGAGGTGGATAGGATACCTGAAACGTCTACATCCACTCTCACCATTCACAATGTAGAGAAACAGGACATAGCTACCTACTACTGTGCCTTGTGGGAGGTGCAAGAGTTGGGCAAAAAAATCAAG
>1384
CGGCATTCCGTCAGGCAAATTTGAGGTGGATAGGATACCTGAAACGTCTACATCCACTCTCACCATTCACAATGTAGAGAAACAGGACATAGCTACCTACTACTGTGCCTTGTGGGAGGTGCAAGAGTTGGGCAAAAAAATCAAG
>1385
CGGCATTCCGTCAGGCAAATTTGAGGTGGATAGGATACCTGAAACGTCTACATCCACTCTCACCATTCACAATGTAGAGAAACAGGACATAGCTACCTACTACTGTGCCTTGTGGGAGGTGCAAGAGTTGGGCAAAAAAATCAAG
>1386
CGGCATTCCGTCAGGCAAATTTGAGGTGGATAGGATACCTGAAACGTCTACATCCACTCTCACCATTCACAATGTAGAGAAACAGGACATAGCTACCTACTACTGTGCCTTGTGGGAGGTGCAAGAGTTGGGCAAAAAAATCAAG
>1387
CGGCATTCCGTCAGGCAAATTTGAGGTGGATAGGATACCTGAAACGTCTACATCCACTCTCACCATTCACAATGTAGAGAAACAGGACATAGCTACCTACTACTGTGCCTTGTGGGAGGTGCAAGAGTTGGGCAAAAAAATCAAG
>1388
CGGCATTCCGTCAGGCAAATTTGAGGTGGATAGGATACCTGAAACGTCTACATCCACTCTCACCATTCACAATGTAGAGAAACAGGACATAGCTACCTACTACTGTGCCTTGTGGGAGGTGCAAGAGTTGGGCAAAAAAATCAAG
>1389
CGGCATTCCGTCAGGCAAATTTGAGGTGGATAGGATACCTGAAACGTCTACATCCACTCTCACCATTCACAATGTAGAGAAACAGGACATAGCTACCTACTACTGTGCCTTGTGGGAGGTGCAAGAGTTGGGCAAAAAAATCAAG
>1390
CGGCATTCCGTCAGGCAAATTTGAGGTGGATAGGATACCTGAAACGTCTACATCCACTCTCACCATTCACAATGTAGAGAAACAGGACATAGCTACCTACTACTGTGCCTTGTGGGAGGTGCAAGAGTTGGGCAAAAAAATCAAG
>1391
CGGCATTCCGTCAGGCAAATTTGAGGTGGATAGGATACCTGAAACGTCTACATCCACTCTCACCATTCACAATGTAGAGAAACAGGACATAGCTACCTACTACTGTGCCTTGTGGGAGGTGCAAGAGTTGGGCAAAAAAATCAAG
>1392
CGGCATTCCGTCAGGCAAATTTGAGGTGGATAGGATACCTGAAACGTCTACATCCACTCTCACCATTCACAATGTAGAGAAACAGGACATAGCTACCTACTACTGTGCCTTGTGGGAGGTGCAAGAGTTGGGCAAAAAAATCAAG
>1393
CGGCATTCCGTCAGGCAAATTTGAGGTGGATAGGATACCTGAAACGTCTACATCCACTCTCACCATTCACAATGTAGAGAAACAGGACATAGCTACCTACTACTGTGCCTTGTGGGAGGTGCAAGAGTTGGGCAAAAAAATCAAG
>1394
CGGCATTCCGTCAGGCAAATTTGAGGTGGATAGGATACCTGAAACGTCTACATCCACTCTCACCATTCACAATGTAGAGAAACAGGACATAGCTACCTACTACTGTGCCTTGTGGGAGGTGCAAGAGTTGGGCAAAAAAATCAAG
>1395
CGGCATTCCGTCAGGCAAATTTGAGGTGGATAGGATACCTGAAACGTCTACATCCACTCTCACCATTCACAATGTAGAGAAACAGGACATAGCTACCTACTACTGTGCCTTGTGGGAGGTGCAAGAGTTGGGCAAAAAAATCAAG
>1396
CGGCATTCCGTCAGGCAAATTTGAGGTGGATAGGATACCTGAAACGTCTACATCCACTCTCACCATTCACAATGTAGAGAAACAGGACATAGCTACCTACTACTGTGCCTTGTGGGAGGTGCAAGAGTTGGGCAAAAAAATCAAG
>1397
CGGCATTCCGTCAGGCAAATTTGAGGTGGATAGGATACCTGAAACGTCTACATCCACTCTCACCATTCACAATGTAGAGAAACAGGACATAGCTACCTACTACTGTGCCTTGTGGGAGGTGCAAGAGTTGGGCAAAAAAATCAAG
>1398
CGGCATTCCGTCAGGCAAATTTGAGGTGGATAGGATACCTGAAACGTCTACATCCACTCTCACCATTCACAATGTAGAGAAACAGGACATAGCTACCTACTACTGTGCCTTGTGGGAGGTGCAAGAGTTGGGCAAAAAAATCAAG
>1399
CGGCATTCCGTCAGGCAAATTTGAGGTGGATAGGATACCTGAAACGTCTACATCCACTCTCACCATTCACAATGTAGAGAAACAGGACATAGCTACCTACTACTGTGCCTTGTGGGAGGTGCAAGAGTTGGGCAAAAAAATCAAG
>1400
CGGCATTCCGTCAGGCAAATTTGAGGTGGATAGGATACCTGAAACGTCTACATCCACTCTCACCATTCACAATGTAGAGAAACAGGACATAGCTACCTACTACTGTGCCTTGTGGGAGGTGCAAGAGTTGGGCAAAAAAATCAAG
>1401
CGGCATTCCGTCAGGCAAATTTGAGGTGGATAGGATACCTGAAACGTCTACATCCACTCTCACCATTCACAATGTAGAGAAACAGGACATAGCTACCTACTACTGTGCCTTGTGGGAGGTGCAAGAGTTGGGCAAAAAAATCAAG
>1402
CGGCATTCCGTCAGGCAAATTTGAGGTGGATAGGATACCTGAAACGTCTACATCCACTCTCACCATTCACAATGTAGAGAAACAGGACATAGCTACCTACTACTGTGCCTTGTGGGAGGTGCAAGAGTTGGGCAAAAAAATCAAG
>1403
CGGCATTCCGTCAGGCAAATTTGAGGTGGATAGGATACCTGAAACGTCTACATCCACTCTCACCATTCACAATGTAGAGAAACAGGACATAGCTACCTACTACTGTGCCTTGTGGGAGGTGCAAGAGTTGGGCAAAAAAATCAAG
>1404
CGGCATTCCGTCAGGCAAATTTGAGGTGGATAGGATACCTGAAACGTCTACATCCACTCTCACCATTCACAATGTAGAGAAACAGGACATAGCTACCTACTACTGTGCCTTGTGGGAGGTGCAAGAGTTGGGCAAAAAAATCAAG
>1405
CGGCATTCCGTCAGGCAAATTTGAGGTGGATAGGATACCTGAAACGTCTACATCCACTCTCACCATTCACAATGTAGAGAAACAGGACATAGCTACCTACTACTGTGCCTTGTGGGAGGTGCAAGAGTTGGGCAAAAAAATCAAG
>1406
CGGCATTCCGTCAGGCAAATTTGAGGTGGATAGGATACCTGAAACGTCTACATCCACTCTCACCATTCACAATGTAGAGAAACAGGACATAGCTACCTACTACTGTGCCTTGTGGGAGGTGCAAGAGTTGGGCAAAAAAATCAAG
>1407
CGGCATTCCGTCAGGCAAATTTGAGGTGGATAGGATACCTGAAACGTCTACATCCACTCTCACCATTCACAATGTAGAGAAACAGGACATAGCTACCTACTACTGTGCCTTGTGGGAGGTGCAAGAGTTGGGCAAAAAAATCAAG
>1408
CGGCATTCCGTCAGGCAAATTTGAGGTGGATAGGATACCTGAAACGTCTACATCCACTCTCACCATTCACAATGTAGAGAAACAGGACATAGCTACCTACTACTGTGCCTTGTGGGAGGTGCAAGAGTTGGGCAAAAAAATCAAG
>1409
CGGCATTCCGTCAGGCAAATTTGAGGTGGATAGGATACCTGAAACGTCTACATCCACTCTCACCATTCACAATGTAGAGAAACAGGACATAGCTACCTACTACTGTGCCTTGTGGGAGGTGCAAGAGTTGGGCAAAAAAATCAAG
>1410
CGGCATTCCGTCAGGCAAATTTGAGGTGGATAGGATACCTGAAACGTCTACATCCACTCTCACCATTCACAATGTAGAGAAACAGGACATAGCTACCTACTACTGTGCCTTGTGGGAGGTGCAAGAGTTGGGCAAAAAAATCAAG
>1411
CGGCATTCCGTCAGGCAAATTTGAGGTGGATAGGATACCTGAAACGTCTACATCCACTCTCACCATTCACAATGTAGAGAAACAGGACATAGCTACCTACTACTGTGCCTTGTGGGAGGTGCAAGAGTTGGGCAAAAAAATCAAG
>1412
CGGCATTCCGTCAGGCAAATTTGAGGTGGATAGGATACCTGAAACGTCTACATCCACTCTCACCATTCACAATGTAGAGAAACAGGACATAGCTACCTACTACTGTGCCTTGTGGGAGGTGCAAGAGTTGGGCAAAAAAATCAAG
>1413
CGGCATTCCGTCAGGCAAATTTGAGGTGGATAGGATACCTGAAACGTCTACATCCACTCTCACCATTCACAATGTAGAGAAACAGGACATAGCTACCTACTACTGTGCCTTGTGGGAGGTGCAAGAGTTGGGCAAAAAAATCAAG
>1414
CGGCATTCCGTCAGGCAAATTTGAGGTGGATAGGATACCTGAAACGTCTACATCCACTCTCACCATTCACAATGTAGAGAAACAGGACATAGCTACCTACTACTGTGCCTTGTGGGAGGTGCAAGAGTTGGGCAAAAAAATCAAG
>1415
CGGCATTCCGTCAGGCAAATTTGAGGTGGATAGGATACCTGAAACGTCTACATCCACTCTCACCATTCACAATGTAGAGAAACAGGACATAGCTACCTACTACTGTGCCTTGTGGGAGGTGCAAGAGTTGGGCAAAAAAATCAAG
>1416
CGGCATTCCGTCAGGCAAATTTGAGGTGGATAGGATACCTGAAACGTCTACATCCACTCTCACCATTCACAATGTAGAGAAACAGGACATAGCTACCTACTACTGTGCCTTGTGGGAGGTGCAAGAGTTGGGCAAAAAAATCAAG
>1417
CGGCATTCCGTCAGGCAAATTTGAGGTGGATAGGATACCTGAAACGTCTACATCCACTCTCACCATTCACAATGTAGAGAAACAGGACATAGCTACCTACTACTGTGCCTTGTGGGAGGTGCAAGAGTTGGGCAAAAAAATCAAG
>1418
CGGCATTCCGTCAGGCAAATTTGAGGTGGATAGGATACCTGAAACGTCTACATCCACTCTCACCATTCACAATGTAGAGAAACAGGACATAGCTACCTACTACTGTGCCTTGTGGGAGGTGCAAGAGTTGGGCAAAAAAATCAAG
>1419
CGGCATTCCGTCAGGCAAATTTGAGGTGGATAGGATACCTGAAACGTCTACATCCACTCTCACCATTCACAATGTAGAGAAACAGGACATAGCTACCTACTACTGTGCCTTGTGGGAGGTGCAAGAGTTGGGCAAAAAAATCAAG
>1420
CGGCATTCCGTCAGGCAAATTTGAGGTGGATAGGATACCTGAAACGTCTACATCCACTCTCACCATTCACAATGTAGAGAAACAGGACATAGCTACCTACTACTGTGCCTTGTGGGAGGTGCAAGAGTTGGGCAAAAAAATCAAG
>1421
CGGCATTCCGTCAGGCAAATTTGAGGTGGATAGGATACCTGAAACGTCTACATCCACTCTCACCATTCACAATGTAGAGAAACAGGACATAGCTACCTACTACTGTGCCTTGTGGGAGGTGCAAGAGTTGGGCAAAAAAATCAAG
>1422
CGGCATTCCGTCAGGCAAATTTGAGGTGGATAGGATACCTGAAACGTCTACATCCACTCTCACCATTCACAATGTAGAGAAACAGGACATAGCTACCTACTACTGTGCCTTGTGGGAGGTGCAAGAGTTGGGCAAAAAAATCAAG
>1423
CGGCATTCCGTCAGGCAAATTTGAGGTGGATAGGATACCTGAAACGTCTACATCCACTCTCACCATTCACAATGTAGAGAAACAGGACATAGCTACCTACTACTGTGCCTTGTGGGAGGTGCAAGAGTTGGGCAAAAAAATCAAG
>1424
CGGCATTCCGTCAGGCAAATTTGAGGTGGATAGGATACCTGAAACGTCTACATCCACTCTCACCATTCACAATGTAGAGAAACAGGACATAGCTACCTACTACTGTGCCTTGTGGGAGGTGCAAGAGTTGGGCAAAAAAATCAAG
>1425
CGGCATTCCGTCAGGCAAATTTGAGGTGGATAGGATACCTGAAACGTCTACATCCACTCTCACCATTCACAATGTAGAGAAACAGGACATAGCTACCTACTACTGTGCCTTGTGGGAGGTGCAAGAGTTGGGCAAAAAAATCAAG
>1426
CGGCATTCCGTCAGGCAAATTTGAGGTGGATAGGATACCTGAAACGTCTACATCCACTCTCACCATTCACAATGTAGAGAAACAGGACATAGCTACCTACTACTGTGCCTTGTGGGAGGTGCAAGAGTTGGGCAAAAAAATCAAG
>1427
CGGCATTCCGTCAGGCAAATTTGAGGTGGATAGGATACCTGAAACGTCTACATCCACTCTCACCATTCACAATGTAGAGAAACAGGACATAGCTACCTACTACTGTGCCTTGTGGGAGGTGCAAGAGTTGGGCAAAAAAATCAAG
>1428
CGGCATTCCGTCAGGCAAATTTGAGGTGGATAGGATACCTGAAACGTCTACATCCACTCTCACCATTCACAATGTAGAGAAACAGGACATAGCTACCTACTACTGTGCCTTGTGGGAGGTGCAAGAGTTGGGCAAAAAAATCAAG
>1429
CGGCATTCCGTCAGGCAAATTTGAGGTGGATAGGATACCTGAAACGTCTACATCCACTCTCACCATTCACAATGTAGAGAAACAGGACATAGCTACCTACTACTGTGCCTTGTGGGAGGTGCAAGAGTTGGGCAAAAAAATCAAG
>1430
CGGCATTCCGTCAGGCAAATTTGAGGTGGATAGGATACCTGAAACGTCTACATCCACTCTCACCATTCACAATGTAGAGAAACAGGACATAGCTACCTACTACTGTGCCTTGTGGGAGGTGCAAGAGTTGGGCAAAAAAATCAAG
>1431
CGGCATTCCGTCAGGCAAATTTGAGGTGGATAGGATACCTGAAACGTCTACATCCACTCTCACCATTCACAATGTAGAGAAACAGGACATAGCTACCTACTACTGTGCCTTGTGGGAGGTGCAAGAGTTGGGCAAAAAAATCAAG
>1432
CGGCATTCCGTCAGGCAAATTTGAGGTGGATAGGATACCTGAAACGTCTACATCCACTCTCACCATTCACAATGTAGAGAAACAGGACATAGCTACCTACTACTGTGCCTTGTGGGAGGTGCAAGAGTTGGGCAAAAAAATCAAG
>1433
CGGCATTCCGTCAGGCAAATTTGAGGTGGATAGGATACCTGAAACGTCTACATCCACTCTCACCATTCACAATGTAGAGAAACAGGACATAGCTACCTACTACTGTGCCTTGTGGGAGGTGCAAGAGTTGGGCAAAAAAATCAAG
>1434
CGGCATTCCGTCAGGCAAATTTGAGGTGGATAGGATACCTGAAACGTCTACATCCACTCTCACCATTCACAATGTAGAGAAACAGGACATAGCTACCTACTACTGTGCCTTGTGGGAGGTGCAAGAGTTGGGCAAAAAAATCAAG
>1435
CGGCATTCCGTCAGGCAAATTTGAGGTGGATAGGATACCTGAAACGTCTACATCCACTCTCACCATTCACAATGTAGAGAAACAGGACATAGCTACCTACTACTGTGCCTTGTGGGAGGTGCAAGAGTTGGGCAAAAAAATCAAG
>1436
CGGCATTCCGTCAGGCAAATTTGAGGTGGATAGGATACCTGAAACGTCTACATCCACTCTCACCATTCACAATGTAGAGAAACAGGACATAGCTACCTACTACTGTGCCTTGTGGGAGGTGCAAGAGTTGGGCAAAAAAATCAAG
>1437
CGGCATTCCGTCAGGCAAATTTGAGGTGGATAGGATACCTGAAACGTCTACATCCACTCTCACCATTCACAATGTAGAGAAACAGGACATAGCTACCTACTACTGTGCCTTGTGGGAGGTGCAAGAGTTGGGCAAAAAAATCAAG
>1438
CGGCATTCCGTCAGGCAAATTTGAGGTGGATAGGATACCTGAAACGTCTACATCCACTCTCACCATTCACAATGTAGAGAAACAGGACATAGCTACCTACTACTGTGCCTTGTGGGAGGTGCAAGAGTTGGGCAAAAAAATCAAG
>1439
CGGCATTCCGTCAGGCAAATTTGAGGTGGATAGGATACCTGAAACGTCTACATCCACTCTCACCATTCACAATGTAGAGAAACAGGACATAGCTACCTACTACTGTGCCTTGTGGGAGGTGCAAGAGTTGGGCAAAAAAATCAAG
>1440
CGGCATTCCGTCAGGCAAATTTGAGGTGGATAGGATACCTGAAACGTCTACATCCACTCTCACCATTCACAATGTAGAGAAACAGGACATAGCTACCTACTACTGTGCCTTGTGGGAGGTGCAAGAGTTGGGCAAAAAAATCAAG
>1441
CGGCATTCCGTCAGGCAAATTTGAGGTGGATAGGATACCTGAAACGTCTACATCCACTCTCACCATTCACAATGTAGAGAAACAGGACATAGCTACCTACTACTGTGCCTTGTGGGAGGTGCAAGAGTTGGGCAAAAAAATCAAG
>1442
CGGCATTCCGTCAGGCAAATTTGAGGTGGATAGGATACCTGAAACGTCTACATCCACTCTCACCATTCACAATGTAGAGAAACAGGACATAGCTACCTACTACTGTGCCTTGTGGGAGGTGCAAGAGTTGGGCAAAAAAATCAAG
>1443
CGGCATTCCGTCAGGCAAATTTGAGGTGGATAGGATACCTGAAACGTCTACATCCACTCTCACCATTCACAATGTAGAGAAACAGGACATAGCTACCTACTACTGTGCCTTGTGGGAGGTGCAAGAGTTGGGCAAAAAAATCAAG
>1444
CGGCATTCCGTCAGGCAAATTTGAGGTGGATAGGATACCTGAAACGTCTACATCCACTCTCACCATTCACAATGTAGAGAAACAGGACATAGCTACCTACTACTGTGCCTTGTGGGAGGTGCAAGAGTTGGGCAAAAAAATCAAG
>1445
CGGCATTCCGTCAGGCAAATTTGAGGTGGATAGGATACCTGAAACGTCTACATCCACTCTCACCATTCACAATGTAGAGAAACAGGACATAGCTACCTACTACTGTGCCTTGTGGGAGGTGCAAGAGTTGGGCAAAAAAATCAAG
>1446
CGGCATTCCGTCAGGCAAATTTGAGGTGGATAGGATACCTGAAACGTCTACATCCACTCTCACCATTCACAATGTAGAGAAACAGGACATAGCTACCTACTACTGTGCCTTGTGGGAGGTGCAAGAGTTGGGCAAAAAAATCAAG
>1447
CGGCATTCCGTCAGGCAAATTTGAGGTGGATAGGATACCTGAAACGTCTACATCCACTCTCACCATTCACAATGTAGAGAAACAGGACATAGCTACCTACTACTGTGCCTTGTGGGAGGTGCAAGAGTTGGGCAAAAAAATCAAG
>1448
CGGCATTCCGTCAGGCAAATTTGAGGTGGATAGGATACCTGAAACGTCTACATCCACTCTCACCATTCACAATGTAGAGAAACAGGACATAGCTACCTACTACTGTGCCTTGTGGGAGGTGCAAGAGTTGGGCAAAAAAATCAAG
>1449
CGGCATTCCGTCAGGCAAATTTGAGGTGGATAGGATACCTGAAACGTCTACATCCACTCTCACCATTCACAATGTAGAGAAACAGGACATAGCTACCTACTACTGTGCCTTGTGGGAGGTGCAAGAGTTGGGCAAAAAAATCAAG
>1450
CGGCATTCCGTCAGGCAAATTTGAGGTGGATAGGATACCTGAAACGTCTACATCCACTCTCACCATTCACAATGTAGAGAAACAGGACATAGCTACCTACTACTGTGCCTTGTGGGAGGTGCAAGAGTTGGGCAAAAAAATCAAG
>1451
CGGCATTCCGTCAGGCAAATTTGAGGTGGATAGGATACCTGAAACGTCTACATCCACTCTCACCATTCACAATGTAGAGAAACAGGACATAGCTACCTACTACTGTGCCTTGTGGGAGGTGCAAGAGTTGGGCAAAAAAATCAAG
>1452
CGGCATTCCGTCAGGCAAATTTGAGGTGGATAGGATACCTGAAACGTCTACATCCACTCTCACCATTCACAATGTAGAGAAACAGGACATAGCTACCTACTACTGTGCCTTGTGGGAGGTGCAAGAGTTGGGCAAAAAAATCAAG
>1453
CGGCATTCCGTCAGGCAAATTTGAGGTGGATAGGATACCTGAAACGTCTACATCCACTCTCACCATTCACAATGTAGAGAAACAGGACATAGCTACCTACTACTGTGCCTTGTGGGAGGTGCAAGAGTTGGGCAAAAAAATCAAG
>1454
CGGCATTCCGTCAGGCAAATTTGAGGTGGATAGGATACCTGAAACGTCTACATCCACTCTCACCATTCACAATGTAGAGAAACAGGACATAGCTACCTACTACTGTGCCTTGTGGGAGGTGCAAGAGTTGGGCAAAAAAATCAAG
>1455
CGGCATTCCGTCAGGCAAATTTGAGGTGGATAGGATACCTGAAACGTCTACATCCACTCTCACCATTCACAATGTAGAGAAACAGGACATAGCTACCTACTACTGTGCCTTGTGGGAGGTGCAAGAGTTGGGCAAAAAAATCAAG
>1456
CGGCATTCCGTCAGGCAAATTTGAGGTGGATAGGATACCTGAAACGTCTACATCCACTCTCACCATTCACAATGTAGAGAAACAGGACATAGCTACCTACTACTGTGCCTTGTGGGAGGTGCAAGAGTTGGGCAAAAAAATCAAG
>1457
CGGCATTCCGTCAGGCAAATTTGAGGTGGATAGGATACCTGAAACGTCTACATCCACTCTCACCATTCACAATGTAGAGAAACAGGACATAGCTACCTACTACTGTGCCTTGTGGGAGGTGCAAGAGTTGGGCAAAAAAATCAAG
>1458
CGGCATTCCGTCAGGCAAATTTGAGGTGGATAGGATACCTGAAACGTCTACATCCACTCTCACCATTCACAATGTAGAGAAACAGGACATAGCTACCTACTACTGTGCCTTGTGGGAGGTGCAAGAGTTGGGCAAAAAAATCAAG
>1459
CGGCATTCCGTCAGGCAAATTTGAGGTGGATAGGATACCTGAAACGTCTACATCCACTCTCACCATTCACAATGTAGAGAAACAGGACATAGCTACCTACTACTGTGCCTTGTGGGAGGTGCAAGAGTTGGGCAAAAAAATCAAG
>1460
CGGCATTCCGTCAGGCAAATTTGAGGTGGATAGGATACCTGAAACGTCTACATCCACTCTCACCATTCACAATGTAGAGAAACAGGACATAGCTACCTACTACTGTGCCTTGTGGGAGGTGCAAGAGTTGGGCAAAAAAATCAAG
>1461
CGGCATTCCGTCAGGCAAATTTGAGGTGGATAGGATACCTGAAACGTCTACATCCACTCTCACCATTCACAATGTAGAGAAACAGGACATAGCTACCTACTACTGTGCCTTGTGGGAGGTGCAAGAGTTGGGCAAAAAAATCAAG
>1462
CGGCATTCCGTCAGGCAAATTTGAGGTGGATAGGATACCTGAAACGTCTACATCCACTCTCACCATTCACAATGTAGAGAAACAGGACATAGCTACCTACTACTGTGCCTTGTGGGAGGTGCAAGAGTTGGGCAAAAAAATCAAG
>1463
CGGCATTCCGTCAGGCAAATTTGAGGTGGATAGGATACCTGAAACGTCTACATCCACTCTCACCATTCACAATGTAGAGAAACAGGACATAGCTACCTACTACTGTGCCTTGTGGGAGGTGCAAGAGTTGGGCAAAAAAATCAAG
>1464
CGGCATTCCGTCAGGCAAATTTGAGGTGGATAGGATACCTGAAACGTCTACATCCACTCTCACCATTCACAATGTAGAGAAACAGGACATAGCTACCTACTACTGTGCCTTGTGGGAGGTGCAAGAGTTGGGCAAAAAAATCAAG
>1465
CGGCATTCCGTCAGGCAAATTTGAGGTGGATAGGATACCTGAAACGTCTACATCCACTCTCACCATTCACAATGTAGAGAAACAGGACATAGCTACCTACTACTGTGCCTTGTGGGAGGTGCAAGAGTTGGGCAAAAAAATCAAG
>1466
CGGCATTCCGTCAGGCAAATTTGAGGTGGATAGGATACCTGAAACGTCTACATCCACTCTCACCATTCACAATGTAGAGAAACAGGACATAGCTACCTACTACTGTGCCTTGTGGGAGGTGCAAGAGTTGGGCAAAAAAATCAAG
>1467
CGGCATTCCGTCAGGCAAATTTGAGGTGGATAGGATACCTGAAACGTCTACATCCACTCTCACCATTCACAATGTAGAGAAACAGGACATAGCTACCTACTACTGTGCCTTGTGGGAGGTGCAAGAGTTGGGCAAAAAAATCAAG
>1468
CGGCATTCCGTCAGGCAAATTTGAGGTGGATAGGATACCTGAAACGTCTACATCCACTCTCACCATTCACAATGTAGAGAAACAGGACATAGCTACCTACTACTGTGCCTTGTGGGAGGTGCAAGAGTTGGGCAAAAAAATCAAG
>1469
CGGCATTCCGTCAGGCAAATTTGAGGTGGATAGGATACCTGAAACGTCTACATCCACTCTCACCATTCACAATGTAGAGAAACAGGACATAGCTACCTACTACTGTGCCTTGTGGGAGGTGCAAGAGTTGGGCAAAAAAATCAAG
>1470
CGGCATTCCGTCAGGCAAATTTGAGGTGGATAGGATACCTGAAACGTCTACATCCACTCTCACCATTCACAATGTAGAGAAACAGGACATAGCTACCTACTACTGTGCCTTGTGGGAGGTGCAAGAGTTGGGCAAAAAAATCAAG
>1471
CGGCATTCCGTCAGGCAAATTTGAGGTGGATAGGATACCTGAAACGTCTACATCCACTCTCACCATTCACAATGTAGAGAAACAGGACATAGCTACCTACTACTGTGCCTTGTGGGAGGTGCAAGAGTTGGGCAAAAAAATCAAG
>1472
CGGCATTCCGTCAGGCAAATTTGAGGTGGATAGGATACCTGAAACGTCTACATCCACTCTCACCATTCACAATGTAGAGAAACAGGACATAGCTACCTACTACTGTGCCTTGTGGGAGGTGCAAGAGTTGGGCAAAAAAATCAAG
>1473
CGGCATTCCGTCAGGCAAATTTGAGGTGGATAGGATACCTGAAACGTCTACATCCACTCTCACCATTCACAATGTAGAGAAACAGGACATAGCTACCTACTACTGTGCCTTGTGGGAGGTGCAAGAGTTGGGCAAAAAAATCAAG
>1474
CGGCATTCCGTCAGGCAAATTTGAGGTGGATAGGATACCTGAAACGTCTACATCCACTCTCACCATTCACAATGTAGAGAAACAGGACATAGCTACCTACTACTGTGCCTTGTGGGAGGTGCAAGAGTTGGGCAAAAAAATCAAG
>1475
CGGCATTCCGTCAGGCAAATTTGAGGTGGATAGGATACCTGAAACGTCTACATCCACTCTCACCATTCACAATGTAGAGAAACAGGACATAGCTACCTACTACTGTGCCTTGTGGGAGGTGCAAGAGTTGGGCAAAAAAATCAAG
>1476
CGGCATTCCGTCAGGCAAATTTGAGGTGGATAGGATACCTGAAACGTCTACATCCACTCTCACCATTCACAATGTAGAGAAACAGGACATAGCTACCTACTACTGTGCCTTGTGGGAGGTGCAAGAGTTGGGCAAAAAAATCAAG
>1477
CGGCATTCCGTCAGGCAAATTTGAGGTGGATAGGATACCTGAAACGTCTACATCCACTCTCACCATTCACAATGTAGAGAAACAGGACATAGCTACCTACTACTGTGCCTTGTGGGAGGTGCAAGAGTTGGGCAAAAAAATCAAG
>1478
CGGCATTCCGTCAGGCAAATTTGAGGTGGATAGGATACCTGAAACGTCTACATCCACTCTCACCATTCACAATGTAGAGAAACAGGACATAGCTACCTACTACTGTGCCTTGTGGGAGGTGCAAGAGTTGGGCAAAAAAATCAAG
>1479
CGGCATTCCGTCAGGCAAATTTGAGGTGGATAGGATACCTGAAACGTCTACATCCACTCTCACCATTCACAATGTAGAGAAACAGGACATAGCTACCTACTACTGTGCCTTGTGGGAGGTGCAAGAGTTGGGCAAAAAAATCAAG
>1480
CGGCATTCCGTCAGGCAAATTTGAGGTGGATAGGATACCTGAAACGTCTACATCCACTCTCACCATTCACAATGTAGAGAAACAGGACATAGCTACCTACTACTGTGCCTTGTGGGAGGTGCAAGAGTTGGGCAAAAAAATCAAG
>1481
CGGCATTCCGTCAGGCAAATTTGAGGTGGATAGGATACCTGAAACGTCTACATCCACTCTCACCATTCACAATGTAGAGAAACAGGACATAGCTACCTACTACTGTGCCTTGTGGGAGGTGCAAGAGTTGGGCAAAAAAATCAAG
>1482
CGGCATTCCGTCAGGCAAATTTGAGGTGGATAGGATACCTGAAACGTCTACATCCACTCTCACCATTCACAATGTAGAGAAACAGGACATAGCTACCTACTACTGTGCCTTGTGGGAGGTGCAAGAGTTGGGCAAAAAAATCAAG
>1483
CGGCATTCCGTCAGGCAAATTTGAGGTGGATAGGATACCTGAAACGTCTACATCCACTCTCACCATTCACAATGTAGAGAAACAGGACATAGCTACCTACTACTGTGCCTTGTGGGAGGTGCAAGAGTTGGGCAAAAAAATCAAG
>1484
CGGCATTCCGTCAGGCAAATTTGAGGTGGATAGGATACCTGAAACGTCTACATCCACTCTCACCATTCACAATGTAGAGAAACAGGACATAGCTACCTACTACTGTGCCTTGTGGGAGGTGCAAGAGTTGGGCAAAAAAATCAAG
>1485
CGGCATTCCGTCAGGCAAATTTGAGGTGGATAGGATACCTGAAACGTCTACATCCACTCTCACCATTCACAATGTAGAGAAACAGGACATAGCTACCTACTACTGTGCCTTGTGGGAGGTGCAAGAGTTGGGCAAAAAAATCAAG
>1486
CGGCATTCCGTCAGGCAAATTTGAGGTGGATAGGATACCTGAAACGTCTACATCCACTCTCACCATTCACAATGTAGAGAAACAGGACATAGCTACCTACTACTGTGCCTTGTGGGAGGTGCAAGAGTTGGGCAAAAAAATCAAG
>1487
CGGCATTCCGTCAGGCAAATTTGAGGTGGATAGGATACCTGAAACGTCTACATCCACTCTCACCATTCACAATGTAGAGAAACAGGACATAGCTACCTACTACTGTGCCTTGTGGGAGGTGCAAGAGTTGGGCAAAAAAATCAAG
>1488
CGGCATTCCGTCAGGCAAATTTGAGGTGGATAGGATACCTGAAACGTCTACATCCACTCTCACCATTCACAATGTAGAGAAACAGGACATAGCTACCTACTACTGTGCCTTGTGGGAGGTGCAAGAGTTGGGCAAAAAAATCAAG
>1489
CGGCATTCCGTCAGGCAAATTTGAGGTGGATAGGATACCTGAAACGTCTACATCCACTCTCACCATTCACAATGTAGAGAAACAGGACATAGCTACCTACTACTGTGCCTTGTGGGAGGTGCAAGAGTTGGGCAAAAAAATCAAG
>1490
CGGCATTCCGTCAGGCAAATTTGAGGTGGATAGGATACCTGAAACGTCTACATCCACTCTCACCATTCACAATGTAGAGAAACAGGACATAGCTACCTACTACTGTGCCTTGTGGGAGGTGCAAGAGTTGGGCAAAAAAATCAAG
>1491
CGGCATTCCGTCAGGCAAATTTGAGGTGGATAGGATACCTGAAACGTCTACATCCACTCTCACCATTCACAATGTAGAGAAACAGGACATAGCTACCTACTACTGTGCCTTGTGGGAGGTGCAAGAGTTGGGCAAAAAAATCAAG
>1492
CGGCATTCCGTCAGGCAAATTTGAGGTGGATAGGATACCTGAAACGTCTACATCCACTCTCACCATTCACAATGTAGAGAAACAGGACATAGCTACCTACTACTGTGCCTTGTGGGAGGTGCAAGAGTTGGGCAAAAAAATCAAG
>1493
CGGCATTCCGTCAGGCAAATTTGAGGTGGATAGGATACCTGAAACGTCTACATCCACTCTCACCATTCACAATGTAGAGAAACAGGACATAGCTACCTACTACTGTGCCTTGTGGGAGGTGCAAGAGTTGGGCAAAAAAATCAAG
>1494
CGGCATTCCGTCAGGCAAATTTGAGGTGGATAGGATACCTGAAACGTCTACATCCACTCTCACCATTCACAATGTAGAGAAACAGGACATAGCTACCTACTACTGTGCCTTGTGGGAGGTGCAAGAGTTGGGCAAAAAAATCAAG
>1495
CGGCATTCCGTCAGGCAAATTTGAGGTGGATAGGATACCTGAAACGTCTACATCCACTCTCACCATTCACAATGTAGAGAAACAGGACATAGCTACCTACTACTGTGCCTTGTGGGAGGTGCAAGAGTTGGGCAAAAAAATCAAG
>1496
CGGCATTCCGTCAGGCAAATTTGAGGTGGATAGGATACCTGAAACGTCTACATCCACTCTCACCATTCACAATGTAGAGAAACAGGACATAGCTACCTACTACTGTGCCTTGTGGGAGGTGCAAGAGTTGGGCAAAAAAATCAAG
>1497
CGGCATTCCGTCAGGCAAATTTGAGGTGGATAGGATACCTGAAACGTCTACATCCACTCTCACCATTCACAATGTAGAGAAACAGGACATAGCTACCTACTACTGTGCCTTGTGGGAGGTGCAAGAGTTGGGCAAAAAAATCAAG
>1498
CGGCATTCCGTCAGGCAAATTTGAGGTGGATAGGATACCTGAAACGTCTACATCCACTCTCACCATTCACAATGTAGAGAAACAGGACATAGCTACCTACTACTGTGCCTTGTGGGAGGTGCAAGAGTTGGGCAAAAAAATCAAG
>1499
CGGCATTCCGTCAGGCAAATTTGAGGTGGATAGGATACCTGAAACGTCTACATCCACTCTCACCATTCACAATGTAGAGAAACAGGACATAGCTACCTACTACTGTGCCTTGTGGGAGGTGCAAGAGTTGGGCAAAAAAATCAAG
>1500
CGGCATTCCGTCAGGCAAATTTGAGGTGGATAGGATACCTGAAACGTCTACATCCACTCTCACCATTCACAATGTAGAGAAACAGGACATAGCTACCTACTACTGTGCCTTGTGGGAGGTGCAAGAGTTGGGCAAAAAAATCAAG
>1501
CGGCATTCCGTCAGGCAAATTTGAGGTGGATAGGATACCTGAAACGTCTACATCCACTCTCACCATTCACAATGTAGAGAAACAGGACATAGCTACCTACTACTGTGCCTTGTGGGAGGTGCAAGAGTTGGGCAAAAAAATCAAG
>1502
CGGCATTCCGTCAGGCAAATTTGAGGTGGATAGGATACCTGAAACGTCTACATCCACTCTCACCATTCACAATGTAGAGAAACAGGACATAGCTACCTACTACTGTGCCTTGTGGGAGGTGCAAGAGTTGGGCAAAAAAATCAAG
>1503
CGGCATTCCGTCAGGCAAATTTGAGGTGGATAGGATACCTGAAACGTCTACATCCACTCTCACCATTCACAATGTAGAGAAACAGGACATAGCTACCTACTACTGTGCCTTGTGGGAGGTGCAAGAGTTGGGCAAAAAAATCAAG
>1504
CGGCATTCCGTCAGGCAAATTTGAGGTGGATAGGATACCTGAAACGTCTACATCCACTCTCACCATTCACAATGTAGAGAAACAGGACATAGCTACCTACTACTGTGCCTTGTGGGAGGTGCAAGAGTTGGGCAAAAAAATCAAG
>1505
CGGCATTCCGTCAGGCAAATTTGAGGTGGATAGGATACCTGAAACGTCTACATCCACTCTCACCATTCACAATGTAGAGAAACAGGACATAGCTACCTACTACTGTGCCTTGTGGGAGGTGCAAGAGTTGGGCAAAAAAATCAAG
>1506
CGGCATTCCGTCAGGCAAATTTGAGGTGGATAGGATACCTGAAACGTCTACATCCACTCTCACCATTCACAATGTAGAGAAACAGGACATAGCTACCTACTACTGTGCCTTGTGGGAGGTGCAAGAGTTGGGCAAAAAAATCAAG
>1507
CGGCATTCCGTCAGGCAAATTTGAGGTGGATAGGATACCTGAAACGTCTACATCCACTCTCACCATTCACAATGTAGAGAAACAGGACATAGCTACCTACTACTGTGCCTTGTGGGAGGTGCAAGAGTTGGGCAAAAAAATCAAG
>1508
CGGCATTCCGTCAGGCAAATTTGAGGTGGATAGGATACCTGAAACGTCTACATCCACTCTCACCATTCACAATGTAGAGAAACAGGACATAGCTACCTACTACTGTGCCTTGTGGGAGGTGCAAGAGTTGGGCAAAAAAATCAAG
>1509
CGGCATTCCGTCAGGCAAATTTGAGGTGGATAGGATACCTGAAACGTCTACATCCACTCTCACCATTCACAATGTAGAGAAACAGGACATAGCTACCTACTACTGTGCCTTGTGGGAGGTGCAAGAGTTGGGCAAAAAAATCAAG
>1510
CGGCATTCCGTCAGGCAAATTTGAGGTGGATAGGATACCTGAAACGTCTACATCCACTCTCACCATTCACAATGTAGAGAAACAGGACATAGCTACCTACTACTGTGCCTTGTGGGAGGTGCAAGAGTTGGGCAAAAAAATCAAG
>1511
CGGCATTCCGTCAGGCAAATTTGAGGTGGATAGGATACCTGAAACGTCTACATCCACTCTCACCATTCACAATGTAGAGAAACAGGACATAGCTACCTACTACTGTGCCTTGTGGGAGGTGCAAGAGTTGGGCAAAAAAATCAAG
>1512
CGGCATTCCGTCAGGCAAATTTGAGGTGGATAGGATACCTGAAACGTCTACATCCACTCTCACCATTCACAATGTAGAGAAACAGGACATAGCTACCTACTACTGTGCCTTGTGGGAGGTGCAAGAGTTGGGCAAAAAAATCAAG
>1513
CGGCATTCCGTCAGGCAAATTTGAGGTGGATAGGATACCTGAAACGTCTACATCCACTCTCACCATTCACAATGTAGAGAAACAGGACATAGCTACCTACTACTGTGCCTTGTGGGAGGTGCAAGAGTTGGGCAAAAAAATCAAG
>1514
CGGCATTCCGTCAGGCAAATTTGAGGTGGATAGGATACCTGAAACGTCTACATCCACTCTCACCATTCACAATGTAGAGAAACAGGACATAGCTACCTACTACTGTGCCTTGTGGGAGGTGCAAGAGTTGGGCAAAAAAATCAAG
>1515
CGGCATTCCGTCAGGCAAATTTGAGGTGGATAGGATACCTGAAACGTCTACATCCACTCTCACCATTCACAATGTAGAGAAACAGGACATAGCTACCTACTACTGTGCCTTGTGGGAGGTGCAAGAGTTGGGCAAAAAAATCAAG
>1516
CGGCATTCCGTCAGGCAAATTTGAGGTGGATAGGATACCTGAAACGTCTACATCCACTCTCACCATTCACAATGTAGAGAAACAGGACATAGCTACCTACTACTGTGCCTTGTGGGAGGTGCAAGAGTTGGGCAAAAAAATCAAG
>1517
CGGCATTCCGTCAGGCAAATTTGAGGTGGATAGGATACCTGAAACGTCTACATCCACTCTCACCATTCACAATGTAGAGAAACAGGACATAGCTACCTACTACTGTGCCTTGTGGGAGGTGCAAGAGTTGGGCAAAAAAATCAAG
>1518
CGGCATTCCGTCAGGCAAATTTGAGGTGGATAGGATACCTGAAACGTCTACATCCACTCTCACCATTCACAATGTAGAGAAACAGGACATAGCTACCTACTACTGTGCCTTGTGGGAGGTGCAAGAGTTGGGCAAAAAAATCAAG
>1519
CGGCATTCCGTCAGGCAAATTTGAGGTGGATAGGATACCTGAAACGTCTACATCCACTCTCACCATTCACAATGTAGAGAAACAGGACATAGCTACCTACTACTGTGCCTTGTGGGAGGTGCAAGAGTTGGGCAAAAAAATCAAG
>1520
CGGCATTCCGTCAGGCAAATTTGAGGTGGATAGGATACCTGAAACGTCTACATCCACTCTCACCATTCACAATGTAGAGAAACAGGACATAGCTACCTACTACTGTGCCTTGTGGGAGGTGCAAGAGTTGGGCAAAAAAATCAAG
>1521
CGGCATTCCGTCAGGCAAATTTGAGGTGGATAGGATACCTGAAACGTCTACATCCACTCTCACCATTCACAATGTAGAGAAACAGGACATAGCTACCTACTACTGTGCCTTGTGGGAGGTGCAAGAGTTGGGCAAAAAAATCAAG
>1522
CGGCATTCCGTCAGGCAAATTTGAGGTGGATAGGATACCTGAAACGTCTACATCCACTCTCACCATTCACAATGTAGAGAAACAGGACATAGCTACCTACTACTGTGCCTTGTGGGAGGTGCAAGAGTTGGGCAAAAAAATCAAG
>1523
CGGCATTCCGTCAGGCAAATTTGAGGTGGATAGGATACCTGAAACGTCTACATCCACTCTCACCATTCACAATGTAGAGAAACAGGACATAGCTACCTACTACTGTGCCTTGTGGGAGGTGCAAGAGTTGGGCAAAAAAATCAAG
>1524
CGGCATTCCGTCAGGCAAATTTGAGGTGGATAGGATACCTGAAACGTCTACATCCACTCTCACCATTCACAATGTAGAGAAACAGGACATAGCTACCTACTACTGTGCCTTGTGGGAGGTGCAAGAGTTGGGCAAAAAAATCAAG
>1525
CGGCATTCCGTCAGGCAAATTTGAGGTGGATAGGATACCTGAAACGTCTACATCCACTCTCACCATTCACAATGTAGAGAAACAGGACATAGCTACCTACTACTGTGCCTTGTGGGAGGTGCAAGAGTTGGGCAAAAAAATCAAG
>1526
CGGCATTCCGTCAGGCAAATTTGAGGTGGATAGGATACCTGAAACGTCTACATCCACTCTCACCATTCACAATGTAGAGAAACAGGACATAGCTACCTACTACTGTGCCTTGTGGGAGGTGCAAGAGTTGGGCAAAAAAATCAAG
>1527
CGGCATTCCGTCAGGCAAATTTGAGGTGGATAGGATACCTGAAACGTCTACATCCACTCTCACCATTCACAATGTAGAGAAACAGGACATAGCTACCTACTACTGTGCCTTGTGGGAGGTGCAAGAGTTGGGCAAAAAAATCAAG
>1528
CGGCATTCCGTCAGGCAAATTTGAGGTGGATAGGATACCTGAAACGTCTACATCCACTCTCACCATTCACAATGTAGAGAAACAGGACATAGCTACCTACTACTGTGCCTTGTGGGAGGTGCAAGAGTTGGGCAAAAAAATCAAG
>1529
CGGCATTCCGTCAGGCAAATTTGAGGTGGATAGGATACCTGAAACGTCTACATCCACTCTCACCATTCACAATGTAGAGAAACAGGACATAGCTACCTACTACTGTGCCTTGTGGGAGGTGCAAGAGTTGGGCAAAAAAATCAAG
>1530
CGGCATTCCGTCAGGCAAATTTGAGGTGGATAGGATACCTGAAACGTCTACATCCACTCTCACCATTCACAATGTAGAGAAACAGGACATAGCTACCTACTACTGTGCCTTGTGGGAGGTGCAAGAGTTGGGCAAAAAAATCAAG
>1531
CGGCATTCCGTCAGGCAAATTTGAGGTGGATAGGATACCTGAAACGTCTACATCCACTCTCACCATTCACAATGTAGAGAAACAGGACATAGCTACCTACTACTGTGCCTTGTGGGAGGTGCAAGAGTTGGGCAAAAAAATCAAG
>1532
CGGCATTCCGTCAGGCAAATTTGAGGTGGATAGGATACCTGAAACGTCTACATCCACTCTCACCATTCACAATGTAGAGAAACAGGACATAGCTACCTACTACTGTGCCTTGTGGGAGGTGCAAGAGTTGGGCAAAAAAATCAAG
>1533
CGGCATTCCGTCAGGCAAATTTGAGGTGGATAGGATACCTGAAACGTCTACATCCACTCTCACCATTCACAATGTAGAGAAACAGGACATAGCTACCTACTACTGTGCCTTGTGGGAGGTGCAAGAGTTGGGCAAAAAAATCAAG
>1534
CGGCATTCCGTCAGGCAAATTTGAGGTGGATAGGATACCTGAAACGTCTACATCCACTCTCACCATTCACAATGTAGAGAAACAGGACATAGCTACCTACTACTGTGCCTTGTGGGAGGTGCAAGAGTTGGGCAAAAAAATCAAG
>1535
CGGCATTCCGTCAGGCAAATTTGAGGTGGATAGGATACCTGAAACGTCTACATCCACTCTCACCATTCACAATGTAGAGAAACAGGACATAGCTACCTACTACTGTGCCTTGTGGGAGGTGCAAGAGTTGGGCAAAAAAATCAAG
>1536
CGGCATTCCGTCAGGCAAATTTGAGGTGGATAGGATACCTGAAACGTCTACATCCACTCTCACCATTCACAATGTAGAGAAACAGGACATAGCTACCTACTACTGTGCCTTGTGGGAGGTGCAAGAGTTGGGCAAAAAAATCAAG
>1537
CGGCATTCCGTCAGGCAAATTTGAGGTGGATAGGATACCTGAAACGTCTACATCCACTCTCACCATTCACAATGTAGAGAAACAGGACATAGCTACCTACTACTGTGCCTTGTGGGAGGTGCAAGAGTTGGGCAAAAAAATCAAG
>1538
CGGCATTCCGTCAGGCAAATTTGAGGTGGATAGGATACCTGAAACGTCTACATCCACTCTCACCATTCACAATGTAGAGAAACAGGACATAGCTACCTACTACTGTGCCTTGTGGGAGGTGCAAGAGTTGGGCAAAAAAATCAAG
>1539
CGGCATTCCGTCAGGCAAATTTGAGGTGGATAGGATACCTGAAACGTCTACATCCACTCTCACCATTCACAATGTAGAGAAACAGGACATAGCTACCTACTACTGTGCCTTGTGGGAGGTGCAAGAGTTGGGCAAAAAAATCAAG
>1540
CGGCATTCCGTCAGGCAAATTTGAGGTGGATAGGATACCTGAAACGTCTACATCCACTCTCACCATTCACAATGTAGAGAAACAGGACATAGCTACCTACTACTGTGCCTTGTGGGAGGTGCAAGAGTTGGGCAAAAAAATCAAG
>1541
CGGCATTCCGTCAGGCAAATTTGAGGTGGATAGGATACCTGAAACGTCTACATCCACTCTCACCATTCACAATGTAGAGAAACAGGACATAGCTACCTACTACTGTGCCTTGTGGGAGGTGCAAGAGTTGGGCAAAAAAATCAAG
>1542
CGGCATTCCGTCAGGCAAATTTGAGGTGGATAGGATACCTGAAACGTCTACATCCACTCTCACCATTCACAATGTAGAGAAACAGGACATAGCTACCTACTACTGTGCCTTGTGGGAGGTGCAAGAGTTGGGCAAAAAAATCAAG
>1543
CGGCATTCCGTCAGGCAAATTTGAGGTGGATAGGATACCTGAAACGTCTACATCCACTCTCACCATTCACAATGTAGAGAAACAGGACATAGCTACCTACTACTGTGCCTTGTGGGAGGTGCAAGAGTTGGGCAAAAAAATCAAG
>1544
CGGCATTCCGTCAGGCAAATTTGAGGTGGATAGGATACCTGAAACGTCTACATCCACTCTCACCATTCACAATGTAGAGAAACAGGACATAGCTACCTACTACTGTGCCTTGTGGGAGGTGCAAGAGTTGGGCAAAAAAATCAAG
>1545
CGGCATTCCGTCAGGCAAATTTGAGGTGGATAGGATACCTGAAACGTCTACATCCACTCTCACCATTCACAATGTAGAGAAACAGGACATAGCTACCTACTACTGTGCCTTGTGGGAGGTGCAAGAGTTGGGCAAAAAAATCAAG
>1546
CGGCATTCCGTCAGGCAAATTTGAGGTGGATAGGATACCTGAAACGTCTACATCCACTCTCACCATTCACAATGTAGAGAAACAGGACATAGCTACCTACTACTGTGCCTTGTGGGAGGTGCAAGAGTTGGGCAAAAAAATCAAG
>1547
CGGCATTCCGTCAGGCAAATTTGAGGTGGATAGGATACCTGAAACGTCTACATCCACTCTCACCATTCACAATGTAGAGAAACAGGACATAGCTACCTACTACTGTGCCTTGTGGGAGGTGCAAGAGTTGGGCAAAAAAATCAAG
>1548
CGGCATTCCGTCAGGCAAATTTGAGGTGGATAGGATACCTGAAACGTCTACATCCACTCTCACCATTCACAATGTAGAGAAACAGGACATAGCTACCTACTACTGTGCCTTGTGGGAGGTGCAAGAGTTGGGCAAAAAAATCAAG
>1549
CGGCATTCCGTCAGGCAAATTTGAGGTGGATAGGATACCTGAAACGTCTACATCCACTCTCACCATTCACAATGTAGAGAAACAGGACATAGCTACCTACTACTGTGCCTTGTGGGAGGTGCAAGAGTTGGGCAAAAAAATCAAG
>1550
CGGCATTCCGTCAGGCAAATTTGAGGTGGATAGGATACCTGAAACGTCTACATCCACTCTCACCATTCACAATGTAGAGAAACAGGACATAGCTACCTACTACTGTGCCTTGTGGGAGGTGCAAGAGTTGGGCAAAAAAATCAAG
>1551
CGGCATTCCGTCAGGCAAATTTGAGGTGGATAGGATACCTGAAACGTCTACATCCACTCTCACCATTCACAATGTAGAGAAACAGGACATAGCTACCTACTACTGTGCCTTGTGGGAGGTGCAAGAGTTGGGCAAAAAAATCAAG
>1552
CGGCATTCCGTCAGGCAAATTTGAGGTGGATAGGATACCTGAAACGTCTACATCCACTCTCACCATTCACAATGTAGAGAAACAGGACATAGCTACCTACTACTGTGCCTTGTGGGAGGTGCAAGAGTTGGGCAAAAAAATCAAG
>1553
CGGCATTCCGTCAGGCAAATTTGAGGTGGATAGGATACCTGAAACGTCTACATCCACTCTCACCATTCACAATGTAGAGAAACAGGACATAGCTACCTACTACTGTGCCTTGTGGGAGGTGCAAGAGTTGGGCAAAAAAATCAAG
>1554
CGGCATTCCGTCAGGCAAATTTGAGGTGGATAGGATACCTGAAACGTCTACATCCACTCTCACCATTCACAATGTAGAGAAACAGGACATAGCTACCTACTACTGTGCCTTGTGGGAGGTGCAAGAGTTGGGCAAAAAAATCAAG
>1555
CGGCATTCCGTCAGGCAAATTTGAGGTGGATAGGATACCTGAAACGTCTACATCCACTCTCACCATTCACAATGTAGAGAAACAGGACATAGCTACCTACTACTGTGCCTTGTGGGAGGTGCAAGAGTTGGGCAAAAAAATCAAG
>1556
CGGCATTCCGTCAGGCAAATTTGAGGTGGATAGGATACCTGAAACGTCTACATCCACTCTCACCATTCACAATGTAGAGAAACAGGACATAGCTACCTACTACTGTGCCTTGTGGGAGGTGCAAGAGTTGGGCAAAAAAATCAAG
>1557
CGGCATTCCGTCAGGCAAATTTGAGGTGGATAGGATACCTGAAACGTCTACATCCACTCTCACCATTCACAATGTAGAGAAACAGGACATAGCTACCTACTACTGTGCCTTGTGGGAGGTGCAAGAGTTGGGCAAAAAAATCAAG
>1558
CGGCATTCCGTCAGGCAAATTTGAGGTGGATAGGATACCTGAAACGTCTACATCCACTCTCACCATTCACAATGTAGAGAAACAGGACATAGCTACCTACTACTGTGCCTTGTGGGAGGTGCAAGAGTTGGGCAAAAAAATCAAG
>1559
CGGCATTCCGTCAGGCAAATTTGAGGTGGATAGGATACCTGAAACGTCTACATCCACTCTCACCATTCACAATGTAGAGAAACAGGACATAGCTACCTACTACTGTGCCTTGTGGGAGGTGCAAGAGTTGGGCAAAAAAATCAAG
>1560
CGGCATTCCGTCAGGCAAATTTGAGGTGGATAGGATACCTGAAACGTCTACATCCACTCTCACCATTCACAATGTAGAGAAACAGGACATAGCTACCTACTACTGTGCCTTGTGGGAGGTGCAAGAGTTGGGCAAAAAAATCAAG
>1561
CGGCATTCCGTCAGGCAAATTTGAGGTGGATAGGATACCTGAAACGTCTACATCCACTCTCACCATTCACAATGTAGAGAAACAGGACATAGCTACCTACTACTGTGCCTTGTGGGAGGTGCAAGAGTTGGGCAAAAAAATCAAG
>1562
CGGCATTCCGTCAGGCAAATTTGAGGTGGATAGGATACCTGAAACGTCTACATCCACTCTCACCATTCACAATGTAGAGAAACAGGACATAGCTACCTACTACTGTGCCTTGTGGGAGGTGCAAGAGTTGGGCAAAAAAATCAAG
>1563
CGGCATTCCGTCAGGCAAATTTGAGGTGGATAGGATACCTGAAACGTCTACATCCACTCTCACCATTCACAATGTAGAGAAACAGGACATAGCTACCTACTACTGTGCCTTGTGGGAGGTGCAAGAGTTGGGCAAAAAAATCAAG
>1564
CGGCATTCCGTCAGGCAAATTTGAGGTGGATAGGATACCTGAAACGTCTACATCCACTCTCACCATTCACAATGTAGAGAAACAGGACATAGCTACCTACTACTGTGCCTTGTGGGAGGTGCAAGAGTTGGGCAAAAAAATCAAG
>1565
CGGCATTCCGTCAGGCAAATTTGAGGTGGATAGGATACCTGAAACGTCTACATCCACTCTCACCATTCACAATGTAGAGAAACAGGACATAGCTACCTACTACTGTGCCTTGTGGGAGGTGCAAGAGTTGGGCAAAAAAATCAAG
>1566
CGGCATTCCGTCAGGCAAATTTGAGGTGGATAGGATACCTGAAACGTCTACATCCACTCTCACCATTCACAATGTAGAGAAACAGGACATAGCTACCTACTACTGTGCCTTGTGGGAGGTGCAAGAGTTGGGCAAAAAAATCAAG
>1567
CGGCATTCCGTCAGGCAAATTTGAGGTGGATAGGATACCTGAAACGTCTACATCCACTCTCACCATTCACAATGTAGAGAAACAGGACATAGCTACCTACTACTGTGCCTTGTGGGAGGTGCAAGAGTTGGGCAAAAAAATCAAG
>1568
CGGCATTCCGTCAGGCAAATTTGAGGTGGATAGGATACCTGAAACGTCTACATCCACTCTCACCATTCACAATGTAGAGAAACAGGACATAGCTACCTACTACTGTGCCTTGTGGGAGGTGCAAGAGTTGGGCAAAAAAATCAAG
>1569
CGGCATTCCGTCAGGCAAATTTGAGGTGGATAGGATACCTGAAACGTCTACATCCACTCTCACCATTCACAATGTAGAGAAACAGGACATAGCTACCTACTACTGTGCCTTGTGGGAGGTGCAAGAGTTGGGCAAAAAAATCAAG
>1570
CGGCATTCCGTCAGGCAAATTTGAGGTGGATAGGATACCTGAAACGTCTACATCCACTCTCACCATTCACAATGTAGAGAAACAGGACATAGCTACCTACTACTGTGCCTTGTGGGAGGTGCAAGAGTTGGGCAAAAAAATCAAG
>1571
CGGCATTCCGTCAGGCAAATTTGAGGTGGATAGGATACCTGAAACGTCTACATCCACTCTCACCATTCACAATGTAGAGAAACAGGACATAGCTACCTACTACTGTGCCTTGTGGGAGGTGCAAGAGTTGGGCAAAAAAATCAAG
>1572
CGGCATTCCGTCAGGCAAATTTGAGGTGGATAGGATACCTGAAACGTCTACATCCACTCTCACCATTCACAATGTAGAGAAACAGGACATAGCTACCTACTACTGTGCCTTGTGGGAGGTGCAAGAGTTGGGCAAAAAAATCAAG
>1573
CGGCATTCCGTCAGGCAAATTTGAGGTGGATAGGATACCTGAAACGTCTACATCCACTCTCACCATTCACAATGTAGAGAAACAGGACATAGCTACCTACTACTGTGCCTTGTGGGAGGTGCAAGAGTTGGGCAAAAAAATCAAG
>1574
CGGCATTCCGTCAGGCAAATTTGAGGTGGATAGGATACCTGAAACGTCTACATCCACTCTCACCATTCACAATGTAGAGAAACAGGACATAGCTACCTACTACTGTGCCTTGTGGGAGGTGCAAGAGTTGGGCAAAAAAATCAAG
>1575
CGGCATTCCGTCAGGCAAATTTGAGGTGGATAGGATACCTGAAACGTCTACATCCACTCTCACCATTCACAATGTAGAGAAACAGGACATAGCTACCTACTACTGTGCCTTGTGGGAGGTGCAAGAGTTGGGCAAAAAAATCAAG
>1576
CGGCATTCCGTCAGGCAAATTTGAGGTGGATAGGATACCTGAAACGTCTACATCCACTCTCACCATTCACAATGTAGAGAAACAGGACATAGCTACCTACTACTGTGCCTTGTGGGAGGTGCAAGAGTTGGGCAAAAAAATCAAG
>1577
CGGCATTCCGTCAGGCAAATTTGAGGTGGATAGGATACCTGAAACGTCTACATCCACTCTCACCATTCACAATGTAGAGAAACAGGACATAGCTACCTACTACTGTGCCTTGTGGGAGGTGCAAGAGTTGGGCAAAAAAATCAAG
>1578
CGGCATTCCGTCAGGCAAATTTGAGGTGGATAGGATACCTGAAACGTCTACATCCACTCTCACCATTCACAATGTAGAGAAACAGGACATAGCTACCTACTACTGTGCCTTGTGGGAGGTGCAAGAGTTGGGCAAAAAAATCAAG
>1579
CGGCATTCCGTCAGGCAAATTTGAGGTGGATAGGATACCTGAAACGTCTACATCCACTCTCACCATTCACAATGTAGAGAAACAGGACATAGCTACCTACTACTGTGCCTTGTGGGAGGTGCAAGAGTTGGGCAAAAAAATCAAG
>1580
CGGCATTCCGTCAGGCAAATTTGAGGTGGATAGGATACCTGAAACGTCTACATCCACTCTCACCATTCACAATGTAGAGAAACAGGACATAGCTACCTACTACTGTGCCTTGTGGGAGGTGCAAGAGTTGGGCAAAAAAATCAAG
>1581
CGGCATTCCGTCAGGCAAATTTGAGGTGGATAGGATACCTGAAACGTCTACATCCACTCTCACCATTCACAATGTAGAGAAACAGGACATAGCTACCTACTACTGTGCCTTGTGGGAGGTGCAAGAGTTGGGCAAAAAAATCAAG
>1582
CGGCATTCCGTCAGGCAAATTTGAGGTGGATAGGATACCTGAAACGTCTACATCCACTCTCACCATTCACAATGTAGAGAAACAGGACATAGCTACCTACTACTGTGCCTTGTGGGAGGTGCAAGAGTTGGGCAAAAAAATCAAG
>1583
CGGCATTCCGTCAGGCAAATTTGAGGTGGATAGGATACCTGAAACGTCTACATCCACTCTCACCATTCACAATGTAGAGAAACAGGACATAGCTACCTACTACTGTGCCTTGTGGGAGGTGCAAGAGTTGGGCAAAAAAATCAAG
>1584
CGGCATTCCGTCAGGCAAATTTGAGGTGGATAGGATACCTGAAACGTCTACATCCACTCTCACCATTCACAATGTAGAGAAACAGGACATAGCTACCTACTACTGTGCCTTGTGGGAGGTGCAAGAGTTGGGCAAAAAAATCAAG
>1585
CGGCATTCCGTCAGGCAAATTTGAGGTGGATAGGATACCTGAAACGTCTACATCCACTCTCACCATTCACAATGTAGAGAAACAGGACATAGCTACCTACTACTGTGCCTTGTGGGAGGTGCAAGAGTTGGGCAAAAAAATCAAG
>1586
CGGCATTCCGTCAGGCAAATTTGAGGTGGATAGGATACCTGAAACGTCTACATCCACTCTCACCATTCACAATGTAGAGAAACAGGACATAGCTACCTACTACTGTGCCTTGTGGGAGGTGCAAGAGTTGGGCAAAAAAATCAAG
>1587
CGGCATTCCGTCAGGCAAATTTGAGGTGGATAGGATACCTGAAACGTCTACATCCACTCTCACCATTCACAATGTAGAGAAACAGGACATAGCTACCTACTACTGTGCCTTGTGGGAGGTGCAAGAGTTGGGCAAAAAAATCAAG
>1588
CGGCATTCCGTCAGGCAAATTTGAGGTGGATAGGATACCTGAAACGTCTACATCCACTCTCACCATTCACAATGTAGAGAAACAGGACATAGCTACCTACTACTGTGCCTTGTGGGAGGTGCAAGAGTTGGGCAAAAAAATCAAG
>1589
CGGCATTCCGTCAGGCAAATTTGAGGTGGATAGGATACCTGAAACGTCTACATCCACTCTCACCATTCACAATGTAGAGAAACAGGACATAGCTACCTACTACTGTGCCTTGTGGGAGGTGCAAGAGTTGGGCAAAAAAATCAAG
>1590
CGGCATTCCGTCAGGCAAATTTGAGGTGGATAGGATACCTGAAACGTCTACATCCACTCTCACCATTCACAATGTAGAGAAACAGGACATAGCTACCTACTACTGTGCCTTGTGGGAGGTGCAAGAGTTGGGCAAAAAAATCAAG
>1591
CGGCATTCCGTCAGGCAAATTTGAGGTGGATAGGATACCTGAAACGTCTACATCCACTCTCACCATTCACAATGTAGAGAAACAGGACATAGCTACCTACTACTGTGCCTTGTGGGAGGTGCAAGAGTTGGGCAAAAAAATCAAG
>1592
CGGCATTCCGTCAGGCAAATTTGAGGTGGATAGGATACCTGAAACGTCTACATCCACTCTCACCATTCACAATGTAGAGAAACAGGACATAGCTACCTACTACTGTGCCTTGTGGGAGGTGCAAGAGTTGGGCAAAAAAATCAAG
>1593
CGGCATTCCGTCAGGCAAATTTGAGGTGGATAGGATACCTGAAACGTCTACATCCACTCTCACCATTCACAATGTAGAGAAACAGGACATAGCTACCTACTACTGTGCCTTGTGGGAGGTGCAAGAGTTGGGCAAAAAAATCAAG
>1594
CGGCATTCCGTCAGGCAAATTTGAGGTGGATAGGATACCTGAAACGTCTACATCCACTCTCACCATTCACAATGTAGAGAAACAGGACATAGCTACCTACTACTGTGCCTTGTGGGAGGTGCAAGAGTTGGGCAAAAAAATCAAG
>1595
CGGCATTCCGTCAGGCAAATTTGAGGTGGATAGGATACCTGAAACGTCTACATCCACTCTCACCATTCACAATGTAGAGAAACAGGACATAGCTACCTACTACTGTGCCTTGTGGGAGGTGCAAGAGTTGGGCAAAAAAATCAAG
>1596
CGGCATTCCGTCAGGCAAATTTGAGGTGGATAGGATACCTGAAACGTCTACATCCACTCTCACCATTCACAATGTAGAGAAACAGGACATAGCTACCTACTACTGTGCCTTGTGGGAGGTGCAAGAGTTGGGCAAAAAAATCAAG
>1597
CGGCATTCCGTCAGGCAAATTTGAGGTGGATAGGATACCTGAAACGTCTACATCCACTCTCACCATTCACAATGTAGAGAAACAGGACATAGCTACCTACTACTGTGCCTTGTGGGAGGTGCAAGAGTTGGGCAAAAAAATCAAG
>1598
CGGCATTCCGTCAGGCAAATTTGAGGTGGATAGGATACCTGAAACGTCTACATCCACTCTCACCATTCACAATGTAGAGAAACAGGACATAGCTACCTACTACTGTGCCTTGTGGGAGGTGCAAGAGTTGGGCAAAAAAATCAAG
>1599
CGGCATTCCGTCAGGCAAATTTGAGGTGGATAGGATACCTGAAACGTCTACATCCACTCTCACCATTCACAATGTAGAGAAACAGGACATAGCTACCTACTACTGTGCCTTGTGGGAGGTGCAAGAGTTGGGCAAAAAAATCAAG
>1600
CGGCATTCCGTCAGGCAAATTTGAGGTGGATAGGATACCTGAAACGTCTACATCCACTCTCACCATTCACAATGTAGAGAAACAGGACATAGCTACCTACTACTGTGCCTTGTGGGAGGTGCAAGAGTTGGGCAAAAAAATCAAG
>1601
CGGCATTCCGTCAGGCAAATTTGAGGTGGATAGGATACCTGAAACGTCTACATCCACTCTCACCATTCACAATGTAGAGAAACAGGACATAGCTACCTACTACTGTGCCTTGTGGGAGGTGCAAGAGTTGGGCAAAAAAATCAAG
>1602
CGGCATTCCGTCAGGCAAATTTGAGGTGGATAGGATACCTGAAACGTCTACATCCACTCTCACCATTCACAATGTAGAGAAACAGGACATAGCTACCTACTACTGTGCCTTGTGGGAGGTGCAAGAGTTGGGCAAAAAAATCAAG
>1603
CGGCATTCCGTCAGGCAAATTTGAGGTGGATAGGATACCTGAAACGTCTACATCCACTCTCACCATTCACAATGTAGAGAAACAGGACATAGCTACCTACTACTGTGCCTTGTGGGAGGTGCAAGAGTTGGGCAAAAAAATCAAG
>1604
CGGCATTCCGTCAGGCAAATTTGAGGTGGATAGGATACCTGAAACGTCTACATCCACTCTCACCATTCACAATGTAGAGAAACAGGACATAGCTACCTACTACTGTGCCTTGTGGGAGGTGCAAGAGTTGGGCAAAAAAATCAAG
>1605
CGGCATTCCGTCAGGCAAATTTGAGGTGGATAGGATACCTGAAACGTCTACATCCACTCTCACCATTCACAATGTAGAGAAACAGGACATAGCTACCTACTACTGTGCCTTGTGGGAGGTGCAAGAGTTGGGCAAAAAAATCAAG
>1606
CGGCATTCCGTCAGGCAAATTTGAGGTGGATAGGATACCTGAAACGTCTACATCCACTCTCACCATTCACAATGTAGAGAAACAGGACATAGCTACCTACTACTGTGCCTTGTGGGAGGTGCAAGAGTTGGGCAAAAAAATCAAG
>1607
CGGCATTCCGTCAGGCAAATTTGAGGTGGATAGGATACCTGAAACGTCTACATCCACTCTCACCATTCACAATGTAGAGAAACAGGACATAGCTACCTACTACTGTGCCTTGTGGGAGGTGCAAGAGTTGGGCAAAAAAATCAAG
>1608
CGGCATTCCGTCAGGCAAATTTGAGGTGGATAGGATACCTGAAACGTCTACATCCACTCTCACCATTCACAATGTAGAGAAACAGGACATAGCTACCTACTACTGTGCCTTGTGGGAGGTGCAAGAGTTGGGCAAAAAAATCAAG
>1609
CGGCATTCCGTCAGGCAAATTTGAGGTGGATAGGATACCTGAAACGTCTACATCCACTCTCACCATTCACAATGTAGAGAAACAGGACATAGCTACCTACTACTGTGCCTTGTGGGAGGTGCAAGAGTTGGGCAAAAAAATCAAG
>1610
CGGCATTCCGTCAGGCAAATTTGAGGTGGATAGGATACCTGAAACGTCTACATCCACTCTCACCATTCACAATGTAGAGAAACAGGACATAGCTACCTACTACTGTGCCTTGTGGGAGGTGCAAGAGTTGGGCAAAAAAATCAAG
>1611
CGGCATTCCGTCAGGCAAATTTGAGGTGGATAGGATACCTGAAACGTCTACATCCACTCTCACCATTCACAATGTAGAGAAACAGGACATAGCTACCTACTACTGTGCCTTGTGGGAGGTGCAAGAGTTGGGCAAAAAAATCAAG
>1612
CGGCATTCCGTCAGGCAAATTTGAGGTGGATAGGATACCTGAAACGTCTACATCCACTCTCACCATTCACAATGTAGAGAAACAGGACATAGCTACCTACTACTGTGCCTTGTGGGAGGTGCAAGAGTTGGGCAAAAAAATCAAG
>1613
CGGCATTCCGTCAGGCAAATTTGAGGTGGATAGGATACCTGAAACGTCTACATCCACTCTCACCATTCACAATGTAGAGAAACAGGACATAGCTACCTACTACTGTGCCTTGTGGGAGGTGCAAGAGTTGGGCAAAAAAATCAAG
>1614
CGGCATTCCGTCAGGCAAATTTGAGGTGGATAGGATACCTGAAACGTCTACATCCACTCTCACCATTCACAATGTAGAGAAACAGGACATAGCTACCTACTACTGTGCCTTGTGGGAGGTGCAAGAGTTGGGCAAAAAAATCAAG
>1615
CGGCATTCCGTCAGGCAAATTTGAGGTGGATAGGATACCTGAAACGTCTACATCCACTCTCACCATTCACAATGTAGAGAAACAGGACATAGCTACCTACTACTGTGCCTTGTGGGAGGTGCAAGAGTTGGGCAAAAAAATCAAG
>1616
CGGCATTCCGTCAGGCAAATTTGAGGTGGATAGGATACCTGAAACGTCTACATCCACTCTCACCATTCACAATGTAGAGAAACAGGACATAGCTACCTACTACTGTGCCTTGTGGGAGGTGCAAGAGTTGGGCAAAAAAATCAAG
>1617
CGGCATTCCGTCAGGCAAATTTGAGGTGGATAGGATACCTGAAACGTCTACATCCACTCTCACCATTCACAATGTAGAGAAACAGGACATAGCTACCTACTACTGTGCCTTGTGGGAGGTGCAAGAGTTGGGCAAAAAAATCAAG
>1618
CGGCATTCCGTCAGGCAAATTTGAGGTGGATAGGATACCTGAAACGTCTACATCCACTCTCACCATTCACAATGTAGAGAAACAGGACATAGCTACCTACTACTGTGCCTTGTGGGAGGTGCAAGAGTTGGGCAAAAAAATCAAG
>1619
CGGCATTCCGTCAGGCAAATTTGAGGTGGATAGGATACCTGAAACGTCTACATCCACTCTCACCATTCACAATGTAGAGAAACAGGACATAGCTACCTACTACTGTGCCTTGTGGGAGGTGCAAGAGTTGGGCAAAAAAATCAAG
>1620
CGGCATTCCGTCAGGCAAATTTGAGGTGGATAGGATACCTGAAACGTCTACATCCACTCTCACCATTCACAATGTAGAGAAACAGGACATAGCTACCTACTACTGTGCCTTGTGGGAGGTGCAAGAGTTGGGCAAAAAAATCAAG
>1621
CGGCATTCCGTCAGGCAAATTTGAGGTGGATAGGATACCTGAAACGTCTACATCCACTCTCACCATTCACAATGTAGAGAAACAGGACATAGCTACCTACTACTGTGCCTTGTGGGAGGTGCAAGAGTTGGGCAAAAAAATCAAG
>1622
CGGCATTCCGTCAGGCAAATTTGAGGTGGATAGGATACCTGAAACGTCTACATCCACTCTCACCATTCACAATGTAGAGAAACAGGACATAGCTACCTACTACTGTGCCTTGTGGGAGGTGCAAGAGTTGGGCAAAAAAATCAAG
>1623
CGGCATTCCGTCAGGCAAATTTGAGGTGGATAGGATACCTGAAACGTCTACATCCACTCTCACCATTCACAATGTAGAGAAACAGGACATAGCTACCTACTACTGTGCCTTGTGGGAGGTGCAAGAGTTGGGCAAAAAAATCAAG
>1624
CGGCATTCCGTCAGGCAAATTTGAGGTGGATAGGATACCTGAAACGTCTACATCCACTCTCACCATTCACAATGTAGAGAAACAGGACATAGCTACCTACTACTGTGCCTTGTGGGAGGTGCAAGAGTTGGGCAAAAAAATCAAG
>1625
CGGCATTCCGTCAGGCAAATTTGAGGTGGATAGGATACCTGAAACGTCTACATCCACTCTCACCATTCACAATGTAGAGAAACAGGACATAGCTACCTACTACTGTGCCTTGTGGGAGGTGCAAGAGTTGGGCAAAAAAATCAAG
>1626
CGGCATTCCGTCAGGCAAATTTGAGGTGGATAGGATACCTGAAACGTCTACATCCACTCTCACCATTCACAATGTAGAGAAACAGGACATAGCTACCTACTACTGTGCCTTGTGGGAGGTGCAAGAGTTGGGCAAAAAAATCAAG
>1627
CGGCATTCCGTCAGGCAAATTTGAGGTGGATAGGATACCTGAAACGTCTACATCCACTCTCACCATTCACAATGTAGAGAAACAGGACATAGCTACCTACTACTGTGCCTTGTGGGAGGTGCAAGAGTTGGGCAAAAAAATCAAG
>1628
CGGCATTCCGTCAGGCAAATTTGAGGTGGATAGGATACCTGAAACGTCTACATCCACTCTCACCATTCACAATGTAGAGAAACAGGACATAGCTACCTACTACTGTGCCTTGTGGGAGGTGCAAGAGTTGGGCAAAAAAATCAAG
>1629
CGGCATTCCGTCAGGCAAATTTGAGGTGGATAGGATACCTGAAACGTCTACATCCACTCTCACCATTCACAATGTAGAGAAACAGGACATAGCTACCTACTACTGTGCCTTGTGGGAGGTGCAAGAGTTGGGCAAAAAAATCAAG
>1630
CGGCATTCCGTCAGGCAAATTTGAGGTGGATAGGATACCTGAAACGTCTACATCCACTCTCACCATTCACAATGTAGAGAAACAGGACATAGCTACCTACTACTGTGCCTTGTGGGAGGTGCAAGAGTTGGGCAAAAAAATCAAG
>1631
CGGCATTCCGTCAGGCAAATTTGAGGTGGATAGGATACCTGAAACGTCTACATCCACTCTCACCATTCACAATGTAGAGAAACAGGACATAGCTACCTACTACTGTGCCTTGTGGGAGGTGCAAGAGTTGGGCAAAAAAATCAAG
>1632
CGGCATTCCGTCAGGCAAATTTGAGGTGGATAGGATACCTGAAACGTCTACATCCACTCTCACCATTCACAATGTAGAGAAACAGGACATAGCTACCTACTACTGTGCCTTGTGGGAGGTGCAAGAGTTGGGCAAAAAAATCAAG
>1633
CGGCATTCCGTCAGGCAAATTTGAGGTGGATAGGATACCTGAAACGTCTACATCCACTCTCACCATTCACAATGTAGAGAAACAGGACATAGCTACCTACTACTGTGCCTTGTGGGAGGTGCAAGAGTTGGGCAAAAAAATCAAG
>1634
CGGCATTCCGTCAGGCAAATTTGAGGTGGATAGGATACCTGAAACGTCTACATCCACTCTCACCATTCACAATGTAGAGAAACAGGACATAGCTACCTACTACTGTGCCTTGTGGGAGGTGCAAGAGTTGGGCAAAAAAATCAAG
>1635
CGGCATTCCGTCAGGCAAATTTGAGGTGGATAGGATACCTGAAACGTCTACATCCACTCTCACCATTCACAATGTAGAGAAACAGGACATAGCTACCTACTACTGTGCCTTGTGGGAGGTGCAAGAGTTGGGCAAAAAAATCAAG
>1636
CGGCATTCCGTCAGGCAAATTTGAGGTGGATAGGATACCTGAAACGTCTACATCCACTCTCACCATTCACAATGTAGAGAAACAGGACATAGCTACCTACTACTGTGCCTTGTGGGAGGTGCAAGAGTTGGGCAAAAAAATCAAG
>1637
CGGCATTCCGTCAGGCAAATTTGAGGTGGATAGGATACCTGAAACGTCTACATCCACTCTCACCATTCACAATGTAGAGAAACAGGACATAGCTACCTACTACTGTGCCTTGTGGGAGGTGCAAGAGTTGGGCAAAAAAATCAAG
>1638
CGGCATTCCGTCAGGCAAATTTGAGGTGGATAGGATACCTGAAACGTCTACATCCACTCTCACCATTCACAATGTAGAGAAACAGGACATAGCTACCTACTACTGTGCCTTGTGGGAGGTGCAAGAGTTGGGCAAAAAAATCAAG
>1639
CGGCATTCCGTCAGGCAAATTTGAGGTGGATAGGATACCTGAAACGTCTACATCCACTCTCACCATTCACAATGTAGAGAAACAGGACATAGCTACCTACTACTGTGCCTTGTGGGAGGTGCAAGAGTTGGGCAAAAAAATCAAG
>1640
CGGCATTCCGTCAGGCAAATTTGAGGTGGATAGGATACCTGAAACGTCTACATCCACTCTCACCATTCACAATGTAGAGAAACAGGACATAGCTACCTACTACTGTGCCTTGTGGGAGGTGCAAGAGTTGGGCAAAAAAATCAAG
>1641
CGGCATTCCGTCAGGCAAATTTGAGGTGGATAGGATACCTGAAACGTCTACATCCACTCTCACCATTCACAATGTAGAGAAACAGGACATAGCTACCTACTACTGTGCCTTGTGGGAGGTGCAAGAGTTGGGCAAAAAAATCAAG
>1642
CGGCATTCCGTCAGGCAAATTTGAGGTGGATAGGATACCTGAAACGTCTACATCCACTCTCACCATTCACAATGTAGAGAAACAGGACATAGCTACCTACTACTGTGCCTTGTGGGAGGTGCAAGAGTTGGGCAAAAAAATCAAG
>1643
CGGCATTCCGTCAGGCAAATTTGAGGTGGATAGGATACCTGAAACGTCTACATCCACTCTCACCATTCACAATGTAGAGAAACAGGACATAGCTACCTACTACTGTGCCTTGTGGGAGGTGCAAGAGTTGGGCAAAAAAATCAAG
>1644
CGGCATTCCGTCAGGCAAATTTGAGGTGGATAGGATACCTGAAACGTCTACATCCACTCTCACCATTCACAATGTAGAGAAACAGGACATAGCTACCTACTACTGTGCCTTGTGGGAGGTGCAAGAGTTGGGCAAAAAAATCAAG
>1645
CGGCATTCCGTCAGGCAAATTTGAGGTGGATAGGATACCTGAAACGTCTACATCCACTCTCACCATTCACAATGTAGAGAAACAGGACATAGCTACCTACTACTGTGCCTTGTGGGAGGTGCAAGAGTTGGGCAAAAAAATCAAG
>1646
CGGCATTCCGTCAGGCAAATTTGAGGTGGATAGGATACCTGAAACGTCTACATCCACTCTCACCATTCACAATGTAGAGAAACAGGACATAGCTACCTACTACTGTGCCTTGTGGGAGGTGCAAGAGTTGGGCAAAAAAATCAAG
>1647
CGGCATTCCGTCAGGCAAATTTGAGGTGGATAGGATACCTGAAACGTCTACATCCACTCTCACCATTCACAATGTAGAGAAACAGGACATAGCTACCTACTACTGTGCCTTGTGGGAGGTGCAAGAGTTGGGCAAAAAAATCAAG
>1648
CGGCATTCCGTCAGGCAAATTTGAGGTGGATAGGATACCTGAAACGTCTACATCCACTCTCACCATTCACAATGTAGAGAAACAGGACATAGCTACCTACTACTGTGCCTTGTGGGAGGTGCAAGAGTTGGGCAAAAAAATCAAG
>1649
CGGCATTCCGTCAGGCAAATTTGAGGTGGATAGGATACCTGAAACGTCTACATCCACTCTCACCATTCACAATGTAGAGAAACAGGACATAGCTACCTACTACTGTGCCTTGTGGGAGGTGCAAGAGTTGGGCAAAAAAATCAAG
>1650
CGGCATTCCGTCAGGCAAATTTGAGGTGGATAGGATACCTGAAACGTCTACATCCACTCTCACCATTCACAATGTAGAGAAACAGGACATAGCTACCTACTACTGTGCCTTGTGGGAGGTGCAAGAGTTGGGCAAAAAAATCAAG
>1651
CGGCATTCCGTCAGGCAAATTTGAGGTGGATAGGATACCTGAAACGTCTACATCCACTCTCACCATTCACAATGTAGAGAAACAGGACATAGCTACCTACTACTGTGCCTTGTGGGAGGTGCAAGAGTTGGGCAAAAAAATCAAG
>1652
CGGCATTCCGTCAGGCAAATTTGAGGTGGATAGGATACCTGAAACGTCTACATCCACTCTCACCATTCACAATGTAGAGAAACAGGACATAGCTACCTACTACTGTGCCTTGTGGGAGGTGCAAGAGTTGGGCAAAAAAATCAAG
>1653
CGGCATTCCGTCAGGCAAATTTGAGGTGGATAGGATACCTGAAACGTCTACATCCACTCTCACCATTCACAATGTAGAGAAACAGGACATAGCTACCTACTACTGTGCCTTGTGGGAGGTGCAAGAGTTGGGCAAAAAAATCAAG
>1654
CGGCATTCCGTCAGGCAAATTTGAGGTGGATAGGATACCTGAAACGTCTACATCCACTCTCACCATTCACAATGTAGAGAAACAGGACATAGCTACCTACTACTGTGCCTTGTGGGAGGTGCAAGAGTTGGGCAAAAAAATCAAG
>1655
CGGCATTCCGTCAGGCAAATTTGAGGTGGATAGGATACCTGAAACGTCTACATCCACTCTCACCATTCACAATGTAGAGAAACAGGACATAGCTACCTACTACTGTGCCTTGTGGGAGGTGCAAGAGTTGGGCAAAAAAATCAAG
>1656
CGGCATTCCGTCAGGCAAATTTGAGGTGGATAGGATACCTGAAACGTCTACATCCACTCTCACCATTCACAATGTAGAGAAACAGGACATAGCTACCTACTACTGTGCCTTGTGGGAGGTGCAAGAGTTGGGCAAAAAAATCAAG
>1657
CGGCATTCCGTCAGGCAAATTTGAGGTGGATAGGATACCTGAAACGTCTACATCCACTCTCACCATTCACAATGTAGAGAAACAGGACATAGCTACCTACTACTGTGCCTTGTGGGAGGTGCAAGAGTTGGGCAAAAAAATCAAG
>1658
CGGCATTCCGTCAGGCAAATTTGAGGTGGATAGGATACCTGAAACGTCTACATCCACTCTCACCATTCACAATGTAGAGAAACAGGACATAGCTACCTACTACTGTGCCTTGTGGGAGGTGCAAGAGTTGGGCAAAAAAATCAAG
>1659
CGGCATTCCGTCAGGCAAATTTGAGGTGGATAGGATACCTGAAACGTCTACATCCACTCTCACCATTCACAATGTAGAGAAACAGGACATAGCTACCTACTACTGTGCCTTGTGGGAGGTGCAAGAGTTGGGCAAAAAAATCAAG
>1660
CGGCATTCCGTCAGGCAAATTTGAGGTGGATAGGATACCTGAAACGTCTACATCCACTCTCACCATTCACAATGTAGAGAAACAGGACATAGCTACCTACTACTGTGCCTTGTGGGAGGTGCAAGAGTTGGGCAAAAAAATCAAG
>1661
CGGCATTCCGTCAGGCAAATTTGAGGTGGATAGGATACCTGAAACGTCTACATCCACTCTCACCATTCACAATGTAGAGAAACAGGACATAGCTACCTACTACTGTGCCTTGTGGGAGGTGCAAGAGTTGGGCAAAAAAATCAAG
>1662
CGGCATTCCGTCAGGCAAATTTGAGGTGGATAGGATACCTGAAACGTCTACATCCACTCTCACCATTCACAATGTAGAGAAACAGGACATAGCTACCTACTACTGTGCCTTGTGGGAGGTGCAAGAGTTGGGCAAAAAAATCAAG
>1663
CGGCATTCCGTCAGGCAAATTTGAGGTGGATAGGATACCTGAAACGTCTACATCCACTCTCACCATTCACAATGTAGAGAAACAGGACATAGCTACCTACTACTGTGCCTTGTGGGAGGTGCAAGAGTTGGGCAAAAAAATCAAG
>1664
CGGCATTCCGTCAGGCAAATTTGAGGTGGATAGGATACCTGAAACGTCTACATCCACTCTCACCATTCACAATGTAGAGAAACAGGACATAGCTACCTACTACTGTGCCTTGTGGGAGGTGCAAGAGTTGGGCAAAAAAATCAAG
>1665
CGGCATTCCGTCAGGCAAATTTGAGGTGGATAGGATACCTGAAACGTCTACATCCACTCTCACCATTCACAATGTAGAGAAACAGGACATAGCTACCTACTACTGTGCCTTGTGGGAGGTGCAAGAGTTGGGCAAAAAAATCAAG
>1666
CGGCATTCCGTCAGGCAAATTTGAGGTGGATAGGATACCTGAAACGTCTACATCCACTCTCACCATTCACAATGTAGAGAAACAGGACATAGCTACCTACTACTGTGCCTTGTGGGAGGTGCAAGAGTTGGGCAAAAAAATCAAG
>1667
CGGCATTCCGTCAGGCAAATTTGAGGTGGATAGGATACCTGAAACGTCTACATCCACTCTCACCATTCACAATGTAGAGAAACAGGACATAGCTACCTACTACTGTGCCTTGTGGGAGGTGCAAGAGTTGGGCAAAAAAATCAAG
>1668
CGGCATTCCGTCAGGCAAATTTGAGGTGGATAGGATACCTGAAACGTCTACATCCACTCTCACCATTCACAATGTAGAGAAACAGGACATAGCTACCTACTACTGTGCCTTGTGGGAGGTGCAAGAGTTGGGCAAAAAAATCAAG
>1669
CGGCATTCCGTCAGGCAAATTTGAGGTGGATAGGATACCTGAAACGTCTACATCCACTCTCACCATTCACAATGTAGAGAAACAGGACATAGCTACCTACTACTGTGCCTTGTGGGAGGTGCAAGAGTTGGGCAAAAAAATCAAG
>1670
CGGCATTCCGTCAGGCAAATTTGAGGTGGATAGGATACCTGAAACGTCTACATCCACTCTCACCATTCACAATGTAGAGAAACAGGACATAGCTACCTACTACTGTGCCTTGTGGGAGGTGCAAGAGTTGGGCAAAAAAATCAAG
>1671
CGGCATTCCGTCAGGCAAATTTGAGGTGGATAGGATACCTGAAACGTCTACATCCACTCTCACCATTCACAATGTAGAGAAACAGGACATAGCTACCTACTACTGTGCCTTGTGGGAGGTGCAAGAGTTGGGCAAAAAAATCAAG
>1672
CGGCATTCCGTCAGGCAAATTTGAGGTGGATAGGATACCTGAAACGTCTACATCCACTCTCACCATTCACAATGTAGAGAAACAGGACATAGCTACCTACTACTGTGCCTTGTGGGAGGTGCAAGAGTTGGGCAAAAAAATCAAG
>1673
CGGCATTCCGTCAGGCAAATTTGAGGTGGATAGGATACCTGAAACGTCTACATCCACTCTCACCATTCACAATGTAGAGAAACAGGACATAGCTACCTACTACTGTGCCTTGTGGGAGGTGCAAGAGTTGGGCAAAAAAATCAAG
>1674
CGGCATTCCGTCAGGCAAATTTGAGGTGGATAGGATACCTGAAACGTCTACATCCACTCTCACCATTCACAATGTAGAGAAACAGGACATAGCTACCTACTACTGTGCCTTGTGGGAGGTGCAAGAGTTGGGCAAAAAAATCAAG
>1675
CGGCATTCCGTCAGGCAAATTTGAGGTGGATAGGATACCTGAAACGTCTACATCCACTCTCACCATTCACAATGTAGAGAAACAGGACATAGCTACCTACTACTGTGCCTTGTGGGAGGTGCAAGAGTTGGGCAAAAAAATCAAG
>1676
CGGCATTCCGTCAGGCAAATTTGAGGTGGATAGGATACCTGAAACGTCTACATCCACTCTCACCATTCACAATGTAGAGAAACAGGACATAGCTACCTACTACTGTGCCTTGTGGGAGGTGCAAGAGTTGGGCAAAAAAATCAAG
>1677
CGGCATTCCGTCAGGCAAATTTGAGGTGGATAGGATACCTGAAACGTCTACATCCACTCTCACCATTCACAATGTAGAGAAACAGGACATAGCTACCTACTACTGTGCCTTGTGGGAGGTGCAAGAGTTGGGCAAAAAAATCAAG
>1678
CGGCATTCCGTCAGGCAAATTTGAGGTGGATAGGATACCTGAAACGTCTACATCCACTCTCACCATTCACAATGTAGAGAAACAGGACATAGCTACCTACTACTGTGCCTTGTGGGAGGTGCAAGAGTTGGGCAAAAAAATCAAG
>1679
CGGCATTCCGTCAGGCAAATTTGAGGTGGATAGGATACCTGAAACGTCTACATCCACTCTCACCATTCACAATGTAGAGAAACAGGACATAGCTACCTACTACTGTGCCTTGTGGGAGGTGCAAGAGTTGGGCAAAAAAATCAAG
>1680
CGGCATTCCGTCAGGCAAATTTGAGGTGGATAGGATACCTGAAACGTCTACATCCACTCTCACCATTCACAATGTAGAGAAACAGGACATAGCTACCTACTACTGTGCCTTGTGGGAGGTGCAAGAGTTGGGCAAAAAAATCAAG
>1681
CGGCATTCCGTCAGGCAAATTTGAGGTGGATAGGATACCTGAAACGTCTACATCCACTCTCACCATTCACAATGTAGAGAAACAGGACATAGCTACCTACTACTGTGCCTTGTGGGAGGTGCAAGAGTTGGGCAAAAAAATCAAG
>1682
CGGCATTCCGTCAGGCAAATTTGAGGTGGATAGGATACCTGAAACGTCTACATCCACTCTCACCATTCACAATGTAGAGAAACAGGACATAGCTACCTACTACTGTGCCTTGTGGGAGGTGCAAGAGTTGGGCAAAAAAATCAAG
>1683
CGGCATTCCGTCAGGCAAATTTGAGGTGGATAGGATACCTGAAACGTCTACATCCACTCTCACCATTCACAATGTAGAGAAACAGGACATAGCTACCTACTACTGTGCCTTGTGGGAGGTGCAAGAGTTGGGCAAAAAAATCAAG
>1684
CGGCATTCCGTCAGGCAAATTTGAGGTGGATAGGATACCTGAAACGTCTACATCCACTCTCACCATTCACAATGTAGAGAAACAGGACATAGCTACCTACTACTGTGCCTTGTGGGAGGTGCAAGAGTTGGGCAAAAAAATCAAG
>1685
CGGCATTCCGTCAGGCAAATTTGAGGTGGATAGGATACCTGAAACGTCTACATCCACTCTCACCATTCACAATGTAGAGAAACAGGACATAGCTACCTACTACTGTGCCTTGTGGGAGGTGCAAGAGTTGGGCAAAAAAATCAAG
>1686
CGGCATTCCGTCAGGCAAATTTGAGGTGGATAGGATACCTGAAACGTCTACATCCACTCTCACCATTCACAATGTAGAGAAACAGGACATAGCTACCTACTACTGTGCCTTGTGGGAGGTGCAAGAGTTGGGCAAAAAAATCAAG
>1687
CGGCATTCCGTCAGGCAAATTTGAGGTGGATAGGATACCTGAAACGTCTACATCCACTCTCACCATTCACAATGTAGAGAAACAGGACATAGCTACCTACTACTGTGCCTTGTGGGAGGTGCAAGAGTTGGGCAAAAAAATCAAG
>1688
CGGCATTCCGTCAGGCAAATTTGAGGTGGATAGGATACCTGAAACGTCTACATCCACTCTCACCATTCACAATGTAGAGAAACAGGACATAGCTACCTACTACTGTGCCTTGTGGGAGGTGCAAGAGTTGGGCAAAAAAATCAAG
>1689
CGGCATTCCGTCAGGCAAATTTGAGGTGGATAGGATACCTGAAACGTCTACATCCACTCTCACCATTCACAATGTAGAGAAACAGGACATAGCTACCTACTACTGTGCCTTGTGGGAGGTGCAAGAGTTGGGCAAAAAAATCAAG
>1690
CGGCATTCCGTCAGGCAAATTTGAGGTGGATAGGATACCTGAAACGTCTACATCCACTCTCACCATTCACAATGTAGAGAAACAGGACATAGCTACCTACTACTGTGCCTTGTGGGAGGTGCAAGAGTTGGGCAAAAAAATCAAG
>1691
CGGCATTCCGTCAGGCAAATTTGAGGTGGATAGGATACCTGAAACGTCTACATCCACTCTCACCATTCACAATGTAGAGAAACAGGACATAGCTACCTACTACTGTGCCTTGTGGGAGGTGCAAGAGTTGGGCAAAAAAATCAAG
>1692
CGGCATTCCGTCAGGCAAATTTGAGGTGGATAGGATACCTGAAACGTCTACATCCACTCTCACCATTCACAATGTAGAGAAACAGGACATAGCTACCTACTACTGTGCCTTGTGGGAGGTGCAAGAGTTGGGCAAAAAAATCAAG
>1693
CGGCATTCCGTCAGGCAAATTTGAGGTGGATAGGATACCTGAAACGTCTACATCCACTCTCACCATTCACAATGTAGAGAAACAGGACATAGCTACCTACTACTGTGCCTTGTGGGAGGTGCAAGAGTTGGGCAAAAAAATCAAG
>1694
CGGCATTCCGTCAGGCAAATTTGAGGTGGATAGGATACCTGAAACGTCTACATCCACTCTCACCATTCACAATGTAGAGAAACAGGACATAGCTACCTACTACTGTGCCTTGTGGGAGGTGCAAGAGTTGGGCAAAAAAATCAAG
>1695
CGGCATTCCGTCAGGCAAATTTGAGGTGGATAGGATACCTGAAACGTCTACATCCACTCTCACCATTCACAATGTAGAGAAACAGGACATAGCTACCTACTACTGTGCCTTGTGGGAGGTGCAAGAGTTGGGCAAAAAAATCAAG
>1696
CGGCATTCCGTCAGGCAAATTTGAGGTGGATAGGATACCTGAAACGTCTACATCCACTCTCACCATTCACAATGTAGAGAAACAGGACATAGCTACCTACTACTGTGCCTTGTGGGAGGTGCAAGAGTTGGGCAAAAAAATCAAG
>1697
CGGCATTCCGTCAGGCAAATTTGAGGTGGATAGGATACCTGAAACGTCTACATCCACTCTCACCATTCACAATGTAGAGAAACAGGACATAGCTACCTACTACTGTGCCTTGTGGGAGGTGCAAGAGTTGGGCAAAAAAATCAAG
>1698
CGGCATTCCGTCAGGCAAATTTGAGGTGGATAGGATACCTGAAACGTCTACATCCACTCTCACCATTCACAATGTAGAGAAACAGGACATAGCTACCTACTACTGTGCCTTGTGGGAGGTGCAAGAGTTGGGCAAAAAAATCAAG
>1699
CGGCATTCCGTCAGGCAAATTTGAGGTGGATAGGATACCTGAAACGTCTACATCCACTCTCACCATTCACAATGTAGAGAAACAGGACATAGCTACCTACTACTGTGCCTTGTGGGAGGTGCAAGAGTTGGGCAAAAAAATCAAG
>1700
CGGCATTCCGTCAGGCAAATTTGAGGTGGATAGGATACCTGAAACGTCTACATCCACTCTCACCATTCACAATGTAGAGAAACAGGACATAGCTACCTACTACTGTGCCTTGTGGGAGGTGCAAGAGTTGGGCAAAAAAATCAAG
>1701
CGGCATTCCGTCAGGCAAATTTGAGGTGGATAGGATACCTGAAACGTCTACATCCACTCTCACCATTCACAATGTAGAGAAACAGGACATAGCTACCTACTACTGTGCCTTGTGGGAGGTGCAAGAGTTGGGCAAAAAAATCAAG
>1702
CGGCATTCCGTCAGGCAAATTTGAGGTGGATAGGATACCTGAAACGTCTACATCCACTCTCACCATTCACAATGTAGAGAAACAGGACATAGCTACCTACTACTGTGCCTTGTGGGAGGTGCAAGAGTTGGGCAAAAAAATCAAG
>1703
CGGCATTCCGTCAGGCAAATTTGAGGTGGATAGGATACCTGAAACGTCTACATCCACTCTCACCATTCACAATGTAGAGAAACAGGACATAGCTACCTACTACTGTGCCTTGTGGGAGGTGCAAGAGTTGGGCAAAAAAATCAAG
>1704
CGGCATTCCGTCAGGCAAATTTGAGGTGGATAGGATACCTGAAACGTCTACATCCACTCTCACCATTCACAATGTAGAGAAACAGGACATAGCTACCTACTACTGTGCCTTGTGGGAGGTGCAAGAGTTGGGCAAAAAAATCAAG
>1705
CGGCATTCCGTCAGGCAAATTTGAGGTGGATAGGATACCTGAAACGTCTACATCCACTCTCACCATTCACAATGTAGAGAAACAGGACATAGCTACCTACTACTGTGCCTTGTGGGAGGTGCAAGAGTTGGGCAAAAAAATCAAG
>1706
CGGCATTCCGTCAGGCAAATTTGAGGTGGATAGGATACCTGAAACGTCTACATCCACTCTCACCATTCACAATGTAGAGAAACAGGACATAGCTACCTACTACTGTGCCTTGTGGGAGGTGCAAGAGTTGGGCAAAAAAATCAAG
>1707
CGGCATTCCGTCAGGCAAATTTGAGGTGGATAGGATACCTGAAACGTCTACATCCACTCTCACCATTCACAATGTAGAGAAACAGGACATAGCTACCTACTACTGTGCCTTGTGGGAGGTGCAAGAGTTGGGCAAAAAAATCAAG
>1708
CGGCATTCCGTCAGGCAAATTTGAGGTGGATAGGATACCTGAAACGTCTACATCCACTCTCACCATTCACAATGTAGAGAAACAGGACATAGCTACCTACTACTGTGCCTTGTGGGAGGTGCAAGAGTTGGGCAAAAAAATCAAG
>1709
CGGCATTCCGTCAGGCAAATTTGAGGTGGATAGGATACCTGAAACGTCTACATCCACTCTCACCATTCACAATGTAGAGAAACAGGACATAGCTACCTACTACTGTGCCTTGTGGGAGGTGCAAGAGTTGGGCAAAAAAATCAAG
>1710
CGGCATTCCGTCAGGCAAATTTGAGGTGGATAGGATACCTGAAACGTCTACATCCACTCTCACCATTCACAATGTAGAGAAACAGGACATAGCTACCTACTACTGTGCCTTGTGGGAGGTGCAAGAGTTGGGCAAAAAAATCAAG
>1711
CGGCATTCCGTCAGGCAAATTTGAGGTGGATAGGATACCTGAAACGTCTACATCCACTCTCACCATTCACAATGTAGAGAAACAGGACATAGCTACCTACTACTGTGCCTTGTGGGAGGTGCAAGAGTTGGGCAAAAAAATCAAG
>1712
CGGCATTCCGTCAGGCAAATTTGAGGTGGATAGGATACCTGAAACGTCTACATCCACTCTCACCATTCACAATGTAGAGAAACAGGACATAGCTACCTACTACTGTGCCTTGTGGGAGGTGCAAGAGTTGGGCAAAAAAATCAAG
>1713
CGGCATTCCGTCAGGCAAATTTGAGGTGGATAGGATACCTGAAACGTCTACATCCACTCTCACCATTCACAATGTAGAGAAACAGGACATAGCTACCTACTACTGTGCCTTGTGGGAGGTGCAAGAGTTGGGCAAAAAAATCAAG
>1714
CGGCATTCCGTCAGGCAAATTTGAGGTGGATAGGATACCTGAAACGTCTACATCCACTCTCACCATTCACAATGTAGAGAAACAGGACATAGCTACCTACTACTGTGCCTTGTGGGAGGTGCAAGAGTTGGGCAAAAAAATCAAG
>1715
CGGCATTCCGTCAGGCAAATTTGAGGTGGATAGGATACCTGAAACGTCTACATCCACTCTCACCATTCACAATGTAGAGAAACAGGACATAGCTACCTACTACTGTGCCTTGTGGGAGGTGCAAGAGTTGGGCAAAAAAATCAAG
>1716
CGGCATTCCGTCAGGCAAATTTGAGGTGGATAGGATACCTGAAACGTCTACATCCACTCTCACCATTCACAATGTAGAGAAACAGGACATAGCTACCTACTACTGTGCCTTGTGGGAGGTGCAAGAGTTGGGCAAAAAAATCAAG
>1717
CGGCATTCCGTCAGGCAAATTTGAGGTGGATAGGATACCTGAAACGTCTACATCCACTCTCACCATTCACAATGTAGAGAAACAGGACATAGCTACCTACTACTGTGCCTTGTGGGAGGTGCAAGAGTTGGGCAAAAAAATCAAG
>1718
CGGCATTCCGTCAGGCAAATTTGAGGTGGATAGGATACCTGAAACGTCTACATCCACTCTCACCATTCACAATGTAGAGAAACAGGACATAGCTACCTACTACTGTGCCTTGTGGGAGGTGCAAGAGTTGGGCAAAAAAATCAAG
>1719
CGGCATTCCGTCAGGCAAATTTGAGGTGGATAGGATACCTGAAACGTCTACATCCACTCTCACCATTCACAATGTAGAGAAACAGGACATAGCTACCTACTACTGTGCCTTGTGGGAGGTGCAAGAGTTGGGCAAAAAAATCAAG
>1720
CGGCATTCCGTCAGGCAAATTTGAGGTGGATAGGATACCTGAAACGTCTACATCCACTCTCACCATTCACAATGTAGAGAAACAGGACATAGCTACCTACTACTGTGCCTTGTGGGAGGTGCAAGAGTTGGGCAAAAAAATCAAG
>1721
CGGCATTCCGTCAGGCAAATTTGAGGTGGATAGGATACCTGAAACGTCTACATCCACTCTCACCATTCACAATGTAGAGAAACAGGACATAGCTACCTACTACTGTGCCTTGTGGGAGGTGCAAGAGTTGGGCAAAAAAATCAAG
>1722
CGGCATTCCGTCAGGCAAATTTGAGGTGGATAGGATACCTGAAACGTCTACATCCACTCTCACCATTCACAATGTAGAGAAACAGGACATAGCTACCTACTACTGTGCCTTGTGGGAGGTGCAAGAGTTGGGCAAAAAAATCAAG
>1723
CGGCATTCCGTCAGGCAAATTTGAGGTGGATAGGATACCTGAAACGTCTACATCCACTCTCACCATTCACAATGTAGAGAAACAGGACATAGCTACCTACTACTGTGCCTTGTGGGAGGTGCAAGAGTTGGGCAAAAAAATCAAG
>1724
CGGCATTCCGTCAGGCAAATTTGAGGTGGATAGGATACCTGAAACGTCTACATCCACTCTCACCATTCACAATGTAGAGAAACAGGACATAGCTACCTACTACTGTGCCTTGTGGGAGGTGCAAGAGTTGGGCAAAAAAATCAAG
>1725
CGGCATTCCGTCAGGCAAATTTGAGGTGGATAGGATACCTGAAACGTCTACATCCACTCTCACCATTCACAATGTAGAGAAACAGGACATAGCTACCTACTACTGTGCCTTGTGGGAGGTGCAAGAGTTGGGCAAAAAAATCAAG
>1726
CGGCATTCCGTCAGGCAAATTTGAGGTGGATAGGATACCTGAAACGTCTACATCCACTCTCACCATTCACAATGTAGAGAAACAGGACATAGCTACCTACTACTGTGCCTTGTGGGAGGTGCAAGAGTTGGGCAAAAAAATCAAG
>1727
CGGCATTCCGTCAGGCAAATTTGAGGTGGATAGGATACCTGAAACGTCTACATCCACTCTCACCATTCACAATGTAGAGAAACAGGACATAGCTACCTACTACTGTGCCTTGTGGGAGGTGCAAGAGTTGGGCAAAAAAATCAAG
>1728
CGGCATTCCGTCAGGCAAATTTGAGGTGGATAGGATACCTGAAACGTCTACATCCACTCTCACCATTCACAATGTAGAGAAACAGGACATAGCTACCTACTACTGTGCCTTGTGGGAGGTGCAAGAGTTGGGCAAAAAAATCAAG
>1729
CGGCATTCCGTCAGGCAAATTTGAGGTGGATAGGATACCTGAAACGTCTACATCCACTCTCACCATTCACAATGTAGAGAAACAGGACATAGCTACCTACTACTGTGCCTTGTGGGAGGTGCAAGAGTTGGGCAAAAAAATCAAG
>1730
CGGCATTCCGTCAGGCAAATTTGAGGTGGATAGGATACCTGAAACGTCTACATCCACTCTCACCATTCACAATGTAGAGAAACAGGACATAGCTACCTACTACTGTGCCTTGTGGGAGGTGCAAGAGTTGGGCAAAAAAATCAAG
>1731
CGGCATTCCGTCAGGCAAATTTGAGGTGGATAGGATACCTGAAACGTCTACATCCACTCTCACCATTCACAATGTAGAGAAACAGGACATAGCTACCTACTACTGTGCCTTGTGGGAGGTGCAAGAGTTGGGCAAAAAAATCAAG
>1732
CGGCATTCCGTCAGGCAAATTTGAGGTGGATAGGATACCTGAAACGTCTACATCCACTCTCACCATTCACAATGTAGAGAAACAGGACATAGCTACCTACTACTGTGCCTTGTGGGAGGTGCAAGAGTTGGGCAAAAAAATCAAG
>1733
CGGCATTCCGTCAGGCAAATTTGAGGTGGATAGGATACCTGAAACGTCTACATCCACTCTCACCATTCACAATGTAGAGAAACAGGACATAGCTACCTACTACTGTGCCTTGTGGGAGGTGCAAGAGTTGGGCAAAAAAATCAAG
>1734
CGGCATTCCGTCAGGCAAATTTGAGGTGGATAGGATACCTGAAACGTCTACATCCACTCTCACCATTCACAATGTAGAGAAACAGGACATAGCTACCTACTACTGTGCCTTGTGGGAGGTGCAAGAGTTGGGCAAAAAAATCAAG
>1735
CGGCATTCCGTCAGGCAAATTTGAGGTGGATAGGATACCTGAAACGTCTACATCCACTCTCACCATTCACAATGTAGAGAAACAGGACATAGCTACCTACTACTGTGCCTTGTGGGAGGTGCAAGAGTTGGGCAAAAAAATCAAG
>1736
CGGCATTCCGTCAGGCAAATTTGAGGTGGATAGGATACCTGAAACGTCTACATCCACTCTCACCATTCACAATGTAGAGAAACAGGACATAGCTACCTACTACTGTGCCTTGTGGGAGGTGCAAGAGTTGGGCAAAAAAATCAAG
>1737
CGGCATTCCGTCAGGCAAATTTGAGGTGGATAGGATACCTGAAACGTCTACATCCACTCTCACCATTCACAATGTAGAGAAACAGGACATAGCTACCTACTACTGTGCCTTGTGGGAGGTGCAAGAGTTGGGCAAAAAAATCAAG
>1738
CGGCATTCCGTCAGGCAAATTTGAGGTGGATAGGATACCTGAAACGTCTACATCCACTCTCACCATTCACAATGTAGAGAAACAGGACATAGCTACCTACTACTGTGCCTTGTGGGAGGTGCAAGAGTTGGGCAAAAAAATCAAG
>1739
CGGCATTCCGTCAGGCAAATTTGAGGTGGATAGGATACCTGAAACGTCTACATCCACTCTCACCATTCACAATGTAGAGAAACAGGACATAGCTACCTACTACTGTGCCTTGTGGGAGGTGCAAGAGTTGGGCAAAAAAATCAAG
>1740
CGGCATTCCGTCAGGCAAATTTGAGGTGGATAGGATACCTGAAACGTCTACATCCACTCTCACCATTCACAATGTAGAGAAACAGGACATAGCTACCTACTACTGTGCCTTGTGGGAGGTGCAAGAGTTGGGCAAAAAAATCAAG
>1741
CGGCATTCCGTCAGGCAAATTTGAGGTGGATAGGATACCTGAAACGTCTACATCCACTCTCACCATTCACAATGTAGAGAAACAGGACATAGCTACCTACTACTGTGCCTTGTGGGAGGTGCAAGAGTTGGGCAAAAAAATCAAG
>1742
CGGCATTCCGTCAGGCAAATTTGAGGTGGATAGGATACCTGAAACGTCTACATCCACTCTCACCATTCACAATGTAGAGAAACAGGACATAGCTACCTACTACTGTGCCTTGTGGGAGGTGCAAGAGTTGGGCAAAAAAATCAAG
>1743
CGGCATTCCGTCAGGCAAATTTGAGGTGGATAGGATACCTGAAACGTCTACATCCACTCTCACCATTCACAATGTAGAGAAACAGGACATAGCTACCTACTACTGTGCCTTGTGGGAGGTGCAAGAGTTGGGCAAAAAAATCAAG
>1744
CGGCATTCCGTCAGGCAAATTTGAGGTGGATAGGATACCTGAAACGTCTACATCCACTCTCACCATTCACAATGTAGAGAAACAGGACATAGCTACCTACTACTGTGCCTTGTGGGAGGTGCAAGAGTTGGGCAAAAAAATCAAG
>1745
CGGCATTCCGTCAGGCAAATTTGAGGTGGATAGGATACCTGAAACGTCTACATCCACTCTCACCATTCACAATGTAGAGAAACAGGACATAGCTACCTACTACTGTGCCTTGTGGGAGGTGCAAGAGTTGGGCAAAAAAATCAAG
>1746
CGGCATTCCGTCAGGCAAATTTGAGGTGGATAGGATACCTGAAACGTCTACATCCACTCTCACCATTCACAATGTAGAGAAACAGGACATAGCTACCTACTACTGTGCCTTGTGGGAGGTGCAAGAGTTGGGCAAAAAAATCAAG
>1747
CGGCATTCCGTCAGGCAAATTTGAGGTGGATAGGATACCTGAAACGTCTACATCCACTCTCACCATTCACAATGTAGAGAAACAGGACATAGCTACCTACTACTGTGCCTTGTGGGAGGTGCAAGAGTTGGGCAAAAAAATCAAG
>1748
CGGCATTCCGTCAGGCAAATTTGAGGTGGATAGGATACCTGAAACGTCTACATCCACTCTCACCATTCACAATGTAGAGAAACAGGACATAGCTACCTACTACTGTGCCTTGTGGGAGGTGCAAGAGTTGGGCAAAAAAATCAAG
>1749
CGGCATTCCGTCAGGCAAATTTGAGGTGGATAGGATACCTGAAACGTCTACATCCACTCTCACCATTCACAATGTAGAGAAACAGGACATAGCTACCTACTACTGTGCCTTGTGGGAGGTGCAAGAGTTGGGCAAAAAAATCAAG
>1750
CGGCATTCCGTCAGGCAAATTTGAGGTGGATAGGATACCTGAAACGTCTACATCCACTCTCACCATTCACAATGTAGAGAAACAGGACATAGCTACCTACTACTGTGCCTTGTGGGAGGTGCAAGAGTTGGGCAAAAAAATCAAG
>1751
CGGCATTCCGTCAGGCAAATTTGAGGTGGATAGGATACCTGAAACGTCTACATCCACTCTCACCATTCACAATGTAGAGAAACAGGACATAGCTACCTACTACTGTGCCTTGTGGGAGGTGCAAGAGTTGGGCAAAAAAATCAAG
>1752
CGGCATTCCGTCAGGCAAATTTGAGGTGGATAGGATACCTGAAACGTCTACATCCACTCTCACCATTCACAATGTAGAGAAACAGGACATAGCTACCTACTACTGTGCCTTGTGGGAGGTGCAAGAGTTGGGCAAAAAAATCAAG
>1753
CGGCATTCCGTCAGGCAAATTTGAGGTGGATAGGATACCTGAAACGTCTACATCCACTCTCACCATTCACAATGTAGAGAAACAGGACATAGCTACCTACTACTGTGCCTTGTGGGAGGTGCAAGAGTTGGGCAAAAAAATCAAG
>1754
CGGCATTCCGTCAGGCAAATTTGAGGTGGATAGGATACCTGAAACGTCTACATCCACTCTCACCATTCACAATGTAGAGAAACAGGACATAGCTACCTACTACTGTGCCTTGTGGGAGGTGCAAGAGTTGGGCAAAAAAATCAAG
>1755
CGGCATTCCGTCAGGCAAATTTGAGGTGGATAGGATACCTGAAACGTCTACATCCACTCTCACCATTCACAATGTAGAGAAACAGGACATAGCTACCTACTACTGTGCCTTGTGGGAGGTGCAAGAGTTGGGCAAAAAAATCAAG
>1756
CGGCATTCCGTCAGGCAAATTTGAGGTGGATAGGATACCTGAAACGTCTACATCCACTCTCACCATTCACAATGTAGAGAAACAGGACATAGCTACCTACTACTGTGCCTTGTGGGAGGTGCAAGAGTTGGGCAAAAAAATCAAG
>1757
CGGCATTCCGTCAGGCAAATTTGAGGTGGATAGGATACCTGAAACGTCTACATCCACTCTCACCATTCACAATGTAGAGAAACAGGACATAGCTACCTACTACTGTGCCTTGTGGGAGGTGCAAGAGTTGGGCAAAAAAATCAAG
>1758
CGGCATTCCGTCAGGCAAATTTGAGGTGGATAGGATACCTGAAACGTCTACATCCACTCTCACCATTCACAATGTAGAGAAACAGGACATAGCTACCTACTACTGTGCCTTGTGGGAGGTGCAAGAGTTGGGCAAAAAAATCAAG
>1759
CGGCATTCCGTCAGGCAAATTTGAGGTGGATAGGATACCTGAAACGTCTACATCCACTCTCACCATTCACAATGTAGAGAAACAGGACATAGCTACCTACTACTGTGCCTTGTGGGAGGTGCAAGAGTTGGGCAAAAAAATCAAG
>1760
CGGCATTCCGTCAGGCAAATTTGAGGTGGATAGGATACCTGAAACGTCTACATCCACTCTCACCATTCACAATGTAGAGAAACAGGACATAGCTACCTACTACTGTGCCTTGTGGGAGGTGCAAGAGTTGGGCAAAAAAATCAAG
>1761
CGGCATTCCGTCAGGCAAATTTGAGGTGGATAGGATACCTGAAACGTCTACATCCACTCTCACCATTCACAATGTAGAGAAACAGGACATAGCTACCTACTACTGTGCCTTGTGGGAGGTGCAAGAGTTGGGCAAAAAAATCAAG
>1762
CGGCATTCCGTCAGGCAAATTTGAGGTGGATAGGATACCTGAAACGTCTACATCCACTCTCACCATTCACAATGTAGAGAAACAGGACATAGCTACCTACTACTGTGCCTTGTGGGAGGTGCAAGAGTTGGGCAAAAAAATCAAG
>1763
CGGCATTCCGTCAGGCAAATTTGAGGTGGATAGGATACCTGAAACGTCTACATCCACTCTCACCATTCACAATGTAGAGAAACAGGACATAGCTACCTACTACTGTGCCTTGTGGGAGGTGCAAGAGTTGGGCAAAAAAATCAAG
>1764
CGGCATTCCGTCAGGCAAATTTGAGGTGGATAGGATACCTGAAACGTCTACATCCACTCTCACCATTCACAATGTAGAGAAACAGGACATAGCTACCTACTACTGTGCCTTGTGGGAGGTGCAAGAGTTGGGCAAAAAAATCAAG
>1765
CGGCATTCCGTCAGGCAAATTTGAGGTGGATAGGATACCTGAAACGTCTACATCCACTCTCACCATTCACAATGTAGAGAAACAGGACATAGCTACCTACTACTGTGCCTTGTGGGAGGTGCAAGAGTTGGGCAAAAAAATCAAG
>1766
CGGCATTCCGTCAGGCAAATTTGAGGTGGATAGGATACCTGAAACGTCTACATCCACTCTCACCATTCACAATGTAGAGAAACAGGACATAGCTACCTACTACTGTGCCTTGTGGGAGGTGCAAGAGTTGGGCAAAAAAATCAAG
>1767
CGGCATTCCGTCAGGCAAATTTGAGGTGGATAGGATACCTGAAACGTCTACATCCACTCTCACCATTCACAATGTAGAGAAACAGGACATAGCTACCTACTACTGTGCCTTGTGGGAGGTGCAAGAGTTGGGCAAAAAAATCAAG
>1768
CGGCATTCCGTCAGGCAAATTTGAGGTGGATAGGATACCTGAAACGTCTACATCCACTCTCACCATTCACAATGTAGAGAAACAGGACATAGCTACCTACTACTGTGCCTTGTGGGAGGTGCAAGAGTTGGGCAAAAAAATCAAG
>1769
CGGCATTCCGTCAGGCAAATTTGAGGTGGATAGGATACCTGAAACGTCTACATCCACTCTCACCATTCACAATGTAGAGAAACAGGACATAGCTACCTACTACTGTGCCTTGTGGGAGGTGCAAGAGTTGGGCAAAAAAATCAAG
>1770
CGGCATTCCGTCAGGCAAATTTGAGGTGGATAGGATACCTGAAACGTCTACATCCACTCTCACCATTCACAATGTAGAGAAACAGGACATAGCTACCTACTACTGTGCCTTGTGGGAGGTGCAAGAGTTGGGCAAAAAAATCAAG
>1771
CGGCATTCCGTCAGGCAAATTTGAGGTGGATAGGATACCTGAAACGTCTACATCCACTCTCACCATTCACAATGTAGAGAAACAGGACATAGCTACCTACTACTGTGCCTTGTGGGAGGTGCAAGAGTTGGGCAAAAAAATCAAG
>1772
CGGCATTCCGTCAGGCAAATTTGAGGTGGATAGGATACCTGAAACGTCTACATCCACTCTCACCATTCACAATGTAGAGAAACAGGACATAGCTACCTACTACTGTGCCTTGTGGGAGGTGCAAGAGTTGGGCAAAAAAATCAAG
>1773
CGGCATTCCGTCAGGCAAATTTGAGGTGGATAGGATACCTGAAACGTCTACATCCACTCTCACCATTCACAATGTAGAGAAACAGGACATAGCTACCTACTACTGTGCCTTGTGGGAGGTGCAAGAGTTGGGCAAAAAAATCAAG
>1774
CGGCATTCCGTCAGGCAAATTTGAGGTGGATAGGATACCTGAAACGTCTACATCCACTCTCACCATTCACAATGTAGAGAAACAGGACATAGCTACCTACTACTGTGCCTTGTGGGAGGTGCAAGAGTTGGGCAAAAAAATCAAG
>1775
CGGCATTCCGTCAGGCAAATTTGAGGTGGATAGGATACCTGAAACGTCTACATCCACTCTCACCATTCACAATGTAGAGAAACAGGACATAGCTACCTACTACTGTGCCTTGTGGGAGGTGCAAGAGTTGGGCAAAAAAATCAAG
>1776
CGGCATTCCGTCAGGCAAATTTGAGGTGGATAGGATACCTGAAACGTCTACATCCACTCTCACCATTCACAATGTAGAGAAACAGGACATAGCTACCTACTACTGTGCCTTGTGGGAGGTGCAAGAGTTGGGCAAAAAAATCAAG
>1777
CGGCATTCCGTCAGGCAAATTTGAGGTGGATAGGATACCTGAAACGTCTACATCCACTCTCACCATTCACAATGTAGAGAAACAGGACATAGCTACCTACTACTGTGCCTTGTGGGAGGTGCAAGAGTTGGGCAAAAAAATCAAG
>1778
CGGCATTCCGTCAGGCAAATTTGAGGTGGATAGGATACCTGAAACGTCTACATCCACTCTCACCATTCACAATGTAGAGAAACAGGACATAGCTACCTACTACTGTGCCTTGTGGGAGGTGCAAGAGTTGGGCAAAAAAATCAAG
>1779
CGGCATTCCGTCAGGCAAATTTGAGGTGGATAGGATACCTGAAACGTCTACATCCACTCTCACCATTCACAATGTAGAGAAACAGGACATAGCTACCTACTACTGTGCCTTGTGGGAGGTGCAAGAGTTGGGCAAAAAAATCAAG
>1780
CGGCATTCCGTCAGGCAAATTTGAGGTGGATAGGATACCTGAAACGTCTACATCCACTCTCACCATTCACAATGTAGAGAAACAGGACATAGCTACCTACTACTGTGCCTTGTGGGAGGTGCAAGAGTTGGGCAAAAAAATCAAG
>1781
CGGCATTCCGTCAGGCAAATTTGAGGTGGATAGGATACCTGAAACGTCTACATCCACTCTCACCATTCACAATGTAGAGAAACAGGACATAGCTACCTACTACTGTGCCTTGTGGGAGGTGCAAGAGTTGGGCAAAAAAATCAAG
>1782
CGGCATTCCGTCAGGCAAATTTGAGGTGGATAGGATACCTGAAACGTCTACATCCACTCTCACCATTCACAATGTAGAGAAACAGGACATAGCTACCTACTACTGTGCCTTGTGGGAGGTGCAAGAGTTGGGCAAAAAAATCAAG
>1783
CGGCATTCCGTCAGGCAAATTTGAGGTGGATAGGATACCTGAAACGTCTACATCCACTCTCACCATTCACAATGTAGAGAAACAGGACATAGCTACCTACTACTGTGCCTTGTGGGAGGTGCAAGAGTTGGGCAAAAAAATCAAG
>1784
CGGCATTCCGTCAGGCAAATTTGAGGTGGATAGGATACCTGAAACGTCTACATCCACTCTCACCATTCACAATGTAGAGAAACAGGACATAGCTACCTACTACTGTGCCTTGTGGGAGGTGCAAGAGTTGGGCAAAAAAATCAAG
>1785
CGGCATTCCGTCAGGCAAATTTGAGGTGGATAGGATACCTGAAACGTCTACATCCACTCTCACCATTCACAATGTAGAGAAACAGGACATAGCTACCTACTACTGTGCCTTGTGGGAGGTGCAAGAGTTGGGCAAAAAAATCAAG
>1786
CGGCATTCCGTCAGGCAAATTTGAGGTGGATAGGATACCTGAAACGTCTACATCCACTCTCACCATTCACAATGTAGAGAAACAGGACATAGCTACCTACTACTGTGCCTTGTGGGAGGTGCAAGAGTTGGGCAAAAAAATCAAG
>1787
CGGCATTCCGTCAGGCAAATTTGAGGTGGATAGGATACCTGAAACGTCTACATCCACTCTCACCATTCACAATGTAGAGAAACAGGACATAGCTACCTACTACTGTGCCTTGTGGGAGGTGCAAGAGTTGGGCAAAAAAATCAAG
>1788
CGGCATTCCGTCAGGCAAATTTGAGGTGGATAGGATACCTGAAACGTCTACATCCACTCTCACCATTCACAATGTAGAGAAACAGGACATAGCTACCTACTACTGTGCCTTGTGGGAGGTGCAAGAGTTGGGCAAAAAAATCAAG
>1789
CGGCATTCCGTCAGGCAAATTTGAGGTGGATAGGATACCTGAAACGTCTACATCCACTCTCACCATTCACAATGTAGAGAAACAGGACATAGCTACCTACTACTGTGCCTTGTGGGAGGTGCAAGAGTTGGGCAAAAAAATCAAG
>1790
CGGCATTCCGTCAGGCAAATTTGAGGTGGATAGGATACCTGAAACGTCTACATCCACTCTCACCATTCACAATGTAGAGAAACAGGACATAGCTACCTACTACTGTGCCTTGTGGGAGGTGCAAGAGTTGGGCAAAAAAATCAAG
>1791
CGGCATTCCGTCAGGCAAATTTGAGGTGGATAGGATACCTGAAACGTCTACATCCACTCTCACCATTCACAATGTAGAGAAACAGGACATAGCTACCTACTACTGTGCCTTGTGGGAGGTGCAAGAGTTGGGCAAAAAAATCAAG
>1792
CGGCATTCCGTCAGGCAAATTTGAGGTGGATAGGATACCTGAAACGTCTACATCCACTCTCACCATTCACAATGTAGAGAAACAGGACATAGCTACCTACTACTGTGCCTTGTGGGAGGTGCAAGAGTTGGGCAAAAAAATCAAG
>1793
CGGCATTCCGTCAGGCAAATTTGAGGTGGATAGGATACCTGAAACGTCTACATCCACTCTCACCATTCACAATGTAGAGAAACAGGACATAGCTACCTACTACTGTGCCTTGTGGGAGGTGCAAGAGTTGGGCAAAAAAATCAAG
>1794
CGGCATTCCGTCAGGCAAATTTGAGGTGGATAGGATACCTGAAACGTCTACATCCACTCTCACCATTCACAATGTAGAGAAACAGGACATAGCTACCTACTACTGTGCCTTGTGGGAGGTGCAAGAGTTGGGCAAAAAAATCAAG
>1795
CGGCATTCCGTCAGGCAAATTTGAGGTGGATAGGATACCTGAAACGTCTACATCCACTCTCACCATTCACAATGTAGAGAAACAGGACATAGCTACCTACTACTGTGCCTTGTGGGAGGTGCAAGAGTTGGGCAAAAAAATCAAG
>1796
CGGCATTCCGTCAGGCAAATTTGAGGTGGATAGGATACCTGAAACGTCTACATCCACTCTCACCATTCACAATGTAGAGAAACAGGACATAGCTACCTACTACTGTGCCTTGTGGGAGGTGCAAGAGTTGGGCAAAAAAATCAAG
>1797
CGGCATTCCGTCAGGCAAATTTGAGGTGGATAGGATACCTGAAACGTCTACATCCACTCTCACCATTCACAATGTAGAGAAACAGGACATAGCTACCTACTACTGTGCCTTGTGGGAGGTGCAAGAGTTGGGCAAAAAAATCAAG
>1798
CGGCATTCCGTCAGGCAAATTTGAGGTGGATAGGATACCTGAAACGTCTACATCCACTCTCACCATTCACAATGTAGAGAAACAGGACATAGCTACCTACTACTGTGCCTTGTGGGAGGTGCAAGAGTTGGGCAAAAAAATCAAG
>1799
CGGCATTCCGTCAGGCAAATTTGAGGTGGATAGGATACCTGAAACGTCTACATCCACTCTCACCATTCACAATGTAGAGAAACAGGACATAGCTACCTACTACTGTGCCTTGTGGGAGGTGCAAGAGTTGGGCAAAAAAATCAAG
>1800
CGGCATTCCGTCAGGCAAATTTGAGGTGGATAGGATACCTGAAACGTCTACATCCACTCTCACCATTCACAATGTAGAGAAACAGGACATAGCTACCTACTACTGTGCCTTGTGGGAGGTGCAAGAGTTGGGCAAAAAAATCAAG
>1801
CGGCATTCCGTCAGGCAAATTTGAGGTGGATAGGATACCTGAAACGTCTACATCCACTCTCACCATTCACAATGTAGAGAAACAGGACATAGCTACCTACTACTGTGCCTTGTGGGAGGTGCAAGAGTTGGGCAAAAAAATCAAG
>1802
CGGCATTCCGTCAGGCAAATTTGAGGTGGATAGGATACCTGAAACGTCTACATCCACTCTCACCATTCACAATGTAGAGAAACAGGACATAGCTACCTACTACTGTGCCTTGTGGGAGGTGCAAGAGTTGGGCAAAAAAATCAAG
>1803
CGGCATTCCGTCAGGCAAATTTGAGGTGGATAGGATACCTGAAACGTCTACATCCACTCTCACCATTCACAATGTAGAGAAACAGGACATAGCTACCTACTACTGTGCCTTGTGGGAGGTGCAAGAGTTGGGCAAAAAAATCAAG
>1804
CGGCATTCCGTCAGGCAAATTTGAGGTGGATAGGATACCTGAAACGTCTACATCCACTCTCACCATTCACAATGTAGAGAAACAGGACATAGCTACCTACTACTGTGCCTTGTGGGAGGTGCAAGAGTTGGGCAAAAAAATCAAG
>1805
CGGCATTCCGTCAGGCAAATTTGAGGTGGATAGGATACCTGAAACGTCTACATCCACTCTCACCATTCACAATGTAGAGAAACAGGACATAGCTACCTACTACTGTGCCTTGTGGGAGGTGCAAGAGTTGGGCAAAAAAATCAAG
>1806
CGGCATTCCGTCAGGCAAATTTGAGGTGGATAGGATACCTGAAACGTCTACATCCACTCTCACCATTCACAATGTAGAGAAACAGGACATAGCTACCTACTACTGTGCCTTGTGGGAGGTGCAAGAGTTGGGCAAAAAAATCAAG
>1807
CGGCATTCCGTCAGGCAAATTTGAGGTGGATAGGATACCTGAAACGTCTACATCCACTCTCACCATTCACAATGTAGAGAAACAGGACATAGCTACCTACTACTGTGCCTTGTGGGAGGTGCAAGAGTTGGGCAAAAAAATCAAG
>1808
CGGCATTCCGTCAGGCAAATTTGAGGTGGATAGGATACCTGAAACGTCTACATCCACTCTCACCATTCACAATGTAGAGAAACAGGACATAGCTACCTACTACTGTGCCTTGTGGGAGGTGCAAGAGTTGGGCAAAAAAATCAAG
>1809
CGGCATTCCGTCAGGCAAATTTGAGGTGGATAGGATACCTGAAACGTCTACATCCACTCTCACCATTCACAATGTAGAGAAACAGGACATAGCTACCTACTACTGTGCCTTGTGGGAGGTGCAAGAGTTGGGCAAAAAAATCAAG
>1810
CGGCATTCCGTCAGGCAAATTTGAGGTGGATAGGATACCTGAAACGTCTACATCCACTCTCACCATTCACAATGTAGAGAAACAGGACATAGCTACCTACTACTGTGCCTTGTGGGAGGTGCAAGAGTTGGGCAAAAAAATCAAG
>1811
CGGCATTCCGTCAGGCAAATTTGAGGTGGATAGGATACCTGAAACGTCTACATCCACTCTCACCATTCACAATGTAGAGAAACAGGACATAGCTACCTACTACTGTGCCTTGTGGGAGGTGCAAGAGTTGGGCAAAAAAATCAAG
>1812
CGGCATTCCGTCAGGCAAATTTGAGGTGGATAGGATACCTGAAACGTCTACATCCACTCTCACCATTCACAATGTAGAGAAACAGGACATAGCTACCTACTACTGTGCCTTGTGGGAGGTGCAAGAGTTGGGCAAAAAAATCAAG
>1813
CGGCATTCCGTCAGGCAAATTTGAGGTGGATAGGATACCTGAAACGTCTACATCCACTCTCACCATTCACAATGTAGAGAAACAGGACATAGCTACCTACTACTGTGCCTTGTGGGAGGTGCAAGAGTTGGGCAAAAAAATCAAG
>1814
CGGCATTCCGTCAGGCAAATTTGAGGTGGATAGGATACCTGAAACGTCTACATCCACTCTCACCATTCACAATGTAGAGAAACAGGACATAGCTACCTACTACTGTGCCTTGTGGGAGGTGCAAGAGTTGGGCAAAAAAATCAAG
>1815
CGGCATTCCGTCAGGCAAATTTGAGGTGGATAGGATACCTGAAACGTCTACATCCACTCTCACCATTCACAATGTAGAGAAACAGGACATAGCTACCTACTACTGTGCCTTGTGGGAGGTGCAAGAGTTGGGCAAAAAAATCAAG
>1816
CGGCATTCCGTCAGGCAAATTTGAGGTGGATAGGATACCTGAAACGTCTACATCCACTCTCACCATTCACAATGTAGAGAAACAGGACATAGCTACCTACTACTGTGCCTTGTGGGAGGTGCAAGAGTTGGGCAAAAAAATCAAG
>1817
CGGCATTCCGTCAGGCAAATTTGAGGTGGATAGGATACCTGAAACGTCTACATCCACTCTCACCATTCACAATGTAGAGAAACAGGACATAGCTACCTACTACTGTGCCTTGTGGGAGGTGCAAGAGTTGGGCAAAAAAATCAAG
>1818
CGGCATTCCGTCAGGCAAATTTGAGGTGGATAGGATACCTGAAACGTCTACATCCACTCTCACCATTCACAATGTAGAGAAACAGGACATAGCTACCTACTACTGTGCCTTGTGGGAGGTGCAAGAGTTGGGCAAAAAAATCAAG
>1819
CGGCATTCCGTCAGGCAAATTTGAGGTGGATAGGATACCTGAAACGTCTACATCCACTCTCACCATTCACAATGTAGAGAAACAGGACATAGCTACCTACTACTGTGCCTTGTGGGAGGTGCAAGAGTTGGGCAAAAAAATCAAG
>1820
CGGCATTCCGTCAGGCAAATTTGAGGTGGATAGGATACCTGAAACGTCTACATCCACTCTCACCATTCACAATGTAGAGAAACAGGACATAGCTACCTACTACTGTGCCTTGTGGGAGGTGCAAGAGTTGGGCAAAAAAATCAAG
>1821
CGGCATTCCGTCAGGCAAATTTGAGGTGGATAGGATACCTGAAACGTCTACATCCACTCTCACCATTCACAATGTAGAGAAACAGGACATAGCTACCTACTACTGTGCCTTGTGGGAGGTGCAAGAGTTGGGCAAAAAAATCAAG
>1822
CGGCATTCCGTCAGGCAAATTTGAGGTGGATAGGATACCTGAAACGTCTACATCCACTCTCACCATTCACAATGTAGAGAAACAGGACATAGCTACCTACTACTGTGCCTTGTGGGAGGTGCAAGAGTTGGGCAAAAAAATCAAG
>1823
CGGCATTCCGTCAGGCAAATTTGAGGTGGATAGGATACCTGAAACGTCTACATCCACTCTCACCATTCACAATGTAGAGAAACAGGACATAGCTACCTACTACTGTGCCTTGTGGGAGGTGCAAGAGTTGGGCAAAAAAATCAAG
>1824
GGAATCAGTCGAGAAAAGTATCATACTTATGCAAGCACAGGGAAGAGCCTTAAATTTATACTGGAAAATCTAATTGAACGTGACTCTGGGAAAGAAACTCTTTGGCAGTG
>1825
GGAATCAGTCGAGAAAAGTATCATACTTATGCAAGCACAGGGAAGAGCCTTAAATTTATACTGGAAAATCTAATTGAACGTGACTCTGGGAAAGAAACTCTTTGGCAGTG
>1826
GGAATCAGTCGAGAAAAGTATCATACTTATGCAAGCACAGGGAAGAGCCTTAAATTTATACTGGAAAATCTAATTGAACGTGACTCTGGGAAAGAAACTCTTTGGCAGTG
>1827
GGAATCAGTCGAGAAAAGTATCATACTTATGCAAGCACAGGGAAGAGCCTTAAATTTATACTGGAAAATCTAATTGAACGTGACTCTGGGAAAGAAACTCTTTGGCAGTG
>1828
GGAATCAGTCGAGAAAAGTATCATACTTATGCAAGCACAGGGAAGAGCCTTAAATTTATACTGGAAAATCTAATTGAACGTGACTCTGGGAAAGAAACTCTTTGGCAGTG
>1829
GGAATCAGTCGAGAAAAGTATCATACTTATGCAAGCACAGGGAAGAGCCTTAAATTTATACTGGAAAATCTAATTGAACGTGACTCTGGGAAAGAAACTCTTTGGCAGTG
>1830
GGAATCAGTCGAGAAAAGTATCATACTTATGCAAGCACAGGGAAGAGCCTTAAATTTATACTGGAAAATCTAATTGAACGTGACTCTGGGAAAGAAACTCTTTGGCAGTG
>1831
GGAATCAGTCGAGAAAAGTATCATACTTATGCAAGCACAGGGAAGAGCCTTAAATTTATACTGGAAAATCTAATTGAACGTGACTCTGGGAAAGAAACTCTTTGGCAGTG
>1832
GGAATCAGTCGAGAAAAGTATCATACTTATGCAAGCACAGGGAAGAGCCTTAAATTTATACTGGAAAATCTAATTGAACGTGACTCTGGGAAAGAAACTCTTTGGCAGTG
>1833
GGAATCAGTCGAGAAAAGTATCATACTTATGCAAGCACAGGGAAGAGCCTTAAATTTATACTGGAAAATCTAATTGAACGTGACTCTGGGAAAGAAACTCTTTGGCAGTG
>1834
GGAATCAGTCGAGAAAAGTATCATACTTATGCAAGCACAGGGAAGAGCCTTAAATTTATACTGGAAAATCTAATTGAACGTGACTCTGGGAAAGAAACTCTTTGGCAGTG
>1835
GGAATCAGTCGAGAAAAGTATCATACTTATGCAAGCACAGGGAAGAGCCTTAAATTTATACTGGAAAATCTAATTGAACGTGACTCTGGGAAAGAAACTCTTTGGCAGTG
>1836
GGAATCAGTCGAGAAAAGTATCATACTTATGCAAGCACAGGGAAGAGCCTTAAATTTATACTGGAAAATCTAATTGAACGTGACTCTGGGAAAGAAACTCTTTGGCAGTG
>1837
GGAATCAGTCGAGAAAAGTATCATACTTATGCAAGCACAGGGAAGAGCCTTAAATTTATACTGGAAAATCTAATTGAACGTGACTCTGGGAAAGAAACTCTTTGGCAGTG
>1838
GGAATCAGTCGAGAAAAGTATCATACTTATGCAAGCACAGGGAAGAGCCTTAAATTTATACTGGAAAATCTAATTGAACGTGACTCTGGGAAAGAAACTCTTTGGCAGTG
>1839
GGAATCAGTCGAGAAAAGTATCATACTTATGCAAGCACAGGGAAGAGCCTTAAATTTATACTGGAAAATCTAATTGAACGTGACTCTGGGAAAGAAACTCTTTGGCAGTG
>1840
GGAATCAGTCGAGAAAAGTATCATACTTATGCAAGCACAGGGAAGAGCCTTAAATTTATACTGGAAAATCTAATTGAACGTGACTCTGGGAAAGAAACTCTTTGGCAGTG
>1841
GGAATCAGTCGAGAAAAGTATCATACTTATGCAAGCACAGGGAAGAGCCTTAAATTTATACTGGAAAATCTAATTGAACGTGACTCTGGGAAAGAAACTCTTTGGCAGTG
>1842
GGAATCAGTCGAGAAAAGTATCATACTTATGCAAGCACAGGGAAGAGCCTTAAATTTATACTGGAAAATCTAATTGAACGTGACTCTGGGAAAGAAACTCTTTGGCAGTG
>1843
GGAATCAGTCGAGAAAAGTATCATACTTATGCAAGCACAGGGAAGAGCCTTAAATTTATACTGGAAAATCTAATTGAACGTGACTCTGGGAAAGAAACTCTTTGGCAGTG
>1844
GGAATCAGTCGAGAAAAGTATCATACTTATGCAAGCACAGGGAAGAGCCTTAAATTTATACTGGAAAATCTAATTGAACGTGACTCTGGGAAAGAAACTCTTTGGCAGTG
>1845
GGAATCAGTCGAGAAAAGTATCATACTTATGCAAGCACAGGGAAGAGCCTTAAATTTATACTGGAAAATCTAATTGAACGTGACTCTGGGAAAGAAACTCTTTGGCAGTG
>1846
GGAATCAGTCGAGAAAAGTATCATACTTATGCAAGCACAGGGAAGAGCCTTAAATTTATACTGGAAAATCTAATTGAACGTGACTCTGGGAAAGAAACTCTTTGGCAGTG
>1847
GGAATCAGTCGAGAAAAGTATCATACTTATGCAAGCACAGGGAAGAGCCTTAAATTTATACTGGAAAATCTAATTGAACGTGACTCTGGGAAAGAAACTCTTTGGCAGTG
>1848
GGAATCAGTCGAGAAAAGTATCATACTTATGCAAGCACAGGGAAGAGCCTTAAATTTATACTGGAAAATCTAATTGAACGTGACTCTGGGAAAGAAACTCTTTGGCAGTG
>1849
GGAATCAGTCGAGAAAAGTATCATACTTATGCAAGCACAGGGAAGAGCCTTAAATTTATACTGGAAAATCTAATTGAACGTGACTCTGGGAAAGAAACTCTTTGGCAGTG
>1850
GGAATCAGTCGAGAAAAGTATCATACTTATGCAAGCACAGGGAAGAGCCTTAAATTTATACTGGAAAATCTAATTGAACGTGACTCTGGGAAAGAAACTCTTTGGCAGTG
>1851
GGAATCAGTCGAGAAAAGTATCATACTTATGCAAGCACAGGGAAGAGCCTTAAATTTATACTGGAAAATCTAATTGAACGTGACTCTGGGAAAGAAACTCTTTGGCAGTG
>1852
GGAATCAGTCGAGAAAAGTATCATACTTATGCAAGCACAGGGAAGAGCCTTAAATTTATACTGGAAAATCTAATTGAACGTGACTCTGGGAAAGAAACTCTTTGGCAGTG
>1853
GGAATCAGTCGAGAAAAGTATCATACTTATGCAAGCACAGGGAAGAGCCTTAAATTTATACTGGAAAATCTAATTGAACGTGACTCTGGGAAAGAAACTCTTTGGCAGTG
>1854
GGAATCAGTCGAGAAAAGTATCATACTTATGCAAGCACAGGGAAGAGCCTTAAATTTATACTGGAAAATCTAATTGAACGTGACTCTGGGAAAGAAACTCTTTGGCAGTG
>1855
GGAATCAGTCGAGAAAAGTATCATACTTATGCAAGCACAGGGAAGAGCCTTAAATTTATACTGGAAAATCTAATTGAACGTGACTCTGGGAAAGAAACTCTTTGGCAGTG
>1856
GGAATCAGTCGAGAAAAGTATCATACTTATGCAAGCACAGGGAAGAGCCTTAAATTTATACTGGAAAATCTAATTGAACGTGACTCTGGGAAAGAAACTCTTTGGCAGTG
>1857
GGAATCAGTCGAGAAAAGTATCATACTTATGCAAGCACAGGGAAGAGCCTTAAATTTATACTGGAAAATCTAATTGAACGTGACTCTGGGAAAGAAACTCTTTGGCAGTG
>1858
GGAATCAGTCGAGAAAAGTATCATACTTATGCAAGCACAGGGAAGAGCCTTAAATTTATACTGGAAAATCTAATTGAACGTGACTCTGGGAAAGAAACTCTTTGGCAGTG
>1859
GGAATCAGTCGAGAAAAGTATCATACTTATGCAAGCACAGGGAAGAGCCTTAAATTTATACTGGAAAATCTAATTGAACGTGACTCTGGGAAAGAAACTCTTTGGCAGTG
>1860
GGAATCAGTCGAGAAAAGTATCATACTTATGCAAGCACAGGGAAGAGCCTTAAATTTATACTGGAAAATCTAATTGAACGTGACTCTGGGAAAGAAACTCTTTGGCAGTG
>1861
GGAATCAGTCGAGAAAAGTATCATACTTATGCAAGCACAGGGAAGAGCCTTAAATTTATACTGGAAAATCTAATTGAACGTGACTCTGGGAAAGAAACTCTTTGGCAGTG
>1862
GGAATCAGTCGAGAAAAGTATCATACTTATGCAAGCACAGGGAAGAGCCTTAAATTTATACTGGAAAATCTAATTGAACGTGACTCTGGGAAAGAAACTCTTTGGCAGTG
>1863
GGAATCAGTCGAGAAAAGTATCATACTTATGCAAGCACAGGGAAGAGCCTTAAATTTATACTGGAAAATCTAATTGAACGTGACTCTGGGAAAGAAACTCTTTGGCAGTG
>1864
GGAATCAGTCGAGAAAAGTATCATACTTATGCAAGCACAGGGAAGAGCCTTAAATTTATACTGGAAAATCTAATTGAACGTGACTCTGGGAAAGAAACTCTTTGGCAGTG
>1865
GGAATCAGTCGAGAAAAGTATCATACTTATGCAAGCACAGGGAAGAGCCTTAAATTTATACTGGAAAATCTAATTGAACGTGACTCTGGGAAAGAAACTCTTTGGCAGTG
>1866
GGAATCAGTCGAGAAAAGTATCATACTTATGCAAGCACAGGGAAGAGCCTTAAATTTATACTGGAAAATCTAATTGAACGTGACTCTGGGAAAGAAACTCTTTGGCAGTG
>1867
GGAATCAGTCGAGAAAAGTATCATACTTATGCAAGCACAGGGAAGAGCCTTAAATTTATACTGGAAAATCTAATTGAACGTGACTCTGGGAAAGAAACTCTTTGGCAGTG
>1868
GGAATCAGTCGAGAAAAGTATCATACTTATGCAAGCACAGGGAAGAGCCTTAAATTTATACTGGAAAATCTAATTGAACGTGACTCTGGGAAAGAAACTCTTTGGCAGTG
>1869
GGAATCAGTCGAGAAAAGTATCATACTTATGCAAGCACAGGGAAGAGCCTTAAATTTATACTGGAAAATCTAATTGAACGTGACTCTGGGAAAGAAACTCTTTGGCAGTG
>1870
GGAATCAGTCGAGAAAAGTATCATACTTATGCAAGCACAGGGAAGAGCCTTAAATTTATACTGGAAAATCTAATTGAACGTGACTCTGGGAAAGAAACTCTTTGGCAGTG
>1871
GGAATCAGTCGAGAAAAGTATCATACTTATGCAAGCACAGGGAAGAGCCTTAAATTTATACTGGAAAATCTAATTGAACGTGACTCTGGGAAAGAAACTCTTTGGCAGTG
>1872
GGAATCAGTCGAGAAAAGTATCATACTTATGCAAGCACAGGGAAGAGCCTTAAATTTATACTGGAAAATCTAATTGAACGTGACTCTGGGAAAGAAACTCTTTGGCAGTG
>1873
GGAATCAGTCGAGAAAAGTATCATACTTATGCAAGCACAGGGAAGAGCCTTAAATTTATACTGGAAAATCTAATTGAACGTGACTCTGGGAAAGAAACTCTTTGGCAGTG
>1874
GGAATCAGTCGAGAAAAGTATCATACTTATGCAAGCACAGGGAAGAGCCTTAAATTTATACTGGAAAATCTAATTGAACGTGACTCTGGGAAAGAAACTCTTTGGCAGTG
>1875
GGAATCAGTCGAGAAAAGTATCATACTTATGCAAGCACAGGGAAGAGCCTTAAATTTATACTGGAAAATCTAATTGAACGTGACTCTGGGAAAGAAACTCTTTGGCAGTG
>1876
GGAATCAGTCGAGAAAAGTATCATACTTATGCAAGCACAGGGAAGAGCCTTAAATTTATACTGGAAAATCTAATTGAACGTGACTCTGGGAAAGAAACTCTTTGGCAGTG
>1877
GGAATCAGTCGAGAAAAGTATCATACTTATGCAAGCACAGGGAAGAGCCTTAAATTTATACTGGAAAATCTAATTGAACGTGACTCTGGGAAAGAAACTCTTTGGCAGTG
>1878
GGAATCAGTCGAGAAAAGTATCATACTTATGCAAGCACAGGGAAGAGCCTTAAATTTATACTGGAAAATCTAATTGAACGTGACTCTGGGAAAGAAACTCTTTGGCAGTG
>1879
GGAATCAGTCGAGAAAAGTATCATACTTATGCAAGCACAGGGAAGAGCCTTAAATTTATACTGGAAAATCTAATTGAACGTGACTCTGGGAAAGAAACTCTTTGGCAGTG
>1880
GGAATCAGTCGAGAAAAGTATCATACTTATGCAAGCACAGGGAAGAGCCTTAAATTTATACTGGAAAATCTAATTGAACGTGACTCTGGGAAAGAAACTCTTTGGCAGTG
>1881
GGAATCAGTCGAGAAAAGTATCATACTTATGCAAGCACAGGGAAGAGCCTTAAATTTATACTGGAAAATCTAATTGAACGTGACTCTGGGAAAGAAACTCTTTGGCAGTG
>1882
GGAATCAGTCGAGAAAAGTATCATACTTATGCAAGCACAGGGAAGAGCCTTAAATTTATACTGGAAAATCTAATTGAACGTGACTCTGGGAAAGAAACTCTTTGGCAGTG
>1883
GGAATCAGTCGAGAAAAGTATCATACTTATGCAAGCACAGGGAAGAGCCTTAAATTTATACTGGAAAATCTAATTGAACGTGACTCTGGGAAAGAAACTCTTTGGCAGTG
>1884
GGAATCAGTCGAGAAAAGTATCATACTTATGCAAGCACAGGGAAGAGCCTTAAATTTATACTGGAAAATCTAATTGAACGTGACTCTGGGAAAGAAACTCTTTGGCAGTG
>1885
GGAATCAGTCGAGAAAAGTATCATACTTATGCAAGCACAGGGAAGAGCCTTAAATTTATACTGGAAAATCTAATTGAACGTGACTCTGGGAAAGAAACTCTTTGGCAGTG
>1886
GGAATCAGTCGAGAAAAGTATCATACTTATGCAAGCACAGGGAAGAGCCTTAAATTTATACTGGAAAATCTAATTGAACGTGACTCTGGGAAAGAAACTCTTTGGCAGTG
>1887
GGAATCAGTCGAGAAAAGTATCATACTTATGCAAGCACAGGGAAGAGCCTTAAATTTATACTGGAAAATCTAATTGAACGTGACTCTGGGAAAGAAACTCTTTGGCAGTG
>1888
GGAATCAGTCGAGAAAAGTATCATACTTATGCAAGCACAGGGAAGAGCCTTAAATTTATACTGGAAAATCTAATTGAACGTGACTCTGGGAAAGAAACTCTTTGGCAGTG
>1889
GGAATCAGTCGAGAAAAGTATCATACTTATGCAAGCACAGGGAAGAGCCTTAAATTTATACTGGAAAATCTAATTGAACGTGACTCTGGGAAAGAAACTCTTTGGCAGTG
>1890
GGAATCAGTCGAGAAAAGTATCATACTTATGCAAGCACAGGGAAGAGCCTTAAATTTATACTGGAAAATCTAATTGAACGTGACTCTGGGAAAGAAACTCTTTGGCAGTG
>1891
GGAATCAGTCGAGAAAAGTATCATACTTATGCAAGCACAGGGAAGAGCCTTAAATTTATACTGGAAAATCTAATTGAACGTGACTCTGGGAAAGAAACTCTTTGGCAGTG
>1892
GGAATCAGTCGAGAAAAGTATCATACTTATGCAAGCACAGGGAAGAGCCTTAAATTTATACTGGAAAATCTAATTGAACGTGACTCTGGGAAAGAAACTCTTTGGCAGTG
>1893
GGAATCAGTCGAGAAAAGTATCATACTTATGCAAGCACAGGGAAGAGCCTTAAATTTATACTGGAAAATCTAATTGAACGTGACTCTGGGAAAGAAACTCTTTGGCAGTG
>1894
GGAATCAGTCGAGAAAAGTATCATACTTATGCAAGCACAGGGAAGAGCCTTAAATTTATACTGGAAAATCTAATTGAACGTGACTCTGGGAAAGAAACTCTTTGGCAGTG
>1895
GGAATCAGTCGAGAAAAGTATCATACTTATGCAAGCACAGGGAAGAGCCTTAAATTTATACTGGAAAATCTAATTGAACGTGACTCTGGGAAAGAAACTCTTTGGCAGTG
>1896
GGAATCAGTCGAGAAAAGTATCATACTTATGCAAGCACAGGGAAGAGCCTTAAATTTATACTGGAAAATCTAATTGAACGTGACTCTGGGAAAGAAACTCTTTGGCAGTG
>1897
GGAATCAGTCGAGAAAAGTATCATACTTATGCAAGCACAGGGAAGAGCCTTAAATTTATACTGGAAAATCTAATTGAACGTGACTCTGGGAAAGAAACTCTTTGGCAGTG
>1898
GGAATCAGTCGAGAAAAGTATCATACTTATGCAAGCACAGGGAAGAGCCTTAAATTTATACTGGAAAATCTAATTGAACGTGACTCTGGGAAAGAAACTCTTTGGCAGTG
>1899
GGAATCAGTCGAGAAAAGTATCATACTTATGCAAGCACAGGGAAGAGCCTTAAATTTATACTGGAAAATCTAATTGAACGTGACTCTGGGAAAGAAACTCTTTGGCAGTG
>1900
GGAATCAGTCGAGAAAAGTATCATACTTATGCAAGCACAGGGAAGAGCCTTAAATTTATACTGGAAAATCTAATTGAACGTGACTCTGGGAAAGAAACTCTTTGGCAGTG
>1901
GGAATCAGTCGAGAAAAGTATCATACTTATGCAAGCACAGGGAAGAGCCTTAAATTTATACTGGAAAATCTAATTGAACGTGACTCTGGGAAAGAAACTCTTTGGCAGTG
>1902
GGAATCAGTCGAGAAAAGTATCATACTTATGCAAGCACAGGGAAGAGCCTTAAATTTATACTGGAAAATCTAATTGAACGTGACTCTGGGAAAGAAACTCTTTGGCAGTG
>1903
GGAATCAGTCGAGAAAAGTATCATACTTATGCAAGCACAGGGAAGAGCCTTAAATTTATACTGGAAAATCTAATTGAACGTGACTCTGGGAAAGAAACTCTTTGGCAGTG
>1904
GGAATCAGTCGAGAAAAGTATCATACTTATGCAAGCACAGGGAAGAGCCTTAAATTTATACTGGAAAATCTAATTGAACGTGACTCTGGGAAAGAAACTCTTTGGCAGTG
>1905
GGAATCAGTCGAGAAAAGTATCATACTTATGCAAGCACAGGGAAGAGCCTTAAATTTATACTGGAAAATCTAATTGAACGTGACTCTGGGAAAGAAACTCTTTGGCAGTG
>1906
GGAATCAGTCGAGAAAAGTATCATACTTATGCAAGCACAGGGAAGAGCCTTAAATTTATACTGGAAAATCTAATTGAACGTGACTCTGGGAAAGAAACTCTTTGGCAGTG
>1907
GGAATCAGTCGAGAAAAGTATCATACTTATGCAAGCACAGGGAAGAGCCTTAAATTTATACTGGAAAATCTAATTGAACGTGACTCTGGGAAAGAAACTCTTTGGCAGTG
>1908
GGAATCAGTCGAGAAAAGTATCATACTTATGCAAGCACAGGGAAGAGCCTTAAATTTATACTGGAAAATCTAATTGAACGTGACTCTGGGAAAGAAACTCTTTGGCAGTG
>1909
GGAATCAGTCGAGAAAAGTATCATACTTATGCAAGCACAGGGAAGAGCCTTAAATTTATACTGGAAAATCTAATTGAACGTGACTCTGGGAAAGAAACTCTTTGGCAGTG
>1910
GGAATCAGTCGAGAAAAGTATCATACTTATGCAAGCACAGGGAAGAGCCTTAAATTTATACTGGAAAATCTAATTGAACGTGACTCTGGGAAAGAAACTCTTTGGCAGTG
>1911
GGAATCAGTCGAGAAAAGTATCATACTTATGCAAGCACAGGGAAGAGCCTTAAATTTATACTGGAAAATCTAATTGAACGTGACTCTGGGAAAGAAACTCTTTGGCAGTG
>1912
GGAATCAGTCGAGAAAAGTATCATACTTATGCAAGCACAGGGAAGAGCCTTAAATTTATACTGGAAAATCTAATTGAACGTGACTCTGGGAAAGAAACTCTTTGGCAGTG
>1913
GGAATCAGTCGAGAAAAGTATCATACTTATGCAAGCACAGGGAAGAGCCTTAAATTTATACTGGAAAATCTAATTGAACGTGACTCTGGGAAAGAAACTCTTTGGCAGTG
>1914
GGAATCAGTCGAGAAAAGTATCATACTTATGCAAGCACAGGGAAGAGCCTTAAATTTATACTGGAAAATCTAATTGAACGTGACTCTGGGAAAGAAACTCTTTGGCAGTG
>1915
GGAATCAGTCGAGAAAAGTATCATACTTATGCAAGCACAGGGAAGAGCCTTAAATTTATACTGGAAAATCTAATTGAACGTGACTCTGGGAAAGAAACTCTTTGGCAGTG
>1916
GGAATCAGTCGAGAAAAGTATCATACTTATGCAAGCACAGGGAAGAGCCTTAAATTTATACTGGAAAATCTAATTGAACGTGACTCTGGGAAAGAAACTCTTTGGCAGTG
>1917
GGAATCAGTCGAGAAAAGTATCATACTTATGCAAGCACAGGGAAGAGCCTTAAATTTATACTGGAAAATCTAATTGAACGTGACTCTGGGAAAGAAACTCTTTGGCAGTG
>1918
GGAATCAGTCGAGAAAAGTATCATACTTATGCAAGCACAGGGAAGAGCCTTAAATTTATACTGGAAAATCTAATTGAACGTGACTCTGGGAAAGAAACTCTTTGGCAGTG
>1919
GGAATCAGTCGAGAAAAGTATCATACTTATGCAAGCACAGGGAAGAGCCTTAAATTTATACTGGAAAATCTAATTGAACGTGACTCTGGGAAAGAAACTCTTTGGCAGTG
>1920
GGAATCAGTCGAGAAAAGTATCATACTTATGCAAGCACAGGGAAGAGCCTTAAATTTATACTGGAAAATCTAATTGAACGTGACTCTGGGAAAGAAACTCTTTGGCAGTG
>1921
GGAATCAGTCGAGAAAAGTATCATACTTATGCAAGCACAGGGAAGAGCCTTAAATTTATACTGGAAAATCTAATTGAACGTGACTCTGGGAAAGAAACTCTTTGGCAGTG
>1922
GGAATCAGTCGAGAAAAGTATCATACTTATGCAAGCACAGGGAAGAGCCTTAAATTTATACTGGAAAATCTAATTGAACGTGACTCTGGGAAAGAAACTCTTTGGCAGTG
>1923
GGAATCAGTCGAGAAAAGTATCATACTTATGCAAGCACAGGGAAGAGCCTTAAATTTATACTGGAAAATCTAATTGAACGTGACTCTGGGAAAGAAACTCTTTGGCAGTG
>1924
GGAATCAGTCGAGAAAAGTATCATACTTATGCAAGCACAGGGAAGAGCCTTAAATTTATACTGGAAAATCTAATTGAACGTGACTCTGGGAAAGAAACTCTTTGGCAGTG
>1925
GGAATCAGTCGAGAAAAGTATCATACTTATGCAAGCACAGGGAAGAGCCTTAAATTTATACTGGAAAATCTAATTGAACGTGACTCTGGGAAAGAAACTCTTTGGCAGTG
>1926
GGAATCAGTCGAGAAAAGTATCATACTTATGCAAGCACAGGGAAGAGCCTTAAATTTATACTGGAAAATCTAATTGAACGTGACTCTGGGAAAGAAACTCTTTGGCAGTG
>1927
GGAATCAGTCGAGAAAAGTATCATACTTATGCAAGCACAGGGAAGAGCCTTAAATTTATACTGGAAAATCTAATTGAACGTGACTCTGGGAAAGAAACTCTTTGGCAGTG
>1928
GGAATCAGTCGAGAAAAGTATCATACTTATGCAAGCACAGGGAAGAGCCTTAAATTTATACTGGAAAATCTAATTGAACGTGACTCTGGGAAAGAAACTCTTTGGCAGTG
>1929
GGAATCAGTCGAGAAAAGTATCATACTTATGCAAGCACAGGGAAGAGCCTTAAATTTATACTGGAAAATCTAATTGAACGTGACTCTGGGAAAGAAACTCTTTGGCAGTG
>1930
GGAATCAGTCGAGAAAAGTATCATACTTATGCAAGCACAGGGAAGAGCCTTAAATTTATACTGGAAAATCTAATTGAACGTGACTCTGGGAAAGAAACTCTTTGGCAGTG
>1931
GGAATCAGTCGAGAAAAGTATCATACTTATGCAAGCACAGGGAAGAGCCTTAAATTTATACTGGAAAATCTAATTGAACGTGACTCTGGGAAAGAAACTCTTTGGCAGTG
>1932
GGAATCAGTCGAGAAAAGTATCATACTTATGCAAGCACAGGGAAGAGCCTTAAATTTATACTGGAAAATCTAATTGAACGTGACTCTGGGAAAGAAACTCTTTGGCAGTG
>1933
GGAATCAGTCGAGAAAAGTATCATACTTATGCAAGCACAGGGAAGAGCCTTAAATTTATACTGGAAAATCTAATTGAACGTGACTCTGGGAAAGAAACTCTTTGGCAGTG
>1934
GGAATCAGTCGAGAAAAGTATCATACTTATGCAAGCACAGGGAAGAGCCTTAAATTTATACTGGAAAATCTAATTGAACGTGACTCTGGGAAAGAAACTCTTTGGCAGTG
>1935
GGAATCAGTCGAGAAAAGTATCATACTTATGCAAGCACAGGGAAGAGCCTTAAATTTATACTGGAAAATCTAATTGAACGTGACTCTGGGAAAGAAACTCTTTGGCAGTG
>1936
GGAATCAGTCGAGAAAAGTATCATACTTATGCAAGCACAGGGAAGAGCCTTAAATTTATACTGGAAAATCTAATTGAACGTGACTCTGGGAAAGAAACTCTTTGGCAGTG
>1937
GGAATCAGTCGAGAAAAGTATCATACTTATGCAAGCACAGGGAAGAGCCTTAAATTTATACTGGAAAATCTAATTGAACGTGACTCTGGGAAAGAAACTCTTTGGCAGTG
>1938
GGAATCAGTCGAGAAAAGTATCATACTTATGCAAGCACAGGGAAGAGCCTTAAATTTATACTGGAAAATCTAATTGAACGTGACTCTGGGAAAGAAACTCTTTGGCAGTG
>1939
GGAATCAGTCGAGAAAAGTATCATACTTATGCAAGCACAGGGAAGAGCCTTAAATTTATACTGGAAAATCTAATTGAACGTGACTCTGGGAAAGAAACTCTTTGGCAGTG
>1940
GGAATCAGTCGAGAAAAGTATCATACTTATGCAAGCACAGGGAAGAGCCTTAAATTTATACTGGAAAATCTAATTGAACGTGACTCTGGGAAAGAAACTCTTTGGCAGTG
>1941
GGAATCAGTCGAGAAAAGTATCATACTTATGCAAGCACAGGGAAGAGCCTTAAATTTATACTGGAAAATCTAATTGAACGTGACTCTGGGAAAGAAACTCTTTGGCAGTG
>1942
GGAATCAGTCGAGAAAAGTATCATACTTATGCAAGCACAGGGAAGAGCCTTAAATTTATACTGGAAAATCTAATTGAACGTGACTCTGGGAAAGAAACTCTTTGGCAGTG
>1943
GGAATCAGTCGAGAAAAGTATCATACTTATGCAAGCACAGGGAAGAGCCTTAAATTTATACTGGAAAATCTAATTGAACGTGACTCTGGGAAAGAAACTCTTTGGCAGTG
>1944
GGAATCAGTCGAGAAAAGTATCATACTTATGCAAGCACAGGGAAGAGCCTTAAATTTATACTGGAAAATCTAATTGAACGTGACTCTGGGAAAGAAACTCTTTGGCAGTG
>1945
GGAATCAGTCGAGAAAAGTATCATACTTATGCAAGCACAGGGAAGAGCCTTAAATTTATACTGGAAAATCTAATTGAACGTGACTCTGGGAAAGAAACTCTTTGGCAGTG
>1946
GGAATCAGTCGAGAAAAGTATCATACTTATGCAAGCACAGGGAAGAGCCTTAAATTTATACTGGAAAATCTAATTGAACGTGACTCTGGGAAAGAAACTCTTTGGCAGTG
>1947
GGAATCAGTCGAGAAAAGTATCATACTTATGCAAGCACAGGGAAGAGCCTTAAATTTATACTGGAAAATCTAATTGAACGTGACTCTGGGAAAGAAACTCTTTGGCAGTG
>1948
GGAATCAGTCGAGAAAAGTATCATACTTATGCAAGCACAGGGAAGAGCCTTAAATTTATACTGGAAAATCTAATTGAACGTGACTCTGGGAAAGAAACTCTTTGGCAGTG
>1949
GGAATCAGTCGAGAAAAGTATCATACTTATGCAAGCACAGGGAAGAGCCTTAAATTTATACTGGAAAATCTAATTGAACGTGACTCTGGGAAAGAAACTCTTTGGCAGTG
>1950
GGAATCAGTCGAGAAAAGTATCATACTTATGCAAGCACAGGGAAGAGCCTTAAATTTATACTGGAAAATCTAATTGAACGTGACTCTGGGAAAGAAACTCTTTGGCAGTG
>1951
GGAATCAGTCGAGAAAAGTATCATACTTATGCAAGCACAGGGAAGAGCCTTAAATTTATACTGGAAAATCTAATTGAACGTGACTCTGGGAAAGAAACTCTTTGGCAGTG
>1952
GGAATCAGTCGAGAAAAGTATCATACTTATGCAAGCACAGGGAAGAGCCTTAAATTTATACTGGAAAATCTAATTGAACGTGACTCTGGGAAAGAAACTCTTTGGCAGTG
>1953
GGAATCAGTCGAGAAAAGTATCATACTTATGCAAGCACAGGGAAGAGCCTTAAATTTATACTGGAAAATCTAATTGAACGTGACTCTGGGAAAGAAACTCTTTGGCAGTG
>1954
GGAATCAGTCGAGAAAAGTATCATACTTATGCAAGCACAGGGAAGAGCCTTAAATTTATACTGGAAAATCTAATTGAACGTGACTCTGGGAAAGAAACTCTTTGGCAGTG
>1955
GGAATCAGTCGAGAAAAGTATCATACTTATGCAAGCACAGGGAAGAGCCTTAAATTTATACTGGAAAATCTAATTGAACGTGACTCTGGGAAAGAAACTCTTTGGCAGTG
>1956
GGAATCAGTCGAGAAAAGTATCATACTTATGCAAGCACAGGGAAGAGCCTTAAATTTATACTGGAAAATCTAATTGAACGTGACTCTGGGAAAGAAACTCTTTGGCAGTG
>1957
GGAATCAGTCGAGAAAAGTATCATACTTATGCAAGCACAGGGAAGAGCCTTAAATTTATACTGGAAAATCTAATTGAACGTGACTCTGGGAAAGAAACTCTTTGGCAGTG
>1958
GGAATCAGTCGAGAAAAGTATCATACTTATGCAAGCACAGGGAAGAGCCTTAAATTTATACTGGAAAATCTAATTGAACGTGACTCTGGGAAAGAAACTCTTTGGCAGTG
>1959
GGAATCAGTCGAGAAAAGTATCATACTTATGCAAGCACAGGGAAGAGCCTTAAATTTATACTGGAAAATCTAATTGAACGTGACTCTGGGAAAGAAACTCTTTGGCAGTG
>1960
GGAATCAGTCGAGAAAAGTATCATACTTATGCAAGCACAGGGAAGAGCCTTAAATTTATACTGGAAAATCTAATTGAACGTGACTCTGGGAAAGAAACTCTTTGGCAGTG
>1961
GGAATCAGTCGAGAAAAGTATCATACTTATGCAAGCACAGGGAAGAGCCTTAAATTTATACTGGAAAATCTAATTGAACGTGACTCTGGGAAAGAAACTCTTTGGCAGTG
>1962
GGAATCAGTCGAGAAAAGTATCATACTTATGCAAGCACAGGGAAGAGCCTTAAATTTATACTGGAAAATCTAATTGAACGTGACTCTGGGAAAGAAACTCTTTGGCAGTG
>1963
GGAATCAGTCGAGAAAAGTATCATACTTATGCAAGCACAGGGAAGAGCCTTAAATTTATACTGGAAAATCTAATTGAACGTGACTCTGGGAAAGAAACTCTTTGGCAGTG
>1964
GGAATCAGTCGAGAAAAGTATCATACTTATGCAAGCACAGGGAAGAGCCTTAAATTTATACTGGAAAATCTAATTGAACGTGACTCTGGGAAAGAAACTCTTTGGCAGTG
>1965
GGAATCAGTCGAGAAAAGTATCATACTTATGCAAGCACAGGGAAGAGCCTTAAATTTATACTGGAAAATCTAATTGAACGTGACTCTGGGAAAGAAACTCTTTGGCAGTG
>1966
GGAATCAGTCGAGAAAAGTATCATACTTATGCAAGCACAGGGAAGAGCCTTAAATTTATACTGGAAAATCTAATTGAACGTGACTCTGGGAAAGAAACTCTTTGGCAGTG
>1967
GGAATCAGTCGAGAAAAGTATCATACTTATGCAAGCACAGGGAAGAGCCTTAAATTTATACTGGAAAATCTAATTGAACGTGACTCTGGGAAAGAAACTCTTTGGCAGTG
>1968
GGAATCAGTCGAGAAAAGTATCATACTTATGCAAGCACAGGGAAGAGCCTTAAATTTATACTGGAAAATCTAATTGAACGTGACTCTGGGAAAGAAACTCTTTGGCAGTG
>1969
GGAATCAGTCGAGAAAAGTATCATACTTATGCAAGCACAGGGAAGAGCCTTAAATTTATACTGGAAAATCTAATTGAACGTGACTCTGGGAAAGAAACTCTTTGGCAGTG
>1970
GGAATCAGTCGAGAAAAGTATCATACTTATGCAAGCACAGGGAAGAGCCTTAAATTTATACTGGAAAATCTAATTGAACGTGACTCTGGGAAAGAAACTCTTTGGCAGTG
>1971
GGAATCAGTCGAGAAAAGTATCATACTTATGCAAGCACAGGGAAGAGCCTTAAATTTATACTGGAAAATCTAATTGAACGTGACTCTGGGAAAGAAACTCTTTGGCAGTG
>1972
GGAATCAGTCGAGAAAAGTATCATACTTATGCAAGCACAGGGAAGAGCCTTAAATTTATACTGGAAAATCTAATTGAACGTGACTCTGGGAAAGAAACTCTTTGGCAGTG
>1973
GGAATCAGTCGAGAAAAGTATCATACTTATGCAAGCACAGGGAAGAGCCTTAAATTTATACTGGAAAATCTAATTGAACGTGACTCTGGGAAAGAAACTCTTTGGCAGTG
>1974
GGAATCAGTCGAGAAAAGTATCATACTTATGCAAGCACAGGGAAGAGCCTTAAATTTATACTGGAAAATCTAATTGAACGTGACTCTGGGAAAGAAACTCTTTGGCAGTG
>1975
GGAATCAGTCGAGAAAAGTATCATACTTATGCAAGCACAGGGAAGAGCCTTAAATTTATACTGGAAAATCTAATTGAACGTGACTCTGGGAAAGAAACTCTTTGGCAGTG
>1976
GGAATCAGTCGAGAAAAGTATCATACTTATGCAAGCACAGGGAAGAGCCTTAAATTTATACTGGAAAATCTAATTGAACGTGACTCTGGGAAAGAAACTCTTTGGCAGTG
>1977
GGAATCAGTCGAGAAAAGTATCATACTTATGCAAGCACAGGGAAGAGCCTTAAATTTATACTGGAAAATCTAATTGAACGTGACTCTGGGAAAGAAACTCTTTGGCAGTG
>1978
GGAATCAGTCGAGAAAAGTATCATACTTATGCAAGCACAGGGAAGAGCCTTAAATTTATACTGGAAAATCTAATTGAACGTGACTCTGGGAAAGAAACTCTTTGGCAGTG
>1979
GGAATCAGTCGAGAAAAGTATCATACTTATGCAAGCACAGGGAAGAGCCTTAAATTTATACTGGAAAATCTAATTGAACGTGACTCTGGGAAAGAAACTCTTTGGCAGTG
>1980
GGAATCAGTCGAGAAAAGTATCATACTTATGCAAGCACAGGGAAGAGCCTTAAATTTATACTGGAAAATCTAATTGAACGTGACTCTGGGAAAGAAACTCTTTGGCAGTG
>1981
GGAATCAGTCGAGAAAAGTATCATACTTATGCAAGCACAGGGAAGAGCCTTAAATTTATACTGGAAAATCTAATTGAACGTGACTCTGGGAAAGAAACTCTTTGGCAGTG
>1982
GGAATCAGTCGAGAAAAGTATCATACTTATGCAAGCACAGGGAAGAGCCTTAAATTTATACTGGAAAATCTAATTGAACGTGACTCTGGGAAAGAAACTCTTTGGCAGTG
>1983
GGAATCAGTCGAGAAAAGTATCATACTTATGCAAGCACAGGGAAGAGCCTTAAATTTATACTGGAAAATCTAATTGAACGTGACTCTGGGAAAGAAACTCTTTGGCAGTG
>1984
GGAATCAGTCGAGAAAAGTATCATACTTATGCAAGCACAGGGAAGAGCCTTAAATTTATACTGGAAAATCTAATTGAACGTGACTCTGGGAAAGAAACTCTTTGGCAGTG
>1985
GGAATCAGTCGAGAAAAGTATCATACTTATGCAAGCACAGGGAAGAGCCTTAAATTTATACTGGAAAATCTAATTGAACGTGACTCTGGGAAAGAAACTCTTTGGCAGTG
>1986
GGAATCAGTCGAGAAAAGTATCATACTTATGCAAGCACAGGGAAGAGCCTTAAATTTATACTGGAAAATCTAATTGAACGTGACTCTGGGAAAGAAACTCTTTGGCAGTG
>1987
GGAATCAGTCGAGAAAAGTATCATACTTATGCAAGCACAGGGAAGAGCCTTAAATTTATACTGGAAAATCTAATTGAACGTGACTCTGGGAAAGAAACTCTTTGGCAGTG
>1988
GGAATCAGTCGAGAAAAGTATCATACTTATGCAAGCACAGGGAAGAGCCTTAAATTTATACTGGAAAATCTAATTGAACGTGACTCTGGGAAAGAAACTCTTTGGCAGTG
>1989
GGAATCAGTCGAGAAAAGTATCATACTTATGCAAGCACAGGGAAGAGCCTTAAATTTATACTGGAAAATCTAATTGAACGTGACTCTGGGAAAGAAACTCTTTGGCAGTG
>1990
GGAATCAGTCGAGAAAAGTATCATACTTATGCAAGCACAGGGAAGAGCCTTAAATTTATACTGGAAAATCTAATTGAACGTGACTCTGGGAAAGAAACTCTTTGGCAGTG
>1991
GGAATCAGTCGAGAAAAGTATCATACTTATGCAAGCACAGGGAAGAGCCTTAAATTTATACTGGAAAATCTAATTGAACGTGACTCTGGGAAAGAAACTCTTTGGCAGTG
>1992
GGAATCAGTCGAGAAAAGTATCATACTTATGCAAGCACAGGGAAGAGCCTTAAATTTATACTGGAAAATCTAATTGAACGTGACTCTGGGAAAGAAACTCTTTGGCAGTG
>1993
GGAATCAGTCGAGAAAAGTATCATACTTATGCAAGCACAGGGAAGAGCCTTAAATTTATACTGGAAAATCTAATTGAACGTGACTCTGGGAAAGAAACTCTTTGGCAGTG
>1994
GGAATCAGTCGAGAAAAGTATCATACTTATGCAAGCACAGGGAAGAGCCTTAAATTTATACTGGAAAATCTAATTGAACGTGACTCTGGGAAAGAAACTCTTTGGCAGTG
>1995
GGAATCAGTCGAGAAAAGTATCATACTTATGCAAGCACAGGGAAGAGCCTTAAATTTATACTGGAAAATCTAATTGAACGTGACTCTGGGAAAGAAACTCTTTGGCAGTG
>1996
GGAATCAGTCGAGAAAAGTATCATACTTATGCAAGCACAGGGAAGAGCCTTAAATTTATACTGGAAAATCTAATTGAACGTGACTCTGGGAAAGAAACTCTTTGGCAGTG
>1997
GGAATCAGTCGAGAAAAGTATCATACTTATGCAAGCACAGGGAAGAGCCTTAAATTTATACTGGAAAATCTAATTGAACGTGACTCTGGGAAAGAAACTCTTTGGCAGTG
>1998
GGAATCAGTCGAGAAAAGTATCATACTTATGCAAGCACAGGGAAGAGCCTTAAATTTATACTGGAAAATCTAATTGAACGTGACTCTGGGAAAGAAACTCTTTGGCAGTG
>1999
GGAATCAGTCGAGAAAAGTATCATACTTATGCAAGCACAGGGAAGAGCCTTAAATTTATACTGGAAAATCTAATTGAACGTGACTCTGGGAAAGAAACTCTTTGGCAGTG
>2000
GGAATCAGTCGAGAAAAGTATCATACTTATGCAAGCACAGGGAAGAGCCTTAAATTTATACTGGAAAATCTAATTGAACGTGACTCTGGGAAAGAAACTCTTTGGCAGTG
>2001
GGAATCAGTCGAGAAAAGTATCATACTTATGCAAGCACAGGGAAGAGCCTTAAATTTATACTGGAAAATCTAATTGAACGTGACTCTGGGAAAGAAACTCTTTGGCAGTG
>2002
GGAATCAGTCGAGAAAAGTATCATACTTATGCAAGCACAGGGAAGAGCCTTAAATTTATACTGGAAAATCTAATTGAACGTGACTCTGGGAAAGAAACTCTTTGGCAGTG
>2003
GGAATCAGTCGAGAAAAGTATCATACTTATGCAAGCACAGGGAAGAGCCTTAAATTTATACTGGAAAATCTAATTGAACGTGACTCTGGGAAAGAAACTCTTTGGCAGTG
>2004
GGAATCAGTCGAGAAAAGTATCATACTTATGCAAGCACAGGGAAGAGCCTTAAATTTATACTGGAAAATCTAATTGAACGTGACTCTGGGAAAGAAACTCTTTGGCAGTG
>2005
GGAATCAGTCGAGAAAAGTATCATACTTATGCAAGCACAGGGAAGAGCCTTAAATTTATACTGGAAAATCTAATTGAACGTGACTCTGGGAAAGAAACTCTTTGGCAGTG
>2006
GGAATCAGTCGAGAAAAGTATCATACTTATGCAAGCACAGGGAAGAGCCTTAAATTTATACTGGAAAATCTAATTGAACGTGACTCTGGGAAAGAAACTCTTTGGCAGTG
>2007
GGAATCAGTCGAGAAAAGTATCATACTTATGCAAGCACAGGGAAGAGCCTTAAATTTATACTGGAAAATCTAATTGAACGTGACTCTGGGAAAGAAACTCTTTGGCAGTG
>2008
GGAATCAGTCGAGAAAAGTATCATACTTATGCAAGCACAGGGAAGAGCCTTAAATTTATACTGGAAAATCTAATTGAACGTGACTCTGGGAAAGAAACTCTTTGGCAGTG
>2009
GGAATCAGTCGAGAAAAGTATCATACTTATGCAAGCACAGGGAAGAGCCTTAAATTTATACTGGAAAATCTAATTGAACGTGACTCTGGGAAAGAAACTCTTTGGCAGTG
>2010
GGAATCAGTCGAGAAAAGTATCATACTTATGCAAGCACAGGGAAGAGCCTTAAATTTATACTGGAAAATCTAATTGAACGTGACTCTGGGAAAGAAACTCTTTGGCAGTG
>2011
GGAATCAGTCGAGAAAAGTATCATACTTATGCAAGCACAGGGAAGAGCCTTAAATTTATACTGGAAAATCTAATTGAACGTGACTCTGGGAAAGAAACTCTTTGGCAGTG
>2012
GGAATCAGTCGAGAAAAGTATCATACTTATGCAAGCACAGGGAAGAGCCTTAAATTTATACTGGAAAATCTAATTGAACGTGACTCTGGGAAAGAAACTCTTTGGCAGTG
>2013
GGAATCAGTCGAGAAAAGTATCATACTTATGCAAGCACAGGGAAGAGCCTTAAATTTATACTGGAAAATCTAATTGAACGTGACTCTGGGAAAGAAACTCTTTGGCAGTG
>2014
GGAATCAGTCGAGAAAAGTATCATACTTATGCAAGCACAGGGAAGAGCCTTAAATTTATACTGGAAAATCTAATTGAACGTGACTCTGGGAAAGAAACTCTTTGGCAGTG
>2015
GGAATCAGTCGAGAAAAGTATCATACTTATGCAAGCACAGGGAAGAGCCTTAAATTTATACTGGAAAATCTAATTGAACGTGACTCTGGGAAAGAAACTCTTTGGCAGTG
>2016
GGAATCAGTCGAGAAAAGTATCATACTTATGCAAGCACAGGGAAGAGCCTTAAATTTATACTGGAAAATCTAATTGAACGTGACTCTGGGAAAGAAACTCTTTGGCAGTG
>2017
GGAATCAGTCGAGAAAAGTATCATACTTATGCAAGCACAGGGAAGAGCCTTAAATTTATACTGGAAAATCTAATTGAACGTGACTCTGGGAAAGAAACTCTTTGGCAGTG
>2018
GGAATCAGTCGAGAAAAGTATCATACTTATGCAAGCACAGGGAAGAGCCTTAAATTTATACTGGAAAATCTAATTGAACGTGACTCTGGGAAAGAAACTCTTTGGCAGTG
>2019
GGAATCAGTCGAGAAAAGTATCATACTTATGCAAGCACAGGGAAGAGCCTTAAATTTATACTGGAAAATCTAATTGAACGTGACTCTGGGAAAGAAACTCTTTGGCAGTG
>2020
GGAATCAGTCGAGAAAAGTATCATACTTATGCAAGCACAGGGAAGAGCCTTAAATTTATACTGGAAAATCTAATTGAACGTGACTCTGGGAAAGAAACTCTTTGGCAGTG
>2021
GGAATCAGTCGAGAAAAGTATCATACTTATGCAAGCACAGGGAAGAGCCTTAAATTTATACTGGAAAATCTAATTGAACGTGACTCTGGGAAAGAAACTCTTTGGCAGTG
>2022
GGAATCAGTCGAGAAAAGTATCATACTTATGCAAGCACAGGGAAGAGCCTTAAATTTATACTGGAAAATCTAATTGAACGTGACTCTGGGAAAGAAACTCTTTGGCAGTG
>2023
GGAATCAGTCGAGAAAAGTATCATACTTATGCAAGCACAGGGAAGAGCCTTAAATTTATACTGGAAAATCTAATTGAACGTGACTCTGGGAAAGAAACTCTTTGGCAGTG
>2024
GGAATCAGTCGAGAAAAGTATCATACTTATGCAAGCACAGGGAAGAGCCTTAAATTTATACTGGAAAATCTAATTGAACGTGACTCTGGGAAAGAAACTCTTTGGCAGTG
>2025
GGAATCAGTCGAGAAAAGTATCATACTTATGCAAGCACAGGGAAGAGCCTTAAATTTATACTGGAAAATCTAATTGAACGTGACTCTGGGAAAGAAACTCTTTGGCAGTG
>2026
GGAATCAGTCGAGAAAAGTATCATACTTATGCAAGCACAGGGAAGAGCCTTAAATTTATACTGGAAAATCTAATTGAACGTGACTCTGGGAAAGAAACTCTTTGGCAGTG
>2027
GGAATCAGTCGAGAAAAGTATCATACTTATGCAAGCACAGGGAAGAGCCTTAAATTTATACTGGAAAATCTAATTGAACGTGACTCTGGGAAAGAAACTCTTTGGCAGTG
>2028
GGAATCAGTCGAGAAAAGTATCATACTTATGCAAGCACAGGGAAGAGCCTTAAATTTATACTGGAAAATCTAATTGAACGTGACTCTGGGAAAGAAACTCTTTGGCAGTG
>2029
GGAATCAGTCGAGAAAAGTATCATACTTATGCAAGCACAGGGAAGAGCCTTAAATTTATACTGGAAAATCTAATTGAACGTGACTCTGGGAAAGAAACTCTTTGGCAGTG
>2030
GGAATCAGTCGAGAAAAGTATCATACTTATGCAAGCACAGGGAAGAGCCTTAAATTTATACTGGAAAATCTAATTGAACGTGACTCTGGGAAAGAAACTCTTTGGCAGTG
>2031
GGAATCAGTCGAGAAAAGTATCATACTTATGCAAGCACAGGGAAGAGCCTTAAATTTATACTGGAAAATCTAATTGAACGTGACTCTGGGAAAGAAACTCTTTGGCAGTG
>2032
GGAATCAGTCGAGAAAAGTATCATACTTATGCAAGCACAGGGAAGAGCCTTAAATTTATACTGGAAAATCTAATTGAACGTGACTCTGGGAAAGAAACTCTTTGGCAGTG
>2033
GGAATCAGTCGAGAAAAGTATCATACTTATGCAAGCACAGGGAAGAGCCTTAAATTTATACTGGAAAATCTAATTGAACGTGACTCTGGGAAAGAAACTCTTTGGCAGTG
>2034
GGAATCAGTCGAGAAAAGTATCATACTTATGCAAGCACAGGGAAGAGCCTTAAATTTATACTGGAAAATCTAATTGAACGTGACTCTGGGAAAGAAACTCTTTGGCAGTG
>2035
GGAATCAGTCGAGAAAAGTATCATACTTATGCAAGCACAGGGAAGAGCCTTAAATTTATACTGGAAAATCTAATTGAACGTGACTCTGGGAAAGAAACTCTTTGGCAGTG
>2036
GGAATCAGTCGAGAAAAGTATCATACTTATGCAAGCACAGGGAAGAGCCTTAAATTTATACTGGAAAATCTAATTGAACGTGACTCTGGGAAAGAAACTCTTTGGCAGTG
>2037
GGAATCAGTCGAGAAAAGTATCATACTTATGCAAGCACAGGGAAGAGCCTTAAATTTATACTGGAAAATCTAATTGAACGTGACTCTGGGAAAGAAACTCTTTGGCAGTG
>2038
GGAATCAGTCGAGAAAAGTATCATACTTATGCAAGCACAGGGAAGAGCCTTAAATTTATACTGGAAAATCTAATTGAACGTGACTCTGGGAAAGAAACTCTTTGGCAGTG
>2039
GGAATCAGTCGAGAAAAGTATCATACTTATGCAAGCACAGGGAAGAGCCTTAAATTTATACTGGAAAATCTAATTGAACGTGACTCTGGGAAAGAAACTCTTTGGCAGTG
>2040
GGAATCAGTCGAGAAAAGTATCATACTTATGCAAGCACAGGGAAGAGCCTTAAATTTATACTGGAAAATCTAATTGAACGTGACTCTGGGAAAGAAACTCTTTGGCAGTG
>2041
GGAATCAGTCGAGAAAAGTATCATACTTATGCAAGCACAGGGAAGAGCCTTAAATTTATACTGGAAAATCTAATTGAACGTGACTCTGGGAAAGAAACTCTTTGGCAGTG
>2042
GGAATCAGTCGAGAAAAGTATCATACTTATGCAAGCACAGGGAAGAGCCTTAAATTTATACTGGAAAATCTAATTGAACGTGACTCTGGGAAAGAAACTCTTTGGCAGTG
>2043
GGAATCAGTCGAGAAAAGTATCATACTTATGCAAGCACAGGGAAGAGCCTTAAATTTATACTGGAAAATCTAATTGAACGTGACTCTGGGAAAGAAACTCTTTGGCAGTG
>2044
GGAATCAGTCGAGAAAAGTATCATACTTATGCAAGCACAGGGAAGAGCCTTAAATTTATACTGGAAAATCTAATTGAACGTGACTCTGGGAAAGAAACTCTTTGGCAGTG
>2045
GGAATCAGTCGAGAAAAGTATCATACTTATGCAAGCACAGGGAAGAGCCTTAAATTTATACTGGAAAATCTAATTGAACGTGACTCTGGGAAAGAAACTCTTTGGCAGTG
>2046
GGAATCAGTCGAGAAAAGTATCATACTTATGCAAGCACAGGGAAGAGCCTTAAATTTATACTGGAAAATCTAATTGAACGTGACTCTGGGAAAGAAACTCTTTGGCAGTG
>2047
GGAATCAGTCGAGAAAAGTATCATACTTATGCAAGCACAGGGAAGAGCCTTAAATTTATACTGGAAAATCTAATTGAACGTGACTCTGGGAAAGAAACTCTTTGGCAGTG
>2048
GGAATCAGTCGAGAAAAGTATCATACTTATGCAAGCACAGGGAAGAGCCTTAAATTTATACTGGAAAATCTAATTGAACGTGACTCTGGGAAAGAAACTCTTTGGCAGTG
>2049
GGAATCAGTCGAGAAAAGTATCATACTTATGCAAGCACAGGGAAGAGCCTTAAATTTATACTGGAAAATCTAATTGAACGTGACTCTGGGAAAGAAACTCTTTGGCAGTG
>2050
GGAATCAGTCGAGAAAAGTATCATACTTATGCAAGCACAGGGAAGAGCCTTAAATTTATACTGGAAAATCTAATTGAACGTGACTCTGGGAAAGAAACTCTTTGGCAGTG
>2051
GGAATCAGTCGAGAAAAGTATCATACTTATGCAAGCACAGGGAAGAGCCTTAAATTTATACTGGAAAATCTAATTGAACGTGACTCTGGGAAAGAAACTCTTTGGCAGTG
>2052
GGAATCAGTCGAGAAAAGTATCATACTTATGCAAGCACAGGGAAGAGCCTTAAATTTATACTGGAAAATCTAATTGAACGTGACTCTGGGAAAGAAACTCTTTGGCAGTG
>2053
GGAATCAGTCGAGAAAAGTATCATACTTATGCAAGCACAGGGAAGAGCCTTAAATTTATACTGGAAAATCTAATTGAACGTGACTCTGGGAAAGAAACTCTTTGGCAGTG
>2054
GGAATCAGTCGAGAAAAGTATCATACTTATGCAAGCACAGGGAAGAGCCTTAAATTTATACTGGAAAATCTAATTGAACGTGACTCTGGGAAAGAAACTCTTTGGCAGTG
>2055
GGAATCAGTCGAGAAAAGTATCATACTTATGCAAGCACAGGGAAGAGCCTTAAATTTATACTGGAAAATCTAATTGAACGTGACTCTGGGAAAGAAACTCTTTGGCAGTG
>2056
GGAATCAGTCGAGAAAAGTATCATACTTATGCAAGCACAGGGAAGAGCCTTAAATTTATACTGGAAAATCTAATTGAACGTGACTCTGGGAAAGAAACTCTTTGGCAGTG
>2057
GGAATCAGTCGAGAAAAGTATCATACTTATGCAAGCACAGGGAAGAGCCTTAAATTTATACTGGAAAATCTAATTGAACGTGACTCTGGGAAAGAAACTCTTTGGCAGTG
>2058
GGAATCAGTCGAGAAAAGTATCATACTTATGCAAGCACAGGGAAGAGCCTTAAATTTATACTGGAAAATCTAATTGAACGTGACTCTGGGAAAGAAACTCTTTGGCAGTG
>2059
GGAATCAGTCGAGAAAAGTATCATACTTATGCAAGCACAGGGAAGAGCCTTAAATTTATACTGGAAAATCTAATTGAACGTGACTCTGGGAAAGAAACTCTTTGGCAGTG
>2060
GGAATCAGTCGAGAAAAGTATCATACTTATGCAAGCACAGGGAAGAGCCTTAAATTTATACTGGAAAATCTAATTGAACGTGACTCTGGGAAAGAAACTCTTTGGCAGTG
>2061
GGAATCAGTCGAGAAAAGTATCATACTTATGCAAGCACAGGGAAGAGCCTTAAATTTATACTGGAAAATCTAATTGAACGTGACTCTGGGAAAGAAACTCTTTGGCAGTG
>2062
GGAATCAGTCGAGAAAAGTATCATACTTATGCAAGCACAGGGAAGAGCCTTAAATTTATACTGGAAAATCTAATTGAACGTGACTCTGGGAAAGAAACTCTTTGGCAGTG
>2063
GGAATCAGTCGAGAAAAGTATCATACTTATGCAAGCACAGGGAAGAGCCTTAAATTTATACTGGAAAATCTAATTGAACGTGACTCTGGGAAAGAAACTCTTTGGCAGTG
>2064
GGAATCAGTCGAGAAAAGTATCATACTTATGCAAGCACAGGGAAGAGCCTTAAATTTATACTGGAAAATCTAATTGAACGTGACTCTGGGAAAGAAACTCTTTGGCAGTG
>2065
GGAATCAGTCGAGAAAAGTATCATACTTATGCAAGCACAGGGAAGAGCCTTAAATTTATACTGGAAAATCTAATTGAACGTGACTCTGGGAAAGAAACTCTTTGGCAGTG
>2066
GGAATCAGTCGAGAAAAGTATCATACTTATGCAAGCACAGGGAAGAGCCTTAAATTTATACTGGAAAATCTAATTGAACGTGACTCTGGGAAAGAAACTCTTTGGCAGTG
>2067
GGAATCAGTCGAGAAAAGTATCATACTTATGCAAGCACAGGGAAGAGCCTTAAATTTATACTGGAAAATCTAATTGAACGTGACTCTGGGAAAGAAACTCTTTGGCAGTG
>2068
GGAATCAGTCGAGAAAAGTATCATACTTATGCAAGCACAGGGAAGAGCCTTAAATTTATACTGGAAAATCTAATTGAACGTGACTCTGGGAAAGAAACTCTTTGGCAGTG
>2069
GGAATCAGTCGAGAAAAGTATCATACTTATGCAAGCACAGGGAAGAGCCTTAAATTTATACTGGAAAATCTAATTGAACGTGACTCTGGGAAAGAAACTCTTTGGCAGTG
>2070
GGAATCAGTCGAGAAAAGTATCATACTTATGCAAGCACAGGGAAGAGCCTTAAATTTATACTGGAAAATCTAATTGAACGTGACTCTGGGAAAGAAACTCTTTGGCAGTG
>2071
GGAATCAGTCGAGAAAAGTATCATACTTATGCAAGCACAGGGAAGAGCCTTAAATTTATACTGGAAAATCTAATTGAACGTGACTCTGGGAAAGAAACTCTTTGGCAGTG
>2072
GGAATCAGTCGAGAAAAGTATCATACTTATGCAAGCACAGGGAAGAGCCTTAAATTTATACTGGAAAATCTAATTGAACGTGACTCTGGGAAAGAAACTCTTTGGCAGTG
>2073
GGAATCAGTCGAGAAAAGTATCATACTTATGCAAGCACAGGGAAGAGCCTTAAATTTATACTGGAAAATCTAATTGAACGTGACTCTGGGAAAGAAACTCTTTGGCAGTG
>2074
GGAATCAGTCGAGAAAAGTATCATACTTATGCAAGCACAGGGAAGAGCCTTAAATTTATACTGGAAAATCTAATTGAACGTGACTCTGGGAAAGAAACTCTTTGGCAGTG
>2075
GGAATCAGTCGAGAAAAGTATCATACTTATGCAAGCACAGGGAAGAGCCTTAAATTTATACTGGAAAATCTAATTGAACGTGACTCTGGGAAAGAAACTCTTTGGCAGTG
>2076
GGAATCAGTCGAGAAAAGTATCATACTTATGCAAGCACAGGGAAGAGCCTTAAATTTATACTGGAAAATCTAATTGAACGTGACTCTGGGAAAGAAACTCTTTGGCAGTG
>2077
GGAATCAGTCGAGAAAAGTATCATACTTATGCAAGCACAGGGAAGAGCCTTAAATTTATACTGGAAAATCTAATTGAACGTGACTCTGGGAAAGAAACTCTTTGGCAGTG
>2078
GGAATCAGTCGAGAAAAGTATCATACTTATGCAAGCACAGGGAAGAGCCTTAAATTTATACTGGAAAATCTAATTGAACGTGACTCTGGGAAAGAAACTCTTTGGCAGTG
>2079
GGAATCAGTCGAGAAAAGTATCATACTTATGCAAGCACAGGGAAGAGCCTTAAATTTATACTGGAAAATCTAATTGAACGTGACTCTGGGAAAGAAACTCTTTGGCAGTG
>2080
GGAATCAGTCGAGAAAAGTATCATACTTATGCAAGCACAGGGAAGAGCCTTAAATTTATACTGGAAAATCTAATTGAACGTGACTCTGGGAAAGAAACTCTTTGGCAGTG
>2081
GGAATCAGTCGAGAAAAGTATCATACTTATGCAAGCACAGGGAAGAGCCTTAAATTTATACTGGAAAATCTAATTGAACGTGACTCTGGGAAAGAAACTCTTTGGCAGTG
>2082
GGAATCAGTCGAGAAAAGTATCATACTTATGCAAGCACAGGGAAGAGCCTTAAATTTATACTGGAAAATCTAATTGAACGTGACTCTGGGAAAGAAACTCTTTGGCAGTG
>2083
GGAATCAGTCGAGAAAAGTATCATACTTATGCAAGCACAGGGAAGAGCCTTAAATTTATACTGGAAAATCTAATTGAACGTGACTCTGGGAAAGAAACTCTTTGGCAGTG
>2084
GGAATCAGTCGAGAAAAGTATCATACTTATGCAAGCACAGGGAAGAGCCTTAAATTTATACTGGAAAATCTAATTGAACGTGACTCTGGGAAAGAAACTCTTTGGCAGTG
>2085
GGAATCAGTCGAGAAAAGTATCATACTTATGCAAGCACAGGGAAGAGCCTTAAATTTATACTGGAAAATCTAATTGAACGTGACTCTGGGAAAGAAACTCTTTGGCAGTG
>2086
GGAATCAGTCGAGAAAAGTATCATACTTATGCAAGCACAGGGAAGAGCCTTAAATTTATACTGGAAAATCTAATTGAACGTGACTCTGGGAAAGAAACTCTTTGGCAGTG
>2087
GGAATCAGTCGAGAAAAGTATCATACTTATGCAAGCACAGGGAAGAGCCTTAAATTTATACTGGAAAATCTAATTGAACGTGACTCTGGGAAAGAAACTCTTTGGCAGTG
>2088
GGAATCAGTCGAGAAAAGTATCATACTTATGCAAGCACAGGGAAGAGCCTTAAATTTATACTGGAAAATCTAATTGAACGTGACTCTGGGAAAGAAACTCTTTGGCAGTG
>2089
GGAATCAGTCGAGAAAAGTATCATACTTATGCAAGCACAGGGAAGAGCCTTAAATTTATACTGGAAAATCTAATTGAACGTGACTCTGGGAAAGAAACTCTTTGGCAGTG
>2090
GGAATCAGTCGAGAAAAGTATCATACTTATGCAAGCACAGGGAAGAGCCTTAAATTTATACTGGAAAATCTAATTGAACGTGACTCTGGGAAAGAAACTCTTTGGCAGTG
>2091
GGAATCAGTCGAGAAAAGTATCATACTTATGCAAGCACAGGGAAGAGCCTTAAATTTATACTGGAAAATCTAATTGAACGTGACTCTGGGAAAGAAACTCTTTGGCAGTG
>2092
GGAATCAGTCGAGAAAAGTATCATACTTATGCAAGCACAGGGAAGAGCCTTAAATTTATACTGGAAAATCTAATTGAACGTGACTCTGGGAAAGAAACTCTTTGGCAGTG
>2093
GGAATCAGTCGAGAAAAGTATCATACTTATGCAAGCACAGGGAAGAGCCTTAAATTTATACTGGAAAATCTAATTGAACGTGACTCTGGGAAAGAAACTCTTTGGCAGTG
>2094
GGAATCAGTCGAGAAAAGTATCATACTTATGCAAGCACAGGGAAGAGCCTTAAATTTATACTGGAAAATCTAATTGAACGTGACTCTGGGAAAGAAACTCTTTGGCAGTG
>2095
GGAATCAGTCGAGAAAAGTATCATACTTATGCAAGCACAGGGAAGAGCCTTAAATTTATACTGGAAAATCTAATTGAACGTGACTCTGGGAAAGAAACTCTTTGGCAGTG
>2096
GGAATCAGTCGAGAAAAGTATCATACTTATGCAAGCACAGGGAAGAGCCTTAAATTTATACTGGAAAATCTAATTGAACGTGACTCTGGGAAAGAAACTCTTTGGCAGTG
>2097
GGAATCAGTCGAGAAAAGTATCATACTTATGCAAGCACAGGGAAGAGCCTTAAATTTATACTGGAAAATCTAATTGAACGTGACTCTGGGAAAGAAACTCTTTGGCAGTG
>2098
GGAATCAGTCGAGAAAAGTATCATACTTATGCAAGCACAGGGAAGAGCCTTAAATTTATACTGGAAAATCTAATTGAACGTGACTCTGGGAAAGAAACTCTTTGGCAGTG
>2099
GGAATCAGTCGAGAAAAGTATCATACTTATGCAAGCACAGGGAAGAGCCTTAAATTTATACTGGAAAATCTAATTGAACGTGACTCTGGGAAAGAAACTCTTTGGCAGTG
>2100
GGAATCAGTCGAGAAAAGTATCATACTTATGCAAGCACAGGGAAGAGCCTTAAATTTATACTGGAAAATCTAATTGAACGTGACTCTGGGAAAGAAACTCTTTGGCAGTG
>2101
GGAATCAGTCGAGAAAAGTATCATACTTATGCAAGCACAGGGAAGAGCCTTAAATTTATACTGGAAAATCTAATTGAACGTGACTCTGGGAAAGAAACTCTTTGGCAGTG
>2102
GGAATCAGTCGAGAAAAGTATCATACTTATGCAAGCACAGGGAAGAGCCTTAAATTTATACTGGAAAATCTAATTGAACGTGACTCTGGGAAAGAAACTCTTTGGCAGTG
>2103
GGAATCAGTCGAGAAAAGTATCATACTTATGCAAGCACAGGGAAGAGCCTTAAATTTATACTGGAAAATCTAATTGAACGTGACTCTGGGAAAGAAACTCTTTGGCAGTG
>2104
GGAATCAGTCGAGAAAAGTATCATACTTATGCAAGCACAGGGAAGAGCCTTAAATTTATACTGGAAAATCTAATTGAACGTGACTCTGGGAAAGAAACTCTTTGGCAGTG
>2105
GGAATCAGTCGAGAAAAGTATCATACTTATGCAAGCACAGGGAAGAGCCTTAAATTTATACTGGAAAATCTAATTGAACGTGACTCTGGGAAAGAAACTCTTTGGCAGTG
>2106
GGAATCAGTCGAGAAAAGTATCATACTTATGCAAGCACAGGGAAGAGCCTTAAATTTATACTGGAAAATCTAATTGAACGTGACTCTGGGAAAGAAACTCTTTGGCAGTG
>2107
GGAATCAGTCGAGAAAAGTATCATACTTATGCAAGCACAGGGAAGAGCCTTAAATTTATACTGGAAAATCTAATTGAACGTGACTCTGGGAAAGAAACTCTTTGGCAGTG
>2108
GGAATCAGTCGAGAAAAGTATCATACTTATGCAAGCACAGGGAAGAGCCTTAAATTTATACTGGAAAATCTAATTGAACGTGACTCTGGGAAAGAAACTCTTTGGCAGTG
>2109
GGAATCAGTCGAGAAAAGTATCATACTTATGCAAGCACAGGGAAGAGCCTTAAATTTATACTGGAAAATCTAATTGAACGTGACTCTGGGAAAGAAACTCTTTGGCAGTG
>2110
GGAATCAGTCGAGAAAAGTATCATACTTATGCAAGCACAGGGAAGAGCCTTAAATTTATACTGGAAAATCTAATTGAACGTGACTCTGGGAAAGAAACTCTTTGGCAGTG
>2111
GGAATCAGTCGAGAAAAGTATCATACTTATGCAAGCACAGGGAAGAGCCTTAAATTTATACTGGAAAATCTAATTGAACGTGACTCTGGGAAAGAAACTCTTTGGCAGTG
>2112
GGAATCAGTCGAGAAAAGTATCATACTTATGCAAGCACAGGGAAGAGCCTTAAATTTATACTGGAAAATCTAATTGAACGTGACTCTGGGAAAGAAACTCTTTGGCAGTG
>2113
GGAATCAGTCGAGAAAAGTATCATACTTATGCAAGCACAGGGAAGAGCCTTAAATTTATACTGGAAAATCTAATTGAACGTGACTCTGGGAAAGAAACTCTTTGGCAGTG
>2114
GGAATCAGTCGAGAAAAGTATCATACTTATGCAAGCACAGGGAAGAGCCTTAAATTTATACTGGAAAATCTAATTGAACGTGACTCTGGGAAAGAAACTCTTTGGCAGTG
>2115
GGAATCAGTCGAGAAAAGTATCATACTTATGCAAGCACAGGGAAGAGCCTTAAATTTATACTGGAAAATCTAATTGAACGTGACTCTGGGAAAGAAACTCTTTGGCAGTG
>2116
GGAATCAGTCGAGAAAAGTATCATACTTATGCAAGCACAGGGAAGAGCCTTAAATTTATACTGGAAAATCTAATTGAACGTGACTCTGGGAAAGAAACTCTTTGGCAGTG
>2117
GGAATCAGTCGAGAAAAGTATCATACTTATGCAAGCACAGGGAAGAGCCTTAAATTTATACTGGAAAATCTAATTGAACGTGACTCTGGGAAAGAAACTCTTTGGCAGTG
>2118
GGAATCAGTCGAGAAAAGTATCATACTTATGCAAGCACAGGGAAGAGCCTTAAATTTATACTGGAAAATCTAATTGAACGTGACTCTGGGAAAGAAACTCTTTGGCAGTG
>2119
GGAATCAGTCGAGAAAAGTATCATACTTATGCAAGCACAGGGAAGAGCCTTAAATTTATACTGGAAAATCTAATTGAACGTGACTCTGGGAAAGAAACTCTTTGGCAGTG
>2120
GGAATCAGTCGAGAAAAGTATCATACTTATGCAAGCACAGGGAAGAGCCTTAAATTTATACTGGAAAATCTAATTGAACGTGACTCTGGGAAAGAAACTCTTTGGCAGTG
>2121
GGAATCAGTCGAGAAAAGTATCATACTTATGCAAGCACAGGGAAGAGCCTTAAATTTATACTGGAAAATCTAATTGAACGTGACTCTGGGAAAGAAACTCTTTGGCAGTG
>2122
GGAATCAGTCGAGAAAAGTATCATACTTATGCAAGCACAGGGAAGAGCCTTAAATTTATACTGGAAAATCTAATTGAACGTGACTCTGGGAAAGAAACTCTTTGGCAGTG
>2123
GGAATCAGTCGAGAAAAGTATCATACTTATGCAAGCACAGGGAAGAGCCTTAAATTTATACTGGAAAATCTAATTGAACGTGACTCTGGGAAAGAAACTCTTTGGCAGTG
>2124
GGAATCAGTCGAGAAAAGTATCATACTTATGCAAGCACAGGGAAGAGCCTTAAATTTATACTGGAAAATCTAATTGAACGTGACTCTGGGAAAGAAACTCTTTGGCAGTG
>2125
GGAATCAGTCGAGAAAAGTATCATACTTATGCAAGCACAGGGAAGAGCCTTAAATTTATACTGGAAAATCTAATTGAACGTGACTCTGGGAAAGAAACTCTTTGGCAGTG
>2126
GGAATCAGTCGAGAAAAGTATCATACTTATGCAAGCACAGGGAAGAGCCTTAAATTTATACTGGAAAATCTAATTGAACGTGACTCTGGGAAAGAAACTCTTTGGCAGTG
>2127
GGAATCAGTCGAGAAAAGTATCATACTTATGCAAGCACAGGGAAGAGCCTTAAATTTATACTGGAAAATCTAATTGAACGTGACTCTGGGAAAGAAACTCTTTGGCAGTG
>2128
GGAATCAGTCGAGAAAAGTATCATACTTATGCAAGCACAGGGAAGAGCCTTAAATTTATACTGGAAAATCTAATTGAACGTGACTCTGGGAAAGAAACTCTTTGGCAGTG
>2129
GGAATCAGTCGAGAAAAGTATCATACTTATGCAAGCACAGGGAAGAGCCTTAAATTTATACTGGAAAATCTAATTGAACGTGACTCTGGGAAAGAAACTCTTTGGCAGTG
>2130
GGAATCAGTCGAGAAAAGTATCATACTTATGCAAGCACAGGGAAGAGCCTTAAATTTATACTGGAAAATCTAATTGAACGTGACTCTGGGAAAGAAACTCTTTGGCAGTG
>2131
GGAATCAGTCGAGAAAAGTATCATACTTATGCAAGCACAGGGAAGAGCCTTAAATTTATACTGGAAAATCTAATTGAACGTGACTCTGGGAAAGAAACTCTTTGGCAGTG
>2132
GGAATCAGTCGAGAAAAGTATCATACTTATGCAAGCACAGGGAAGAGCCTTAAATTTATACTGGAAAATCTAATTGAACGTGACTCTGGGAAAGAAACTCTTTGGCAGTG
>2133
GGAATCAGTCGAGAAAAGTATCATACTTATGCAAGCACAGGGAAGAGCCTTAAATTTATACTGGAAAATCTAATTGAACGTGACTCTGGGAAAGAAACTCTTTGGCAGTG
>2134
GGAATCAGTCGAGAAAAGTATCATACTTATGCAAGCACAGGGAAGAGCCTTAAATTTATACTGGAAAATCTAATTGAACGTGACTCTGGGAAAGAAACTCTTTGGCAGTG
>2135
GGAATCAGTCGAGAAAAGTATCATACTTATGCAAGCACAGGGAAGAGCCTTAAATTTATACTGGAAAATCTAATTGAACGTGACTCTGGGAAAGAAACTCTTTGGCAGTG
>2136
GGAATCAGTCGAGAAAAGTATCATACTTATGCAAGCACAGGGAAGAGCCTTAAATTTATACTGGAAAATCTAATTGAACGTGACTCTGGGAAAGAAACTCTTTGGCAGTG
>2137
GGAATCAGTCGAGAAAAGTATCATACTTATGCAAGCACAGGGAAGAGCCTTAAATTTATACTGGAAAATCTAATTGAACGTGACTCTGGGAAAGAAACTCTTTGGCAGTG
>2138
GGAATCAGTCGAGAAAAGTATCATACTTATGCAAGCACAGGGAAGAGCCTTAAATTTATACTGGAAAATCTAATTGAACGTGACTCTGGGAAAGAAACTCTTTGGCAGTG
>2139
GGAATCAGTCGAGAAAAGTATCATACTTATGCAAGCACAGGGAAGAGCCTTAAATTTATACTGGAAAATCTAATTGAACGTGACTCTGGGAAAGAAACTCTTTGGCAGTG
>2140
GGAATCAGTCGAGAAAAGTATCATACTTATGCAAGCACAGGGAAGAGCCTTAAATTTATACTGGAAAATCTAATTGAACGTGACTCTGGGAAAGAAACTCTTTGGCAGTG
>2141
GGAATCAGTCGAGAAAAGTATCATACTTATGCAAGCACAGGGAAGAGCCTTAAATTTATACTGGAAAATCTAATTGAACGTGACTCTGGGAAAGAAACTCTTTGGCAGTG
>2142
GGAATCAGTCGAGAAAAGTATCATACTTATGCAAGCACAGGGAAGAGCCTTAAATTTATACTGGAAAATCTAATTGAACGTGACTCTGGGAAAGAAACTCTTTGGCAGTG
>2143
GGAATCAGTCGAGAAAAGTATCATACTTATGCAAGCACAGGGAAGAGCCTTAAATTTATACTGGAAAATCTAATTGAACGTGACTCTGGGAAAGAAACTCTTTGGCAGTG
>2144
GGAATCAGTCGAGAAAAGTATCATACTTATGCAAGCACAGGGAAGAGCCTTAAATTTATACTGGAAAATCTAATTGAACGTGACTCTGGGAAAGAAACTCTTTGGCAGTG
>2145
GGAATCAGTCGAGAAAAGTATCATACTTATGCAAGCACAGGGAAGAGCCTTAAATTTATACTGGAAAATCTAATTGAACGTGACTCTGGGAAAGAAACTCTTTGGCAGTG
>2146
GGAATCAGTCGAGAAAAGTATCATACTTATGCAAGCACAGGGAAGAGCCTTAAATTTATACTGGAAAATCTAATTGAACGTGACTCTGGGAAAGAAACTCTTTGGCAGTG
>2147
GGAATCAGTCGAGAAAAGTATCATACTTATGCAAGCACAGGGAAGAGCCTTAAATTTATACTGGAAAATCTAATTGAACGTGACTCTGGGAAAGAAACTCTTTGGCAGTG
>2148
GGAATCAGTCGAGAAAAGTATCATACTTATGCAAGCACAGGGAAGAGCCTTAAATTTATACTGGAAAATCTAATTGAACGTGACTCTGGGAAAGAAACTCTTTGGCAGTG
>2149
GGAATCAGTCGAGAAAAGTATCATACTTATGCAAGCACAGGGAAGAGCCTTAAATTTATACTGGAAAATCTAATTGAACGTGACTCTGGGAAAGAAACTCTTTGGCAGTG
>2150
GGAATCAGTCGAGAAAAGTATCATACTTATGCAAGCACAGGGAAGAGCCTTAAATTTATACTGGAAAATCTAATTGAACGTGACTCTGGGAAAGAAACTCTTTGGCAGTG
>2151
GGAATCAGTCGAGAAAAGTATCATACTTATGCAAGCACAGGGAAGAGCCTTAAATTTATACTGGAAAATCTAATTGAACGTGACTCTGGGAAAGAAACTCTTTGGCAGTG
>2152
GGAATCAGTCGAGAAAAGTATCATACTTATGCAAGCACAGGGAAGAGCCTTAAATTTATACTGGAAAATCTAATTGAACGTGACTCTGGGAAAGAAACTCTTTGGCAGTG
>2153
GGAATCAGTCGAGAAAAGTATCATACTTATGCAAGCACAGGGAAGAGCCTTAAATTTATACTGGAAAATCTAATTGAACGTGACTCTGGGAAAGAAACTCTTTGGCAGTG
>2154
GGAATCAGTCGAGAAAAGTATCATACTTATGCAAGCACAGGGAAGAGCCTTAAATTTATACTGGAAAATCTAATTGAACGTGACTCTGGGAAAGAAACTCTTTGGCAGTG
>2155
GGAATCAGTCGAGAAAAGTATCATACTTATGCAAGCACAGGGAAGAGCCTTAAATTTATACTGGAAAATCTAATTGAACGTGACTCTGGGAAAGAAACTCTTTGGCAGTG
>2156
GGAATCAGTCGAGAAAAGTATCATACTTATGCAAGCACAGGGAAGAGCCTTAAATTTATACTGGAAAATCTAATTGAACGTGACTCTGGGAAAGAAACTCTTTGGCAGTG
>2157
GGAATCAGTCGAGAAAAGTATCATACTTATGCAAGCACAGGGAAGAGCCTTAAATTTATACTGGAAAATCTAATTGAACGTGACTCTGGGAAAGAAACTCTTTGGCAGTG
>2158
GGAATCAGTCGAGAAAAGTATCATACTTATGCAAGCACAGGGAAGAGCCTTAAATTTATACTGGAAAATCTAATTGAACGTGACTCTGGGAAAGAAACTCTTTGGCAGTG
>2159
GGAATCAGTCGAGAAAAGTATCATACTTATGCAAGCACAGGGAAGAGCCTTAAATTTATACTGGAAAATCTAATTGAACGTGACTCTGGGAAAGAAACTCTTTGGCAGTG
>2160
GGAATCAGTCGAGAAAAGTATCATACTTATGCAAGCACAGGGAAGAGCCTTAAATTTATACTGGAAAATCTAATTGAACGTGACTCTGGGAAAGAAACTCTTTGGCAGTG
>2161
GGAATCAGTCGAGAAAAGTATCATACTTATGCAAGCACAGGGAAGAGCCTTAAATTTATACTGGAAAATCTAATTGAACGTGACTCTGGGAAAGAAACTCTTTGGCAGTG
>2162
GGAATCAGTCGAGAAAAGTATCATACTTATGCAAGCACAGGGAAGAGCCTTAAATTTATACTGGAAAATCTAATTGAACGTGACTCTGGGAAAGAAACTCTTTGGCAGTG
>2163
GGAATCAGTCGAGAAAAGTATCATACTTATGCAAGCACAGGGAAGAGCCTTAAATTTATACTGGAAAATCTAATTGAACGTGACTCTGGGAAAGAAACTCTTTGGCAGTG
>2164
GGAATCAGTCGAGAAAAGTATCATACTTATGCAAGCACAGGGAAGAGCCTTAAATTTATACTGGAAAATCTAATTGAACGTGACTCTGGGAAAGAAACTCTTTGGCAGTG
>2165
GGAATCAGTCGAGAAAAGTATCATACTTATGCAAGCACAGGGAAGAGCCTTAAATTTATACTGGAAAATCTAATTGAACGTGACTCTGGGAAAGAAACTCTTTGGCAGTG
>2166
GGAATCAGTCGAGAAAAGTATCATACTTATGCAAGCACAGGGAAGAGCCTTAAATTTATACTGGAAAATCTAATTGAACGTGACTCTGGGAAAGAAACTCTTTGGCAGTG
>2167
GGAATCAGTCGAGAAAAGTATCATACTTATGCAAGCACAGGGAAGAGCCTTAAATTTATACTGGAAAATCTAATTGAACGTGACTCTGGGAAAGAAACTCTTTGGCAGTG
>2168
GGAATCAGTCGAGAAAAGTATCATACTTATGCAAGCACAGGGAAGAGCCTTAAATTTATACTGGAAAATCTAATTGAACGTGACTCTGGGAAAGAAACTCTTTGGCAGTG
>2169
GGAATCAGTCGAGAAAAGTATCATACTTATGCAAGCACAGGGAAGAGCCTTAAATTTATACTGGAAAATCTAATTGAACGTGACTCTGGGAAAGAAACTCTTTGGCAGTG
>2170
GGAATCAGTCGAGAAAAGTATCATACTTATGCAAGCACAGGGAAGAGCCTTAAATTTATACTGGAAAATCTAATTGAACGTGACTCTGGGAAAGAAACTCTTTGGCAGTG
>2171
GGAATCAGTCGAGAAAAGTATCATACTTATGCAAGCACAGGGAAGAGCCTTAAATTTATACTGGAAAATCTAATTGAACGTGACTCTGGGAAAGAAACTCTTTGGCAGTG
>2172
GGAATCAGTCGAGAAAAGTATCATACTTATGCAAGCACAGGGAAGAGCCTTAAATTTATACTGGAAAATCTAATTGAACGTGACTCTGGGAAAGAAACTCTTTGGCAGTG
>2173
GGAATCAGTCGAGAAAAGTATCATACTTATGCAAGCACAGGGAAGAGCCTTAAATTTATACTGGAAAATCTAATTGAACGTGACTCTGGGAAAGAAACTCTTTGGCAGTG
>2174
GGAATCAGTCGAGAAAAGTATCATACTTATGCAAGCACAGGGAAGAGCCTTAAATTTATACTGGAAAATCTAATTGAACGTGACTCTGGGAAAGAAACTCTTTGGCAGTG
>2175
GGAATCAGTCGAGAAAAGTATCATACTTATGCAAGCACAGGGAAGAGCCTTAAATTTATACTGGAAAATCTAATTGAACGTGACTCTGGGAAAGAAACTCTTTGGCAGTG
>2176
GGAATCAGTCGAGAAAAGTATCATACTTATGCAAGCACAGGGAAGAGCCTTAAATTTATACTGGAAAATCTAATTGAACGTGACTCTGGGAAAGAAACTCTTTGGCAGTG
>2177
GGAATCAGTCGAGAAAAGTATCATACTTATGCAAGCACAGGGAAGAGCCTTAAATTTATACTGGAAAATCTAATTGAACGTGACTCTGGGAAAGAAACTCTTTGGCAGTG
>2178
GGAATCAGTCGAGAAAAGTATCATACTTATGCAAGCACAGGGAAGAGCCTTAAATTTATACTGGAAAATCTAATTGAACGTGACTCTGGGAAAGAAACTCTTTGGCAGTG
>2179
GGAATCAGTCGAGAAAAGTATCATACTTATGCAAGCACAGGGAAGAGCCTTAAATTTATACTGGAAAATCTAATTGAACGTGACTCTGGGAAAGAAACTCTTTGGCAGTG
>2180
GGAATCAGTCGAGAAAAGTATCATACTTATGCAAGCACAGGGAAGAGCCTTAAATTTATACTGGAAAATCTAATTGAACGTGACTCTGGGAAAGAAACTCTTTGGCAGTG
>2181
GGAATCAGTCGAGAAAAGTATCATACTTATGCAAGCACAGGGAAGAGCCTTAAATTTATACTGGAAAATCTAATTGAACGTGACTCTGGGAAAGAAACTCTTTGGCAGTG
>2182
GGAATCAGTCGAGAAAAGTATCATACTTATGCAAGCACAGGGAAGAGCCTTAAATTTATACTGGAAAATCTAATTGAACGTGACTCTGGGAAAGAAACTCTTTGGCAGTG
>2183
GGAATCAGTCGAGAAAAGTATCATACTTATGCAAGCACAGGGAAGAGCCTTAAATTTATACTGGAAAATCTAATTGAACGTGACTCTGGGAAAGAAACTCTTTGGCAGTG
>2184
GGAATCAGTCGAGAAAAGTATCATACTTATGCAAGCACAGGGAAGAGCCTTAAATTTATACTGGAAAATCTAATTGAACGTGACTCTGGGAAAGAAACTCTTTGGCAGTG
>2185
GGAATCAGTCGAGAAAAGTATCATACTTATGCAAGCACAGGGAAGAGCCTTAAATTTATACTGGAAAATCTAATTGAACGTGACTCTGGGAAAGAAACTCTTTGGCAGTG
>2186
GGAATCAGTCGAGAAAAGTATCATACTTATGCAAGCACAGGGAAGAGCCTTAAATTTATACTGGAAAATCTAATTGAACGTGACTCTGGGAAAGAAACTCTTTGGCAGTG
>2187
GGAATCAGTCGAGAAAAGTATCATACTTATGCAAGCACAGGGAAGAGCCTTAAATTTATACTGGAAAATCTAATTGAACGTGACTCTGGGAAAGAAACTCTTTGGCAGTG
>2188
GGAATCAGTCGAGAAAAGTATCATACTTATGCAAGCACAGGGAAGAGCCTTAAATTTATACTGGAAAATCTAATTGAACGTGACTCTGGGAAAGAAACTCTTTGGCAGTG
>2189
GGAATCAGTCGAGAAAAGTATCATACTTATGCAAGCACAGGGAAGAGCCTTAAATTTATACTGGAAAATCTAATTGAACGTGACTCTGGGAAAGAAACTCTTTGGCAGTG
>2190
GGAATCAGTCGAGAAAAGTATCATACTTATGCAAGCACAGGGAAGAGCCTTAAATTTATACTGGAAAATCTAATTGAACGTGACTCTGGGAAAGAAACTCTTTGGCAGTG
>2191
GGAATCAGTCGAGAAAAGTATCATACTTATGCAAGCACAGGGAAGAGCCTTAAATTTATACTGGAAAATCTAATTGAACGTGACTCTGGGAAAGAAACTCTTTGGCAGTG
>2192
GGAATCAGTCGAGAAAAGTATCATACTTATGCAAGCACAGGGAAGAGCCTTAAATTTATACTGGAAAATCTAATTGAACGTGACTCTGGGAAAGAAACTCTTTGGCAGTG
>2193
GGAATCAGTCGAGAAAAGTATCATACTTATGCAAGCACAGGGAAGAGCCTTAAATTTATACTGGAAAATCTAATTGAACGTGACTCTGGGAAAGAAACTCTTTGGCAGTG
>2194
GGAATCAGTCGAGAAAAGTATCATACTTATGCAAGCACAGGGAAGAGCCTTAAATTTATACTGGAAAATCTAATTGAACGTGACTCTGGGAAAGAAACTCTTTGGCAGTG
>2195
GGAATCAGTCGAGAAAAGTATCATACTTATGCAAGCACAGGGAAGAGCCTTAAATTTATACTGGAAAATCTAATTGAACGTGACTCTGGGAAAGAAACTCTTTGGCAGTG
>2196
GGAATCAGTCGAGAAAAGTATCATACTTATGCAAGCACAGGGAAGAGCCTTAAATTTATACTGGAAAATCTAATTGAACGTGACTCTGGGAAAGAAACTCTTTGGCAGTG
>2197
GGAATCAGTCGAGAAAAGTATCATACTTATGCAAGCACAGGGAAGAGCCTTAAATTTATACTGGAAAATCTAATTGAACGTGACTCTGGGAAAGAAACTCTTTGGCAGTG
>2198
GGAATCAGTCGAGAAAAGTATCATACTTATGCAAGCACAGGGAAGAGCCTTAAATTTATACTGGAAAATCTAATTGAACGTGACTCTGGGAAAGAAACTCTTTGGCAGTG
>2199
GGAATCAGTCGAGAAAAGTATCATACTTATGCAAGCACAGGGAAGAGCCTTAAATTTATACTGGAAAATCTAATTGAACGTGACTCTGGGAAAGAAACTCTTTGGCAGTG
>2200
GGAATCAGTCGAGAAAAGTATCATACTTATGCAAGCACAGGGAAGAGCCTTAAATTTATACTGGAAAATCTAATTGAACGTGACTCTGGGAAAGAAACTCTTTGGCAGTG
>2201
GGAATCAGTCGAGAAAAGTATCATACTTATGCAAGCACAGGGAAGAGCCTTAAATTTATACTGGAAAATCTAATTGAACGTGACTCTGGGAAAGAAACTCTTTGGCAGTG
>2202
GGAATCAGTCGAGAAAAGTATCATACTTATGCAAGCACAGGGAAGAGCCTTAAATTTATACTGGAAAATCTAATTGAACGTGACTCTGGGAAAGAAACTCTTTGGCAGTG
>2203
GGAATCAGTCGAGAAAAGTATCATACTTATGCAAGCACAGGGAAGAGCCTTAAATTTATACTGGAAAATCTAATTGAACGTGACTCTGGGAAAGAAACTCTTTGGCAGTG
>2204
GGAATCAGTCGAGAAAAGTATCATACTTATGCAAGCACAGGGAAGAGCCTTAAATTTATACTGGAAAATCTAATTGAACGTGACTCTGGGAAAGAAACTCTTTGGCAGTG
>2205
GGAATCAGTCGAGAAAAGTATCATACTTATGCAAGCACAGGGAAGAGCCTTAAATTTATACTGGAAAATCTAATTGAACGTGACTCTGGGAAAGAAACTCTTTGGCAGTG
>2206
GGAATCAGTCGAGAAAAGTATCATACTTATGCAAGCACAGGGAAGAGCCTTAAATTTATACTGGAAAATCTAATTGAACGTGACTCTGGGAAAGAAACTCTTTGGCAGTG
>2207
GGAATCAGTCGAGAAAAGTATCATACTTATGCAAGCACAGGGAAGAGCCTTAAATTTATACTGGAAAATCTAATTGAACGTGACTCTGGGAAAGAAACTCTTTGGCAGTG
>2208
GGAATCAGTCGAGAAAAGTATCATACTTATGCAAGCACAGGGAAGAGCCTTAAATTTATACTGGAAAATCTAATTGAACGTGACTCTGGGAAAGAAACTCTTTGGCAGTG
>2209
GGAATCAGTCGAGAAAAGTATCATACTTATGCAAGCACAGGGAAGAGCCTTAAATTTATACTGGAAAATCTAATTGAACGTGACTCTGGGAAAGAAACTCTTTGGCAGTG
>2210
GGAATCAGTCGAGAAAAGTATCATACTTATGCAAGCACAGGGAAGAGCCTTAAATTTATACTGGAAAATCTAATTGAACGTGACTCTGGGAAAGAAACTCTTTGGCAGTG
>2211
GGAATCAGTCGAGAAAAGTATCATACTTATGCAAGCACAGGGAAGAGCCTTAAATTTATACTGGAAAATCTAATTGAACGTGACTCTGGGAAAGAAACTCTTTGGCAGTG
>2212
GGAATCAGTCGAGAAAAGTATCATACTTATGCAAGCACAGGGAAGAGCCTTAAATTTATACTGGAAAATCTAATTGAACGTGACTCTGGGAAAGAAACTCTTTGGCAGTG
>2213
GGAATCAGTCGAGAAAAGTATCATACTTATGCAAGCACAGGGAAGAGCCTTAAATTTATACTGGAAAATCTAATTGAACGTGACTCTGGGAAAGAAACTCTTTGGCAGTG
>2214
GGAATCAGTCGAGAAAAGTATCATACTTATGCAAGCACAGGGAAGAGCCTTAAATTTATACTGGAAAATCTAATTGAACGTGACTCTGGGAAAGAAACTCTTTGGCAGTG
>2215
GGAATCAGTCGAGAAAAGTATCATACTTATGCAAGCACAGGGAAGAGCCTTAAATTTATACTGGAAAATCTAATTGAACGTGACTCTGGGAAAGAAACTCTTTGGCAGTG
>2216
GGAATCAGTCGAGAAAAGTATCATACTTATGCAAGCACAGGGAAGAGCCTTAAATTTATACTGGAAAATCTAATTGAACGTGACTCTGGGAAAGAAACTCTTTGGCAGTG
>2217
GGAATCAGTCGAGAAAAGTATCATACTTATGCAAGCACAGGGAAGAGCCTTAAATTTATACTGGAAAATCTAATTGAACGTGACTCTGGGAAAGAAACTCTTTGGCAGTG
>2218
GGAATCAGTCGAGAAAAGTATCATACTTATGCAAGCACAGGGAAGAGCCTTAAATTTATACTGGAAAATCTAATTGAACGTGACTCTGGGAAAGAAACTCTTTGGCAGTG
>2219
GGAATCAGTCGAGAAAAGTATCATACTTATGCAAGCACAGGGAAGAGCCTTAAATTTATACTGGAAAATCTAATTGAACGTGACTCTGGGAAAGAAACTCTTTGGCAGTG
>2220
GGAATCAGTCGAGAAAAGTATCATACTTATGCAAGCACAGGGAAGAGCCTTAAATTTATACTGGAAAATCTAATTGAACGTGACTCTGGGAAAGAAACTCTTTGGCAGTG
>2221
GGAATCAGTCGAGAAAAGTATCATACTTATGCAAGCACAGGGAAGAGCCTTAAATTTATACTGGAAAATCTAATTGAACGTGACTCTGGGAAAGAAACTCTTTGGCAGTG
>2222
GGAATCAGTCGAGAAAAGTATCATACTTATGCAAGCACAGGGAAGAGCCTTAAATTTATACTGGAAAATCTAATTGAACGTGACTCTGGGAAAGAAACTCTTTGGCAGTG
>2223
GGAATCAGTCGAGAAAAGTATCATACTTATGCAAGCACAGGGAAGAGCCTTAAATTTATACTGGAAAATCTAATTGAACGTGACTCTGGGAAAGAAACTCTTTGGCAGTG
>2224
GGAATCAGTCGAGAAAAGTATCATACTTATGCAAGCACAGGGAAGAGCCTTAAATTTATACTGGAAAATCTAATTGAACGTGACTCTGGGAAAGAAACTCTTTGGCAGTG
>2225
GGAATCAGTCGAGAAAAGTATCATACTTATGCAAGCACAGGGAAGAGCCTTAAATTTATACTGGAAAATCTAATTGAACGTGACTCTGGGAAAGAAACTCTTTGGCAGTG
>2226
GGAATCAGTCGAGAAAAGTATCATACTTATGCAAGCACAGGGAAGAGCCTTAAATTTATACTGGAAAATCTAATTGAACGTGACTCTGGGAAAGAAACTCTTTGGCAGTG
>2227
GGAATCAGTCGAGAAAAGTATCATACTTATGCAAGCACAGGGAAGAGCCTTAAATTTATACTGGAAAATCTAATTGAACGTGACTCTGGGAAAGAAACTCTTTGGCAGTG
>2228
GGAATCAGTCGAGAAAAGTATCATACTTATGCAAGCACAGGGAAGAGCCTTAAATTTATACTGGAAAATCTAATTGAACGTGACTCTGGGAAAGAAACTCTTTGGCAGTG
>2229
GGAATCAGTCGAGAAAAGTATCATACTTATGCAAGCACAGGGAAGAGCCTTAAATTTATACTGGAAAATCTAATTGAACGTGACTCTGGGAAAGAAACTCTTTGGCAGTG
>2230
GGAATCAGTCGAGAAAAGTATCATACTTATGCAAGCACAGGGAAGAGCCTTAAATTTATACTGGAAAATCTAATTGAACGTGACTCTGGGAAAGAAACTCTTTGGCAGTG
>2231
GGAATCAGTCGAGAAAAGTATCATACTTATGCAAGCACAGGGAAGAGCCTTAAATTTATACTGGAAAATCTAATTGAACGTGACTCTGGGAAAGAAACTCTTTGGCAGTG
>2232
GGAATCAGTCGAGAAAAGTATCATACTTATGCAAGCACAGGGAAGAGCCTTAAATTTATACTGGAAAATCTAATTGAACGTGACTCTGGGAAAGAAACTCTTTGGCAGTG
>2233
GGAATCAGTCGAGAAAAGTATCATACTTATGCAAGCACAGGGAAGAGCCTTAAATTTATACTGGAAAATCTAATTGAACGTGACTCTGGGAAAGAAACTCTTTGGCAGTG
>2234
GGAATCAGTCGAGAAAAGTATCATACTTATGCAAGCACAGGGAAGAGCCTTAAATTTATACTGGAAAATCTAATTGAACGTGACTCTGGGAAAGAAACTCTTTGGCAGTG
>2235
GGAATCAGTCGAGAAAAGTATCATACTTATGCAAGCACAGGGAAGAGCCTTAAATTTATACTGGAAAATCTAATTGAACGTGACTCTGGGAAAGAAACTCTTTGGCAGTG
>2236
GGAATCAGTCGAGAAAAGTATCATACTTATGCAAGCACAGGGAAGAGCCTTAAATTTATACTGGAAAATCTAATTGAACGTGACTCTGGGAAAGAAACTCTTTGGCAGTG
>2237
GGAATCAGTCGAGAAAAGTATCATACTTATGCAAGCACAGGGAAGAGCCTTAAATTTATACTGGAAAATCTAATTGAACGTGACTCTGGGAAAGAAACTCTTTGGCAGTG
>2238
GGAATCAGTCGAGAAAAGTATCATACTTATGCAAGCACAGGGAAGAGCCTTAAATTTATACTGGAAAATCTAATTGAACGTGACTCTGGGAAAGAAACTCTTTGGCAGTG
>2239
GGAATCAGTCGAGAAAAGTATCATACTTATGCAAGCACAGGGAAGAGCCTTAAATTTATACTGGAAAATCTAATTGAACGTGACTCTGGGAAAGAAACTCTTTGGCAGTG
>2240
GGAATCAGTCGAGAAAAGTATCATACTTATGCAAGCACAGGGAAGAGCCTTAAATTTATACTGGAAAATCTAATTGAACGTGACTCTGGGAAAGAAACTCTTTGGCAGTG
>2241
GGAATCAGTCGAGAAAAGTATCATACTTATGCAAGCACAGGGAAGAGCCTTAAATTTATACTGGAAAATCTAATTGAACGTGACTCTGGGAAAGAAACTCTTTGGCAGTG
>2242
GGAATCAGTCGAGAAAAGTATCATACTTATGCAAGCACAGGGAAGAGCCTTAAATTTATACTGGAAAATCTAATTGAACGTGACTCTGGGAAAGAAACTCTTTGGCAGTG
>2243
GGAATCAGTCGAGAAAAGTATCATACTTATGCAAGCACAGGGAAGAGCCTTAAATTTATACTGGAAAATCTAATTGAACGTGACTCTGGGAAAGAAACTCTTTGGCAGTG
>2244
GGAATCAGTCGAGAAAAGTATCATACTTATGCAAGCACAGGGAAGAGCCTTAAATTTATACTGGAAAATCTAATTGAACGTGACTCTGGGAAAGAAACTCTTTGGCAGTG
>2245
GGAATCAGTCGAGAAAAGTATCATACTTATGCAAGCACAGGGAAGAGCCTTAAATTTATACTGGAAAATCTAATTGAACGTGACTCTGGGAAAGAAACTCTTTGGCAGTG
>2246
GGAATCAGTCGAGAAAAGTATCATACTTATGCAAGCACAGGGAAGAGCCTTAAATTTATACTGGAAAATCTAATTGAACGTGACTCTGGGAAAGAAACTCTTTGGCAGTG
>2247
GGAATCAGTCGAGAAAAGTATCATACTTATGCAAGCACAGGGAAGAGCCTTAAATTTATACTGGAAAATCTAATTGAACGTGACTCTGGGAAAGAAACTCTTTGGCAGTG
>2248
GGAATCAGTCGAGAAAAGTATCATACTTATGCAAGCACAGGGAAGAGCCTTAAATTTATACTGGAAAATCTAATTGAACGTGACTCTGGGAAAGAAACTCTTTGGCAGTG
>2249
GGAATCAGTCGAGAAAAGTATCATACTTATGCAAGCACAGGGAAGAGCCTTAAATTTATACTGGAAAATCTAATTGAACGTGACTCTGGGAAAGAAACTCTTTGGCAGTG
>2250
GGAATCAGTCGAGAAAAGTATCATACTTATGCAAGCACAGGGAAGAGCCTTAAATTTATACTGGAAAATCTAATTGAACGTGACTCTGGGAAAGAAACTCTTTGGCAGTG
>2251
GGAATCAGTCGAGAAAAGTATCATACTTATGCAAGCACAGGGAAGAGCCTTAAATTTATACTGGAAAATCTAATTGAACGTGACTCTGGGAAAGAAACTCTTTGGCAGTG
>2252
GGAATCAGTCGAGAAAAGTATCATACTTATGCAAGCACAGGGAAGAGCCTTAAATTTATACTGGAAAATCTAATTGAACGTGACTCTGGGAAAGAAACTCTTTGGCAGTG
>2253
GGAATCAGTCGAGAAAAGTATCATACTTATGCAAGCACAGGGAAGAGCCTTAAATTTATACTGGAAAATCTAATTGAACGTGACTCTGGGAAAGAAACTCTTTGGCAGTG
>2254
GGAATCAGTCGAGAAAAGTATCATACTTATGCAAGCACAGGGAAGAGCCTTAAATTTATACTGGAAAATCTAATTGAACGTGACTCTGGGAAAGAAACTCTTTGGCAGTG
>2255
GGAATCAGTCGAGAAAAGTATCATACTTATGCAAGCACAGGGAAGAGCCTTAAATTTATACTGGAAAATCTAATTGAACGTGACTCTGGGAAAGAAACTCTTTGGCAGTG
>2256
GGAATCAGTCGAGAAAAGTATCATACTTATGCAAGCACAGGGAAGAGCCTTAAATTTATACTGGAAAATCTAATTGAACGTGACTCTGGGAAAGAAACTCTTTGGCAGTG
>2257
GGAATCAGTCGAGAAAAGTATCATACTTATGCAAGCACAGGGAAGAGCCTTAAATTTATACTGGAAAATCTAATTGAACGTGACTCTGGGAAAGAAACTCTTTGGCAGTG
>2258
GGAATCAGTCGAGAAAAGTATCATACTTATGCAAGCACAGGGAAGAGCCTTAAATTTATACTGGAAAATCTAATTGAACGTGACTCTGGGAAAGAAACTCTTTGGCAGTG
>2259
GGAATCAGTCGAGAAAAGTATCATACTTATGCAAGCACAGGGAAGAGCCTTAAATTTATACTGGAAAATCTAATTGAACGTGACTCTGGGAAAGAAACTCTTTGGCAGTG
>2260
GGAATCAGTCGAGAAAAGTATCATACTTATGCAAGCACAGGGAAGAGCCTTAAATTTATACTGGAAAATCTAATTGAACGTGACTCTGGGAAAGAAACTCTTTGGCAGTG
>2261
GGAATCAGTCGAGAAAAGTATCATACTTATGCAAGCACAGGGAAGAGCCTTAAATTTATACTGGAAAATCTAATTGAACGTGACTCTGGGAAAGAAACTCTTTGGCAGTG
>2262
GGAATCAGTCGAGAAAAGTATCATACTTATGCAAGCACAGGGAAGAGCCTTAAATTTATACTGGAAAATCTAATTGAACGTGACTCTGGGAAAGAAACTCTTTGGCAGTG
>2263
GGAATCAGTCGAGAAAAGTATCATACTTATGCAAGCACAGGGAAGAGCCTTAAATTTATACTGGAAAATCTAATTGAACGTGACTCTGGGAAAGAAACTCTTTGGCAGTG
>2264
GGAATCAGTCGAGAAAAGTATCATACTTATGCAAGCACAGGGAAGAGCCTTAAATTTATACTGGAAAATCTAATTGAACGTGACTCTGGGAAAGAAACTCTTTGGCAGTG
>2265
GGAATCAGTCGAGAAAAGTATCATACTTATGCAAGCACAGGGAAGAGCCTTAAATTTATACTGGAAAATCTAATTGAACGTGACTCTGGGAAAGAAACTCTTTGGCAGTG
>2266
GGAATCAGTCGAGAAAAGTATCATACTTATGCAAGCACAGGGAAGAGCCTTAAATTTATACTGGAAAATCTAATTGAACGTGACTCTGGGAAAGAAACTCTTTGGCAGTG
>2267
GGAATCAGTCGAGAAAAGTATCATACTTATGCAAGCACAGGGAAGAGCCTTAAATTTATACTGGAAAATCTAATTGAACGTGACTCTGGGAAAGAAACTCTTTGGCAGTG
>2268
GGAATCAGTCGAGAAAAGTATCATACTTATGCAAGCACAGGGAAGAGCCTTAAATTTATACTGGAAAATCTAATTGAACGTGACTCTGGGAAAGAAACTCTTTGGCAGTG
>2269
GGAATCAGTCGAGAAAAGTATCATACTTATGCAAGCACAGGGAAGAGCCTTAAATTTATACTGGAAAATCTAATTGAACGTGACTCTGGGAAAGAAACTCTTTGGCAGTG
>2270
GGAATCAGTCGAGAAAAGTATCATACTTATGCAAGCACAGGGAAGAGCCTTAAATTTATACTGGAAAATCTAATTGAACGTGACTCTGGGAAAGAAACTCTTTGGCAGTG
>2271
GGAATCAGTCGAGAAAAGTATCATACTTATGCAAGCACAGGGAAGAGCCTTAAATTTATACTGGAAAATCTAATTGAACGTGACTCTGGGAAAGAAACTCTTTGGCAGTG
>2272
GGAATCAGTCGAGAAAAGTATCATACTTATGCAAGCACAGGGAAGAGCCTTAAATTTATACTGGAAAATCTAATTGAACGTGACTCTGGGAAAGAAACTCTTTGGCAGTG
>2273
GGAATCAGTCGAGAAAAGTATCATACTTATGCAAGCACAGGGAAGAGCCTTAAATTTATACTGGAAAATCTAATTGAACGTGACTCTGGGAAAGAAACTCTTTGGCAGTG
>2274
GGAATCAGTCGAGAAAAGTATCATACTTATGCAAGCACAGGGAAGAGCCTTAAATTTATACTGGAAAATCTAATTGAACGTGACTCTGGGAAAGAAACTCTTTGGCAGTG
>2275
GGAATCAGTCGAGAAAAGTATCATACTTATGCAAGCACAGGGAAGAGCCTTAAATTTATACTGGAAAATCTAATTGAACGTGACTCTGGGAAAGAAACTCTTTGGCAGTG
>2276
GGAATCAGTCGAGAAAAGTATCATACTTATGCAAGCACAGGGAAGAGCCTTAAATTTATACTGGAAAATCTAATTGAACGTGACTCTGGGAAAGAAACTCTTTGGCAGTG
>2277
GGAATCAGTCGAGAAAAGTATCATACTTATGCAAGCACAGGGAAGAGCCTTAAATTTATACTGGAAAATCTAATTGAACGTGACTCTGGGAAAGAAACTCTTTGGCAGTG
>2278
GGAATCAGTCGAGAAAAGTATCATACTTATGCAAGCACAGGGAAGAGCCTTAAATTTATACTGGAAAATCTAATTGAACGTGACTCTGGGAAAGAAACTCTTTGGCAGTG
>2279
GGAATCAGTCGAGAAAAGTATCATACTTATGCAAGCACAGGGAAGAGCCTTAAATTTATACTGGAAAATCTAATTGAACGTGACTCTGGGAAAGAAACTCTTTGGCAGTG
>2280
GGAATCAGTCGAGAAAAGTATCATACTTATGCAAGCACAGGGAAGAGCCTTAAATTTATACTGGAAAATCTAATTGAACGTGACTCTGGGAAAGAAACTCTTTGGCAGTG
>2281
GGAATCAGTCGAGAAAAGTATCATACTTATGCAAGCACAGGGAAGAGCCTTAAATTTATACTGGAAAATCTAATTGAACGTGACTCTGGGAAAGAAACTCTTTGGCAGTG
>2282
GGAATCAGTCGAGAAAAGTATCATACTTATGCAAGCACAGGGAAGAGCCTTAAATTTATACTGGAAAATCTAATTGAACGTGACTCTGGGAAAGAAACTCTTTGGCAGTG
>2283
GGAATCAGTCGAGAAAAGTATCATACTTATGCAAGCACAGGGAAGAGCCTTAAATTTATACTGGAAAATCTAATTGAACGTGACTCTGGGAAAGAAACTCTTTGGCAGTG
>2284
GGAATCAGTCGAGAAAAGTATCATACTTATGCAAGCACAGGGAAGAGCCTTAAATTTATACTGGAAAATCTAATTGAACGTGACTCTGGGAAAGAAACTCTTTGGCAGTG
>2285
GGAATCAGTCGAGAAAAGTATCATACTTATGCAAGCACAGGGAAGAGCCTTAAATTTATACTGGAAAATCTAATTGAACGTGACTCTGGGAAAGAAACTCTTTGGCAGTG
>2286
GGAATCAGTCGAGAAAAGTATCATACTTATGCAAGCACAGGGAAGAGCCTTAAATTTATACTGGAAAATCTAATTGAACGTGACTCTGGGAAAGAAACTCTTTGGCAGTG
>2287
GGAATCAGTCGAGAAAAGTATCATACTTATGCAAGCACAGGGAAGAGCCTTAAATTTATACTGGAAAATCTAATTGAACGTGACTCTGGGAAAGAAACTCTTTGGCAGTG
>2288
GGAATCAGTCGAGAAAAGTATCATACTTATGCAAGCACAGGGAAGAGCCTTAAATTTATACTGGAAAATCTAATTGAACGTGACTCTGGGAAAGAAACTCTTTGGCAGTG
>2289
GGAATCAGTCGAGAAAAGTATCATACTTATGCAAGCACAGGGAAGAGCCTTAAATTTATACTGGAAAATCTAATTGAACGTGACTCTGGGAAAGAAACTCTTTGGCAGTG
>2290
GGAATCAGTCGAGAAAAGTATCATACTTATGCAAGCACAGGGAAGAGCCTTAAATTTATACTGGAAAATCTAATTGAACGTGACTCTGGGAAAGAAACTCTTTGGCAGTG
>2291
GGAATCAGTCGAGAAAAGTATCATACTTATGCAAGCACAGGGAAGAGCCTTAAATTTATACTGGAAAATCTAATTGAACGTGACTCTGGGAAAGAAACTCTTTGGCAGTG
>2292
GGAATCAGTCGAGAAAAGTATCATACTTATGCAAGCACAGGGAAGAGCCTTAAATTTATACTGGAAAATCTAATTGAACGTGACTCTGGGAAAGAAACTCTTTGGCAGTG
>2293
GGAATCAGTCGAGAAAAGTATCATACTTATGCAAGCACAGGGAAGAGCCTTAAATTTATACTGGAAAATCTAATTGAACGTGACTCTGGGAAAGAAACTCTTTGGCAGTG
>2294
GGAATCAGTCGAGAAAAGTATCATACTTATGCAAGCACAGGGAAGAGCCTTAAATTTATACTGGAAAATCTAATTGAACGTGACTCTGGGAAAGAAACTCTTTGGCAGTG
>2295
GGAATCAGTCGAGAAAAGTATCATACTTATGCAAGCACAGGGAAGAGCCTTAAATTTATACTGGAAAATCTAATTGAACGTGACTCTGGGAAAGAAACTCTTTGGCAGTG
>2296
GGAATCAGTCGAGAAAAGTATCATACTTATGCAAGCACAGGGAAGAGCCTTAAATTTATACTGGAAAATCTAATTGAACGTGACTCTGGGAAAGAAACTCTTTGGCAGTG
>2297
GGAATCAGTCGAGAAAAGTATCATACTTATGCAAGCACAGGGAAGAGCCTTAAATTTATACTGGAAAATCTAATTGAACGTGACTCTGGGAAAGAAACTCTTTGGCAGTG
>2298
GGAATCAGTCGAGAAAAGTATCATACTTATGCAAGCACAGGGAAGAGCCTTAAATTTATACTGGAAAATCTAATTGAACGTGACTCTGGGAAAGAAACTCTTTGGCAGTG
>2299
GGAATCAGTCGAGAAAAGTATCATACTTATGCAAGCACAGGGAAGAGCCTTAAATTTATACTGGAAAATCTAATTGAACGTGACTCTGGGAAAGAAACTCTTTGGCAGTG
>2300
GGAATCAGTCGAGAAAAGTATCATACTTATGCAAGCACAGGGAAGAGCCTTAAATTTATACTGGAAAATCTAATTGAACGTGACTCTGGGAAAGAAACTCTTTGGCAGTG
>2301
GGAATCAGTCGAGAAAAGTATCATACTTATGCAAGCACAGGGAAGAGCCTTAAATTTATACTGGAAAATCTAATTGAACGTGACTCTGGGAAAGAAACTCTTTGGCAGTG
>2302
GGAATCAGTCGAGAAAAGTATCATACTTATGCAAGCACAGGGAAGAGCCTTAAATTTATACTGGAAAATCTAATTGAACGTGACTCTGGGAAAGAAACTCTTTGGCAGTG
>2303
GGAATCAGTCGAGAAAAGTATCATACTTATGCAAGCACAGGGAAGAGCCTTAAATTTATACTGGAAAATCTAATTGAACGTGACTCTGGGAAAGAAACTCTTTGGCAGTG
>2304
GGAATCAGTCGAGAAAAGTATCATACTTATGCAAGCACAGGGAAGAGCCTTAAATTTATACTGGAAAATCTAATTGAACGTGACTCTGGGAAAGAAACTCTTTGGCAGTG
>2305
GGAATCAGTCGAGAAAAGTATCATACTTATGCAAGCACAGGGAAGAGCCTTAAATTTATACTGGAAAATCTAATTGAACGTGACTCTGGGAAAGAAACTCTTTGGCAGTG
>2306
GGAATCAGTCGAGAAAAGTATCATACTTATGCAAGCACAGGGAAGAGCCTTAAATTTATACTGGAAAATCTAATTGAACGTGACTCTGGGAAAGAAACTCTTTGGCAGTG
>2307
GGAATCAGTCGAGAAAAGTATCATACTTATGCAAGCACAGGGAAGAGCCTTAAATTTATACTGGAAAATCTAATTGAACGTGACTCTGGGAAAGAAACTCTTTGGCAGTG
>2308
GGAATCAGTCGAGAAAAGTATCATACTTATGCAAGCACAGGGAAGAGCCTTAAATTTATACTGGAAAATCTAATTGAACGTGACTCTGGGAAAGAAACTCTTTGGCAGTG
>2309
GGAATCAGTCGAGAAAAGTATCATACTTATGCAAGCACAGGGAAGAGCCTTAAATTTATACTGGAAAATCTAATTGAACGTGACTCTGGGAAAGAAACTCTTTGGCAGTG
>2310
GGAATCAGTCGAGAAAAGTATCATACTTATGCAAGCACAGGGAAGAGCCTTAAATTTATACTGGAAAATCTAATTGAACGTGACTCTGGGAAAGAAACTCTTTGGCAGTG
>2311
GGAATCAGTCGAGAAAAGTATCATACTTATGCAAGCACAGGGAAGAGCCTTAAATTTATACTGGAAAATCTAATTGAACGTGACTCTGGGAAAGAAACTCTTTGGCAGTG
>2312
GGAATCAGTCGAGAAAAGTATCATACTTATGCAAGCACAGGGAAGAGCCTTAAATTTATACTGGAAAATCTAATTGAACGTGACTCTGGGAAAGAAACTCTTTGGCAGTG
>2313
GGAATCAGTCGAGAAAAGTATCATACTTATGCAAGCACAGGGAAGAGCCTTAAATTTATACTGGAAAATCTAATTGAACGTGACTCTGGGAAAGAAACTCTTTGGCAGTG
>2314
GGAATCAGTCGAGAAAAGTATCATACTTATGCAAGCACAGGGAAGAGCCTTAAATTTATACTGGAAAATCTAATTGAACGTGACTCTGGGAAAGAAACTCTTTGGCAGTG
>2315
GGAATCAGTCGAGAAAAGTATCATACTTATGCAAGCACAGGGAAGAGCCTTAAATTTATACTGGAAAATCTAATTGAACGTGACTCTGGGAAAGAAACTCTTTGGCAGTG
>2316
GGAATCAGTCGAGAAAAGTATCATACTTATGCAAGCACAGGGAAGAGCCTTAAATTTATACTGGAAAATCTAATTGAACGTGACTCTGGGAAAGAAACTCTTTGGCAGTG
>2317
GGAATCAGTCGAGAAAAGTATCATACTTATGCAAGCACAGGGAAGAGCCTTAAATTTATACTGGAAAATCTAATTGAACGTGACTCTGGGAAAGAAACTCTTTGGCAGTG
>2318
GGAATCAGTCGAGAAAAGTATCATACTTATGCAAGCACAGGGAAGAGCCTTAAATTTATACTGGAAAATCTAATTGAACGTGACTCTGGGAAAGAAACTCTTTGGCAGTG
>2319
GGAATCAGTCGAGAAAAGTATCATACTTATGCAAGCACAGGGAAGAGCCTTAAATTTATACTGGAAAATCTAATTGAACGTGACTCTGGGAAAGAAACTCTTTGGCAGTG
>2320
GGAATCAGTCGAGAAAAGTATCATACTTATGCAAGCACAGGGAAGAGCCTTAAATTTATACTGGAAAATCTAATTGAACGTGACTCTGGGAAAGAAACTCTTTGGCAGTG
>2321
GGAATCAGTCGAGAAAAGTATCATACTTATGCAAGCACAGGGAAGAGCCTTAAATTTATACTGGAAAATCTAATTGAACGTGACTCTGGGAAAGAAACTCTTTGGCAGTG
>2322
GGAATCAGTCGAGAAAAGTATCATACTTATGCAAGCACAGGGAAGAGCCTTAAATTTATACTGGAAAATCTAATTGAACGTGACTCTGGGAAAGAAACTCTTTGGCAGTG
>2323
GGAATCAGTCGAGAAAAGTATCATACTTATGCAAGCACAGGGAAGAGCCTTAAATTTATACTGGAAAATCTAATTGAACGTGACTCTGGGAAAGAAACTCTTTGGCAGTG
>2324
GGAATCAGTCGAGAAAAGTATCATACTTATGCAAGCACAGGGAAGAGCCTTAAATTTATACTGGAAAATCTAATTGAACGTGACTCTGGGAAAGAAACTCTTTGGCAGTG
>2325
GGAATCAGTCGAGAAAAGTATCATACTTATGCAAGCACAGGGAAGAGCCTTAAATTTATACTGGAAAATCTAATTGAACGTGACTCTGGGAAAGAAACTCTTTGGCAGTG
>2326
GGAATCAGTCGAGAAAAGTATCATACTTATGCAAGCACAGGGAAGAGCCTTAAATTTATACTGGAAAATCTAATTGAACGTGACTCTGGGAAAGAAACTCTTTGGCAGTG
>2327
GGAATCAGTCGAGAAAAGTATCATACTTATGCAAGCACAGGGAAGAGCCTTAAATTTATACTGGAAAATCTAATTGAACGTGACTCTGGGAAAGAAACTCTTTGGCAGTG
>2328
GGAATCAGTCGAGAAAAGTATCATACTTATGCAAGCACAGGGAAGAGCCTTAAATTTATACTGGAAAATCTAATTGAACGTGACTCTGGGAAAGAAACTCTTTGGCAGTG
>2329
GGAATCAGTCGAGAAAAGTATCATACTTATGCAAGCACAGGGAAGAGCCTTAAATTTATACTGGAAAATCTAATTGAACGTGACTCTGGGAAAGAAACTCTTTGGCAGTG
>2330
GGAATCAGTCGAGAAAAGTATCATACTTATGCAAGCACAGGGAAGAGCCTTAAATTTATACTGGAAAATCTAATTGAACGTGACTCTGGGAAAGAAACTCTTTGGCAGTG
>2331
GGAATCAGTCGAGAAAAGTATCATACTTATGCAAGCACAGGGAAGAGCCTTAAATTTATACTGGAAAATCTAATTGAACGTGACTCTGGGAAAGAAACTCTTTGGCAGTG
>2332
GGAATCAGTCGAGAAAAGTATCATACTTATGCAAGCACAGGGAAGAGCCTTAAATTTATACTGGAAAATCTAATTGAACGTGACTCTGGGAAAGAAACTCTTTGGCAGTG
>2333
GGAATCAGTCGAGAAAAGTATCATACTTATGCAAGCACAGGGAAGAGCCTTAAATTTATACTGGAAAATCTAATTGAACGTGACTCTGGGAAAGAAACTCTTTGGCAGTG
>2334
GGAATCAGTCGAGAAAAGTATCATACTTATGCAAGCACAGGGAAGAGCCTTAAATTTATACTGGAAAATCTAATTGAACGTGACTCTGGGAAAGAAACTCTTTGGCAGTG
>2335
GGAATCAGTCGAGAAAAGTATCATACTTATGCAAGCACAGGGAAGAGCCTTAAATTTATACTGGAAAATCTAATTGAACGTGACTCTGGGAAAGAAACTCTTTGGCAGTG
>2336
GGAATCAGTCGAGAAAAGTATCATACTTATGCAAGCACAGGGAAGAGCCTTAAATTTATACTGGAAAATCTAATTGAACGTGACTCTGGGAAAGAAACTCTTTGGCAGTG
>2337
GGAATCAGTCGAGAAAAGTATCATACTTATGCAAGCACAGGGAAGAGCCTTAAATTTATACTGGAAAATCTAATTGAACGTGACTCTGGGAAAGAAACTCTTTGGCAGTG
>2338
GGAATCAGTCGAGAAAAGTATCATACTTATGCAAGCACAGGGAAGAGCCTTAAATTTATACTGGAAAATCTAATTGAACGTGACTCTGGGAAAGAAACTCTTTGGCAGTG
>2339
GGAATCAGTCGAGAAAAGTATCATACTTATGCAAGCACAGGGAAGAGCCTTAAATTTATACTGGAAAATCTAATTGAACGTGACTCTGGGAAAGAAACTCTTTGGCAGTG
>2340
GGAATCAGTCGAGAAAAGTATCATACTTATGCAAGCACAGGGAAGAGCCTTAAATTTATACTGGAAAATCTAATTGAACGTGACTCTGGGAAAGAAACTCTTTGGCAGTG
>2341
GGAATCAGTCGAGAAAAGTATCATACTTATGCAAGCACAGGGAAGAGCCTTAAATTTATACTGGAAAATCTAATTGAACGTGACTCTGGGAAAGAAACTCTTTGGCAGTG
>2342
GGAATCAGTCGAGAAAAGTATCATACTTATGCAAGCACAGGGAAGAGCCTTAAATTTATACTGGAAAATCTAATTGAACGTGACTCTGGGAAAGAAACTCTTTGGCAGTG
>2343
GGAATCAGTCGAGAAAAGTATCATACTTATGCAAGCACAGGGAAGAGCCTTAAATTTATACTGGAAAATCTAATTGAACGTGACTCTGGGAAAGAAACTCTTTGGCAGTG
>2344
GGAATCAGTCGAGAAAAGTATCATACTTATGCAAGCACAGGGAAGAGCCTTAAATTTATACTGGAAAATCTAATTGAACGTGACTCTGGGAAAGAAACTCTTTGGCAGTG
>2345
GGAATCAGTCGAGAAAAGTATCATACTTATGCAAGCACAGGGAAGAGCCTTAAATTTATACTGGAAAATCTAATTGAACGTGACTCTGGGAAAGAAACTCTTTGGCAGTG
>2346
GGAATCAGTCGAGAAAAGTATCATACTTATGCAAGCACAGGGAAGAGCCTTAAATTTATACTGGAAAATCTAATTGAACGTGACTCTGGGAAAGAAACTCTTTGGCAGTG
>2347
GGAATCAGTCGAGAAAAGTATCATACTTATGCAAGCACAGGGAAGAGCCTTAAATTTATACTGGAAAATCTAATTGAACGTGACTCTGGGAAAGAAACTCTTTGGCAGTG
>2348
GGAATCAGTCGAGAAAAGTATCATACTTATGCAAGCACAGGGAAGAGCCTTAAATTTATACTGGAAAATCTAATTGAACGTGACTCTGGGAAAGAAACTCTTTGGCAGTG
>2349
GGAATCAGTCGAGAAAAGTATCATACTTATGCAAGCACAGGGAAGAGCCTTAAATTTATACTGGAAAATCTAATTGAACGTGACTCTGGGAAAGAAACTCTTTGGCAGTG
>2350
GGAATCAGTCGAGAAAAGTATCATACTTATGCAAGCACAGGGAAGAGCCTTAAATTTATACTGGAAAATCTAATTGAACGTGACTCTGGGAAAGAAACTCTTTGGCAGTG
>2351
GGAATCAGTCGAGAAAAGTATCATACTTATGCAAGCACAGGGAAGAGCCTTAAATTTATACTGGAAAATCTAATTGAACGTGACTCTGGGAAAGAAACTCTTTGGCAGTG
>2352
GGAATCAGTCGAGAAAAGTATCATACTTATGCAAGCACAGGGAAGAGCCTTAAATTTATACTGGAAAATCTAATTGAACGTGACTCTGGGAAAGAAACTCTTTGGCAGTG
>2353
GGAATCAGTCGAGAAAAGTATCATACTTATGCAAGCACAGGGAAGAGCCTTAAATTTATACTGGAAAATCTAATTGAACGTGACTCTGGGAAAGAAACTCTTTGGCAGTG
>2354
GGAATCAGTCGAGAAAAGTATCATACTTATGCAAGCACAGGGAAGAGCCTTAAATTTATACTGGAAAATCTAATTGAACGTGACTCTGGGAAAGAAACTCTTTGGCAGTG
>2355
GGAATCAGTCGAGAAAAGTATCATACTTATGCAAGCACAGGGAAGAGCCTTAAATTTATACTGGAAAATCTAATTGAACGTGACTCTGGGAAAGAAACTCTTTGGCAGTG
>2356
GGAATCAGTCGAGAAAAGTATCATACTTATGCAAGCACAGGGAAGAGCCTTAAATTTATACTGGAAAATCTAATTGAACGTGACTCTGGGAAAGAAACTCTTTGGCAGTG
>2357
GGAATCAGTCGAGAAAAGTATCATACTTATGCAAGCACAGGGAAGAGCCTTAAATTTATACTGGAAAATCTAATTGAACGTGACTCTGGGAAAGAAACTCTTTGGCAGTG
>2358
GGAATCAGTCGAGAAAAGTATCATACTTATGCAAGCACAGGGAAGAGCCTTAAATTTATACTGGAAAATCTAATTGAACGTGACTCTGGGAAAGAAACTCTTTGGCAGTG
>2359
GGAATCAGTCGAGAAAAGTATCATACTTATGCAAGCACAGGGAAGAGCCTTAAATTTATACTGGAAAATCTAATTGAACGTGACTCTGGGAAAGAAACTCTTTGGCAGTG
>2360
GGAATCAGTCGAGAAAAGTATCATACTTATGCAAGCACAGGGAAGAGCCTTAAATTTATACTGGAAAATCTAATTGAACGTGACTCTGGGAAAGAAACTCTTTGGCAGTG
>2361
GGAATCAGTCGAGAAAAGTATCATACTTATGCAAGCACAGGGAAGAGCCTTAAATTTATACTGGAAAATCTAATTGAACGTGACTCTGGGAAAGAAACTCTTTGGCAGTG
>2362
GGAATCAGTCGAGAAAAGTATCATACTTATGCAAGCACAGGGAAGAGCCTTAAATTTATACTGGAAAATCTAATTGAACGTGACTCTGGGAAAGAAACTCTTTGGCAGTG
>2363
GGAATCAGTCGAGAAAAGTATCATACTTATGCAAGCACAGGGAAGAGCCTTAAATTTATACTGGAAAATCTAATTGAACGTGACTCTGGGAAAGAAACTCTTTGGCAGTG
>2364
GGAATCAGTCGAGAAAAGTATCATACTTATGCAAGCACAGGGAAGAGCCTTAAATTTATACTGGAAAATCTAATTGAACGTGACTCTGGGAAAGAAACTCTTTGGCAGTG
>2365
GGAATCAGTCGAGAAAAGTATCATACTTATGCAAGCACAGGGAAGAGCCTTAAATTTATACTGGAAAATCTAATTGAACGTGACTCTGGGAAAGAAACTCTTTGGCAGTG
>2366
GGAATCAGTCGAGAAAAGTATCATACTTATGCAAGCACAGGGAAGAGCCTTAAATTTATACTGGAAAATCTAATTGAACGTGACTCTGGGAAAGAAACTCTTTGGCAGTG
>2367
GGAATCAGTCGAGAAAAGTATCATACTTATGCAAGCACAGGGAAGAGCCTTAAATTTATACTGGAAAATCTAATTGAACGTGACTCTGGGAAAGAAACTCTTTGGCAGTG
>2368
GGAATCAGTCGAGAAAAGTATCATACTTATGCAAGCACAGGGAAGAGCCTTAAATTTATACTGGAAAATCTAATTGAACGTGACTCTGGGAAAGAAACTCTTTGGCAGTG
>2369
GGAATCAGTCGAGAAAAGTATCATACTTATGCAAGCACAGGGAAGAGCCTTAAATTTATACTGGAAAATCTAATTGAACGTGACTCTGGGAAAGAAACTCTTTGGCAGTG
>2370
GGAATCAGTCGAGAAAAGTATCATACTTATGCAAGCACAGGGAAGAGCCTTAAATTTATACTGGAAAATCTAATTGAACGTGACTCTGGGAAAGAAACTCTTTGGCAGTG
>2371
GGAATCAGTCGAGAAAAGTATCATACTTATGCAAGCACAGGGAAGAGCCTTAAATTTATACTGGAAAATCTAATTGAACGTGACTCTGGGAAAGAAACTCTTTGGCAGTG
>2372
GGAATCAGTCGAGAAAAGTATCATACTTATGCAAGCACAGGGAAGAGCCTTAAATTTATACTGGAAAATCTAATTGAACGTGACTCTGGGAAAGAAACTCTTTGGCAGTG
>2373
GGAATCAGTCGAGAAAAGTATCATACTTATGCAAGCACAGGGAAGAGCCTTAAATTTATACTGGAAAATCTAATTGAACGTGACTCTGGGAAAGAAACTCTTTGGCAGTG
>2374
GGAATCAGTCGAGAAAAGTATCATACTTATGCAAGCACAGGGAAGAGCCTTAAATTTATACTGGAAAATCTAATTGAACGTGACTCTGGGAAAGAAACTCTTTGGCAGTG
>2375
GGAATCAGTCGAGAAAAGTATCATACTTATGCAAGCACAGGGAAGAGCCTTAAATTTATACTGGAAAATCTAATTGAACGTGACTCTGGGAAAGAAACTCTTTGGCAGTG
>2376
GGAATCAGTCGAGAAAAGTATCATACTTATGCAAGCACAGGGAAGAGCCTTAAATTTATACTGGAAAATCTAATTGAACGTGACTCTGGGAAAGAAACTCTTTGGCAGTG
>2377
GGAATCAGTCGAGAAAAGTATCATACTTATGCAAGCACAGGGAAGAGCCTTAAATTTATACTGGAAAATCTAATTGAACGTGACTCTGGGAAAGAAACTCTTTGGCAGTG
>2378
GGAATCAGTCGAGAAAAGTATCATACTTATGCAAGCACAGGGAAGAGCCTTAAATTTATACTGGAAAATCTAATTGAACGTGACTCTGGGAAAGAAACTCTTTGGCAGTG
>2379
GGAATCAGTCGAGAAAAGTATCATACTTATGCAAGCACAGGGAAGAGCCTTAAATTTATACTGGAAAATCTAATTGAACGTGACTCTGGGAAAGAAACTCTTTGGCAGTG
>2380
GGAATCAGTCGAGAAAAGTATCATACTTATGCAAGCACAGGGAAGAGCCTTAAATTTATACTGGAAAATCTAATTGAACGTGACTCTGGGAAAGAAACTCTTTGGCAGTG
>2381
GGAATCAGTCGAGAAAAGTATCATACTTATGCAAGCACAGGGAAGAGCCTTAAATTTATACTGGAAAATCTAATTGAACGTGACTCTGGGAAAGAAACTCTTTGGCAGTG
>2382
GGAATCAGTCGAGAAAAGTATCATACTTATGCAAGCACAGGGAAGAGCCTTAAATTTATACTGGAAAATCTAATTGAACGTGACTCTGGGAAAGAAACTCTTTGGCAGTG
>2383
GGAATCAGTCGAGAAAAGTATCATACTTATGCAAGCACAGGGAAGAGCCTTAAATTTATACTGGAAAATCTAATTGAACGTGACTCTGGGAAAGAAACTCTTTGGCAGTG
>2384
GGAATCAGTCGAGAAAAGTATCATACTTATGCAAGCACAGGGAAGAGCCTTAAATTTATACTGGAAAATCTAATTGAACGTGACTCTGGGAAAGAAACTCTTTGGCAGTG
>2385
GGAATCAGTCGAGAAAAGTATCATACTTATGCAAGCACAGGGAAGAGCCTTAAATTTATACTGGAAAATCTAATTGAACGTGACTCTGGGAAAGAAACTCTTTGGCAGTG
>2386
GGAATCAGTCGAGAAAAGTATCATACTTATGCAAGCACAGGGAAGAGCCTTAAATTTATACTGGAAAATCTAATTGAACGTGACTCTGGGAAAGAAACTCTTTGGCAGTG
>2387
GGAATCAGTCGAGAAAAGTATCATACTTATGCAAGCACAGGGAAGAGCCTTAAATTTATACTGGAAAATCTAATTGAACGTGACTCTGGGAAAGAAACTCTTTGGCAGTG
>2388
GGAATCAGTCGAGAAAAGTATCATACTTATGCAAGCACAGGGAAGAGCCTTAAATTTATACTGGAAAATCTAATTGAACGTGACTCTGGGAAAGAAACTCTTTGGCAGTG
>2389
GGAATCAGTCGAGAAAAGTATCATACTTATGCAAGCACAGGGAAGAGCCTTAAATTTATACTGGAAAATCTAATTGAACGTGACTCTGGGAAAGAAACTCTTTGGCAGTG
>2390
GGAATCAGTCGAGAAAAGTATCATACTTATGCAAGCACAGGGAAGAGCCTTAAATTTATACTGGAAAATCTAATTGAACGTGACTCTGGGAAAGAAACTCTTTGGCAGTG
>2391
GGAATCAGTCGAGAAAAGTATCATACTTATGCAAGCACAGGGAAGAGCCTTAAATTTATACTGGAAAATCTAATTGAACGTGACTCTGGGAAAGAAACTCTTTGGCAGTG
>2392
GGAATCAGTCGAGAAAAGTATCATACTTATGCAAGCACAGGGAAGAGCCTTAAATTTATACTGGAAAATCTAATTGAACGTGACTCTGGGAAAGAAACTCTTTGGCAGTG
>2393
GGAATCAGTCGAGAAAAGTATCATACTTATGCAAGCACAGGGAAGAGCCTTAAATTTATACTGGAAAATCTAATTGAACGTGACTCTGGGAAAGAAACTCTTTGGCAGTG
>2394
GGAATCAGTCGAGAAAAGTATCATACTTATGCAAGCACAGGGAAGAGCCTTAAATTTATACTGGAAAATCTAATTGAACGTGACTCTGGGAAAGAAACTCTTTGGCAGTG
>2395
GGAATCAGTCGAGAAAAGTATCATACTTATGCAAGCACAGGGAAGAGCCTTAAATTTATACTGGAAAATCTAATTGAACGTGACTCTGGGAAAGAAACTCTTTGGCAGTG
>2396
GGAATCAGTCGAGAAAAGTATCATACTTATGCAAGCACAGGGAAGAGCCTTAAATTTATACTGGAAAATCTAATTGAACGTGACTCTGGGAAAGAAACTCTTTGGCAGTG
>2397
GGAATCAGTCGAGAAAAGTATCATACTTATGCAAGCACAGGGAAGAGCCTTAAATTTATACTGGAAAATCTAATTGAACGTGACTCTGGGAAAGAAACTCTTTGGCAGTG
>2398
GGAATCAGTCGAGAAAAGTATCATACTTATGCAAGCACAGGGAAGAGCCTTAAATTTATACTGGAAAATCTAATTGAACGTGACTCTGGGAAAGAAACTCTTTGGCAGTG
>2399
GGAATCAGTCGAGAAAAGTATCATACTTATGCAAGCACAGGGAAGAGCCTTAAATTTATACTGGAAAATCTAATTGAACGTGACTCTGGGAAAGAAACTCTTTGGCAGTG
>2400
GGAATCAGTCGAGAAAAGTATCATACTTATGCAAGCACAGGGAAGAGCCTTAAATTTATACTGGAAAATCTAATTGAACGTGACTCTGGGAAAGAAACTCTTTGGCAGTG
>2401
GGAATCAGTCGAGAAAAGTATCATACTTATGCAAGCACAGGGAAGAGCCTTAAATTTATACTGGAAAATCTAATTGAACGTGACTCTGGGAAAGAAACTCTTTGGCAGTG
>2402
GGAATCAGTCGAGAAAAGTATCATACTTATGCAAGCACAGGGAAGAGCCTTAAATTTATACTGGAAAATCTAATTGAACGTGACTCTGGGAAAGAAACTCTTTGGCAGTG
>2403
GGAATCAGTCGAGAAAAGTATCATACTTATGCAAGCACAGGGAAGAGCCTTAAATTTATACTGGAAAATCTAATTGAACGTGACTCTGGGAAAGAAACTCTTTGGCAGTG
>2404
GGAATCAGTCGAGAAAAGTATCATACTTATGCAAGCACAGGGAAGAGCCTTAAATTTATACTGGAAAATCTAATTGAACGTGACTCTGGGAAAGAAACTCTTTGGCAGTG
>2405
GGAATCAGTCGAGAAAAGTATCATACTTATGCAAGCACAGGGAAGAGCCTTAAATTTATACTGGAAAATCTAATTGAACGTGACTCTGGGAAAGAAACTCTTTGGCAGTG
>2406
GGAATCAGTCGAGAAAAGTATCATACTTATGCAAGCACAGGGAAGAGCCTTAAATTTATACTGGAAAATCTAATTGAACGTGACTCTGGGAAAGAAACTCTTTGGCAGTG
>2407
GGAATCAGTCGAGAAAAGTATCATACTTATGCAAGCACAGGGAAGAGCCTTAAATTTATACTGGAAAATCTAATTGAACGTGACTCTGGGAAAGAAACTCTTTGGCAGTG
>2408
GGAATCAGTCGAGAAAAGTATCATACTTATGCAAGCACAGGGAAGAGCCTTAAATTTATACTGGAAAATCTAATTGAACGTGACTCTGGGAAAGAAACTCTTTGGCAGTG
>2409
GGAATCAGTCGAGAAAAGTATCATACTTATGCAAGCACAGGGAAGAGCCTTAAATTTATACTGGAAAATCTAATTGAACGTGACTCTGGGAAAGAAACTCTTTGGCAGTG
>2410
GGAATCAGTCGAGAAAAGTATCATACTTATGCAAGCACAGGGAAGAGCCTTAAATTTATACTGGAAAATCTAATTGAACGTGACTCTGGGAAAGAAACTCTTTGGCAGTG
>2411
GGAATCAGTCGAGAAAAGTATCATACTTATGCAAGCACAGGGAAGAGCCTTAAATTTATACTGGAAAATCTAATTGAACGTGACTCTGGGAAAGAAACTCTTTGGCAGTG
>2412
GGAATCAGTCGAGAAAAGTATCATACTTATGCAAGCACAGGGAAGAGCCTTAAATTTATACTGGAAAATCTAATTGAACGTGACTCTGGGAAAGAAACTCTTTGGCAGTG
>2413
GGAATCAGTCGAGAAAAGTATCATACTTATGCAAGCACAGGGAAGAGCCTTAAATTTATACTGGAAAATCTAATTGAACGTGACTCTGGGAAAGAAACTCTTTGGCAGTG
>2414
GGAATCAGTCGAGAAAAGTATCATACTTATGCAAGCACAGGGAAGAGCCTTAAATTTATACTGGAAAATCTAATTGAACGTGACTCTGGGAAAGAAACTCTTTGGCAGTG
>2415
GGAATCAGTCGAGAAAAGTATCATACTTATGCAAGCACAGGGAAGAGCCTTAAATTTATACTGGAAAATCTAATTGAACGTGACTCTGGGAAAGAAACTCTTTGGCAGTG
>2416
GGAATCAGTCGAGAAAAGTATCATACTTATGCAAGCACAGGGAAGAGCCTTAAATTTATACTGGAAAATCTAATTGAACGTGACTCTGGGAAAGAAACTCTTTGGCAGTG
>2417
GGAATCAGTCGAGAAAAGTATCATACTTATGCAAGCACAGGGAAGAGCCTTAAATTTATACTGGAAAATCTAATTGAACGTGACTCTGGGAAAGAAACTCTTTGGCAGTG
>2418
GGAATCAGTCGAGAAAAGTATCATACTTATGCAAGCACAGGGAAGAGCCTTAAATTTATACTGGAAAATCTAATTGAACGTGACTCTGGGAAAGAAACTCTTTGGCAGTG
>2419
GGAATCAGTCGAGAAAAGTATCATACTTATGCAAGCACAGGGAAGAGCCTTAAATTTATACTGGAAAATCTAATTGAACGTGACTCTGGGAAAGAAACTCTTTGGCAGTG
>2420
GGAATCAGTCGAGAAAAGTATCATACTTATGCAAGCACAGGGAAGAGCCTTAAATTTATACTGGAAAATCTAATTGAACGTGACTCTGGGAAAGAAACTCTTTGGCAGTG
>2421
GGAATCAGTCGAGAAAAGTATCATACTTATGCAAGCACAGGGAAGAGCCTTAAATTTATACTGGAAAATCTAATTGAACGTGACTCTGGGAAAGAAACTCTTTGGCAGTG
>2422
GGAATCAGTCGAGAAAAGTATCATACTTATGCAAGCACAGGGAAGAGCCTTAAATTTATACTGGAAAATCTAATTGAACGTGACTCTGGGAAAGAAACTCTTTGGCAGTG
>2423
GGAATCAGTCGAGAAAAGTATCATACTTATGCAAGCACAGGGAAGAGCCTTAAATTTATACTGGAAAATCTAATTGAACGTGACTCTGGGAAAGAAACTCTTTGGCAGTG
>2424
GGAATCAGTCGAGAAAAGTATCATACTTATGCAAGCACAGGGAAGAGCCTTAAATTTATACTGGAAAATCTAATTGAACGTGACTCTGGGAAAGAAACTCTTTGGCAGTG
>2425
GGAATCAGTCGAGAAAAGTATCATACTTATGCAAGCACAGGGAAGAGCCTTAAATTTATACTGGAAAATCTAATTGAACGTGACTCTGGGAAAGAAACTCTTTGGCAGTG
>2426
GGAATCAGTCGAGAAAAGTATCATACTTATGCAAGCACAGGGAAGAGCCTTAAATTTATACTGGAAAATCTAATTGAACGTGACTCTGGGAAAGAAACTCTTTGGCAGTG
>2427
GGAATCAGTCGAGAAAAGTATCATACTTATGCAAGCACAGGGAAGAGCCTTAAATTTATACTGGAAAATCTAATTGAACGTGACTCTGGGAAAGAAACTCTTTGGCAGTG
>2428
GGAATCAGTCGAGAAAAGTATCATACTTATGCAAGCACAGGGAAGAGCCTTAAATTTATACTGGAAAATCTAATTGAACGTGACTCTGGGAAAGAAACTCTTTGGCAGTG
>2429
GGAATCAGTCGAGAAAAGTATCATACTTATGCAAGCACAGGGAAGAGCCTTAAATTTATACTGGAAAATCTAATTGAACGTGACTCTGGGAAAGAAACTCTTTGGCAGTG
>2430
GGAATCAGTCGAGAAAAGTATCATACTTATGCAAGCACAGGGAAGAGCCTTAAATTTATACTGGAAAATCTAATTGAACGTGACTCTGGGAAAGAAACTCTTTGGCAGTG
>2431
GGAATCAGTCGAGAAAAGTATCATACTTATGCAAGCACAGGGAAGAGCCTTAAATTTATACTGGAAAATCTAATTGAACGTGACTCTGGGAAAGAAACTCTTTGGCAGTG
>2432
GGAATCAGTCGAGAAAAGTATCATACTTATGCAAGCACAGGGAAGAGCCTTAAATTTATACTGGAAAATCTAATTGAACGTGACTCTGGGAAAGAAACTCTTTGGCAGTG
>2433
GGAATCAGTCGAGAAAAGTATCATACTTATGCAAGCACAGGGAAGAGCCTTAAATTTATACTGGAAAATCTAATTGAACGTGACTCTGGGAAAGAAACTCTTTGGCAGTG
>2434
GGAATCAGTCGAGAAAAGTATCATACTTATGCAAGCACAGGGAAGAGCCTTAAATTTATACTGGAAAATCTAATTGAACGTGACTCTGGGAAAGAAACTCTTTGGCAGTG
>2435
GGAATCAGTCGAGAAAAGTATCATACTTATGCAAGCACAGGGAAGAGCCTTAAATTTATACTGGAAAATCTAATTGAACGTGACTCTGGGAAAGAAACTCTTTGGCAGTG
>2436
GGAATCAGTCGAGAAAAGTATCATACTTATGCAAGCACAGGGAAGAGCCTTAAATTTATACTGGAAAATCTAATTGAACGTGACTCTGGGAAAGAAACTCTTTGGCAGTG
>2437
GGAATCAGTCGAGAAAAGTATCATACTTATGCAAGCACAGGGAAGAGCCTTAAATTTATACTGGAAAATCTAATTGAACGTGACTCTGGGAAAGAAACTCTTTGGCAGTG
>2438
GGAATCAGTCGAGAAAAGTATCATACTTATGCAAGCACAGGGAAGAGCCTTAAATTTATACTGGAAAATCTAATTGAACGTGACTCTGGGAAAGAAACTCTTTGGCAGTG
>2439
GGAATCAGTCGAGAAAAGTATCATACTTATGCAAGCACAGGGAAGAGCCTTAAATTTATACTGGAAAATCTAATTGAACGTGACTCTGGGAAAGAAACTCTTTGGCAGTG
>2440
GGAATCAGTCGAGAAAAGTATCATACTTATGCAAGCACAGGGAAGAGCCTTAAATTTATACTGGAAAATCTAATTGAACGTGACTCTGGGAAAGAAACTCTTTGGCAGTG
>2441
GGAATCAGTCGAGAAAAGTATCATACTTATGCAAGCACAGGGAAGAGCCTTAAATTTATACTGGAAAATCTAATTGAACGTGACTCTGGGAAAGAAACTCTTTGGCAGTG
>2442
GGAATCAGTCGAGAAAAGTATCATACTTATGCAAGCACAGGGAAGAGCCTTAAATTTATACTGGAAAATCTAATTGAACGTGACTCTGGGAAAGAAACTCTTTGGCAGTG
>2443
GGAATCAGTCGAGAAAAGTATCATACTTATGCAAGCACAGGGAAGAGCCTTAAATTTATACTGGAAAATCTAATTGAACGTGACTCTGGGAAAGAAACTCTTTGGCAGTG
>2444
GGAATCAGTCGAGAAAAGTATCATACTTATGCAAGCACAGGGAAGAGCCTTAAATTTATACTGGAAAATCTAATTGAACGTGACTCTGGGAAAGAAACTCTTTGGCAGTG
>2445
GGAATCAGTCGAGAAAAGTATCATACTTATGCAAGCACAGGGAAGAGCCTTAAATTTATACTGGAAAATCTAATTGAACGTGACTCTGGGAAAGAAACTCTTTGGCAGTG
>2446
GGAATCAGTCGAGAAAAGTATCATACTTATGCAAGCACAGGGAAGAGCCTTAAATTTATACTGGAAAATCTAATTGAACGTGACTCTGGGAAAGAAACTCTTTGGCAGTG
>2447
GGAATCAGTCGAGAAAAGTATCATACTTATGCAAGCACAGGGAAGAGCCTTAAATTTATACTGGAAAATCTAATTGAACGTGACTCTGGGAAAGAAACTCTTTGGCAGTG
>2448
GGAATCAGTCGAGAAAAGTATCATACTTATGCAAGCACAGGGAAGAGCCTTAAATTTATACTGGAAAATCTAATTGAACGTGACTCTGGGAAAGAAACTCTTTGGCAGTG
>2449
GGAATCAGTCGAGAAAAGTATCATACTTATGCAAGCACAGGGAAGAGCCTTAAATTTATACTGGAAAATCTAATTGAACGTGACTCTGGGAAAGAAACTCTTTGGCAGTG
>2450
GGAATCAGTCGAGAAAAGTATCATACTTATGCAAGCACAGGGAAGAGCCTTAAATTTATACTGGAAAATCTAATTGAACGTGACTCTGGGAAAGAAACTCTTTGGCAGTG
>2451
GGAATCAGTCGAGAAAAGTATCATACTTATGCAAGCACAGGGAAGAGCCTTAAATTTATACTGGAAAATCTAATTGAACGTGACTCTGGGAAAGAAACTCTTTGGCAGTG
>2452
GGAATCAGTCGAGAAAAGTATCATACTTATGCAAGCACAGGGAAGAGCCTTAAATTTATACTGGAAAATCTAATTGAACGTGACTCTGGGAAAGAAACTCTTTGGCAGTG
>2453
GGAATCAGTCGAGAAAAGTATCATACTTATGCAAGCACAGGGAAGAGCCTTAAATTTATACTGGAAAATCTAATTGAACGTGACTCTGGGAAAGAAACTCTTTGGCAGTG
>2454
GGAATCAGTCGAGAAAAGTATCATACTTATGCAAGCACAGGGAAGAGCCTTAAATTTATACTGGAAAATCTAATTGAACGTGACTCTGGGAAAGAAACTCTTTGGCAGTG
>2455
GGAATCAGTCGAGAAAAGTATCATACTTATGCAAGCACAGGGAAGAGCCTTAAATTTATACTGGAAAATCTAATTGAACGTGACTCTGGGAAAGAAACTCTTTGGCAGTG
>2456
GGAATCAGTCGAGAAAAGTATCATACTTATGCAAGCACAGGGAAGAGCCTTAAATTTATACTGGAAAATCTAATTGAACGTGACTCTGGGAAAGAAACTCTTTGGCAGTG
>2457
GGAATCAGTCGAGAAAAGTATCATACTTATGCAAGCACAGGGAAGAGCCTTAAATTTATACTGGAAAATCTAATTGAACGTGACTCTGGGAAAGAAACTCTTTGGCAGTG
>2458
GGAATCAGTCGAGAAAAGTATCATACTTATGCAAGCACAGGGAAGAGCCTTAAATTTATACTGGAAAATCTAATTGAACGTGACTCTGGGAAAGAAACTCTTTGGCAGTG
>2459
GGAATCAGTCGAGAAAAGTATCATACTTATGCAAGCACAGGGAAGAGCCTTAAATTTATACTGGAAAATCTAATTGAACGTGACTCTGGGAAAGAAACTCTTTGGCAGTG
>2460
GGAATCAGTCGAGAAAAGTATCATACTTATGCAAGCACAGGGAAGAGCCTTAAATTTATACTGGAAAATCTAATTGAACGTGACTCTGGGAAAGAAACTCTTTGGCAGTG
>2461
GGAATCAGTCGAGAAAAGTATCATACTTATGCAAGCACAGGGAAGAGCCTTAAATTTATACTGGAAAATCTAATTGAACGTGACTCTGGGAAAGAAACTCTTTGGCAGTG
>2462
GGAATCAGTCGAGAAAAGTATCATACTTATGCAAGCACAGGGAAGAGCCTTAAATTTATACTGGAAAATCTAATTGAACGTGACTCTGGGAAAGAAACTCTTTGGCAGTG
>2463
GGAATCAGTCGAGAAAAGTATCATACTTATGCAAGCACAGGGAAGAGCCTTAAATTTATACTGGAAAATCTAATTGAACGTGACTCTGGGAAAGAAACTCTTTGGCAGTG
>2464
GGAATCAGTCGAGAAAAGTATCATACTTATGCAAGCACAGGGAAGAGCCTTAAATTTATACTGGAAAATCTAATTGAACGTGACTCTGGGAAAGAAACTCTTTGGCAGTG
>2465
GGAATCAGTCGAGAAAAGTATCATACTTATGCAAGCACAGGGAAGAGCCTTAAATTTATACTGGAAAATCTAATTGAACGTGACTCTGGGAAAGAAACTCTTTGGCAGTG
>2466
GGAATCAGTCGAGAAAAGTATCATACTTATGCAAGCACAGGGAAGAGCCTTAAATTTATACTGGAAAATCTAATTGAACGTGACTCTGGGAAAGAAACTCTTTGGCAGTG
>2467
GGAATCAGTCGAGAAAAGTATCATACTTATGCAAGCACAGGGAAGAGCCTTAAATTTATACTGGAAAATCTAATTGAACGTGACTCTGGGAAAGAAACTCTTTGGCAGTG
>2468
GGAATCAGTCGAGAAAAGTATCATACTTATGCAAGCACAGGGAAGAGCCTTAAATTTATACTGGAAAATCTAATTGAACGTGACTCTGGGAAAGAAACTCTTTGGCAGTG
>2469
GGAATCAGTCGAGAAAAGTATCATACTTATGCAAGCACAGGGAAGAGCCTTAAATTTATACTGGAAAATCTAATTGAACGTGACTCTGGGAAAGAAACTCTTTGGCAGTG
>2470
GGAATCAGTCGAGAAAAGTATCATACTTATGCAAGCACAGGGAAGAGCCTTAAATTTATACTGGAAAATCTAATTGAACGTGACTCTGGGAAAGAAACTCTTTGGCAGTG
>2471
GGAATCAGTCGAGAAAAGTATCATACTTATGCAAGCACAGGGAAGAGCCTTAAATTTATACTGGAAAATCTAATTGAACGTGACTCTGGGAAAGAAACTCTTTGGCAGTG
>2472
GGAATCAGTCGAGAAAAGTATCATACTTATGCAAGCACAGGGAAGAGCCTTAAATTTATACTGGAAAATCTAATTGAACGTGACTCTGGGAAAGAAACTCTTTGGCAGTG
>2473
GGAATCAGTCGAGAAAAGTATCATACTTATGCAAGCACAGGGAAGAGCCTTAAATTTATACTGGAAAATCTAATTGAACGTGACTCTGGGAAAGAAACTCTTTGGCAGTG
>2474
GGAATCAGTCGAGAAAAGTATCATACTTATGCAAGCACAGGGAAGAGCCTTAAATTTATACTGGAAAATCTAATTGAACGTGACTCTGGGAAAGAAACTCTTTGGCAGTG
>2475
GGAATCAGTCGAGAAAAGTATCATACTTATGCAAGCACAGGGAAGAGCCTTAAATTTATACTGGAAAATCTAATTGAACGTGACTCTGGGAAAGAAACTCTTTGGCAGTG
>2476
GGAATCAGTCGAGAAAAGTATCATACTTATGCAAGCACAGGGAAGAGCCTTAAATTTATACTGGAAAATCTAATTGAACGTGACTCTGGGAAAGAAACTCTTTGGCAGTG
>2477
GGAATCAGTCGAGAAAAGTATCATACTTATGCAAGCACAGGGAAGAGCCTTAAATTTATACTGGAAAATCTAATTGAACGTGACTCTGGGAAAGAAACTCTTTGGCAGTG
>2478
GGAATCAGTCGAGAAAAGTATCATACTTATGCAAGCACAGGGAAGAGCCTTAAATTTATACTGGAAAATCTAATTGAACGTGACTCTGGGAAAGAAACTCTTTGGCAGTG
>2479
GGAATCAGTCGAGAAAAGTATCATACTTATGCAAGCACAGGGAAGAGCCTTAAATTTATACTGGAAAATCTAATTGAACGTGACTCTGGGAAAGAAACTCTTTGGCAGTG
>2480
GGAATCAGTCGAGAAAAGTATCATACTTATGCAAGCACAGGGAAGAGCCTTAAATTTATACTGGAAAATCTAATTGAACGTGACTCTGGGAAAGAAACTCTTTGGCAGTG
>2481
GGAATCAGTCGAGAAAAGTATCATACTTATGCAAGCACAGGGAAGAGCCTTAAATTTATACTGGAAAATCTAATTGAACGTGACTCTGGGAAAGAAACTCTTTGGCAGTG
>2482
GGAATCAGTCGAGAAAAGTATCATACTTATGCAAGCACAGGGAAGAGCCTTAAATTTATACTGGAAAATCTAATTGAACGTGACTCTGGGAAAGAAACTCTTTGGCAGTG
>2483
GGAATCAGTCGAGAAAAGTATCATACTTATGCAAGCACAGGGAAGAGCCTTAAATTTATACTGGAAAATCTAATTGAACGTGACTCTGGGAAAGAAACTCTTTGGCAGTG
>2484
GGAATCAGTCGAGAAAAGTATCATACTTATGCAAGCACAGGGAAGAGCCTTAAATTTATACTGGAAAATCTAATTGAACGTGACTCTGGGAAAGAAACTCTTTGGCAGTG
>2485
GGAATCAGTCGAGAAAAGTATCATACTTATGCAAGCACAGGGAAGAGCCTTAAATTTATACTGGAAAATCTAATTGAACGTGACTCTGGGAAAGAAACTCTTTGGCAGTG
>2486
GGAATCAGTCGAGAAAAGTATCATACTTATGCAAGCACAGGGAAGAGCCTTAAATTTATACTGGAAAATCTAATTGAACGTGACTCTGGGAAAGAAACTCTTTGGCAGTG
>2487
GGAATCAGTCGAGAAAAGTATCATACTTATGCAAGCACAGGGAAGAGCCTTAAATTTATACTGGAAAATCTAATTGAACGTGACTCTGGGAAAGAAACTCTTTGGCAGTG
>2488
GGAATCAGTCGAGAAAAGTATCATACTTATGCAAGCACAGGGAAGAGCCTTAAATTTATACTGGAAAATCTAATTGAACGTGACTCTGGGAAAGAAACTCTTTGGCAGTG
>2489
GGAATCAGTCGAGAAAAGTATCATACTTATGCAAGCACAGGGAAGAGCCTTAAATTTATACTGGAAAATCTAATTGAACGTGACTCTGGGAAAGAAACTCTTTGGCAGTG
>2490
GGAATCAGTCGAGAAAAGTATCATACTTATGCAAGCACAGGGAAGAGCCTTAAATTTATACTGGAAAATCTAATTGAACGTGACTCTGGGAAAGAAACTCTTTGGCAGTG
>2491
GGAATCAGTCGAGAAAAGTATCATACTTATGCAAGCACAGGGAAGAGCCTTAAATTTATACTGGAAAATCTAATTGAACGTGACTCTGGGAAAGAAACTCTTTGGCAGTG
>2492
GGAATCAGTCGAGAAAAGTATCATACTTATGCAAGCACAGGGAAGAGCCTTAAATTTATACTGGAAAATCTAATTGAACGTGACTCTGGGAAAGAAACTCTTTGGCAGTG
>2493
GGAATCAGTCGAGAAAAGTATCATACTTATGCAAGCACAGGGAAGAGCCTTAAATTTATACTGGAAAATCTAATTGAACGTGACTCTGGGAAAGAAACTCTTTGGCAGTG
>2494
GGAATCAGTCGAGAAAAGTATCATACTTATGCAAGCACAGGGAAGAGCCTTAAATTTATACTGGAAAATCTAATTGAACGTGACTCTGGGAAAGAAACTCTTTGGCAGTG
>2495
GGAATCAGTCGAGAAAAGTATCATACTTATGCAAGCACAGGGAAGAGCCTTAAATTTATACTGGAAAATCTAATTGAACGTGACTCTGGGAAAGAAACTCTTTGGCAGTG
>2496
GGAATCAGTCGAGAAAAGTATCATACTTATGCAAGCACAGGGAAGAGCCTTAAATTTATACTGGAAAATCTAATTGAACGTGACTCTGGGAAAGAAACTCTTTGGCAGTG
>2497
GGAATCAGTCGAGAAAAGTATCATACTTATGCAAGCACAGGGAAGAGCCTTAAATTTATACTGGAAAATCTAATTGAACGTGACTCTGGGAAAGAAACTCTTTGGCAGTG
>2498
GGAATCAGTCGAGAAAAGTATCATACTTATGCAAGCACAGGGAAGAGCCTTAAATTTATACTGGAAAATCTAATTGAACGTGACTCTGGGAAAGAAACTCTTTGGCAGTG
>2499
TGGGTAAGACAAGCAACAAAGTGGAGGCAAGAAAGAATTCTCAAACTCTCACTTCAATCCTTACCATCAAGTCCGTAGAGAAAGAAGACATGGCCGTTTACTACTGTGCTGCGTGGGATTATTATAAGAAACTCTTTGGCAGTG
>2500
TGGGTAAGACAAGCAACAAAGTGGAGGCAAGAAAGAATTCTCAAACTCTCACTTCAATCCTTACCATCAAGTCCGTAGAGAAAGAAGACATGGCCGTTTACTACTGTGCTGCGTGGGATTATTATAAGAAACTCTTTGGCAGTG
>2501
TGGGTAAGACAAGCAACAAAGTGGAGGCAAGAAAGAATTCTCAAACTCTCACTTCAATCCTTACCATCAAGTCCGTAGAGAAAGAAGACATGGCCGTTTACTACTGTGCTGCGTGGGATTATTATAAGAAACTCTTTGGCAGTG
>2502
TGGGTAAGACAAGCAACAAAGTGGAGGCAAGAAAGAATTCTCAAACTCTCACTTCAATCCTTACCATCAAGTCCGTAGAGAAAGAAGACATGGCCGTTTACTACTGTGCTGCGTGGGATTATTATAAGAAACTCTTTGGCAGTG
>2503
TGGGTAAGACAAGCAACAAAGTGGAGGCAAGAAAGAATTCTCAAACTCTCACTTCAATCCTTACCATCAAGTCCGTAGAGAAAGAAGACATGGCCGTTTACTACTGTGCTGCGTGGGATTATTATAAGAAACTCTTTGGCAGTG
>2504
TGGGTAAGACAAGCAACAAAGTGGAGGCAAGAAAGAATTCTCAAACTCTCACTTCAATCCTTACCATCAAGTCCGTAGAGAAAGAAGACATGGCCGTTTACTACTGTGCTGCGTGGGATTATTATAAGAAACTCTTTGGCAGTG
>2505
TGGGTAAGACAAGCAACAAAGTGGAGGCAAGAAAGAATTCTCAAACTCTCACTTCAATCCTTACCATCAAGTCCGTAGAGAAAGAAGACATGGCCGTTTACTACTGTGCTGCGTGGGATTATTATAAGAAACTCTTTGGCAGTG
>2506
TGGGTAAGACAAGCAACAAAGTGGAGGCAAGAAAGAATTCTCAAACTCTCACTTCAATCCTTACCATCAAGTCCGTAGAGAAAGAAGACATGGCCGTTTACTACTGTGCTGCGTGGGATTATTATAAGAAACTCTTTGGCAGTG
>2507
TGGGTAAGACAAGCAACAAAGTGGAGGCAAGAAAGAATTCTCAAACTCTCACTTCAATCCTTACCATCAAGTCCGTAGAGAAAGAAGACATGGCCGTTTACTACTGTGCTGCGTGGGATTATTATAAGAAACTCTTTGGCAGTG
>2508
TGGGTAAGACAAGCAACAAAGTGGAGGCAAGAAAGAATTCTCAAACTCTCACTTCAATCCTTACCATCAAGTCCGTAGAGAAAGAAGACATGGCCGTTTACTACTGTGCTGCGTGGGATTATTATAAGAAACTCTTTGGCAGTG
>2509
TGGGTAAGACAAGCAACAAAGTGGAGGCAAGAAAGAATTCTCAAACTCTCACTTCAATCCTTACCATCAAGTCCGTAGAGAAAGAAGACATGGCCGTTTACTACTGTGCTGCGTGGGATTATTATAAGAAACTCTTTGGCAGTG
>2510
TGGGTAAGACAAGCAACAAAGTGGAGGCAAGAAAGAATTCTCAAACTCTCACTTCAATCCTTACCATCAAGTCCGTAGAGAAAGAAGACATGGCCGTTTACTACTGTGCTGCGTGGGATTATTATAAGAAACTCTTTGGCAGTG
>2511
TGGGTAAGACAAGCAACAAAGTGGAGGCAAGAAAGAATTCTCAAACTCTCACTTCAATCCTTACCATCAAGTCCGTAGAGAAAGAAGACATGGCCGTTTACTACTGTGCTGCGTGGGATTATTATAAGAAACTCTTTGGCAGTG
>2512
TGGGTAAGACAAGCAACAAAGTGGAGGCAAGAAAGAATTCTCAAACTCTCACTTCAATCCTTACCATCAAGTCCGTAGAGAAAGAAGACATGGCCGTTTACTACTGTGCTGCGTGGGATTATTATAAGAAACTCTTTGGCAGTG
>2513
TGGGTAAGACAAGCAACAAAGTGGAGGCAAGAAAGAATTCTCAAACTCTCACTTCAATCCTTACCATCAAGTCCGTAGAGAAAGAAGACATGGCCGTTTACTACTGTGCTGCGTGGGATTATTATAAGAAACTCTTTGGCAGTG
>2514
TGGGTAAGACAAGCAACAAAGTGGAGGCAAGAAAGAATTCTCAAACTCTCACTTCAATCCTTACCATCAAGTCCGTAGAGAAAGAAGACATGGCCGTTTACTACTGTGCTGCGTGGGATTATTATAAGAAACTCTTTGGCAGTG
>2515
TGGGTAAGACAAGCAACAAAGTGGAGGCAAGAAAGAATTCTCAAACTCTCACTTCAATCCTTACCATCAAGTCCGTAGAGAAAGAAGACATGGCCGTTTACTACTGTGCTGCGTGGGATTATTATAAGAAACTCTTTGGCAGTG
>2516
TGGGTAAGACAAGCAACAAAGTGGAGGCAAGAAAGAATTCTCAAACTCTCACTTCAATCCTTACCATCAAGTCCGTAGAGAAAGAAGACATGGCCGTTTACTACTGTGCTGCGTGGGATTATTATAAGAAACTCTTTGGCAGTG
>2517
TGGGTAAGACAAGCAACAAAGTGGAGGCAAGAAAGAATTCTCAAACTCTCACTTCAATCCTTACCATCAAGTCCGTAGAGAAAGAAGACATGGCCGTTTACTACTGTGCTGCGTGGGATTATTATAAGAAACTCTTTGGCAGTG
>2518
TGGGTAAGACAAGCAACAAAGTGGAGGCAAGAAAGAATTCTCAAACTCTCACTTCAATCCTTACCATCAAGTCCGTAGAGAAAGAAGACATGGCCGTTTACTACTGTGCTGCGTGGGATTATTATAAGAAACTCTTTGGCAGTG
>2519
TGGGTAAGACAAGCAACAAAGTGGAGGCAAGAAAGAATTCTCAAACTCTCACTTCAATCCTTACCATCAAGTCCGTAGAGAAAGAAGACATGGCCGTTTACTACTGTGCTGCGTGGGATTATTATAAGAAACTCTTTGGCAGTG
>2520
TGGGTAAGACAAGCAACAAAGTGGAGGCAAGAAAGAATTCTCAAACTCTCACTTCAATCCTTACCATCAAGTCCGTAGAGAAAGAAGACATGGCCGTTTACTACTGTGCTGCGTGGGATTATTATAAGAAACTCTTTGGCAGTG
>2521
TGGGTAAGACAAGCAACAAAGTGGAGGCAAGAAAGAATTCTCAAACTCTCACTTCAATCCTTACCATCAAGTCCGTAGAGAAAGAAGACATGGCCGTTTACTACTGTGCTGCGTGGGATTATTATAAGAAACTCTTTGGCAGTG
>2522
TGGGTAAGACAAGCAACAAAGTGGAGGCAAGAAAGAATTCTCAAACTCTCACTTCAATCCTTACCATCAAGTCCGTAGAGAAAGAAGACATGGCCGTTTACTACTGTGCTGCGTGGGATTATTATAAGAAACTCTTTGGCAGTG
>2523
TGGGTAAGACAAGCAACAAAGTGGAGGCAAGAAAGAATTCTCAAACTCTCACTTCAATCCTTACCATCAAGTCCGTAGAGAAAGAAGACATGGCCGTTTACTACTGTGCTGCGTGGGATTATTATAAGAAACTCTTTGGCAGTG
>2524
TGGGTAAGACAAGCAACAAAGTGGAGGCAAGAAAGAATTCTCAAACTCTCACTTCAATCCTTACCATCAAGTCCGTAGAGAAAGAAGACATGGCCGTTTACTACTGTGCTGCGTGGGATTATTATAAGAAACTCTTTGGCAGTG
>2525
TGGGTAAGACAAGCAACAAAGTGGAGGCAAGAAAGAATTCTCAAACTCTCACTTCAATCCTTACCATCAAGTCCGTAGAGAAAGAAGACATGGCCGTTTACTACTGTGCTGCGTGGGATTATTATAAGAAACTCTTTGGCAGTG
>2526
TGGGTAAGACAAGCAACAAAGTGGAGGCAAGAAAGAATTCTCAAACTCTCACTTCAATCCTTACCATCAAGTCCGTAGAGAAAGAAGACATGGCCGTTTACTACTGTGCTGCGTGGGATTATTATAAGAAACTCTTTGGCAGTG
>2527
TGGGTAAGACAAGCAACAAAGTGGAGGCAAGAAAGAATTCTCAAACTCTCACTTCAATCCTTACCATCAAGTCCGTAGAGAAAGAAGACATGGCCGTTTACTACTGTGCTGCGTGGGATTATTATAAGAAACTCTTTGGCAGTG
>2528
TGGGTAAGACAAGCAACAAAGTGGAGGCAAGAAAGAATTCTCAAACTCTCACTTCAATCCTTACCATCAAGTCCGTAGAGAAAGAAGACATGGCCGTTTACTACTGTGCTGCGTGGGATTATTATAAGAAACTCTTTGGCAGTG
>2529
TGGGTAAGACAAGCAACAAAGTGGAGGCAAGAAAGAATTCTCAAACTCTCACTTCAATCCTTACCATCAAGTCCGTAGAGAAAGAAGACATGGCCGTTTACTACTGTGCTGCGTGGGATTATTATAAGAAACTCTTTGGCAGTG
>2530
TGGGTAAGACAAGCAACAAAGTGGAGGCAAGAAAGAATTCTCAAACTCTCACTTCAATCCTTACCATCAAGTCCGTAGAGAAAGAAGACATGGCCGTTTACTACTGTGCTGCGTGGGATTATTATAAGAAACTCTTTGGCAGTG
>2531
TGGGTAAGACAAGCAACAAAGTGGAGGCAAGAAAGAATTCTCAAACTCTCACTTCAATCCTTACCATCAAGTCCGTAGAGAAAGAAGACATGGCCGTTTACTACTGTGCTGCGTGGGATTATTATAAGAAACTCTTTGGCAGTG
>2532
TGGGTAAGACAAGCAACAAAGTGGAGGCAAGAAAGAATTCTCAAACTCTCACTTCAATCCTTACCATCAAGTCCGTAGAGAAAGAAGACATGGCCGTTTACTACTGTGCTGCGTGGGATTATTATAAGAAACTCTTTGGCAGTG
>2533
TGGGTAAGACAAGCAACAAAGTGGAGGCAAGAAAGAATTCTCAAACTCTCACTTCAATCCTTACCATCAAGTCCGTAGAGAAAGAAGACATGGCCGTTTACTACTGTGCTGCGTGGGATTATTATAAGAAACTCTTTGGCAGTG
>2534
TGGGTAAGACAAGCAACAAAGTGGAGGCAAGAAAGAATTCTCAAACTCTCACTTCAATCCTTACCATCAAGTCCGTAGAGAAAGAAGACATGGCCGTTTACTACTGTGCTGCGTGGGATTATTATAAGAAACTCTTTGGCAGTG
>2535
TGGGTAAGACAAGCAACAAAGTGGAGGCAAGAAAGAATTCTCAAACTCTCACTTCAATCCTTACCATCAAGTCCGTAGAGAAAGAAGACATGGCCGTTTACTACTGTGCTGCGTGGGATTATTATAAGAAACTCTTTGGCAGTG
>2536
TGGGTAAGACAAGCAACAAAGTGGAGGCAAGAAAGAATTCTCAAACTCTCACTTCAATCCTTACCATCAAGTCCGTAGAGAAAGAAGACATGGCCGTTTACTACTGTGCTGCGTGGGATTATTATAAGAAACTCTTTGGCAGTG
>2537
TGGGTAAGACAAGCAACAAAGTGGAGGCAAGAAAGAATTCTCAAACTCTCACTTCAATCCTTACCATCAAGTCCGTAGAGAAAGAAGACATGGCCGTTTACTACTGTGCTGCGTGGGATTATTATAAGAAACTCTTTGGCAGTG
>2538
TGGGTAAGACAAGCAACAAAGTGGAGGCAAGAAAGAATTCTCAAACTCTCACTTCAATCCTTACCATCAAGTCCGTAGAGAAAGAAGACATGGCCGTTTACTACTGTGCTGCGTGGGATTATTATAAGAAACTCTTTGGCAGTG
>2539
TGGGTAAGACAAGCAACAAAGTGGAGGCAAGAAAGAATTCTCAAACTCTCACTTCAATCCTTACCATCAAGTCCGTAGAGAAAGAAGACATGGCCGTTTACTACTGTGCTGCGTGGGATTATTATAAGAAACTCTTTGGCAGTG
>2540
TGGGTAAGACAAGCAACAAAGTGGAGGCAAGAAAGAATTCTCAAACTCTCACTTCAATCCTTACCATCAAGTCCGTAGAGAAAGAAGACATGGCCGTTTACTACTGTGCTGCGTGGGATTATTATAAGAAACTCTTTGGCAGTG
>2541
TGGGTAAGACAAGCAACAAAGTGGAGGCAAGAAAGAATTCTCAAACTCTCACTTCAATCCTTACCATCAAGTCCGTAGAGAAAGAAGACATGGCCGTTTACTACTGTGCTGCGTGGGATTATTATAAGAAACTCTTTGGCAGTG
>2542
TGGGTAAGACAAGCAACAAAGTGGAGGCAAGAAAGAATTCTCAAACTCTCACTTCAATCCTTACCATCAAGTCCGTAGAGAAAGAAGACATGGCCGTTTACTACTGTGCTGCGTGGGATTATTATAAGAAACTCTTTGGCAGTG
>2543
TGGGTAAGACAAGCAACAAAGTGGAGGCAAGAAAGAATTCTCAAACTCTCACTTCAATCCTTACCATCAAGTCCGTAGAGAAAGAAGACATGGCCGTTTACTACTGTGCTGCGTGGGATTATTATAAGAAACTCTTTGGCAGTG
>2544
TGGGTAAGACAAGCAACAAAGTGGAGGCAAGAAAGAATTCTCAAACTCTCACTTCAATCCTTACCATCAAGTCCGTAGAGAAAGAAGACATGGCCGTTTACTACTGTGCTGCGTGGGATTATTATAAGAAACTCTTTGGCAGTG
>2545
TGGGTAAGACAAGCAACAAAGTGGAGGCAAGAAAGAATTCTCAAACTCTCACTTCAATCCTTACCATCAAGTCCGTAGAGAAAGAAGACATGGCCGTTTACTACTGTGCTGCGTGGGATTATTATAAGAAACTCTTTGGCAGTG
>2546
TGGGTAAGACAAGCAACAAAGTGGAGGCAAGAAAGAATTCTCAAACTCTCACTTCAATCCTTACCATCAAGTCCGTAGAGAAAGAAGACATGGCCGTTTACTACTGTGCTGCGTGGGATTATTATAAGAAACTCTTTGGCAGTG
>2547
TGGGTAAGACAAGCAACAAAGTGGAGGCAAGAAAGAATTCTCAAACTCTCACTTCAATCCTTACCATCAAGTCCGTAGAGAAAGAAGACATGGCCGTTTACTACTGTGCTGCGTGGGATTATTATAAGAAACTCTTTGGCAGTG
>2548
TGGGTAAGACAAGCAACAAAGTGGAGGCAAGAAAGAATTCTCAAACTCTCACTTCAATCCTTACCATCAAGTCCGTAGAGAAAGAAGACATGGCCGTTTACTACTGTGCTGCGTGGGATTATTATAAGAAACTCTTTGGCAGTG
>2549
TGGGTAAGACAAGCAACAAAGTGGAGGCAAGAAAGAATTCTCAAACTCTCACTTCAATCCTTACCATCAAGTCCGTAGAGAAAGAAGACATGGCCGTTTACTACTGTGCTGCGTGGGATTATTATAAGAAACTCTTTGGCAGTG
>2550
TGGGTAAGACAAGCAACAAAGTGGAGGCAAGAAAGAATTCTCAAACTCTCACTTCAATCCTTACCATCAAGTCCGTAGAGAAAGAAGACATGGCCGTTTACTACTGTGCTGCGTGGGATTATTATAAGAAACTCTTTGGCAGTG
>2551
TGGGTAAGACAAGCAACAAAGTGGAGGCAAGAAAGAATTCTCAAACTCTCACTTCAATCCTTACCATCAAGTCCGTAGAGAAAGAAGACATGGCCGTTTACTACTGTGCTGCGTGGGATTATTATAAGAAACTCTTTGGCAGTG
>2552
TGGGTAAGACAAGCAACAAAGTGGAGGCAAGAAAGAATTCTCAAACTCTCACTTCAATCCTTACCATCAAGTCCGTAGAGAAAGAAGACATGGCCGTTTACTACTGTGCTGCGTGGGATTATTATAAGAAACTCTTTGGCAGTG
>2553
TGGGTAAGACAAGCAACAAAGTGGAGGCAAGAAAGAATTCTCAAACTCTCACTTCAATCCTTACCATCAAGTCCGTAGAGAAAGAAGACATGGCCGTTTACTACTGTGCTGCGTGGGATTATTATAAGAAACTCTTTGGCAGTG
>2554
TGGGTAAGACAAGCAACAAAGTGGAGGCAAGAAAGAATTCTCAAACTCTCACTTCAATCCTTACCATCAAGTCCGTAGAGAAAGAAGACATGGCCGTTTACTACTGTGCTGCGTGGGATTATTATAAGAAACTCTTTGGCAGTG
>2555
TGGGTAAGACAAGCAACAAAGTGGAGGCAAGAAAGAATTCTCAAACTCTCACTTCAATCCTTACCATCAAGTCCGTAGAGAAAGAAGACATGGCCGTTTACTACTGTGCTGCGTGGGATTATTATAAGAAACTCTTTGGCAGTG
>2556
TGGGTAAGACAAGCAACAAAGTGGAGGCAAGAAAGAATTCTCAAACTCTCACTTCAATCCTTACCATCAAGTCCGTAGAGAAAGAAGACATGGCCGTTTACTACTGTGCTGCGTGGGATTATTATAAGAAACTCTTTGGCAGTG
>2557
TGGGTAAGACAAGCAACAAAGTGGAGGCAAGAAAGAATTCTCAAACTCTCACTTCAATCCTTACCATCAAGTCCGTAGAGAAAGAAGACATGGCCGTTTACTACTGTGCTGCGTGGGATTATTATAAGAAACTCTTTGGCAGTG
>2558
TGGGTAAGACAAGCAACAAAGTGGAGGCAAGAAAGAATTCTCAAACTCTCACTTCAATCCTTACCATCAAGTCCGTAGAGAAAGAAGACATGGCCGTTTACTACTGTGCTGCGTGGGATTATTATAAGAAACTCTTTGGCAGTG
>2559
TGGGTAAGACAAGCAACAAAGTGGAGGCAAGAAAGAATTCTCAAACTCTCACTTCAATCCTTACCATCAAGTCCGTAGAGAAAGAAGACATGGCCGTTTACTACTGTGCTGCGTGGGATTATTATAAGAAACTCTTTGGCAGTG
>2560
TGGGTAAGACAAGCAACAAAGTGGAGGCAAGAAAGAATTCTCAAACTCTCACTTCAATCCTTACCATCAAGTCCGTAGAGAAAGAAGACATGGCCGTTTACTACTGTGCTGCGTGGGATTATTATAAGAAACTCTTTGGCAGTG
>2561
TGGGTAAGACAAGCAACAAAGTGGAGGCAAGAAAGAATTCTCAAACTCTCACTTCAATCCTTACCATCAAGTCCGTAGAGAAAGAAGACATGGCCGTTTACTACTGTGCTGCGTGGGATTATTATAAGAAACTCTTTGGCAGTG
>2562
TGGGTAAGACAAGCAACAAAGTGGAGGCAAGAAAGAATTCTCAAACTCTCACTTCAATCCTTACCATCAAGTCCGTAGAGAAAGAAGACATGGCCGTTTACTACTGTGCTGCGTGGGATTATTATAAGAAACTCTTTGGCAGTG
>2563
TGGGTAAGACAAGCAACAAAGTGGAGGCAAGAAAGAATTCTCAAACTCTCACTTCAATCCTTACCATCAAGTCCGTAGAGAAAGAAGACATGGCCGTTTACTACTGTGCTGCGTGGGATTATTATAAGAAACTCTTTGGCAGTG
>2564
TGGGTAAGACAAGCAACAAAGTGGAGGCAAGAAAGAATTCTCAAACTCTCACTTCAATCCTTACCATCAAGTCCGTAGAGAAAGAAGACATGGCCGTTTACTACTGTGCTGCGTGGGATTATTATAAGAAACTCTTTGGCAGTG
>2565
TGGGTAAGACAAGCAACAAAGTGGAGGCAAGAAAGAATTCTCAAACTCTCACTTCAATCCTTACCATCAAGTCCGTAGAGAAAGAAGACATGGCCGTTTACTACTGTGCTGCGTGGGATTATTATAAGAAACTCTTTGGCAGTG
>2566
TGGGTAAGACAAGCAACAAAGTGGAGGCAAGAAAGAATTCTCAAACTCTCACTTCAATCCTTACCATCAAGTCCGTAGAGAAAGAAGACATGGCCGTTTACTACTGTGCTGCGTGGGATTATTATAAGAAACTCTTTGGCAGTG
>2567
TGGGTAAGACAAGCAACAAAGTGGAGGCAAGAAAGAATTCTCAAACTCTCACTTCAATCCTTACCATCAAGTCCGTAGAGAAAGAAGACATGGCCGTTTACTACTGTGCTGCGTGGGATTATTATAAGAAACTCTTTGGCAGTG
>2568
TGGGTAAGACAAGCAACAAAGTGGAGGCAAGAAAGAATTCTCAAACTCTCACTTCAATCCTTACCATCAAGTCCGTAGAGAAAGAAGACATGGCCGTTTACTACTGTGCTGCGTGGGATTATTATAAGAAACTCTTTGGCAGTG
>2569
TGGGTAAGACAAGCAACAAAGTGGAGGCAAGAAAGAATTCTCAAACTCTCACTTCAATCCTTACCATCAAGTCCGTAGAGAAAGAAGACATGGCCGTTTACTACTGTGCTGCGTGGGATTATTATAAGAAACTCTTTGGCAGTG
>2570
TGGGTAAGACAAGCAACAAAGTGGAGGCAAGAAAGAATTCTCAAACTCTCACTTCAATCCTTACCATCAAGTCCGTAGAGAAAGAAGACATGGCCGTTTACTACTGTGCTGCGTGGGATTATTATAAGAAACTCTTTGGCAGTG
>2571
TGGGTAAGACAAGCAACAAAGTGGAGGCAAGAAAGAATTCTCAAACTCTCACTTCAATCCTTACCATCAAGTCCGTAGAGAAAGAAGACATGGCCGTTTACTACTGTGCTGCGTGGGATTATTATAAGAAACTCTTTGGCAGTG
>2572
TGGGTAAGACAAGCAACAAAGTGGAGGCAAGAAAGAATTCTCAAACTCTCACTTCAATCCTTACCATCAAGTCCGTAGAGAAAGAAGACATGGCCGTTTACTACTGTGCTGCGTGGGATTATTATAAGAAACTCTTTGGCAGTG
>2573
TGGGTAAGACAAGCAACAAAGTGGAGGCAAGAAAGAATTCTCAAACTCTCACTTCAATCCTTACCATCAAGTCCGTAGAGAAAGAAGACATGGCCGTTTACTACTGTGCTGCGTGGGATTATTATAAGAAACTCTTTGGCAGTG
>2574
TGGGTAAGACAAGCAACAAAGTGGAGGCAAGAAAGAATTCTCAAACTCTCACTTCAATCCTTACCATCAAGTCCGTAGAGAAAGAAGACATGGCCGTTTACTACTGTGCTGCGTGGGATTATTATAAGAAACTCTTTGGCAGTG
>2575
TGGGTAAGACAAGCAACAAAGTGGAGGCAAGAAAGAATTCTCAAACTCTCACTTCAATCCTTACCATCAAGTCCGTAGAGAAAGAAGACATGGCCGTTTACTACTGTGCTGCGTGGGATTATTATAAGAAACTCTTTGGCAGTG
>2576
TGGGTAAGACAAGCAACAAAGTGGAGGCAAGAAAGAATTCTCAAACTCTCACTTCAATCCTTACCATCAAGTCCGTAGAGAAAGAAGACATGGCCGTTTACTACTGTGCTGCGTGGGATTATTATAAGAAACTCTTTGGCAGTG
>2577
TGGGTAAGACAAGCAACAAAGTGGAGGCAAGAAAGAATTCTCAAACTCTCACTTCAATCCTTACCATCAAGTCCGTAGAGAAAGAAGACATGGCCGTTTACTACTGTGCTGCGTGGGATTATTATAAGAAACTCTTTGGCAGTG
>2578
TGGGTAAGACAAGCAACAAAGTGGAGGCAAGAAAGAATTCTCAAACTCTCACTTCAATCCTTACCATCAAGTCCGTAGAGAAAGAAGACATGGCCGTTTACTACTGTGCTGCGTGGGATTATTATAAGAAACTCTTTGGCAGTG
>2579
TGGGTAAGACAAGCAACAAAGTGGAGGCAAGAAAGAATTCTCAAACTCTCACTTCAATCCTTACCATCAAGTCCGTAGAGAAAGAAGACATGGCCGTTTACTACTGTGCTGCGTGGGATTATTATAAGAAACTCTTTGGCAGTG
>2580
TGGGTAAGACAAGCAACAAAGTGGAGGCAAGAAAGAATTCTCAAACTCTCACTTCAATCCTTACCATCAAGTCCGTAGAGAAAGAAGACATGGCCGTTTACTACTGTGCTGCGTGGGATTATTATAAGAAACTCTTTGGCAGTG
>2581
TGGGTAAGACAAGCAACAAAGTGGAGGCAAGAAAGAATTCTCAAACTCTCACTTCAATCCTTACCATCAAGTCCGTAGAGAAAGAAGACATGGCCGTTTACTACTGTGCTGCGTGGGATTATTATAAGAAACTCTTTGGCAGTG
>2582
TGGGTAAGACAAGCAACAAAGTGGAGGCAAGAAAGAATTCTCAAACTCTCACTTCAATCCTTACCATCAAGTCCGTAGAGAAAGAAGACATGGCCGTTTACTACTGTGCTGCGTGGGATTATTATAAGAAACTCTTTGGCAGTG
>2583
TGGGTAAGACAAGCAACAAAGTGGAGGCAAGAAAGAATTCTCAAACTCTCACTTCAATCCTTACCATCAAGTCCGTAGAGAAAGAAGACATGGCCGTTTACTACTGTGCTGCGTGGGATTATTATAAGAAACTCTTTGGCAGTG
>2584
TGGGTAAGACAAGCAACAAAGTGGAGGCAAGAAAGAATTCTCAAACTCTCACTTCAATCCTTACCATCAAGTCCGTAGAGAAAGAAGACATGGCCGTTTACTACTGTGCTGCGTGGGATTATTATAAGAAACTCTTTGGCAGTG
>2585
TGGGTAAGACAAGCAACAAAGTGGAGGCAAGAAAGAATTCTCAAACTCTCACTTCAATCCTTACCATCAAGTCCGTAGAGAAAGAAGACATGGCCGTTTACTACTGTGCTGCGTGGGATTATTATAAGAAACTCTTTGGCAGTG
>2586
TGGGTAAGACAAGCAACAAAGTGGAGGCAAGAAAGAATTCTCAAACTCTCACTTCAATCCTTACCATCAAGTCCGTAGAGAAAGAAGACATGGCCGTTTACTACTGTGCTGCGTGGGATTATTATAAGAAACTCTTTGGCAGTG
>2587
TGGGTAAGACAAGCAACAAAGTGGAGGCAAGAAAGAATTCTCAAACTCTCACTTCAATCCTTACCATCAAGTCCGTAGAGAAAGAAGACATGGCCGTTTACTACTGTGCTGCGTGGGATTATTATAAGAAACTCTTTGGCAGTG
>2588
TGGGTAAGACAAGCAACAAAGTGGAGGCAAGAAAGAATTCTCAAACTCTCACTTCAATCCTTACCATCAAGTCCGTAGAGAAAGAAGACATGGCCGTTTACTACTGTGCTGCGTGGGATTATTATAAGAAACTCTTTGGCAGTG
>2589
TGGGTAAGACAAGCAACAAAGTGGAGGCAAGAAAGAATTCTCAAACTCTCACTTCAATCCTTACCATCAAGTCCGTAGAGAAAGAAGACATGGCCGTTTACTACTGTGCTGCGTGGGATTATTATAAGAAACTCTTTGGCAGTG
>2590
TGGGTAAGACAAGCAACAAAGTGGAGGCAAGAAAGAATTCTCAAACTCTCACTTCAATCCTTACCATCAAGTCCGTAGAGAAAGAAGACATGGCCGTTTACTACTGTGCTGCGTGGGATTATTATAAGAAACTCTTTGGCAGTG
>2591
TGGGTAAGACAAGCAACAAAGTGGAGGCAAGAAAGAATTCTCAAACTCTCACTTCAATCCTTACCATCAAGTCCGTAGAGAAAGAAGACATGGCCGTTTACTACTGTGCTGCGTGGGATTATTATAAGAAACTCTTTGGCAGTG
>2592
TGGGTAAGACAAGCAACAAAGTGGAGGCAAGAAAGAATTCTCAAACTCTCACTTCAATCCTTACCATCAAGTCCGTAGAGAAAGAAGACATGGCCGTTTACTACTGTGCTGCGTGGGATTATTATAAGAAACTCTTTGGCAGTG
>2593
TGGGTAAGACAAGCAACAAAGTGGAGGCAAGAAAGAATTCTCAAACTCTCACTTCAATCCTTACCATCAAGTCCGTAGAGAAAGAAGACATGGCCGTTTACTACTGTGCTGCGTGGGATTATTATAAGAAACTCTTTGGCAGTG
>2594
TGGGTAAGACAAGCAACAAAGTGGAGGCAAGAAAGAATTCTCAAACTCTCACTTCAATCCTTACCATCAAGTCCGTAGAGAAAGAAGACATGGCCGTTTACTACTGTGCTGCGTGGGATTATTATAAGAAACTCTTTGGCAGTG
>2595
TGGGTAAGACAAGCAACAAAGTGGAGGCAAGAAAGAATTCTCAAACTCTCACTTCAATCCTTACCATCAAGTCCGTAGAGAAAGAAGACATGGCCGTTTACTACTGTGCTGCGTGGGATTATTATAAGAAACTCTTTGGCAGTG
>2596
TGGGTAAGACAAGCAACAAAGTGGAGGCAAGAAAGAATTCTCAAACTCTCACTTCAATCCTTACCATCAAGTCCGTAGAGAAAGAAGACATGGCCGTTTACTACTGTGCTGCGTGGGATTATTATAAGAAACTCTTTGGCAGTG
>2597
TGGGTAAGACAAGCAACAAAGTGGAGGCAAGAAAGAATTCTCAAACTCTCACTTCAATCCTTACCATCAAGTCCGTAGAGAAAGAAGACATGGCCGTTTACTACTGTGCTGCGTGGGATTATTATAAGAAACTCTTTGGCAGTG
>2598
TGGGTAAGACAAGCAACAAAGTGGAGGCAAGAAAGAATTCTCAAACTCTCACTTCAATCCTTACCATCAAGTCCGTAGAGAAAGAAGACATGGCCGTTTACTACTGTGCTGCGTGGGATTATTATAAGAAACTCTTTGGCAGTG
>2599
TGGGTAAGACAAGCAACAAAGTGGAGGCAAGAAAGAATTCTCAAACTCTCACTTCAATCCTTACCATCAAGTCCGTAGAGAAAGAAGACATGGCCGTTTACTACTGTGCTGCGTGGGATTATTATAAGAAACTCTTTGGCAGTG
>2600
TGGGTAAGACAAGCAACAAAGTGGAGGCAAGAAAGAATTCTCAAACTCTCACTTCAATCCTTACCATCAAGTCCGTAGAGAAAGAAGACATGGCCGTTTACTACTGTGCTGCGTGGGATTATTATAAGAAACTCTTTGGCAGTG
>2601
TGGGTAAGACAAGCAACAAAGTGGAGGCAAGAAAGAATTCTCAAACTCTCACTTCAATCCTTACCATCAAGTCCGTAGAGAAAGAAGACATGGCCGTTTACTACTGTGCTGCGTGGGATTATTATAAGAAACTCTTTGGCAGTG
>2602
TGGGTAAGACAAGCAACAAAGTGGAGGCAAGAAAGAATTCTCAAACTCTCACTTCAATCCTTACCATCAAGTCCGTAGAGAAAGAAGACATGGCCGTTTACTACTGTGCTGCGTGGGATTATTATAAGAAACTCTTTGGCAGTG
>2603
TGGGTAAGACAAGCAACAAAGTGGAGGCAAGAAAGAATTCTCAAACTCTCACTTCAATCCTTACCATCAAGTCCGTAGAGAAAGAAGACATGGCCGTTTACTACTGTGCTGCGTGGGATTATTATAAGAAACTCTTTGGCAGTG
>2604
TGGGTAAGACAAGCAACAAAGTGGAGGCAAGAAAGAATTCTCAAACTCTCACTTCAATCCTTACCATCAAGTCCGTAGAGAAAGAAGACATGGCCGTTTACTACTGTGCTGCGTGGGATTATTATAAGAAACTCTTTGGCAGTG
>2605
TGGGTAAGACAAGCAACAAAGTGGAGGCAAGAAAGAATTCTCAAACTCTCACTTCAATCCTTACCATCAAGTCCGTAGAGAAAGAAGACATGGCCGTTTACTACTGTGCTGCGTGGGATTATTATAAGAAACTCTTTGGCAGTG
>2606
TGGGTAAGACAAGCAACAAAGTGGAGGCAAGAAAGAATTCTCAAACTCTCACTTCAATCCTTACCATCAAGTCCGTAGAGAAAGAAGACATGGCCGTTTACTACTGTGCTGCGTGGGATTATTATAAGAAACTCTTTGGCAGTG
>2607
TGGGTAAGACAAGCAACAAAGTGGAGGCAAGAAAGAATTCTCAAACTCTCACTTCAATCCTTACCATCAAGTCCGTAGAGAAAGAAGACATGGCCGTTTACTACTGTGCTGCGTGGGATTATTATAAGAAACTCTTTGGCAGTG
>2608
TGGGTAAGACAAGCAACAAAGTGGAGGCAAGAAAGAATTCTCAAACTCTCACTTCAATCCTTACCATCAAGTCCGTAGAGAAAGAAGACATGGCCGTTTACTACTGTGCTGCGTGGGATTATTATAAGAAACTCTTTGGCAGTG
>2609
TGGGTAAGACAAGCAACAAAGTGGAGGCAAGAAAGAATTCTCAAACTCTCACTTCAATCCTTACCATCAAGTCCGTAGAGAAAGAAGACATGGCCGTTTACTACTGTGCTGCGTGGGATTATTATAAGAAACTCTTTGGCAGTG
>2610
TGGGTAAGACAAGCAACAAAGTGGAGGCAAGAAAGAATTCTCAAACTCTCACTTCAATCCTTACCATCAAGTCCGTAGAGAAAGAAGACATGGCCGTTTACTACTGTGCTGCGTGGGATTATTATAAGAAACTCTTTGGCAGTG
>2611
TGGGTAAGACAAGCAACAAAGTGGAGGCAAGAAAGAATTCTCAAACTCTCACTTCAATCCTTACCATCAAGTCCGTAGAGAAAGAAGACATGGCCGTTTACTACTGTGCTGCGTGGGATTATTATAAGAAACTCTTTGGCAGTG
>2612
TGGGTAAGACAAGCAACAAAGTGGAGGCAAGAAAGAATTCTCAAACTCTCACTTCAATCCTTACCATCAAGTCCGTAGAGAAAGAAGACATGGCCGTTTACTACTGTGCTGCGTGGGATTATTATAAGAAACTCTTTGGCAGTG
>2613
TGGGTAAGACAAGCAACAAAGTGGAGGCAAGAAAGAATTCTCAAACTCTCACTTCAATCCTTACCATCAAGTCCGTAGAGAAAGAAGACATGGCCGTTTACTACTGTGCTGCGTGGGATTATTATAAGAAACTCTTTGGCAGTG
>2614
TGGGTAAGACAAGCAACAAAGTGGAGGCAAGAAAGAATTCTCAAACTCTCACTTCAATCCTTACCATCAAGTCCGTAGAGAAAGAAGACATGGCCGTTTACTACTGTGCTGCGTGGGATTATTATAAGAAACTCTTTGGCAGTG
>2615
TGGGTAAGACAAGCAACAAAGTGGAGGCAAGAAAGAATTCTCAAACTCTCACTTCAATCCTTACCATCAAGTCCGTAGAGAAAGAAGACATGGCCGTTTACTACTGTGCTGCGTGGGATTATTATAAGAAACTCTTTGGCAGTG
>2616
TGGGTAAGACAAGCAACAAAGTGGAGGCAAGAAAGAATTCTCAAACTCTCACTTCAATCCTTACCATCAAGTCCGTAGAGAAAGAAGACATGGCCGTTTACTACTGTGCTGCGTGGGATTATTATAAGAAACTCTTTGGCAGTG
>2617
TGGGTAAGACAAGCAACAAAGTGGAGGCAAGAAAGAATTCTCAAACTCTCACTTCAATCCTTACCATCAAGTCCGTAGAGAAAGAAGACATGGCCGTTTACTACTGTGCTGCGTGGGATTATTATAAGAAACTCTTTGGCAGTG
>2618
TGGGTAAGACAAGCAACAAAGTGGAGGCAAGAAAGAATTCTCAAACTCTCACTTCAATCCTTACCATCAAGTCCGTAGAGAAAGAAGACATGGCCGTTTACTACTGTGCTGCGTGGGATTATTATAAGAAACTCTTTGGCAGTG
>2619
TGGGTAAGACAAGCAACAAAGTGGAGGCAAGAAAGAATTCTCAAACTCTCACTTCAATCCTTACCATCAAGTCCGTAGAGAAAGAAGACATGGCCGTTTACTACTGTGCTGCGTGGGATTATTATAAGAAACTCTTTGGCAGTG
>2620
TGGGTAAGACAAGCAACAAAGTGGAGGCAAGAAAGAATTCTCAAACTCTCACTTCAATCCTTACCATCAAGTCCGTAGAGAAAGAAGACATGGCCGTTTACTACTGTGCTGCGTGGGATTATTATAAGAAACTCTTTGGCAGTG
>2621
TGGGTAAGACAAGCAACAAAGTGGAGGCAAGAAAGAATTCTCAAACTCTCACTTCAATCCTTACCATCAAGTCCGTAGAGAAAGAAGACATGGCCGTTTACTACTGTGCTGCGTGGGATTATTATAAGAAACTCTTTGGCAGTG
>2622
TGGGTAAGACAAGCAACAAAGTGGAGGCAAGAAAGAATTCTCAAACTCTCACTTCAATCCTTACCATCAAGTCCGTAGAGAAAGAAGACATGGCCGTTTACTACTGTGCTGCGTGGGATTATTATAAGAAACTCTTTGGCAGTG
>2623
TGGGTAAGACAAGCAACAAAGTGGAGGCAAGAAAGAATTCTCAAACTCTCACTTCAATCCTTACCATCAAGTCCGTAGAGAAAGAAGACATGGCCGTTTACTACTGTGCTGCGTGGGATTATTATAAGAAACTCTTTGGCAGTG
>2624
TGGGTAAGACAAGCAACAAAGTGGAGGCAAGAAAGAATTCTCAAACTCTCACTTCAATCCTTACCATCAAGTCCGTAGAGAAAGAAGACATGGCCGTTTACTACTGTGCTGCGTGGGATTATTATAAGAAACTCTTTGGCAGTG
>2625
TGGGTAAGACAAGCAACAAAGTGGAGGCAAGAAAGAATTCTCAAACTCTCACTTCAATCCTTACCATCAAGTCCGTAGAGAAAGAAGACATGGCCGTTTACTACTGTGCTGCGTGGGATTATTATAAGAAACTCTTTGGCAGTG
>2626
TGGGTAAGACAAGCAACAAAGTGGAGGCAAGAAAGAATTCTCAAACTCTCACTTCAATCCTTACCATCAAGTCCGTAGAGAAAGAAGACATGGCCGTTTACTACTGTGCTGCGTGGGATTATTATAAGAAACTCTTTGGCAGTG
>2627
TGGGTAAGACAAGCAACAAAGTGGAGGCAAGAAAGAATTCTCAAACTCTCACTTCAATCCTTACCATCAAGTCCGTAGAGAAAGAAGACATGGCCGTTTACTACTGTGCTGCGTGGGATTATTATAAGAAACTCTTTGGCAGTG
>2628
TGGGTAAGACAAGCAACAAAGTGGAGGCAAGAAAGAATTCTCAAACTCTCACTTCAATCCTTACCATCAAGTCCGTAGAGAAAGAAGACATGGCCGTTTACTACTGTGCTGCGTGGGATTATTATAAGAAACTCTTTGGCAGTG
>2629
TGGGTAAGACAAGCAACAAAGTGGAGGCAAGAAAGAATTCTCAAACTCTCACTTCAATCCTTACCATCAAGTCCGTAGAGAAAGAAGACATGGCCGTTTACTACTGTGCTGCGTGGGATTATTATAAGAAACTCTTTGGCAGTG
>2630
TGGGTAAGACAAGCAACAAAGTGGAGGCAAGAAAGAATTCTCAAACTCTCACTTCAATCCTTACCATCAAGTCCGTAGAGAAAGAAGACATGGCCGTTTACTACTGTGCTGCGTGGGATTATTATAAGAAACTCTTTGGCAGTG
>2631
TGGGTAAGACAAGCAACAAAGTGGAGGCAAGAAAGAATTCTCAAACTCTCACTTCAATCCTTACCATCAAGTCCGTAGAGAAAGAAGACATGGCCGTTTACTACTGTGCTGCGTGGGATTATTATAAGAAACTCTTTGGCAGTG
>2632
TGGGTAAGACAAGCAACAAAGTGGAGGCAAGAAAGAATTCTCAAACTCTCACTTCAATCCTTACCATCAAGTCCGTAGAGAAAGAAGACATGGCCGTTTACTACTGTGCTGCGTGGGATTATTATAAGAAACTCTTTGGCAGTG
>2633
TGGGTAAGACAAGCAACAAAGTGGAGGCAAGAAAGAATTCTCAAACTCTCACTTCAATCCTTACCATCAAGTCCGTAGAGAAAGAAGACATGGCCGTTTACTACTGTGCTGCGTGGGATTATTATAAGAAACTCTTTGGCAGTG
>2634
TGGGTAAGACAAGCAACAAAGTGGAGGCAAGAAAGAATTCTCAAACTCTCACTTCAATCCTTACCATCAAGTCCGTAGAGAAAGAAGACATGGCCGTTTACTACTGTGCTGCGTGGGATTATTATAAGAAACTCTTTGGCAGTG
>2635
TGGGTAAGACAAGCAACAAAGTGGAGGCAAGAAAGAATTCTCAAACTCTCACTTCAATCCTTACCATCAAGTCCGTAGAGAAAGAAGACATGGCCGTTTACTACTGTGCTGCGTGGGATTATTATAAGAAACTCTTTGGCAGTG
>2636
TGGGTAAGACAAGCAACAAAGTGGAGGCAAGAAAGAATTCTCAAACTCTCACTTCAATCCTTACCATCAAGTCCGTAGAGAAAGAAGACATGGCCGTTTACTACTGTGCTGCGTGGGATTATTATAAGAAACTCTTTGGCAGTG
>2637
TGGGTAAGACAAGCAACAAAGTGGAGGCAAGAAAGAATTCTCAAACTCTCACTTCAATCCTTACCATCAAGTCCGTAGAGAAAGAAGACATGGCCGTTTACTACTGTGCTGCGTGGGATTATTATAAGAAACTCTTTGGCAGTG
>2638
TGGGTAAGACAAGCAACAAAGTGGAGGCAAGAAAGAATTCTCAAACTCTCACTTCAATCCTTACCATCAAGTCCGTAGAGAAAGAAGACATGGCCGTTTACTACTGTGCTGCGTGGGATTATTATAAGAAACTCTTTGGCAGTG
>2639
TGGGTAAGACAAGCAACAAAGTGGAGGCAAGAAAGAATTCTCAAACTCTCACTTCAATCCTTACCATCAAGTCCGTAGAGAAAGAAGACATGGCCGTTTACTACTGTGCTGCGTGGGATTATTATAAGAAACTCTTTGGCAGTG
>2640
TGGGTAAGACAAGCAACAAAGTGGAGGCAAGAAAGAATTCTCAAACTCTCACTTCAATCCTTACCATCAAGTCCGTAGAGAAAGAAGACATGGCCGTTTACTACTGTGCTGCGTGGGATTATTATAAGAAACTCTTTGGCAGTG
>2641
TGGGTAAGACAAGCAACAAAGTGGAGGCAAGAAAGAATTCTCAAACTCTCACTTCAATCCTTACCATCAAGTCCGTAGAGAAAGAAGACATGGCCGTTTACTACTGTGCTGCGTGGGATTATTATAAGAAACTCTTTGGCAGTG
>2642
TGGGTAAGACAAGCAACAAAGTGGAGGCAAGAAAGAATTCTCAAACTCTCACTTCAATCCTTACCATCAAGTCCGTAGAGAAAGAAGACATGGCCGTTTACTACTGTGCTGCGTGGGATTATTATAAGAAACTCTTTGGCAGTG
>2643
TGGGTAAGACAAGCAACAAAGTGGAGGCAAGAAAGAATTCTCAAACTCTCACTTCAATCCTTACCATCAAGTCCGTAGAGAAAGAAGACATGGCCGTTTACTACTGTGCTGCGTGGGATTATTATAAGAAACTCTTTGGCAGTG
>2644
TGGGTAAGACAAGCAACAAAGTGGAGGCAAGAAAGAATTCTCAAACTCTCACTTCAATCCTTACCATCAAGTCCGTAGAGAAAGAAGACATGGCCGTTTACTACTGTGCTGCGTGGGATTATTATAAGAAACTCTTTGGCAGTG
>2645
TGGGTAAGACAAGCAACAAAGTGGAGGCAAGAAAGAATTCTCAAACTCTCACTTCAATCCTTACCATCAAGTCCGTAGAGAAAGAAGACATGGCCGTTTACTACTGTGCTGCGTGGGATTATTATAAGAAACTCTTTGGCAGTG
>2646
TGGGTAAGACAAGCAACAAAGTGGAGGCAAGAAAGAATTCTCAAACTCTCACTTCAATCCTTACCATCAAGTCCGTAGAGAAAGAAGACATGGCCGTTTACTACTGTGCTGCGTGGGATTATTATAAGAAACTCTTTGGCAGTG
>2647
TGGGTAAGACAAGCAACAAAGTGGAGGCAAGAAAGAATTCTCAAACTCTCACTTCAATCCTTACCATCAAGTCCGTAGAGAAAGAAGACATGGCCGTTTACTACTGTGCTGCGTGGGATTATTATAAGAAACTCTTTGGCAGTG
>2648
TGGGTAAGACAAGCAACAAAGTGGAGGCAAGAAAGAATTCTCAAACTCTCACTTCAATCCTTACCATCAAGTCCGTAGAGAAAGAAGACATGGCCGTTTACTACTGTGCTGCGTGGGATTATTATAAGAAACTCTTTGGCAGTG
>2649
TGGGTAAGACAAGCAACAAAGTGGAGGCAAGAAAGAATTCTCAAACTCTCACTTCAATCCTTACCATCAAGTCCGTAGAGAAAGAAGACATGGCCGTTTACTACTGTGCTGCGTGGGATTATTATAAGAAACTCTTTGGCAGTG
>2650
TGGGTAAGACAAGCAACAAAGTGGAGGCAAGAAAGAATTCTCAAACTCTCACTTCAATCCTTACCATCAAGTCCGTAGAGAAAGAAGACATGGCCGTTTACTACTGTGCTGCGTGGGATTATTATAAGAAACTCTTTGGCAGTG
>2651
TGGGTAAGACAAGCAACAAAGTGGAGGCAAGAAAGAATTCTCAAACTCTCACTTCAATCCTTACCATCAAGTCCGTAGAGAAAGAAGACATGGCCGTTTACTACTGTGCTGCGTGGGATTATTATAAGAAACTCTTTGGCAGTG
>2652
TGGGTAAGACAAGCAACAAAGTGGAGGCAAGAAAGAATTCTCAAACTCTCACTTCAATCCTTACCATCAAGTCCGTAGAGAAAGAAGACATGGCCGTTTACTACTGTGCTGCGTGGGATTATTATAAGAAACTCTTTGGCAGTG
>2653
TGGGTAAGACAAGCAACAAAGTGGAGGCAAGAAAGAATTCTCAAACTCTCACTTCAATCCTTACCATCAAGTCCGTAGAGAAAGAAGACATGGCCGTTTACTACTGTGCTGCGTGGGATTATTATAAGAAACTCTTTGGCAGTG
>2654
TGGGTAAGACAAGCAACAAAGTGGAGGCAAGAAAGAATTCTCAAACTCTCACTTCAATCCTTACCATCAAGTCCGTAGAGAAAGAAGACATGGCCGTTTACTACTGTGCTGCGTGGGATTATTATAAGAAACTCTTTGGCAGTG
>2655
TGGGTAAGACAAGCAACAAAGTGGAGGCAAGAAAGAATTCTCAAACTCTCACTTCAATCCTTACCATCAAGTCCGTAGAGAAAGAAGACATGGCCGTTTACTACTGTGCTGCGTGGGATTATTATAAGAAACTCTTTGGCAGTG
>2656
TGGGTAAGACAAGCAACAAAGTGGAGGCAAGAAAGAATTCTCAAACTCTCACTTCAATCCTTACCATCAAGTCCGTAGAGAAAGAAGACATGGCCGTTTACTACTGTGCTGCGTGGGATTATTATAAGAAACTCTTTGGCAGTG
>2657
TGGGTAAGACAAGCAACAAAGTGGAGGCAAGAAAGAATTCTCAAACTCTCACTTCAATCCTTACCATCAAGTCCGTAGAGAAAGAAGACATGGCCGTTTACTACTGTGCTGCGTGGGATTATTATAAGAAACTCTTTGGCAGTG
>2658
TGGGTAAGACAAGCAACAAAGTGGAGGCAAGAAAGAATTCTCAAACTCTCACTTCAATCCTTACCATCAAGTCCGTAGAGAAAGAAGACATGGCCGTTTACTACTGTGCTGCGTGGGATTATTATAAGAAACTCTTTGGCAGTG
>2659
TGGGTAAGACAAGCAACAAAGTGGAGGCAAGAAAGAATTCTCAAACTCTCACTTCAATCCTTACCATCAAGTCCGTAGAGAAAGAAGACATGGCCGTTTACTACTGTGCTGCGTGGGATTATTATAAGAAACTCTTTGGCAGTG
>2660
TGGGTAAGACAAGCAACAAAGTGGAGGCAAGAAAGAATTCTCAAACTCTCACTTCAATCCTTACCATCAAGTCCGTAGAGAAAGAAGACATGGCCGTTTACTACTGTGCTGCGTGGGATTATTATAAGAAACTCTTTGGCAGTG
>2661
TGGGTAAGACAAGCAACAAAGTGGAGGCAAGAAAGAATTCTCAAACTCTCACTTCAATCCTTACCATCAAGTCCGTAGAGAAAGAAGACATGGCCGTTTACTACTGTGCTGCGTGGGATTATTATAAGAAACTCTTTGGCAGTG
>2662
TGGGTAAGACAAGCAACAAAGTGGAGGCAAGAAAGAATTCTCAAACTCTCACTTCAATCCTTACCATCAAGTCCGTAGAGAAAGAAGACATGGCCGTTTACTACTGTGCTGCGTGGGATTATTATAAGAAACTCTTTGGCAGTG
>2663
TGGGTAAGACAAGCAACAAAGTGGAGGCAAGAAAGAATTCTCAAACTCTCACTTCAATCCTTACCATCAAGTCCGTAGAGAAAGAAGACATGGCCGTTTACTACTGTGCTGCGTGGGATTATTATAAGAAACTCTTTGGCAGTG
>2664
TGGGTAAGACAAGCAACAAAGTGGAGGCAAGAAAGAATTCTCAAACTCTCACTTCAATCCTTACCATCAAGTCCGTAGAGAAAGAAGACATGGCCGTTTACTACTGTGCTGCGTGGGATTATTATAAGAAACTCTTTGGCAGTG
>2665
TGGGTAAGACAAGCAACAAAGTGGAGGCAAGAAAGAATTCTCAAACTCTCACTTCAATCCTTACCATCAAGTCCGTAGAGAAAGAAGACATGGCCGTTTACTACTGTGCTGCGTGGGATTATTATAAGAAACTCTTTGGCAGTG
>2666
TGGGTAAGACAAGCAACAAAGTGGAGGCAAGAAAGAATTCTCAAACTCTCACTTCAATCCTTACCATCAAGTCCGTAGAGAAAGAAGACATGGCCGTTTACTACTGTGCTGCGTGGGATTATTATAAGAAACTCTTTGGCAGTG
>2667
TGGGTAAGACAAGCAACAAAGTGGAGGCAAGAAAGAATTCTCAAACTCTCACTTCAATCCTTACCATCAAGTCCGTAGAGAAAGAAGACATGGCCGTTTACTACTGTGCTGCGTGGGATTATTATAAGAAACTCTTTGGCAGTG
>2668
TGGGTAAGACAAGCAACAAAGTGGAGGCAAGAAAGAATTCTCAAACTCTCACTTCAATCCTTACCATCAAGTCCGTAGAGAAAGAAGACATGGCCGTTTACTACTGTGCTGCGTGGGATTATTATAAGAAACTCTTTGGCAGTG
>2669
TGGGTAAGACAAGCAACAAAGTGGAGGCAAGAAAGAATTCTCAAACTCTCACTTCAATCCTTACCATCAAGTCCGTAGAGAAAGAAGACATGGCCGTTTACTACTGTGCTGCGTGGGATTATTATAAGAAACTCTTTGGCAGTG
>2670
TGGGTAAGACAAGCAACAAAGTGGAGGCAAGAAAGAATTCTCAAACTCTCACTTCAATCCTTACCATCAAGTCCGTAGAGAAAGAAGACATGGCCGTTTACTACTGTGCTGCGTGGGATTATTATAAGAAACTCTTTGGCAGTG
>2671
TGGGTAAGACAAGCAACAAAGTGGAGGCAAGAAAGAATTCTCAAACTCTCACTTCAATCCTTACCATCAAGTCCGTAGAGAAAGAAGACATGGCCGTTTACTACTGTGCTGCGTGGGATTATTATAAGAAACTCTTTGGCAGTG
>2672
TGGGTAAGACAAGCAACAAAGTGGAGGCAAGAAAGAATTCTCAAACTCTCACTTCAATCCTTACCATCAAGTCCGTAGAGAAAGAAGACATGGCCGTTTACTACTGTGCTGCGTGGGATTATTATAAGAAACTCTTTGGCAGTG
>2673
TGGGTAAGACAAGCAACAAAGTGGAGGCAAGAAAGAATTCTCAAACTCTCACTTCAATCCTTACCATCAAGTCCGTAGAGAAAGAAGACATGGCCGTTTACTACTGTGCTGCGTGGGATTATTATAAGAAACTCTTTGGCAGTG
>2674
TGGGTAAGACAAGCAACAAAGTGGAGGCAAGAAAGAATTCTCAAACTCTCACTTCAATCCTTACCATCAAGTCCGTAGAGAAAGAAGACATGGCCGTTTACTACTGTGCTGCGTGGGATTATTATAAGAAACTCTTTGGCAGTG
>2675
TGGGTAAGACAAGCAACAAAGTGGAGGCAAGAAAGAATTCTCAAACTCTCACTTCAATCCTTACCATCAAGTCCGTAGAGAAAGAAGACATGGCCGTTTACTACTGTGCTGCGTGGGATTATTATAAGAAACTCTTTGGCAGTG
>2676
TGGGTAAGACAAGCAACAAAGTGGAGGCAAGAAAGAATTCTCAAACTCTCACTTCAATCCTTACCATCAAGTCCGTAGAGAAAGAAGACATGGCCGTTTACTACTGTGCTGCGTGGGATTATTATAAGAAACTCTTTGGCAGTG
>2677
TGGGTAAGACAAGCAACAAAGTGGAGGCAAGAAAGAATTCTCAAACTCTCACTTCAATCCTTACCATCAAGTCCGTAGAGAAAGAAGACATGGCCGTTTACTACTGTGCTGCGTGGGATTATTATAAGAAACTCTTTGGCAGTG
>2678
TGGGTAAGACAAGCAACAAAGTGGAGGCAAGAAAGAATTCTCAAACTCTCACTTCAATCCTTACCATCAAGTCCGTAGAGAAAGAAGACATGGCCGTTTACTACTGTGCTGCGTGGGATTATTATAAGAAACTCTTTGGCAGTG
>2679
TGGGTAAGACAAGCAACAAAGTGGAGGCAAGAAAGAATTCTCAAACTCTCACTTCAATCCTTACCATCAAGTCCGTAGAGAAAGAAGACATGGCCGTTTACTACTGTGCTGCGTGGGATTATTATAAGAAACTCTTTGGCAGTG
>2680
TGGGTAAGACAAGCAACAAAGTGGAGGCAAGAAAGAATTCTCAAACTCTCACTTCAATCCTTACCATCAAGTCCGTAGAGAAAGAAGACATGGCCGTTTACTACTGTGCTGCGTGGGATTATTATAAGAAACTCTTTGGCAGTG
>2681
TGGGTAAGACAAGCAACAAAGTGGAGGCAAGAAAGAATTCTCAAACTCTCACTTCAATCCTTACCATCAAGTCCGTAGAGAAAGAAGACATGGCCGTTTACTACTGTGCTGCGTGGGATTATTATAAGAAACTCTTTGGCAGTG
>2682
TGGGTAAGACAAGCAACAAAGTGGAGGCAAGAAAGAATTCTCAAACTCTCACTTCAATCCTTACCATCAAGTCCGTAGAGAAAGAAGACATGGCCGTTTACTACTGTGCTGCGTGGGATTATTATAAGAAACTCTTTGGCAGTG
>2683
TGGGTAAGACAAGCAACAAAGTGGAGGCAAGAAAGAATTCTCAAACTCTCACTTCAATCCTTACCATCAAGTCCGTAGAGAAAGAAGACATGGCCGTTTACTACTGTGCTGCGTGGGATTATTATAAGAAACTCTTTGGCAGTG
>2684
TGGGTAAGACAAGCAACAAAGTGGAGGCAAGAAAGAATTCTCAAACTCTCACTTCAATCCTTACCATCAAGTCCGTAGAGAAAGAAGACATGGCCGTTTACTACTGTGCTGCGTGGGATTATTATAAGAAACTCTTTGGCAGTG
>2685
TGGGTAAGACAAGCAACAAAGTGGAGGCAAGAAAGAATTCTCAAACTCTCACTTCAATCCTTACCATCAAGTCCGTAGAGAAAGAAGACATGGCCGTTTACTACTGTGCTGCGTGGGATTATTATAAGAAACTCTTTGGCAGTG
>2686
TGGGTAAGACAAGCAACAAAGTGGAGGCAAGAAAGAATTCTCAAACTCTCACTTCAATCCTTACCATCAAGTCCGTAGAGAAAGAAGACATGGCCGTTTACTACTGTGCTGCGTGGGATTATTATAAGAAACTCTTTGGCAGTG
>2687
TGGGTAAGACAAGCAACAAAGTGGAGGCAAGAAAGAATTCTCAAACTCTCACTTCAATCCTTACCATCAAGTCCGTAGAGAAAGAAGACATGGCCGTTTACTACTGTGCTGCGTGGGATTATTATAAGAAACTCTTTGGCAGTG
>2688
TGGGTAAGACAAGCAACAAAGTGGAGGCAAGAAAGAATTCTCAAACTCTCACTTCAATCCTTACCATCAAGTCCGTAGAGAAAGAAGACATGGCCGTTTACTACTGTGCTGCGTGGGATTATTATAAGAAACTCTTTGGCAGTG
>2689
TGGGTAAGACAAGCAACAAAGTGGAGGCAAGAAAGAATTCTCAAACTCTCACTTCAATCCTTACCATCAAGTCCGTAGAGAAAGAAGACATGGCCGTTTACTACTGTGCTGCGTGGGATTATTATAAGAAACTCTTTGGCAGTG
>2690
TGGGTAAGACAAGCAACAAAGTGGAGGCAAGAAAGAATTCTCAAACTCTCACTTCAATCCTTACCATCAAGTCCGTAGAGAAAGAAGACATGGCCGTTTACTACTGTGCTGCGTGGGATTATTATAAGAAACTCTTTGGCAGTG
>2691
TGGGTAAGACAAGCAACAAAGTGGAGGCAAGAAAGAATTCTCAAACTCTCACTTCAATCCTTACCATCAAGTCCGTAGAGAAAGAAGACATGGCCGTTTACTACTGTGCTGCGTGGGATTATTATAAGAAACTCTTTGGCAGTG
>2692
TGGGTAAGACAAGCAACAAAGTGGAGGCAAGAAAGAATTCTCAAACTCTCACTTCAATCCTTACCATCAAGTCCGTAGAGAAAGAAGACATGGCCGTTTACTACTGTGCTGCGTGGGATTATTATAAGAAACTCTTTGGCAGTG
>2693
TGGGTAAGACAAGCAACAAAGTGGAGGCAAGAAAGAATTCTCAAACTCTCACTTCAATCCTTACCATCAAGTCCGTAGAGAAAGAAGACATGGCCGTTTACTACTGTGCTGCGTGGGATTATTATAAGAAACTCTTTGGCAGTG
>2694
TGGGTAAGACAAGCAACAAAGTGGAGGCAAGAAAGAATTCTCAAACTCTCACTTCAATCCTTACCATCAAGTCCGTAGAGAAAGAAGACATGGCCGTTTACTACTGTGCTGCGTGGGATTATTATAAGAAACTCTTTGGCAGTG
>2695
TGGGTAAGACAAGCAACAAAGTGGAGGCAAGAAAGAATTCTCAAACTCTCACTTCAATCCTTACCATCAAGTCCGTAGAGAAAGAAGACATGGCCGTTTACTACTGTGCTGCGTGGGATTATTATAAGAAACTCTTTGGCAGTG
>2696
TGGGTAAGACAAGCAACAAAGTGGAGGCAAGAAAGAATTCTCAAACTCTCACTTCAATCCTTACCATCAAGTCCGTAGAGAAAGAAGACATGGCCGTTTACTACTGTGCTGCGTGGGATTATTATAAGAAACTCTTTGGCAGTG
>2697
TGGGTAAGACAAGCAACAAAGTGGAGGCAAGAAAGAATTCTCAAACTCTCACTTCAATCCTTACCATCAAGTCCGTAGAGAAAGAAGACATGGCCGTTTACTACTGTGCTGCGTGGGATTATTATAAGAAACTCTTTGGCAGTG
>2698
TGGGTAAGACAAGCAACAAAGTGGAGGCAAGAAAGAATTCTCAAACTCTCACTTCAATCCTTACCATCAAGTCCGTAGAGAAAGAAGACATGGCCGTTTACTACTGTGCTGCGTGGGATTATTATAAGAAACTCTTTGGCAGTG
>2699
TGGGTAAGACAAGCAACAAAGTGGAGGCAAGAAAGAATTCTCAAACTCTCACTTCAATCCTTACCATCAAGTCCGTAGAGAAAGAAGACATGGCCGTTTACTACTGTGCTGCGTGGGATTATTATAAGAAACTCTTTGGCAGTG
>2700
TGGGTAAGACAAGCAACAAAGTGGAGGCAAGAAAGAATTCTCAAACTCTCACTTCAATCCTTACCATCAAGTCCGTAGAGAAAGAAGACATGGCCGTTTACTACTGTGCTGCGTGGGATTATTATAAGAAACTCTTTGGCAGTG
>2701
TGGGTAAGACAAGCAACAAAGTGGAGGCAAGAAAGAATTCTCAAACTCTCACTTCAATCCTTACCATCAAGTCCGTAGAGAAAGAAGACATGGCCGTTTACTACTGTGCTGCGTGGGATTATTATAAGAAACTCTTTGGCAGTG
>2702
TGGGTAAGACAAGCAACAAAGTGGAGGCAAGAAAGAATTCTCAAACTCTCACTTCAATCCTTACCATCAAGTCCGTAGAGAAAGAAGACATGGCCGTTTACTACTGTGCTGCGTGGGATTATTATAAGAAACTCTTTGGCAGTG
>2703
TGGGTAAGACAAGCAACAAAGTGGAGGCAAGAAAGAATTCTCAAACTCTCACTTCAATCCTTACCATCAAGTCCGTAGAGAAAGAAGACATGGCCGTTTACTACTGTGCTGCGTGGGATTATTATAAGAAACTCTTTGGCAGTG
>2704
TGGGTAAGACAAGCAACAAAGTGGAGGCAAGAAAGAATTCTCAAACTCTCACTTCAATCCTTACCATCAAGTCCGTAGAGAAAGAAGACATGGCCGTTTACTACTGTGCTGCGTGGGATTATTATAAGAAACTCTTTGGCAGTG
>2705
TGGGTAAGACAAGCAACAAAGTGGAGGCAAGAAAGAATTCTCAAACTCTCACTTCAATCCTTACCATCAAGTCCGTAGAGAAAGAAGACATGGCCGTTTACTACTGTGCTGCGTGGGATTATTATAAGAAACTCTTTGGCAGTG
>2706
TGGGTAAGACAAGCAACAAAGTGGAGGCAAGAAAGAATTCTCAAACTCTCACTTCAATCCTTACCATCAAGTCCGTAGAGAAAGAAGACATGGCCGTTTACTACTGTGCTGCGTGGGATTATTATAAGAAACTCTTTGGCAGTG
>2707
TGGGTAAGACAAGCAACAAAGTGGAGGCAAGAAAGAATTCTCAAACTCTCACTTCAATCCTTACCATCAAGTCCGTAGAGAAAGAAGACATGGCCGTTTACTACTGTGCTGCGTGGGATTATTATAAGAAACTCTTTGGCAGTG
>2708
TGGGTAAGACAAGCAACAAAGTGGAGGCAAGAAAGAATTCTCAAACTCTCACTTCAATCCTTACCATCAAGTCCGTAGAGAAAGAAGACATGGCCGTTTACTACTGTGCTGCGTGGGATTATTATAAGAAACTCTTTGGCAGTG
>2709
TGGGTAAGACAAGCAACAAAGTGGAGGCAAGAAAGAATTCTCAAACTCTCACTTCAATCCTTACCATCAAGTCCGTAGAGAAAGAAGACATGGCCGTTTACTACTGTGCTGCGTGGGATTATTATAAGAAACTCTTTGGCAGTG
>2710
TGGGTAAGACAAGCAACAAAGTGGAGGCAAGAAAGAATTCTCAAACTCTCACTTCAATCCTTACCATCAAGTCCGTAGAGAAAGAAGACATGGCCGTTTACTACTGTGCTGCGTGGGATTATTATAAGAAACTCTTTGGCAGTG
>2711
TGGGTAAGACAAGCAACAAAGTGGAGGCAAGAAAGAATTCTCAAACTCTCACTTCAATCCTTACCATCAAGTCCGTAGAGAAAGAAGACATGGCCGTTTACTACTGTGCTGCGTGGGATTATTATAAGAAACTCTTTGGCAGTG
>2712
TGGGTAAGACAAGCAACAAAGTGGAGGCAAGAAAGAATTCTCAAACTCTCACTTCAATCCTTACCATCAAGTCCGTAGAGAAAGAAGACATGGCCGTTTACTACTGTGCTGCGTGGGATTATTATAAGAAACTCTTTGGCAGTG
>2713
TGGGTAAGACAAGCAACAAAGTGGAGGCAAGAAAGAATTCTCAAACTCTCACTTCAATCCTTACCATCAAGTCCGTAGAGAAAGAAGACATGGCCGTTTACTACTGTGCTGCGTGGGATTATTATAAGAAACTCTTTGGCAGTG
>2714
TGGGTAAGACAAGCAACAAAGTGGAGGCAAGAAAGAATTCTCAAACTCTCACTTCAATCCTTACCATCAAGTCCGTAGAGAAAGAAGACATGGCCGTTTACTACTGTGCTGCGTGGGATTATTATAAGAAACTCTTTGGCAGTG
>2715
TGGGTAAGACAAGCAACAAAGTGGAGGCAAGAAAGAATTCTCAAACTCTCACTTCAATCCTTACCATCAAGTCCGTAGAGAAAGAAGACATGGCCGTTTACTACTGTGCTGCGTGGGATTATTATAAGAAACTCTTTGGCAGTG
>2716
TGGGTAAGACAAGCAACAAAGTGGAGGCAAGAAAGAATTCTCAAACTCTCACTTCAATCCTTACCATCAAGTCCGTAGAGAAAGAAGACATGGCCGTTTACTACTGTGCTGCGTGGGATTATTATAAGAAACTCTTTGGCAGTG
>2717
TGGGTAAGACAAGCAACAAAGTGGAGGCAAGAAAGAATTCTCAAACTCTCACTTCAATCCTTACCATCAAGTCCGTAGAGAAAGAAGACATGGCCGTTTACTACTGTGCTGCGTGGGATTATTATAAGAAACTCTTTGGCAGTG
>2718
TGGGTAAGACAAGCAACAAAGTGGAGGCAAGAAAGAATTCTCAAACTCTCACTTCAATCCTTACCATCAAGTCCGTAGAGAAAGAAGACATGGCCGTTTACTACTGTGCTGCGTGGGATTATTATAAGAAACTCTTTGGCAGTG
>2719
TGGGTAAGACAAGCAACAAAGTGGAGGCAAGAAAGAATTCTCAAACTCTCACTTCAATCCTTACCATCAAGTCCGTAGAGAAAGAAGACATGGCCGTTTACTACTGTGCTGCGTGGGATTATTATAAGAAACTCTTTGGCAGTG
>2720
TGGGTAAGACAAGCAACAAAGTGGAGGCAAGAAAGAATTCTCAAACTCTCACTTCAATCCTTACCATCAAGTCCGTAGAGAAAGAAGACATGGCCGTTTACTACTGTGCTGCGTGGGATTATTATAAGAAACTCTTTGGCAGTG
>2721
TGGGTAAGACAAGCAACAAAGTGGAGGCAAGAAAGAATTCTCAAACTCTCACTTCAATCCTTACCATCAAGTCCGTAGAGAAAGAAGACATGGCCGTTTACTACTGTGCTGCGTGGGATTATTATAAGAAACTCTTTGGCAGTG
>2722
TGGGTAAGACAAGCAACAAAGTGGAGGCAAGAAAGAATTCTCAAACTCTCACTTCAATCCTTACCATCAAGTCCGTAGAGAAAGAAGACATGGCCGTTTACTACTGTGCTGCGTGGGATTATTATAAGAAACTCTTTGGCAGTG
>2723
TGGGTAAGACAAGCAACAAAGTGGAGGCAAGAAAGAATTCTCAAACTCTCACTTCAATCCTTACCATCAAGTCCGTAGAGAAAGAAGACATGGCCGTTTACTACTGTGCTGCGTGGGATTATTATAAGAAACTCTTTGGCAGTG
>2724
TGGGTAAGACAAGCAACAAAGTGGAGGCAAGAAAGAATTCTCAAACTCTCACTTCAATCCTTACCATCAAGTCCGTAGAGAAAGAAGACATGGCCGTTTACTACTGTGCTGCGTGGGATTATTATAAGAAACTCTTTGGCAGTG
>2725
TGGGTAAGACAAGCAACAAAGTGGAGGCAAGAAAGAATTCTCAAACTCTCACTTCAATCCTTACCATCAAGTCCGTAGAGAAAGAAGACATGGCCGTTTACTACTGTGCTGCGTGGGATTATTATAAGAAACTCTTTGGCAGTG
>2726
TGGGTAAGACAAGCAACAAAGTGGAGGCAAGAAAGAATTCTCAAACTCTCACTTCAATCCTTACCATCAAGTCCGTAGAGAAAGAAGACATGGCCGTTTACTACTGTGCTGCGTGGGATTATTATAAGAAACTCTTTGGCAGTG
>2727
TGGGTAAGACAAGCAACAAAGTGGAGGCAAGAAAGAATTCTCAAACTCTCACTTCAATCCTTACCATCAAGTCCGTAGAGAAAGAAGACATGGCCGTTTACTACTGTGCTGCGTGGGATTATTATAAGAAACTCTTTGGCAGTG
>2728
TGGGTAAGACAAGCAACAAAGTGGAGGCAAGAAAGAATTCTCAAACTCTCACTTCAATCCTTACCATCAAGTCCGTAGAGAAAGAAGACATGGCCGTTTACTACTGTGCTGCGTGGGATTATTATAAGAAACTCTTTGGCAGTG
>2729
TGGGTAAGACAAGCAACAAAGTGGAGGCAAGAAAGAATTCTCAAACTCTCACTTCAATCCTTACCATCAAGTCCGTAGAGAAAGAAGACATGGCCGTTTACTACTGTGCTGCGTGGGATTATTATAAGAAACTCTTTGGCAGTG
>2730
TGGGTAAGACAAGCAACAAAGTGGAGGCAAGAAAGAATTCTCAAACTCTCACTTCAATCCTTACCATCAAGTCCGTAGAGAAAGAAGACATGGCCGTTTACTACTGTGCTGCGTGGGATTATTATAAGAAACTCTTTGGCAGTG
>2731
TGGGTAAGACAAGCAACAAAGTGGAGGCAAGAAAGAATTCTCAAACTCTCACTTCAATCCTTACCATCAAGTCCGTAGAGAAAGAAGACATGGCCGTTTACTACTGTGCTGCGTGGGATTATTATAAGAAACTCTTTGGCAGTG
>2732
TGGGTAAGACAAGCAACAAAGTGGAGGCAAGAAAGAATTCTCAAACTCTCACTTCAATCCTTACCATCAAGTCCGTAGAGAAAGAAGACATGGCCGTTTACTACTGTGCTGCGTGGGATTATTATAAGAAACTCTTTGGCAGTG
>2733
TGGGTAAGACAAGCAACAAAGTGGAGGCAAGAAAGAATTCTCAAACTCTCACTTCAATCCTTACCATCAAGTCCGTAGAGAAAGAAGACATGGCCGTTTACTACTGTGCTGCGTGGGATTATTATAAGAAACTCTTTGGCAGTG
>2734
TGGGTAAGACAAGCAACAAAGTGGAGGCAAGAAAGAATTCTCAAACTCTCACTTCAATCCTTACCATCAAGTCCGTAGAGAAAGAAGACATGGCCGTTTACTACTGTGCTGCGTGGGATTATTATAAGAAACTCTTTGGCAGTG
>2735
TGGGTAAGACAAGCAACAAAGTGGAGGCAAGAAAGAATTCTCAAACTCTCACTTCAATCCTTACCATCAAGTCCGTAGAGAAAGAAGACATGGCCGTTTACTACTGTGCTGCGTGGGATTATTATAAGAAACTCTTTGGCAGTG
>2736
TGGGTAAGACAAGCAACAAAGTGGAGGCAAGAAAGAATTCTCAAACTCTCACTTCAATCCTTACCATCAAGTCCGTAGAGAAAGAAGACATGGCCGTTTACTACTGTGCTGCGTGGGATTATTATAAGAAACTCTTTGGCAGTG
>2737
TGGGTAAGACAAGCAACAAAGTGGAGGCAAGAAAGAATTCTCAAACTCTCACTTCAATCCTTACCATCAAGTCCGTAGAGAAAGAAGACATGGCCGTTTACTACTGTGCTGCGTGGGATTATTATAAGAAACTCTTTGGCAGTG
>2738
TGGGTAAGACAAGCAACAAAGTGGAGGCAAGAAAGAATTCTCAAACTCTCACTTCAATCCTTACCATCAAGTCCGTAGAGAAAGAAGACATGGCCGTTTACTACTGTGCTGCGTGGGATTATTATAAGAAACTCTTTGGCAGTG
>2739
TGGGTAAGACAAGCAACAAAGTGGAGGCAAGAAAGAATTCTCAAACTCTCACTTCAATCCTTACCATCAAGTCCGTAGAGAAAGAAGACATGGCCGTTTACTACTGTGCTGCGTGGGATTATTATAAGAAACTCTTTGGCAGTG
>2740
TGGGTAAGACAAGCAACAAAGTGGAGGCAAGAAAGAATTCTCAAACTCTCACTTCAATCCTTACCATCAAGTCCGTAGAGAAAGAAGACATGGCCGTTTACTACTGTGCTGCGTGGGATTATTATAAGAAACTCTTTGGCAGTG
>2741
TGGGTAAGACAAGCAACAAAGTGGAGGCAAGAAAGAATTCTCAAACTCTCACTTCAATCCTTACCATCAAGTCCGTAGAGAAAGAAGACATGGCCGTTTACTACTGTGCTGCGTGGGATTATTATAAGAAACTCTTTGGCAGTG
>2742
TGGGTAAGACAAGCAACAAAGTGGAGGCAAGAAAGAATTCTCAAACTCTCACTTCAATCCTTACCATCAAGTCCGTAGAGAAAGAAGACATGGCCGTTTACTACTGTGCTGCGTGGGATTATTATAAGAAACTCTTTGGCAGTG
>2743
TGGGTAAGACAAGCAACAAAGTGGAGGCAAGAAAGAATTCTCAAACTCTCACTTCAATCCTTACCATCAAGTCCGTAGAGAAAGAAGACATGGCCGTTTACTACTGTGCTGCGTGGGATTATTATAAGAAACTCTTTGGCAGTG
>2744
TGGGTAAGACAAGCAACAAAGTGGAGGCAAGAAAGAATTCTCAAACTCTCACTTCAATCCTTACCATCAAGTCCGTAGAGAAAGAAGACATGGCCGTTTACTACTGTGCTGCGTGGGATTATTATAAGAAACTCTTTGGCAGTG
>2745
TGGGTAAGACAAGCAACAAAGTGGAGGCAAGAAAGAATTCTCAAACTCTCACTTCAATCCTTACCATCAAGTCCGTAGAGAAAGAAGACATGGCCGTTTACTACTGTGCTGCGTGGGATTATTATAAGAAACTCTTTGGCAGTG
>2746
TGGGTAAGACAAGCAACAAAGTGGAGGCAAGAAAGAATTCTCAAACTCTCACTTCAATCCTTACCATCAAGTCCGTAGAGAAAGAAGACATGGCCGTTTACTACTGTGCTGCGTGGGATTATTATAAGAAACTCTTTGGCAGTG
>2747
TGGGTAAGACAAGCAACAAAGTGGAGGCAAGAAAGAATTCTCAAACTCTCACTTCAATCCTTACCATCAAGTCCGTAGAGAAAGAAGACATGGCCGTTTACTACTGTGCTGCGTGGGATTATTATAAGAAACTCTTTGGCAGTG
>2748
TGGGTAAGACAAGCAACAAAGTGGAGGCAAGAAAGAATTCTCAAACTCTCACTTCAATCCTTACCATCAAGTCCGTAGAGAAAGAAGACATGGCCGTTTACTACTGTGCTGCGTGGGATTATTATAAGAAACTCTTTGGCAGTG
>2749
TGGGTAAGACAAGCAACAAAGTGGAGGCAAGAAAGAATTCTCAAACTCTCACTTCAATCCTTACCATCAAGTCCGTAGAGAAAGAAGACATGGCCGTTTACTACTGTGCTGCGTGGGATTATTATAAGAAACTCTTTGGCAGTG
>2750
TGGGTAAGACAAGCAACAAAGTGGAGGCAAGAAAGAATTCTCAAACTCTCACTTCAATCCTTACCATCAAGTCCGTAGAGAAAGAAGACATGGCCGTTTACTACTGTGCTGCGTGGGATTATTATAAGAAACTCTTTGGCAGTG
>2751
TGGGTAAGACAAGCAACAAAGTGGAGGCAAGAAAGAATTCTCAAACTCTCACTTCAATCCTTACCATCAAGTCCGTAGAGAAAGAAGACATGGCCGTTTACTACTGTGCTGCGTGGGATTATTATAAGAAACTCTTTGGCAGTG
>2752
TGGGTAAGACAAGCAACAAAGTGGAGGCAAGAAAGAATTCTCAAACTCTCACTTCAATCCTTACCATCAAGTCCGTAGAGAAAGAAGACATGGCCGTTTACTACTGTGCTGCGTGGGATTATTATAAGAAACTCTTTGGCAGTG
>2753
TGGGTAAGACAAGCAACAAAGTGGAGGCAAGAAAGAATTCTCAAACTCTCACTTCAATCCTTACCATCAAGTCCGTAGAGAAAGAAGACATGGCCGTTTACTACTGTGCTGCGTGGGATTATTATAAGAAACTCTTTGGCAGTG
>2754
TGGGTAAGACAAGCAACAAAGTGGAGGCAAGAAAGAATTCTCAAACTCTCACTTCAATCCTTACCATCAAGTCCGTAGAGAAAGAAGACATGGCCGTTTACTACTGTGCTGCGTGGGATTATTATAAGAAACTCTTTGGCAGTG
>2755
TGGGTAAGACAAGCAACAAAGTGGAGGCAAGAAAGAATTCTCAAACTCTCACTTCAATCCTTACCATCAAGTCCGTAGAGAAAGAAGACATGGCCGTTTACTACTGTGCTGCGTGGGATTATTATAAGAAACTCTTTGGCAGTG
>2756
TGGGTAAGACAAGCAACAAAGTGGAGGCAAGAAAGAATTCTCAAACTCTCACTTCAATCCTTACCATCAAGTCCGTAGAGAAAGAAGACATGGCCGTTTACTACTGTGCTGCGTGGGATTATTATAAGAAACTCTTTGGCAGTG
>2757
TGGGTAAGACAAGCAACAAAGTGGAGGCAAGAAAGAATTCTCAAACTCTCACTTCAATCCTTACCATCAAGTCCGTAGAGAAAGAAGACATGGCCGTTTACTACTGTGCTGCGTGGGATTATTATAAGAAACTCTTTGGCAGTG
>2758
TGGGTAAGACAAGCAACAAAGTGGAGGCAAGAAAGAATTCTCAAACTCTCACTTCAATCCTTACCATCAAGTCCGTAGAGAAAGAAGACATGGCCGTTTACTACTGTGCTGCGTGGGATTATTATAAGAAACTCTTTGGCAGTG
>2759
TGGGTAAGACAAGCAACAAAGTGGAGGCAAGAAAGAATTCTCAAACTCTCACTTCAATCCTTACCATCAAGTCCGTAGAGAAAGAAGACATGGCCGTTTACTACTGTGCTGCGTGGGATTATTATAAGAAACTCTTTGGCAGTG
>2760
TGGGTAAGACAAGCAACAAAGTGGAGGCAAGAAAGAATTCTCAAACTCTCACTTCAATCCTTACCATCAAGTCCGTAGAGAAAGAAGACATGGCCGTTTACTACTGTGCTGCGTGGGATTATTATAAGAAACTCTTTGGCAGTG
>2761
TGGGTAAGACAAGCAACAAAGTGGAGGCAAGAAAGAATTCTCAAACTCTCACTTCAATCCTTACCATCAAGTCCGTAGAGAAAGAAGACATGGCCGTTTACTACTGTGCTGCGTGGGATTATTATAAGAAACTCTTTGGCAGTG
>2762
TGGGTAAGACAAGCAACAAAGTGGAGGCAAGAAAGAATTCTCAAACTCTCACTTCAATCCTTACCATCAAGTCCGTAGAGAAAGAAGACATGGCCGTTTACTACTGTGCTGCGTGGGATTATTATAAGAAACTCTTTGGCAGTG
>2763
TGGGTAAGACAAGCAACAAAGTGGAGGCAAGAAAGAATTCTCAAACTCTCACTTCAATCCTTACCATCAAGTCCGTAGAGAAAGAAGACATGGCCGTTTACTACTGTGCTGCGTGGGATTATTATAAGAAACTCTTTGGCAGTG
>2764
TGGGTAAGACAAGCAACAAAGTGGAGGCAAGAAAGAATTCTCAAACTCTCACTTCAATCCTTACCATCAAGTCCGTAGAGAAAGAAGACATGGCCGTTTACTACTGTGCTGCGTGGGATTATTATAAGAAACTCTTTGGCAGTG
>2765
TGGGTAAGACAAGCAACAAAGTGGAGGCAAGAAAGAATTCTCAAACTCTCACTTCAATCCTTACCATCAAGTCCGTAGAGAAAGAAGACATGGCCGTTTACTACTGTGCTGCGTGGGATTATTATAAGAAACTCTTTGGCAGTG
>2766
TGGGTAAGACAAGCAACAAAGTGGAGGCAAGAAAGAATTCTCAAACTCTCACTTCAATCCTTACCATCAAGTCCGTAGAGAAAGAAGACATGGCCGTTTACTACTGTGCTGCGTGGGATTATTATAAGAAACTCTTTGGCAGTG
>2767
TGGGTAAGACAAGCAACAAAGTGGAGGCAAGAAAGAATTCTCAAACTCTCACTTCAATCCTTACCATCAAGTCCGTAGAGAAAGAAGACATGGCCGTTTACTACTGTGCTGCGTGGGATTATTATAAGAAACTCTTTGGCAGTG
>2768
TGGGTAAGACAAGCAACAAAGTGGAGGCAAGAAAGAATTCTCAAACTCTCACTTCAATCCTTACCATCAAGTCCGTAGAGAAAGAAGACATGGCCGTTTACTACTGTGCTGCGTGGGATTATTATAAGAAACTCTTTGGCAGTG
>2769
TGGGTAAGACAAGCAACAAAGTGGAGGCAAGAAAGAATTCTCAAACTCTCACTTCAATCCTTACCATCAAGTCCGTAGAGAAAGAAGACATGGCCGTTTACTACTGTGCTGCGTGGGATTATTATAAGAAACTCTTTGGCAGTG
>2770
TGGGTAAGACAAGCAACAAAGTGGAGGCAAGAAAGAATTCTCAAACTCTCACTTCAATCCTTACCATCAAGTCCGTAGAGAAAGAAGACATGGCCGTTTACTACTGTGCTGCGTGGGATTATTATAAGAAACTCTTTGGCAGTG
>2771
TGGGTAAGACAAGCAACAAAGTGGAGGCAAGAAAGAATTCTCAAACTCTCACTTCAATCCTTACCATCAAGTCCGTAGAGAAAGAAGACATGGCCGTTTACTACTGTGCTGCGTGGGATTATTATAAGAAACTCTTTGGCAGTG
>2772
TGGGTAAGACAAGCAACAAAGTGGAGGCAAGAAAGAATTCTCAAACTCTCACTTCAATCCTTACCATCAAGTCCGTAGAGAAAGAAGACATGGCCGTTTACTACTGTGCTGCGTGGGATTATTATAAGAAACTCTTTGGCAGTG
>2773
TGGGTAAGACAAGCAACAAAGTGGAGGCAAGAAAGAATTCTCAAACTCTCACTTCAATCCTTACCATCAAGTCCGTAGAGAAAGAAGACATGGCCGTTTACTACTGTGCTGCGTGGGATTATTATAAGAAACTCTTTGGCAGTG
>2774
TGGGTAAGACAAGCAACAAAGTGGAGGCAAGAAAGAATTCTCAAACTCTCACTTCAATCCTTACCATCAAGTCCGTAGAGAAAGAAGACATGGCCGTTTACTACTGTGCTGCGTGGGATTATTATAAGAAACTCTTTGGCAGTG
>2775
TGGGTAAGACAAGCAACAAAGTGGAGGCAAGAAAGAATTCTCAAACTCTCACTTCAATCCTTACCATCAAGTCCGTAGAGAAAGAAGACATGGCCGTTTACTACTGTGCTGCGTGGGATTATTATAAGAAACTCTTTGGCAGTG
>2776
TGGGTAAGACAAGCAACAAAGTGGAGGCAAGAAAGAATTCTCAAACTCTCACTTCAATCCTTACCATCAAGTCCGTAGAGAAAGAAGACATGGCCGTTTACTACTGTGCTGCGTGGGATTATTATAAGAAACTCTTTGGCAGTG
>2777
TGGGTAAGACAAGCAACAAAGTGGAGGCAAGAAAGAATTCTCAAACTCTCACTTCAATCCTTACCATCAAGTCCGTAGAGAAAGAAGACATGGCCGTTTACTACTGTGCTGCGTGGGATTATTATAAGAAACTCTTTGGCAGTG
>2778
TGGGTAAGACAAGCAACAAAGTGGAGGCAAGAAAGAATTCTCAAACTCTCACTTCAATCCTTACCATCAAGTCCGTAGAGAAAGAAGACATGGCCGTTTACTACTGTGCTGCGTGGGATTATTATAAGAAACTCTTTGGCAGTG
>2779
TGGGTAAGACAAGCAACAAAGTGGAGGCAAGAAAGAATTCTCAAACTCTCACTTCAATCCTTACCATCAAGTCCGTAGAGAAAGAAGACATGGCCGTTTACTACTGTGCTGCGTGGGATTATTATAAGAAACTCTTTGGCAGTG
>2780
TGGGTAAGACAAGCAACAAAGTGGAGGCAAGAAAGAATTCTCAAACTCTCACTTCAATCCTTACCATCAAGTCCGTAGAGAAAGAAGACATGGCCGTTTACTACTGTGCTGCGTGGGATTATTATAAGAAACTCTTTGGCAGTG
>2781
TGGGTAAGACAAGCAACAAAGTGGAGGCAAGAAAGAATTCTCAAACTCTCACTTCAATCCTTACCATCAAGTCCGTAGAGAAAGAAGACATGGCCGTTTACTACTGTGCTGCGTGGGATTATTATAAGAAACTCTTTGGCAGTG
>2782
TGGGTAAGACAAGCAACAAAGTGGAGGCAAGAAAGAATTCTCAAACTCTCACTTCAATCCTTACCATCAAGTCCGTAGAGAAAGAAGACATGGCCGTTTACTACTGTGCTGCGTGGGATTATTATAAGAAACTCTTTGGCAGTG
>2783
TGGGTAAGACAAGCAACAAAGTGGAGGCAAGAAAGAATTCTCAAACTCTCACTTCAATCCTTACCATCAAGTCCGTAGAGAAAGAAGACATGGCCGTTTACTACTGTGCTGCGTGGGATTATTATAAGAAACTCTTTGGCAGTG
>2784
TGGGTAAGACAAGCAACAAAGTGGAGGCAAGAAAGAATTCTCAAACTCTCACTTCAATCCTTACCATCAAGTCCGTAGAGAAAGAAGACATGGCCGTTTACTACTGTGCTGCGTGGGATTATTATAAGAAACTCTTTGGCAGTG
>2785
TGGGTAAGACAAGCAACAAAGTGGAGGCAAGAAAGAATTCTCAAACTCTCACTTCAATCCTTACCATCAAGTCCGTAGAGAAAGAAGACATGGCCGTTTACTACTGTGCTGCGTGGGATTATTATAAGAAACTCTTTGGCAGTG
>2786
TGGGTAAGACAAGCAACAAAGTGGAGGCAAGAAAGAATTCTCAAACTCTCACTTCAATCCTTACCATCAAGTCCGTAGAGAAAGAAGACATGGCCGTTTACTACTGTGCTGCGTGGGATTATTATAAGAAACTCTTTGGCAGTG
>2787
TGGGTAAGACAAGCAACAAAGTGGAGGCAAGAAAGAATTCTCAAACTCTCACTTCAATCCTTACCATCAAGTCCGTAGAGAAAGAAGACATGGCCGTTTACTACTGTGCTGCGTGGGATTATTATAAGAAACTCTTTGGCAGTG
>2788
TGGGTAAGACAAGCAACAAAGTGGAGGCAAGAAAGAATTCTCAAACTCTCACTTCAATCCTTACCATCAAGTCCGTAGAGAAAGAAGACATGGCCGTTTACTACTGTGCTGCGTGGGATTATTATAAGAAACTCTTTGGCAGTG
>2789
TGGGTAAGACAAGCAACAAAGTGGAGGCAAGAAAGAATTCTCAAACTCTCACTTCAATCCTTACCATCAAGTCCGTAGAGAAAGAAGACATGGCCGTTTACTACTGTGCTGCGTGGGATTATTATAAGAAACTCTTTGGCAGTG
>2790
TGGGTAAGACAAGCAACAAAGTGGAGGCAAGAAAGAATTCTCAAACTCTCACTTCAATCCTTACCATCAAGTCCGTAGAGAAAGAAGACATGGCCGTTTACTACTGTGCTGCGTGGGATTATTATAAGAAACTCTTTGGCAGTG
>2791
TGGGTAAGACAAGCAACAAAGTGGAGGCAAGAAAGAATTCTCAAACTCTCACTTCAATCCTTACCATCAAGTCCGTAGAGAAAGAAGACATGGCCGTTTACTACTGTGCTGCGTGGGATTATTATAAGAAACTCTTTGGCAGTG
>2792
TGGGTAAGACAAGCAACAAAGTGGAGGCAAGAAAGAATTCTCAAACTCTCACTTCAATCCTTACCATCAAGTCCGTAGAGAAAGAAGACATGGCCGTTTACTACTGTGCTGCGTGGGATTATTATAAGAAACTCTTTGGCAGTG
>2793
TGGGTAAGACAAGCAACAAAGTGGAGGCAAGAAAGAATTCTCAAACTCTCACTTCAATCCTTACCATCAAGTCCGTAGAGAAAGAAGACATGGCCGTTTACTACTGTGCTGCGTGGGATTATTATAAGAAACTCTTTGGCAGTG
>2794
TGGGTAAGACAAGCAACAAAGTGGAGGCAAGAAAGAATTCTCAAACTCTCACTTCAATCCTTACCATCAAGTCCGTAGAGAAAGAAGACATGGCCGTTTACTACTGTGCTGCGTGGGATTATTATAAGAAACTCTTTGGCAGTG
>2795
TGGGTAAGACAAGCAACAAAGTGGAGGCAAGAAAGAATTCTCAAACTCTCACTTCAATCCTTACCATCAAGTCCGTAGAGAAAGAAGACATGGCCGTTTACTACTGTGCTGCGTGGGATTATTATAAGAAACTCTTTGGCAGTG
>2796
TGGGTAAGACAAGCAACAAAGTGGAGGCAAGAAAGAATTCTCAAACTCTCACTTCAATCCTTACCATCAAGTCCGTAGAGAAAGAAGACATGGCCGTTTACTACTGTGCTGCGTGGGATTATTATAAGAAACTCTTTGGCAGTG
>2797
[truncated: 37,416,664 more chars]
