# Supplementary material for: Inadequate Activation of γδT- and B-cells in Patient with Wiskott-Aldrich Syndrome (WAS) Portrayed by TRG and IGH Repertoire Analyses
Source: J Clin Immunol. 2022 Aug 31;43(1):109–22. doi: 10.1007/s10875-022-01349-8 (PMC9840590; doi:10.1007/s10875-022-01349-8)
Supplement: Supplementary file 2 — (ZIP 17 mb) [file 10875_2022_1349_MOESM2_ESM.zip › C1 46 months TRG part 2 of 2.fasta]

>1
GGAGTCAGTCCAGGGAAGTATTATACTTACGCAAGCACAAGGAACAACTTGAGATTGATACTGCGAAATCTAATTGAAAATGACTCTGGGGTCTATTACTGTGCCACCTGGGACGCCCGCGCGGGAAACTCTTTGGCAGTG
>2
GGAGTCAGTCCAGGGAAGTATTATACTTACGCAAGCACAAGGAACAACTTGAGATTGATACTGCGAAATCTAATTGAAAATGACTCTGGGGTCTATTACTGTGCCACCTGGGACGCCCGCGCGGGAAACTCTTTGGCAGTG
>3
GGAGTCAGTCCAGGGAAGTATTATACTTACGCAAGCACAAGGAACAACTTGAGATTGATACTGCGAAATCTAATTGAAAATGACTCTGGGGTCTATTACTGTGCCACCTGGGACGCCCGCGCGGGAAACTCTTTGGCAGTG
>4
GGAGTCAGTCCAGGGAAGTATTATACTTACGCAAGCACAAGGAACAACTTGAGATTGATACTGCGAAATCTAATTGAAAATGACTCTGGGGTCTATTACTGTGCCACCTGGGACGCCCGCGCGGGAAACTCTTTGGCAGTG
>5
GGAGTCAGTCCAGGGAAGTATTATACTTACGCAAGCACAAGGAACAACTTGAGATTGATACTGCGAAATCTAATTGAAAATGACTCTGGGGTCTATTACTGTGCCACCTGGGACGCCCGCGCGGGAAACTCTTTGGCAGTG
>6
GGAGTCAGTCCAGGGAAGTATTATACTTACGCAAGCACAAGGAACAACTTGAGATTGATACTGCGAAATCTAATTGAAAATGACTCTGGGGTCTATTACTGTGCCACCTGGGACGCCCGCGCGGGAAACTCTTTGGCAGTG
>7
GGAGTCAGTCCAGGGAAGTATTATACTTACGCAAGCACAAGGAACAACTTGAGATTGATACTGCGAAATCTAATTGAAAATGACTCTGGGGTCTATTACTGTGCCACCTGGGACGCCCGCGCGGGAAACTCTTTGGCAGTG
>8
GGAGTCAGTCCAGGGAAGTATTATACTTACGCAAGCACAAGGAACAACTTGAGATTGATACTGCGAAATCTAATTGAAAATGACTCTGGGGTCTATTACTGTGCCACCTGGGACGCCCGCGCGGGAAACTCTTTGGCAGTG
>9
GGAGTCAGTCCAGGGAAGTATTATACTTACGCAAGCACAAGGAACAACTTGAGATTGATACTGCGAAATCTAATTGAAAATGACTCTGGGGTCTATTACTGTGCCACCTGGGACGCCCGCGCGGGAAACTCTTTGGCAGTG
>10
GGAGTCAGTCCAGGGAAGTATTATACTTACGCAAGCACAAGGAACAACTTGAGATTGATACTGCGAAATCTAATTGAAAATGACTCTGGGGTCTATTACTGTGCCACCTGGGACGCCCGCGCGGGAAACTCTTTGGCAGTG
>11
GGAGTCAGTCCAGGGAAGTATTATACTTACGCAAGCACAAGGAACAACTTGAGATTGATACTGCGAAATCTAATTGAAAATGACTCTGGGGTCTATTACTGTGCCACCTGGGACGCCCGCGCGGGAAACTCTTTGGCAGTG
>12
GGAGTCAGTCCAGGGAAGTATTATACTTACGCAAGCACAAGGAACAACTTGAGATTGATACTGCGAAATCTAATTGAAAATGACTCTGGGGTCTATTACTGTGCCACCTGGGACGCCCGCGCGGGAAACTCTTTGGCAGTG
>13
GGAGTCAGTCCAGGGAAGTATTATACTTACGCAAGCACAAGGAACAACTTGAGATTGATACTGCGAAATCTAATTGAAAATGACTCTGGGGTCTATTACTGTGCCACCTGGGACGCCCGCGCGGGAAACTCTTTGGCAGTG
>14
GGAGTCAGTCCAGGGAAGTATTATACTTACGCAAGCACAAGGAACAACTTGAGATTGATACTGCGAAATCTAATTGAAAATGACTCTGGGGTCTATTACTGTGCCACCTGGGACGCCCGCGCGGGAAACTCTTTGGCAGTG
>15
GGAGTCAGTCCAGGGAAGTATTATACTTACGCAAGCACAAGGAACAACTTGAGATTGATACTGCGAAATCTAATTGAAAATGACTCTGGGGTCTATTACTGTGCCACCTGGGACGCCCGCGCGGGAAACTCTTTGGCAGTG
>16
GGAGTCAGTCCAGGGAAGTATTATACTTACGCAAGCACAAGGAACAACTTGAGATTGATACTGCGAAATCTAATTGAAAATGACTCTGGGGTCTATTACTGTGCCACCTGGGACGCCCGCGCGGGAAACTCTTTGGCAGTG
>17
GGAGTCAGTCCAGGGAAGTATTATACTTACGCAAGCACAAGGAACAACTTGAGATTGATACTGCGAAATCTAATTGAAAATGACTCTGGGGTCTATTACTGTGCCACCTGGGACGCCCGCGCGGGAAACTCTTTGGCAGTG
>18
GGAGTCAGTCCAGGGAAGTATTATACTTACGCAAGCACAAGGAACAACTTGAGATTGATACTGCGAAATCTAATTGAAAATGACTCTGGGGTCTATTACTGTGCCACCTGGGACGCCCGCGCGGGAAACTCTTTGGCAGTG
>19
GGAGTCAGTCCAGGGAAGTATTATACTTACGCAAGCACAAGGAACAACTTGAGATTGATACTGCGAAATCTAATTGAAAATGACTCTGGGGTCTATTACTGTGCCACCTGGGACGCCCGCGCGGGAAACTCTTTGGCAGTG
>20
GGAGTCAGTCCAGGGAAGTATTATACTTACGCAAGCACAAGGAACAACTTGAGATTGATACTGCGAAATCTAATTGAAAATGACTCTGGGGTCTATTACTGTGCCACCTGGGACGCCCGCGCGGGAAACTCTTTGGCAGTG
>21
GGAGTCAGTCCAGGGAAGTATTATACTTACGCAAGCACAAGGAACAACTTGAGATTGATACTGCGAAATCTAATTGAAAATGACTCTGGGGTCTATTACTGTGCCACCTGGGACGCCCGCGCGGGAAACTCTTTGGCAGTG
>22
GGAGTCAGTCCAGGGAAGTATTATACTTACGCAAGCACAAGGAACAACTTGAGATTGATACTGCGAAATCTAATTGAAAATGACTCTGGGGTCTATTACTGTGCCACCTGGGACGCCCGCGCGGGAAACTCTTTGGCAGTG
>23
GGAGTCAGTCCAGGGAAGTATTATACTTACGCAAGCACAAGGAACAACTTGAGATTGATACTGCGAAATCTAATTGAAAATGACTCTGGGGTCTATTACTGTGCCACCTGGGACGCCCGCGCGGGAAACTCTTTGGCAGTG
>24
GGAGTCAGTCCAGGGAAGTATTATACTTACGCAAGCACAAGGAACAACTTGAGATTGATACTGCGAAATCTAATTGAAAATGACTCTGGGGTCTATTACTGTGCCACCTGGGACGCCCGCGCGGGAAACTCTTTGGCAGTG
>25
GGAGTCAGTCCAGGGAAGTATTATACTTACGCAAGCACAAGGAACAACTTGAGATTGATACTGCGAAATCTAATTGAAAATGACTCTGGGGTCTATTACTGTGCCACCTGGGACGCCCGCGCGGGAAACTCTTTGGCAGTG
>26
GGAGTCAGTCCAGGGAAGTATTATACTTACGCAAGCACAAGGAACAACTTGAGATTGATACTGCGAAATCTAATTGAAAATGACTCTGGGGTCTATTACTGTGCCACCTGGGACGCCCGCGCGGGAAACTCTTTGGCAGTG
>27
GGAGTCAGTCCAGGGAAGTATTATACTTACGCAAGCACAAGGAACAACTTGAGATTGATACTGCGAAATCTAATTGAAAATGACTCTGGGGTCTATTACTGTGCCACCTGGGACGCCCGCGCGGGAAACTCTTTGGCAGTG
>28
GGAGTCAGTCCAGGGAAGTATTATACTTACGCAAGCACAAGGAACAACTTGAGATTGATACTGCGAAATCTAATTGAAAATGACTCTGGGGTCTATTACTGTGCCACCTGGGACGCCCGCGCGGGAAACTCTTTGGCAGTG
>29
GGAGTCAGTCCAGGGAAGTATTATACTTACGCAAGCACAAGGAACAACTTGAGATTGATACTGCGAAATCTAATTGAAAATGACTCTGGGGTCTATTACTGTGCCACCTGGGACGCCCGCGCGGGAAACTCTTTGGCAGTG
>30
GGAGTCAGTCCAGGGAAGTATTATACTTACGCAAGCACAAGGAACAACTTGAGATTGATACTGCGAAATCTAATTGAAAATGACTCTGGGGTCTATTACTGTGCCACCTGGGACGCCCGCGCGGGAAACTCTTTGGCAGTG
>31
GGAGTCAGTCCAGGGAAGTATTATACTTACGCAAGCACAAGGAACAACTTGAGATTGATACTGCGAAATCTAATTGAAAATGACTCTGGGGTCTATTACTGTGCCACCTGGGACGCCCGCGCGGGAAACTCTTTGGCAGTG
>32
GGAGTCAGTCCAGGGAAGTATTATACTTACGCAAGCACAAGGAACAACTTGAGATTGATACTGCGAAATCTAATTGAAAATGACTCTGGGGTCTATTACTGTGCCACCTGGGACGCCCGCGCGGGAAACTCTTTGGCAGTG
>33
GGAGTCAGTCCAGGGAAGTATTATACTTACGCAAGCACAAGGAACAACTTGAGATTGATACTGCGAAATCTAATTGAAAATGACTCTGGGGTCTATTACTGTGCCACCTGGGACGCCCGCGCGGGAAACTCTTTGGCAGTG
>34
GGAGTCAGTCCAGGGAAGTATTATACTTACGCAAGCACAAGGAACAACTTGAGATTGATACTGCGAAATCTAATTGAAAATGACTCTGGGGTCTATTACTGTGCCACCTGGGACGCCCGCGCGGGAAACTCTTTGGCAGTG
>35
GGAGTCAGTCCAGGGAAGTATTATACTTACGCAAGCACAAGGAACAACTTGAGATTGATACTGCGAAATCTAATTGAAAATGACTCTGGGGTCTATTACTGTGCCACCTGGGACGCCCGCGCGGGAAACTCTTTGGCAGTG
>36
GGAGTCAGTCCAGGGAAGTATTATACTTACGCAAGCACAAGGAACAACTTGAGATTGATACTGCGAAATCTAATTGAAAATGACTCTGGGGTCTATTACTGTGCCACCTGGGACGCCCGCGCGGGAAACTCTTTGGCAGTG
>37
GGAGTCAGTCCAGGGAAGTATTATACTTACGCAAGCACAAGGAACAACTTGAGATTGATACTGCGAAATCTAATTGAAAATGACTCTGGGGTCTATTACTGTGCCACCTGGGACGCCCGCGCGGGAAACTCTTTGGCAGTG
>38
GGAGTCAGTCCAGGGAAGTATTATACTTACGCAAGCACAAGGAACAACTTGAGATTGATACTGCGAAATCTAATTGAAAATGACTCTGGGGTCTATTACTGTGCCACCTGGGACGCCCGCGCGGGAAACTCTTTGGCAGTG
>39
GGAGTCAGTCCAGGGAAGTATTATACTTACGCAAGCACAAGGAACAACTTGAGATTGATACTGCGAAATCTAATTGAAAATGACTCTGGGGTCTATTACTGTGCCACCTGGGACGCCCGCGCGGGAAACTCTTTGGCAGTG
>40
TGGGTAAGACAAGCAACAAAGTGGAGGCAAGAAAGAATTCTCAAACTCTCACTTCAATCCTTACCATCAAGTCCGTAGAGAAAGAAGACATGGCCGTTTACTACTGTGCTGCGTGGGACCCAAACCACTGGTTGGTTCAAGATATTTGCTG
>41
TGGGTAAGACAAGCAACAAAGTGGAGGCAAGAAAGAATTCTCAAACTCTCACTTCAATCCTTACCATCAAGTCCGTAGAGAAAGAAGACATGGCCGTTTACTACTGTGCTGCGTGGGACCCAAACCACTGGTTGGTTCAAGATATTTGCTG
>42
TGGGTAAGACAAGCAACAAAGTGGAGGCAAGAAAGAATTCTCAAACTCTCACTTCAATCCTTACCATCAAGTCCGTAGAGAAAGAAGACATGGCCGTTTACTACTGTGCTGCGTGGGACCCAAACCACTGGTTGGTTCAAGATATTTGCTG
>43
TGGGTAAGACAAGCAACAAAGTGGAGGCAAGAAAGAATTCTCAAACTCTCACTTCAATCCTTACCATCAAGTCCGTAGAGAAAGAAGACATGGCCGTTTACTACTGTGCTGCGTGGGACCCAAACCACTGGTTGGTTCAAGATATTTGCTG
>44
TGGGTAAGACAAGCAACAAAGTGGAGGCAAGAAAGAATTCTCAAACTCTCACTTCAATCCTTACCATCAAGTCCGTAGAGAAAGAAGACATGGCCGTTTACTACTGTGCTGCGTGGGACCCAAACCACTGGTTGGTTCAAGATATTTGCTG
>45
TGGGTAAGACAAGCAACAAAGTGGAGGCAAGAAAGAATTCTCAAACTCTCACTTCAATCCTTACCATCAAGTCCGTAGAGAAAGAAGACATGGCCGTTTACTACTGTGCTGCGTGGGACCCAAACCACTGGTTGGTTCAAGATATTTGCTG
>46
TGGGTAAGACAAGCAACAAAGTGGAGGCAAGAAAGAATTCTCAAACTCTCACTTCAATCCTTACCATCAAGTCCGTAGAGAAAGAAGACATGGCCGTTTACTACTGTGCTGCGTGGGACCCAAACCACTGGTTGGTTCAAGATATTTGCTG
>47
TGGGTAAGACAAGCAACAAAGTGGAGGCAAGAAAGAATTCTCAAACTCTCACTTCAATCCTTACCATCAAGTCCGTAGAGAAAGAAGACATGGCCGTTTACTACTGTGCTGCGTGGGACCCAAACCACTGGTTGGTTCAAGATATTTGCTG
>48
TGGGTAAGACAAGCAACAAAGTGGAGGCAAGAAAGAATTCTCAAACTCTCACTTCAATCCTTACCATCAAGTCCGTAGAGAAAGAAGACATGGCCGTTTACTACTGTGCTGCGTGGGACCCAAACCACTGGTTGGTTCAAGATATTTGCTG
>49
TGGGTAAGACAAGCAACAAAGTGGAGGCAAGAAAGAATTCTCAAACTCTCACTTCAATCCTTACCATCAAGTCCGTAGAGAAAGAAGACATGGCCGTTTACTACTGTGCTGCGTGGGACCCAAACCACTGGTTGGTTCAAGATATTTGCTG
>50
TGGGTAAGACAAGCAACAAAGTGGAGGCAAGAAAGAATTCTCAAACTCTCACTTCAATCCTTACCATCAAGTCCGTAGAGAAAGAAGACATGGCCGTTTACTACTGTGCTGCGTGGGACCCAAACCACTGGTTGGTTCAAGATATTTGCTG
>51
TGGGTAAGACAAGCAACAAAGTGGAGGCAAGAAAGAATTCTCAAACTCTCACTTCAATCCTTACCATCAAGTCCGTAGAGAAAGAAGACATGGCCGTTTACTACTGTGCTGCGTGGGACCCAAACCACTGGTTGGTTCAAGATATTTGCTG
>52
TGGGTAAGACAAGCAACAAAGTGGAGGCAAGAAAGAATTCTCAAACTCTCACTTCAATCCTTACCATCAAGTCCGTAGAGAAAGAAGACATGGCCGTTTACTACTGTGCTGCGTGGGACCCAAACCACTGGTTGGTTCAAGATATTTGCTG
>53
TGGGTAAGACAAGCAACAAAGTGGAGGCAAGAAAGAATTCTCAAACTCTCACTTCAATCCTTACCATCAAGTCCGTAGAGAAAGAAGACATGGCCGTTTACTACTGTGCTGCGTGGGACCCAAACCACTGGTTGGTTCAAGATATTTGCTG
>54
TGGGTAAGACAAGCAACAAAGTGGAGGCAAGAAAGAATTCTCAAACTCTCACTTCAATCCTTACCATCAAGTCCGTAGAGAAAGAAGACATGGCCGTTTACTACTGTGCTGCGTGGGACCCAAACCACTGGTTGGTTCAAGATATTTGCTG
>55
TGGGTAAGACAAGCAACAAAGTGGAGGCAAGAAAGAATTCTCAAACTCTCACTTCAATCCTTACCATCAAGTCCGTAGAGAAAGAAGACATGGCCGTTTACTACTGTGCTGCGTGGGACCCAAACCACTGGTTGGTTCAAGATATTTGCTG
>56
TGGGTAAGACAAGCAACAAAGTGGAGGCAAGAAAGAATTCTCAAACTCTCACTTCAATCCTTACCATCAAGTCCGTAGAGAAAGAAGACATGGCCGTTTACTACTGTGCTGCGTGGGACCCAAACCACTGGTTGGTTCAAGATATTTGCTG
>57
TGGGTAAGACAAGCAACAAAGTGGAGGCAAGAAAGAATTCTCAAACTCTCACTTCAATCCTTACCATCAAGTCCGTAGAGAAAGAAGACATGGCCGTTTACTACTGTGCTGCGTGGGACCCAAACCACTGGTTGGTTCAAGATATTTGCTG
>58
TGGGTAAGACAAGCAACAAAGTGGAGGCAAGAAAGAATTCTCAAACTCTCACTTCAATCCTTACCATCAAGTCCGTAGAGAAAGAAGACATGGCCGTTTACTACTGTGCTGCGTGGGACCCAAACCACTGGTTGGTTCAAGATATTTGCTG
>59
TGGGTAAGACAAGCAACAAAGTGGAGGCAAGAAAGAATTCTCAAACTCTCACTTCAATCCTTACCATCAAGTCCGTAGAGAAAGAAGACATGGCCGTTTACTACTGTGCTGCGTGGGACCCAAACCACTGGTTGGTTCAAGATATTTGCTG
>60
TGGGTAAGACAAGCAACAAAGTGGAGGCAAGAAAGAATTCTCAAACTCTCACTTCAATCCTTACCATCAAGTCCGTAGAGAAAGAAGACATGGCCGTTTACTACTGTGCTGCGTGGGACCCAAACCACTGGTTGGTTCAAGATATTTGCTG
>61
TGGGTAAGACAAGCAACAAAGTGGAGGCAAGAAAGAATTCTCAAACTCTCACTTCAATCCTTACCATCAAGTCCGTAGAGAAAGAAGACATGGCCGTTTACTACTGTGCTGCGTGGGACCCAAACCACTGGTTGGTTCAAGATATTTGCTG
>62
TGGGTAAGACAAGCAACAAAGTGGAGGCAAGAAAGAATTCTCAAACTCTCACTTCAATCCTTACCATCAAGTCCGTAGAGAAAGAAGACATGGCCGTTTACTACTGTGCTGCGTGGGACCCAAACCACTGGTTGGTTCAAGATATTTGCTG
>63
TGGGTAAGACAAGCAACAAAGTGGAGGCAAGAAAGAATTCTCAAACTCTCACTTCAATCCTTACCATCAAGTCCGTAGAGAAAGAAGACATGGCCGTTTACTACTGTGCTGCGTGGGACCCAAACCACTGGTTGGTTCAAGATATTTGCTG
>64
TGGGTAAGACAAGCAACAAAGTGGAGGCAAGAAAGAATTCTCAAACTCTCACTTCAATCCTTACCATCAAGTCCGTAGAGAAAGAAGACATGGCCGTTTACTACTGTGCTGCGTGGGACCCAAACCACTGGTTGGTTCAAGATATTTGCTG
>65
TGGGTAAGACAAGCAACAAAGTGGAGGCAAGAAAGAATTCTCAAACTCTCACTTCAATCCTTACCATCAAGTCCGTAGAGAAAGAAGACATGGCCGTTTACTACTGTGCTGCGTGGGACCCAAACCACTGGTTGGTTCAAGATATTTGCTG
>66
TGGGTAAGACAAGCAACAAAGTGGAGGCAAGAAAGAATTCTCAAACTCTCACTTCAATCCTTACCATCAAGTCCGTAGAGAAAGAAGACATGGCCGTTTACTACTGTGCTGCGTGGGACCCAAACCACTGGTTGGTTCAAGATATTTGCTG
>67
TGGGTAAGACAAGCAACAAAGTGGAGGCAAGAAAGAATTCTCAAACTCTCACTTCAATCCTTACCATCAAGTCCGTAGAGAAAGAAGACATGGCCGTTTACTACTGTGCTGCGTGGGACCCAAACCACTGGTTGGTTCAAGATATTTGCTG
>68
TGGGTAAGACAAGCAACAAAGTGGAGGCAAGAAAGAATTCTCAAACTCTCACTTCAATCCTTACCATCAAGTCCGTAGAGAAAGAAGACATGGCCGTTTACTACTGTGCTGCGTGGGACCCAAACCACTGGTTGGTTCAAGATATTTGCTG
>69
TGGGTAAGACAAGCAACAAAGTGGAGGCAAGAAAGAATTCTCAAACTCTCACTTCAATCCTTACCATCAAGTCCGTAGAGAAAGAAGACATGGCCGTTTACTACTGTGCTGCGTGGGACCCAAACCACTGGTTGGTTCAAGATATTTGCTG
>70
TGGGTAAGACAAGCAACAAAGTGGAGGCAAGAAAGAATTCTCAAACTCTCACTTCAATCCTTACCATCAAGTCCGTAGAGAAAGAAGACATGGCCGTTTACTACTGTGCTGCGTGGGACCCAAACCACTGGTTGGTTCAAGATATTTGCTG
>71
TGGGTAAGACAAGCAACAAAGTGGAGGCAAGAAAGAATTCTCAAACTCTCACTTCAATCCTTACCATCAAGTCCGTAGAGAAAGAAGACATGGCCGTTTACTACTGTGCTGCGTGGGACCCAAACCACTGGTTGGTTCAAGATATTTGCTG
>72
TGGGTAAGACAAGCAACAAAGTGGAGGCAAGAAAGAATTCTCAAACTCTCACTTCAATCCTTACCATCAAGTCCGTAGAGAAAGAAGACATGGCCGTTTACTACTGTGCTGCGTGGGACCCAAACCACTGGTTGGTTCAAGATATTTGCTG
>73
TGGGTAAGACAAGCAACAAAGTGGAGGCAAGAAAGAATTCTCAAACTCTCACTTCAATCCTTACCATCAAGTCCGTAGAGAAAGAAGACATGGCCGTTTACTACTGTGCTGCGTGGGACCCAAACCACTGGTTGGTTCAAGATATTTGCTG
>74
TGGGTAAGACAAGCAACAAAGTGGAGGCAAGAAAGAATTCTCAAACTCTCACTTCAATCCTTACCATCAAGTCCGTAGAGAAAGAAGACATGGCCGTTTACTACTGTGCTGCGTGGGACCCAAACCACTGGTTGGTTCAAGATATTTGCTG
>75
TGGGTAAGACAAGCAACAAAGTGGAGGCAAGAAAGAATTCTCAAACTCTCACTTCAATCCTTACCATCAAGTCCGTAGAGAAAGAAGACATGGCCGTTTACTACTGTGCTGCGTGGGACCCAAACCACTGGTTGGTTCAAGATATTTGCTG
>76
TGGGTAAGACAAGCAACAAAGTGGAGGCAAGAAAGAATTCTCAAACTCTCACTTCAATCCTTACCATCAAGTCCGTAGAGAAAGAAGACATGGCCGTTTACTACTGTGCTGCGTGGGACCCAAACCACTGGTTGGTTCAAGATATTTGCTG
>77
TGGGTAAGACAAGCAACAAAGTGGAGGCAAGAAAGAATTCTCAAACTCTCACTTCAATCCTTACCATCAAGTCCGTAGAGAAAGAAGACATGGCCGTTTACTACTGTGCTGCGTGGGACCCAAACCACTGGTTGGTTCAAGATATTTGCTG
>78
TGGGTAAGACAAGCAACAAAGTGGAGGCAAGAAAGAATTCTCAAACTCTCACTTCAATCCTTACCATCAAGTCCGTAGAGAAAGAAGACATGGCCGTTTACTACTGTGCTGCGTGGGACCCAAACCACTGGTTGGTTCAAGATATTTGCTG
>79
TGGGTAAGACAAGCAACAAAGTGGAGGCAAGAAAGAATTCTCAAACTCTCACTTCAATCCTTACCATCAAGTCCGTAGAGAAAGAAGACATGGCCGTTTACTACTGTGCTGCGTGGGACCCAAACCACTGGTTGGTTCAAGATATTTGCTG
>80
TGGGTAAGACAAGCAACAAAGTGGAGGCAAGAAAGAATTCTCAAACTCTCACTTCAATCCTTACCATCAAGTCCGTAGAGAAAGAAGACATGGCCGTTTACTACTGTGCTGCGTGGGACCCAAACCACTGGTTGGTTCAAGATATTTGCTG
>81
TGGGTAAGACAAGCAACAAAGTGGAGGCAAGAAAGAATTCTCAAACTCTCACTTCAATCCTTACCATCAAGTCCGTAGAGAAAGAAGACATGGCCGTTTACTACTGTGCTGCGTGGGACCCAAACCACTGGTTGGTTCAAGATATTTGCTG
>82
TGGGTAAGACAAGCAACAAAGTGGAGGCAAGAAAGAATTCTCAAACTCTCACTTCAATCCTTACCATCAAGTCCGTAGAGAAAGAAGACATGGCCGTTTACTACTGTGCTGCGTGGGACCCAAACCACTGGTTGGTTCAAGATATTTGCTG
>83
TGGGTAAGACAAGCAACAAAGTGGAGGCAAGAAAGAATTCTCAAACTCTCACTTCAATCCTTACCATCAAGTCCGTAGAGAAAGAAGACATGGCCGTTTACTACTGTGCTGCGTGGGACCCAAACCACTGGTTGGTTCAAGATATTTGCTG
>84
TGGGTAAGACAAGCAACAAAGTGGAGGCAAGAAAGAATTCTCAAACTCTCACTTCAATCCTTACCATCAAGTCCGTAGAGAAAGAAGACATGGCCGTTTACTACTGTGCTGCGTGGGACCCAAACCACTGGTTGGTTCAAGATATTTGCTG
>85
TGGGTAAGACAAGCAACAAAGTGGAGGCAAGAAAGAATTCTCAAACTCTCACTTCAATCCTTACCATCAAGTCCGTAGAGAAAGAAGACATGGCCGTTTACTACTGTGCTGCGTGGGACCCAAACCACTGGTTGGTTCAAGATATTTGCTG
>86
TGGGTAAGACAAGCAACAAAGTGGAGGCAAGAAAGAATTCTCAAACTCTCACTTCAATCCTTACCATCAAGTCCGTAGAGAAAGAAGACATGGCCGTTTACTACTGTGCTGCGTGGGACCCAAACCACTGGTTGGTTCAAGATATTTGCTG
>87
TGGGTAAGACAAGCAACAAAGTGGAGGCAAGAAAGAATTCTCAAACTCTCACTTCAATCCTTACCATCAAGTCCGTAGAGAAAGAAGACATGGCCGTTTACTACTGTGCTGCGTGGGACCCAAACCACTGGTTGGTTCAAGATATTTGCTG
>88
TGGGTAAGACAAGCAACAAAGTGGAGGCAAGAAAGAATTCTCAAACTCTCACTTCAATCCTTACCATCAAGTCCGTAGAGAAAGAAGACATGGCCGTTTACTACTGTGCTGCGTGGGACCCAAACCACTGGTTGGTTCAAGATATTTGCTG
>89
TGGGTAAGACAAGCAACAAAGTGGAGGCAAGAAAGAATTCTCAAACTCTCACTTCAATCCTTACCATCAAGTCCGTAGAGAAAGAAGACATGGCCGTTTACTACTGTGCTGCGTGGGACCCAAACCACTGGTTGGTTCAAGATATTTGCTG
>90
TGGGTAAGACAAGCAACAAAGTGGAGGCAAGAAAGAATTCTCAAACTCTCACTTCAATCCTTACCATCAAGTCCGTAGAGAAAGAAGACATGGCCGTTTACTACTGTGCTGCGTGGGACCCAAACCACTGGTTGGTTCAAGATATTTGCTG
>91
TGGGTAAGACAAGCAACAAAGTGGAGGCAAGAAAGAATTCTCAAACTCTCACTTCAATCCTTACCATCAAGTCCGTAGAGAAAGAAGACATGGCCGTTTACTACTGTGCTGCGTGGGACCCAAACCACTGGTTGGTTCAAGATATTTGCTG
>92
TGGGTAAGACAAGCAACAAAGTGGAGGCAAGAAAGAATTCTCAAACTCTCACTTCAATCCTTACCATCAAGTCCGTAGAGAAAGAAGACATGGCCGTTTACTACTGTGCTGCGTGGGACCCAAACCACTGGTTGGTTCAAGATATTTGCTG
>93
TGGGTAAGACAAGCAACAAAGTGGAGGCAAGAAAGAATTCTCAAACTCTCACTTCAATCCTTACCATCAAGTCCGTAGAGAAAGAAGACATGGCCGTTTACTACTGTGCTGCGTGGGACCCAAACCACTGGTTGGTTCAAGATATTTGCTG
>94
TGGGTAAGACAAGCAACAAAGTGGAGGCAAGAAAGAATTCTCAAACTCTCACTTCAATCCTTACCATCAAGTCCGTAGAGAAAGAAGACATGGCCGTTTACTACTGTGCTGCGTGGGACCCAAACCACTGGTTGGTTCAAGATATTTGCTG
>95
TGGGTAAGACAAGCAACAAAGTGGAGGCAAGAAAGAATTCTCAAACTCTCACTTCAATCCTTACCATCAAGTCCGTAGAGAAAGAAGACATGGCCGTTTACTACTGTGCTGCGTGGGACCCAAACCACTGGTTGGTTCAAGATATTTGCTG
>96
TGGGTAAGACAAGCAACAAAGTGGAGGCAAGAAAGAATTCTCAAACTCTCACTTCAATCCTTACCATCAAGTCCGTAGAGAAAGAAGACATGGCCGTTTACTACTGTGCTGCGTGGGACCCAAACCACTGGTTGGTTCAAGATATTTGCTG
>97
TGGGTAAGACAAGCAACAAAGTGGAGGCAAGAAAGAATTCTCAAACTCTCACTTCAATCCTTACCATCAAGTCCGTAGAGAAAGAAGACATGGCCGTTTACTACTGTGCTGCGTGGGACCCAAACCACTGGTTGGTTCAAGATATTTGCTG
>98
TGGGTAAGACAAGCAACAAAGTGGAGGCAAGAAAGAATTCTCAAACTCTCACTTCAATCCTTACCATCAAGTCCGTAGAGAAAGAAGACATGGCCGTTTACTACTGTGCTGCGTGGGACCCAAACCACTGGTTGGTTCAAGATATTTGCTG
>99
TGGGTAAGACAAGCAACAAAGTGGAGGCAAGAAAGAATTCTCAAACTCTCACTTCAATCCTTACCATCAAGTCCGTAGAGAAAGAAGACATGGCCGTTTACTACTGTGCTGCGTGGGACCCAAACCACTGGTTGGTTCAAGATATTTGCTG
>100
TGGGTAAGACAAGCAACAAAGTGGAGGCAAGAAAGAATTCTCAAACTCTCACTTCAATCCTTACCATCAAGTCCGTAGAGAAAGAAGACATGGCCGTTTACTACTGTGCTGCGTGGGACCCAAACCACTGGTTGGTTCAAGATATTTGCTG
>101
TGGGTAAGACAAGCAACAAAGTGGAGGCAAGAAAGAATTCTCAAACTCTCACTTCAATCCTTACCATCAAGTCCGTAGAGAAAGAAGACATGGCCGTTTACTACTGTGCTGCGTGGGACCCAAACCACTGGTTGGTTCAAGATATTTGCTG
>102
TGGGTAAGACAAGCAACAAAGTGGAGGCAAGAAAGAATTCTCAAACTCTCACTTCAATCCTTACCATCAAGTCCGTAGAGAAAGAAGACATGGCCGTTTACTACTGTGCTGCGTGGGACCCAAACCACTGGTTGGTTCAAGATATTTGCTG
>103
TGGGTAAGACAAGCAACAAAGTGGAGGCAAGAAAGAATTCTCAAACTCTCACTTCAATCCTTACCATCAAGTCCGTAGAGAAAGAAGACATGGCCGTTTACTACTGTGCTGCGTGGGACCCAAACCACTGGTTGGTTCAAGATATTTGCTG
>104
TGGGTAAGACAAGCAACAAAGTGGAGGCAAGAAAGAATTCTCAAACTCTCACTTCAATCCTTACCATCAAGTCCGTAGAGAAAGAAGACATGGCCGTTTACTACTGTGCTGCGTGGGACCCAAACCACTGGTTGGTTCAAGATATTTGCTG
>105
TGGGTAAGACAAGCAACAAAGTGGAGGCAAGAAAGAATTCTCAAACTCTCACTTCAATCCTTACCATCAAGTCCGTAGAGAAAGAAGACATGGCCGTTTACTACTGTGCTGCGTGGGACCCAAACCACTGGTTGGTTCAAGATATTTGCTG
>106
TGGGTAAGACAAGCAACAAAGTGGAGGCAAGAAAGAATTCTCAAACTCTCACTTCAATCCTTACCATCAAGTCCGTAGAGAAAGAAGACATGGCCGTTTACTACTGTGCTGCGTGGGACCCAAACCACTGGTTGGTTCAAGATATTTGCTG
>107
TGGGTAAGACAAGCAACAAAGTGGAGGCAAGAAAGAATTCTCAAACTCTCACTTCAATCCTTACCATCAAGTCCGTAGAGAAAGAAGACATGGCCGTTTACTACTGTGCTGCGTGGGACCCAAACCACTGGTTGGTTCAAGATATTTGCTG
>108
TGGGTAAGACAAGCAACAAAGTGGAGGCAAGAAAGAATTCTCAAACTCTCACTTCAATCCTTACCATCAAGTCCGTAGAGAAAGAAGACATGGCCGTTTACTACTGTGCTGCGTGGGACCCAAACCACTGGTTGGTTCAAGATATTTGCTG
>109
TGGGTAAGACAAGCAACAAAGTGGAGGCAAGAAAGAATTCTCAAACTCTCACTTCAATCCTTACCATCAAGTCCGTAGAGAAAGAAGACATGGCCGTTTACTACTGTGCTGCGTGGGACCCAAACCACTGGTTGGTTCAAGATATTTGCTG
>110
TGGGTAAGACAAGCAACAAAGTGGAGGCAAGAAAGAATTCTCAAACTCTCACTTCAATCCTTACCATCAAGTCCGTAGAGAAAGAAGACATGGCCGTTTACTACTGTGCTGCGTGGGACCCAAACCACTGGTTGGTTCAAGATATTTGCTG
>111
TGGGTAAGACAAGCAACAAAGTGGAGGCAAGAAAGAATTCTCAAACTCTCACTTCAATCCTTACCATCAAGTCCGTAGAGAAAGAAGACATGGCCGTTTACTACTGTGCTGCGTGGGACCCAAACCACTGGTTGGTTCAAGATATTTGCTG
>112
TGGGTAAGACAAGCAACAAAGTGGAGGCAAGAAAGAATTCTCAAACTCTCACTTCAATCCTTACCATCAAGTCCGTAGAGAAAGAAGACATGGCCGTTTACTACTGTGCTGCGTGGGACCCAAACCACTGGTTGGTTCAAGATATTTGCTG
>113
TGGGTAAGACAAGCAACAAAGTGGAGGCAAGAAAGAATTCTCAAACTCTCACTTCAATCCTTACCATCAAGTCCGTAGAGAAAGAAGACATGGCCGTTTACTACTGTGCTGCGTGGGACCCAAACCACTGGTTGGTTCAAGATATTTGCTG
>114
TGGGTAAGACAAGCAACAAAGTGGAGGCAAGAAAGAATTCTCAAACTCTCACTTCAATCCTTACCATCAAGTCCGTAGAGAAAGAAGACATGGCCGTTTACTACTGTGCTGCGTGGGACCCAAACCACTGGTTGGTTCAAGATATTTGCTG
>115
TGGGTAAGACAAGCAACAAAGTGGAGGCAAGAAAGAATTCTCAAACTCTCACTTCAATCCTTACCATCAAGTCCGTAGAGAAAGAAGACATGGCCGTTTACTACTGTGCTGCGTGGGACCCAAACCACTGGTTGGTTCAAGATATTTGCTG
>116
TGGGTAAGACAAGCAACAAAGTGGAGGCAAGAAAGAATTCTCAAACTCTCACTTCAATCCTTACCATCAAGTCCGTAGAGAAAGAAGACATGGCCGTTTACTACTGTGCTGCGTGGGACCCAAACCACTGGTTGGTTCAAGATATTTGCTG
>117
TGGGTAAGACAAGCAACAAAGTGGAGGCAAGAAAGAATTCTCAAACTCTCACTTCAATCCTTACCATCAAGTCCGTAGAGAAAGAAGACATGGCCGTTTACTACTGTGCTGCGTGGGACCCAAACCACTGGTTGGTTCAAGATATTTGCTG
>118
TGGGTAAGACAAGCAACAAAGTGGAGGCAAGAAAGAATTCTCAAACTCTCACTTCAATCCTTACCATCAAGTCCGTAGAGAAAGAAGACATGGCCGTTTACTACTGTGCTGCGTGGGACCCAAACCACTGGTTGGTTCAAGATATTTGCTG
>119
TGGGTAAGACAAGCAACAAAGTGGAGGCAAGAAAGAATTCTCAAACTCTCACTTCAATCCTTACCATCAAGTCCGTAGAGAAAGAAGACATGGCCGTTTACTACTGTGCTGCGTGGGACCCAAACCACTGGTTGGTTCAAGATATTTGCTG
>120
TGGGTAAGACAAGCAACAAAGTGGAGGCAAGAAAGAATTCTCAAACTCTCACTTCAATCCTTACCATCAAGTCCGTAGAGAAAGAAGACATGGCCGTTTACTACTGTGCTGCGTGGGACCCAAACCACTGGTTGGTTCAAGATATTTGCTG
>121
TGGGTAAGACAAGCAACAAAGTGGAGGCAAGAAAGAATTCTCAAACTCTCACTTCAATCCTTACCATCAAGTCCGTAGAGAAAGAAGACATGGCCGTTTACTACTGTGCTGCGTGGGACCCAAACCACTGGTTGGTTCAAGATATTTGCTG
>122
TGGGTAAGACAAGCAACAAAGTGGAGGCAAGAAAGAATTCTCAAACTCTCACTTCAATCCTTACCATCAAGTCCGTAGAGAAAGAAGACATGGCCGTTTACTACTGTGCTGCGTGGGACCCAAACCACTGGTTGGTTCAAGATATTTGCTG
>123
TGGGTAAGACAAGCAACAAAGTGGAGGCAAGAAAGAATTCTCAAACTCTCACTTCAATCCTTACCATCAAGTCCGTAGAGAAAGAAGACATGGCCGTTTACTACTGTGCTGCGTGGGACCCAAACCACTGGTTGGTTCAAGATATTTGCTG
>124
TGGGTAAGACAAGCAACAAAGTGGAGGCAAGAAAGAATTCTCAAACTCTCACTTCAATCCTTACCATCAAGTCCGTAGAGAAAGAAGACATGGCCGTTTACTACTGTGCTGCGTGGGACCCAAACCACTGGTTGGTTCAAGATATTTGCTG
>125
TGGGTAAGACAAGCAACAAAGTGGAGGCAAGAAAGAATTCTCAAACTCTCACTTCAATCCTTACCATCAAGTCCGTAGAGAAAGAAGACATGGCCGTTTACTACTGTGCTGCGTGGGACCCAAACCACTGGTTGGTTCAAGATATTTGCTG
>126
TGGGTAAGACAAGCAACAAAGTGGAGGCAAGAAAGAATTCTCAAACTCTCACTTCAATCCTTACCATCAAGTCCGTAGAGAAAGAAGACATGGCCGTTTACTACTGTGCTGCGTGGGACCCAAACCACTGGTTGGTTCAAGATATTTGCTG
>127
TGGGTAAGACAAGCAACAAAGTGGAGGCAAGAAAGAATTCTCAAACTCTCACTTCAATCCTTACCATCAAGTCCGTAGAGAAAGAAGACATGGCCGTTTACTACTGTGCTGCGTGGGACCCAAACCACTGGTTGGTTCAAGATATTTGCTG
>128
TGGGTAAGACAAGCAACAAAGTGGAGGCAAGAAAGAATTCTCAAACTCTCACTTCAATCCTTACCATCAAGTCCGTAGAGAAAGAAGACATGGCCGTTTACTACTGTGCTGCGTGGGACCCAAACCACTGGTTGGTTCAAGATATTTGCTG
>129
TGGGTAAGACAAGCAACAAAGTGGAGGCAAGAAAGAATTCTCAAACTCTCACTTCAATCCTTACCATCAAGTCCGTAGAGAAAGAAGACATGGCCGTTTACTACTGTGCTGCGTGGGACCCAAACCACTGGTTGGTTCAAGATATTTGCTG
>130
TGGGTAAGACAAGCAACAAAGTGGAGGCAAGAAAGAATTCTCAAACTCTCACTTCAATCCTTACCATCAAGTCCGTAGAGAAAGAAGACATGGCCGTTTACTACTGTGCTGCGTGGGACCCAAACCACTGGTTGGTTCAAGATATTTGCTG
>131
TGGGTAAGACAAGCAACAAAGTGGAGGCAAGAAAGAATTCTCAAACTCTCACTTCAATCCTTACCATCAAGTCCGTAGAGAAAGAAGACATGGCCGTTTACTACTGTGCTGCGTGGGACCCAAACCACTGGTTGGTTCAAGATATTTGCTG
>132
TGGGTAAGACAAGCAACAAAGTGGAGGCAAGAAAGAATTCTCAAACTCTCACTTCAATCCTTACCATCAAGTCCGTAGAGAAAGAAGACATGGCCGTTTACTACTGTGCTGCGTGGGACCCAAACCACTGGTTGGTTCAAGATATTTGCTG
>133
TGGGTAAGACAAGCAACAAAGTGGAGGCAAGAAAGAATTCTCAAACTCTCACTTCAATCCTTACCATCAAGTCCGTAGAGAAAGAAGACATGGCCGTTTACTACTGTGCTGCGTGGGACCCAAACCACTGGTTGGTTCAAGATATTTGCTG
>134
TGGGTAAGACAAGCAACAAAGTGGAGGCAAGAAAGAATTCTCAAACTCTCACTTCAATCCTTACCATCAAGTCCGTAGAGAAAGAAGACATGGCCGTTTACTACTGTGCTGCGTGGGACCCAAACCACTGGTTGGTTCAAGATATTTGCTG
>135
TGGGTAAGACAAGCAACAAAGTGGAGGCAAGAAAGAATTCTCAAACTCTCACTTCAATCCTTACCATCAAGTCCGTAGAGAAAGAAGACATGGCCGTTTACTACTGTGCTGCGTGGGACCCAAACCACTGGTTGGTTCAAGATATTTGCTG
>136
TGGGTAAGACAAGCAACAAAGTGGAGGCAAGAAAGAATTCTCAAACTCTCACTTCAATCCTTACCATCAAGTCCGTAGAGAAAGAAGACATGGCCGTTTACTACTGTGCTGCGTGGGACCCAAACCACTGGTTGGTTCAAGATATTTGCTG
>137
TGGGTAAGACAAGCAACAAAGTGGAGGCAAGAAAGAATTCTCAAACTCTCACTTCAATCCTTACCATCAAGTCCGTAGAGAAAGAAGACATGGCCGTTTACTACTGTGCTGCGTGGGACCCAAACCACTGGTTGGTTCAAGATATTTGCTG
>138
TGGGTAAGACAAGCAACAAAGTGGAGGCAAGAAAGAATTCTCAAACTCTCACTTCAATCCTTACCATCAAGTCCGTAGAGAAAGAAGACATGGCCGTTTACTACTGTGCTGCGTGGGACCCAAACCACTGGTTGGTTCAAGATATTTGCTG
>139
TGGGTAAGACAAGCAACAAAGTGGAGGCAAGAAAGAATTCTCAAACTCTCACTTCAATCCTTACCATCAAGTCCGTAGAGAAAGAAGACATGGCCGTTTACTACTGTGCTGCGTGGGACCCAAACCACTGGTTGGTTCAAGATATTTGCTG
>140
TGGGTAAGACAAGCAACAAAGTGGAGGCAAGAAAGAATTCTCAAACTCTCACTTCAATCCTTACCATCAAGTCCGTAGAGAAAGAAGACATGGCCGTTTACTACTGTGCTGCGTGGGACCCAAACCACTGGTTGGTTCAAGATATTTGCTG
>141
TGGGTAAGACAAGCAACAAAGTGGAGGCAAGAAAGAATTCTCAAACTCTCACTTCAATCCTTACCATCAAGTCCGTAGAGAAAGAAGACATGGCCGTTTACTACTGTGCTGCGTGGGACCCAAACCACTGGTTGGTTCAAGATATTTGCTG
>142
TGGGTAAGACAAGCAACAAAGTGGAGGCAAGAAAGAATTCTCAAACTCTCACTTCAATCCTTACCATCAAGTCCGTAGAGAAAGAAGACATGGCCGTTTACTACTGTGCTGCGTGGGACCCAAACCACTGGTTGGTTCAAGATATTTGCTG
>143
TGGGTAAGACAAGCAACAAAGTGGAGGCAAGAAAGAATTCTCAAACTCTCACTTCAATCCTTACCATCAAGTCCGTAGAGAAAGAAGACATGGCCGTTTACTACTGTGCTGCGTGGGACCCAAACCACTGGTTGGTTCAAGATATTTGCTG
>144
TGGGTAAGACAAGCAACAAAGTGGAGGCAAGAAAGAATTCTCAAACTCTCACTTCAATCCTTACCATCAAGTCCGTAGAGAAAGAAGACATGGCCGTTTACTACTGTGCTGCGTGGGACCCAAACCACTGGTTGGTTCAAGATATTTGCTG
>145
TGGGTAAGACAAGCAACAAAGTGGAGGCAAGAAAGAATTCTCAAACTCTCACTTCAATCCTTACCATCAAGTCCGTAGAGAAAGAAGACATGGCCGTTTACTACTGTGCTGCGTGGGACCCAAACCACTGGTTGGTTCAAGATATTTGCTG
>146
TGGGTAAGACAAGCAACAAAGTGGAGGCAAGAAAGAATTCTCAAACTCTCACTTCAATCCTTACCATCAAGTCCGTAGAGAAAGAAGACATGGCCGTTTACTACTGTGCTGCGTGGGACCCAAACCACTGGTTGGTTCAAGATATTTGCTG
>147
TGGGTAAGACAAGCAACAAAGTGGAGGCAAGAAAGAATTCTCAAACTCTCACTTCAATCCTTACCATCAAGTCCGTAGAGAAAGAAGACATGGCCGTTTACTACTGTGCTGCGTGGGACCCAAACCACTGGTTGGTTCAAGATATTTGCTG
>148
TGGGTAAGACAAGCAACAAAGTGGAGGCAAGAAAGAATTCTCAAACTCTCACTTCAATCCTTACCATCAAGTCCGTAGAGAAAGAAGACATGGCCGTTTACTACTGTGCTGCGTGGGACCCAAACCACTGGTTGGTTCAAGATATTTGCTG
>149
TGGGTAAGACAAGCAACAAAGTGGAGGCAAGAAAGAATTCTCAAACTCTCACTTCAATCCTTACCATCAAGTCCGTAGAGAAAGAAGACATGGCCGTTTACTACTGTGCTGCGTGGGACCCAAACCACTGGTTGGTTCAAGATATTTGCTG
>150
TGGGTAAGACAAGCAACAAAGTGGAGGCAAGAAAGAATTCTCAAACTCTCACTTCAATCCTTACCATCAAGTCCGTAGAGAAAGAAGACATGGCCGTTTACTACTGTGCTGCGTGGGACCCAAACCACTGGTTGGTTCAAGATATTTGCTG
>151
TGGGTAAGACAAGCAACAAAGTGGAGGCAAGAAAGAATTCTCAAACTCTCACTTCAATCCTTACCATCAAGTCCGTAGAGAAAGAAGACATGGCCGTTTACTACTGTGCTGCGTGGGACCCAAACCACTGGTTGGTTCAAGATATTTGCTG
>152
TGGGTAAGACAAGCAACAAAGTGGAGGCAAGAAAGAATTCTCAAACTCTCACTTCAATCCTTACCATCAAGTCCGTAGAGAAAGAAGACATGGCCGTTTACTACTGTGCTGCGTGGGACCCAAACCACTGGTTGGTTCAAGATATTTGCTG
>153
TGGGTAAGACAAGCAACAAAGTGGAGGCAAGAAAGAATTCTCAAACTCTCACTTCAATCCTTACCATCAAGTCCGTAGAGAAAGAAGACATGGCCGTTTACTACTGTGCTGCGTGGGACCCAAACCACTGGTTGGTTCAAGATATTTGCTG
>154
TGGGTAAGACAAGCAACAAAGTGGAGGCAAGAAAGAATTCTCAAACTCTCACTTCAATCCTTACCATCAAGTCCGTAGAGAAAGAAGACATGGCCGTTTACTACTGTGCTGCGTGGGACCCAAACCACTGGTTGGTTCAAGATATTTGCTG
>155
TGGGTAAGACAAGCAACAAAGTGGAGGCAAGAAAGAATTCTCAAACTCTCACTTCAATCCTTACCATCAAGTCCGTAGAGAAAGAAGACATGGCCGTTTACTACTGTGCTGCGTGGGACCCAAACCACTGGTTGGTTCAAGATATTTGCTG
>156
TGGGTAAGACAAGCAACAAAGTGGAGGCAAGAAAGAATTCTCAAACTCTCACTTCAATCCTTACCATCAAGTCCGTAGAGAAAGAAGACATGGCCGTTTACTACTGTGCTGCGTGGGACCCAAACCACTGGTTGGTTCAAGATATTTGCTG
>157
TGGGTAAGACAAGCAACAAAGTGGAGGCAAGAAAGAATTCTCAAACTCTCACTTCAATCCTTACCATCAAGTCCGTAGAGAAAGAAGACATGGCCGTTTACTACTGTGCTGCGTGGGACCCAAACCACTGGTTGGTTCAAGATATTTGCTG
>158
TGGGTAAGACAAGCAACAAAGTGGAGGCAAGAAAGAATTCTCAAACTCTCACTTCAATCCTTACCATCAAGTCCGTAGAGAAAGAAGACATGGCCGTTTACTACTGTGCTGCGTGGGACCCAAACCACTGGTTGGTTCAAGATATTTGCTG
>159
TGGGTAAGACAAGCAACAAAGTGGAGGCAAGAAAGAATTCTCAAACTCTCACTTCAATCCTTACCATCAAGTCCGTAGAGAAAGAAGACATGGCCGTTTACTACTGTGCTGCGTGGGACCCAAACCACTGGTTGGTTCAAGATATTTGCTG
>160
TGGGTAAGACAAGCAACAAAGTGGAGGCAAGAAAGAATTCTCAAACTCTCACTTCAATCCTTACCATCAAGTCCGTAGAGAAAGAAGACATGGCCGTTTACTACTGTGCTGCGTGGGACCCAAACCACTGGTTGGTTCAAGATATTTGCTG
>161
TGGGTAAGACAAGCAACAAAGTGGAGGCAAGAAAGAATTCTCAAACTCTCACTTCAATCCTTACCATCAAGTCCGTAGAGAAAGAAGACATGGCCGTTTACTACTGTGCTGCGTGGGACCCAAACCACTGGTTGGTTCAAGATATTTGCTG
>162
TGGGTAAGACAAGCAACAAAGTGGAGGCAAGAAAGAATTCTCAAACTCTCACTTCAATCCTTACCATCAAGTCCGTAGAGAAAGAAGACATGGCCGTTTACTACTGTGCTGCGTGGGACCCAAACCACTGGTTGGTTCAAGATATTTGCTG
>163
TGGGTAAGACAAGCAACAAAGTGGAGGCAAGAAAGAATTCTCAAACTCTCACTTCAATCCTTACCATCAAGTCCGTAGAGAAAGAAGACATGGCCGTTTACTACTGTGCTGCGTGGGACCCAAACCACTGGTTGGTTCAAGATATTTGCTG
>164
TGGGTAAGACAAGCAACAAAGTGGAGGCAAGAAAGAATTCTCAAACTCTCACTTCAATCCTTACCATCAAGTCCGTAGAGAAAGAAGACATGGCCGTTTACTACTGTGCTGCGTGGGACCCAAACCACTGGTTGGTTCAAGATATTTGCTG
>165
TGGGTAAGACAAGCAACAAAGTGGAGGCAAGAAAGAATTCTCAAACTCTCACTTCAATCCTTACCATCAAGTCCGTAGAGAAAGAAGACATGGCCGTTTACTACTGTGCTGCGTGGGACCCAAACCACTGGTTGGTTCAAGATATTTGCTG
>166
TGGGTAAGACAAGCAACAAAGTGGAGGCAAGAAAGAATTCTCAAACTCTCACTTCAATCCTTACCATCAAGTCCGTAGAGAAAGAAGACATGGCCGTTTACTACTGTGCTGCGTGGGACCCAAACCACTGGTTGGTTCAAGATATTTGCTG
>167
TGGGTAAGACAAGCAACAAAGTGGAGGCAAGAAAGAATTCTCAAACTCTCACTTCAATCCTTACCATCAAGTCCGTAGAGAAAGAAGACATGGCCGTTTACTACTGTGCTGCGTGGGACCCAAACCACTGGTTGGTTCAAGATATTTGCTG
>168
TGGGTAAGACAAGCAACAAAGTGGAGGCAAGAAAGAATTCTCAAACTCTCACTTCAATCCTTACCATCAAGTCCGTAGAGAAAGAAGACATGGCCGTTTACTACTGTGCTGCGTGGGACCCAAACCACTGGTTGGTTCAAGATATTTGCTG
>169
TGGGTAAGACAAGCAACAAAGTGGAGGCAAGAAAGAATTCTCAAACTCTCACTTCAATCCTTACCATCAAGTCCGTAGAGAAAGAAGACATGGCCGTTTACTACTGTGCTGCGTGGGACCCAAACCACTGGTTGGTTCAAGATATTTGCTG
>170
TGGGTAAGACAAGCAACAAAGTGGAGGCAAGAAAGAATTCTCAAACTCTCACTTCAATCCTTACCATCAAGTCCGTAGAGAAAGAAGACATGGCCGTTTACTACTGTGCTGCGTGGGACCCAAACCACTGGTTGGTTCAAGATATTTGCTG
>171
TGGGTAAGACAAGCAACAAAGTGGAGGCAAGAAAGAATTCTCAAACTCTCACTTCAATCCTTACCATCAAGTCCGTAGAGAAAGAAGACATGGCCGTTTACTACTGTGCTGCGTGGGACCCAAACCACTGGTTGGTTCAAGATATTTGCTG
>172
GGACTCAGTCCAGGAAAGTATTATACTCATACACCCAGGAGGTGGAGCTGGATATTGAGACTGCAAAATCTAATTGAAAATGATTCTGGGGTCTATTACTGTGCCACCTGAAAGAAACTCTTTGGCAGTG
>173
GGACTCAGTCCAGGAAAGTATTATACTCATACACCCAGGAGGTGGAGCTGGATATTGAGACTGCAAAATCTAATTGAAAATGATTCTGGGGTCTATTACTGTGCCACCTGAAAGAAACTCTTTGGCAGTG
>174
GGACTCAGTCCAGGAAAGTATTATACTCATACACCCAGGAGGTGGAGCTGGATATTGAGACTGCAAAATCTAATTGAAAATGATTCTGGGGTCTATTACTGTGCCACCTGAAAGAAACTCTTTGGCAGTG
>175
GGACTCAGTCCAGGAAAGTATTATACTCATACACCCAGGAGGTGGAGCTGGATATTGAGACTGCAAAATCTAATTGAAAATGATTCTGGGGTCTATTACTGTGCCACCTGAAAGAAACTCTTTGGCAGTG
>176
GGACTCAGTCCAGGAAAGTATTATACTCATACACCCAGGAGGTGGAGCTGGATATTGAGACTGCAAAATCTAATTGAAAATGATTCTGGGGTCTATTACTGTGCCACCTGAAAGAAACTCTTTGGCAGTG
>177
GGACTCAGTCCAGGAAAGTATTATACTCATACACCCAGGAGGTGGAGCTGGATATTGAGACTGCAAAATCTAATTGAAAATGATTCTGGGGTCTATTACTGTGCCACCTGAAAGAAACTCTTTGGCAGTG
>178
GGACTCAGTCCAGGAAAGTATTATACTCATACACCCAGGAGGTGGAGCTGGATATTGAGACTGCAAAATCTAATTGAAAATGATTCTGGGGTCTATTACTGTGCCACCTGAAAGAAACTCTTTGGCAGTG
>179
GGACTCAGTCCAGGAAAGTATTATACTCATACACCCAGGAGGTGGAGCTGGATATTGAGACTGCAAAATCTAATTGAAAATGATTCTGGGGTCTATTACTGTGCCACCTGAAAGAAACTCTTTGGCAGTG
>180
GGACTCAGTCCAGGAAAGTATTATACTCATACACCCAGGAGGTGGAGCTGGATATTGAGACTGCAAAATCTAATTGAAAATGATTCTGGGGTCTATTACTGTGCCACCTGAAAGAAACTCTTTGGCAGTG
>181
GGACTCAGTCCAGGAAAGTATTATACTCATACACCCAGGAGGTGGAGCTGGATATTGAGACTGCAAAATCTAATTGAAAATGATTCTGGGGTCTATTACTGTGCCACCTGAAAGAAACTCTTTGGCAGTG
>182
GGACTCAGTCCAGGAAAGTATTATACTCATACACCCAGGAGGTGGAGCTGGATATTGAGACTGCAAAATCTAATTGAAAATGATTCTGGGGTCTATTACTGTGCCACCTGAAAGAAACTCTTTGGCAGTG
>183
GGACTCAGTCCAGGAAAGTATTATACTCATACACCCAGGAGGTGGAGCTGGATATTGAGACTGCAAAATCTAATTGAAAATGATTCTGGGGTCTATTACTGTGCCACCTGAAAGAAACTCTTTGGCAGTG
>184
GGACTCAGTCCAGGAAAGTATTATACTCATACACCCAGGAGGTGGAGCTGGATATTGAGACTGCAAAATCTAATTGAAAATGATTCTGGGGTCTATTACTGTGCCACCTGAAAGAAACTCTTTGGCAGTG
>185
GGACTCAGTCCAGGAAAGTATTATACTCATACACCCAGGAGGTGGAGCTGGATATTGAGACTGCAAAATCTAATTGAAAATGATTCTGGGGTCTATTACTGTGCCACCTGAAAGAAACTCTTTGGCAGTG
>186
GGACTCAGTCCAGGAAAGTATTATACTCATACACCCAGGAGGTGGAGCTGGATATTGAGACTGCAAAATCTAATTGAAAATGATTCTGGGGTCTATTACTGTGCCACCTGAAAGAAACTCTTTGGCAGTG
>187
GGACTCAGTCCAGGAAAGTATTATACTCATACACCCAGGAGGTGGAGCTGGATATTGAGACTGCAAAATCTAATTGAAAATGATTCTGGGGTCTATTACTGTGCCACCTGAAAGAAACTCTTTGGCAGTG
>188
GGACTCAGTCCAGGAAAGTATTATACTCATACACCCAGGAGGTGGAGCTGGATATTGAGACTGCAAAATCTAATTGAAAATGATTCTGGGGTCTATTACTGTGCCACCTGAAAGAAACTCTTTGGCAGTG
>189
GGACTCAGTCCAGGAAAGTATTATACTCATACACCCAGGAGGTGGAGCTGGATATTGAGACTGCAAAATCTAATTGAAAATGATTCTGGGGTCTATTACTGTGCCACCTGAAAGAAACTCTTTGGCAGTG
>190
GGACTCAGTCCAGGAAAGTATTATACTCATACACCCAGGAGGTGGAGCTGGATATTGAGACTGCAAAATCTAATTGAAAATGATTCTGGGGTCTATTACTGTGCCACCTGAAAGAAACTCTTTGGCAGTG
>191
GGACTCAGTCCAGGAAAGTATTATACTCATACACCCAGGAGGTGGAGCTGGATATTGAGACTGCAAAATCTAATTGAAAATGATTCTGGGGTCTATTACTGTGCCACCTGAAAGAAACTCTTTGGCAGTG
>192
GGACTCAGTCCAGGAAAGTATTATACTCATACACCCAGGAGGTGGAGCTGGATATTGAGACTGCAAAATCTAATTGAAAATGATTCTGGGGTCTATTACTGTGCCACCTGAAAGAAACTCTTTGGCAGTG
>193
GGACTCAGTCCAGGAAAGTATTATACTCATACACCCAGGAGGTGGAGCTGGATATTGAGACTGCAAAATCTAATTGAAAATGATTCTGGGGTCTATTACTGTGCCACCTGAAAGAAACTCTTTGGCAGTG
>194
GGACTCAGTCCAGGAAAGTATTATACTCATACACCCAGGAGGTGGAGCTGGATATTGAGACTGCAAAATCTAATTGAAAATGATTCTGGGGTCTATTACTGTGCCACCTGAAAGAAACTCTTTGGCAGTG
>195
GGACTCAGTCCAGGAAAGTATTATACTCATACACCCAGGAGGTGGAGCTGGATATTGAGACTGCAAAATCTAATTGAAAATGATTCTGGGGTCTATTACTGTGCCACCTGAAAGAAACTCTTTGGCAGTG
>196
GGACTCAGTCCAGGAAAGTATTATACTCATACACCCAGGAGGTGGAGCTGGATATTGAGACTGCAAAATCTAATTGAAAATGATTCTGGGGTCTATTACTGTGCCACCTGAAAGAAACTCTTTGGCAGTG
>197
GGACTCAGTCCAGGAAAGTATTATACTCATACACCCAGGAGGTGGAGCTGGATATTGAGACTGCAAAATCTAATTGAAAATGATTCTGGGGTCTATTACTGTGCCACCTGAAAGAAACTCTTTGGCAGTG
>198
GGACTCAGTCCAGGAAAGTATTATACTCATACACCCAGGAGGTGGAGCTGGATATTGAGACTGCAAAATCTAATTGAAAATGATTCTGGGGTCTATTACTGTGCCACCTGAAAGAAACTCTTTGGCAGTG
>199
GGACTCAGTCCAGGAAAGTATTATACTCATACACCCAGGAGGTGGAGCTGGATATTGAGACTGCAAAATCTAATTGAAAATGATTCTGGGGTCTATTACTGTGCCACCTGAAAGAAACTCTTTGGCAGTG
>200
GGACTCAGTCCAGGAAAGTATTATACTCATACACCCAGGAGGTGGAGCTGGATATTGAGACTGCAAAATCTAATTGAAAATGATTCTGGGGTCTATTACTGTGCCACCTGAAAGAAACTCTTTGGCAGTG
>201
GGACTCAGTCCAGGAAAGTATTATACTCATACACCCAGGAGGTGGAGCTGGATATTGAGACTGCAAAATCTAATTGAAAATGATTCTGGGGTCTATTACTGTGCCACCTGAAAGAAACTCTTTGGCAGTG
>202
GGACTCAGTCCAGGAAAGTATTATACTCATACACCCAGGAGGTGGAGCTGGATATTGAGACTGCAAAATCTAATTGAAAATGATTCTGGGGTCTATTACTGTGCCACCTGAAAGAAACTCTTTGGCAGTG
>203
GGACTCAGTCCAGGAAAGTATTATACTCATACACCCAGGAGGTGGAGCTGGATATTGAGACTGCAAAATCTAATTGAAAATGATTCTGGGGTCTATTACTGTGCCACCTGAAAGAAACTCTTTGGCAGTG
>204
GGACTCAGTCCAGGAAAGTATTATACTCATACACCCAGGAGGTGGAGCTGGATATTGAGACTGCAAAATCTAATTGAAAATGATTCTGGGGTCTATTACTGTGCCACCTGAAAGAAACTCTTTGGCAGTG
>205
GGACTCAGTCCAGGAAAGTATTATACTCATACACCCAGGAGGTGGAGCTGGATATTGAGACTGCAAAATCTAATTGAAAATGATTCTGGGGTCTATTACTGTGCCACCTGAAAGAAACTCTTTGGCAGTG
>206
GGACTCAGTCCAGGAAAGTATTATACTCATACACCCAGGAGGTGGAGCTGGATATTGAGACTGCAAAATCTAATTGAAAATGATTCTGGGGTCTATTACTGTGCCACCTGAAAGAAACTCTTTGGCAGTG
>207
GGACTCAGTCCAGGAAAGTATTATACTCATACACCCAGGAGGTGGAGCTGGATATTGAGACTGCAAAATCTAATTGAAAATGATTCTGGGGTCTATTACTGTGCCACCTGAAAGAAACTCTTTGGCAGTG
>208
GGACTCAGTCCAGGAAAGTATTATACTCATACACCCAGGAGGTGGAGCTGGATATTGAGACTGCAAAATCTAATTGAAAATGATTCTGGGGTCTATTACTGTGCCACCTGAAAGAAACTCTTTGGCAGTG
>209
GGACTCAGTCCAGGAAAGTATTATACTCATACACCCAGGAGGTGGAGCTGGATATTGAGACTGCAAAATCTAATTGAAAATGATTCTGGGGTCTATTACTGTGCCACCTGAAAGAAACTCTTTGGCAGTG
>210
GGACTCAGTCCAGGAAAGTATTATACTCATACACCCAGGAGGTGGAGCTGGATATTGAGACTGCAAAATCTAATTGAAAATGATTCTGGGGTCTATTACTGTGCCACCTGAAAGAAACTCTTTGGCAGTG
>211
GGACTCAGTCCAGGAAAGTATTATACTCATACACCCAGGAGGTGGAGCTGGATATTGAGACTGCAAAATCTAATTGAAAATGATTCTGGGGTCTATTACTGTGCCACCTGAAAGAAACTCTTTGGCAGTG
>212
GGACTCAGTCCAGGAAAGTATTATACTCATACACCCAGGAGGTGGAGCTGGATATTGAGACTGCAAAATCTAATTGAAAATGATTCTGGGGTCTATTACTGTGCCACCTGAAAGAAACTCTTTGGCAGTG
>213
GGACTCAGTCCAGGAAAGTATTATACTCATACACCCAGGAGGTGGAGCTGGATATTGAGACTGCAAAATCTAATTGAAAATGATTCTGGGGTCTATTACTGTGCCACCTGAAAGAAACTCTTTGGCAGTG
>214
GGACTCAGTCCAGGAAAGTATTATACTCATACACCCAGGAGGTGGAGCTGGATATTGAGACTGCAAAATCTAATTGAAAATGATTCTGGGGTCTATTACTGTGCCACCTGAAAGAAACTCTTTGGCAGTG
>215
GGACTCAGTCCAGGAAAGTATTATACTCATACACCCAGGAGGTGGAGCTGGATATTGAGACTGCAAAATCTAATTGAAAATGATTCTGGGGTCTATTACTGTGCCACCTGAAAGAAACTCTTTGGCAGTG
>216
GGACTCAGTCCAGGAAAGTATTATACTCATACACCCAGGAGGTGGAGCTGGATATTGAGACTGCAAAATCTAATTGAAAATGATTCTGGGGTCTATTACTGTGCCACCTGAAAGAAACTCTTTGGCAGTG
>217
GGACTCAGTCCAGGAAAGTATTATACTCATACACCCAGGAGGTGGAGCTGGATATTGAGACTGCAAAATCTAATTGAAAATGATTCTGGGGTCTATTACTGTGCCACCTGAAAGAAACTCTTTGGCAGTG
>218
GGACTCAGTCCAGGAAAGTATTATACTCATACACCCAGGAGGTGGAGCTGGATATTGAGACTGCAAAATCTAATTGAAAATGATTCTGGGGTCTATTACTGTGCCACCTGAAAGAAACTCTTTGGCAGTG
>219
GGACTCAGTCCAGGAAAGTATTATACTCATACACCCAGGAGGTGGAGCTGGATATTGAGACTGCAAAATCTAATTGAAAATGATTCTGGGGTCTATTACTGTGCCACCTGAAAGAAACTCTTTGGCAGTG
>220
GGACTCAGTCCAGGAAAGTATTATACTCATACACCCAGGAGGTGGAGCTGGATATTGAGACTGCAAAATCTAATTGAAAATGATTCTGGGGTCTATTACTGTGCCACCTGAAAGAAACTCTTTGGCAGTG
>221
GGACTCAGTCCAGGAAAGTATTATACTCATACACCCAGGAGGTGGAGCTGGATATTGAGACTGCAAAATCTAATTGAAAATGATTCTGGGGTCTATTACTGTGCCACCTGAAAGAAACTCTTTGGCAGTG
>222
GGACTCAGTCCAGGAAAGTATTATACTCATACACCCAGGAGGTGGAGCTGGATATTGAGACTGCAAAATCTAATTGAAAATGATTCTGGGGTCTATTACTGTGCCACCTGAAAGAAACTCTTTGGCAGTG
>223
GGACTCAGTCCAGGAAAGTATTATACTCATACACCCAGGAGGTGGAGCTGGATATTGAGACTGCAAAATCTAATTGAAAATGATTCTGGGGTCTATTACTGTGCCACCTGAAAGAAACTCTTTGGCAGTG
>224
GGACTCAGTCCAGGAAAGTATTATACTCATACACCCAGGAGGTGGAGCTGGATATTGAGACTGCAAAATCTAATTGAAAATGATTCTGGGGTCTATTACTGTGCCACCTGAAAGAAACTCTTTGGCAGTG
>225
GGACTCAGTCCAGGAAAGTATTATACTCATACACCCAGGAGGTGGAGCTGGATATTGAGACTGCAAAATCTAATTGAAAATGATTCTGGGGTCTATTACTGTGCCACCTGAAAGAAACTCTTTGGCAGTG
>226
GGACTCAGTCCAGGAAAGTATTATACTCATACACCCAGGAGGTGGAGCTGGATATTGAGACTGCAAAATCTAATTGAAAATGATTCTGGGGTCTATTACTGTGCCACCTGAAAGAAACTCTTTGGCAGTG
>227
GGACTCAGTCCAGGAAAGTATTATACTCATACACCCAGGAGGTGGAGCTGGATATTGAGACTGCAAAATCTAATTGAAAATGATTCTGGGGTCTATTACTGTGCCACCTGAAAGAAACTCTTTGGCAGTG
>228
GGACTCAGTCCAGGAAAGTATTATACTCATACACCCAGGAGGTGGAGCTGGATATTGAGACTGCAAAATCTAATTGAAAATGATTCTGGGGTCTATTACTGTGCCACCTGAAAGAAACTCTTTGGCAGTG
>229
GGACTCAGTCCAGGAAAGTATTATACTCATACACCCAGGAGGTGGAGCTGGATATTGAGACTGCAAAATCTAATTGAAAATGATTCTGGGGTCTATTACTGTGCCACCTGAAAGAAACTCTTTGGCAGTG
>230
GGACTCAGTCCAGGAAAGTATTATACTCATACACCCAGGAGGTGGAGCTGGATATTGAGACTGCAAAATCTAATTGAAAATGATTCTGGGGTCTATTACTGTGCCACCTGAAAGAAACTCTTTGGCAGTG
>231
GGACTCAGTCCAGGAAAGTATTATACTCATACACCCAGGAGGTGGAGCTGGATATTGAGACTGCAAAATCTAATTGAAAATGATTCTGGGGTCTATTACTGTGCCACCTGAAAGAAACTCTTTGGCAGTG
>232
GGACTCAGTCCAGGAAAGTATTATACTCATACACCCAGGAGGTGGAGCTGGATATTGAGACTGCAAAATCTAATTGAAAATGATTCTGGGGTCTATTACTGTGCCACCTGAAAGAAACTCTTTGGCAGTG
>233
GGACTCAGTCCAGGAAAGTATTATACTCATACACCCAGGAGGTGGAGCTGGATATTGAGACTGCAAAATCTAATTGAAAATGATTCTGGGGTCTATTACTGTGCCACCTGAAAGAAACTCTTTGGCAGTG
>234
GGACTCAGTCCAGGAAAGTATTATACTCATACACCCAGGAGGTGGAGCTGGATATTGAGACTGCAAAATCTAATTGAAAATGATTCTGGGGTCTATTACTGTGCCACCTGAAAGAAACTCTTTGGCAGTG
>235
GGACTCAGTCCAGGAAAGTATTATACTCATACACCCAGGAGGTGGAGCTGGATATTGAGACTGCAAAATCTAATTGAAAATGATTCTGGGGTCTATTACTGTGCCACCTGAAAGAAACTCTTTGGCAGTG
>236
GGACTCAGTCCAGGAAAGTATTATACTCATACACCCAGGAGGTGGAGCTGGATATTGAGACTGCAAAATCTAATTGAAAATGATTCTGGGGTCTATTACTGTGCCACCTGAAAGAAACTCTTTGGCAGTG
>237
GGACTCAGTCCAGGAAAGTATTATACTCATACACCCAGGAGGTGGAGCTGGATATTGAGACTGCAAAATCTAATTGAAAATGATTCTGGGGTCTATTACTGTGCCACCTGAAAGAAACTCTTTGGCAGTG
>238
GGACTCAGTCCAGGAAAGTATTATACTCATACACCCAGGAGGTGGAGCTGGATATTGAGACTGCAAAATCTAATTGAAAATGATTCTGGGGTCTATTACTGTGCCACCTGAAAGAAACTCTTTGGCAGTG
>239
GGACTCAGTCCAGGAAAGTATTATACTCATACACCCAGGAGGTGGAGCTGGATATTGAGACTGCAAAATCTAATTGAAAATGATTCTGGGGTCTATTACTGTGCCACCTGAAAGAAACTCTTTGGCAGTG
>240
GGACTCAGTCCAGGAAAGTATTATACTCATACACCCAGGAGGTGGAGCTGGATATTGAGACTGCAAAATCTAATTGAAAATGATTCTGGGGTCTATTACTGTGCCACCTGAAAGAAACTCTTTGGCAGTG
>241
GGACTCAGTCCAGGAAAGTATTATACTCATACACCCAGGAGGTGGAGCTGGATATTGAGACTGCAAAATCTAATTGAAAATGATTCTGGGGTCTATTACTGTGCCACCTGAAAGAAACTCTTTGGCAGTG
>242
GGACTCAGTCCAGGAAAGTATTATACTCATACACCCAGGAGGTGGAGCTGGATATTGAGACTGCAAAATCTAATTGAAAATGATTCTGGGGTCTATTACTGTGCCACCTGAAAGAAACTCTTTGGCAGTG
>243
GGACTCAGTCCAGGAAAGTATTATACTCATACACCCAGGAGGTGGAGCTGGATATTGAGACTGCAAAATCTAATTGAAAATGATTCTGGGGTCTATTACTGTGCCACCTGAAAGAAACTCTTTGGCAGTG
>244
GGACTCAGTCCAGGAAAGTATTATACTCATACACCCAGGAGGTGGAGCTGGATATTGAGACTGCAAAATCTAATTGAAAATGATTCTGGGGTCTATTACTGTGCCACCTGAAAGAAACTCTTTGGCAGTG
>245
GGACTCAGTCCAGGAAAGTATTATACTCATACACCCAGGAGGTGGAGCTGGATATTGAGACTGCAAAATCTAATTGAAAATGATTCTGGGGTCTATTACTGTGCCACCTGAAAGAAACTCTTTGGCAGTG
>246
GGACTCAGTCCAGGAAAGTATTATACTCATACACCCAGGAGGTGGAGCTGGATATTGAGACTGCAAAATCTAATTGAAAATGATTCTGGGGTCTATTACTGTGCCACCTGAAAGAAACTCTTTGGCAGTG
>247
GGACTCAGTCCAGGAAAGTATTATACTCATACACCCAGGAGGTGGAGCTGGATATTGAGACTGCAAAATCTAATTGAAAATGATTCTGGGGTCTATTACTGTGCCACCTGAAAGAAACTCTTTGGCAGTG
>248
GGACTCAGTCCAGGAAAGTATTATACTCATACACCCAGGAGGTGGAGCTGGATATTGAGACTGCAAAATCTAATTGAAAATGATTCTGGGGTCTATTACTGTGCCACCTGAAAGAAACTCTTTGGCAGTG
>249
GGACTCAGTCCAGGAAAGTATTATACTCATACACCCAGGAGGTGGAGCTGGATATTGAGACTGCAAAATCTAATTGAAAATGATTCTGGGGTCTATTACTGTGCCACCTGAAAGAAACTCTTTGGCAGTG
>250
GGACTCAGTCCAGGAAAGTATTATACTCATACACCCAGGAGGTGGAGCTGGATATTGAGACTGCAAAATCTAATTGAAAATGATTCTGGGGTCTATTACTGTGCCACCTGAAAGAAACTCTTTGGCAGTG
>251
GGACTCAGTCCAGGAAAGTATTATACTCATACACCCAGGAGGTGGAGCTGGATATTGAGACTGCAAAATCTAATTGAAAATGATTCTGGGGTCTATTACTGTGCCACCTGAAAGAAACTCTTTGGCAGTG
>252
GGACTCAGTCCAGGAAAGTATTATACTCATACACCCAGGAGGTGGAGCTGGATATTGAGACTGCAAAATCTAATTGAAAATGATTCTGGGGTCTATTACTGTGCCACCTGAAAGAAACTCTTTGGCAGTG
>253
GGACTCAGTCCAGGAAAGTATTATACTCATACACCCAGGAGGTGGAGCTGGATATTGAGACTGCAAAATCTAATTGAAAATGATTCTGGGGTCTATTACTGTGCCACCTGAAAGAAACTCTTTGGCAGTG
>254
GGACTCAGTCCAGGAAAGTATTATACTCATACACCCAGGAGGTGGAGCTGGATATTGAGACTGCAAAATCTAATTGAAAATGATTCTGGGGTCTATTACTGTGCCACCTGAAAGAAACTCTTTGGCAGTG
>255
GGACTCAGTCCAGGAAAGTATTATACTCATACACCCAGGAGGTGGAGCTGGATATTGAGACTGCAAAATCTAATTGAAAATGATTCTGGGGTCTATTACTGTGCCACCTGAAAGAAACTCTTTGGCAGTG
>256
GGACTCAGTCCAGGAAAGTATTATACTCATACACCCAGGAGGTGGAGCTGGATATTGAGACTGCAAAATCTAATTGAAAATGATTCTGGGGTCTATTACTGTGCCACCTGAAAGAAACTCTTTGGCAGTG
>257
GGACTCAGTCCAGGAAAGTATTATACTCATACACCCAGGAGGTGGAGCTGGATATTGAGACTGCAAAATCTAATTGAAAATGATTCTGGGGTCTATTACTGTGCCACCTGAAAGAAACTCTTTGGCAGTG
>258
GGACTCAGTCCAGGAAAGTATTATACTCATACACCCAGGAGGTGGAGCTGGATATTGAGACTGCAAAATCTAATTGAAAATGATTCTGGGGTCTATTACTGTGCCACCTGAAAGAAACTCTTTGGCAGTG
>259
GGACTCAGTCCAGGAAAGTATTATACTCATACACCCAGGAGGTGGAGCTGGATATTGAGACTGCAAAATCTAATTGAAAATGATTCTGGGGTCTATTACTGTGCCACCTGAAAGAAACTCTTTGGCAGTG
>260
GGACTCAGTCCAGGAAAGTATTATACTCATACACCCAGGAGGTGGAGCTGGATATTGAGACTGCAAAATCTAATTGAAAATGATTCTGGGGTCTATTACTGTGCCACCTGAAAGAAACTCTTTGGCAGTG
>261
GGACTCAGTCCAGGAAAGTATTATACTCATACACCCAGGAGGTGGAGCTGGATATTGAGACTGCAAAATCTAATTGAAAATGATTCTGGGGTCTATTACTGTGCCACCTGAAAGAAACTCTTTGGCAGTG
>262
GGACTCAGTCCAGGAAAGTATTATACTCATACACCCAGGAGGTGGAGCTGGATATTGAGACTGCAAAATCTAATTGAAAATGATTCTGGGGTCTATTACTGTGCCACCTGAAAGAAACTCTTTGGCAGTG
>263
GGACTCAGTCCAGGAAAGTATTATACTCATACACCCAGGAGGTGGAGCTGGATATTGAGACTGCAAAATCTAATTGAAAATGATTCTGGGGTCTATTACTGTGCCACCTGAAAGAAACTCTTTGGCAGTG
>264
GGACTCAGTCCAGGAAAGTATTATACTCATACACCCAGGAGGTGGAGCTGGATATTGAGACTGCAAAATCTAATTGAAAATGATTCTGGGGTCTATTACTGTGCCACCTGAAAGAAACTCTTTGGCAGTG
>265
GGACTCAGTCCAGGAAAGTATTATACTCATACACCCAGGAGGTGGAGCTGGATATTGAGACTGCAAAATCTAATTGAAAATGATTCTGGGGTCTATTACTGTGCCACCTGAAAGAAACTCTTTGGCAGTG
>266
GGACTCAGTCCAGGAAAGTATTATACTCATACACCCAGGAGGTGGAGCTGGATATTGAGACTGCAAAATCTAATTGAAAATGATTCTGGGGTCTATTACTGTGCCACCTGAAAGAAACTCTTTGGCAGTG
>267
GGACTCAGTCCAGGAAAGTATTATACTCATACACCCAGGAGGTGGAGCTGGATATTGAGACTGCAAAATCTAATTGAAAATGATTCTGGGGTCTATTACTGTGCCACCTGAAAGAAACTCTTTGGCAGTG
>268
GGACTCAGTCCAGGAAAGTATTATACTCATACACCCAGGAGGTGGAGCTGGATATTGAGACTGCAAAATCTAATTGAAAATGATTCTGGGGTCTATTACTGTGCCACCTGAAAGAAACTCTTTGGCAGTG
>269
GGACTCAGTCCAGGAAAGTATTATACTCATACACCCAGGAGGTGGAGCTGGATATTGAGACTGCAAAATCTAATTGAAAATGATTCTGGGGTCTATTACTGTGCCACCTGAAAGAAACTCTTTGGCAGTG
>270
GGACTCAGTCCAGGAAAGTATTATACTCATACACCCAGGAGGTGGAGCTGGATATTGAGACTGCAAAATCTAATTGAAAATGATTCTGGGGTCTATTACTGTGCCACCTGAAAGAAACTCTTTGGCAGTG
>271
GGACTCAGTCCAGGAAAGTATTATACTCATACACCCAGGAGGTGGAGCTGGATATTGAGACTGCAAAATCTAATTGAAAATGATTCTGGGGTCTATTACTGTGCCACCTGAAAGAAACTCTTTGGCAGTG
>272
GGACTCAGTCCAGGAAAGTATTATACTCATACACCCAGGAGGTGGAGCTGGATATTGAGACTGCAAAATCTAATTGAAAATGATTCTGGGGTCTATTACTGTGCCACCTGAAAGAAACTCTTTGGCAGTG
>273
GGACTCAGTCCAGGAAAGTATTATACTCATACACCCAGGAGGTGGAGCTGGATATTGAGACTGCAAAATCTAATTGAAAATGATTCTGGGGTCTATTACTGTGCCACCTGAAAGAAACTCTTTGGCAGTG
>274
GGACTCAGTCCAGGAAAGTATTATACTCATACACCCAGGAGGTGGAGCTGGATATTGAGACTGCAAAATCTAATTGAAAATGATTCTGGGGTCTATTACTGTGCCACCTGAAAGAAACTCTTTGGCAGTG
>275
GGACTCAGTCCAGGAAAGTATTATACTCATACACCCAGGAGGTGGAGCTGGATATTGAGACTGCAAAATCTAATTGAAAATGATTCTGGGGTCTATTACTGTGCCACCTGAAAGAAACTCTTTGGCAGTG
>276
GGACTCAGTCCAGGAAAGTATTATACTCATACACCCAGGAGGTGGAGCTGGATATTGAGACTGCAAAATCTAATTGAAAATGATTCTGGGGTCTATTACTGTGCCACCTGAAAGAAACTCTTTGGCAGTG
>277
GGACTCAGTCCAGGAAAGTATTATACTCATACACCCAGGAGGTGGAGCTGGATATTGAGACTGCAAAATCTAATTGAAAATGATTCTGGGGTCTATTACTGTGCCACCTGAAAGAAACTCTTTGGCAGTG
>278
GGACTCAGTCCAGGAAAGTATTATACTCATACACCCAGGAGGTGGAGCTGGATATTGAGACTGCAAAATCTAATTGAAAATGATTCTGGGGTCTATTACTGTGCCACCTGAAAGAAACTCTTTGGCAGTG
>279
GGACTCAGTCCAGGAAAGTATTATACTCATACACCCAGGAGGTGGAGCTGGATATTGAGACTGCAAAATCTAATTGAAAATGATTCTGGGGTCTATTACTGTGCCACCTGAAAGAAACTCTTTGGCAGTG
>280
GGACTCAGTCCAGGAAAGTATTATACTCATACACCCAGGAGGTGGAGCTGGATATTGAGACTGCAAAATCTAATTGAAAATGATTCTGGGGTCTATTACTGTGCCACCTGAAAGAAACTCTTTGGCAGTG
>281
GGACTCAGTCCAGGAAAGTATTATACTCATACACCCAGGAGGTGGAGCTGGATATTGAGACTGCAAAATCTAATTGAAAATGATTCTGGGGTCTATTACTGTGCCACCTGAAAGAAACTCTTTGGCAGTG
>282
GGACTCAGTCCAGGAAAGTATTATACTCATACACCCAGGAGGTGGAGCTGGATATTGAGACTGCAAAATCTAATTGAAAATGATTCTGGGGTCTATTACTGTGCCACCTGAAAGAAACTCTTTGGCAGTG
>283
GGACTCAGTCCAGGAAAGTATTATACTCATACACCCAGGAGGTGGAGCTGGATATTGAGACTGCAAAATCTAATTGAAAATGATTCTGGGGTCTATTACTGTGCCACCTGAAAGAAACTCTTTGGCAGTG
>284
GGACTCAGTCCAGGAAAGTATTATACTCATACACCCAGGAGGTGGAGCTGGATATTGAGACTGCAAAATCTAATTGAAAATGATTCTGGGGTCTATTACTGTGCCACCTGAAAGAAACTCTTTGGCAGTG
>285
GGACTCAGTCCAGGAAAGTATTATACTCATACACCCAGGAGGTGGAGCTGGATATTGAGACTGCAAAATCTAATTGAAAATGATTCTGGGGTCTATTACTGTGCCACCTGAAAGAAACTCTTTGGCAGTG
>286
GGACTCAGTCCAGGAAAGTATTATACTCATACACCCAGGAGGTGGAGCTGGATATTGAGACTGCAAAATCTAATTGAAAATGATTCTGGGGTCTATTACTGTGCCACCTGAAAGAAACTCTTTGGCAGTG
>287
GGACTCAGTCCAGGAAAGTATTATACTCATACACCCAGGAGGTGGAGCTGGATATTGAGACTGCAAAATCTAATTGAAAATGATTCTGGGGTCTATTACTGTGCCACCTGAAAGAAACTCTTTGGCAGTG
>288
GGACTCAGTCCAGGAAAGTATTATACTCATACACCCAGGAGGTGGAGCTGGATATTGAGACTGCAAAATCTAATTGAAAATGATTCTGGGGTCTATTACTGTGCCACCTGAAAGAAACTCTTTGGCAGTG
>289
GGACTCAGTCCAGGAAAGTATTATACTCATACACCCAGGAGGTGGAGCTGGATATTGAGACTGCAAAATCTAATTGAAAATGATTCTGGGGTCTATTACTGTGCCACCTGAAAGAAACTCTTTGGCAGTG
>290
GGACTCAGTCCAGGAAAGTATTATACTCATACACCCAGGAGGTGGAGCTGGATATTGAGACTGCAAAATCTAATTGAAAATGATTCTGGGGTCTATTACTGTGCCACCTGAAAGAAACTCTTTGGCAGTG
>291
GGACTCAGTCCAGGAAAGTATTATACTCATACACCCAGGAGGTGGAGCTGGATATTGAGACTGCAAAATCTAATTGAAAATGATTCTGGGGTCTATTACTGTGCCACCTGAAAGAAACTCTTTGGCAGTG
>292
GGACTCAGTCCAGGAAAGTATTATACTCATACACCCAGGAGGTGGAGCTGGATATTGAGACTGCAAAATCTAATTGAAAATGATTCTGGGGTCTATTACTGTGCCACCTGAAAGAAACTCTTTGGCAGTG
>293
GGACTCAGTCCAGGAAAGTATTATACTCATACACCCAGGAGGTGGAGCTGGATATTGAGACTGCAAAATCTAATTGAAAATGATTCTGGGGTCTATTACTGTGCCACCTGAAAGAAACTCTTTGGCAGTG
>294
GGACTCAGTCCAGGAAAGTATTATACTCATACACCCAGGAGGTGGAGCTGGATATTGAGACTGCAAAATCTAATTGAAAATGATTCTGGGGTCTATTACTGTGCCACCTGAAAGAAACTCTTTGGCAGTG
>295
GGACTCAGTCCAGGAAAGTATTATACTCATACACCCAGGAGGTGGAGCTGGATATTGAGACTGCAAAATCTAATTGAAAATGATTCTGGGGTCTATTACTGTGCCACCTGAAAGAAACTCTTTGGCAGTG
>296
GGACTCAGTCCAGGAAAGTATTATACTCATACACCCAGGAGGTGGAGCTGGATATTGAGACTGCAAAATCTAATTGAAAATGATTCTGGGGTCTATTACTGTGCCACCTGAAAGAAACTCTTTGGCAGTG
>297
GGACTCAGTCCAGGAAAGTATTATACTCATACACCCAGGAGGTGGAGCTGGATATTGAGACTGCAAAATCTAATTGAAAATGATTCTGGGGTCTATTACTGTGCCACCTGAAAGAAACTCTTTGGCAGTG
>298
GGACTCAGTCCAGGAAAGTATTATACTCATACACCCAGGAGGTGGAGCTGGATATTGAGACTGCAAAATCTAATTGAAAATGATTCTGGGGTCTATTACTGTGCCACCTGAAAGAAACTCTTTGGCAGTG
>299
GGACTCAGTCCAGGAAAGTATTATACTCATACACCCAGGAGGTGGAGCTGGATATTGAGACTGCAAAATCTAATTGAAAATGATTCTGGGGTCTATTACTGTGCCACCTGAAAGAAACTCTTTGGCAGTG
>300
GGACTCAGTCCAGGAAAGTATTATACTCATACACCCAGGAGGTGGAGCTGGATATTGAGACTGCAAAATCTAATTGAAAATGATTCTGGGGTCTATTACTGTGCCACCTGAAAGAAACTCTTTGGCAGTG
>301
GGACTCAGTCCAGGAAAGTATTATACTCATACACCCAGGAGGTGGAGCTGGATATTGAGACTGCAAAATCTAATTGAAAATGATTCTGGGGTCTATTACTGTGCCACCTGAAAGAAACTCTTTGGCAGTG
>302
GGACTCAGTCCAGGAAAGTATTATACTCATACACCCAGGAGGTGGAGCTGGATATTGAGACTGCAAAATCTAATTGAAAATGATTCTGGGGTCTATTACTGTGCCACCTGAAAGAAACTCTTTGGCAGTG
>303
GGACTCAGTCCAGGAAAGTATTATACTCATACACCCAGGAGGTGGAGCTGGATATTGAGACTGCAAAATCTAATTGAAAATGATTCTGGGGTCTATTACTGTGCCACCTGAAAGAAACTCTTTGGCAGTG
>304
GGAGTCAGTCCAGGGAAGTATTATACTTACGCAAGCACAAGGAACAACTTGAGATTGATACTGCGAAATCTAATTGAAAATGACTCTGGGGTCTATTACTGTGCCACCTGGGACGGGCCGAATTATTATAAGAAACTCTTTGGCAGTG
>305
GGAGTCAGTCCAGGGAAGTATTATACTTACGCAAGCACAAGGAACAACTTGAGATTGATACTGCGAAATCTAATTGAAAATGACTCTGGGGTCTATTACTGTGCCACCTGGGACGGGCCGAATTATTATAAGAAACTCTTTGGCAGTG
>306
GGAGTCAGTCCAGGGAAGTATTATACTTACGCAAGCACAAGGAACAACTTGAGATTGATACTGCGAAATCTAATTGAAAATGACTCTGGGGTCTATTACTGTGCCACCTGGGACGGGCCGAATTATTATAAGAAACTCTTTGGCAGTG
>307
GGAGTCAGTCCAGGGAAGTATTATACTTACGCAAGCACAAGGAACAACTTGAGATTGATACTGCGAAATCTAATTGAAAATGACTCTGGGGTCTATTACTGTGCCACCTGGGACGGGCCGAATTATTATAAGAAACTCTTTGGCAGTG
>308
GGAGTCAGTCCAGGGAAGTATTATACTTACGCAAGCACAAGGAACAACTTGAGATTGATACTGCGAAATCTAATTGAAAATGACTCTGGGGTCTATTACTGTGCCACCTGGGACGGGCCGAATTATTATAAGAAACTCTTTGGCAGTG
>309
GGAGTCAGTCCAGGGAAGTATTATACTTACGCAAGCACAAGGAACAACTTGAGATTGATACTGCGAAATCTAATTGAAAATGACTCTGGGGTCTATTACTGTGCCACCTGGGACGGGCCGAATTATTATAAGAAACTCTTTGGCAGTG
>310
GGAGTCAGTCCAGGGAAGTATTATACTTACGCAAGCACAAGGAACAACTTGAGATTGATACTGCGAAATCTAATTGAAAATGACTCTGGGGTCTATTACTGTGCCACCTGGGACGGGCCGAATTATTATAAGAAACTCTTTGGCAGTG
>311
GGAGTCAGTCCAGGGAAGTATTATACTTACGCAAGCACAAGGAACAACTTGAGATTGATACTGCGAAATCTAATTGAAAATGACTCTGGGGTCTATTACTGTGCCACCTGGGACGGGCCGAATTATTATAAGAAACTCTTTGGCAGTG
>312
GGAGTCAGTCCAGGGAAGTATTATACTTACGCAAGCACAAGGAACAACTTGAGATTGATACTGCGAAATCTAATTGAAAATGACTCTGGGGTCTATTACTGTGCCACCTGGGACGGGCCGAATTATTATAAGAAACTCTTTGGCAGTG
>313
GGAGTCAGTCCAGGGAAGTATTATACTTACGCAAGCACAAGGAACAACTTGAGATTGATACTGCGAAATCTAATTGAAAATGACTCTGGGGTCTATTACTGTGCCACCTGGGACGGGCCGAATTATTATAAGAAACTCTTTGGCAGTG
>314
GGAGTCAGTCCAGGGAAGTATTATACTTACGCAAGCACAAGGAACAACTTGAGATTGATACTGCGAAATCTAATTGAAAATGACTCTGGGGTCTATTACTGTGCCACCTGGGACGGGCCGAATTATTATAAGAAACTCTTTGGCAGTG
>315
GGAGTCAGTCCAGGGAAGTATTATACTTACGCAAGCACAAGGAACAACTTGAGATTGATACTGCGAAATCTAATTGAAAATGACTCTGGGGTCTATTACTGTGCCACCTGGGACGGGCCGAATTATTATAAGAAACTCTTTGGCAGTG
>316
GGAGTCAGTCCAGGGAAGTATTATACTTACGCAAGCACAAGGAACAACTTGAGATTGATACTGCGAAATCTAATTGAAAATGACTCTGGGGTCTATTACTGTGCCACCTGGGACGGGCCGAATTATTATAAGAAACTCTTTGGCAGTG
>317
GGAGTCAGTCCAGGGAAGTATTATACTTACGCAAGCACAAGGAACAACTTGAGATTGATACTGCGAAATCTAATTGAAAATGACTCTGGGGTCTATTACTGTGCCACCTGGGACGGGCCGAATTATTATAAGAAACTCTTTGGCAGTG
>318
GGAGTCAGTCCAGGGAAGTATTATACTTACGCAAGCACAAGGAACAACTTGAGATTGATACTGCGAAATCTAATTGAAAATGACTCTGGGGTCTATTACTGTGCCACCTGGGACGGGCCGAATTATTATAAGAAACTCTTTGGCAGTG
>319
GGAGTCAGTCCAGGGAAGTATTATACTTACGCAAGCACAAGGAACAACTTGAGATTGATACTGCGAAATCTAATTGAAAATGACTCTGGGGTCTATTACTGTGCCACCTGGGACGGGCCGAATTATTATAAGAAACTCTTTGGCAGTG
>320
GGAGTCAGTCCAGGGAAGTATTATACTTACGCAAGCACAAGGAACAACTTGAGATTGATACTGCGAAATCTAATTGAAAATGACTCTGGGGTCTATTACTGTGCCACCTGGGACGGGCCGAATTATTATAAGAAACTCTTTGGCAGTG
>321
GGAGTCAGTCCAGGGAAGTATTATACTTACGCAAGCACAAGGAACAACTTGAGATTGATACTGCGAAATCTAATTGAAAATGACTCTGGGGTCTATTACTGTGCCACCTGGGACGGGCCGAATTATTATAAGAAACTCTTTGGCAGTG
>322
GGAGTCAGTCCAGGGAAGTATTATACTTACGCAAGCACAAGGAACAACTTGAGATTGATACTGCGAAATCTAATTGAAAATGACTCTGGGGTCTATTACTGTGCCACCTGGGACGGGCCGAATTATTATAAGAAACTCTTTGGCAGTG
>323
GGAGTCAGTCCAGGGAAGTATTATACTTACGCAAGCACAAGGAACAACTTGAGATTGATACTGCGAAATCTAATTGAAAATGACTCTGGGGTCTATTACTGTGCCACCTGGGACGGGCCGAATTATTATAAGAAACTCTTTGGCAGTG
>324
GGAGTCAGTCCAGGGAAGTATTATACTTACGCAAGCACAAGGAACAACTTGAGATTGATACTGCGAAATCTAATTGAAAATGACTCTGGGGTCTATTACTGTGCCACCTGGGACGGGCCGAATTATTATAAGAAACTCTTTGGCAGTG
>325
GGAGTCAGTCCAGGGAAGTATTATACTTACGCAAGCACAAGGAACAACTTGAGATTGATACTGCGAAATCTAATTGAAAATGACTCTGGGGTCTATTACTGTGCCACCTGGGACGGGCCGAATTATTATAAGAAACTCTTTGGCAGTG
>326
GGAGTCAGTCCAGGGAAGTATTATACTTACGCAAGCACAAGGAACAACTTGAGATTGATACTGCGAAATCTAATTGAAAATGACTCTGGGGTCTATTACTGTGCCACCTGGGACGGGCCGAATTATTATAAGAAACTCTTTGGCAGTG
>327
GGAGTCAGTCCAGGGAAGTATTATACTTACGCAAGCACAAGGAACAACTTGAGATTGATACTGCGAAATCTAATTGAAAATGACTCTGGGGTCTATTACTGTGCCACCTGGGACGGGCCGAATTATTATAAGAAACTCTTTGGCAGTG
>328
GGAGTCAGTCCAGGGAAGTATTATACTTACGCAAGCACAAGGAACAACTTGAGATTGATACTGCGAAATCTAATTGAAAATGACTCTGGGGTCTATTACTGTGCCACCTGGGACGGGCCGAATTATTATAAGAAACTCTTTGGCAGTG
>329
GGAGTCAGTCCAGGGAAGTATTATACTTACGCAAGCACAAGGAACAACTTGAGATTGATACTGCGAAATCTAATTGAAAATGACTCTGGGGTCTATTACTGTGCCACCTGGGACGGGCCGAATTATTATAAGAAACTCTTTGGCAGTG
>330
GGAGTCAGTCCAGGGAAGTATTATACTTACGCAAGCACAAGGAACAACTTGAGATTGATACTGCGAAATCTAATTGAAAATGACTCTGGGGTCTATTACTGTGCCACCTGGGACGGGCCGAATTATTATAAGAAACTCTTTGGCAGTG
>331
GGAGTCAGTCCAGGGAAGTATTATACTTACGCAAGCACAAGGAACAACTTGAGATTGATACTGCGAAATCTAATTGAAAATGACTCTGGGGTCTATTACTGTGCCACCTGGGACGGGCCGAATTATTATAAGAAACTCTTTGGCAGTG
>332
GGAGTCAGTCCAGGGAAGTATTATACTTACGCAAGCACAAGGAACAACTTGAGATTGATACTGCGAAATCTAATTGAAAATGACTCTGGGGTCTATTACTGTGCCACCTGGGACGGGCCGAATTATTATAAGAAACTCTTTGGCAGTG
>333
GGAGTCAGTCCAGGGAAGTATTATACTTACGCAAGCACAAGGAACAACTTGAGATTGATACTGCGAAATCTAATTGAAAATGACTCTGGGGTCTATTACTGTGCCACCTGGGACGGGCCGAATTATTATAAGAAACTCTTTGGCAGTG
>334
GGAGTCAGTCCAGGGAAGTATTATACTTACGCAAGCACAAGGAACAACTTGAGATTGATACTGCGAAATCTAATTGAAAATGACTCTGGGGTCTATTACTGTGCCACCTGGGACGGGCCGAATTATTATAAGAAACTCTTTGGCAGTG
>335
GGAGTCAGTCCAGGGAAGTATTATACTTACGCAAGCACAAGGAACAACTTGAGATTGATACTGCGAAATCTAATTGAAAATGACTCTGGGGTCTATTACTGTGCCACCTGGGACGGGCCGAATTATTATAAGAAACTCTTTGGCAGTG
>336
GGAGTCAGTCCAGGGAAGTATTATACTTACGCAAGCACAAGGAACAACTTGAGATTGATACTGCGAAATCTAATTGAAAATGACTCTGGGGTCTATTACTGTGCCACCTGGGACGGGCCGAATTATTATAAGAAACTCTTTGGCAGTG
>337
GGAGTCAGTCCAGGGAAGTATTATACTTACGCAAGCACAAGGAACAACTTGAGATTGATACTGCGAAATCTAATTGAAAATGACTCTGGGGTCTATTACTGTGCCACCTGGGACGGGCCGAATTATTATAAGAAACTCTTTGGCAGTG
>338
GGAGTCAGTCCAGGGAAGTATTATACTTACGCAAGCACAAGGAACAACTTGAGATTGATACTGCGAAATCTAATTGAAAATGACTCTGGGGTCTATTACTGTGCCACCTGGGACGGGCCGAATTATTATAAGAAACTCTTTGGCAGTG
>339
GGAGTCAGTCCAGGGAAGTATTATACTTACGCAAGCACAAGGAACAACTTGAGATTGATACTGCGAAATCTAATTGAAAATGACTCTGGGGTCTATTACTGTGCCACCTGGGACGGGCCGAATTATTATAAGAAACTCTTTGGCAGTG
>340
GGAGTCAGTCCAGGGAAGTATTATACTTACGCAAGCACAAGGAACAACTTGAGATTGATACTGCGAAATCTAATTGAAAATGACTCTGGGGTCTATTACTGTGCCACCTGGGACGGGCCGAATTATTATAAGAAACTCTTTGGCAGTG
>341
GGAGTCAGTCCAGGGAAGTATTATACTTACGCAAGCACAAGGAACAACTTGAGATTGATACTGCGAAATCTAATTGAAAATGACTCTGGGGTCTATTACTGTGCCACCTGGGACGGGCCGAATTATTATAAGAAACTCTTTGGCAGTG
>342
GGAGTCAGTCCAGGGAAGTATTATACTTACGCAAGCACAAGGAACAACTTGAGATTGATACTGCGAAATCTAATTGAAAATGACTCTGGGGTCTATTACTGTGCCACCTGGGACGGGCCGAATTATTATAAGAAACTCTTTGGCAGTG
>343
GGAGTCAGTCCAGGGAAGTATTATACTTACGCAAGCACAAGGAACAACTTGAGATTGATACTGCGAAATCTAATTGAAAATGACTCTGGGGTCTATTACTGTGCCACCTGGGACGGGCCGAATTATTATAAGAAACTCTTTGGCAGTG
>344
GGAGTCAGTCCAGGGAAGTATTATACTTACGCAAGCACAAGGAACAACTTGAGATTGATACTGCGAAATCTAATTGAAAATGACTCTGGGGTCTATTACTGTGCCACCTGGGACGGGCCGAATTATTATAAGAAACTCTTTGGCAGTG
>345
GGAGTCAGTCCAGGGAAGTATTATACTTACGCAAGCACAAGGAACAACTTGAGATTGATACTGCGAAATCTAATTGAAAATGACTCTGGGGTCTATTACTGTGCCACCTGGGACGGGCCGAATTATTATAAGAAACTCTTTGGCAGTG
>346
GGAGTCAGTCCAGGGAAGTATTATACTTACGCAAGCACAAGGAACAACTTGAGATTGATACTGCGAAATCTAATTGAAAATGACTCTGGGGTCTATTACTGTGCCACCTGGGACGGGCCGAATTATTATAAGAAACTCTTTGGCAGTG
>347
GGAGTCAGTCCAGGGAAGTATTATACTTACGCAAGCACAAGGAACAACTTGAGATTGATACTGCGAAATCTAATTGAAAATGACTCTGGGGTCTATTACTGTGCCACCTGGGACGGGCCGAATTATTATAAGAAACTCTTTGGCAGTG
>348
GGAGTCAGTCCAGGGAAGTATTATACTTACGCAAGCACAAGGAACAACTTGAGATTGATACTGCGAAATCTAATTGAAAATGACTCTGGGGTCTATTACTGTGCCACCTGGGACGGGCCGAATTATTATAAGAAACTCTTTGGCAGTG
>349
GGAGTCAGTCCAGGGAAGTATTATACTTACGCAAGCACAAGGAACAACTTGAGATTGATACTGCGAAATCTAATTGAAAATGACTCTGGGGTCTATTACTGTGCCACCTGGGACGGGCCGAATTATTATAAGAAACTCTTTGGCAGTG
>350
GGAGTCAGTCCAGGGAAGTATTATACTTACGCAAGCACAAGGAACAACTTGAGATTGATACTGCGAAATCTAATTGAAAATGACTCTGGGGTCTATTACTGTGCCACCTGGGACGGGCCGAATTATTATAAGAAACTCTTTGGCAGTG
>351
GGAGTCAGTCCAGGGAAGTATTATACTTACGCAAGCACAAGGAACAACTTGAGATTGATACTGCGAAATCTAATTGAAAATGACTCTGGGGTCTATTACTGTGCCACCTGGGACGGGCCGAATTATTATAAGAAACTCTTTGGCAGTG
>352
GGAGTCAGTCCAGGGAAGTATTATACTTACGCAAGCACAAGGAACAACTTGAGATTGATACTGCGAAATCTAATTGAAAATGACTCTGGGGTCTATTACTGTGCCACCTGGGACGGGCCGAATTATTATAAGAAACTCTTTGGCAGTG
>353
GGAGTCAGTCCAGGGAAGTATTATACTTACGCAAGCACAAGGAACAACTTGAGATTGATACTGCGAAATCTAATTGAAAATGACTCTGGGGTCTATTACTGTGCCACCTGGGACGGGCCGAATTATTATAAGAAACTCTTTGGCAGTG
>354
GGAGTCAGTCCAGGGAAGTATTATACTTACGCAAGCACAAGGAACAACTTGAGATTGATACTGCGAAATCTAATTGAAAATGACTCTGGGGTCTATTACTGTGCCACCTGGGACGGGCCGAATTATTATAAGAAACTCTTTGGCAGTG
>355
GGAGTCAGTCCAGGGAAGTATTATACTTACGCAAGCACAAGGAACAACTTGAGATTGATACTGCGAAATCTAATTGAAAATGACTCTGGGGTCTATTACTGTGCCACCTGGGACGGGCCGAATTATTATAAGAAACTCTTTGGCAGTG
>356
GGAGTCAGTCCAGGGAAGTATTATACTTACGCAAGCACAAGGAACAACTTGAGATTGATACTGCGAAATCTAATTGAAAATGACTCTGGGGTCTATTACTGTGCCACCTGGGACGGGCCGAATTATTATAAGAAACTCTTTGGCAGTG
>357
GGAGTCAGTCCAGGGAAGTATTATACTTACGCAAGCACAAGGAACAACTTGAGATTGATACTGCGAAATCTAATTGAAAATGACTCTGGGGTCTATTACTGTGCCACCTGGGACGGGCCGAATTATTATAAGAAACTCTTTGGCAGTG
>358
GGAGTCAGTCCAGGGAAGTATTATACTTACGCAAGCACAAGGAACAACTTGAGATTGATACTGCGAAATCTAATTGAAAATGACTCTGGGGTCTATTACTGTGCCACCTGGGACGGGCCGAATTATTATAAGAAACTCTTTGGCAGTG
>359
GGAGTCAGTCCAGGGAAGTATTATACTTACGCAAGCACAAGGAACAACTTGAGATTGATACTGCGAAATCTAATTGAAAATGACTCTGGGGTCTATTACTGTGCCACCTGGGACGGGCCGAATTATTATAAGAAACTCTTTGGCAGTG
>360
GGAGTCAGTCCAGGGAAGTATTATACTTACGCAAGCACAAGGAACAACTTGAGATTGATACTGCGAAATCTAATTGAAAATGACTCTGGGGTCTATTACTGTGCCACCTGGGACGGGCCGAATTATTATAAGAAACTCTTTGGCAGTG
>361
GGAGTCAGTCCAGGGAAGTATTATACTTACGCAAGCACAAGGAACAACTTGAGATTGATACTGCGAAATCTAATTGAAAATGACTCTGGGGTCTATTACTGTGCCACCTGGGACGGGCCGAATTATTATAAGAAACTCTTTGGCAGTG
>362
GGAGTCAGTCCAGGGAAGTATTATACTTACGCAAGCACAAGGAACAACTTGAGATTGATACTGCGAAATCTAATTGAAAATGACTCTGGGGTCTATTACTGTGCCACCTGGGACGGGCCGAATTATTATAAGAAACTCTTTGGCAGTG
>363
GGAGTCAGTCCAGGGAAGTATTATACTTACGCAAGCACAAGGAACAACTTGAGATTGATACTGCGAAATCTAATTGAAAATGACTCTGGGGTCTATTACTGTGCCACCTGGGACGGGCCGAATTATTATAAGAAACTCTTTGGCAGTG
>364
GGAGTCAGTCCAGGGAAGTATTATACTTACGCAAGCACAAGGAACAACTTGAGATTGATACTGCGAAATCTAATTGAAAATGACTCTGGGGTCTATTACTGTGCCACCTGGGACGGGCCGAATTATTATAAGAAACTCTTTGGCAGTG
>365
GGAGTCAGTCCAGGGAAGTATTATACTTACGCAAGCACAAGGAACAACTTGAGATTGATACTGCGAAATCTAATTGAAAATGACTCTGGGGTCTATTACTGTGCCACCTGGGACGGGCCGAATTATTATAAGAAACTCTTTGGCAGTG
>366
GGAGTCAGTCCAGGGAAGTATTATACTTACGCAAGCACAAGGAACAACTTGAGATTGATACTGCGAAATCTAATTGAAAATGACTCTGGGGTCTATTACTGTGCCACCTGGGACGGGCCGAATTATTATAAGAAACTCTTTGGCAGTG
>367
GGAGTCAGTCCAGGGAAGTATTATACTTACGCAAGCACAAGGAACAACTTGAGATTGATACTGCGAAATCTAATTGAAAATGACTCTGGGGTCTATTACTGTGCCACCTGGGACGGGCCGAATTATTATAAGAAACTCTTTGGCAGTG
>368
GGAGTCAGTCCAGGGAAGTATTATACTTACGCAAGCACAAGGAACAACTTGAGATTGATACTGCGAAATCTAATTGAAAATGACTCTGGGGTCTATTACTGTGCCACCTGGGACGGGCCGAATTATTATAAGAAACTCTTTGGCAGTG
>369
GGAGTCAGTCCAGGGAAGTATTATACTTACGCAAGCACAAGGAACAACTTGAGATTGATACTGCGAAATCTAATTGAAAATGACTCTGGGGTCTATTACTGTGCCACCTGGGACGGGCCGAATTATTATAAGAAACTCTTTGGCAGTG
>370
GGAGTCAGTCCAGGGAAGTATTATACTTACGCAAGCACAAGGAACAACTTGAGATTGATACTGCGAAATCTAATTGAAAATGACTCTGGGGTCTATTACTGTGCCACCTGGGACGGGCCGAATTATTATAAGAAACTCTTTGGCAGTG
>371
GGAGTCAGTCCAGGGAAGTATTATACTTACGCAAGCACAAGGAACAACTTGAGATTGATACTGCGAAATCTAATTGAAAATGACTCTGGGGTCTATTACTGTGCCACCTGGGACGGGCCGAATTATTATAAGAAACTCTTTGGCAGTG
>372
GGAGTCAGTCCAGGGAAGTATTATACTTACGCAAGCACAAGGAACAACTTGAGATTGATACTGCGAAATCTAATTGAAAATGACTCTGGGGTCTATTACTGTGCCACCTGGGACGGGCCGAATTATTATAAGAAACTCTTTGGCAGTG
>373
GGAGTCAGTCCAGGGAAGTATTATACTTACGCAAGCACAAGGAACAACTTGAGATTGATACTGCGAAATCTAATTGAAAATGACTCTGGGGTCTATTACTGTGCCACCTGGGACGGGCCGAATTATTATAAGAAACTCTTTGGCAGTG
>374
GGAGTCAGTCCAGGGAAGTATTATACTTACGCAAGCACAAGGAACAACTTGAGATTGATACTGCGAAATCTAATTGAAAATGACTCTGGGGTCTATTACTGTGCCACCTGGGACGGGCCGAATTATTATAAGAAACTCTTTGGCAGTG
>375
GGAGTCAGTCCAGGGAAGTATTATACTTACGCAAGCACAAGGAACAACTTGAGATTGATACTGCGAAATCTAATTGAAAATGACTCTGGGGTCTATTACTGTGCCACCTGGGACGGGCCGAATTATTATAAGAAACTCTTTGGCAGTG
>376
GGAGTCAGTCCAGGGAAGTATTATACTTACGCAAGCACAAGGAACAACTTGAGATTGATACTGCGAAATCTAATTGAAAATGACTCTGGGGTCTATTACTGTGCCACCTGGGACGGGCCGAATTATTATAAGAAACTCTTTGGCAGTG
>377
GGAGTCAGTCCAGGGAAGTATTATACTTACGCAAGCACAAGGAACAACTTGAGATTGATACTGCGAAATCTAATTGAAAATGACTCTGGGGTCTATTACTGTGCCACCTGGGACGGGCCGAATTATTATAAGAAACTCTTTGGCAGTG
>378
GGAGTCAGTCCAGGGAAGTATTATACTTACGCAAGCACAAGGAACAACTTGAGATTGATACTGCGAAATCTAATTGAAAATGACTCTGGGGTCTATTACTGTGCCACCTGGGACGGGCCGAATTATTATAAGAAACTCTTTGGCAGTG
>379
GGAGTCAGTCCAGGGAAGTATTATACTTACGCAAGCACAAGGAACAACTTGAGATTGATACTGCGAAATCTAATTGAAAATGACTCTGGGGTCTATTACTGTGCCACCTGGGACGGGCCGAATTATTATAAGAAACTCTTTGGCAGTG
>380
GGAGTCAGTCCAGGGAAGTATTATACTTACGCAAGCACAAGGAACAACTTGAGATTGATACTGCGAAATCTAATTGAAAATGACTCTGGGGTCTATTACTGTGCCACCTGGGACGGGCCGAATTATTATAAGAAACTCTTTGGCAGTG
>381
GGAGTCAGTCCAGGGAAGTATTATACTTACGCAAGCACAAGGAACAACTTGAGATTGATACTGCGAAATCTAATTGAAAATGACTCTGGGGTCTATTACTGTGCCACCTGGGACGGGCCGAATTATTATAAGAAACTCTTTGGCAGTG
>382
GGAGTCAGTCCAGGGAAGTATTATACTTACGCAAGCACAAGGAACAACTTGAGATTGATACTGCGAAATCTAATTGAAAATGACTCTGGGGTCTATTACTGTGCCACCTGGGACGGGCCGAATTATTATAAGAAACTCTTTGGCAGTG
>383
GGAGTCAGTCCAGGGAAGTATTATACTTACGCAAGCACAAGGAACAACTTGAGATTGATACTGCGAAATCTAATTGAAAATGACTCTGGGGTCTATTACTGTGCCACCTGGGACGGGCCGAATTATTATAAGAAACTCTTTGGCAGTG
>384
GGAGTCAGTCCAGGGAAGTATTATACTTACGCAAGCACAAGGAACAACTTGAGATTGATACTGCGAAATCTAATTGAAAATGACTCTGGGGTCTATTACTGTGCCACCTGGGACGGGCCGAATTATTATAAGAAACTCTTTGGCAGTG
>385
GGAGTCAGTCCAGGGAAGTATTATACTTACGCAAGCACAAGGAACAACTTGAGATTGATACTGCGAAATCTAATTGAAAATGACTCTGGGGTCTATTACTGTGCCACCTGGGACGGGCCGAATTATTATAAGAAACTCTTTGGCAGTG
>386
GGAGTCAGTCCAGGGAAGTATTATACTTACGCAAGCACAAGGAACAACTTGAGATTGATACTGCGAAATCTAATTGAAAATGACTCTGGGGTCTATTACTGTGCCACCTGGGACGGGCCGAATTATTATAAGAAACTCTTTGGCAGTG
>387
GGAGTCAGTCCAGGGAAGTATTATACTTACGCAAGCACAAGGAACAACTTGAGATTGATACTGCGAAATCTAATTGAAAATGACTCTGGGGTCTATTACTGTGCCACCTGGGACGGGCCGAATTATTATAAGAAACTCTTTGGCAGTG
>388
GGAGTCAGTCCAGGGAAGTATTATACTTACGCAAGCACAAGGAACAACTTGAGATTGATACTGCGAAATCTAATTGAAAATGACTCTGGGGTCTATTACTGTGCCACCTGGGACGGGCCGAATTATTATAAGAAACTCTTTGGCAGTG
>389
GGAGTCAGTCCAGGGAAGTATTATACTTACGCAAGCACAAGGAACAACTTGAGATTGATACTGCGAAATCTAATTGAAAATGACTCTGGGGTCTATTACTGTGCCACCTGGGACGGGCCGAATTATTATAAGAAACTCTTTGGCAGTG
>390
GGAGTCAGTCCAGGGAAGTATTATACTTACGCAAGCACAAGGAACAACTTGAGATTGATACTGCGAAATCTAATTGAAAATGACTCTGGGGTCTATTACTGTGCCACCTGGGACGGGCCGAATTATTATAAGAAACTCTTTGGCAGTG
>391
GGAGTCAGTCCAGGGAAGTATTATACTTACGCAAGCACAAGGAACAACTTGAGATTGATACTGCGAAATCTAATTGAAAATGACTCTGGGGTCTATTACTGTGCCACCTGGGACGGGCCGAATTATTATAAGAAACTCTTTGGCAGTG
>392
GGAGTCAGTCCAGGGAAGTATTATACTTACGCAAGCACAAGGAACAACTTGAGATTGATACTGCGAAATCTAATTGAAAATGACTCTGGGGTCTATTACTGTGCCACCTGGGACGGGCCGAATTATTATAAGAAACTCTTTGGCAGTG
>393
GGAGTCAGTCCAGGGAAGTATTATACTTACGCAAGCACAAGGAACAACTTGAGATTGATACTGCGAAATCTAATTGAAAATGACTCTGGGGTCTATTACTGTGCCACCTGGGACGGGCCGAATTATTATAAGAAACTCTTTGGCAGTG
>394
GGAGTCAGTCCAGGGAAGTATTATACTTACGCAAGCACAAGGAACAACTTGAGATTGATACTGCGAAATCTAATTGAAAATGACTCTGGGGTCTATTACTGTGCCACCTGGGACGGGCCGAATTATTATAAGAAACTCTTTGGCAGTG
>395
GGAGTCAGTCCAGGGAAGTATTATACTTACGCAAGCACAAGGAACAACTTGAGATTGATACTGCGAAATCTAATTGAAAATGACTCTGGGGTCTATTACTGTGCCACCTGGGACGGGCCGAATTATTATAAGAAACTCTTTGGCAGTG
>396
GGAGTCAGTCCAGGGAAGTATTATACTTACGCAAGCACAAGGAACAACTTGAGATTGATACTGCGAAATCTAATTGAAAATGACTCTGGGGTCTATTACTGTGCCACCTGGGACGGGCCGAATTATTATAAGAAACTCTTTGGCAGTG
>397
GGAGTCAGTCCAGGGAAGTATTATACTTACGCAAGCACAAGGAACAACTTGAGATTGATACTGCGAAATCTAATTGAAAATGACTCTGGGGTCTATTACTGTGCCACCTGGGACGGGCCGAATTATTATAAGAAACTCTTTGGCAGTG
>398
GGAGTCAGTCCAGGGAAGTATTATACTTACGCAAGCACAAGGAACAACTTGAGATTGATACTGCGAAATCTAATTGAAAATGACTCTGGGGTCTATTACTGTGCCACCTGGGACGGGCCGAATTATTATAAGAAACTCTTTGGCAGTG
>399
GGAGTCAGTCCAGGGAAGTATTATACTTACGCAAGCACAAGGAACAACTTGAGATTGATACTGCGAAATCTAATTGAAAATGACTCTGGGGTCTATTACTGTGCCACCTGGGACGGGCCGAATTATTATAAGAAACTCTTTGGCAGTG
>400
GGAGTCAGTCCAGGGAAGTATTATACTTACGCAAGCACAAGGAACAACTTGAGATTGATACTGCGAAATCTAATTGAAAATGACTCTGGGGTCTATTACTGTGCCACCTGGGACGGGCCGAATTATTATAAGAAACTCTTTGGCAGTG
>401
GGAGTCAGTCCAGGGAAGTATTATACTTACGCAAGCACAAGGAACAACTTGAGATTGATACTGCGAAATCTAATTGAAAATGACTCTGGGGTCTATTACTGTGCCACCTGGGACGGGCCGAATTATTATAAGAAACTCTTTGGCAGTG
>402
GGAGTCAGTCCAGGGAAGTATTATACTTACGCAAGCACAAGGAACAACTTGAGATTGATACTGCGAAATCTAATTGAAAATGACTCTGGGGTCTATTACTGTGCCACCTGGGACGGGCCGAATTATTATAAGAAACTCTTTGGCAGTG
>403
GGAGTCAGTCCAGGGAAGTATTATACTTACGCAAGCACAAGGAACAACTTGAGATTGATACTGCGAAATCTAATTGAAAATGACTCTGGGGTCTATTACTGTGCCACCTGGGACGGGCCGAATTATTATAAGAAACTCTTTGGCAGTG
>404
GGAGTCAGTCCAGGGAAGTATTATACTTACGCAAGCACAAGGAACAACTTGAGATTGATACTGCGAAATCTAATTGAAAATGACTCTGGGGTCTATTACTGTGCCACCTGGGACGGGCCGAATTATTATAAGAAACTCTTTGGCAGTG
>405
GGAGTCAGTCCAGGGAAGTATTATACTTACGCAAGCACAAGGAACAACTTGAGATTGATACTGCGAAATCTAATTGAAAATGACTCTGGGGTCTATTACTGTGCCACCTGGGACGGGCCGAATTATTATAAGAAACTCTTTGGCAGTG
>406
GGAGTCAGTCCAGGGAAGTATTATACTTACGCAAGCACAAGGAACAACTTGAGATTGATACTGCGAAATCTAATTGAAAATGACTCTGGGGTCTATTACTGTGCCACCTGGGACGGGCCGAATTATTATAAGAAACTCTTTGGCAGTG
>407
GGAGTCAGTCCAGGGAAGTATTATACTTACGCAAGCACAAGGAACAACTTGAGATTGATACTGCGAAATCTAATTGAAAATGACTCTGGGGTCTATTACTGTGCCACCTGGGACGGGCCGAATTATTATAAGAAACTCTTTGGCAGTG
>408
GGAGTCAGTCCAGGGAAGTATTATACTTACGCAAGCACAAGGAACAACTTGAGATTGATACTGCGAAATCTAATTGAAAATGACTCTGGGGTCTATTACTGTGCCACCTGGGACGGGCCGAATTATTATAAGAAACTCTTTGGCAGTG
>409
GGAGTCAGTCCAGGGAAGTATTATACTTACGCAAGCACAAGGAACAACTTGAGATTGATACTGCGAAATCTAATTGAAAATGACTCTGGGGTCTATTACTGTGCCACCTGGGACGGGCCGAATTATTATAAGAAACTCTTTGGCAGTG
>410
GGAGTCAGTCCAGGGAAGTATTATACTTACGCAAGCACAAGGAACAACTTGAGATTGATACTGCGAAATCTAATTGAAAATGACTCTGGGGTCTATTACTGTGCCACCTGGGACGGGCCGAATTATTATAAGAAACTCTTTGGCAGTG
>411
GGAGTCAGTCCAGGGAAGTATTATACTTACGCAAGCACAAGGAACAACTTGAGATTGATACTGCGAAATCTAATTGAAAATGACTCTGGGGTCTATTACTGTGCCACCTGGGACGGGCCGAATTATTATAAGAAACTCTTTGGCAGTG
>412
GGAGTCAGTCCAGGGAAGTATTATACTTACGCAAGCACAAGGAACAACTTGAGATTGATACTGCGAAATCTAATTGAAAATGACTCTGGGGTCTATTACTGTGCCACCTGGGACGGGCCGAATTATTATAAGAAACTCTTTGGCAGTG
>413
GGAGTCAGTCCAGGGAAGTATTATACTTACGCAAGCACAAGGAACAACTTGAGATTGATACTGCGAAATCTAATTGAAAATGACTCTGGGGTCTATTACTGTGCCACCTGGGACGGGCCGAATTATTATAAGAAACTCTTTGGCAGTG
>414
GGAGTCAGTCCAGGGAAGTATTATACTTACGCAAGCACAAGGAACAACTTGAGATTGATACTGCGAAATCTAATTGAAAATGACTCTGGGGTCTATTACTGTGCCACCTGGGACGGGCCGAATTATTATAAGAAACTCTTTGGCAGTG
>415
GGAGTCAGTCCAGGGAAGTATTATACTTACGCAAGCACAAGGAACAACTTGAGATTGATACTGCGAAATCTAATTGAAAATGACTCTGGGGTCTATTACTGTGCCACCTGGGACGGGCCGAATTATTATAAGAAACTCTTTGGCAGTG
>416
GGAGTCAGTCCAGGGAAGTATTATACTTACGCAAGCACAAGGAACAACTTGAGATTGATACTGCGAAATCTAATTGAAAATGACTCTGGGGTCTATTACTGTGCCACCTGGGACGGGCCGAATTATTATAAGAAACTCTTTGGCAGTG
>417
GGAGTCAGTCCAGGGAAGTATTATACTTACGCAAGCACAAGGAACAACTTGAGATTGATACTGCGAAATCTAATTGAAAATGACTCTGGGGTCTATTACTGTGCCACCTGGGACGGGCCGAATTATTATAAGAAACTCTTTGGCAGTG
>418
GGAGTCAGTCCAGGGAAGTATTATACTTACGCAAGCACAAGGAACAACTTGAGATTGATACTGCGAAATCTAATTGAAAATGACTCTGGGGTCTATTACTGTGCCACCTGGGACGGGCCGAATTATTATAAGAAACTCTTTGGCAGTG
>419
GGAGTCAGTCCAGGGAAGTATTATACTTACGCAAGCACAAGGAACAACTTGAGATTGATACTGCGAAATCTAATTGAAAATGACTCTGGGGTCTATTACTGTGCCACCTGGGACGGGCCGAATTATTATAAGAAACTCTTTGGCAGTG
>420
GGAGTCAGTCCAGGGAAGTATTATACTTACGCAAGCACAAGGAACAACTTGAGATTGATACTGCGAAATCTAATTGAAAATGACTCTGGGGTCTATTACTGTGCCACCTGGGACGGGCCGAATTATTATAAGAAACTCTTTGGCAGTG
>421
GGAGTCAGTCCAGGGAAGTATTATACTTACGCAAGCACAAGGAACAACTTGAGATTGATACTGCGAAATCTAATTGAAAATGACTCTGGGGTCTATTACTGTGCCACCTGGGACGGGCCGAATTATTATAAGAAACTCTTTGGCAGTG
>422
GGAGTCAGTCCAGGGAAGTATTATACTTACGCAAGCACAAGGAACAACTTGAGATTGATACTGCGAAATCTAATTGAAAATGACTCTGGGGTCTATTACTGTGCCACCTGGGACGGGCCGAATTATTATAAGAAACTCTTTGGCAGTG
>423
GGAGTCAGTCCAGGGAAGTATTATACTTACGCAAGCACAAGGAACAACTTGAGATTGATACTGCGAAATCTAATTGAAAATGACTCTGGGGTCTATTACTGTGCCACCTGGGACGGGCCGAATTATTATAAGAAACTCTTTGGCAGTG
>424
GGAGTCAGTCCAGGGAAGTATTATACTTACGCAAGCACAAGGAACAACTTGAGATTGATACTGCGAAATCTAATTGAAAATGACTCTGGGGTCTATTACTGTGCCACCTGGGACGGGCCGAATTATTATAAGAAACTCTTTGGCAGTG
>425
GGAGTCAGTCCAGGGAAGTATTATACTTACGCAAGCACAAGGAACAACTTGAGATTGATACTGCGAAATCTAATTGAAAATGACTCTGGGGTCTATTACTGTGCCACCTGGGACGGGCCGAATTATTATAAGAAACTCTTTGGCAGTG
>426
GGAGTCAGTCCAGGGAAGTATTATACTTACGCAAGCACAAGGAACAACTTGAGATTGATACTGCGAAATCTAATTGAAAATGACTCTGGGGTCTATTACTGTGCCACCTGGGACGGGCCGAATTATTATAAGAAACTCTTTGGCAGTG
>427
GGAGTCAGTCCAGGGAAGTATTATACTTACGCAAGCACAAGGAACAACTTGAGATTGATACTGCGAAATCTAATTGAAAATGACTCTGGGGTCTATTACTGTGCCACCTGGGACGGGCCGAATTATTATAAGAAACTCTTTGGCAGTG
>428
GGAGTCAGTCCAGGGAAGTATTATACTTACGCAAGCACAAGGAACAACTTGAGATTGATACTGCGAAATCTAATTGAAAATGACTCTGGGGTCTATTACTGTGCCACCTGGGACGGGCCGAATTATTATAAGAAACTCTTTGGCAGTG
>429
GGAGTCAGTCCAGGGAAGTATTATACTTACGCAAGCACAAGGAACAACTTGAGATTGATACTGCGAAATCTAATTGAAAATGACTCTGGGGTCTATTACTGTGCCACCTGGGACGGGCCGAATTATTATAAGAAACTCTTTGGCAGTG
>430
GGAGTCAGTCCAGGGAAGTATTATACTTACGCAAGCACAAGGAACAACTTGAGATTGATACTGCGAAATCTAATTGAAAATGACTCTGGGGTCTATTACTGTGCCACCTGGGACGGGCCGAATTATTATAAGAAACTCTTTGGCAGTG
>431
GGAGTCAGTCCAGGGAAGTATTATACTTACGCAAGCACAAGGAACAACTTGAGATTGATACTGCGAAATCTAATTGAAAATGACTCTGGGGTCTATTACTGTGCCACCTGGGACGGGCCGAATTATTATAAGAAACTCTTTGGCAGTG
>432
GGAGTCAGTCCAGGGAAGTATTATACTTACGCAAGCACAAGGAACAACTTGAGATTGATACTGCGAAATCTAATTGAAAATGACTCTGGGGTCTATTACTGTGCCACCTGGGACGGGCCGAATTATTATAAGAAACTCTTTGGCAGTG
>433
GGAGTCAGTCCAGGGAAGTATTATACTTACGCAAGCACAAGGAACAACTTGAGATTGATACTGCGAAATCTAATTGAAAATGACTCTGGGGTCTATTACTGTGCCACCTGGGACGGGCCGAATTATTATAAGAAACTCTTTGGCAGTG
>434
GGAGTCAGTCCAGGGAAGTATTATACTTACGCAAGCACAAGGAACAACTTGAGATTGATACTGCGAAATCTAATTGAAAATGACTCTGGGGTCTATTACTGTGCCACCTGGGACGGGCCGAATTATTATAAGAAACTCTTTGGCAGTG
>435
GGAGTCAGTCCAGGGAAGTATTATACTTACGCAAGCACAAGGAACAACTTGAGATTGATACTGCGAAATCTAATTGAAAATGACTCTGGGGTCTATTACTGTGCCACCTGGGACGGGCCGAATTATTATAAGAAACTCTTTGGCAGTG
>436
GGACTCAGTCCAGGAAAGTATTATACTCATACACCCAGGAGGTGGAGCTGGATATTGAGACTGCAAAATCTAATTGAAAATGATTCTGGGGTCTATTACTGTGCCACCTGGGACAGGCCATACCGTCCATTATAAGAAACTCTTTGGCAGTG
>437
GGACTCAGTCCAGGAAAGTATTATACTCATACACCCAGGAGGTGGAGCTGGATATTGAGACTGCAAAATCTAATTGAAAATGATTCTGGGGTCTATTACTGTGCCACCTGGGACAGGCCATACCGTCCATTATAAGAAACTCTTTGGCAGTG
>438
GGACTCAGTCCAGGAAAGTATTATACTCATACACCCAGGAGGTGGAGCTGGATATTGAGACTGCAAAATCTAATTGAAAATGATTCTGGGGTCTATTACTGTGCCACCTGGGACAGGCCATACCGTCCATTATAAGAAACTCTTTGGCAGTG
>439
GGACTCAGTCCAGGAAAGTATTATACTCATACACCCAGGAGGTGGAGCTGGATATTGAGACTGCAAAATCTAATTGAAAATGATTCTGGGGTCTATTACTGTGCCACCTGGGACAGGCCATACCGTCCATTATAAGAAACTCTTTGGCAGTG
>440
GGACTCAGTCCAGGAAAGTATTATACTCATACACCCAGGAGGTGGAGCTGGATATTGAGACTGCAAAATCTAATTGAAAATGATTCTGGGGTCTATTACTGTGCCACCTGGGACAGGCCATACCGTCCATTATAAGAAACTCTTTGGCAGTG
>441
GGACTCAGTCCAGGAAAGTATTATACTCATACACCCAGGAGGTGGAGCTGGATATTGAGACTGCAAAATCTAATTGAAAATGATTCTGGGGTCTATTACTGTGCCACCTGGGACAGGCCATACCGTCCATTATAAGAAACTCTTTGGCAGTG
>442
GGACTCAGTCCAGGAAAGTATTATACTCATACACCCAGGAGGTGGAGCTGGATATTGAGACTGCAAAATCTAATTGAAAATGATTCTGGGGTCTATTACTGTGCCACCTGGGACAGGCCATACCGTCCATTATAAGAAACTCTTTGGCAGTG
>443
GGACTCAGTCCAGGAAAGTATTATACTCATACACCCAGGAGGTGGAGCTGGATATTGAGACTGCAAAATCTAATTGAAAATGATTCTGGGGTCTATTACTGTGCCACCTGGGACAGGCCATACCGTCCATTATAAGAAACTCTTTGGCAGTG
>444
GGACTCAGTCCAGGAAAGTATTATACTCATACACCCAGGAGGTGGAGCTGGATATTGAGACTGCAAAATCTAATTGAAAATGATTCTGGGGTCTATTACTGTGCCACCTGGGACAGGCCATACCGTCCATTATAAGAAACTCTTTGGCAGTG
>445
GGACTCAGTCCAGGAAAGTATTATACTCATACACCCAGGAGGTGGAGCTGGATATTGAGACTGCAAAATCTAATTGAAAATGATTCTGGGGTCTATTACTGTGCCACCTGGGACAGGCCATACCGTCCATTATAAGAAACTCTTTGGCAGTG
>446
GGACTCAGTCCAGGAAAGTATTATACTCATACACCCAGGAGGTGGAGCTGGATATTGAGACTGCAAAATCTAATTGAAAATGATTCTGGGGTCTATTACTGTGCCACCTGGGACAGGCCATACCGTCCATTATAAGAAACTCTTTGGCAGTG
>447
GGACTCAGTCCAGGAAAGTATTATACTCATACACCCAGGAGGTGGAGCTGGATATTGAGACTGCAAAATCTAATTGAAAATGATTCTGGGGTCTATTACTGTGCCACCTGGGACAGGCCATACCGTCCATTATAAGAAACTCTTTGGCAGTG
>448
GGACTCAGTCCAGGAAAGTATTATACTCATACACCCAGGAGGTGGAGCTGGATATTGAGACTGCAAAATCTAATTGAAAATGATTCTGGGGTCTATTACTGTGCCACCTGGGACAGGCCATACCGTCCATTATAAGAAACTCTTTGGCAGTG
>449
GGACTCAGTCCAGGAAAGTATTATACTCATACACCCAGGAGGTGGAGCTGGATATTGAGACTGCAAAATCTAATTGAAAATGATTCTGGGGTCTATTACTGTGCCACCTGGGACAGGCCATACCGTCCATTATAAGAAACTCTTTGGCAGTG
>450
GGACTCAGTCCAGGAAAGTATTATACTCATACACCCAGGAGGTGGAGCTGGATATTGAGACTGCAAAATCTAATTGAAAATGATTCTGGGGTCTATTACTGTGCCACCTGGGACAGGCCATACCGTCCATTATAAGAAACTCTTTGGCAGTG
>451
GGACTCAGTCCAGGAAAGTATTATACTCATACACCCAGGAGGTGGAGCTGGATATTGAGACTGCAAAATCTAATTGAAAATGATTCTGGGGTCTATTACTGTGCCACCTGGGACAGGCCATACCGTCCATTATAAGAAACTCTTTGGCAGTG
>452
GGACTCAGTCCAGGAAAGTATTATACTCATACACCCAGGAGGTGGAGCTGGATATTGAGACTGCAAAATCTAATTGAAAATGATTCTGGGGTCTATTACTGTGCCACCTGGGACAGGCCATACCGTCCATTATAAGAAACTCTTTGGCAGTG
>453
GGACTCAGTCCAGGAAAGTATTATACTCATACACCCAGGAGGTGGAGCTGGATATTGAGACTGCAAAATCTAATTGAAAATGATTCTGGGGTCTATTACTGTGCCACCTGGGACAGGCCATACCGTCCATTATAAGAAACTCTTTGGCAGTG
>454
GGACTCAGTCCAGGAAAGTATTATACTCATACACCCAGGAGGTGGAGCTGGATATTGAGACTGCAAAATCTAATTGAAAATGATTCTGGGGTCTATTACTGTGCCACCTGGGACAGGCCATACCGTCCATTATAAGAAACTCTTTGGCAGTG
>455
GGACTCAGTCCAGGAAAGTATTATACTCATACACCCAGGAGGTGGAGCTGGATATTGAGACTGCAAAATCTAATTGAAAATGATTCTGGGGTCTATTACTGTGCCACCTGGGACAGGCCATACCGTCCATTATAAGAAACTCTTTGGCAGTG
>456
GGACTCAGTCCAGGAAAGTATTATACTCATACACCCAGGAGGTGGAGCTGGATATTGAGACTGCAAAATCTAATTGAAAATGATTCTGGGGTCTATTACTGTGCCACCTGGGACAGGCCATACCGTCCATTATAAGAAACTCTTTGGCAGTG
>457
GGACTCAGTCCAGGAAAGTATTATACTCATACACCCAGGAGGTGGAGCTGGATATTGAGACTGCAAAATCTAATTGAAAATGATTCTGGGGTCTATTACTGTGCCACCTGGGACAGGCCATACCGTCCATTATAAGAAACTCTTTGGCAGTG
>458
GGACTCAGTCCAGGAAAGTATTATACTCATACACCCAGGAGGTGGAGCTGGATATTGAGACTGCAAAATCTAATTGAAAATGATTCTGGGGTCTATTACTGTGCCACCTGGGACAGGCCATACCGTCCATTATAAGAAACTCTTTGGCAGTG
>459
GGACTCAGTCCAGGAAAGTATTATACTCATACACCCAGGAGGTGGAGCTGGATATTGAGACTGCAAAATCTAATTGAAAATGATTCTGGGGTCTATTACTGTGCCACCTGGGACAGGCCATACCGTCCATTATAAGAAACTCTTTGGCAGTG
>460
GGACTCAGTCCAGGAAAGTATTATACTCATACACCCAGGAGGTGGAGCTGGATATTGAGACTGCAAAATCTAATTGAAAATGATTCTGGGGTCTATTACTGTGCCACCTGGGACAGGCCATACCGTCCATTATAAGAAACTCTTTGGCAGTG
>461
GGACTCAGTCCAGGAAAGTATTATACTCATACACCCAGGAGGTGGAGCTGGATATTGAGACTGCAAAATCTAATTGAAAATGATTCTGGGGTCTATTACTGTGCCACCTGGGACAGGCCATACCGTCCATTATAAGAAACTCTTTGGCAGTG
>462
GGACTCAGTCCAGGAAAGTATTATACTCATACACCCAGGAGGTGGAGCTGGATATTGAGACTGCAAAATCTAATTGAAAATGATTCTGGGGTCTATTACTGTGCCACCTGGGACAGGCCATACCGTCCATTATAAGAAACTCTTTGGCAGTG
>463
GGACTCAGTCCAGGAAAGTATTATACTCATACACCCAGGAGGTGGAGCTGGATATTGAGACTGCAAAATCTAATTGAAAATGATTCTGGGGTCTATTACTGTGCCACCTGGGACAGGCCATACCGTCCATTATAAGAAACTCTTTGGCAGTG
>464
GGACTCAGTCCAGGAAAGTATTATACTCATACACCCAGGAGGTGGAGCTGGATATTGAGACTGCAAAATCTAATTGAAAATGATTCTGGGGTCTATTACTGTGCCACCTGGGACAGGCCATACCGTCCATTATAAGAAACTCTTTGGCAGTG
>465
GGACTCAGTCCAGGAAAGTATTATACTCATACACCCAGGAGGTGGAGCTGGATATTGAGACTGCAAAATCTAATTGAAAATGATTCTGGGGTCTATTACTGTGCCACCTGGGACAGGCCATACCGTCCATTATAAGAAACTCTTTGGCAGTG
>466
GGACTCAGTCCAGGAAAGTATTATACTCATACACCCAGGAGGTGGAGCTGGATATTGAGACTGCAAAATCTAATTGAAAATGATTCTGGGGTCTATTACTGTGCCACCTGGGACAGGCCATACCGTCCATTATAAGAAACTCTTTGGCAGTG
>467
GGACTCAGTCCAGGAAAGTATTATACTCATACACCCAGGAGGTGGAGCTGGATATTGAGACTGCAAAATCTAATTGAAAATGATTCTGGGGTCTATTACTGTGCCACCTGGGACAGGCCATACCGTCCATTATAAGAAACTCTTTGGCAGTG
>468
GGACTCAGTCCAGGAAAGTATTATACTCATACACCCAGGAGGTGGAGCTGGATATTGAGACTGCAAAATCTAATTGAAAATGATTCTGGGGTCTATTACTGTGCCACCTGGGACAGGCCATACCGTCCATTATAAGAAACTCTTTGGCAGTG
>469
GGACTCAGTCCAGGAAAGTATTATACTCATACACCCAGGAGGTGGAGCTGGATATTGAGACTGCAAAATCTAATTGAAAATGATTCTGGGGTCTATTACTGTGCCACCTGGGACAGGCCATACCGTCCATTATAAGAAACTCTTTGGCAGTG
>470
GGACTCAGTCCAGGAAAGTATTATACTCATACACCCAGGAGGTGGAGCTGGATATTGAGACTGCAAAATCTAATTGAAAATGATTCTGGGGTCTATTACTGTGCCACCTGGGACAGGCCATACCGTCCATTATAAGAAACTCTTTGGCAGTG
>471
GGACTCAGTCCAGGAAAGTATTATACTCATACACCCAGGAGGTGGAGCTGGATATTGAGACTGCAAAATCTAATTGAAAATGATTCTGGGGTCTATTACTGTGCCACCTGGGACAGGCCATACCGTCCATTATAAGAAACTCTTTGGCAGTG
>472
GGACTCAGTCCAGGAAAGTATTATACTCATACACCCAGGAGGTGGAGCTGGATATTGAGACTGCAAAATCTAATTGAAAATGATTCTGGGGTCTATTACTGTGCCACCTGGGACAGGCCATACCGTCCATTATAAGAAACTCTTTGGCAGTG
>473
GGACTCAGTCCAGGAAAGTATTATACTCATACACCCAGGAGGTGGAGCTGGATATTGAGACTGCAAAATCTAATTGAAAATGATTCTGGGGTCTATTACTGTGCCACCTGGGACAGGCCATACCGTCCATTATAAGAAACTCTTTGGCAGTG
>474
GGACTCAGTCCAGGAAAGTATTATACTCATACACCCAGGAGGTGGAGCTGGATATTGAGACTGCAAAATCTAATTGAAAATGATTCTGGGGTCTATTACTGTGCCACCTGGGACAGGCCATACCGTCCATTATAAGAAACTCTTTGGCAGTG
>475
GGACTCAGTCCAGGAAAGTATTATACTCATACACCCAGGAGGTGGAGCTGGATATTGAGACTGCAAAATCTAATTGAAAATGATTCTGGGGTCTATTACTGTGCCACCTGGGACAGGCCATACCGTCCATTATAAGAAACTCTTTGGCAGTG
>476
GGACTCAGTCCAGGAAAGTATTATACTCATACACCCAGGAGGTGGAGCTGGATATTGAGACTGCAAAATCTAATTGAAAATGATTCTGGGGTCTATTACTGTGCCACCTGGGACAGGCCATACCGTCCATTATAAGAAACTCTTTGGCAGTG
>477
GGACTCAGTCCAGGAAAGTATTATACTCATACACCCAGGAGGTGGAGCTGGATATTGAGACTGCAAAATCTAATTGAAAATGATTCTGGGGTCTATTACTGTGCCACCTGGGACAGGCCATACCGTCCATTATAAGAAACTCTTTGGCAGTG
>478
GGACTCAGTCCAGGAAAGTATTATACTCATACACCCAGGAGGTGGAGCTGGATATTGAGACTGCAAAATCTAATTGAAAATGATTCTGGGGTCTATTACTGTGCCACCTGGGACAGGCCATACCGTCCATTATAAGAAACTCTTTGGCAGTG
>479
GGACTCAGTCCAGGAAAGTATTATACTCATACACCCAGGAGGTGGAGCTGGATATTGAGACTGCAAAATCTAATTGAAAATGATTCTGGGGTCTATTACTGTGCCACCTGGGACAGGCCATACCGTCCATTATAAGAAACTCTTTGGCAGTG
>480
GGACTCAGTCCAGGAAAGTATTATACTCATACACCCAGGAGGTGGAGCTGGATATTGAGACTGCAAAATCTAATTGAAAATGATTCTGGGGTCTATTACTGTGCCACCTGGGACAGGCCATACCGTCCATTATAAGAAACTCTTTGGCAGTG
>481
GGACTCAGTCCAGGAAAGTATTATACTCATACACCCAGGAGGTGGAGCTGGATATTGAGACTGCAAAATCTAATTGAAAATGATTCTGGGGTCTATTACTGTGCCACCTGGGACAGGCCATACCGTCCATTATAAGAAACTCTTTGGCAGTG
>482
GGACTCAGTCCAGGAAAGTATTATACTCATACACCCAGGAGGTGGAGCTGGATATTGAGACTGCAAAATCTAATTGAAAATGATTCTGGGGTCTATTACTGTGCCACCTGGGACAGGCCATACCGTCCATTATAAGAAACTCTTTGGCAGTG
>483
GGACTCAGTCCAGGAAAGTATTATACTCATACACCCAGGAGGTGGAGCTGGATATTGAGACTGCAAAATCTAATTGAAAATGATTCTGGGGTCTATTACTGTGCCACCTGGGACAGGCCATACCGTCCATTATAAGAAACTCTTTGGCAGTG
>484
GGACTCAGTCCAGGAAAGTATTATACTCATACACCCAGGAGGTGGAGCTGGATATTGAGACTGCAAAATCTAATTGAAAATGATTCTGGGGTCTATTACTGTGCCACCTGGGACAGGCCATACCGTCCATTATAAGAAACTCTTTGGCAGTG
>485
GGACTCAGTCCAGGAAAGTATTATACTCATACACCCAGGAGGTGGAGCTGGATATTGAGACTGCAAAATCTAATTGAAAATGATTCTGGGGTCTATTACTGTGCCACCTGGGACAGGCCATACCGTCCATTATAAGAAACTCTTTGGCAGTG
>486
GGACTCAGTCCAGGAAAGTATTATACTCATACACCCAGGAGGTGGAGCTGGATATTGAGACTGCAAAATCTAATTGAAAATGATTCTGGGGTCTATTACTGTGCCACCTGGGACAGGCCATACCGTCCATTATAAGAAACTCTTTGGCAGTG
>487
GGACTCAGTCCAGGAAAGTATTATACTCATACACCCAGGAGGTGGAGCTGGATATTGAGACTGCAAAATCTAATTGAAAATGATTCTGGGGTCTATTACTGTGCCACCTGGGACAGGCCATACCGTCCATTATAAGAAACTCTTTGGCAGTG
>488
GGACTCAGTCCAGGAAAGTATTATACTCATACACCCAGGAGGTGGAGCTGGATATTGAGACTGCAAAATCTAATTGAAAATGATTCTGGGGTCTATTACTGTGCCACCTGGGACAGGCCATACCGTCCATTATAAGAAACTCTTTGGCAGTG
>489
GGACTCAGTCCAGGAAAGTATTATACTCATACACCCAGGAGGTGGAGCTGGATATTGAGACTGCAAAATCTAATTGAAAATGATTCTGGGGTCTATTACTGTGCCACCTGGGACAGGCCATACCGTCCATTATAAGAAACTCTTTGGCAGTG
>490
GGACTCAGTCCAGGAAAGTATTATACTCATACACCCAGGAGGTGGAGCTGGATATTGAGACTGCAAAATCTAATTGAAAATGATTCTGGGGTCTATTACTGTGCCACCTGGGACAGGCCATACCGTCCATTATAAGAAACTCTTTGGCAGTG
>491
GGACTCAGTCCAGGAAAGTATTATACTCATACACCCAGGAGGTGGAGCTGGATATTGAGACTGCAAAATCTAATTGAAAATGATTCTGGGGTCTATTACTGTGCCACCTGGGACAGGCCATACCGTCCATTATAAGAAACTCTTTGGCAGTG
>492
GGACTCAGTCCAGGAAAGTATTATACTCATACACCCAGGAGGTGGAGCTGGATATTGAGACTGCAAAATCTAATTGAAAATGATTCTGGGGTCTATTACTGTGCCACCTGGGACAGGCCATACCGTCCATTATAAGAAACTCTTTGGCAGTG
>493
GGACTCAGTCCAGGAAAGTATTATACTCATACACCCAGGAGGTGGAGCTGGATATTGAGACTGCAAAATCTAATTGAAAATGATTCTGGGGTCTATTACTGTGCCACCTGGGACAGGCCATACCGTCCATTATAAGAAACTCTTTGGCAGTG
>494
GGACTCAGTCCAGGAAAGTATTATACTCATACACCCAGGAGGTGGAGCTGGATATTGAGACTGCAAAATCTAATTGAAAATGATTCTGGGGTCTATTACTGTGCCACCTGGGACAGGCCATACCGTCCATTATAAGAAACTCTTTGGCAGTG
>495
GGACTCAGTCCAGGAAAGTATTATACTCATACACCCAGGAGGTGGAGCTGGATATTGAGACTGCAAAATCTAATTGAAAATGATTCTGGGGTCTATTACTGTGCCACCTGGGACAGGCCATACCGTCCATTATAAGAAACTCTTTGGCAGTG
>496
GGACTCAGTCCAGGAAAGTATTATACTCATACACCCAGGAGGTGGAGCTGGATATTGAGACTGCAAAATCTAATTGAAAATGATTCTGGGGTCTATTACTGTGCCACCTGGGACAGGCCATACCGTCCATTATAAGAAACTCTTTGGCAGTG
>497
GGACTCAGTCCAGGAAAGTATTATACTCATACACCCAGGAGGTGGAGCTGGATATTGAGACTGCAAAATCTAATTGAAAATGATTCTGGGGTCTATTACTGTGCCACCTGGGACAGGCCATACCGTCCATTATAAGAAACTCTTTGGCAGTG
>498
GGACTCAGTCCAGGAAAGTATTATACTCATACACCCAGGAGGTGGAGCTGGATATTGAGACTGCAAAATCTAATTGAAAATGATTCTGGGGTCTATTACTGTGCCACCTGGGACAGGCCATACCGTCCATTATAAGAAACTCTTTGGCAGTG
>499
GGACTCAGTCCAGGAAAGTATTATACTCATACACCCAGGAGGTGGAGCTGGATATTGAGACTGCAAAATCTAATTGAAAATGATTCTGGGGTCTATTACTGTGCCACCTGGGACAGGCCATACCGTCCATTATAAGAAACTCTTTGGCAGTG
>500
GGACTCAGTCCAGGAAAGTATTATACTCATACACCCAGGAGGTGGAGCTGGATATTGAGACTGCAAAATCTAATTGAAAATGATTCTGGGGTCTATTACTGTGCCACCTGGGACAGGCCATACCGTCCATTATAAGAAACTCTTTGGCAGTG
>501
GGACTCAGTCCAGGAAAGTATTATACTCATACACCCAGGAGGTGGAGCTGGATATTGAGACTGCAAAATCTAATTGAAAATGATTCTGGGGTCTATTACTGTGCCACCTGGGACAGGCCATACCGTCCATTATAAGAAACTCTTTGGCAGTG
>502
GGACTCAGTCCAGGAAAGTATTATACTCATACACCCAGGAGGTGGAGCTGGATATTGAGACTGCAAAATCTAATTGAAAATGATTCTGGGGTCTATTACTGTGCCACCTGGGACAGGCCATACCGTCCATTATAAGAAACTCTTTGGCAGTG
>503
GGACTCAGTCCAGGAAAGTATTATACTCATACACCCAGGAGGTGGAGCTGGATATTGAGACTGCAAAATCTAATTGAAAATGATTCTGGGGTCTATTACTGTGCCACCTGGGACAGGCCATACCGTCCATTATAAGAAACTCTTTGGCAGTG
>504
GGACTCAGTCCAGGAAAGTATTATACTCATACACCCAGGAGGTGGAGCTGGATATTGAGACTGCAAAATCTAATTGAAAATGATTCTGGGGTCTATTACTGTGCCACCTGGGACAGGCCATACCGTCCATTATAAGAAACTCTTTGGCAGTG
>505
GGACTCAGTCCAGGAAAGTATTATACTCATACACCCAGGAGGTGGAGCTGGATATTGAGACTGCAAAATCTAATTGAAAATGATTCTGGGGTCTATTACTGTGCCACCTGGGACAGGCCATACCGTCCATTATAAGAAACTCTTTGGCAGTG
>506
GGACTCAGTCCAGGAAAGTATTATACTCATACACCCAGGAGGTGGAGCTGGATATTGAGACTGCAAAATCTAATTGAAAATGATTCTGGGGTCTATTACTGTGCCACCTGGGACAGGCCATACCGTCCATTATAAGAAACTCTTTGGCAGTG
>507
GGACTCAGTCCAGGAAAGTATTATACTCATACACCCAGGAGGTGGAGCTGGATATTGAGACTGCAAAATCTAATTGAAAATGATTCTGGGGTCTATTACTGTGCCACCTGGGACAGGCCATACCGTCCATTATAAGAAACTCTTTGGCAGTG
>508
GGACTCAGTCCAGGAAAGTATTATACTCATACACCCAGGAGGTGGAGCTGGATATTGAGACTGCAAAATCTAATTGAAAATGATTCTGGGGTCTATTACTGTGCCACCTGGGACAGGCCATACCGTCCATTATAAGAAACTCTTTGGCAGTG
>509
GGACTCAGTCCAGGAAAGTATTATACTCATACACCCAGGAGGTGGAGCTGGATATTGAGACTGCAAAATCTAATTGAAAATGATTCTGGGGTCTATTACTGTGCCACCTGGGACAGGCCATACCGTCCATTATAAGAAACTCTTTGGCAGTG
>510
GGACTCAGTCCAGGAAAGTATTATACTCATACACCCAGGAGGTGGAGCTGGATATTGAGACTGCAAAATCTAATTGAAAATGATTCTGGGGTCTATTACTGTGCCACCTGGGACAGGCCATACCGTCCATTATAAGAAACTCTTTGGCAGTG
>511
GGACTCAGTCCAGGAAAGTATTATACTCATACACCCAGGAGGTGGAGCTGGATATTGAGACTGCAAAATCTAATTGAAAATGATTCTGGGGTCTATTACTGTGCCACCTGGGACAGGCCATACCGTCCATTATAAGAAACTCTTTGGCAGTG
>512
GGACTCAGTCCAGGAAAGTATTATACTCATACACCCAGGAGGTGGAGCTGGATATTGAGACTGCAAAATCTAATTGAAAATGATTCTGGGGTCTATTACTGTGCCACCTGGGACAGGCCATACCGTCCATTATAAGAAACTCTTTGGCAGTG
>513
GGACTCAGTCCAGGAAAGTATTATACTCATACACCCAGGAGGTGGAGCTGGATATTGAGACTGCAAAATCTAATTGAAAATGATTCTGGGGTCTATTACTGTGCCACCTGGGACAGGCCATACCGTCCATTATAAGAAACTCTTTGGCAGTG
>514
GGACTCAGTCCAGGAAAGTATTATACTCATACACCCAGGAGGTGGAGCTGGATATTGAGACTGCAAAATCTAATTGAAAATGATTCTGGGGTCTATTACTGTGCCACCTGGGACAGGCCATACCGTCCATTATAAGAAACTCTTTGGCAGTG
>515
GGACTCAGTCCAGGAAAGTATTATACTCATACACCCAGGAGGTGGAGCTGGATATTGAGACTGCAAAATCTAATTGAAAATGATTCTGGGGTCTATTACTGTGCCACCTGGGACAGGCCATACCGTCCATTATAAGAAACTCTTTGGCAGTG
>516
GGACTCAGTCCAGGAAAGTATTATACTCATACACCCAGGAGGTGGAGCTGGATATTGAGACTGCAAAATCTAATTGAAAATGATTCTGGGGTCTATTACTGTGCCACCTGGGACAGGCCATACCGTCCATTATAAGAAACTCTTTGGCAGTG
>517
GGACTCAGTCCAGGAAAGTATTATACTCATACACCCAGGAGGTGGAGCTGGATATTGAGACTGCAAAATCTAATTGAAAATGATTCTGGGGTCTATTACTGTGCCACCTGGGACAGGCCATACCGTCCATTATAAGAAACTCTTTGGCAGTG
>518
GGACTCAGTCCAGGAAAGTATTATACTCATACACCCAGGAGGTGGAGCTGGATATTGAGACTGCAAAATCTAATTGAAAATGATTCTGGGGTCTATTACTGTGCCACCTGGGACAGGCCATACCGTCCATTATAAGAAACTCTTTGGCAGTG
>519
GGACTCAGTCCAGGAAAGTATTATACTCATACACCCAGGAGGTGGAGCTGGATATTGAGACTGCAAAATCTAATTGAAAATGATTCTGGGGTCTATTACTGTGCCACCTGGGACAGGCCATACCGTCCATTATAAGAAACTCTTTGGCAGTG
>520
GGACTCAGTCCAGGAAAGTATTATACTCATACACCCAGGAGGTGGAGCTGGATATTGAGACTGCAAAATCTAATTGAAAATGATTCTGGGGTCTATTACTGTGCCACCTGGGACAGGCCATACCGTCCATTATAAGAAACTCTTTGGCAGTG
>521
GGACTCAGTCCAGGAAAGTATTATACTCATACACCCAGGAGGTGGAGCTGGATATTGAGACTGCAAAATCTAATTGAAAATGATTCTGGGGTCTATTACTGTGCCACCTGGGACAGGCCATACCGTCCATTATAAGAAACTCTTTGGCAGTG
>522
GGACTCAGTCCAGGAAAGTATTATACTCATACACCCAGGAGGTGGAGCTGGATATTGAGACTGCAAAATCTAATTGAAAATGATTCTGGGGTCTATTACTGTGCCACCTGGGACAGGCCATACCGTCCATTATAAGAAACTCTTTGGCAGTG
>523
GGACTCAGTCCAGGAAAGTATTATACTCATACACCCAGGAGGTGGAGCTGGATATTGAGACTGCAAAATCTAATTGAAAATGATTCTGGGGTCTATTACTGTGCCACCTGGGACAGGCCATACCGTCCATTATAAGAAACTCTTTGGCAGTG
>524
GGACTCAGTCCAGGAAAGTATTATACTCATACACCCAGGAGGTGGAGCTGGATATTGAGACTGCAAAATCTAATTGAAAATGATTCTGGGGTCTATTACTGTGCCACCTGGGACAGGCCATACCGTCCATTATAAGAAACTCTTTGGCAGTG
>525
GGACTCAGTCCAGGAAAGTATTATACTCATACACCCAGGAGGTGGAGCTGGATATTGAGACTGCAAAATCTAATTGAAAATGATTCTGGGGTCTATTACTGTGCCACCTGGGACAGGCCATACCGTCCATTATAAGAAACTCTTTGGCAGTG
>526
GGACTCAGTCCAGGAAAGTATTATACTCATACACCCAGGAGGTGGAGCTGGATATTGAGACTGCAAAATCTAATTGAAAATGATTCTGGGGTCTATTACTGTGCCACCTGGGACAGGCCATACCGTCCATTATAAGAAACTCTTTGGCAGTG
>527
GGACTCAGTCCAGGAAAGTATTATACTCATACACCCAGGAGGTGGAGCTGGATATTGAGACTGCAAAATCTAATTGAAAATGATTCTGGGGTCTATTACTGTGCCACCTGGGACAGGCCATACCGTCCATTATAAGAAACTCTTTGGCAGTG
>528
GGACTCAGTCCAGGAAAGTATTATACTCATACACCCAGGAGGTGGAGCTGGATATTGAGACTGCAAAATCTAATTGAAAATGATTCTGGGGTCTATTACTGTGCCACCTGGGACAGGCCATACCGTCCATTATAAGAAACTCTTTGGCAGTG
>529
GGACTCAGTCCAGGAAAGTATTATACTCATACACCCAGGAGGTGGAGCTGGATATTGAGACTGCAAAATCTAATTGAAAATGATTCTGGGGTCTATTACTGTGCCACCTGGGACAGGCCATACCGTCCATTATAAGAAACTCTTTGGCAGTG
>530
GGACTCAGTCCAGGAAAGTATTATACTCATACACCCAGGAGGTGGAGCTGGATATTGAGACTGCAAAATCTAATTGAAAATGATTCTGGGGTCTATTACTGTGCCACCTGGGACAGGCCATACCGTCCATTATAAGAAACTCTTTGGCAGTG
>531
GGACTCAGTCCAGGAAAGTATTATACTCATACACCCAGGAGGTGGAGCTGGATATTGAGACTGCAAAATCTAATTGAAAATGATTCTGGGGTCTATTACTGTGCCACCTGGGACAGGCCATACCGTCCATTATAAGAAACTCTTTGGCAGTG
>532
GGACTCAGTCCAGGAAAGTATTATACTCATACACCCAGGAGGTGGAGCTGGATATTGAGACTGCAAAATCTAATTGAAAATGATTCTGGGGTCTATTACTGTGCCACCTGGGACAGGCCATACCGTCCATTATAAGAAACTCTTTGGCAGTG
>533
GGACTCAGTCCAGGAAAGTATTATACTCATACACCCAGGAGGTGGAGCTGGATATTGAGACTGCAAAATCTAATTGAAAATGATTCTGGGGTCTATTACTGTGCCACCTGGGACAGGCCATACCGTCCATTATAAGAAACTCTTTGGCAGTG
>534
GGACTCAGTCCAGGAAAGTATTATACTCATACACCCAGGAGGTGGAGCTGGATATTGAGACTGCAAAATCTAATTGAAAATGATTCTGGGGTCTATTACTGTGCCACCTGGGACAGGCCATACCGTCCATTATAAGAAACTCTTTGGCAGTG
>535
GGACTCAGTCCAGGAAAGTATTATACTCATACACCCAGGAGGTGGAGCTGGATATTGAGACTGCAAAATCTAATTGAAAATGATTCTGGGGTCTATTACTGTGCCACCTGGGACAGGCCATACCGTCCATTATAAGAAACTCTTTGGCAGTG
>536
GGACTCAGTCCAGGAAAGTATTATACTCATACACCCAGGAGGTGGAGCTGGATATTGAGACTGCAAAATCTAATTGAAAATGATTCTGGGGTCTATTACTGTGCCACCTGGGACAGGCCATACCGTCCATTATAAGAAACTCTTTGGCAGTG
>537
GGACTCAGTCCAGGAAAGTATTATACTCATACACCCAGGAGGTGGAGCTGGATATTGAGACTGCAAAATCTAATTGAAAATGATTCTGGGGTCTATTACTGTGCCACCTGGGACAGGCCATACCGTCCATTATAAGAAACTCTTTGGCAGTG
>538
GGACTCAGTCCAGGAAAGTATTATACTCATACACCCAGGAGGTGGAGCTGGATATTGAGACTGCAAAATCTAATTGAAAATGATTCTGGGGTCTATTACTGTGCCACCTGGGACAGGCCATACCGTCCATTATAAGAAACTCTTTGGCAGTG
>539
GGACTCAGTCCAGGAAAGTATTATACTCATACACCCAGGAGGTGGAGCTGGATATTGAGACTGCAAAATCTAATTGAAAATGATTCTGGGGTCTATTACTGTGCCACCTGGGACAGGCCATACCGTCCATTATAAGAAACTCTTTGGCAGTG
>540
GGACTCAGTCCAGGAAAGTATTATACTCATACACCCAGGAGGTGGAGCTGGATATTGAGACTGCAAAATCTAATTGAAAATGATTCTGGGGTCTATTACTGTGCCACCTGGGACAGGCCATACCGTCCATTATAAGAAACTCTTTGGCAGTG
>541
GGACTCAGTCCAGGAAAGTATTATACTCATACACCCAGGAGGTGGAGCTGGATATTGAGACTGCAAAATCTAATTGAAAATGATTCTGGGGTCTATTACTGTGCCACCTGGGACAGGCCATACCGTCCATTATAAGAAACTCTTTGGCAGTG
>542
GGACTCAGTCCAGGAAAGTATTATACTCATACACCCAGGAGGTGGAGCTGGATATTGAGACTGCAAAATCTAATTGAAAATGATTCTGGGGTCTATTACTGTGCCACCTGGGACAGGCCATACCGTCCATTATAAGAAACTCTTTGGCAGTG
>543
GGACTCAGTCCAGGAAAGTATTATACTCATACACCCAGGAGGTGGAGCTGGATATTGAGACTGCAAAATCTAATTGAAAATGATTCTGGGGTCTATTACTGTGCCACCTGGGACAGGCCATACCGTCCATTATAAGAAACTCTTTGGCAGTG
>544
GGACTCAGTCCAGGAAAGTATTATACTCATACACCCAGGAGGTGGAGCTGGATATTGAGACTGCAAAATCTAATTGAAAATGATTCTGGGGTCTATTACTGTGCCACCTGGGACAGGCCATACCGTCCATTATAAGAAACTCTTTGGCAGTG
>545
GGACTCAGTCCAGGAAAGTATTATACTCATACACCCAGGAGGTGGAGCTGGATATTGAGACTGCAAAATCTAATTGAAAATGATTCTGGGGTCTATTACTGTGCCACCTGGGACAGGCCATACCGTCCATTATAAGAAACTCTTTGGCAGTG
>546
GGACTCAGTCCAGGAAAGTATTATACTCATACACCCAGGAGGTGGAGCTGGATATTGAGACTGCAAAATCTAATTGAAAATGATTCTGGGGTCTATTACTGTGCCACCTGGGACAGGCCATACCGTCCATTATAAGAAACTCTTTGGCAGTG
>547
GGACTCAGTCCAGGAAAGTATTATACTCATACACCCAGGAGGTGGAGCTGGATATTGAGACTGCAAAATCTAATTGAAAATGATTCTGGGGTCTATTACTGTGCCACCTGGGACAGGCCATACCGTCCATTATAAGAAACTCTTTGGCAGTG
>548
GGACTCAGTCCAGGAAAGTATTATACTCATACACCCAGGAGGTGGAGCTGGATATTGAGACTGCAAAATCTAATTGAAAATGATTCTGGGGTCTATTACTGTGCCACCTGGGACAGGCCATACCGTCCATTATAAGAAACTCTTTGGCAGTG
>549
GGACTCAGTCCAGGAAAGTATTATACTCATACACCCAGGAGGTGGAGCTGGATATTGAGACTGCAAAATCTAATTGAAAATGATTCTGGGGTCTATTACTGTGCCACCTGGGACAGGCCATACCGTCCATTATAAGAAACTCTTTGGCAGTG
>550
GGACTCAGTCCAGGAAAGTATTATACTCATACACCCAGGAGGTGGAGCTGGATATTGAGACTGCAAAATCTAATTGAAAATGATTCTGGGGTCTATTACTGTGCCACCTGGGACAGGCCATACCGTCCATTATAAGAAACTCTTTGGCAGTG
>551
GGACTCAGTCCAGGAAAGTATTATACTCATACACCCAGGAGGTGGAGCTGGATATTGAGACTGCAAAATCTAATTGAAAATGATTCTGGGGTCTATTACTGTGCCACCTGGGACAGGCCATACCGTCCATTATAAGAAACTCTTTGGCAGTG
>552
GGACTCAGTCCAGGAAAGTATTATACTCATACACCCAGGAGGTGGAGCTGGATATTGAGACTGCAAAATCTAATTGAAAATGATTCTGGGGTCTATTACTGTGCCACCTGGGACAGGCCATACCGTCCATTATAAGAAACTCTTTGGCAGTG
>553
GGACTCAGTCCAGGAAAGTATTATACTCATACACCCAGGAGGTGGAGCTGGATATTGAGACTGCAAAATCTAATTGAAAATGATTCTGGGGTCTATTACTGTGCCACCTGGGACAGGCCATACCGTCCATTATAAGAAACTCTTTGGCAGTG
>554
GGACTCAGTCCAGGAAAGTATTATACTCATACACCCAGGAGGTGGAGCTGGATATTGAGACTGCAAAATCTAATTGAAAATGATTCTGGGGTCTATTACTGTGCCACCTGGGACAGGCCATACCGTCCATTATAAGAAACTCTTTGGCAGTG
>555
GGACTCAGTCCAGGAAAGTATTATACTCATACACCCAGGAGGTGGAGCTGGATATTGAGACTGCAAAATCTAATTGAAAATGATTCTGGGGTCTATTACTGTGCCACCTGGGACAGGCCATACCGTCCATTATAAGAAACTCTTTGGCAGTG
>556
GGACTCAGTCCAGGAAAGTATTATACTCATACACCCAGGAGGTGGAGCTGGATATTGAGACTGCAAAATCTAATTGAAAATGATTCTGGGGTCTATTACTGTGCCACCTGGGACAGGCCATACCGTCCATTATAAGAAACTCTTTGGCAGTG
>557
GGACTCAGTCCAGGAAAGTATTATACTCATACACCCAGGAGGTGGAGCTGGATATTGAGACTGCAAAATCTAATTGAAAATGATTCTGGGGTCTATTACTGTGCCACCTGGGACAGGCCATACCGTCCATTATAAGAAACTCTTTGGCAGTG
>558
GGACTCAGTCCAGGAAAGTATTATACTCATACACCCAGGAGGTGGAGCTGGATATTGAGACTGCAAAATCTAATTGAAAATGATTCTGGGGTCTATTACTGTGCCACCTGGGACAGGCCATACCGTCCATTATAAGAAACTCTTTGGCAGTG
>559
GGACTCAGTCCAGGAAAGTATTATACTCATACACCCAGGAGGTGGAGCTGGATATTGAGACTGCAAAATCTAATTGAAAATGATTCTGGGGTCTATTACTGTGCCACCTGGGACAGGCCATACCGTCCATTATAAGAAACTCTTTGGCAGTG
>560
GGACTCAGTCCAGGAAAGTATTATACTCATACACCCAGGAGGTGGAGCTGGATATTGAGACTGCAAAATCTAATTGAAAATGATTCTGGGGTCTATTACTGTGCCACCTGGGACAGGCCATACCGTCCATTATAAGAAACTCTTTGGCAGTG
>561
GGACTCAGTCCAGGAAAGTATTATACTCATACACCCAGGAGGTGGAGCTGGATATTGAGACTGCAAAATCTAATTGAAAATGATTCTGGGGTCTATTACTGTGCCACCTGGGACAGGCCATACCGTCCATTATAAGAAACTCTTTGGCAGTG
>562
GGACTCAGTCCAGGAAAGTATTATACTCATACACCCAGGAGGTGGAGCTGGATATTGAGACTGCAAAATCTAATTGAAAATGATTCTGGGGTCTATTACTGTGCCACCTGGGACAGGCCATACCGTCCATTATAAGAAACTCTTTGGCAGTG
>563
GGACTCAGTCCAGGAAAGTATTATACTCATACACCCAGGAGGTGGAGCTGGATATTGAGACTGCAAAATCTAATTGAAAATGATTCTGGGGTCTATTACTGTGCCACCTGGGACAGGCCATACCGTCCATTATAAGAAACTCTTTGGCAGTG
>564
GGACTCAGTCCAGGAAAGTATTATACTCATACACCCAGGAGGTGGAGCTGGATATTGAGACTGCAAAATCTAATTGAAAATGATTCTGGGGTCTATTACTGTGCCACCTGGGACAGGCCATACCGTCCATTATAAGAAACTCTTTGGCAGTG
>565
GGACTCAGTCCAGGAAAGTATTATACTCATACACCCAGGAGGTGGAGCTGGATATTGAGACTGCAAAATCTAATTGAAAATGATTCTGGGGTCTATTACTGTGCCACCTGGGACAGGCCATACCGTCCATTATAAGAAACTCTTTGGCAGTG
>566
GGACTCAGTCCAGGAAAGTATTATACTCATACACCCAGGAGGTGGAGCTGGATATTGAGACTGCAAAATCTAATTGAAAATGATTCTGGGGTCTATTACTGTGCCACCTGGGACAGGCCATACCGTCCATTATAAGAAACTCTTTGGCAGTG
>567
GGACTCAGTCCAGGAAAGTATTATACTCATACACCCAGGAGGTGGAGCTGGATATTGAGACTGCAAAATCTAATTGAAAATGATTCTGGGGTCTATTACTGTGCCACCTGGGACAGGCCATACCGTCCATTATAAGAAACTCTTTGGCAGTG
>568
TGGGTAAGACAAGCAACAAAGTGGAGGCAAGAAAGAATTCTCAAACTCTCACTTCAATCCTTACCATCAAGTCCGTAGAGAAAGAAGACATGGCCGTTTACTACTGTGCTGCGTGGGATCCATTCATACCACTGGTTGGTTCAAGATATTTGCTG
>569
TGGGTAAGACAAGCAACAAAGTGGAGGCAAGAAAGAATTCTCAAACTCTCACTTCAATCCTTACCATCAAGTCCGTAGAGAAAGAAGACATGGCCGTTTACTACTGTGCTGCGTGGGATCCATTCATACCACTGGTTGGTTCAAGATATTTGCTG
>570
TGGGTAAGACAAGCAACAAAGTGGAGGCAAGAAAGAATTCTCAAACTCTCACTTCAATCCTTACCATCAAGTCCGTAGAGAAAGAAGACATGGCCGTTTACTACTGTGCTGCGTGGGATCCATTCATACCACTGGTTGGTTCAAGATATTTGCTG
>571
TGGGTAAGACAAGCAACAAAGTGGAGGCAAGAAAGAATTCTCAAACTCTCACTTCAATCCTTACCATCAAGTCCGTAGAGAAAGAAGACATGGCCGTTTACTACTGTGCTGCGTGGGATCCATTCATACCACTGGTTGGTTCAAGATATTTGCTG
>572
TGGGTAAGACAAGCAACAAAGTGGAGGCAAGAAAGAATTCTCAAACTCTCACTTCAATCCTTACCATCAAGTCCGTAGAGAAAGAAGACATGGCCGTTTACTACTGTGCTGCGTGGGATCCATTCATACCACTGGTTGGTTCAAGATATTTGCTG
>573
TGGGTAAGACAAGCAACAAAGTGGAGGCAAGAAAGAATTCTCAAACTCTCACTTCAATCCTTACCATCAAGTCCGTAGAGAAAGAAGACATGGCCGTTTACTACTGTGCTGCGTGGGATCCATTCATACCACTGGTTGGTTCAAGATATTTGCTG
>574
TGGGTAAGACAAGCAACAAAGTGGAGGCAAGAAAGAATTCTCAAACTCTCACTTCAATCCTTACCATCAAGTCCGTAGAGAAAGAAGACATGGCCGTTTACTACTGTGCTGCGTGGGATCCATTCATACCACTGGTTGGTTCAAGATATTTGCTG
>575
TGGGTAAGACAAGCAACAAAGTGGAGGCAAGAAAGAATTCTCAAACTCTCACTTCAATCCTTACCATCAAGTCCGTAGAGAAAGAAGACATGGCCGTTTACTACTGTGCTGCGTGGGATCCATTCATACCACTGGTTGGTTCAAGATATTTGCTG
>576
TGGGTAAGACAAGCAACAAAGTGGAGGCAAGAAAGAATTCTCAAACTCTCACTTCAATCCTTACCATCAAGTCCGTAGAGAAAGAAGACATGGCCGTTTACTACTGTGCTGCGTGGGATCCATTCATACCACTGGTTGGTTCAAGATATTTGCTG
>577
TGGGTAAGACAAGCAACAAAGTGGAGGCAAGAAAGAATTCTCAAACTCTCACTTCAATCCTTACCATCAAGTCCGTAGAGAAAGAAGACATGGCCGTTTACTACTGTGCTGCGTGGGATCCATTCATACCACTGGTTGGTTCAAGATATTTGCTG
>578
TGGGTAAGACAAGCAACAAAGTGGAGGCAAGAAAGAATTCTCAAACTCTCACTTCAATCCTTACCATCAAGTCCGTAGAGAAAGAAGACATGGCCGTTTACTACTGTGCTGCGTGGGATCCATTCATACCACTGGTTGGTTCAAGATATTTGCTG
>579
TGGGTAAGACAAGCAACAAAGTGGAGGCAAGAAAGAATTCTCAAACTCTCACTTCAATCCTTACCATCAAGTCCGTAGAGAAAGAAGACATGGCCGTTTACTACTGTGCTGCGTGGGATCCATTCATACCACTGGTTGGTTCAAGATATTTGCTG
>580
TGGGTAAGACAAGCAACAAAGTGGAGGCAAGAAAGAATTCTCAAACTCTCACTTCAATCCTTACCATCAAGTCCGTAGAGAAAGAAGACATGGCCGTTTACTACTGTGCTGCGTGGGATCCATTCATACCACTGGTTGGTTCAAGATATTTGCTG
>581
TGGGTAAGACAAGCAACAAAGTGGAGGCAAGAAAGAATTCTCAAACTCTCACTTCAATCCTTACCATCAAGTCCGTAGAGAAAGAAGACATGGCCGTTTACTACTGTGCTGCGTGGGATCCATTCATACCACTGGTTGGTTCAAGATATTTGCTG
>582
TGGGTAAGACAAGCAACAAAGTGGAGGCAAGAAAGAATTCTCAAACTCTCACTTCAATCCTTACCATCAAGTCCGTAGAGAAAGAAGACATGGCCGTTTACTACTGTGCTGCGTGGGATCCATTCATACCACTGGTTGGTTCAAGATATTTGCTG
>583
TGGGTAAGACAAGCAACAAAGTGGAGGCAAGAAAGAATTCTCAAACTCTCACTTCAATCCTTACCATCAAGTCCGTAGAGAAAGAAGACATGGCCGTTTACTACTGTGCTGCGTGGGATCCATTCATACCACTGGTTGGTTCAAGATATTTGCTG
>584
TGGGTAAGACAAGCAACAAAGTGGAGGCAAGAAAGAATTCTCAAACTCTCACTTCAATCCTTACCATCAAGTCCGTAGAGAAAGAAGACATGGCCGTTTACTACTGTGCTGCGTGGGATCCATTCATACCACTGGTTGGTTCAAGATATTTGCTG
>585
TGGGTAAGACAAGCAACAAAGTGGAGGCAAGAAAGAATTCTCAAACTCTCACTTCAATCCTTACCATCAAGTCCGTAGAGAAAGAAGACATGGCCGTTTACTACTGTGCTGCGTGGGATCCATTCATACCACTGGTTGGTTCAAGATATTTGCTG
>586
TGGGTAAGACAAGCAACAAAGTGGAGGCAAGAAAGAATTCTCAAACTCTCACTTCAATCCTTACCATCAAGTCCGTAGAGAAAGAAGACATGGCCGTTTACTACTGTGCTGCGTGGGATCCATTCATACCACTGGTTGGTTCAAGATATTTGCTG
>587
TGGGTAAGACAAGCAACAAAGTGGAGGCAAGAAAGAATTCTCAAACTCTCACTTCAATCCTTACCATCAAGTCCGTAGAGAAAGAAGACATGGCCGTTTACTACTGTGCTGCGTGGGATCCATTCATACCACTGGTTGGTTCAAGATATTTGCTG
>588
TGGGTAAGACAAGCAACAAAGTGGAGGCAAGAAAGAATTCTCAAACTCTCACTTCAATCCTTACCATCAAGTCCGTAGAGAAAGAAGACATGGCCGTTTACTACTGTGCTGCGTGGGATCCATTCATACCACTGGTTGGTTCAAGATATTTGCTG
>589
TGGGTAAGACAAGCAACAAAGTGGAGGCAAGAAAGAATTCTCAAACTCTCACTTCAATCCTTACCATCAAGTCCGTAGAGAAAGAAGACATGGCCGTTTACTACTGTGCTGCGTGGGATCCATTCATACCACTGGTTGGTTCAAGATATTTGCTG
>590
TGGGTAAGACAAGCAACAAAGTGGAGGCAAGAAAGAATTCTCAAACTCTCACTTCAATCCTTACCATCAAGTCCGTAGAGAAAGAAGACATGGCCGTTTACTACTGTGCTGCGTGGGATCCATTCATACCACTGGTTGGTTCAAGATATTTGCTG
>591
TGGGTAAGACAAGCAACAAAGTGGAGGCAAGAAAGAATTCTCAAACTCTCACTTCAATCCTTACCATCAAGTCCGTAGAGAAAGAAGACATGGCCGTTTACTACTGTGCTGCGTGGGATCCATTCATACCACTGGTTGGTTCAAGATATTTGCTG
>592
TGGGTAAGACAAGCAACAAAGTGGAGGCAAGAAAGAATTCTCAAACTCTCACTTCAATCCTTACCATCAAGTCCGTAGAGAAAGAAGACATGGCCGTTTACTACTGTGCTGCGTGGGATCCATTCATACCACTGGTTGGTTCAAGATATTTGCTG
>593
TGGGTAAGACAAGCAACAAAGTGGAGGCAAGAAAGAATTCTCAAACTCTCACTTCAATCCTTACCATCAAGTCCGTAGAGAAAGAAGACATGGCCGTTTACTACTGTGCTGCGTGGGATCCATTCATACCACTGGTTGGTTCAAGATATTTGCTG
>594
TGGGTAAGACAAGCAACAAAGTGGAGGCAAGAAAGAATTCTCAAACTCTCACTTCAATCCTTACCATCAAGTCCGTAGAGAAAGAAGACATGGCCGTTTACTACTGTGCTGCGTGGGATCCATTCATACCACTGGTTGGTTCAAGATATTTGCTG
>595
TGGGTAAGACAAGCAACAAAGTGGAGGCAAGAAAGAATTCTCAAACTCTCACTTCAATCCTTACCATCAAGTCCGTAGAGAAAGAAGACATGGCCGTTTACTACTGTGCTGCGTGGGATCCATTCATACCACTGGTTGGTTCAAGATATTTGCTG
>596
TGGGTAAGACAAGCAACAAAGTGGAGGCAAGAAAGAATTCTCAAACTCTCACTTCAATCCTTACCATCAAGTCCGTAGAGAAAGAAGACATGGCCGTTTACTACTGTGCTGCGTGGGATCCATTCATACCACTGGTTGGTTCAAGATATTTGCTG
>597
TGGGTAAGACAAGCAACAAAGTGGAGGCAAGAAAGAATTCTCAAACTCTCACTTCAATCCTTACCATCAAGTCCGTAGAGAAAGAAGACATGGCCGTTTACTACTGTGCTGCGTGGGATCCATTCATACCACTGGTTGGTTCAAGATATTTGCTG
>598
TGGGTAAGACAAGCAACAAAGTGGAGGCAAGAAAGAATTCTCAAACTCTCACTTCAATCCTTACCATCAAGTCCGTAGAGAAAGAAGACATGGCCGTTTACTACTGTGCTGCGTGGGATCCATTCATACCACTGGTTGGTTCAAGATATTTGCTG
>599
TGGGTAAGACAAGCAACAAAGTGGAGGCAAGAAAGAATTCTCAAACTCTCACTTCAATCCTTACCATCAAGTCCGTAGAGAAAGAAGACATGGCCGTTTACTACTGTGCTGCGTGGGATCCATTCATACCACTGGTTGGTTCAAGATATTTGCTG
>600
TGGGTAAGACAAGCAACAAAGTGGAGGCAAGAAAGAATTCTCAAACTCTCACTTCAATCCTTACCATCAAGTCCGTAGAGAAAGAAGACATGGCCGTTTACTACTGTGCTGCGTGGGATCCATTCATACCACTGGTTGGTTCAAGATATTTGCTG
>601
TGGGTAAGACAAGCAACAAAGTGGAGGCAAGAAAGAATTCTCAAACTCTCACTTCAATCCTTACCATCAAGTCCGTAGAGAAAGAAGACATGGCCGTTTACTACTGTGCTGCGTGGGATCCATTCATACCACTGGTTGGTTCAAGATATTTGCTG
>602
TGGGTAAGACAAGCAACAAAGTGGAGGCAAGAAAGAATTCTCAAACTCTCACTTCAATCCTTACCATCAAGTCCGTAGAGAAAGAAGACATGGCCGTTTACTACTGTGCTGCGTGGGATCCATTCATACCACTGGTTGGTTCAAGATATTTGCTG
>603
TGGGTAAGACAAGCAACAAAGTGGAGGCAAGAAAGAATTCTCAAACTCTCACTTCAATCCTTACCATCAAGTCCGTAGAGAAAGAAGACATGGCCGTTTACTACTGTGCTGCGTGGGATCCATTCATACCACTGGTTGGTTCAAGATATTTGCTG
>604
TGGGTAAGACAAGCAACAAAGTGGAGGCAAGAAAGAATTCTCAAACTCTCACTTCAATCCTTACCATCAAGTCCGTAGAGAAAGAAGACATGGCCGTTTACTACTGTGCTGCGTGGGATCCATTCATACCACTGGTTGGTTCAAGATATTTGCTG
>605
TGGGTAAGACAAGCAACAAAGTGGAGGCAAGAAAGAATTCTCAAACTCTCACTTCAATCCTTACCATCAAGTCCGTAGAGAAAGAAGACATGGCCGTTTACTACTGTGCTGCGTGGGATCCATTCATACCACTGGTTGGTTCAAGATATTTGCTG
>606
TGGGTAAGACAAGCAACAAAGTGGAGGCAAGAAAGAATTCTCAAACTCTCACTTCAATCCTTACCATCAAGTCCGTAGAGAAAGAAGACATGGCCGTTTACTACTGTGCTGCGTGGGATCCATTCATACCACTGGTTGGTTCAAGATATTTGCTG
>607
TGGGTAAGACAAGCAACAAAGTGGAGGCAAGAAAGAATTCTCAAACTCTCACTTCAATCCTTACCATCAAGTCCGTAGAGAAAGAAGACATGGCCGTTTACTACTGTGCTGCGTGGGATCCATTCATACCACTGGTTGGTTCAAGATATTTGCTG
>608
TGGGTAAGACAAGCAACAAAGTGGAGGCAAGAAAGAATTCTCAAACTCTCACTTCAATCCTTACCATCAAGTCCGTAGAGAAAGAAGACATGGCCGTTTACTACTGTGCTGCGTGGGATCCATTCATACCACTGGTTGGTTCAAGATATTTGCTG
>609
TGGGTAAGACAAGCAACAAAGTGGAGGCAAGAAAGAATTCTCAAACTCTCACTTCAATCCTTACCATCAAGTCCGTAGAGAAAGAAGACATGGCCGTTTACTACTGTGCTGCGTGGGATCCATTCATACCACTGGTTGGTTCAAGATATTTGCTG
>610
TGGGTAAGACAAGCAACAAAGTGGAGGCAAGAAAGAATTCTCAAACTCTCACTTCAATCCTTACCATCAAGTCCGTAGAGAAAGAAGACATGGCCGTTTACTACTGTGCTGCGTGGGATCCATTCATACCACTGGTTGGTTCAAGATATTTGCTG
>611
TGGGTAAGACAAGCAACAAAGTGGAGGCAAGAAAGAATTCTCAAACTCTCACTTCAATCCTTACCATCAAGTCCGTAGAGAAAGAAGACATGGCCGTTTACTACTGTGCTGCGTGGGATCCATTCATACCACTGGTTGGTTCAAGATATTTGCTG
>612
TGGGTAAGACAAGCAACAAAGTGGAGGCAAGAAAGAATTCTCAAACTCTCACTTCAATCCTTACCATCAAGTCCGTAGAGAAAGAAGACATGGCCGTTTACTACTGTGCTGCGTGGGATCCATTCATACCACTGGTTGGTTCAAGATATTTGCTG
>613
TGGGTAAGACAAGCAACAAAGTGGAGGCAAGAAAGAATTCTCAAACTCTCACTTCAATCCTTACCATCAAGTCCGTAGAGAAAGAAGACATGGCCGTTTACTACTGTGCTGCGTGGGATCCATTCATACCACTGGTTGGTTCAAGATATTTGCTG
>614
TGGGTAAGACAAGCAACAAAGTGGAGGCAAGAAAGAATTCTCAAACTCTCACTTCAATCCTTACCATCAAGTCCGTAGAGAAAGAAGACATGGCCGTTTACTACTGTGCTGCGTGGGATCCATTCATACCACTGGTTGGTTCAAGATATTTGCTG
>615
TGGGTAAGACAAGCAACAAAGTGGAGGCAAGAAAGAATTCTCAAACTCTCACTTCAATCCTTACCATCAAGTCCGTAGAGAAAGAAGACATGGCCGTTTACTACTGTGCTGCGTGGGATCCATTCATACCACTGGTTGGTTCAAGATATTTGCTG
>616
TGGGTAAGACAAGCAACAAAGTGGAGGCAAGAAAGAATTCTCAAACTCTCACTTCAATCCTTACCATCAAGTCCGTAGAGAAAGAAGACATGGCCGTTTACTACTGTGCTGCGTGGGATCCATTCATACCACTGGTTGGTTCAAGATATTTGCTG
>617
TGGGTAAGACAAGCAACAAAGTGGAGGCAAGAAAGAATTCTCAAACTCTCACTTCAATCCTTACCATCAAGTCCGTAGAGAAAGAAGACATGGCCGTTTACTACTGTGCTGCGTGGGATCCATTCATACCACTGGTTGGTTCAAGATATTTGCTG
>618
TGGGTAAGACAAGCAACAAAGTGGAGGCAAGAAAGAATTCTCAAACTCTCACTTCAATCCTTACCATCAAGTCCGTAGAGAAAGAAGACATGGCCGTTTACTACTGTGCTGCGTGGGATCCATTCATACCACTGGTTGGTTCAAGATATTTGCTG
>619
TGGGTAAGACAAGCAACAAAGTGGAGGCAAGAAAGAATTCTCAAACTCTCACTTCAATCCTTACCATCAAGTCCGTAGAGAAAGAAGACATGGCCGTTTACTACTGTGCTGCGTGGGATCCATTCATACCACTGGTTGGTTCAAGATATTTGCTG
>620
TGGGTAAGACAAGCAACAAAGTGGAGGCAAGAAAGAATTCTCAAACTCTCACTTCAATCCTTACCATCAAGTCCGTAGAGAAAGAAGACATGGCCGTTTACTACTGTGCTGCGTGGGATCCATTCATACCACTGGTTGGTTCAAGATATTTGCTG
>621
TGGGTAAGACAAGCAACAAAGTGGAGGCAAGAAAGAATTCTCAAACTCTCACTTCAATCCTTACCATCAAGTCCGTAGAGAAAGAAGACATGGCCGTTTACTACTGTGCTGCGTGGGATCCATTCATACCACTGGTTGGTTCAAGATATTTGCTG
>622
TGGGTAAGACAAGCAACAAAGTGGAGGCAAGAAAGAATTCTCAAACTCTCACTTCAATCCTTACCATCAAGTCCGTAGAGAAAGAAGACATGGCCGTTTACTACTGTGCTGCGTGGGATCCATTCATACCACTGGTTGGTTCAAGATATTTGCTG
>623
TGGGTAAGACAAGCAACAAAGTGGAGGCAAGAAAGAATTCTCAAACTCTCACTTCAATCCTTACCATCAAGTCCGTAGAGAAAGAAGACATGGCCGTTTACTACTGTGCTGCGTGGGATCCATTCATACCACTGGTTGGTTCAAGATATTTGCTG
>624
TGGGTAAGACAAGCAACAAAGTGGAGGCAAGAAAGAATTCTCAAACTCTCACTTCAATCCTTACCATCAAGTCCGTAGAGAAAGAAGACATGGCCGTTTACTACTGTGCTGCGTGGGATCCATTCATACCACTGGTTGGTTCAAGATATTTGCTG
>625
TGGGTAAGACAAGCAACAAAGTGGAGGCAAGAAAGAATTCTCAAACTCTCACTTCAATCCTTACCATCAAGTCCGTAGAGAAAGAAGACATGGCCGTTTACTACTGTGCTGCGTGGGATCCATTCATACCACTGGTTGGTTCAAGATATTTGCTG
>626
TGGGTAAGACAAGCAACAAAGTGGAGGCAAGAAAGAATTCTCAAACTCTCACTTCAATCCTTACCATCAAGTCCGTAGAGAAAGAAGACATGGCCGTTTACTACTGTGCTGCGTGGGATCCATTCATACCACTGGTTGGTTCAAGATATTTGCTG
>627
TGGGTAAGACAAGCAACAAAGTGGAGGCAAGAAAGAATTCTCAAACTCTCACTTCAATCCTTACCATCAAGTCCGTAGAGAAAGAAGACATGGCCGTTTACTACTGTGCTGCGTGGGATCCATTCATACCACTGGTTGGTTCAAGATATTTGCTG
>628
TGGGTAAGACAAGCAACAAAGTGGAGGCAAGAAAGAATTCTCAAACTCTCACTTCAATCCTTACCATCAAGTCCGTAGAGAAAGAAGACATGGCCGTTTACTACTGTGCTGCGTGGGATCCATTCATACCACTGGTTGGTTCAAGATATTTGCTG
>629
TGGGTAAGACAAGCAACAAAGTGGAGGCAAGAAAGAATTCTCAAACTCTCACTTCAATCCTTACCATCAAGTCCGTAGAGAAAGAAGACATGGCCGTTTACTACTGTGCTGCGTGGGATCCATTCATACCACTGGTTGGTTCAAGATATTTGCTG
>630
TGGGTAAGACAAGCAACAAAGTGGAGGCAAGAAAGAATTCTCAAACTCTCACTTCAATCCTTACCATCAAGTCCGTAGAGAAAGAAGACATGGCCGTTTACTACTGTGCTGCGTGGGATCCATTCATACCACTGGTTGGTTCAAGATATTTGCTG
>631
TGGGTAAGACAAGCAACAAAGTGGAGGCAAGAAAGAATTCTCAAACTCTCACTTCAATCCTTACCATCAAGTCCGTAGAGAAAGAAGACATGGCCGTTTACTACTGTGCTGCGTGGGATCCATTCATACCACTGGTTGGTTCAAGATATTTGCTG
>632
TGGGTAAGACAAGCAACAAAGTGGAGGCAAGAAAGAATTCTCAAACTCTCACTTCAATCCTTACCATCAAGTCCGTAGAGAAAGAAGACATGGCCGTTTACTACTGTGCTGCGTGGGATCCATTCATACCACTGGTTGGTTCAAGATATTTGCTG
>633
TGGGTAAGACAAGCAACAAAGTGGAGGCAAGAAAGAATTCTCAAACTCTCACTTCAATCCTTACCATCAAGTCCGTAGAGAAAGAAGACATGGCCGTTTACTACTGTGCTGCGTGGGATCCATTCATACCACTGGTTGGTTCAAGATATTTGCTG
>634
TGGGTAAGACAAGCAACAAAGTGGAGGCAAGAAAGAATTCTCAAACTCTCACTTCAATCCTTACCATCAAGTCCGTAGAGAAAGAAGACATGGCCGTTTACTACTGTGCTGCGTGGGATCCATTCATACCACTGGTTGGTTCAAGATATTTGCTG
>635
TGGGTAAGACAAGCAACAAAGTGGAGGCAAGAAAGAATTCTCAAACTCTCACTTCAATCCTTACCATCAAGTCCGTAGAGAAAGAAGACATGGCCGTTTACTACTGTGCTGCGTGGGATCCATTCATACCACTGGTTGGTTCAAGATATTTGCTG
>636
TGGGTAAGACAAGCAACAAAGTGGAGGCAAGAAAGAATTCTCAAACTCTCACTTCAATCCTTACCATCAAGTCCGTAGAGAAAGAAGACATGGCCGTTTACTACTGTGCTGCGTGGGATCCATTCATACCACTGGTTGGTTCAAGATATTTGCTG
>637
TGGGTAAGACAAGCAACAAAGTGGAGGCAAGAAAGAATTCTCAAACTCTCACTTCAATCCTTACCATCAAGTCCGTAGAGAAAGAAGACATGGCCGTTTACTACTGTGCTGCGTGGGATCCATTCATACCACTGGTTGGTTCAAGATATTTGCTG
>638
TGGGTAAGACAAGCAACAAAGTGGAGGCAAGAAAGAATTCTCAAACTCTCACTTCAATCCTTACCATCAAGTCCGTAGAGAAAGAAGACATGGCCGTTTACTACTGTGCTGCGTGGGATCCATTCATACCACTGGTTGGTTCAAGATATTTGCTG
>639
TGGGTAAGACAAGCAACAAAGTGGAGGCAAGAAAGAATTCTCAAACTCTCACTTCAATCCTTACCATCAAGTCCGTAGAGAAAGAAGACATGGCCGTTTACTACTGTGCTGCGTGGGATCCATTCATACCACTGGTTGGTTCAAGATATTTGCTG
>640
TGGGTAAGACAAGCAACAAAGTGGAGGCAAGAAAGAATTCTCAAACTCTCACTTCAATCCTTACCATCAAGTCCGTAGAGAAAGAAGACATGGCCGTTTACTACTGTGCTGCGTGGGATCCATTCATACCACTGGTTGGTTCAAGATATTTGCTG
>641
TGGGTAAGACAAGCAACAAAGTGGAGGCAAGAAAGAATTCTCAAACTCTCACTTCAATCCTTACCATCAAGTCCGTAGAGAAAGAAGACATGGCCGTTTACTACTGTGCTGCGTGGGATCCATTCATACCACTGGTTGGTTCAAGATATTTGCTG
>642
TGGGTAAGACAAGCAACAAAGTGGAGGCAAGAAAGAATTCTCAAACTCTCACTTCAATCCTTACCATCAAGTCCGTAGAGAAAGAAGACATGGCCGTTTACTACTGTGCTGCGTGGGATCCATTCATACCACTGGTTGGTTCAAGATATTTGCTG
>643
TGGGTAAGACAAGCAACAAAGTGGAGGCAAGAAAGAATTCTCAAACTCTCACTTCAATCCTTACCATCAAGTCCGTAGAGAAAGAAGACATGGCCGTTTACTACTGTGCTGCGTGGGATCCATTCATACCACTGGTTGGTTCAAGATATTTGCTG
>644
TGGGTAAGACAAGCAACAAAGTGGAGGCAAGAAAGAATTCTCAAACTCTCACTTCAATCCTTACCATCAAGTCCGTAGAGAAAGAAGACATGGCCGTTTACTACTGTGCTGCGTGGGATCCATTCATACCACTGGTTGGTTCAAGATATTTGCTG
>645
TGGGTAAGACAAGCAACAAAGTGGAGGCAAGAAAGAATTCTCAAACTCTCACTTCAATCCTTACCATCAAGTCCGTAGAGAAAGAAGACATGGCCGTTTACTACTGTGCTGCGTGGGATCCATTCATACCACTGGTTGGTTCAAGATATTTGCTG
>646
TGGGTAAGACAAGCAACAAAGTGGAGGCAAGAAAGAATTCTCAAACTCTCACTTCAATCCTTACCATCAAGTCCGTAGAGAAAGAAGACATGGCCGTTTACTACTGTGCTGCGTGGGATCCATTCATACCACTGGTTGGTTCAAGATATTTGCTG
>647
TGGGTAAGACAAGCAACAAAGTGGAGGCAAGAAAGAATTCTCAAACTCTCACTTCAATCCTTACCATCAAGTCCGTAGAGAAAGAAGACATGGCCGTTTACTACTGTGCTGCGTGGGATCCATTCATACCACTGGTTGGTTCAAGATATTTGCTG
>648
TGGGTAAGACAAGCAACAAAGTGGAGGCAAGAAAGAATTCTCAAACTCTCACTTCAATCCTTACCATCAAGTCCGTAGAGAAAGAAGACATGGCCGTTTACTACTGTGCTGCGTGGGATCCATTCATACCACTGGTTGGTTCAAGATATTTGCTG
>649
TGGGTAAGACAAGCAACAAAGTGGAGGCAAGAAAGAATTCTCAAACTCTCACTTCAATCCTTACCATCAAGTCCGTAGAGAAAGAAGACATGGCCGTTTACTACTGTGCTGCGTGGGATCCATTCATACCACTGGTTGGTTCAAGATATTTGCTG
>650
TGGGTAAGACAAGCAACAAAGTGGAGGCAAGAAAGAATTCTCAAACTCTCACTTCAATCCTTACCATCAAGTCCGTAGAGAAAGAAGACATGGCCGTTTACTACTGTGCTGCGTGGGATCCATTCATACCACTGGTTGGTTCAAGATATTTGCTG
>651
TGGGTAAGACAAGCAACAAAGTGGAGGCAAGAAAGAATTCTCAAACTCTCACTTCAATCCTTACCATCAAGTCCGTAGAGAAAGAAGACATGGCCGTTTACTACTGTGCTGCGTGGGATCCATTCATACCACTGGTTGGTTCAAGATATTTGCTG
>652
TGGGTAAGACAAGCAACAAAGTGGAGGCAAGAAAGAATTCTCAAACTCTCACTTCAATCCTTACCATCAAGTCCGTAGAGAAAGAAGACATGGCCGTTTACTACTGTGCTGCGTGGGATCCATTCATACCACTGGTTGGTTCAAGATATTTGCTG
>653
TGGGTAAGACAAGCAACAAAGTGGAGGCAAGAAAGAATTCTCAAACTCTCACTTCAATCCTTACCATCAAGTCCGTAGAGAAAGAAGACATGGCCGTTTACTACTGTGCTGCGTGGGATCCATTCATACCACTGGTTGGTTCAAGATATTTGCTG
>654
TGGGTAAGACAAGCAACAAAGTGGAGGCAAGAAAGAATTCTCAAACTCTCACTTCAATCCTTACCATCAAGTCCGTAGAGAAAGAAGACATGGCCGTTTACTACTGTGCTGCGTGGGATCCATTCATACCACTGGTTGGTTCAAGATATTTGCTG
>655
TGGGTAAGACAAGCAACAAAGTGGAGGCAAGAAAGAATTCTCAAACTCTCACTTCAATCCTTACCATCAAGTCCGTAGAGAAAGAAGACATGGCCGTTTACTACTGTGCTGCGTGGGATCCATTCATACCACTGGTTGGTTCAAGATATTTGCTG
>656
TGGGTAAGACAAGCAACAAAGTGGAGGCAAGAAAGAATTCTCAAACTCTCACTTCAATCCTTACCATCAAGTCCGTAGAGAAAGAAGACATGGCCGTTTACTACTGTGCTGCGTGGGATCCATTCATACCACTGGTTGGTTCAAGATATTTGCTG
>657
TGGGTAAGACAAGCAACAAAGTGGAGGCAAGAAAGAATTCTCAAACTCTCACTTCAATCCTTACCATCAAGTCCGTAGAGAAAGAAGACATGGCCGTTTACTACTGTGCTGCGTGGGATCCATTCATACCACTGGTTGGTTCAAGATATTTGCTG
>658
TGGGTAAGACAAGCAACAAAGTGGAGGCAAGAAAGAATTCTCAAACTCTCACTTCAATCCTTACCATCAAGTCCGTAGAGAAAGAAGACATGGCCGTTTACTACTGTGCTGCGTGGGATCCATTCATACCACTGGTTGGTTCAAGATATTTGCTG
>659
TGGGTAAGACAAGCAACAAAGTGGAGGCAAGAAAGAATTCTCAAACTCTCACTTCAATCCTTACCATCAAGTCCGTAGAGAAAGAAGACATGGCCGTTTACTACTGTGCTGCGTGGGATCCATTCATACCACTGGTTGGTTCAAGATATTTGCTG
>660
TGGGTAAGACAAGCAACAAAGTGGAGGCAAGAAAGAATTCTCAAACTCTCACTTCAATCCTTACCATCAAGTCCGTAGAGAAAGAAGACATGGCCGTTTACTACTGTGCTGCGTGGGATCCATTCATACCACTGGTTGGTTCAAGATATTTGCTG
>661
TGGGTAAGACAAGCAACAAAGTGGAGGCAAGAAAGAATTCTCAAACTCTCACTTCAATCCTTACCATCAAGTCCGTAGAGAAAGAAGACATGGCCGTTTACTACTGTGCTGCGTGGGATCCATTCATACCACTGGTTGGTTCAAGATATTTGCTG
>662
TGGGTAAGACAAGCAACAAAGTGGAGGCAAGAAAGAATTCTCAAACTCTCACTTCAATCCTTACCATCAAGTCCGTAGAGAAAGAAGACATGGCCGTTTACTACTGTGCTGCGTGGGATCCATTCATACCACTGGTTGGTTCAAGATATTTGCTG
>663
TGGGTAAGACAAGCAACAAAGTGGAGGCAAGAAAGAATTCTCAAACTCTCACTTCAATCCTTACCATCAAGTCCGTAGAGAAAGAAGACATGGCCGTTTACTACTGTGCTGCGTGGGATCCATTCATACCACTGGTTGGTTCAAGATATTTGCTG
>664
TGGGTAAGACAAGCAACAAAGTGGAGGCAAGAAAGAATTCTCAAACTCTCACTTCAATCCTTACCATCAAGTCCGTAGAGAAAGAAGACATGGCCGTTTACTACTGTGCTGCGTGGGATCCATTCATACCACTGGTTGGTTCAAGATATTTGCTG
>665
TGGGTAAGACAAGCAACAAAGTGGAGGCAAGAAAGAATTCTCAAACTCTCACTTCAATCCTTACCATCAAGTCCGTAGAGAAAGAAGACATGGCCGTTTACTACTGTGCTGCGTGGGATCCATTCATACCACTGGTTGGTTCAAGATATTTGCTG
>666
TGGGTAAGACAAGCAACAAAGTGGAGGCAAGAAAGAATTCTCAAACTCTCACTTCAATCCTTACCATCAAGTCCGTAGAGAAAGAAGACATGGCCGTTTACTACTGTGCTGCGTGGGATCCATTCATACCACTGGTTGGTTCAAGATATTTGCTG
>667
TGGGTAAGACAAGCAACAAAGTGGAGGCAAGAAAGAATTCTCAAACTCTCACTTCAATCCTTACCATCAAGTCCGTAGAGAAAGAAGACATGGCCGTTTACTACTGTGCTGCGTGGGATCCATTCATACCACTGGTTGGTTCAAGATATTTGCTG
>668
TGGGTAAGACAAGCAACAAAGTGGAGGCAAGAAAGAATTCTCAAACTCTCACTTCAATCCTTACCATCAAGTCCGTAGAGAAAGAAGACATGGCCGTTTACTACTGTGCTGCGTGGGATCCATTCATACCACTGGTTGGTTCAAGATATTTGCTG
>669
TGGGTAAGACAAGCAACAAAGTGGAGGCAAGAAAGAATTCTCAAACTCTCACTTCAATCCTTACCATCAAGTCCGTAGAGAAAGAAGACATGGCCGTTTACTACTGTGCTGCGTGGGATCCATTCATACCACTGGTTGGTTCAAGATATTTGCTG
>670
TGGGTAAGACAAGCAACAAAGTGGAGGCAAGAAAGAATTCTCAAACTCTCACTTCAATCCTTACCATCAAGTCCGTAGAGAAAGAAGACATGGCCGTTTACTACTGTGCTGCGTGGGATCCATTCATACCACTGGTTGGTTCAAGATATTTGCTG
>671
TGGGTAAGACAAGCAACAAAGTGGAGGCAAGAAAGAATTCTCAAACTCTCACTTCAATCCTTACCATCAAGTCCGTAGAGAAAGAAGACATGGCCGTTTACTACTGTGCTGCGTGGGATCCATTCATACCACTGGTTGGTTCAAGATATTTGCTG
>672
TGGGTAAGACAAGCAACAAAGTGGAGGCAAGAAAGAATTCTCAAACTCTCACTTCAATCCTTACCATCAAGTCCGTAGAGAAAGAAGACATGGCCGTTTACTACTGTGCTGCGTGGGATCCATTCATACCACTGGTTGGTTCAAGATATTTGCTG
>673
TGGGTAAGACAAGCAACAAAGTGGAGGCAAGAAAGAATTCTCAAACTCTCACTTCAATCCTTACCATCAAGTCCGTAGAGAAAGAAGACATGGCCGTTTACTACTGTGCTGCGTGGGATCCATTCATACCACTGGTTGGTTCAAGATATTTGCTG
>674
TGGGTAAGACAAGCAACAAAGTGGAGGCAAGAAAGAATTCTCAAACTCTCACTTCAATCCTTACCATCAAGTCCGTAGAGAAAGAAGACATGGCCGTTTACTACTGTGCTGCGTGGGATCCATTCATACCACTGGTTGGTTCAAGATATTTGCTG
>675
TGGGTAAGACAAGCAACAAAGTGGAGGCAAGAAAGAATTCTCAAACTCTCACTTCAATCCTTACCATCAAGTCCGTAGAGAAAGAAGACATGGCCGTTTACTACTGTGCTGCGTGGGATCCATTCATACCACTGGTTGGTTCAAGATATTTGCTG
>676
TGGGTAAGACAAGCAACAAAGTGGAGGCAAGAAAGAATTCTCAAACTCTCACTTCAATCCTTACCATCAAGTCCGTAGAGAAAGAAGACATGGCCGTTTACTACTGTGCTGCGTGGGATCCATTCATACCACTGGTTGGTTCAAGATATTTGCTG
>677
TGGGTAAGACAAGCAACAAAGTGGAGGCAAGAAAGAATTCTCAAACTCTCACTTCAATCCTTACCATCAAGTCCGTAGAGAAAGAAGACATGGCCGTTTACTACTGTGCTGCGTGGGATCCATTCATACCACTGGTTGGTTCAAGATATTTGCTG
>678
TGGGTAAGACAAGCAACAAAGTGGAGGCAAGAAAGAATTCTCAAACTCTCACTTCAATCCTTACCATCAAGTCCGTAGAGAAAGAAGACATGGCCGTTTACTACTGTGCTGCGTGGGATCCATTCATACCACTGGTTGGTTCAAGATATTTGCTG
>679
TGGGTAAGACAAGCAACAAAGTGGAGGCAAGAAAGAATTCTCAAACTCTCACTTCAATCCTTACCATCAAGTCCGTAGAGAAAGAAGACATGGCCGTTTACTACTGTGCTGCGTGGGATCCATTCATACCACTGGTTGGTTCAAGATATTTGCTG
>680
TGGGTAAGACAAGCAACAAAGTGGAGGCAAGAAAGAATTCTCAAACTCTCACTTCAATCCTTACCATCAAGTCCGTAGAGAAAGAAGACATGGCCGTTTACTACTGTGCTGCGTGGGATCCATTCATACCACTGGTTGGTTCAAGATATTTGCTG
>681
TGGGTAAGACAAGCAACAAAGTGGAGGCAAGAAAGAATTCTCAAACTCTCACTTCAATCCTTACCATCAAGTCCGTAGAGAAAGAAGACATGGCCGTTTACTACTGTGCTGCGTGGGATCCATTCATACCACTGGTTGGTTCAAGATATTTGCTG
>682
TGGGTAAGACAAGCAACAAAGTGGAGGCAAGAAAGAATTCTCAAACTCTCACTTCAATCCTTACCATCAAGTCCGTAGAGAAAGAAGACATGGCCGTTTACTACTGTGCTGCGTGGGATCCATTCATACCACTGGTTGGTTCAAGATATTTGCTG
>683
TGGGTAAGACAAGCAACAAAGTGGAGGCAAGAAAGAATTCTCAAACTCTCACTTCAATCCTTACCATCAAGTCCGTAGAGAAAGAAGACATGGCCGTTTACTACTGTGCTGCGTGGGATCCATTCATACCACTGGTTGGTTCAAGATATTTGCTG
>684
TGGGTAAGACAAGCAACAAAGTGGAGGCAAGAAAGAATTCTCAAACTCTCACTTCAATCCTTACCATCAAGTCCGTAGAGAAAGAAGACATGGCCGTTTACTACTGTGCTGCGTGGGATCCATTCATACCACTGGTTGGTTCAAGATATTTGCTG
>685
TGGGTAAGACAAGCAACAAAGTGGAGGCAAGAAAGAATTCTCAAACTCTCACTTCAATCCTTACCATCAAGTCCGTAGAGAAAGAAGACATGGCCGTTTACTACTGTGCTGCGTGGGATCCATTCATACCACTGGTTGGTTCAAGATATTTGCTG
>686
TGGGTAAGACAAGCAACAAAGTGGAGGCAAGAAAGAATTCTCAAACTCTCACTTCAATCCTTACCATCAAGTCCGTAGAGAAAGAAGACATGGCCGTTTACTACTGTGCTGCGTGGGATCCATTCATACCACTGGTTGGTTCAAGATATTTGCTG
>687
TGGGTAAGACAAGCAACAAAGTGGAGGCAAGAAAGAATTCTCAAACTCTCACTTCAATCCTTACCATCAAGTCCGTAGAGAAAGAAGACATGGCCGTTTACTACTGTGCTGCGTGGGATCCATTCATACCACTGGTTGGTTCAAGATATTTGCTG
>688
TGGGTAAGACAAGCAACAAAGTGGAGGCAAGAAAGAATTCTCAAACTCTCACTTCAATCCTTACCATCAAGTCCGTAGAGAAAGAAGACATGGCCGTTTACTACTGTGCTGCGTGGGATCCATTCATACCACTGGTTGGTTCAAGATATTTGCTG
>689
TGGGTAAGACAAGCAACAAAGTGGAGGCAAGAAAGAATTCTCAAACTCTCACTTCAATCCTTACCATCAAGTCCGTAGAGAAAGAAGACATGGCCGTTTACTACTGTGCTGCGTGGGATCCATTCATACCACTGGTTGGTTCAAGATATTTGCTG
>690
TGGGTAAGACAAGCAACAAAGTGGAGGCAAGAAAGAATTCTCAAACTCTCACTTCAATCCTTACCATCAAGTCCGTAGAGAAAGAAGACATGGCCGTTTACTACTGTGCTGCGTGGGATCCATTCATACCACTGGTTGGTTCAAGATATTTGCTG
>691
TGGGTAAGACAAGCAACAAAGTGGAGGCAAGAAAGAATTCTCAAACTCTCACTTCAATCCTTACCATCAAGTCCGTAGAGAAAGAAGACATGGCCGTTTACTACTGTGCTGCGTGGGATCCATTCATACCACTGGTTGGTTCAAGATATTTGCTG
>692
TGGGTAAGACAAGCAACAAAGTGGAGGCAAGAAAGAATTCTCAAACTCTCACTTCAATCCTTACCATCAAGTCCGTAGAGAAAGAAGACATGGCCGTTTACTACTGTGCTGCGTGGGATCCATTCATACCACTGGTTGGTTCAAGATATTTGCTG
>693
TGGGTAAGACAAGCAACAAAGTGGAGGCAAGAAAGAATTCTCAAACTCTCACTTCAATCCTTACCATCAAGTCCGTAGAGAAAGAAGACATGGCCGTTTACTACTGTGCTGCGTGGGATCCATTCATACCACTGGTTGGTTCAAGATATTTGCTG
>694
TGGGTAAGACAAGCAACAAAGTGGAGGCAAGAAAGAATTCTCAAACTCTCACTTCAATCCTTACCATCAAGTCCGTAGAGAAAGAAGACATGGCCGTTTACTACTGTGCTGCGTGGGATCCATTCATACCACTGGTTGGTTCAAGATATTTGCTG
>695
TGGGTAAGACAAGCAACAAAGTGGAGGCAAGAAAGAATTCTCAAACTCTCACTTCAATCCTTACCATCAAGTCCGTAGAGAAAGAAGACATGGCCGTTTACTACTGTGCTGCGTGGGATCCATTCATACCACTGGTTGGTTCAAGATATTTGCTG
>696
TGGGTAAGACAAGCAACAAAGTGGAGGCAAGAAAGAATTCTCAAACTCTCACTTCAATCCTTACCATCAAGTCCGTAGAGAAAGAAGACATGGCCGTTTACTACTGTGCTGCGTGGGATCCATTCATACCACTGGTTGGTTCAAGATATTTGCTG
>697
TGGGTAAGACAAGCAACAAAGTGGAGGCAAGAAAGAATTCTCAAACTCTCACTTCAATCCTTACCATCAAGTCCGTAGAGAAAGAAGACATGGCCGTTTACTACTGTGCTGCGTGGGATCCATTCATACCACTGGTTGGTTCAAGATATTTGCTG
>698
TGGGTAAGACAAGCAACAAAGTGGAGGCAAGAAAGAATTCTCAAACTCTCACTTCAATCCTTACCATCAAGTCCGTAGAGAAAGAAGACATGGCCGTTTACTACTGTGCTGCGTGGGATCCATTCATACCACTGGTTGGTTCAAGATATTTGCTG
>699
TGGGTAAGACAAGCAACAAAGTGGAGGCAAGAAAGAATTCTCAAACTCTCACTTCAATCCTTACCATCAAGTCCGTAGAGAAAGAAGACATGGCCGTTTACTACTGTGCTGCGTGGGATCCATTCATACCACTGGTTGGTTCAAGATATTTGCTG
>700
TGGGTAAGACAAGCAACAAAGTGGAGGCAAGAAAGAATTCTCAAACTCTCACTTCAATCCTTACCATCAAGTCCGTAGAGAAAGAAGACATGGCCGTTTACTACTGTGCTGCGTGGGACTTGGGGAAACTCTTTGGCAGTG
>701
TGGGTAAGACAAGCAACAAAGTGGAGGCAAGAAAGAATTCTCAAACTCTCACTTCAATCCTTACCATCAAGTCCGTAGAGAAAGAAGACATGGCCGTTTACTACTGTGCTGCGTGGGACTTGGGGAAACTCTTTGGCAGTG
>702
TGGGTAAGACAAGCAACAAAGTGGAGGCAAGAAAGAATTCTCAAACTCTCACTTCAATCCTTACCATCAAGTCCGTAGAGAAAGAAGACATGGCCGTTTACTACTGTGCTGCGTGGGACTTGGGGAAACTCTTTGGCAGTG
>703
TGGGTAAGACAAGCAACAAAGTGGAGGCAAGAAAGAATTCTCAAACTCTCACTTCAATCCTTACCATCAAGTCCGTAGAGAAAGAAGACATGGCCGTTTACTACTGTGCTGCGTGGGACTTGGGGAAACTCTTTGGCAGTG
>704
TGGGTAAGACAAGCAACAAAGTGGAGGCAAGAAAGAATTCTCAAACTCTCACTTCAATCCTTACCATCAAGTCCGTAGAGAAAGAAGACATGGCCGTTTACTACTGTGCTGCGTGGGACTTGGGGAAACTCTTTGGCAGTG
>705
TGGGTAAGACAAGCAACAAAGTGGAGGCAAGAAAGAATTCTCAAACTCTCACTTCAATCCTTACCATCAAGTCCGTAGAGAAAGAAGACATGGCCGTTTACTACTGTGCTGCGTGGGACTTGGGGAAACTCTTTGGCAGTG
>706
TGGGTAAGACAAGCAACAAAGTGGAGGCAAGAAAGAATTCTCAAACTCTCACTTCAATCCTTACCATCAAGTCCGTAGAGAAAGAAGACATGGCCGTTTACTACTGTGCTGCGTGGGACTTGGGGAAACTCTTTGGCAGTG
>707
TGGGTAAGACAAGCAACAAAGTGGAGGCAAGAAAGAATTCTCAAACTCTCACTTCAATCCTTACCATCAAGTCCGTAGAGAAAGAAGACATGGCCGTTTACTACTGTGCTGCGTGGGACTTGGGGAAACTCTTTGGCAGTG
>708
TGGGTAAGACAAGCAACAAAGTGGAGGCAAGAAAGAATTCTCAAACTCTCACTTCAATCCTTACCATCAAGTCCGTAGAGAAAGAAGACATGGCCGTTTACTACTGTGCTGCGTGGGACTTGGGGAAACTCTTTGGCAGTG
>709
TGGGTAAGACAAGCAACAAAGTGGAGGCAAGAAAGAATTCTCAAACTCTCACTTCAATCCTTACCATCAAGTCCGTAGAGAAAGAAGACATGGCCGTTTACTACTGTGCTGCGTGGGACTTGGGGAAACTCTTTGGCAGTG
>710
TGGGTAAGACAAGCAACAAAGTGGAGGCAAGAAAGAATTCTCAAACTCTCACTTCAATCCTTACCATCAAGTCCGTAGAGAAAGAAGACATGGCCGTTTACTACTGTGCTGCGTGGGACTTGGGGAAACTCTTTGGCAGTG
>711
TGGGTAAGACAAGCAACAAAGTGGAGGCAAGAAAGAATTCTCAAACTCTCACTTCAATCCTTACCATCAAGTCCGTAGAGAAAGAAGACATGGCCGTTTACTACTGTGCTGCGTGGGACTTGGGGAAACTCTTTGGCAGTG
>712
TGGGTAAGACAAGCAACAAAGTGGAGGCAAGAAAGAATTCTCAAACTCTCACTTCAATCCTTACCATCAAGTCCGTAGAGAAAGAAGACATGGCCGTTTACTACTGTGCTGCGTGGGACTTGGGGAAACTCTTTGGCAGTG
>713
TGGGTAAGACAAGCAACAAAGTGGAGGCAAGAAAGAATTCTCAAACTCTCACTTCAATCCTTACCATCAAGTCCGTAGAGAAAGAAGACATGGCCGTTTACTACTGTGCTGCGTGGGACTTGGGGAAACTCTTTGGCAGTG
>714
TGGGTAAGACAAGCAACAAAGTGGAGGCAAGAAAGAATTCTCAAACTCTCACTTCAATCCTTACCATCAAGTCCGTAGAGAAAGAAGACATGGCCGTTTACTACTGTGCTGCGTGGGACTTGGGGAAACTCTTTGGCAGTG
>715
TGGGTAAGACAAGCAACAAAGTGGAGGCAAGAAAGAATTCTCAAACTCTCACTTCAATCCTTACCATCAAGTCCGTAGAGAAAGAAGACATGGCCGTTTACTACTGTGCTGCGTGGGACTTGGGGAAACTCTTTGGCAGTG
>716
TGGGTAAGACAAGCAACAAAGTGGAGGCAAGAAAGAATTCTCAAACTCTCACTTCAATCCTTACCATCAAGTCCGTAGAGAAAGAAGACATGGCCGTTTACTACTGTGCTGCGTGGGACTTGGGGAAACTCTTTGGCAGTG
>717
TGGGTAAGACAAGCAACAAAGTGGAGGCAAGAAAGAATTCTCAAACTCTCACTTCAATCCTTACCATCAAGTCCGTAGAGAAAGAAGACATGGCCGTTTACTACTGTGCTGCGTGGGACTTGGGGAAACTCTTTGGCAGTG
>718
TGGGTAAGACAAGCAACAAAGTGGAGGCAAGAAAGAATTCTCAAACTCTCACTTCAATCCTTACCATCAAGTCCGTAGAGAAAGAAGACATGGCCGTTTACTACTGTGCTGCGTGGGACTTGGGGAAACTCTTTGGCAGTG
>719
TGGGTAAGACAAGCAACAAAGTGGAGGCAAGAAAGAATTCTCAAACTCTCACTTCAATCCTTACCATCAAGTCCGTAGAGAAAGAAGACATGGCCGTTTACTACTGTGCTGCGTGGGACTTGGGGAAACTCTTTGGCAGTG
>720
TGGGTAAGACAAGCAACAAAGTGGAGGCAAGAAAGAATTCTCAAACTCTCACTTCAATCCTTACCATCAAGTCCGTAGAGAAAGAAGACATGGCCGTTTACTACTGTGCTGCGTGGGACTTGGGGAAACTCTTTGGCAGTG
>721
TGGGTAAGACAAGCAACAAAGTGGAGGCAAGAAAGAATTCTCAAACTCTCACTTCAATCCTTACCATCAAGTCCGTAGAGAAAGAAGACATGGCCGTTTACTACTGTGCTGCGTGGGACTTGGGGAAACTCTTTGGCAGTG
>722
TGGGTAAGACAAGCAACAAAGTGGAGGCAAGAAAGAATTCTCAAACTCTCACTTCAATCCTTACCATCAAGTCCGTAGAGAAAGAAGACATGGCCGTTTACTACTGTGCTGCGTGGGACTTGGGGAAACTCTTTGGCAGTG
>723
TGGGTAAGACAAGCAACAAAGTGGAGGCAAGAAAGAATTCTCAAACTCTCACTTCAATCCTTACCATCAAGTCCGTAGAGAAAGAAGACATGGCCGTTTACTACTGTGCTGCGTGGGACTTGGGGAAACTCTTTGGCAGTG
>724
TGGGTAAGACAAGCAACAAAGTGGAGGCAAGAAAGAATTCTCAAACTCTCACTTCAATCCTTACCATCAAGTCCGTAGAGAAAGAAGACATGGCCGTTTACTACTGTGCTGCGTGGGACTTGGGGAAACTCTTTGGCAGTG
>725
TGGGTAAGACAAGCAACAAAGTGGAGGCAAGAAAGAATTCTCAAACTCTCACTTCAATCCTTACCATCAAGTCCGTAGAGAAAGAAGACATGGCCGTTTACTACTGTGCTGCGTGGGACTTGGGGAAACTCTTTGGCAGTG
>726
TGGGTAAGACAAGCAACAAAGTGGAGGCAAGAAAGAATTCTCAAACTCTCACTTCAATCCTTACCATCAAGTCCGTAGAGAAAGAAGACATGGCCGTTTACTACTGTGCTGCGTGGGACTTGGGGAAACTCTTTGGCAGTG
>727
TGGGTAAGACAAGCAACAAAGTGGAGGCAAGAAAGAATTCTCAAACTCTCACTTCAATCCTTACCATCAAGTCCGTAGAGAAAGAAGACATGGCCGTTTACTACTGTGCTGCGTGGGACTTGGGGAAACTCTTTGGCAGTG
>728
TGGGTAAGACAAGCAACAAAGTGGAGGCAAGAAAGAATTCTCAAACTCTCACTTCAATCCTTACCATCAAGTCCGTAGAGAAAGAAGACATGGCCGTTTACTACTGTGCTGCGTGGGACTTGGGGAAACTCTTTGGCAGTG
>729
TGGGTAAGACAAGCAACAAAGTGGAGGCAAGAAAGAATTCTCAAACTCTCACTTCAATCCTTACCATCAAGTCCGTAGAGAAAGAAGACATGGCCGTTTACTACTGTGCTGCGTGGGACTTGGGGAAACTCTTTGGCAGTG
>730
TGGGTAAGACAAGCAACAAAGTGGAGGCAAGAAAGAATTCTCAAACTCTCACTTCAATCCTTACCATCAAGTCCGTAGAGAAAGAAGACATGGCCGTTTACTACTGTGCTGCGTGGGACTTGGGGAAACTCTTTGGCAGTG
>731
TGGGTAAGACAAGCAACAAAGTGGAGGCAAGAAAGAATTCTCAAACTCTCACTTCAATCCTTACCATCAAGTCCGTAGAGAAAGAAGACATGGCCGTTTACTACTGTGCTGCGTGGGACTTGGGGAAACTCTTTGGCAGTG
>732
TGGGTAAGACAAGCAACAAAGTGGAGGCAAGAAAGAATTCTCAAACTCTCACTTCAATCCTTACCATCAAGTCCGTAGAGAAAGAAGACATGGCCGTTTACTACTGTGCTGCGTGGGACTTGGGGAAACTCTTTGGCAGTG
>733
TGGGTAAGACAAGCAACAAAGTGGAGGCAAGAAAGAATTCTCAAACTCTCACTTCAATCCTTACCATCAAGTCCGTAGAGAAAGAAGACATGGCCGTTTACTACTGTGCTGCGTGGGACTTGGGGAAACTCTTTGGCAGTG
>734
TGGGTAAGACAAGCAACAAAGTGGAGGCAAGAAAGAATTCTCAAACTCTCACTTCAATCCTTACCATCAAGTCCGTAGAGAAAGAAGACATGGCCGTTTACTACTGTGCTGCGTGGGACTTGGGGAAACTCTTTGGCAGTG
>735
TGGGTAAGACAAGCAACAAAGTGGAGGCAAGAAAGAATTCTCAAACTCTCACTTCAATCCTTACCATCAAGTCCGTAGAGAAAGAAGACATGGCCGTTTACTACTGTGCTGCGTGGGACTTGGGGAAACTCTTTGGCAGTG
>736
TGGGTAAGACAAGCAACAAAGTGGAGGCAAGAAAGAATTCTCAAACTCTCACTTCAATCCTTACCATCAAGTCCGTAGAGAAAGAAGACATGGCCGTTTACTACTGTGCTGCGTGGGACTTGGGGAAACTCTTTGGCAGTG
>737
TGGGTAAGACAAGCAACAAAGTGGAGGCAAGAAAGAATTCTCAAACTCTCACTTCAATCCTTACCATCAAGTCCGTAGAGAAAGAAGACATGGCCGTTTACTACTGTGCTGCGTGGGACTTGGGGAAACTCTTTGGCAGTG
>738
TGGGTAAGACAAGCAACAAAGTGGAGGCAAGAAAGAATTCTCAAACTCTCACTTCAATCCTTACCATCAAGTCCGTAGAGAAAGAAGACATGGCCGTTTACTACTGTGCTGCGTGGGACTTGGGGAAACTCTTTGGCAGTG
>739
TGGGTAAGACAAGCAACAAAGTGGAGGCAAGAAAGAATTCTCAAACTCTCACTTCAATCCTTACCATCAAGTCCGTAGAGAAAGAAGACATGGCCGTTTACTACTGTGCTGCGTGGGACTTGGGGAAACTCTTTGGCAGTG
>740
TGGGTAAGACAAGCAACAAAGTGGAGGCAAGAAAGAATTCTCAAACTCTCACTTCAATCCTTACCATCAAGTCCGTAGAGAAAGAAGACATGGCCGTTTACTACTGTGCTGCGTGGGACTTGGGGAAACTCTTTGGCAGTG
>741
TGGGTAAGACAAGCAACAAAGTGGAGGCAAGAAAGAATTCTCAAACTCTCACTTCAATCCTTACCATCAAGTCCGTAGAGAAAGAAGACATGGCCGTTTACTACTGTGCTGCGTGGGACTTGGGGAAACTCTTTGGCAGTG
>742
TGGGTAAGACAAGCAACAAAGTGGAGGCAAGAAAGAATTCTCAAACTCTCACTTCAATCCTTACCATCAAGTCCGTAGAGAAAGAAGACATGGCCGTTTACTACTGTGCTGCGTGGGACTTGGGGAAACTCTTTGGCAGTG
>743
TGGGTAAGACAAGCAACAAAGTGGAGGCAAGAAAGAATTCTCAAACTCTCACTTCAATCCTTACCATCAAGTCCGTAGAGAAAGAAGACATGGCCGTTTACTACTGTGCTGCGTGGGACTTGGGGAAACTCTTTGGCAGTG
>744
TGGGTAAGACAAGCAACAAAGTGGAGGCAAGAAAGAATTCTCAAACTCTCACTTCAATCCTTACCATCAAGTCCGTAGAGAAAGAAGACATGGCCGTTTACTACTGTGCTGCGTGGGACTTGGGGAAACTCTTTGGCAGTG
>745
TGGGTAAGACAAGCAACAAAGTGGAGGCAAGAAAGAATTCTCAAACTCTCACTTCAATCCTTACCATCAAGTCCGTAGAGAAAGAAGACATGGCCGTTTACTACTGTGCTGCGTGGGACTTGGGGAAACTCTTTGGCAGTG
>746
TGGGTAAGACAAGCAACAAAGTGGAGGCAAGAAAGAATTCTCAAACTCTCACTTCAATCCTTACCATCAAGTCCGTAGAGAAAGAAGACATGGCCGTTTACTACTGTGCTGCGTGGGACTTGGGGAAACTCTTTGGCAGTG
>747
TGGGTAAGACAAGCAACAAAGTGGAGGCAAGAAAGAATTCTCAAACTCTCACTTCAATCCTTACCATCAAGTCCGTAGAGAAAGAAGACATGGCCGTTTACTACTGTGCTGCGTGGGACTTGGGGAAACTCTTTGGCAGTG
>748
TGGGTAAGACAAGCAACAAAGTGGAGGCAAGAAAGAATTCTCAAACTCTCACTTCAATCCTTACCATCAAGTCCGTAGAGAAAGAAGACATGGCCGTTTACTACTGTGCTGCGTGGGACTTGGGGAAACTCTTTGGCAGTG
>749
TGGGTAAGACAAGCAACAAAGTGGAGGCAAGAAAGAATTCTCAAACTCTCACTTCAATCCTTACCATCAAGTCCGTAGAGAAAGAAGACATGGCCGTTTACTACTGTGCTGCGTGGGACTTGGGGAAACTCTTTGGCAGTG
>750
TGGGTAAGACAAGCAACAAAGTGGAGGCAAGAAAGAATTCTCAAACTCTCACTTCAATCCTTACCATCAAGTCCGTAGAGAAAGAAGACATGGCCGTTTACTACTGTGCTGCGTGGGACTTGGGGAAACTCTTTGGCAGTG
>751
TGGGTAAGACAAGCAACAAAGTGGAGGCAAGAAAGAATTCTCAAACTCTCACTTCAATCCTTACCATCAAGTCCGTAGAGAAAGAAGACATGGCCGTTTACTACTGTGCTGCGTGGGACTTGGGGAAACTCTTTGGCAGTG
>752
TGGGTAAGACAAGCAACAAAGTGGAGGCAAGAAAGAATTCTCAAACTCTCACTTCAATCCTTACCATCAAGTCCGTAGAGAAAGAAGACATGGCCGTTTACTACTGTGCTGCGTGGGACTTGGGGAAACTCTTTGGCAGTG
>753
TGGGTAAGACAAGCAACAAAGTGGAGGCAAGAAAGAATTCTCAAACTCTCACTTCAATCCTTACCATCAAGTCCGTAGAGAAAGAAGACATGGCCGTTTACTACTGTGCTGCGTGGGACTTGGGGAAACTCTTTGGCAGTG
>754
TGGGTAAGACAAGCAACAAAGTGGAGGCAAGAAAGAATTCTCAAACTCTCACTTCAATCCTTACCATCAAGTCCGTAGAGAAAGAAGACATGGCCGTTTACTACTGTGCTGCGTGGGACTTGGGGAAACTCTTTGGCAGTG
>755
TGGGTAAGACAAGCAACAAAGTGGAGGCAAGAAAGAATTCTCAAACTCTCACTTCAATCCTTACCATCAAGTCCGTAGAGAAAGAAGACATGGCCGTTTACTACTGTGCTGCGTGGGACTTGGGGAAACTCTTTGGCAGTG
>756
TGGGTAAGACAAGCAACAAAGTGGAGGCAAGAAAGAATTCTCAAACTCTCACTTCAATCCTTACCATCAAGTCCGTAGAGAAAGAAGACATGGCCGTTTACTACTGTGCTGCGTGGGACTTGGGGAAACTCTTTGGCAGTG
>757
TGGGTAAGACAAGCAACAAAGTGGAGGCAAGAAAGAATTCTCAAACTCTCACTTCAATCCTTACCATCAAGTCCGTAGAGAAAGAAGACATGGCCGTTTACTACTGTGCTGCGTGGGACTTGGGGAAACTCTTTGGCAGTG
>758
TGGGTAAGACAAGCAACAAAGTGGAGGCAAGAAAGAATTCTCAAACTCTCACTTCAATCCTTACCATCAAGTCCGTAGAGAAAGAAGACATGGCCGTTTACTACTGTGCTGCGTGGGACTTGGGGAAACTCTTTGGCAGTG
>759
TGGGTAAGACAAGCAACAAAGTGGAGGCAAGAAAGAATTCTCAAACTCTCACTTCAATCCTTACCATCAAGTCCGTAGAGAAAGAAGACATGGCCGTTTACTACTGTGCTGCGTGGGACTTGGGGAAACTCTTTGGCAGTG
>760
TGGGTAAGACAAGCAACAAAGTGGAGGCAAGAAAGAATTCTCAAACTCTCACTTCAATCCTTACCATCAAGTCCGTAGAGAAAGAAGACATGGCCGTTTACTACTGTGCTGCGTGGGACTTGGGGAAACTCTTTGGCAGTG
>761
TGGGTAAGACAAGCAACAAAGTGGAGGCAAGAAAGAATTCTCAAACTCTCACTTCAATCCTTACCATCAAGTCCGTAGAGAAAGAAGACATGGCCGTTTACTACTGTGCTGCGTGGGACTTGGGGAAACTCTTTGGCAGTG
>762
TGGGTAAGACAAGCAACAAAGTGGAGGCAAGAAAGAATTCTCAAACTCTCACTTCAATCCTTACCATCAAGTCCGTAGAGAAAGAAGACATGGCCGTTTACTACTGTGCTGCGTGGGACTTGGGGAAACTCTTTGGCAGTG
>763
TGGGTAAGACAAGCAACAAAGTGGAGGCAAGAAAGAATTCTCAAACTCTCACTTCAATCCTTACCATCAAGTCCGTAGAGAAAGAAGACATGGCCGTTTACTACTGTGCTGCGTGGGACTTGGGGAAACTCTTTGGCAGTG
>764
TGGGTAAGACAAGCAACAAAGTGGAGGCAAGAAAGAATTCTCAAACTCTCACTTCAATCCTTACCATCAAGTCCGTAGAGAAAGAAGACATGGCCGTTTACTACTGTGCTGCGTGGGACTTGGGGAAACTCTTTGGCAGTG
>765
TGGGTAAGACAAGCAACAAAGTGGAGGCAAGAAAGAATTCTCAAACTCTCACTTCAATCCTTACCATCAAGTCCGTAGAGAAAGAAGACATGGCCGTTTACTACTGTGCTGCGTGGGACTTGGGGAAACTCTTTGGCAGTG
>766
TGGGTAAGACAAGCAACAAAGTGGAGGCAAGAAAGAATTCTCAAACTCTCACTTCAATCCTTACCATCAAGTCCGTAGAGAAAGAAGACATGGCCGTTTACTACTGTGCTGCGTGGGACTTGGGGAAACTCTTTGGCAGTG
>767
TGGGTAAGACAAGCAACAAAGTGGAGGCAAGAAAGAATTCTCAAACTCTCACTTCAATCCTTACCATCAAGTCCGTAGAGAAAGAAGACATGGCCGTTTACTACTGTGCTGCGTGGGACTTGGGGAAACTCTTTGGCAGTG
>768
TGGGTAAGACAAGCAACAAAGTGGAGGCAAGAAAGAATTCTCAAACTCTCACTTCAATCCTTACCATCAAGTCCGTAGAGAAAGAAGACATGGCCGTTTACTACTGTGCTGCGTGGGACTTGGGGAAACTCTTTGGCAGTG
>769
TGGGTAAGACAAGCAACAAAGTGGAGGCAAGAAAGAATTCTCAAACTCTCACTTCAATCCTTACCATCAAGTCCGTAGAGAAAGAAGACATGGCCGTTTACTACTGTGCTGCGTGGGACTTGGGGAAACTCTTTGGCAGTG
>770
TGGGTAAGACAAGCAACAAAGTGGAGGCAAGAAAGAATTCTCAAACTCTCACTTCAATCCTTACCATCAAGTCCGTAGAGAAAGAAGACATGGCCGTTTACTACTGTGCTGCGTGGGACTTGGGGAAACTCTTTGGCAGTG
>771
TGGGTAAGACAAGCAACAAAGTGGAGGCAAGAAAGAATTCTCAAACTCTCACTTCAATCCTTACCATCAAGTCCGTAGAGAAAGAAGACATGGCCGTTTACTACTGTGCTGCGTGGGACTTGGGGAAACTCTTTGGCAGTG
>772
TGGGTAAGACAAGCAACAAAGTGGAGGCAAGAAAGAATTCTCAAACTCTCACTTCAATCCTTACCATCAAGTCCGTAGAGAAAGAAGACATGGCCGTTTACTACTGTGCTGCGTGGGACTTGGGGAAACTCTTTGGCAGTG
>773
TGGGTAAGACAAGCAACAAAGTGGAGGCAAGAAAGAATTCTCAAACTCTCACTTCAATCCTTACCATCAAGTCCGTAGAGAAAGAAGACATGGCCGTTTACTACTGTGCTGCGTGGGACTTGGGGAAACTCTTTGGCAGTG
>774
TGGGTAAGACAAGCAACAAAGTGGAGGCAAGAAAGAATTCTCAAACTCTCACTTCAATCCTTACCATCAAGTCCGTAGAGAAAGAAGACATGGCCGTTTACTACTGTGCTGCGTGGGACTTGGGGAAACTCTTTGGCAGTG
>775
TGGGTAAGACAAGCAACAAAGTGGAGGCAAGAAAGAATTCTCAAACTCTCACTTCAATCCTTACCATCAAGTCCGTAGAGAAAGAAGACATGGCCGTTTACTACTGTGCTGCGTGGGACTTGGGGAAACTCTTTGGCAGTG
>776
TGGGTAAGACAAGCAACAAAGTGGAGGCAAGAAAGAATTCTCAAACTCTCACTTCAATCCTTACCATCAAGTCCGTAGAGAAAGAAGACATGGCCGTTTACTACTGTGCTGCGTGGGACTTGGGGAAACTCTTTGGCAGTG
>777
TGGGTAAGACAAGCAACAAAGTGGAGGCAAGAAAGAATTCTCAAACTCTCACTTCAATCCTTACCATCAAGTCCGTAGAGAAAGAAGACATGGCCGTTTACTACTGTGCTGCGTGGGACTTGGGGAAACTCTTTGGCAGTG
>778
TGGGTAAGACAAGCAACAAAGTGGAGGCAAGAAAGAATTCTCAAACTCTCACTTCAATCCTTACCATCAAGTCCGTAGAGAAAGAAGACATGGCCGTTTACTACTGTGCTGCGTGGGACTTGGGGAAACTCTTTGGCAGTG
>779
TGGGTAAGACAAGCAACAAAGTGGAGGCAAGAAAGAATTCTCAAACTCTCACTTCAATCCTTACCATCAAGTCCGTAGAGAAAGAAGACATGGCCGTTTACTACTGTGCTGCGTGGGACTTGGGGAAACTCTTTGGCAGTG
>780
TGGGTAAGACAAGCAACAAAGTGGAGGCAAGAAAGAATTCTCAAACTCTCACTTCAATCCTTACCATCAAGTCCGTAGAGAAAGAAGACATGGCCGTTTACTACTGTGCTGCGTGGGACTTGGGGAAACTCTTTGGCAGTG
>781
TGGGTAAGACAAGCAACAAAGTGGAGGCAAGAAAGAATTCTCAAACTCTCACTTCAATCCTTACCATCAAGTCCGTAGAGAAAGAAGACATGGCCGTTTACTACTGTGCTGCGTGGGACTTGGGGAAACTCTTTGGCAGTG
>782
TGGGTAAGACAAGCAACAAAGTGGAGGCAAGAAAGAATTCTCAAACTCTCACTTCAATCCTTACCATCAAGTCCGTAGAGAAAGAAGACATGGCCGTTTACTACTGTGCTGCGTGGGACTTGGGGAAACTCTTTGGCAGTG
>783
TGGGTAAGACAAGCAACAAAGTGGAGGCAAGAAAGAATTCTCAAACTCTCACTTCAATCCTTACCATCAAGTCCGTAGAGAAAGAAGACATGGCCGTTTACTACTGTGCTGCGTGGGACTTGGGGAAACTCTTTGGCAGTG
>784
TGGGTAAGACAAGCAACAAAGTGGAGGCAAGAAAGAATTCTCAAACTCTCACTTCAATCCTTACCATCAAGTCCGTAGAGAAAGAAGACATGGCCGTTTACTACTGTGCTGCGTGGGACTTGGGGAAACTCTTTGGCAGTG
>785
TGGGTAAGACAAGCAACAAAGTGGAGGCAAGAAAGAATTCTCAAACTCTCACTTCAATCCTTACCATCAAGTCCGTAGAGAAAGAAGACATGGCCGTTTACTACTGTGCTGCGTGGGACTTGGGGAAACTCTTTGGCAGTG
>786
TGGGTAAGACAAGCAACAAAGTGGAGGCAAGAAAGAATTCTCAAACTCTCACTTCAATCCTTACCATCAAGTCCGTAGAGAAAGAAGACATGGCCGTTTACTACTGTGCTGCGTGGGACTTGGGGAAACTCTTTGGCAGTG
>787
TGGGTAAGACAAGCAACAAAGTGGAGGCAAGAAAGAATTCTCAAACTCTCACTTCAATCCTTACCATCAAGTCCGTAGAGAAAGAAGACATGGCCGTTTACTACTGTGCTGCGTGGGACTTGGGGAAACTCTTTGGCAGTG
>788
TGGGTAAGACAAGCAACAAAGTGGAGGCAAGAAAGAATTCTCAAACTCTCACTTCAATCCTTACCATCAAGTCCGTAGAGAAAGAAGACATGGCCGTTTACTACTGTGCTGCGTGGGACTTGGGGAAACTCTTTGGCAGTG
>789
TGGGTAAGACAAGCAACAAAGTGGAGGCAAGAAAGAATTCTCAAACTCTCACTTCAATCCTTACCATCAAGTCCGTAGAGAAAGAAGACATGGCCGTTTACTACTGTGCTGCGTGGGACTTGGGGAAACTCTTTGGCAGTG
>790
TGGGTAAGACAAGCAACAAAGTGGAGGCAAGAAAGAATTCTCAAACTCTCACTTCAATCCTTACCATCAAGTCCGTAGAGAAAGAAGACATGGCCGTTTACTACTGTGCTGCGTGGGACTTGGGGAAACTCTTTGGCAGTG
>791
TGGGTAAGACAAGCAACAAAGTGGAGGCAAGAAAGAATTCTCAAACTCTCACTTCAATCCTTACCATCAAGTCCGTAGAGAAAGAAGACATGGCCGTTTACTACTGTGCTGCGTGGGACTTGGGGAAACTCTTTGGCAGTG
>792
TGGGTAAGACAAGCAACAAAGTGGAGGCAAGAAAGAATTCTCAAACTCTCACTTCAATCCTTACCATCAAGTCCGTAGAGAAAGAAGACATGGCCGTTTACTACTGTGCTGCGTGGGACTTGGGGAAACTCTTTGGCAGTG
>793
TGGGTAAGACAAGCAACAAAGTGGAGGCAAGAAAGAATTCTCAAACTCTCACTTCAATCCTTACCATCAAGTCCGTAGAGAAAGAAGACATGGCCGTTTACTACTGTGCTGCGTGGGACTTGGGGAAACTCTTTGGCAGTG
>794
TGGGTAAGACAAGCAACAAAGTGGAGGCAAGAAAGAATTCTCAAACTCTCACTTCAATCCTTACCATCAAGTCCGTAGAGAAAGAAGACATGGCCGTTTACTACTGTGCTGCGTGGGACTTGGGGAAACTCTTTGGCAGTG
>795
TGGGTAAGACAAGCAACAAAGTGGAGGCAAGAAAGAATTCTCAAACTCTCACTTCAATCCTTACCATCAAGTCCGTAGAGAAAGAAGACATGGCCGTTTACTACTGTGCTGCGTGGGACTTGGGGAAACTCTTTGGCAGTG
>796
TGGGTAAGACAAGCAACAAAGTGGAGGCAAGAAAGAATTCTCAAACTCTCACTTCAATCCTTACCATCAAGTCCGTAGAGAAAGAAGACATGGCCGTTTACTACTGTGCTGCGTGGGACTTGGGGAAACTCTTTGGCAGTG
>797
TGGGTAAGACAAGCAACAAAGTGGAGGCAAGAAAGAATTCTCAAACTCTCACTTCAATCCTTACCATCAAGTCCGTAGAGAAAGAAGACATGGCCGTTTACTACTGTGCTGCGTGGGACTTGGGGAAACTCTTTGGCAGTG
>798
TGGGTAAGACAAGCAACAAAGTGGAGGCAAGAAAGAATTCTCAAACTCTCACTTCAATCCTTACCATCAAGTCCGTAGAGAAAGAAGACATGGCCGTTTACTACTGTGCTGCGTGGGACTTGGGGAAACTCTTTGGCAGTG
>799
TGGGTAAGACAAGCAACAAAGTGGAGGCAAGAAAGAATTCTCAAACTCTCACTTCAATCCTTACCATCAAGTCCGTAGAGAAAGAAGACATGGCCGTTTACTACTGTGCTGCGTGGGACTTGGGGAAACTCTTTGGCAGTG
>800
TGGGTAAGACAAGCAACAAAGTGGAGGCAAGAAAGAATTCTCAAACTCTCACTTCAATCCTTACCATCAAGTCCGTAGAGAAAGAAGACATGGCCGTTTACTACTGTGCTGCGTGGGACTTGGGGAAACTCTTTGGCAGTG
>801
TGGGTAAGACAAGCAACAAAGTGGAGGCAAGAAAGAATTCTCAAACTCTCACTTCAATCCTTACCATCAAGTCCGTAGAGAAAGAAGACATGGCCGTTTACTACTGTGCTGCGTGGGACTTGGGGAAACTCTTTGGCAGTG
>802
TGGGTAAGACAAGCAACAAAGTGGAGGCAAGAAAGAATTCTCAAACTCTCACTTCAATCCTTACCATCAAGTCCGTAGAGAAAGAAGACATGGCCGTTTACTACTGTGCTGCGTGGGACTTGGGGAAACTCTTTGGCAGTG
>803
TGGGTAAGACAAGCAACAAAGTGGAGGCAAGAAAGAATTCTCAAACTCTCACTTCAATCCTTACCATCAAGTCCGTAGAGAAAGAAGACATGGCCGTTTACTACTGTGCTGCGTGGGACTTGGGGAAACTCTTTGGCAGTG
>804
TGGGTAAGACAAGCAACAAAGTGGAGGCAAGAAAGAATTCTCAAACTCTCACTTCAATCCTTACCATCAAGTCCGTAGAGAAAGAAGACATGGCCGTTTACTACTGTGCTGCGTGGGACTTGGGGAAACTCTTTGGCAGTG
>805
TGGGTAAGACAAGCAACAAAGTGGAGGCAAGAAAGAATTCTCAAACTCTCACTTCAATCCTTACCATCAAGTCCGTAGAGAAAGAAGACATGGCCGTTTACTACTGTGCTGCGTGGGACTTGGGGAAACTCTTTGGCAGTG
>806
TGGGTAAGACAAGCAACAAAGTGGAGGCAAGAAAGAATTCTCAAACTCTCACTTCAATCCTTACCATCAAGTCCGTAGAGAAAGAAGACATGGCCGTTTACTACTGTGCTGCGTGGGACTTGGGGAAACTCTTTGGCAGTG
>807
TGGGTAAGACAAGCAACAAAGTGGAGGCAAGAAAGAATTCTCAAACTCTCACTTCAATCCTTACCATCAAGTCCGTAGAGAAAGAAGACATGGCCGTTTACTACTGTGCTGCGTGGGACTTGGGGAAACTCTTTGGCAGTG
>808
TGGGTAAGACAAGCAACAAAGTGGAGGCAAGAAAGAATTCTCAAACTCTCACTTCAATCCTTACCATCAAGTCCGTAGAGAAAGAAGACATGGCCGTTTACTACTGTGCTGCGTGGGACTTGGGGAAACTCTTTGGCAGTG
>809
TGGGTAAGACAAGCAACAAAGTGGAGGCAAGAAAGAATTCTCAAACTCTCACTTCAATCCTTACCATCAAGTCCGTAGAGAAAGAAGACATGGCCGTTTACTACTGTGCTGCGTGGGACTTGGGGAAACTCTTTGGCAGTG
>810
TGGGTAAGACAAGCAACAAAGTGGAGGCAAGAAAGAATTCTCAAACTCTCACTTCAATCCTTACCATCAAGTCCGTAGAGAAAGAAGACATGGCCGTTTACTACTGTGCTGCGTGGGACTTGGGGAAACTCTTTGGCAGTG
>811
TGGGTAAGACAAGCAACAAAGTGGAGGCAAGAAAGAATTCTCAAACTCTCACTTCAATCCTTACCATCAAGTCCGTAGAGAAAGAAGACATGGCCGTTTACTACTGTGCTGCGTGGGACTTGGGGAAACTCTTTGGCAGTG
>812
TGGGTAAGACAAGCAACAAAGTGGAGGCAAGAAAGAATTCTCAAACTCTCACTTCAATCCTTACCATCAAGTCCGTAGAGAAAGAAGACATGGCCGTTTACTACTGTGCTGCGTGGGACTTGGGGAAACTCTTTGGCAGTG
>813
TGGGTAAGACAAGCAACAAAGTGGAGGCAAGAAAGAATTCTCAAACTCTCACTTCAATCCTTACCATCAAGTCCGTAGAGAAAGAAGACATGGCCGTTTACTACTGTGCTGCGTGGGACTTGGGGAAACTCTTTGGCAGTG
>814
TGGGTAAGACAAGCAACAAAGTGGAGGCAAGAAAGAATTCTCAAACTCTCACTTCAATCCTTACCATCAAGTCCGTAGAGAAAGAAGACATGGCCGTTTACTACTGTGCTGCGTGGGACTTGGGGAAACTCTTTGGCAGTG
>815
TGGGTAAGACAAGCAACAAAGTGGAGGCAAGAAAGAATTCTCAAACTCTCACTTCAATCCTTACCATCAAGTCCGTAGAGAAAGAAGACATGGCCGTTTACTACTGTGCTGCGTGGGACTTGGGGAAACTCTTTGGCAGTG
>816
TGGGTAAGACAAGCAACAAAGTGGAGGCAAGAAAGAATTCTCAAACTCTCACTTCAATCCTTACCATCAAGTCCGTAGAGAAAGAAGACATGGCCGTTTACTACTGTGCTGCGTGGGACTTGGGGAAACTCTTTGGCAGTG
>817
TGGGTAAGACAAGCAACAAAGTGGAGGCAAGAAAGAATTCTCAAACTCTCACTTCAATCCTTACCATCAAGTCCGTAGAGAAAGAAGACATGGCCGTTTACTACTGTGCTGCGTGGGACTTGGGGAAACTCTTTGGCAGTG
>818
TGGGTAAGACAAGCAACAAAGTGGAGGCAAGAAAGAATTCTCAAACTCTCACTTCAATCCTTACCATCAAGTCCGTAGAGAAAGAAGACATGGCCGTTTACTACTGTGCTGCGTGGGACTTGGGGAAACTCTTTGGCAGTG
>819
TGGGTAAGACAAGCAACAAAGTGGAGGCAAGAAAGAATTCTCAAACTCTCACTTCAATCCTTACCATCAAGTCCGTAGAGAAAGAAGACATGGCCGTTTACTACTGTGCTGCGTGGGACTTGGGGAAACTCTTTGGCAGTG
>820
TGGGTAAGACAAGCAACAAAGTGGAGGCAAGAAAGAATTCTCAAACTCTCACTTCAATCCTTACCATCAAGTCCGTAGAGAAAGAAGACATGGCCGTTTACTACTGTGCTGCGTGGGACTTGGGGAAACTCTTTGGCAGTG
>821
TGGGTAAGACAAGCAACAAAGTGGAGGCAAGAAAGAATTCTCAAACTCTCACTTCAATCCTTACCATCAAGTCCGTAGAGAAAGAAGACATGGCCGTTTACTACTGTGCTGCGTGGGACTTGGGGAAACTCTTTGGCAGTG
>822
TGGGTAAGACAAGCAACAAAGTGGAGGCAAGAAAGAATTCTCAAACTCTCACTTCAATCCTTACCATCAAGTCCGTAGAGAAAGAAGACATGGCCGTTTACTACTGTGCTGCGTGGGACTTGGGGAAACTCTTTGGCAGTG
>823
TGGGTAAGACAAGCAACAAAGTGGAGGCAAGAAAGAATTCTCAAACTCTCACTTCAATCCTTACCATCAAGTCCGTAGAGAAAGAAGACATGGCCGTTTACTACTGTGCTGCGTGGGACTTGGGGAAACTCTTTGGCAGTG
>824
TGGGTAAGACAAGCAACAAAGTGGAGGCAAGAAAGAATTCTCAAACTCTCACTTCAATCCTTACCATCAAGTCCGTAGAGAAAGAAGACATGGCCGTTTACTACTGTGCTGCGTGGGACTTGGGGAAACTCTTTGGCAGTG
>825
TGGGTAAGACAAGCAACAAAGTGGAGGCAAGAAAGAATTCTCAAACTCTCACTTCAATCCTTACCATCAAGTCCGTAGAGAAAGAAGACATGGCCGTTTACTACTGTGCTGCGTGGGACTTGGGGAAACTCTTTGGCAGTG
>826
TGGGTAAGACAAGCAACAAAGTGGAGGCAAGAAAGAATTCTCAAACTCTCACTTCAATCCTTACCATCAAGTCCGTAGAGAAAGAAGACATGGCCGTTTACTACTGTGCTGCGTGGGACTTGGGGAAACTCTTTGGCAGTG
>827
TGGGTAAGACAAGCAACAAAGTGGAGGCAAGAAAGAATTCTCAAACTCTCACTTCAATCCTTACCATCAAGTCCGTAGAGAAAGAAGACATGGCCGTTTACTACTGTGCTGCGTGGGACTTGGGGAAACTCTTTGGCAGTG
>828
TGGGTAAGACAAGCAACAAAGTGGAGGCAAGAAAGAATTCTCAAACTCTCACTTCAATCCTTACCATCAAGTCCGTAGAGAAAGAAGACATGGCCGTTTACTACTGTGCTGCGTGGGACTTGGGGAAACTCTTTGGCAGTG
>829
TGGGTAAGACAAGCAACAAAGTGGAGGCAAGAAAGAATTCTCAAACTCTCACTTCAATCCTTACCATCAAGTCCGTAGAGAAAGAAGACATGGCCGTTTACTACTGTGCTGCGTGGGACTTGGGGAAACTCTTTGGCAGTG
>830
TGGGTAAGACAAGCAACAAAGTGGAGGCAAGAAAGAATTCTCAAACTCTCACTTCAATCCTTACCATCAAGTCCGTAGAGAAAGAAGACATGGCCGTTTACTACTGTGCTGCGTGGGACTTGGGGAAACTCTTTGGCAGTG
>831
TGGGTAAGACAAGCAACAAAGTGGAGGCAAGAAAGAATTCTCAAACTCTCACTTCAATCCTTACCATCAAGTCCGTAGAGAAAGAAGACATGGCCGTTTACTACTGTGCTGCGTGGGACTTGGGGAAACTCTTTGGCAGTG
>832
TGGGTAAGACAAGCAACAAAGTGGAGGCAAGAAAGAATTCTCAAACTCTCACTTCAATCCTTACCATCAAGTCCGTAGAGAAAGAAGACATGGCCGTTTACTACTGTGCTGCCGAATTATTATAAGAAACTCTTTGGCAGTG
>833
TGGGTAAGACAAGCAACAAAGTGGAGGCAAGAAAGAATTCTCAAACTCTCACTTCAATCCTTACCATCAAGTCCGTAGAGAAAGAAGACATGGCCGTTTACTACTGTGCTGCCGAATTATTATAAGAAACTCTTTGGCAGTG
>834
TGGGTAAGACAAGCAACAAAGTGGAGGCAAGAAAGAATTCTCAAACTCTCACTTCAATCCTTACCATCAAGTCCGTAGAGAAAGAAGACATGGCCGTTTACTACTGTGCTGCCGAATTATTATAAGAAACTCTTTGGCAGTG
>835
TGGGTAAGACAAGCAACAAAGTGGAGGCAAGAAAGAATTCTCAAACTCTCACTTCAATCCTTACCATCAAGTCCGTAGAGAAAGAAGACATGGCCGTTTACTACTGTGCTGCCGAATTATTATAAGAAACTCTTTGGCAGTG
>836
TGGGTAAGACAAGCAACAAAGTGGAGGCAAGAAAGAATTCTCAAACTCTCACTTCAATCCTTACCATCAAGTCCGTAGAGAAAGAAGACATGGCCGTTTACTACTGTGCTGCCGAATTATTATAAGAAACTCTTTGGCAGTG
>837
TGGGTAAGACAAGCAACAAAGTGGAGGCAAGAAAGAATTCTCAAACTCTCACTTCAATCCTTACCATCAAGTCCGTAGAGAAAGAAGACATGGCCGTTTACTACTGTGCTGCCGAATTATTATAAGAAACTCTTTGGCAGTG
>838
TGGGTAAGACAAGCAACAAAGTGGAGGCAAGAAAGAATTCTCAAACTCTCACTTCAATCCTTACCATCAAGTCCGTAGAGAAAGAAGACATGGCCGTTTACTACTGTGCTGCCGAATTATTATAAGAAACTCTTTGGCAGTG
>839
TGGGTAAGACAAGCAACAAAGTGGAGGCAAGAAAGAATTCTCAAACTCTCACTTCAATCCTTACCATCAAGTCCGTAGAGAAAGAAGACATGGCCGTTTACTACTGTGCTGCCGAATTATTATAAGAAACTCTTTGGCAGTG
>840
TGGGTAAGACAAGCAACAAAGTGGAGGCAAGAAAGAATTCTCAAACTCTCACTTCAATCCTTACCATCAAGTCCGTAGAGAAAGAAGACATGGCCGTTTACTACTGTGCTGCCGAATTATTATAAGAAACTCTTTGGCAGTG
>841
TGGGTAAGACAAGCAACAAAGTGGAGGCAAGAAAGAATTCTCAAACTCTCACTTCAATCCTTACCATCAAGTCCGTAGAGAAAGAAGACATGGCCGTTTACTACTGTGCTGCCGAATTATTATAAGAAACTCTTTGGCAGTG
>842
TGGGTAAGACAAGCAACAAAGTGGAGGCAAGAAAGAATTCTCAAACTCTCACTTCAATCCTTACCATCAAGTCCGTAGAGAAAGAAGACATGGCCGTTTACTACTGTGCTGCCGAATTATTATAAGAAACTCTTTGGCAGTG
>843
TGGGTAAGACAAGCAACAAAGTGGAGGCAAGAAAGAATTCTCAAACTCTCACTTCAATCCTTACCATCAAGTCCGTAGAGAAAGAAGACATGGCCGTTTACTACTGTGCTGCCGAATTATTATAAGAAACTCTTTGGCAGTG
>844
TGGGTAAGACAAGCAACAAAGTGGAGGCAAGAAAGAATTCTCAAACTCTCACTTCAATCCTTACCATCAAGTCCGTAGAGAAAGAAGACATGGCCGTTTACTACTGTGCTGCCGAATTATTATAAGAAACTCTTTGGCAGTG
>845
TGGGTAAGACAAGCAACAAAGTGGAGGCAAGAAAGAATTCTCAAACTCTCACTTCAATCCTTACCATCAAGTCCGTAGAGAAAGAAGACATGGCCGTTTACTACTGTGCTGCCGAATTATTATAAGAAACTCTTTGGCAGTG
>846
TGGGTAAGACAAGCAACAAAGTGGAGGCAAGAAAGAATTCTCAAACTCTCACTTCAATCCTTACCATCAAGTCCGTAGAGAAAGAAGACATGGCCGTTTACTACTGTGCTGCCGAATTATTATAAGAAACTCTTTGGCAGTG
>847
TGGGTAAGACAAGCAACAAAGTGGAGGCAAGAAAGAATTCTCAAACTCTCACTTCAATCCTTACCATCAAGTCCGTAGAGAAAGAAGACATGGCCGTTTACTACTGTGCTGCCGAATTATTATAAGAAACTCTTTGGCAGTG
>848
TGGGTAAGACAAGCAACAAAGTGGAGGCAAGAAAGAATTCTCAAACTCTCACTTCAATCCTTACCATCAAGTCCGTAGAGAAAGAAGACATGGCCGTTTACTACTGTGCTGCCGAATTATTATAAGAAACTCTTTGGCAGTG
>849
TGGGTAAGACAAGCAACAAAGTGGAGGCAAGAAAGAATTCTCAAACTCTCACTTCAATCCTTACCATCAAGTCCGTAGAGAAAGAAGACATGGCCGTTTACTACTGTGCTGCCGAATTATTATAAGAAACTCTTTGGCAGTG
>850
TGGGTAAGACAAGCAACAAAGTGGAGGCAAGAAAGAATTCTCAAACTCTCACTTCAATCCTTACCATCAAGTCCGTAGAGAAAGAAGACATGGCCGTTTACTACTGTGCTGCCGAATTATTATAAGAAACTCTTTGGCAGTG
>851
TGGGTAAGACAAGCAACAAAGTGGAGGCAAGAAAGAATTCTCAAACTCTCACTTCAATCCTTACCATCAAGTCCGTAGAGAAAGAAGACATGGCCGTTTACTACTGTGCTGCCGAATTATTATAAGAAACTCTTTGGCAGTG
>852
TGGGTAAGACAAGCAACAAAGTGGAGGCAAGAAAGAATTCTCAAACTCTCACTTCAATCCTTACCATCAAGTCCGTAGAGAAAGAAGACATGGCCGTTTACTACTGTGCTGCCGAATTATTATAAGAAACTCTTTGGCAGTG
>853
TGGGTAAGACAAGCAACAAAGTGGAGGCAAGAAAGAATTCTCAAACTCTCACTTCAATCCTTACCATCAAGTCCGTAGAGAAAGAAGACATGGCCGTTTACTACTGTGCTGCCGAATTATTATAAGAAACTCTTTGGCAGTG
>854
TGGGTAAGACAAGCAACAAAGTGGAGGCAAGAAAGAATTCTCAAACTCTCACTTCAATCCTTACCATCAAGTCCGTAGAGAAAGAAGACATGGCCGTTTACTACTGTGCTGCCGAATTATTATAAGAAACTCTTTGGCAGTG
>855
TGGGTAAGACAAGCAACAAAGTGGAGGCAAGAAAGAATTCTCAAACTCTCACTTCAATCCTTACCATCAAGTCCGTAGAGAAAGAAGACATGGCCGTTTACTACTGTGCTGCCGAATTATTATAAGAAACTCTTTGGCAGTG
>856
TGGGTAAGACAAGCAACAAAGTGGAGGCAAGAAAGAATTCTCAAACTCTCACTTCAATCCTTACCATCAAGTCCGTAGAGAAAGAAGACATGGCCGTTTACTACTGTGCTGCCGAATTATTATAAGAAACTCTTTGGCAGTG
>857
TGGGTAAGACAAGCAACAAAGTGGAGGCAAGAAAGAATTCTCAAACTCTCACTTCAATCCTTACCATCAAGTCCGTAGAGAAAGAAGACATGGCCGTTTACTACTGTGCTGCCGAATTATTATAAGAAACTCTTTGGCAGTG
>858
TGGGTAAGACAAGCAACAAAGTGGAGGCAAGAAAGAATTCTCAAACTCTCACTTCAATCCTTACCATCAAGTCCGTAGAGAAAGAAGACATGGCCGTTTACTACTGTGCTGCCGAATTATTATAAGAAACTCTTTGGCAGTG
>859
TGGGTAAGACAAGCAACAAAGTGGAGGCAAGAAAGAATTCTCAAACTCTCACTTCAATCCTTACCATCAAGTCCGTAGAGAAAGAAGACATGGCCGTTTACTACTGTGCTGCCGAATTATTATAAGAAACTCTTTGGCAGTG
>860
TGGGTAAGACAAGCAACAAAGTGGAGGCAAGAAAGAATTCTCAAACTCTCACTTCAATCCTTACCATCAAGTCCGTAGAGAAAGAAGACATGGCCGTTTACTACTGTGCTGCCGAATTATTATAAGAAACTCTTTGGCAGTG
>861
TGGGTAAGACAAGCAACAAAGTGGAGGCAAGAAAGAATTCTCAAACTCTCACTTCAATCCTTACCATCAAGTCCGTAGAGAAAGAAGACATGGCCGTTTACTACTGTGCTGCCGAATTATTATAAGAAACTCTTTGGCAGTG
>862
TGGGTAAGACAAGCAACAAAGTGGAGGCAAGAAAGAATTCTCAAACTCTCACTTCAATCCTTACCATCAAGTCCGTAGAGAAAGAAGACATGGCCGTTTACTACTGTGCTGCCGAATTATTATAAGAAACTCTTTGGCAGTG
>863
TGGGTAAGACAAGCAACAAAGTGGAGGCAAGAAAGAATTCTCAAACTCTCACTTCAATCCTTACCATCAAGTCCGTAGAGAAAGAAGACATGGCCGTTTACTACTGTGCTGCCGAATTATTATAAGAAACTCTTTGGCAGTG
>864
TGGGTAAGACAAGCAACAAAGTGGAGGCAAGAAAGAATTCTCAAACTCTCACTTCAATCCTTACCATCAAGTCCGTAGAGAAAGAAGACATGGCCGTTTACTACTGTGCTGCCGAATTATTATAAGAAACTCTTTGGCAGTG
>865
TGGGTAAGACAAGCAACAAAGTGGAGGCAAGAAAGAATTCTCAAACTCTCACTTCAATCCTTACCATCAAGTCCGTAGAGAAAGAAGACATGGCCGTTTACTACTGTGCTGCCGAATTATTATAAGAAACTCTTTGGCAGTG
>866
TGGGTAAGACAAGCAACAAAGTGGAGGCAAGAAAGAATTCTCAAACTCTCACTTCAATCCTTACCATCAAGTCCGTAGAGAAAGAAGACATGGCCGTTTACTACTGTGCTGCCGAATTATTATAAGAAACTCTTTGGCAGTG
>867
TGGGTAAGACAAGCAACAAAGTGGAGGCAAGAAAGAATTCTCAAACTCTCACTTCAATCCTTACCATCAAGTCCGTAGAGAAAGAAGACATGGCCGTTTACTACTGTGCTGCCGAATTATTATAAGAAACTCTTTGGCAGTG
>868
TGGGTAAGACAAGCAACAAAGTGGAGGCAAGAAAGAATTCTCAAACTCTCACTTCAATCCTTACCATCAAGTCCGTAGAGAAAGAAGACATGGCCGTTTACTACTGTGCTGCCGAATTATTATAAGAAACTCTTTGGCAGTG
>869
TGGGTAAGACAAGCAACAAAGTGGAGGCAAGAAAGAATTCTCAAACTCTCACTTCAATCCTTACCATCAAGTCCGTAGAGAAAGAAGACATGGCCGTTTACTACTGTGCTGCCGAATTATTATAAGAAACTCTTTGGCAGTG
>870
TGGGTAAGACAAGCAACAAAGTGGAGGCAAGAAAGAATTCTCAAACTCTCACTTCAATCCTTACCATCAAGTCCGTAGAGAAAGAAGACATGGCCGTTTACTACTGTGCTGCCGAATTATTATAAGAAACTCTTTGGCAGTG
>871
TGGGTAAGACAAGCAACAAAGTGGAGGCAAGAAAGAATTCTCAAACTCTCACTTCAATCCTTACCATCAAGTCCGTAGAGAAAGAAGACATGGCCGTTTACTACTGTGCTGCCGAATTATTATAAGAAACTCTTTGGCAGTG
>872
TGGGTAAGACAAGCAACAAAGTGGAGGCAAGAAAGAATTCTCAAACTCTCACTTCAATCCTTACCATCAAGTCCGTAGAGAAAGAAGACATGGCCGTTTACTACTGTGCTGCCGAATTATTATAAGAAACTCTTTGGCAGTG
>873
TGGGTAAGACAAGCAACAAAGTGGAGGCAAGAAAGAATTCTCAAACTCTCACTTCAATCCTTACCATCAAGTCCGTAGAGAAAGAAGACATGGCCGTTTACTACTGTGCTGCCGAATTATTATAAGAAACTCTTTGGCAGTG
>874
TGGGTAAGACAAGCAACAAAGTGGAGGCAAGAAAGAATTCTCAAACTCTCACTTCAATCCTTACCATCAAGTCCGTAGAGAAAGAAGACATGGCCGTTTACTACTGTGCTGCCGAATTATTATAAGAAACTCTTTGGCAGTG
>875
TGGGTAAGACAAGCAACAAAGTGGAGGCAAGAAAGAATTCTCAAACTCTCACTTCAATCCTTACCATCAAGTCCGTAGAGAAAGAAGACATGGCCGTTTACTACTGTGCTGCCGAATTATTATAAGAAACTCTTTGGCAGTG
>876
TGGGTAAGACAAGCAACAAAGTGGAGGCAAGAAAGAATTCTCAAACTCTCACTTCAATCCTTACCATCAAGTCCGTAGAGAAAGAAGACATGGCCGTTTACTACTGTGCTGCCGAATTATTATAAGAAACTCTTTGGCAGTG
>877
TGGGTAAGACAAGCAACAAAGTGGAGGCAAGAAAGAATTCTCAAACTCTCACTTCAATCCTTACCATCAAGTCCGTAGAGAAAGAAGACATGGCCGTTTACTACTGTGCTGCCGAATTATTATAAGAAACTCTTTGGCAGTG
>878
TGGGTAAGACAAGCAACAAAGTGGAGGCAAGAAAGAATTCTCAAACTCTCACTTCAATCCTTACCATCAAGTCCGTAGAGAAAGAAGACATGGCCGTTTACTACTGTGCTGCCGAATTATTATAAGAAACTCTTTGGCAGTG
>879
TGGGTAAGACAAGCAACAAAGTGGAGGCAAGAAAGAATTCTCAAACTCTCACTTCAATCCTTACCATCAAGTCCGTAGAGAAAGAAGACATGGCCGTTTACTACTGTGCTGCCGAATTATTATAAGAAACTCTTTGGCAGTG
>880
TGGGTAAGACAAGCAACAAAGTGGAGGCAAGAAAGAATTCTCAAACTCTCACTTCAATCCTTACCATCAAGTCCGTAGAGAAAGAAGACATGGCCGTTTACTACTGTGCTGCCGAATTATTATAAGAAACTCTTTGGCAGTG
>881
TGGGTAAGACAAGCAACAAAGTGGAGGCAAGAAAGAATTCTCAAACTCTCACTTCAATCCTTACCATCAAGTCCGTAGAGAAAGAAGACATGGCCGTTTACTACTGTGCTGCCGAATTATTATAAGAAACTCTTTGGCAGTG
>882
TGGGTAAGACAAGCAACAAAGTGGAGGCAAGAAAGAATTCTCAAACTCTCACTTCAATCCTTACCATCAAGTCCGTAGAGAAAGAAGACATGGCCGTTTACTACTGTGCTGCCGAATTATTATAAGAAACTCTTTGGCAGTG
>883
TGGGTAAGACAAGCAACAAAGTGGAGGCAAGAAAGAATTCTCAAACTCTCACTTCAATCCTTACCATCAAGTCCGTAGAGAAAGAAGACATGGCCGTTTACTACTGTGCTGCCGAATTATTATAAGAAACTCTTTGGCAGTG
>884
TGGGTAAGACAAGCAACAAAGTGGAGGCAAGAAAGAATTCTCAAACTCTCACTTCAATCCTTACCATCAAGTCCGTAGAGAAAGAAGACATGGCCGTTTACTACTGTGCTGCCGAATTATTATAAGAAACTCTTTGGCAGTG
>885
TGGGTAAGACAAGCAACAAAGTGGAGGCAAGAAAGAATTCTCAAACTCTCACTTCAATCCTTACCATCAAGTCCGTAGAGAAAGAAGACATGGCCGTTTACTACTGTGCTGCCGAATTATTATAAGAAACTCTTTGGCAGTG
>886
TGGGTAAGACAAGCAACAAAGTGGAGGCAAGAAAGAATTCTCAAACTCTCACTTCAATCCTTACCATCAAGTCCGTAGAGAAAGAAGACATGGCCGTTTACTACTGTGCTGCCGAATTATTATAAGAAACTCTTTGGCAGTG
>887
TGGGTAAGACAAGCAACAAAGTGGAGGCAAGAAAGAATTCTCAAACTCTCACTTCAATCCTTACCATCAAGTCCGTAGAGAAAGAAGACATGGCCGTTTACTACTGTGCTGCCGAATTATTATAAGAAACTCTTTGGCAGTG
>888
TGGGTAAGACAAGCAACAAAGTGGAGGCAAGAAAGAATTCTCAAACTCTCACTTCAATCCTTACCATCAAGTCCGTAGAGAAAGAAGACATGGCCGTTTACTACTGTGCTGCCGAATTATTATAAGAAACTCTTTGGCAGTG
>889
TGGGTAAGACAAGCAACAAAGTGGAGGCAAGAAAGAATTCTCAAACTCTCACTTCAATCCTTACCATCAAGTCCGTAGAGAAAGAAGACATGGCCGTTTACTACTGTGCTGCCGAATTATTATAAGAAACTCTTTGGCAGTG
>890
TGGGTAAGACAAGCAACAAAGTGGAGGCAAGAAAGAATTCTCAAACTCTCACTTCAATCCTTACCATCAAGTCCGTAGAGAAAGAAGACATGGCCGTTTACTACTGTGCTGCCGAATTATTATAAGAAACTCTTTGGCAGTG
>891
TGGGTAAGACAAGCAACAAAGTGGAGGCAAGAAAGAATTCTCAAACTCTCACTTCAATCCTTACCATCAAGTCCGTAGAGAAAGAAGACATGGCCGTTTACTACTGTGCTGCCGAATTATTATAAGAAACTCTTTGGCAGTG
>892
TGGGTAAGACAAGCAACAAAGTGGAGGCAAGAAAGAATTCTCAAACTCTCACTTCAATCCTTACCATCAAGTCCGTAGAGAAAGAAGACATGGCCGTTTACTACTGTGCTGCCGAATTATTATAAGAAACTCTTTGGCAGTG
>893
TGGGTAAGACAAGCAACAAAGTGGAGGCAAGAAAGAATTCTCAAACTCTCACTTCAATCCTTACCATCAAGTCCGTAGAGAAAGAAGACATGGCCGTTTACTACTGTGCTGCCGAATTATTATAAGAAACTCTTTGGCAGTG
>894
TGGGTAAGACAAGCAACAAAGTGGAGGCAAGAAAGAATTCTCAAACTCTCACTTCAATCCTTACCATCAAGTCCGTAGAGAAAGAAGACATGGCCGTTTACTACTGTGCTGCCGAATTATTATAAGAAACTCTTTGGCAGTG
>895
TGGGTAAGACAAGCAACAAAGTGGAGGCAAGAAAGAATTCTCAAACTCTCACTTCAATCCTTACCATCAAGTCCGTAGAGAAAGAAGACATGGCCGTTTACTACTGTGCTGCCGAATTATTATAAGAAACTCTTTGGCAGTG
>896
TGGGTAAGACAAGCAACAAAGTGGAGGCAAGAAAGAATTCTCAAACTCTCACTTCAATCCTTACCATCAAGTCCGTAGAGAAAGAAGACATGGCCGTTTACTACTGTGCTGCCGAATTATTATAAGAAACTCTTTGGCAGTG
>897
TGGGTAAGACAAGCAACAAAGTGGAGGCAAGAAAGAATTCTCAAACTCTCACTTCAATCCTTACCATCAAGTCCGTAGAGAAAGAAGACATGGCCGTTTACTACTGTGCTGCCGAATTATTATAAGAAACTCTTTGGCAGTG
>898
TGGGTAAGACAAGCAACAAAGTGGAGGCAAGAAAGAATTCTCAAACTCTCACTTCAATCCTTACCATCAAGTCCGTAGAGAAAGAAGACATGGCCGTTTACTACTGTGCTGCCGAATTATTATAAGAAACTCTTTGGCAGTG
>899
TGGGTAAGACAAGCAACAAAGTGGAGGCAAGAAAGAATTCTCAAACTCTCACTTCAATCCTTACCATCAAGTCCGTAGAGAAAGAAGACATGGCCGTTTACTACTGTGCTGCCGAATTATTATAAGAAACTCTTTGGCAGTG
>900
TGGGTAAGACAAGCAACAAAGTGGAGGCAAGAAAGAATTCTCAAACTCTCACTTCAATCCTTACCATCAAGTCCGTAGAGAAAGAAGACATGGCCGTTTACTACTGTGCTGCCGAATTATTATAAGAAACTCTTTGGCAGTG
>901
TGGGTAAGACAAGCAACAAAGTGGAGGCAAGAAAGAATTCTCAAACTCTCACTTCAATCCTTACCATCAAGTCCGTAGAGAAAGAAGACATGGCCGTTTACTACTGTGCTGCCGAATTATTATAAGAAACTCTTTGGCAGTG
>902
TGGGTAAGACAAGCAACAAAGTGGAGGCAAGAAAGAATTCTCAAACTCTCACTTCAATCCTTACCATCAAGTCCGTAGAGAAAGAAGACATGGCCGTTTACTACTGTGCTGCCGAATTATTATAAGAAACTCTTTGGCAGTG
>903
TGGGTAAGACAAGCAACAAAGTGGAGGCAAGAAAGAATTCTCAAACTCTCACTTCAATCCTTACCATCAAGTCCGTAGAGAAAGAAGACATGGCCGTTTACTACTGTGCTGCCGAATTATTATAAGAAACTCTTTGGCAGTG
>904
TGGGTAAGACAAGCAACAAAGTGGAGGCAAGAAAGAATTCTCAAACTCTCACTTCAATCCTTACCATCAAGTCCGTAGAGAAAGAAGACATGGCCGTTTACTACTGTGCTGCCGAATTATTATAAGAAACTCTTTGGCAGTG
>905
TGGGTAAGACAAGCAACAAAGTGGAGGCAAGAAAGAATTCTCAAACTCTCACTTCAATCCTTACCATCAAGTCCGTAGAGAAAGAAGACATGGCCGTTTACTACTGTGCTGCCGAATTATTATAAGAAACTCTTTGGCAGTG
>906
TGGGTAAGACAAGCAACAAAGTGGAGGCAAGAAAGAATTCTCAAACTCTCACTTCAATCCTTACCATCAAGTCCGTAGAGAAAGAAGACATGGCCGTTTACTACTGTGCTGCCGAATTATTATAAGAAACTCTTTGGCAGTG
>907
TGGGTAAGACAAGCAACAAAGTGGAGGCAAGAAAGAATTCTCAAACTCTCACTTCAATCCTTACCATCAAGTCCGTAGAGAAAGAAGACATGGCCGTTTACTACTGTGCTGCCGAATTATTATAAGAAACTCTTTGGCAGTG
>908
TGGGTAAGACAAGCAACAAAGTGGAGGCAAGAAAGAATTCTCAAACTCTCACTTCAATCCTTACCATCAAGTCCGTAGAGAAAGAAGACATGGCCGTTTACTACTGTGCTGCCGAATTATTATAAGAAACTCTTTGGCAGTG
>909
TGGGTAAGACAAGCAACAAAGTGGAGGCAAGAAAGAATTCTCAAACTCTCACTTCAATCCTTACCATCAAGTCCGTAGAGAAAGAAGACATGGCCGTTTACTACTGTGCTGCCGAATTATTATAAGAAACTCTTTGGCAGTG
>910
TGGGTAAGACAAGCAACAAAGTGGAGGCAAGAAAGAATTCTCAAACTCTCACTTCAATCCTTACCATCAAGTCCGTAGAGAAAGAAGACATGGCCGTTTACTACTGTGCTGCCGAATTATTATAAGAAACTCTTTGGCAGTG
>911
TGGGTAAGACAAGCAACAAAGTGGAGGCAAGAAAGAATTCTCAAACTCTCACTTCAATCCTTACCATCAAGTCCGTAGAGAAAGAAGACATGGCCGTTTACTACTGTGCTGCCGAATTATTATAAGAAACTCTTTGGCAGTG
>912
TGGGTAAGACAAGCAACAAAGTGGAGGCAAGAAAGAATTCTCAAACTCTCACTTCAATCCTTACCATCAAGTCCGTAGAGAAAGAAGACATGGCCGTTTACTACTGTGCTGCCGAATTATTATAAGAAACTCTTTGGCAGTG
>913
TGGGTAAGACAAGCAACAAAGTGGAGGCAAGAAAGAATTCTCAAACTCTCACTTCAATCCTTACCATCAAGTCCGTAGAGAAAGAAGACATGGCCGTTTACTACTGTGCTGCCGAATTATTATAAGAAACTCTTTGGCAGTG
>914
TGGGTAAGACAAGCAACAAAGTGGAGGCAAGAAAGAATTCTCAAACTCTCACTTCAATCCTTACCATCAAGTCCGTAGAGAAAGAAGACATGGCCGTTTACTACTGTGCTGCCGAATTATTATAAGAAACTCTTTGGCAGTG
>915
TGGGTAAGACAAGCAACAAAGTGGAGGCAAGAAAGAATTCTCAAACTCTCACTTCAATCCTTACCATCAAGTCCGTAGAGAAAGAAGACATGGCCGTTTACTACTGTGCTGCCGAATTATTATAAGAAACTCTTTGGCAGTG
>916
TGGGTAAGACAAGCAACAAAGTGGAGGCAAGAAAGAATTCTCAAACTCTCACTTCAATCCTTACCATCAAGTCCGTAGAGAAAGAAGACATGGCCGTTTACTACTGTGCTGCCGAATTATTATAAGAAACTCTTTGGCAGTG
>917
TGGGTAAGACAAGCAACAAAGTGGAGGCAAGAAAGAATTCTCAAACTCTCACTTCAATCCTTACCATCAAGTCCGTAGAGAAAGAAGACATGGCCGTTTACTACTGTGCTGCCGAATTATTATAAGAAACTCTTTGGCAGTG
>918
TGGGTAAGACAAGCAACAAAGTGGAGGCAAGAAAGAATTCTCAAACTCTCACTTCAATCCTTACCATCAAGTCCGTAGAGAAAGAAGACATGGCCGTTTACTACTGTGCTGCCGAATTATTATAAGAAACTCTTTGGCAGTG
>919
TGGGTAAGACAAGCAACAAAGTGGAGGCAAGAAAGAATTCTCAAACTCTCACTTCAATCCTTACCATCAAGTCCGTAGAGAAAGAAGACATGGCCGTTTACTACTGTGCTGCCGAATTATTATAAGAAACTCTTTGGCAGTG
>920
TGGGTAAGACAAGCAACAAAGTGGAGGCAAGAAAGAATTCTCAAACTCTCACTTCAATCCTTACCATCAAGTCCGTAGAGAAAGAAGACATGGCCGTTTACTACTGTGCTGCCGAATTATTATAAGAAACTCTTTGGCAGTG
>921
TGGGTAAGACAAGCAACAAAGTGGAGGCAAGAAAGAATTCTCAAACTCTCACTTCAATCCTTACCATCAAGTCCGTAGAGAAAGAAGACATGGCCGTTTACTACTGTGCTGCCGAATTATTATAAGAAACTCTTTGGCAGTG
>922
TGGGTAAGACAAGCAACAAAGTGGAGGCAAGAAAGAATTCTCAAACTCTCACTTCAATCCTTACCATCAAGTCCGTAGAGAAAGAAGACATGGCCGTTTACTACTGTGCTGCCGAATTATTATAAGAAACTCTTTGGCAGTG
>923
TGGGTAAGACAAGCAACAAAGTGGAGGCAAGAAAGAATTCTCAAACTCTCACTTCAATCCTTACCATCAAGTCCGTAGAGAAAGAAGACATGGCCGTTTACTACTGTGCTGCCGAATTATTATAAGAAACTCTTTGGCAGTG
>924
TGGGTAAGACAAGCAACAAAGTGGAGGCAAGAAAGAATTCTCAAACTCTCACTTCAATCCTTACCATCAAGTCCGTAGAGAAAGAAGACATGGCCGTTTACTACTGTGCTGCCGAATTATTATAAGAAACTCTTTGGCAGTG
>925
TGGGTAAGACAAGCAACAAAGTGGAGGCAAGAAAGAATTCTCAAACTCTCACTTCAATCCTTACCATCAAGTCCGTAGAGAAAGAAGACATGGCCGTTTACTACTGTGCTGCCGAATTATTATAAGAAACTCTTTGGCAGTG
>926
TGGGTAAGACAAGCAACAAAGTGGAGGCAAGAAAGAATTCTCAAACTCTCACTTCAATCCTTACCATCAAGTCCGTAGAGAAAGAAGACATGGCCGTTTACTACTGTGCTGCCGAATTATTATAAGAAACTCTTTGGCAGTG
>927
TGGGTAAGACAAGCAACAAAGTGGAGGCAAGAAAGAATTCTCAAACTCTCACTTCAATCCTTACCATCAAGTCCGTAGAGAAAGAAGACATGGCCGTTTACTACTGTGCTGCCGAATTATTATAAGAAACTCTTTGGCAGTG
>928
TGGGTAAGACAAGCAACAAAGTGGAGGCAAGAAAGAATTCTCAAACTCTCACTTCAATCCTTACCATCAAGTCCGTAGAGAAAGAAGACATGGCCGTTTACTACTGTGCTGCCGAATTATTATAAGAAACTCTTTGGCAGTG
>929
TGGGTAAGACAAGCAACAAAGTGGAGGCAAGAAAGAATTCTCAAACTCTCACTTCAATCCTTACCATCAAGTCCGTAGAGAAAGAAGACATGGCCGTTTACTACTGTGCTGCCGAATTATTATAAGAAACTCTTTGGCAGTG
>930
TGGGTAAGACAAGCAACAAAGTGGAGGCAAGAAAGAATTCTCAAACTCTCACTTCAATCCTTACCATCAAGTCCGTAGAGAAAGAAGACATGGCCGTTTACTACTGTGCTGCCGAATTATTATAAGAAACTCTTTGGCAGTG
>931
TGGGTAAGACAAGCAACAAAGTGGAGGCAAGAAAGAATTCTCAAACTCTCACTTCAATCCTTACCATCAAGTCCGTAGAGAAAGAAGACATGGCCGTTTACTACTGTGCTGCCGAATTATTATAAGAAACTCTTTGGCAGTG
>932
TGGGTAAGACAAGCAACAAAGTGGAGGCAAGAAAGAATTCTCAAACTCTCACTTCAATCCTTACCATCAAGTCCGTAGAGAAAGAAGACATGGCCGTTTACTACTGTGCTGCCGAATTATTATAAGAAACTCTTTGGCAGTG
>933
TGGGTAAGACAAGCAACAAAGTGGAGGCAAGAAAGAATTCTCAAACTCTCACTTCAATCCTTACCATCAAGTCCGTAGAGAAAGAAGACATGGCCGTTTACTACTGTGCTGCCGAATTATTATAAGAAACTCTTTGGCAGTG
>934
TGGGTAAGACAAGCAACAAAGTGGAGGCAAGAAAGAATTCTCAAACTCTCACTTCAATCCTTACCATCAAGTCCGTAGAGAAAGAAGACATGGCCGTTTACTACTGTGCTGCCGAATTATTATAAGAAACTCTTTGGCAGTG
>935
TGGGTAAGACAAGCAACAAAGTGGAGGCAAGAAAGAATTCTCAAACTCTCACTTCAATCCTTACCATCAAGTCCGTAGAGAAAGAAGACATGGCCGTTTACTACTGTGCTGCCGAATTATTATAAGAAACTCTTTGGCAGTG
>936
TGGGTAAGACAAGCAACAAAGTGGAGGCAAGAAAGAATTCTCAAACTCTCACTTCAATCCTTACCATCAAGTCCGTAGAGAAAGAAGACATGGCCGTTTACTACTGTGCTGCCGAATTATTATAAGAAACTCTTTGGCAGTG
>937
TGGGTAAGACAAGCAACAAAGTGGAGGCAAGAAAGAATTCTCAAACTCTCACTTCAATCCTTACCATCAAGTCCGTAGAGAAAGAAGACATGGCCGTTTACTACTGTGCTGCCGAATTATTATAAGAAACTCTTTGGCAGTG
>938
TGGGTAAGACAAGCAACAAAGTGGAGGCAAGAAAGAATTCTCAAACTCTCACTTCAATCCTTACCATCAAGTCCGTAGAGAAAGAAGACATGGCCGTTTACTACTGTGCTGCCGAATTATTATAAGAAACTCTTTGGCAGTG
>939
TGGGTAAGACAAGCAACAAAGTGGAGGCAAGAAAGAATTCTCAAACTCTCACTTCAATCCTTACCATCAAGTCCGTAGAGAAAGAAGACATGGCCGTTTACTACTGTGCTGCCGAATTATTATAAGAAACTCTTTGGCAGTG
>940
TGGGTAAGACAAGCAACAAAGTGGAGGCAAGAAAGAATTCTCAAACTCTCACTTCAATCCTTACCATCAAGTCCGTAGAGAAAGAAGACATGGCCGTTTACTACTGTGCTGCCGAATTATTATAAGAAACTCTTTGGCAGTG
>941
TGGGTAAGACAAGCAACAAAGTGGAGGCAAGAAAGAATTCTCAAACTCTCACTTCAATCCTTACCATCAAGTCCGTAGAGAAAGAAGACATGGCCGTTTACTACTGTGCTGCCGAATTATTATAAGAAACTCTTTGGCAGTG
>942
TGGGTAAGACAAGCAACAAAGTGGAGGCAAGAAAGAATTCTCAAACTCTCACTTCAATCCTTACCATCAAGTCCGTAGAGAAAGAAGACATGGCCGTTTACTACTGTGCTGCCGAATTATTATAAGAAACTCTTTGGCAGTG
>943
TGGGTAAGACAAGCAACAAAGTGGAGGCAAGAAAGAATTCTCAAACTCTCACTTCAATCCTTACCATCAAGTCCGTAGAGAAAGAAGACATGGCCGTTTACTACTGTGCTGCCGAATTATTATAAGAAACTCTTTGGCAGTG
>944
TGGGTAAGACAAGCAACAAAGTGGAGGCAAGAAAGAATTCTCAAACTCTCACTTCAATCCTTACCATCAAGTCCGTAGAGAAAGAAGACATGGCCGTTTACTACTGTGCTGCCGAATTATTATAAGAAACTCTTTGGCAGTG
>945
TGGGTAAGACAAGCAACAAAGTGGAGGCAAGAAAGAATTCTCAAACTCTCACTTCAATCCTTACCATCAAGTCCGTAGAGAAAGAAGACATGGCCGTTTACTACTGTGCTGCCGAATTATTATAAGAAACTCTTTGGCAGTG
>946
TGGGTAAGACAAGCAACAAAGTGGAGGCAAGAAAGAATTCTCAAACTCTCACTTCAATCCTTACCATCAAGTCCGTAGAGAAAGAAGACATGGCCGTTTACTACTGTGCTGCCGAATTATTATAAGAAACTCTTTGGCAGTG
>947
TGGGTAAGACAAGCAACAAAGTGGAGGCAAGAAAGAATTCTCAAACTCTCACTTCAATCCTTACCATCAAGTCCGTAGAGAAAGAAGACATGGCCGTTTACTACTGTGCTGCCGAATTATTATAAGAAACTCTTTGGCAGTG
>948
TGGGTAAGACAAGCAACAAAGTGGAGGCAAGAAAGAATTCTCAAACTCTCACTTCAATCCTTACCATCAAGTCCGTAGAGAAAGAAGACATGGCCGTTTACTACTGTGCTGCCGAATTATTATAAGAAACTCTTTGGCAGTG
>949
TGGGTAAGACAAGCAACAAAGTGGAGGCAAGAAAGAATTCTCAAACTCTCACTTCAATCCTTACCATCAAGTCCGTAGAGAAAGAAGACATGGCCGTTTACTACTGTGCTGCCGAATTATTATAAGAAACTCTTTGGCAGTG
>950
TGGGTAAGACAAGCAACAAAGTGGAGGCAAGAAAGAATTCTCAAACTCTCACTTCAATCCTTACCATCAAGTCCGTAGAGAAAGAAGACATGGCCGTTTACTACTGTGCTGCCGAATTATTATAAGAAACTCTTTGGCAGTG
>951
TGGGTAAGACAAGCAACAAAGTGGAGGCAAGAAAGAATTCTCAAACTCTCACTTCAATCCTTACCATCAAGTCCGTAGAGAAAGAAGACATGGCCGTTTACTACTGTGCTGCCGAATTATTATAAGAAACTCTTTGGCAGTG
>952
TGGGTAAGACAAGCAACAAAGTGGAGGCAAGAAAGAATTCTCAAACTCTCACTTCAATCCTTACCATCAAGTCCGTAGAGAAAGAAGACATGGCCGTTTACTACTGTGCTGCCGAATTATTATAAGAAACTCTTTGGCAGTG
>953
TGGGTAAGACAAGCAACAAAGTGGAGGCAAGAAAGAATTCTCAAACTCTCACTTCAATCCTTACCATCAAGTCCGTAGAGAAAGAAGACATGGCCGTTTACTACTGTGCTGCCGAATTATTATAAGAAACTCTTTGGCAGTG
>954
TGGGTAAGACAAGCAACAAAGTGGAGGCAAGAAAGAATTCTCAAACTCTCACTTCAATCCTTACCATCAAGTCCGTAGAGAAAGAAGACATGGCCGTTTACTACTGTGCTGCCGAATTATTATAAGAAACTCTTTGGCAGTG
>955
TGGGTAAGACAAGCAACAAAGTGGAGGCAAGAAAGAATTCTCAAACTCTCACTTCAATCCTTACCATCAAGTCCGTAGAGAAAGAAGACATGGCCGTTTACTACTGTGCTGCCGAATTATTATAAGAAACTCTTTGGCAGTG
>956
TGGGTAAGACAAGCAACAAAGTGGAGGCAAGAAAGAATTCTCAAACTCTCACTTCAATCCTTACCATCAAGTCCGTAGAGAAAGAAGACATGGCCGTTTACTACTGTGCTGCCGAATTATTATAAGAAACTCTTTGGCAGTG
>957
TGGGTAAGACAAGCAACAAAGTGGAGGCAAGAAAGAATTCTCAAACTCTCACTTCAATCCTTACCATCAAGTCCGTAGAGAAAGAAGACATGGCCGTTTACTACTGTGCTGCCGAATTATTATAAGAAACTCTTTGGCAGTG
>958
TGGGTAAGACAAGCAACAAAGTGGAGGCAAGAAAGAATTCTCAAACTCTCACTTCAATCCTTACCATCAAGTCCGTAGAGAAAGAAGACATGGCCGTTTACTACTGTGCTGCCGAATTATTATAAGAAACTCTTTGGCAGTG
>959
TGGGTAAGACAAGCAACAAAGTGGAGGCAAGAAAGAATTCTCAAACTCTCACTTCAATCCTTACCATCAAGTCCGTAGAGAAAGAAGACATGGCCGTTTACTACTGTGCTGCCGAATTATTATAAGAAACTCTTTGGCAGTG
>960
TGGGTAAGACAAGCAACAAAGTGGAGGCAAGAAAGAATTCTCAAACTCTCACTTCAATCCTTACCATCAAGTCCGTAGAGAAAGAAGACATGGCCGTTTACTACTGTGCTGCCGAATTATTATAAGAAACTCTTTGGCAGTG
>961
TGGGTAAGACAAGCAACAAAGTGGAGGCAAGAAAGAATTCTCAAACTCTCACTTCAATCCTTACCATCAAGTCCGTAGAGAAAGAAGACATGGCCGTTTACTACTGTGCTGCCGAATTATTATAAGAAACTCTTTGGCAGTG
>962
TGGGTAAGACAAGCAACAAAGTGGAGGCAAGAAAGAATTCTCAAACTCTCACTTCAATCCTTACCATCAAGTCCGTAGAGAAAGAAGACATGGCCGTTTACTACTGTGCTGCCGAATTATTATAAGAAACTCTTTGGCAGTG
>963
TGGGTAAGACAAGCAACAAAGTGGAGGCAAGAAAGAATTCTCAAACTCTCACTTCAATCCTTACCATCAAGTCCGTAGAGAAAGAAGACATGGCCGTTTACTACTGTGCTGCCGAATTATTATAAGAAACTCTTTGGCAGTG
>964
GGAGTCAGTCCAGGGAAGTATTATACTTACGCAAGCACAAGGAACAACTTGAGATTGATACTGCGAAATCTAATTGAAAATGACTCTGGGGTCTATTACTGTGCCACCTGGGACGGGCAGTTGGTTCAAGATATTTGCTG
>965
GGAGTCAGTCCAGGGAAGTATTATACTTACGCAAGCACAAGGAACAACTTGAGATTGATACTGCGAAATCTAATTGAAAATGACTCTGGGGTCTATTACTGTGCCACCTGGGACGGGCAGTTGGTTCAAGATATTTGCTG
>966
GGAGTCAGTCCAGGGAAGTATTATACTTACGCAAGCACAAGGAACAACTTGAGATTGATACTGCGAAATCTAATTGAAAATGACTCTGGGGTCTATTACTGTGCCACCTGGGACGGGCAGTTGGTTCAAGATATTTGCTG
>967
GGAGTCAGTCCAGGGAAGTATTATACTTACGCAAGCACAAGGAACAACTTGAGATTGATACTGCGAAATCTAATTGAAAATGACTCTGGGGTCTATTACTGTGCCACCTGGGACGGGCAGTTGGTTCAAGATATTTGCTG
>968
GGAGTCAGTCCAGGGAAGTATTATACTTACGCAAGCACAAGGAACAACTTGAGATTGATACTGCGAAATCTAATTGAAAATGACTCTGGGGTCTATTACTGTGCCACCTGGGACGGGCAGTTGGTTCAAGATATTTGCTG
>969
GGAGTCAGTCCAGGGAAGTATTATACTTACGCAAGCACAAGGAACAACTTGAGATTGATACTGCGAAATCTAATTGAAAATGACTCTGGGGTCTATTACTGTGCCACCTGGGACGGGCAGTTGGTTCAAGATATTTGCTG
>970
GGAGTCAGTCCAGGGAAGTATTATACTTACGCAAGCACAAGGAACAACTTGAGATTGATACTGCGAAATCTAATTGAAAATGACTCTGGGGTCTATTACTGTGCCACCTGGGACGGGCAGTTGGTTCAAGATATTTGCTG
>971
GGAGTCAGTCCAGGGAAGTATTATACTTACGCAAGCACAAGGAACAACTTGAGATTGATACTGCGAAATCTAATTGAAAATGACTCTGGGGTCTATTACTGTGCCACCTGGGACGGGCAGTTGGTTCAAGATATTTGCTG
>972
GGAGTCAGTCCAGGGAAGTATTATACTTACGCAAGCACAAGGAACAACTTGAGATTGATACTGCGAAATCTAATTGAAAATGACTCTGGGGTCTATTACTGTGCCACCTGGGACGGGCAGTTGGTTCAAGATATTTGCTG
>973
GGAGTCAGTCCAGGGAAGTATTATACTTACGCAAGCACAAGGAACAACTTGAGATTGATACTGCGAAATCTAATTGAAAATGACTCTGGGGTCTATTACTGTGCCACCTGGGACGGGCAGTTGGTTCAAGATATTTGCTG
>974
GGAGTCAGTCCAGGGAAGTATTATACTTACGCAAGCACAAGGAACAACTTGAGATTGATACTGCGAAATCTAATTGAAAATGACTCTGGGGTCTATTACTGTGCCACCTGGGACGGGCAGTTGGTTCAAGATATTTGCTG
>975
GGAGTCAGTCCAGGGAAGTATTATACTTACGCAAGCACAAGGAACAACTTGAGATTGATACTGCGAAATCTAATTGAAAATGACTCTGGGGTCTATTACTGTGCCACCTGGGACGGGCAGTTGGTTCAAGATATTTGCTG
>976
GGAGTCAGTCCAGGGAAGTATTATACTTACGCAAGCACAAGGAACAACTTGAGATTGATACTGCGAAATCTAATTGAAAATGACTCTGGGGTCTATTACTGTGCCACCTGGGACGGGCAGTTGGTTCAAGATATTTGCTG
>977
GGAGTCAGTCCAGGGAAGTATTATACTTACGCAAGCACAAGGAACAACTTGAGATTGATACTGCGAAATCTAATTGAAAATGACTCTGGGGTCTATTACTGTGCCACCTGGGACGGGCAGTTGGTTCAAGATATTTGCTG
>978
GGAGTCAGTCCAGGGAAGTATTATACTTACGCAAGCACAAGGAACAACTTGAGATTGATACTGCGAAATCTAATTGAAAATGACTCTGGGGTCTATTACTGTGCCACCTGGGACGGGCAGTTGGTTCAAGATATTTGCTG
>979
GGAGTCAGTCCAGGGAAGTATTATACTTACGCAAGCACAAGGAACAACTTGAGATTGATACTGCGAAATCTAATTGAAAATGACTCTGGGGTCTATTACTGTGCCACCTGGGACGGGCAGTTGGTTCAAGATATTTGCTG
>980
GGAGTCAGTCCAGGGAAGTATTATACTTACGCAAGCACAAGGAACAACTTGAGATTGATACTGCGAAATCTAATTGAAAATGACTCTGGGGTCTATTACTGTGCCACCTGGGACGGGCAGTTGGTTCAAGATATTTGCTG
>981
GGAGTCAGTCCAGGGAAGTATTATACTTACGCAAGCACAAGGAACAACTTGAGATTGATACTGCGAAATCTAATTGAAAATGACTCTGGGGTCTATTACTGTGCCACCTGGGACGGGCAGTTGGTTCAAGATATTTGCTG
>982
GGAGTCAGTCCAGGGAAGTATTATACTTACGCAAGCACAAGGAACAACTTGAGATTGATACTGCGAAATCTAATTGAAAATGACTCTGGGGTCTATTACTGTGCCACCTGGGACGGGCAGTTGGTTCAAGATATTTGCTG
>983
GGAGTCAGTCCAGGGAAGTATTATACTTACGCAAGCACAAGGAACAACTTGAGATTGATACTGCGAAATCTAATTGAAAATGACTCTGGGGTCTATTACTGTGCCACCTGGGACGGGCAGTTGGTTCAAGATATTTGCTG
>984
GGAGTCAGTCCAGGGAAGTATTATACTTACGCAAGCACAAGGAACAACTTGAGATTGATACTGCGAAATCTAATTGAAAATGACTCTGGGGTCTATTACTGTGCCACCTGGGACGGGCAGTTGGTTCAAGATATTTGCTG
>985
GGAGTCAGTCCAGGGAAGTATTATACTTACGCAAGCACAAGGAACAACTTGAGATTGATACTGCGAAATCTAATTGAAAATGACTCTGGGGTCTATTACTGTGCCACCTGGGACGGGCAGTTGGTTCAAGATATTTGCTG
>986
GGAGTCAGTCCAGGGAAGTATTATACTTACGCAAGCACAAGGAACAACTTGAGATTGATACTGCGAAATCTAATTGAAAATGACTCTGGGGTCTATTACTGTGCCACCTGGGACGGGCAGTTGGTTCAAGATATTTGCTG
>987
GGAGTCAGTCCAGGGAAGTATTATACTTACGCAAGCACAAGGAACAACTTGAGATTGATACTGCGAAATCTAATTGAAAATGACTCTGGGGTCTATTACTGTGCCACCTGGGACGGGCAGTTGGTTCAAGATATTTGCTG
>988
GGAGTCAGTCCAGGGAAGTATTATACTTACGCAAGCACAAGGAACAACTTGAGATTGATACTGCGAAATCTAATTGAAAATGACTCTGGGGTCTATTACTGTGCCACCTGGGACGGGCAGTTGGTTCAAGATATTTGCTG
>989
GGAGTCAGTCCAGGGAAGTATTATACTTACGCAAGCACAAGGAACAACTTGAGATTGATACTGCGAAATCTAATTGAAAATGACTCTGGGGTCTATTACTGTGCCACCTGGGACGGGCAGTTGGTTCAAGATATTTGCTG
>990
GGAGTCAGTCCAGGGAAGTATTATACTTACGCAAGCACAAGGAACAACTTGAGATTGATACTGCGAAATCTAATTGAAAATGACTCTGGGGTCTATTACTGTGCCACCTGGGACGGGCAGTTGGTTCAAGATATTTGCTG
>991
GGAGTCAGTCCAGGGAAGTATTATACTTACGCAAGCACAAGGAACAACTTGAGATTGATACTGCGAAATCTAATTGAAAATGACTCTGGGGTCTATTACTGTGCCACCTGGGACGGGCAGTTGGTTCAAGATATTTGCTG
>992
GGAGTCAGTCCAGGGAAGTATTATACTTACGCAAGCACAAGGAACAACTTGAGATTGATACTGCGAAATCTAATTGAAAATGACTCTGGGGTCTATTACTGTGCCACCTGGGACGGGCAGTTGGTTCAAGATATTTGCTG
>993
GGAGTCAGTCCAGGGAAGTATTATACTTACGCAAGCACAAGGAACAACTTGAGATTGATACTGCGAAATCTAATTGAAAATGACTCTGGGGTCTATTACTGTGCCACCTGGGACGGGCAGTTGGTTCAAGATATTTGCTG
>994
GGAGTCAGTCCAGGGAAGTATTATACTTACGCAAGCACAAGGAACAACTTGAGATTGATACTGCGAAATCTAATTGAAAATGACTCTGGGGTCTATTACTGTGCCACCTGGGACGGGCAGTTGGTTCAAGATATTTGCTG
>995
GGAGTCAGTCCAGGGAAGTATTATACTTACGCAAGCACAAGGAACAACTTGAGATTGATACTGCGAAATCTAATTGAAAATGACTCTGGGGTCTATTACTGTGCCACCTGGGACGGGCAGTTGGTTCAAGATATTTGCTG
>996
GGAGTCAGTCCAGGGAAGTATTATACTTACGCAAGCACAAGGAACAACTTGAGATTGATACTGCGAAATCTAATTGAAAATGACTCTGGGGTCTATTACTGTGCCACCTGGGACGGGCAGTTGGTTCAAGATATTTGCTG
>997
GGAGTCAGTCCAGGGAAGTATTATACTTACGCAAGCACAAGGAACAACTTGAGATTGATACTGCGAAATCTAATTGAAAATGACTCTGGGGTCTATTACTGTGCCACCTGGGACGGGCAGTTGGTTCAAGATATTTGCTG
>998
GGAGTCAGTCCAGGGAAGTATTATACTTACGCAAGCACAAGGAACAACTTGAGATTGATACTGCGAAATCTAATTGAAAATGACTCTGGGGTCTATTACTGTGCCACCTGGGACGGGCAGTTGGTTCAAGATATTTGCTG
>999
GGAGTCAGTCCAGGGAAGTATTATACTTACGCAAGCACAAGGAACAACTTGAGATTGATACTGCGAAATCTAATTGAAAATGACTCTGGGGTCTATTACTGTGCCACCTGGGACGGGCAGTTGGTTCAAGATATTTGCTG
>1000
GGAGTCAGTCCAGGGAAGTATTATACTTACGCAAGCACAAGGAACAACTTGAGATTGATACTGCGAAATCTAATTGAAAATGACTCTGGGGTCTATTACTGTGCCACCTGGGACGGGCAGTTGGTTCAAGATATTTGCTG
>1001
GGAGTCAGTCCAGGGAAGTATTATACTTACGCAAGCACAAGGAACAACTTGAGATTGATACTGCGAAATCTAATTGAAAATGACTCTGGGGTCTATTACTGTGCCACCTGGGACGGGCAGTTGGTTCAAGATATTTGCTG
>1002
GGAGTCAGTCCAGGGAAGTATTATACTTACGCAAGCACAAGGAACAACTTGAGATTGATACTGCGAAATCTAATTGAAAATGACTCTGGGGTCTATTACTGTGCCACCTGGGACGGGCAGTTGGTTCAAGATATTTGCTG
>1003
GGAGTCAGTCCAGGGAAGTATTATACTTACGCAAGCACAAGGAACAACTTGAGATTGATACTGCGAAATCTAATTGAAAATGACTCTGGGGTCTATTACTGTGCCACCTGGGACGGGCAGTTGGTTCAAGATATTTGCTG
>1004
GGAGTCAGTCCAGGGAAGTATTATACTTACGCAAGCACAAGGAACAACTTGAGATTGATACTGCGAAATCTAATTGAAAATGACTCTGGGGTCTATTACTGTGCCACCTGGGACGGGCAGTTGGTTCAAGATATTTGCTG
>1005
GGAGTCAGTCCAGGGAAGTATTATACTTACGCAAGCACAAGGAACAACTTGAGATTGATACTGCGAAATCTAATTGAAAATGACTCTGGGGTCTATTACTGTGCCACCTGGGACGGGCAGTTGGTTCAAGATATTTGCTG
>1006
GGAGTCAGTCCAGGGAAGTATTATACTTACGCAAGCACAAGGAACAACTTGAGATTGATACTGCGAAATCTAATTGAAAATGACTCTGGGGTCTATTACTGTGCCACCTGGGACGGGCAGTTGGTTCAAGATATTTGCTG
>1007
GGAGTCAGTCCAGGGAAGTATTATACTTACGCAAGCACAAGGAACAACTTGAGATTGATACTGCGAAATCTAATTGAAAATGACTCTGGGGTCTATTACTGTGCCACCTGGGACGGGCAGTTGGTTCAAGATATTTGCTG
>1008
GGAGTCAGTCCAGGGAAGTATTATACTTACGCAAGCACAAGGAACAACTTGAGATTGATACTGCGAAATCTAATTGAAAATGACTCTGGGGTCTATTACTGTGCCACCTGGGACGGGCAGTTGGTTCAAGATATTTGCTG
>1009
GGAGTCAGTCCAGGGAAGTATTATACTTACGCAAGCACAAGGAACAACTTGAGATTGATACTGCGAAATCTAATTGAAAATGACTCTGGGGTCTATTACTGTGCCACCTGGGACGGGCAGTTGGTTCAAGATATTTGCTG
>1010
GGAGTCAGTCCAGGGAAGTATTATACTTACGCAAGCACAAGGAACAACTTGAGATTGATACTGCGAAATCTAATTGAAAATGACTCTGGGGTCTATTACTGTGCCACCTGGGACGGGCAGTTGGTTCAAGATATTTGCTG
>1011
GGAGTCAGTCCAGGGAAGTATTATACTTACGCAAGCACAAGGAACAACTTGAGATTGATACTGCGAAATCTAATTGAAAATGACTCTGGGGTCTATTACTGTGCCACCTGGGACGGGCAGTTGGTTCAAGATATTTGCTG
>1012
GGAGTCAGTCCAGGGAAGTATTATACTTACGCAAGCACAAGGAACAACTTGAGATTGATACTGCGAAATCTAATTGAAAATGACTCTGGGGTCTATTACTGTGCCACCTGGGACGGGCAGTTGGTTCAAGATATTTGCTG
>1013
GGAGTCAGTCCAGGGAAGTATTATACTTACGCAAGCACAAGGAACAACTTGAGATTGATACTGCGAAATCTAATTGAAAATGACTCTGGGGTCTATTACTGTGCCACCTGGGACGGGCAGTTGGTTCAAGATATTTGCTG
>1014
GGAGTCAGTCCAGGGAAGTATTATACTTACGCAAGCACAAGGAACAACTTGAGATTGATACTGCGAAATCTAATTGAAAATGACTCTGGGGTCTATTACTGTGCCACCTGGGACGGGCAGTTGGTTCAAGATATTTGCTG
>1015
GGAGTCAGTCCAGGGAAGTATTATACTTACGCAAGCACAAGGAACAACTTGAGATTGATACTGCGAAATCTAATTGAAAATGACTCTGGGGTCTATTACTGTGCCACCTGGGACGGGCAGTTGGTTCAAGATATTTGCTG
>1016
GGAGTCAGTCCAGGGAAGTATTATACTTACGCAAGCACAAGGAACAACTTGAGATTGATACTGCGAAATCTAATTGAAAATGACTCTGGGGTCTATTACTGTGCCACCTGGGACGGGCAGTTGGTTCAAGATATTTGCTG
>1017
GGAGTCAGTCCAGGGAAGTATTATACTTACGCAAGCACAAGGAACAACTTGAGATTGATACTGCGAAATCTAATTGAAAATGACTCTGGGGTCTATTACTGTGCCACCTGGGACGGGCAGTTGGTTCAAGATATTTGCTG
>1018
GGAGTCAGTCCAGGGAAGTATTATACTTACGCAAGCACAAGGAACAACTTGAGATTGATACTGCGAAATCTAATTGAAAATGACTCTGGGGTCTATTACTGTGCCACCTGGGACGGGCAGTTGGTTCAAGATATTTGCTG
>1019
GGAGTCAGTCCAGGGAAGTATTATACTTACGCAAGCACAAGGAACAACTTGAGATTGATACTGCGAAATCTAATTGAAAATGACTCTGGGGTCTATTACTGTGCCACCTGGGACGGGCAGTTGGTTCAAGATATTTGCTG
>1020
GGAGTCAGTCCAGGGAAGTATTATACTTACGCAAGCACAAGGAACAACTTGAGATTGATACTGCGAAATCTAATTGAAAATGACTCTGGGGTCTATTACTGTGCCACCTGGGACGGGCAGTTGGTTCAAGATATTTGCTG
>1021
GGAGTCAGTCCAGGGAAGTATTATACTTACGCAAGCACAAGGAACAACTTGAGATTGATACTGCGAAATCTAATTGAAAATGACTCTGGGGTCTATTACTGTGCCACCTGGGACGGGCAGTTGGTTCAAGATATTTGCTG
>1022
GGAGTCAGTCCAGGGAAGTATTATACTTACGCAAGCACAAGGAACAACTTGAGATTGATACTGCGAAATCTAATTGAAAATGACTCTGGGGTCTATTACTGTGCCACCTGGGACGGGCAGTTGGTTCAAGATATTTGCTG
>1023
GGAGTCAGTCCAGGGAAGTATTATACTTACGCAAGCACAAGGAACAACTTGAGATTGATACTGCGAAATCTAATTGAAAATGACTCTGGGGTCTATTACTGTGCCACCTGGGACGGGCAGTTGGTTCAAGATATTTGCTG
>1024
GGAGTCAGTCCAGGGAAGTATTATACTTACGCAAGCACAAGGAACAACTTGAGATTGATACTGCGAAATCTAATTGAAAATGACTCTGGGGTCTATTACTGTGCCACCTGGGACGGGCAGTTGGTTCAAGATATTTGCTG
>1025
GGAGTCAGTCCAGGGAAGTATTATACTTACGCAAGCACAAGGAACAACTTGAGATTGATACTGCGAAATCTAATTGAAAATGACTCTGGGGTCTATTACTGTGCCACCTGGGACGGGCAGTTGGTTCAAGATATTTGCTG
>1026
GGAGTCAGTCCAGGGAAGTATTATACTTACGCAAGCACAAGGAACAACTTGAGATTGATACTGCGAAATCTAATTGAAAATGACTCTGGGGTCTATTACTGTGCCACCTGGGACGGGCAGTTGGTTCAAGATATTTGCTG
>1027
GGAGTCAGTCCAGGGAAGTATTATACTTACGCAAGCACAAGGAACAACTTGAGATTGATACTGCGAAATCTAATTGAAAATGACTCTGGGGTCTATTACTGTGCCACCTGGGACGGGCAGTTGGTTCAAGATATTTGCTG
>1028
GGAGTCAGTCCAGGGAAGTATTATACTTACGCAAGCACAAGGAACAACTTGAGATTGATACTGCGAAATCTAATTGAAAATGACTCTGGGGTCTATTACTGTGCCACCTGGGACGGGCAGTTGGTTCAAGATATTTGCTG
>1029
GGAGTCAGTCCAGGGAAGTATTATACTTACGCAAGCACAAGGAACAACTTGAGATTGATACTGCGAAATCTAATTGAAAATGACTCTGGGGTCTATTACTGTGCCACCTGGGACGGGCAGTTGGTTCAAGATATTTGCTG
>1030
GGAGTCAGTCCAGGGAAGTATTATACTTACGCAAGCACAAGGAACAACTTGAGATTGATACTGCGAAATCTAATTGAAAATGACTCTGGGGTCTATTACTGTGCCACCTGGGACGGGCAGTTGGTTCAAGATATTTGCTG
>1031
GGAGTCAGTCCAGGGAAGTATTATACTTACGCAAGCACAAGGAACAACTTGAGATTGATACTGCGAAATCTAATTGAAAATGACTCTGGGGTCTATTACTGTGCCACCTGGGACGGGCAGTTGGTTCAAGATATTTGCTG
>1032
GGAGTCAGTCCAGGGAAGTATTATACTTACGCAAGCACAAGGAACAACTTGAGATTGATACTGCGAAATCTAATTGAAAATGACTCTGGGGTCTATTACTGTGCCACCTGGGACGGGCAGTTGGTTCAAGATATTTGCTG
>1033
GGAGTCAGTCCAGGGAAGTATTATACTTACGCAAGCACAAGGAACAACTTGAGATTGATACTGCGAAATCTAATTGAAAATGACTCTGGGGTCTATTACTGTGCCACCTGGGACGGGCAGTTGGTTCAAGATATTTGCTG
>1034
GGAGTCAGTCCAGGGAAGTATTATACTTACGCAAGCACAAGGAACAACTTGAGATTGATACTGCGAAATCTAATTGAAAATGACTCTGGGGTCTATTACTGTGCCACCTGGGACGGGCAGTTGGTTCAAGATATTTGCTG
>1035
GGAGTCAGTCCAGGGAAGTATTATACTTACGCAAGCACAAGGAACAACTTGAGATTGATACTGCGAAATCTAATTGAAAATGACTCTGGGGTCTATTACTGTGCCACCTGGGACGGGCAGTTGGTTCAAGATATTTGCTG
>1036
GGAGTCAGTCCAGGGAAGTATTATACTTACGCAAGCACAAGGAACAACTTGAGATTGATACTGCGAAATCTAATTGAAAATGACTCTGGGGTCTATTACTGTGCCACCTGGGACGGGCAGTTGGTTCAAGATATTTGCTG
>1037
GGAGTCAGTCCAGGGAAGTATTATACTTACGCAAGCACAAGGAACAACTTGAGATTGATACTGCGAAATCTAATTGAAAATGACTCTGGGGTCTATTACTGTGCCACCTGGGACGGGCAGTTGGTTCAAGATATTTGCTG
>1038
GGAGTCAGTCCAGGGAAGTATTATACTTACGCAAGCACAAGGAACAACTTGAGATTGATACTGCGAAATCTAATTGAAAATGACTCTGGGGTCTATTACTGTGCCACCTGGGACGGGCAGTTGGTTCAAGATATTTGCTG
>1039
GGAGTCAGTCCAGGGAAGTATTATACTTACGCAAGCACAAGGAACAACTTGAGATTGATACTGCGAAATCTAATTGAAAATGACTCTGGGGTCTATTACTGTGCCACCTGGGACGGGCAGTTGGTTCAAGATATTTGCTG
>1040
GGAGTCAGTCCAGGGAAGTATTATACTTACGCAAGCACAAGGAACAACTTGAGATTGATACTGCGAAATCTAATTGAAAATGACTCTGGGGTCTATTACTGTGCCACCTGGGACGGGCAGTTGGTTCAAGATATTTGCTG
>1041
GGAGTCAGTCCAGGGAAGTATTATACTTACGCAAGCACAAGGAACAACTTGAGATTGATACTGCGAAATCTAATTGAAAATGACTCTGGGGTCTATTACTGTGCCACCTGGGACGGGCAGTTGGTTCAAGATATTTGCTG
>1042
GGAGTCAGTCCAGGGAAGTATTATACTTACGCAAGCACAAGGAACAACTTGAGATTGATACTGCGAAATCTAATTGAAAATGACTCTGGGGTCTATTACTGTGCCACCTGGGACGGGCAGTTGGTTCAAGATATTTGCTG
>1043
GGAGTCAGTCCAGGGAAGTATTATACTTACGCAAGCACAAGGAACAACTTGAGATTGATACTGCGAAATCTAATTGAAAATGACTCTGGGGTCTATTACTGTGCCACCTGGGACGGGCAGTTGGTTCAAGATATTTGCTG
>1044
GGAGTCAGTCCAGGGAAGTATTATACTTACGCAAGCACAAGGAACAACTTGAGATTGATACTGCGAAATCTAATTGAAAATGACTCTGGGGTCTATTACTGTGCCACCTGGGACGGGCAGTTGGTTCAAGATATTTGCTG
>1045
GGAGTCAGTCCAGGGAAGTATTATACTTACGCAAGCACAAGGAACAACTTGAGATTGATACTGCGAAATCTAATTGAAAATGACTCTGGGGTCTATTACTGTGCCACCTGGGACGGGCAGTTGGTTCAAGATATTTGCTG
>1046
GGAGTCAGTCCAGGGAAGTATTATACTTACGCAAGCACAAGGAACAACTTGAGATTGATACTGCGAAATCTAATTGAAAATGACTCTGGGGTCTATTACTGTGCCACCTGGGACGGGCAGTTGGTTCAAGATATTTGCTG
>1047
GGAGTCAGTCCAGGGAAGTATTATACTTACGCAAGCACAAGGAACAACTTGAGATTGATACTGCGAAATCTAATTGAAAATGACTCTGGGGTCTATTACTGTGCCACCTGGGACGGGCAGTTGGTTCAAGATATTTGCTG
>1048
GGAGTCAGTCCAGGGAAGTATTATACTTACGCAAGCACAAGGAACAACTTGAGATTGATACTGCGAAATCTAATTGAAAATGACTCTGGGGTCTATTACTGTGCCACCTGGGACGGGCAGTTGGTTCAAGATATTTGCTG
>1049
GGAGTCAGTCCAGGGAAGTATTATACTTACGCAAGCACAAGGAACAACTTGAGATTGATACTGCGAAATCTAATTGAAAATGACTCTGGGGTCTATTACTGTGCCACCTGGGACGGGCAGTTGGTTCAAGATATTTGCTG
>1050
GGAGTCAGTCCAGGGAAGTATTATACTTACGCAAGCACAAGGAACAACTTGAGATTGATACTGCGAAATCTAATTGAAAATGACTCTGGGGTCTATTACTGTGCCACCTGGGACGGGCAGTTGGTTCAAGATATTTGCTG
>1051
GGAGTCAGTCCAGGGAAGTATTATACTTACGCAAGCACAAGGAACAACTTGAGATTGATACTGCGAAATCTAATTGAAAATGACTCTGGGGTCTATTACTGTGCCACCTGGGACGGGCAGTTGGTTCAAGATATTTGCTG
>1052
GGAGTCAGTCCAGGGAAGTATTATACTTACGCAAGCACAAGGAACAACTTGAGATTGATACTGCGAAATCTAATTGAAAATGACTCTGGGGTCTATTACTGTGCCACCTGGGACGGGCAGTTGGTTCAAGATATTTGCTG
>1053
GGAGTCAGTCCAGGGAAGTATTATACTTACGCAAGCACAAGGAACAACTTGAGATTGATACTGCGAAATCTAATTGAAAATGACTCTGGGGTCTATTACTGTGCCACCTGGGACGGGCAGTTGGTTCAAGATATTTGCTG
>1054
GGAGTCAGTCCAGGGAAGTATTATACTTACGCAAGCACAAGGAACAACTTGAGATTGATACTGCGAAATCTAATTGAAAATGACTCTGGGGTCTATTACTGTGCCACCTGGGACGGGCAGTTGGTTCAAGATATTTGCTG
>1055
GGAGTCAGTCCAGGGAAGTATTATACTTACGCAAGCACAAGGAACAACTTGAGATTGATACTGCGAAATCTAATTGAAAATGACTCTGGGGTCTATTACTGTGCCACCTGGGACGGGCAGTTGGTTCAAGATATTTGCTG
>1056
GGAGTCAGTCCAGGGAAGTATTATACTTACGCAAGCACAAGGAACAACTTGAGATTGATACTGCGAAATCTAATTGAAAATGACTCTGGGGTCTATTACTGTGCCACCTGGGACGGGCAGTTGGTTCAAGATATTTGCTG
>1057
GGAGTCAGTCCAGGGAAGTATTATACTTACGCAAGCACAAGGAACAACTTGAGATTGATACTGCGAAATCTAATTGAAAATGACTCTGGGGTCTATTACTGTGCCACCTGGGACGGGCAGTTGGTTCAAGATATTTGCTG
>1058
GGAGTCAGTCCAGGGAAGTATTATACTTACGCAAGCACAAGGAACAACTTGAGATTGATACTGCGAAATCTAATTGAAAATGACTCTGGGGTCTATTACTGTGCCACCTGGGACGGGCAGTTGGTTCAAGATATTTGCTG
>1059
GGAGTCAGTCCAGGGAAGTATTATACTTACGCAAGCACAAGGAACAACTTGAGATTGATACTGCGAAATCTAATTGAAAATGACTCTGGGGTCTATTACTGTGCCACCTGGGACGGGCAGTTGGTTCAAGATATTTGCTG
>1060
GGAGTCAGTCCAGGGAAGTATTATACTTACGCAAGCACAAGGAACAACTTGAGATTGATACTGCGAAATCTAATTGAAAATGACTCTGGGGTCTATTACTGTGCCACCTGGGACGGGCAGTTGGTTCAAGATATTTGCTG
>1061
GGAGTCAGTCCAGGGAAGTATTATACTTACGCAAGCACAAGGAACAACTTGAGATTGATACTGCGAAATCTAATTGAAAATGACTCTGGGGTCTATTACTGTGCCACCTGGGACGGGCAGTTGGTTCAAGATATTTGCTG
>1062
GGAGTCAGTCCAGGGAAGTATTATACTTACGCAAGCACAAGGAACAACTTGAGATTGATACTGCGAAATCTAATTGAAAATGACTCTGGGGTCTATTACTGTGCCACCTGGGACGGGCAGTTGGTTCAAGATATTTGCTG
>1063
GGAGTCAGTCCAGGGAAGTATTATACTTACGCAAGCACAAGGAACAACTTGAGATTGATACTGCGAAATCTAATTGAAAATGACTCTGGGGTCTATTACTGTGCCACCTGGGACGGGCAGTTGGTTCAAGATATTTGCTG
>1064
GGAGTCAGTCCAGGGAAGTATTATACTTACGCAAGCACAAGGAACAACTTGAGATTGATACTGCGAAATCTAATTGAAAATGACTCTGGGGTCTATTACTGTGCCACCTGGGACGGGCAGTTGGTTCAAGATATTTGCTG
>1065
GGAGTCAGTCCAGGGAAGTATTATACTTACGCAAGCACAAGGAACAACTTGAGATTGATACTGCGAAATCTAATTGAAAATGACTCTGGGGTCTATTACTGTGCCACCTGGGACGGGCAGTTGGTTCAAGATATTTGCTG
>1066
GGAGTCAGTCCAGGGAAGTATTATACTTACGCAAGCACAAGGAACAACTTGAGATTGATACTGCGAAATCTAATTGAAAATGACTCTGGGGTCTATTACTGTGCCACCTGGGACGGGCAGTTGGTTCAAGATATTTGCTG
>1067
GGAGTCAGTCCAGGGAAGTATTATACTTACGCAAGCACAAGGAACAACTTGAGATTGATACTGCGAAATCTAATTGAAAATGACTCTGGGGTCTATTACTGTGCCACCTGGGACGGGCAGTTGGTTCAAGATATTTGCTG
>1068
GGAGTCAGTCCAGGGAAGTATTATACTTACGCAAGCACAAGGAACAACTTGAGATTGATACTGCGAAATCTAATTGAAAATGACTCTGGGGTCTATTACTGTGCCACCTGGGACGGGCAGTTGGTTCAAGATATTTGCTG
>1069
GGAGTCAGTCCAGGGAAGTATTATACTTACGCAAGCACAAGGAACAACTTGAGATTGATACTGCGAAATCTAATTGAAAATGACTCTGGGGTCTATTACTGTGCCACCTGGGACGGGCAGTTGGTTCAAGATATTTGCTG
>1070
GGAGTCAGTCCAGGGAAGTATTATACTTACGCAAGCACAAGGAACAACTTGAGATTGATACTGCGAAATCTAATTGAAAATGACTCTGGGGTCTATTACTGTGCCACCTGGGACGGGCAGTTGGTTCAAGATATTTGCTG
>1071
GGAGTCAGTCCAGGGAAGTATTATACTTACGCAAGCACAAGGAACAACTTGAGATTGATACTGCGAAATCTAATTGAAAATGACTCTGGGGTCTATTACTGTGCCACCTGGGACGGGCAGTTGGTTCAAGATATTTGCTG
>1072
GGAGTCAGTCCAGGGAAGTATTATACTTACGCAAGCACAAGGAACAACTTGAGATTGATACTGCGAAATCTAATTGAAAATGACTCTGGGGTCTATTACTGTGCCACCTGGGACGGGCAGTTGGTTCAAGATATTTGCTG
>1073
GGAGTCAGTCCAGGGAAGTATTATACTTACGCAAGCACAAGGAACAACTTGAGATTGATACTGCGAAATCTAATTGAAAATGACTCTGGGGTCTATTACTGTGCCACCTGGGACGGGCAGTTGGTTCAAGATATTTGCTG
>1074
GGAGTCAGTCCAGGGAAGTATTATACTTACGCAAGCACAAGGAACAACTTGAGATTGATACTGCGAAATCTAATTGAAAATGACTCTGGGGTCTATTACTGTGCCACCTGGGACGGGCAGTTGGTTCAAGATATTTGCTG
>1075
GGAGTCAGTCCAGGGAAGTATTATACTTACGCAAGCACAAGGAACAACTTGAGATTGATACTGCGAAATCTAATTGAAAATGACTCTGGGGTCTATTACTGTGCCACCTGGGACGGGCAGTTGGTTCAAGATATTTGCTG
>1076
GGAGTCAGTCCAGGGAAGTATTATACTTACGCAAGCACAAGGAACAACTTGAGATTGATACTGCGAAATCTAATTGAAAATGACTCTGGGGTCTATTACTGTGCCACCTGGGACGGGCAGTTGGTTCAAGATATTTGCTG
>1077
GGAGTCAGTCCAGGGAAGTATTATACTTACGCAAGCACAAGGAACAACTTGAGATTGATACTGCGAAATCTAATTGAAAATGACTCTGGGGTCTATTACTGTGCCACCTGGGACGGGCAGTTGGTTCAAGATATTTGCTG
>1078
GGAGTCAGTCCAGGGAAGTATTATACTTACGCAAGCACAAGGAACAACTTGAGATTGATACTGCGAAATCTAATTGAAAATGACTCTGGGGTCTATTACTGTGCCACCTGGGACGGGCAGTTGGTTCAAGATATTTGCTG
>1079
GGAGTCAGTCCAGGGAAGTATTATACTTACGCAAGCACAAGGAACAACTTGAGATTGATACTGCGAAATCTAATTGAAAATGACTCTGGGGTCTATTACTGTGCCACCTGGGACGGGCAGTTGGTTCAAGATATTTGCTG
>1080
GGAGTCAGTCCAGGGAAGTATTATACTTACGCAAGCACAAGGAACAACTTGAGATTGATACTGCGAAATCTAATTGAAAATGACTCTGGGGTCTATTACTGTGCCACCTGGGACGGGCAGTTGGTTCAAGATATTTGCTG
>1081
GGAGTCAGTCCAGGGAAGTATTATACTTACGCAAGCACAAGGAACAACTTGAGATTGATACTGCGAAATCTAATTGAAAATGACTCTGGGGTCTATTACTGTGCCACCTGGGACGGGCAGTTGGTTCAAGATATTTGCTG
>1082
GGAGTCAGTCCAGGGAAGTATTATACTTACGCAAGCACAAGGAACAACTTGAGATTGATACTGCGAAATCTAATTGAAAATGACTCTGGGGTCTATTACTGTGCCACCTGGGACGGGCAGTTGGTTCAAGATATTTGCTG
>1083
GGAGTCAGTCCAGGGAAGTATTATACTTACGCAAGCACAAGGAACAACTTGAGATTGATACTGCGAAATCTAATTGAAAATGACTCTGGGGTCTATTACTGTGCCACCTGGGACGGGCAGTTGGTTCAAGATATTTGCTG
>1084
GGAGTCAGTCCAGGGAAGTATTATACTTACGCAAGCACAAGGAACAACTTGAGATTGATACTGCGAAATCTAATTGAAAATGACTCTGGGGTCTATTACTGTGCCACCTGGGACGGGCAGTTGGTTCAAGATATTTGCTG
>1085
GGAGTCAGTCCAGGGAAGTATTATACTTACGCAAGCACAAGGAACAACTTGAGATTGATACTGCGAAATCTAATTGAAAATGACTCTGGGGTCTATTACTGTGCCACCTGGGACGGGCAGTTGGTTCAAGATATTTGCTG
>1086
GGAGTCAGTCCAGGGAAGTATTATACTTACGCAAGCACAAGGAACAACTTGAGATTGATACTGCGAAATCTAATTGAAAATGACTCTGGGGTCTATTACTGTGCCACCTGGGACGGGCAGTTGGTTCAAGATATTTGCTG
>1087
GGAGTCAGTCCAGGGAAGTATTATACTTACGCAAGCACAAGGAACAACTTGAGATTGATACTGCGAAATCTAATTGAAAATGACTCTGGGGTCTATTACTGTGCCACCTGGGACGGGCAGTTGGTTCAAGATATTTGCTG
>1088
GGAGTCAGTCCAGGGAAGTATTATACTTACGCAAGCACAAGGAACAACTTGAGATTGATACTGCGAAATCTAATTGAAAATGACTCTGGGGTCTATTACTGTGCCACCTGGGACGGGCAGTTGGTTCAAGATATTTGCTG
>1089
GGAGTCAGTCCAGGGAAGTATTATACTTACGCAAGCACAAGGAACAACTTGAGATTGATACTGCGAAATCTAATTGAAAATGACTCTGGGGTCTATTACTGTGCCACCTGGGACGGGCAGTTGGTTCAAGATATTTGCTG
>1090
GGAGTCAGTCCAGGGAAGTATTATACTTACGCAAGCACAAGGAACAACTTGAGATTGATACTGCGAAATCTAATTGAAAATGACTCTGGGGTCTATTACTGTGCCACCTGGGACGGGCAGTTGGTTCAAGATATTTGCTG
>1091
GGAGTCAGTCCAGGGAAGTATTATACTTACGCAAGCACAAGGAACAACTTGAGATTGATACTGCGAAATCTAATTGAAAATGACTCTGGGGTCTATTACTGTGCCACCTGGGACGGGCAGTTGGTTCAAGATATTTGCTG
>1092
GGAGTCAGTCCAGGGAAGTATTATACTTACGCAAGCACAAGGAACAACTTGAGATTGATACTGCGAAATCTAATTGAAAATGACTCTGGGGTCTATTACTGTGCCACCTGGGACGGGCAGTTGGTTCAAGATATTTGCTG
>1093
GGAGTCAGTCCAGGGAAGTATTATACTTACGCAAGCACAAGGAACAACTTGAGATTGATACTGCGAAATCTAATTGAAAATGACTCTGGGGTCTATTACTGTGCCACCTGGGACGGGCAGTTGGTTCAAGATATTTGCTG
>1094
GGAGTCAGTCCAGGGAAGTATTATACTTACGCAAGCACAAGGAACAACTTGAGATTGATACTGCGAAATCTAATTGAAAATGACTCTGGGGTCTATTACTGTGCCACCTGGGACGGGCAGTTGGTTCAAGATATTTGCTG
>1095
GGAGTCAGTCCAGGGAAGTATTATACTTACGCAAGCACAAGGAACAACTTGAGATTGATACTGCGAAATCTAATTGAAAATGACTCTGGGGTCTATTACTGTGCCACCTGGGACGGGCAGTTGGTTCAAGATATTTGCTG
>1096
TGGGTAAGACAAGCAACAAAGTGGAGGCAAGAAAGAATTCTCAAACTCTCACTTCAATCCTTACCATCAAGTCCGTAGAGAAAGAAGACATGGCCGTTTACTACTGTGCTGCGTGGGATTTGGGGGTACCCAATTGGGTTCAAGATATTTGCTG
>1097
TGGGTAAGACAAGCAACAAAGTGGAGGCAAGAAAGAATTCTCAAACTCTCACTTCAATCCTTACCATCAAGTCCGTAGAGAAAGAAGACATGGCCGTTTACTACTGTGCTGCGTGGGATTTGGGGGTACCCAATTGGGTTCAAGATATTTGCTG
>1098
TGGGTAAGACAAGCAACAAAGTGGAGGCAAGAAAGAATTCTCAAACTCTCACTTCAATCCTTACCATCAAGTCCGTAGAGAAAGAAGACATGGCCGTTTACTACTGTGCTGCGTGGGATTTGGGGGTACCCAATTGGGTTCAAGATATTTGCTG
>1099
TGGGTAAGACAAGCAACAAAGTGGAGGCAAGAAAGAATTCTCAAACTCTCACTTCAATCCTTACCATCAAGTCCGTAGAGAAAGAAGACATGGCCGTTTACTACTGTGCTGCGTGGGATTTGGGGGTACCCAATTGGGTTCAAGATATTTGCTG
>1100
TGGGTAAGACAAGCAACAAAGTGGAGGCAAGAAAGAATTCTCAAACTCTCACTTCAATCCTTACCATCAAGTCCGTAGAGAAAGAAGACATGGCCGTTTACTACTGTGCTGCGTGGGATTTGGGGGTACCCAATTGGGTTCAAGATATTTGCTG
>1101
TGGGTAAGACAAGCAACAAAGTGGAGGCAAGAAAGAATTCTCAAACTCTCACTTCAATCCTTACCATCAAGTCCGTAGAGAAAGAAGACATGGCCGTTTACTACTGTGCTGCGTGGGATTTGGGGGTACCCAATTGGGTTCAAGATATTTGCTG
>1102
TGGGTAAGACAAGCAACAAAGTGGAGGCAAGAAAGAATTCTCAAACTCTCACTTCAATCCTTACCATCAAGTCCGTAGAGAAAGAAGACATGGCCGTTTACTACTGTGCTGCGTGGGATTTGGGGGTACCCAATTGGGTTCAAGATATTTGCTG
>1103
TGGGTAAGACAAGCAACAAAGTGGAGGCAAGAAAGAATTCTCAAACTCTCACTTCAATCCTTACCATCAAGTCCGTAGAGAAAGAAGACATGGCCGTTTACTACTGTGCTGCGTGGGATTTGGGGGTACCCAATTGGGTTCAAGATATTTGCTG
>1104
TGGGTAAGACAAGCAACAAAGTGGAGGCAAGAAAGAATTCTCAAACTCTCACTTCAATCCTTACCATCAAGTCCGTAGAGAAAGAAGACATGGCCGTTTACTACTGTGCTGCGTGGGATTTGGGGGTACCCAATTGGGTTCAAGATATTTGCTG
>1105
TGGGTAAGACAAGCAACAAAGTGGAGGCAAGAAAGAATTCTCAAACTCTCACTTCAATCCTTACCATCAAGTCCGTAGAGAAAGAAGACATGGCCGTTTACTACTGTGCTGCGTGGGATTTGGGGGTACCCAATTGGGTTCAAGATATTTGCTG
>1106
TGGGTAAGACAAGCAACAAAGTGGAGGCAAGAAAGAATTCTCAAACTCTCACTTCAATCCTTACCATCAAGTCCGTAGAGAAAGAAGACATGGCCGTTTACTACTGTGCTGCGTGGGATTTGGGGGTACCCAATTGGGTTCAAGATATTTGCTG
>1107
TGGGTAAGACAAGCAACAAAGTGGAGGCAAGAAAGAATTCTCAAACTCTCACTTCAATCCTTACCATCAAGTCCGTAGAGAAAGAAGACATGGCCGTTTACTACTGTGCTGCGTGGGATTTGGGGGTACCCAATTGGGTTCAAGATATTTGCTG
>1108
TGGGTAAGACAAGCAACAAAGTGGAGGCAAGAAAGAATTCTCAAACTCTCACTTCAATCCTTACCATCAAGTCCGTAGAGAAAGAAGACATGGCCGTTTACTACTGTGCTGCGTGGGATTTGGGGGTACCCAATTGGGTTCAAGATATTTGCTG
>1109
TGGGTAAGACAAGCAACAAAGTGGAGGCAAGAAAGAATTCTCAAACTCTCACTTCAATCCTTACCATCAAGTCCGTAGAGAAAGAAGACATGGCCGTTTACTACTGTGCTGCGTGGGATTTGGGGGTACCCAATTGGGTTCAAGATATTTGCTG
>1110
TGGGTAAGACAAGCAACAAAGTGGAGGCAAGAAAGAATTCTCAAACTCTCACTTCAATCCTTACCATCAAGTCCGTAGAGAAAGAAGACATGGCCGTTTACTACTGTGCTGCGTGGGATTTGGGGGTACCCAATTGGGTTCAAGATATTTGCTG
>1111
TGGGTAAGACAAGCAACAAAGTGGAGGCAAGAAAGAATTCTCAAACTCTCACTTCAATCCTTACCATCAAGTCCGTAGAGAAAGAAGACATGGCCGTTTACTACTGTGCTGCGTGGGATTTGGGGGTACCCAATTGGGTTCAAGATATTTGCTG
>1112
TGGGTAAGACAAGCAACAAAGTGGAGGCAAGAAAGAATTCTCAAACTCTCACTTCAATCCTTACCATCAAGTCCGTAGAGAAAGAAGACATGGCCGTTTACTACTGTGCTGCGTGGGATTTGGGGGTACCCAATTGGGTTCAAGATATTTGCTG
>1113
TGGGTAAGACAAGCAACAAAGTGGAGGCAAGAAAGAATTCTCAAACTCTCACTTCAATCCTTACCATCAAGTCCGTAGAGAAAGAAGACATGGCCGTTTACTACTGTGCTGCGTGGGATTTGGGGGTACCCAATTGGGTTCAAGATATTTGCTG
>1114
TGGGTAAGACAAGCAACAAAGTGGAGGCAAGAAAGAATTCTCAAACTCTCACTTCAATCCTTACCATCAAGTCCGTAGAGAAAGAAGACATGGCCGTTTACTACTGTGCTGCGTGGGATTTGGGGGTACCCAATTGGGTTCAAGATATTTGCTG
>1115
TGGGTAAGACAAGCAACAAAGTGGAGGCAAGAAAGAATTCTCAAACTCTCACTTCAATCCTTACCATCAAGTCCGTAGAGAAAGAAGACATGGCCGTTTACTACTGTGCTGCGTGGGATTTGGGGGTACCCAATTGGGTTCAAGATATTTGCTG
>1116
TGGGTAAGACAAGCAACAAAGTGGAGGCAAGAAAGAATTCTCAAACTCTCACTTCAATCCTTACCATCAAGTCCGTAGAGAAAGAAGACATGGCCGTTTACTACTGTGCTGCGTGGGATTTGGGGGTACCCAATTGGGTTCAAGATATTTGCTG
>1117
TGGGTAAGACAAGCAACAAAGTGGAGGCAAGAAAGAATTCTCAAACTCTCACTTCAATCCTTACCATCAAGTCCGTAGAGAAAGAAGACATGGCCGTTTACTACTGTGCTGCGTGGGATTTGGGGGTACCCAATTGGGTTCAAGATATTTGCTG
>1118
TGGGTAAGACAAGCAACAAAGTGGAGGCAAGAAAGAATTCTCAAACTCTCACTTCAATCCTTACCATCAAGTCCGTAGAGAAAGAAGACATGGCCGTTTACTACTGTGCTGCGTGGGATTTGGGGGTACCCAATTGGGTTCAAGATATTTGCTG
>1119
TGGGTAAGACAAGCAACAAAGTGGAGGCAAGAAAGAATTCTCAAACTCTCACTTCAATCCTTACCATCAAGTCCGTAGAGAAAGAAGACATGGCCGTTTACTACTGTGCTGCGTGGGATTTGGGGGTACCCAATTGGGTTCAAGATATTTGCTG
>1120
TGGGTAAGACAAGCAACAAAGTGGAGGCAAGAAAGAATTCTCAAACTCTCACTTCAATCCTTACCATCAAGTCCGTAGAGAAAGAAGACATGGCCGTTTACTACTGTGCTGCGTGGGATTTGGGGGTACCCAATTGGGTTCAAGATATTTGCTG
>1121
TGGGTAAGACAAGCAACAAAGTGGAGGCAAGAAAGAATTCTCAAACTCTCACTTCAATCCTTACCATCAAGTCCGTAGAGAAAGAAGACATGGCCGTTTACTACTGTGCTGCGTGGGATTTGGGGGTACCCAATTGGGTTCAAGATATTTGCTG
>1122
TGGGTAAGACAAGCAACAAAGTGGAGGCAAGAAAGAATTCTCAAACTCTCACTTCAATCCTTACCATCAAGTCCGTAGAGAAAGAAGACATGGCCGTTTACTACTGTGCTGCGTGGGATTTGGGGGTACCCAATTGGGTTCAAGATATTTGCTG
>1123
TGGGTAAGACAAGCAACAAAGTGGAGGCAAGAAAGAATTCTCAAACTCTCACTTCAATCCTTACCATCAAGTCCGTAGAGAAAGAAGACATGGCCGTTTACTACTGTGCTGCGTGGGATTTGGGGGTACCCAATTGGGTTCAAGATATTTGCTG
>1124
TGGGTAAGACAAGCAACAAAGTGGAGGCAAGAAAGAATTCTCAAACTCTCACTTCAATCCTTACCATCAAGTCCGTAGAGAAAGAAGACATGGCCGTTTACTACTGTGCTGCGTGGGATTTGGGGGTACCCAATTGGGTTCAAGATATTTGCTG
>1125
TGGGTAAGACAAGCAACAAAGTGGAGGCAAGAAAGAATTCTCAAACTCTCACTTCAATCCTTACCATCAAGTCCGTAGAGAAAGAAGACATGGCCGTTTACTACTGTGCTGCGTGGGATTTGGGGGTACCCAATTGGGTTCAAGATATTTGCTG
>1126
TGGGTAAGACAAGCAACAAAGTGGAGGCAAGAAAGAATTCTCAAACTCTCACTTCAATCCTTACCATCAAGTCCGTAGAGAAAGAAGACATGGCCGTTTACTACTGTGCTGCGTGGGATTTGGGGGTACCCAATTGGGTTCAAGATATTTGCTG
>1127
TGGGTAAGACAAGCAACAAAGTGGAGGCAAGAAAGAATTCTCAAACTCTCACTTCAATCCTTACCATCAAGTCCGTAGAGAAAGAAGACATGGCCGTTTACTACTGTGCTGCGTGGGATTTGGGGGTACCCAATTGGGTTCAAGATATTTGCTG
>1128
TGGGTAAGACAAGCAACAAAGTGGAGGCAAGAAAGAATTCTCAAACTCTCACTTCAATCCTTACCATCAAGTCCGTAGAGAAAGAAGACATGGCCGTTTACTACTGTGCTGCGTGGGATTTGGGGGTACCCAATTGGGTTCAAGATATTTGCTG
>1129
TGGGTAAGACAAGCAACAAAGTGGAGGCAAGAAAGAATTCTCAAACTCTCACTTCAATCCTTACCATCAAGTCCGTAGAGAAAGAAGACATGGCCGTTTACTACTGTGCTGCGTGGGATTTGGGGGTACCCAATTGGGTTCAAGATATTTGCTG
>1130
TGGGTAAGACAAGCAACAAAGTGGAGGCAAGAAAGAATTCTCAAACTCTCACTTCAATCCTTACCATCAAGTCCGTAGAGAAAGAAGACATGGCCGTTTACTACTGTGCTGCGTGGGATTTGGGGGTACCCAATTGGGTTCAAGATATTTGCTG
>1131
TGGGTAAGACAAGCAACAAAGTGGAGGCAAGAAAGAATTCTCAAACTCTCACTTCAATCCTTACCATCAAGTCCGTAGAGAAAGAAGACATGGCCGTTTACTACTGTGCTGCGTGGGATTTGGGGGTACCCAATTGGGTTCAAGATATTTGCTG
>1132
TGGGTAAGACAAGCAACAAAGTGGAGGCAAGAAAGAATTCTCAAACTCTCACTTCAATCCTTACCATCAAGTCCGTAGAGAAAGAAGACATGGCCGTTTACTACTGTGCTGCGTGGGATTTGGGGGTACCCAATTGGGTTCAAGATATTTGCTG
>1133
TGGGTAAGACAAGCAACAAAGTGGAGGCAAGAAAGAATTCTCAAACTCTCACTTCAATCCTTACCATCAAGTCCGTAGAGAAAGAAGACATGGCCGTTTACTACTGTGCTGCGTGGGATTTGGGGGTACCCAATTGGGTTCAAGATATTTGCTG
>1134
TGGGTAAGACAAGCAACAAAGTGGAGGCAAGAAAGAATTCTCAAACTCTCACTTCAATCCTTACCATCAAGTCCGTAGAGAAAGAAGACATGGCCGTTTACTACTGTGCTGCGTGGGATTTGGGGGTACCCAATTGGGTTCAAGATATTTGCTG
>1135
TGGGTAAGACAAGCAACAAAGTGGAGGCAAGAAAGAATTCTCAAACTCTCACTTCAATCCTTACCATCAAGTCCGTAGAGAAAGAAGACATGGCCGTTTACTACTGTGCTGCGTGGGATTTGGGGGTACCCAATTGGGTTCAAGATATTTGCTG
>1136
TGGGTAAGACAAGCAACAAAGTGGAGGCAAGAAAGAATTCTCAAACTCTCACTTCAATCCTTACCATCAAGTCCGTAGAGAAAGAAGACATGGCCGTTTACTACTGTGCTGCGTGGGATTTGGGGGTACCCAATTGGGTTCAAGATATTTGCTG
>1137
TGGGTAAGACAAGCAACAAAGTGGAGGCAAGAAAGAATTCTCAAACTCTCACTTCAATCCTTACCATCAAGTCCGTAGAGAAAGAAGACATGGCCGTTTACTACTGTGCTGCGTGGGATTTGGGGGTACCCAATTGGGTTCAAGATATTTGCTG
>1138
TGGGTAAGACAAGCAACAAAGTGGAGGCAAGAAAGAATTCTCAAACTCTCACTTCAATCCTTACCATCAAGTCCGTAGAGAAAGAAGACATGGCCGTTTACTACTGTGCTGCGTGGGATTTGGGGGTACCCAATTGGGTTCAAGATATTTGCTG
>1139
TGGGTAAGACAAGCAACAAAGTGGAGGCAAGAAAGAATTCTCAAACTCTCACTTCAATCCTTACCATCAAGTCCGTAGAGAAAGAAGACATGGCCGTTTACTACTGTGCTGCGTGGGATTTGGGGGTACCCAATTGGGTTCAAGATATTTGCTG
>1140
TGGGTAAGACAAGCAACAAAGTGGAGGCAAGAAAGAATTCTCAAACTCTCACTTCAATCCTTACCATCAAGTCCGTAGAGAAAGAAGACATGGCCGTTTACTACTGTGCTGCGTGGGATTTGGGGGTACCCAATTGGGTTCAAGATATTTGCTG
>1141
TGGGTAAGACAAGCAACAAAGTGGAGGCAAGAAAGAATTCTCAAACTCTCACTTCAATCCTTACCATCAAGTCCGTAGAGAAAGAAGACATGGCCGTTTACTACTGTGCTGCGTGGGATTTGGGGGTACCCAATTGGGTTCAAGATATTTGCTG
>1142
TGGGTAAGACAAGCAACAAAGTGGAGGCAAGAAAGAATTCTCAAACTCTCACTTCAATCCTTACCATCAAGTCCGTAGAGAAAGAAGACATGGCCGTTTACTACTGTGCTGCGTGGGATTTGGGGGTACCCAATTGGGTTCAAGATATTTGCTG
>1143
TGGGTAAGACAAGCAACAAAGTGGAGGCAAGAAAGAATTCTCAAACTCTCACTTCAATCCTTACCATCAAGTCCGTAGAGAAAGAAGACATGGCCGTTTACTACTGTGCTGCGTGGGATTTGGGGGTACCCAATTGGGTTCAAGATATTTGCTG
>1144
TGGGTAAGACAAGCAACAAAGTGGAGGCAAGAAAGAATTCTCAAACTCTCACTTCAATCCTTACCATCAAGTCCGTAGAGAAAGAAGACATGGCCGTTTACTACTGTGCTGCGTGGGATTTGGGGGTACCCAATTGGGTTCAAGATATTTGCTG
>1145
TGGGTAAGACAAGCAACAAAGTGGAGGCAAGAAAGAATTCTCAAACTCTCACTTCAATCCTTACCATCAAGTCCGTAGAGAAAGAAGACATGGCCGTTTACTACTGTGCTGCGTGGGATTTGGGGGTACCCAATTGGGTTCAAGATATTTGCTG
>1146
TGGGTAAGACAAGCAACAAAGTGGAGGCAAGAAAGAATTCTCAAACTCTCACTTCAATCCTTACCATCAAGTCCGTAGAGAAAGAAGACATGGCCGTTTACTACTGTGCTGCGTGGGATTTGGGGGTACCCAATTGGGTTCAAGATATTTGCTG
>1147
TGGGTAAGACAAGCAACAAAGTGGAGGCAAGAAAGAATTCTCAAACTCTCACTTCAATCCTTACCATCAAGTCCGTAGAGAAAGAAGACATGGCCGTTTACTACTGTGCTGCGTGGGATTTGGGGGTACCCAATTGGGTTCAAGATATTTGCTG
>1148
TGGGTAAGACAAGCAACAAAGTGGAGGCAAGAAAGAATTCTCAAACTCTCACTTCAATCCTTACCATCAAGTCCGTAGAGAAAGAAGACATGGCCGTTTACTACTGTGCTGCGTGGGATTTGGGGGTACCCAATTGGGTTCAAGATATTTGCTG
>1149
TGGGTAAGACAAGCAACAAAGTGGAGGCAAGAAAGAATTCTCAAACTCTCACTTCAATCCTTACCATCAAGTCCGTAGAGAAAGAAGACATGGCCGTTTACTACTGTGCTGCGTGGGATTTGGGGGTACCCAATTGGGTTCAAGATATTTGCTG
>1150
TGGGTAAGACAAGCAACAAAGTGGAGGCAAGAAAGAATTCTCAAACTCTCACTTCAATCCTTACCATCAAGTCCGTAGAGAAAGAAGACATGGCCGTTTACTACTGTGCTGCGTGGGATTTGGGGGTACCCAATTGGGTTCAAGATATTTGCTG
>1151
TGGGTAAGACAAGCAACAAAGTGGAGGCAAGAAAGAATTCTCAAACTCTCACTTCAATCCTTACCATCAAGTCCGTAGAGAAAGAAGACATGGCCGTTTACTACTGTGCTGCGTGGGATTTGGGGGTACCCAATTGGGTTCAAGATATTTGCTG
>1152
TGGGTAAGACAAGCAACAAAGTGGAGGCAAGAAAGAATTCTCAAACTCTCACTTCAATCCTTACCATCAAGTCCGTAGAGAAAGAAGACATGGCCGTTTACTACTGTGCTGCGTGGGATTTGGGGGTACCCAATTGGGTTCAAGATATTTGCTG
>1153
TGGGTAAGACAAGCAACAAAGTGGAGGCAAGAAAGAATTCTCAAACTCTCACTTCAATCCTTACCATCAAGTCCGTAGAGAAAGAAGACATGGCCGTTTACTACTGTGCTGCGTGGGATTTGGGGGTACCCAATTGGGTTCAAGATATTTGCTG
>1154
TGGGTAAGACAAGCAACAAAGTGGAGGCAAGAAAGAATTCTCAAACTCTCACTTCAATCCTTACCATCAAGTCCGTAGAGAAAGAAGACATGGCCGTTTACTACTGTGCTGCGTGGGATTTGGGGGTACCCAATTGGGTTCAAGATATTTGCTG
>1155
TGGGTAAGACAAGCAACAAAGTGGAGGCAAGAAAGAATTCTCAAACTCTCACTTCAATCCTTACCATCAAGTCCGTAGAGAAAGAAGACATGGCCGTTTACTACTGTGCTGCGTGGGATTTGGGGGTACCCAATTGGGTTCAAGATATTTGCTG
>1156
TGGGTAAGACAAGCAACAAAGTGGAGGCAAGAAAGAATTCTCAAACTCTCACTTCAATCCTTACCATCAAGTCCGTAGAGAAAGAAGACATGGCCGTTTACTACTGTGCTGCGTGGGATTTGGGGGTACCCAATTGGGTTCAAGATATTTGCTG
>1157
TGGGTAAGACAAGCAACAAAGTGGAGGCAAGAAAGAATTCTCAAACTCTCACTTCAATCCTTACCATCAAGTCCGTAGAGAAAGAAGACATGGCCGTTTACTACTGTGCTGCGTGGGATTTGGGGGTACCCAATTGGGTTCAAGATATTTGCTG
>1158
TGGGTAAGACAAGCAACAAAGTGGAGGCAAGAAAGAATTCTCAAACTCTCACTTCAATCCTTACCATCAAGTCCGTAGAGAAAGAAGACATGGCCGTTTACTACTGTGCTGCGTGGGATTTGGGGGTACCCAATTGGGTTCAAGATATTTGCTG
>1159
TGGGTAAGACAAGCAACAAAGTGGAGGCAAGAAAGAATTCTCAAACTCTCACTTCAATCCTTACCATCAAGTCCGTAGAGAAAGAAGACATGGCCGTTTACTACTGTGCTGCGTGGGATTTGGGGGTACCCAATTGGGTTCAAGATATTTGCTG
>1160
TGGGTAAGACAAGCAACAAAGTGGAGGCAAGAAAGAATTCTCAAACTCTCACTTCAATCCTTACCATCAAGTCCGTAGAGAAAGAAGACATGGCCGTTTACTACTGTGCTGCGTGGGATTTGGGGGTACCCAATTGGGTTCAAGATATTTGCTG
>1161
TGGGTAAGACAAGCAACAAAGTGGAGGCAAGAAAGAATTCTCAAACTCTCACTTCAATCCTTACCATCAAGTCCGTAGAGAAAGAAGACATGGCCGTTTACTACTGTGCTGCGTGGGATTTGGGGGTACCCAATTGGGTTCAAGATATTTGCTG
>1162
TGGGTAAGACAAGCAACAAAGTGGAGGCAAGAAAGAATTCTCAAACTCTCACTTCAATCCTTACCATCAAGTCCGTAGAGAAAGAAGACATGGCCGTTTACTACTGTGCTGCGTGGGATTTGGGGGTACCCAATTGGGTTCAAGATATTTGCTG
>1163
TGGGTAAGACAAGCAACAAAGTGGAGGCAAGAAAGAATTCTCAAACTCTCACTTCAATCCTTACCATCAAGTCCGTAGAGAAAGAAGACATGGCCGTTTACTACTGTGCTGCGTGGGATTTGGGGGTACCCAATTGGGTTCAAGATATTTGCTG
>1164
TGGGTAAGACAAGCAACAAAGTGGAGGCAAGAAAGAATTCTCAAACTCTCACTTCAATCCTTACCATCAAGTCCGTAGAGAAAGAAGACATGGCCGTTTACTACTGTGCTGCGTGGGATTTGGGGGTACCCAATTGGGTTCAAGATATTTGCTG
>1165
TGGGTAAGACAAGCAACAAAGTGGAGGCAAGAAAGAATTCTCAAACTCTCACTTCAATCCTTACCATCAAGTCCGTAGAGAAAGAAGACATGGCCGTTTACTACTGTGCTGCGTGGGATTTGGGGGTACCCAATTGGGTTCAAGATATTTGCTG
>1166
TGGGTAAGACAAGCAACAAAGTGGAGGCAAGAAAGAATTCTCAAACTCTCACTTCAATCCTTACCATCAAGTCCGTAGAGAAAGAAGACATGGCCGTTTACTACTGTGCTGCGTGGGATTTGGGGGTACCCAATTGGGTTCAAGATATTTGCTG
>1167
TGGGTAAGACAAGCAACAAAGTGGAGGCAAGAAAGAATTCTCAAACTCTCACTTCAATCCTTACCATCAAGTCCGTAGAGAAAGAAGACATGGCCGTTTACTACTGTGCTGCGTGGGATTTGGGGGTACCCAATTGGGTTCAAGATATTTGCTG
>1168
TGGGTAAGACAAGCAACAAAGTGGAGGCAAGAAAGAATTCTCAAACTCTCACTTCAATCCTTACCATCAAGTCCGTAGAGAAAGAAGACATGGCCGTTTACTACTGTGCTGCGTGGGATTTGGGGGTACCCAATTGGGTTCAAGATATTTGCTG
>1169
TGGGTAAGACAAGCAACAAAGTGGAGGCAAGAAAGAATTCTCAAACTCTCACTTCAATCCTTACCATCAAGTCCGTAGAGAAAGAAGACATGGCCGTTTACTACTGTGCTGCGTGGGATTTGGGGGTACCCAATTGGGTTCAAGATATTTGCTG
>1170
TGGGTAAGACAAGCAACAAAGTGGAGGCAAGAAAGAATTCTCAAACTCTCACTTCAATCCTTACCATCAAGTCCGTAGAGAAAGAAGACATGGCCGTTTACTACTGTGCTGCGTGGGATTTGGGGGTACCCAATTGGGTTCAAGATATTTGCTG
>1171
TGGGTAAGACAAGCAACAAAGTGGAGGCAAGAAAGAATTCTCAAACTCTCACTTCAATCCTTACCATCAAGTCCGTAGAGAAAGAAGACATGGCCGTTTACTACTGTGCTGCGTGGGATTTGGGGGTACCCAATTGGGTTCAAGATATTTGCTG
>1172
TGGGTAAGACAAGCAACAAAGTGGAGGCAAGAAAGAATTCTCAAACTCTCACTTCAATCCTTACCATCAAGTCCGTAGAGAAAGAAGACATGGCCGTTTACTACTGTGCTGCGTGGGATTTGGGGGTACCCAATTGGGTTCAAGATATTTGCTG
>1173
TGGGTAAGACAAGCAACAAAGTGGAGGCAAGAAAGAATTCTCAAACTCTCACTTCAATCCTTACCATCAAGTCCGTAGAGAAAGAAGACATGGCCGTTTACTACTGTGCTGCGTGGGATTTGGGGGTACCCAATTGGGTTCAAGATATTTGCTG
>1174
TGGGTAAGACAAGCAACAAAGTGGAGGCAAGAAAGAATTCTCAAACTCTCACTTCAATCCTTACCATCAAGTCCGTAGAGAAAGAAGACATGGCCGTTTACTACTGTGCTGCGTGGGATTTGGGGGTACCCAATTGGGTTCAAGATATTTGCTG
>1175
TGGGTAAGACAAGCAACAAAGTGGAGGCAAGAAAGAATTCTCAAACTCTCACTTCAATCCTTACCATCAAGTCCGTAGAGAAAGAAGACATGGCCGTTTACTACTGTGCTGCGTGGGATTTGGGGGTACCCAATTGGGTTCAAGATATTTGCTG
>1176
TGGGTAAGACAAGCAACAAAGTGGAGGCAAGAAAGAATTCTCAAACTCTCACTTCAATCCTTACCATCAAGTCCGTAGAGAAAGAAGACATGGCCGTTTACTACTGTGCTGCGTGGGATTTGGGGGTACCCAATTGGGTTCAAGATATTTGCTG
>1177
TGGGTAAGACAAGCAACAAAGTGGAGGCAAGAAAGAATTCTCAAACTCTCACTTCAATCCTTACCATCAAGTCCGTAGAGAAAGAAGACATGGCCGTTTACTACTGTGCTGCGTGGGATTTGGGGGTACCCAATTGGGTTCAAGATATTTGCTG
>1178
TGGGTAAGACAAGCAACAAAGTGGAGGCAAGAAAGAATTCTCAAACTCTCACTTCAATCCTTACCATCAAGTCCGTAGAGAAAGAAGACATGGCCGTTTACTACTGTGCTGCGTGGGATTTGGGGGTACCCAATTGGGTTCAAGATATTTGCTG
>1179
TGGGTAAGACAAGCAACAAAGTGGAGGCAAGAAAGAATTCTCAAACTCTCACTTCAATCCTTACCATCAAGTCCGTAGAGAAAGAAGACATGGCCGTTTACTACTGTGCTGCGTGGGATTTGGGGGTACCCAATTGGGTTCAAGATATTTGCTG
>1180
TGGGTAAGACAAGCAACAAAGTGGAGGCAAGAAAGAATTCTCAAACTCTCACTTCAATCCTTACCATCAAGTCCGTAGAGAAAGAAGACATGGCCGTTTACTACTGTGCTGCGTGGGATTTGGGGGTACCCAATTGGGTTCAAGATATTTGCTG
>1181
TGGGTAAGACAAGCAACAAAGTGGAGGCAAGAAAGAATTCTCAAACTCTCACTTCAATCCTTACCATCAAGTCCGTAGAGAAAGAAGACATGGCCGTTTACTACTGTGCTGCGTGGGATTTGGGGGTACCCAATTGGGTTCAAGATATTTGCTG
>1182
TGGGTAAGACAAGCAACAAAGTGGAGGCAAGAAAGAATTCTCAAACTCTCACTTCAATCCTTACCATCAAGTCCGTAGAGAAAGAAGACATGGCCGTTTACTACTGTGCTGCGTGGGATTTGGGGGTACCCAATTGGGTTCAAGATATTTGCTG
>1183
TGGGTAAGACAAGCAACAAAGTGGAGGCAAGAAAGAATTCTCAAACTCTCACTTCAATCCTTACCATCAAGTCCGTAGAGAAAGAAGACATGGCCGTTTACTACTGTGCTGCGTGGGATTTGGGGGTACCCAATTGGGTTCAAGATATTTGCTG
>1184
TGGGTAAGACAAGCAACAAAGTGGAGGCAAGAAAGAATTCTCAAACTCTCACTTCAATCCTTACCATCAAGTCCGTAGAGAAAGAAGACATGGCCGTTTACTACTGTGCTGCGTGGGATTTGGGGGTACCCAATTGGGTTCAAGATATTTGCTG
>1185
TGGGTAAGACAAGCAACAAAGTGGAGGCAAGAAAGAATTCTCAAACTCTCACTTCAATCCTTACCATCAAGTCCGTAGAGAAAGAAGACATGGCCGTTTACTACTGTGCTGCGTGGGATTTGGGGGTACCCAATTGGGTTCAAGATATTTGCTG
>1186
TGGGTAAGACAAGCAACAAAGTGGAGGCAAGAAAGAATTCTCAAACTCTCACTTCAATCCTTACCATCAAGTCCGTAGAGAAAGAAGACATGGCCGTTTACTACTGTGCTGCGTGGGATTTGGGGGTACCCAATTGGGTTCAAGATATTTGCTG
>1187
TGGGTAAGACAAGCAACAAAGTGGAGGCAAGAAAGAATTCTCAAACTCTCACTTCAATCCTTACCATCAAGTCCGTAGAGAAAGAAGACATGGCCGTTTACTACTGTGCTGCGTGGGATTTGGGGGTACCCAATTGGGTTCAAGATATTTGCTG
>1188
TGGGTAAGACAAGCAACAAAGTGGAGGCAAGAAAGAATTCTCAAACTCTCACTTCAATCCTTACCATCAAGTCCGTAGAGAAAGAAGACATGGCCGTTTACTACTGTGCTGCGTGGGATTTGGGGGTACCCAATTGGGTTCAAGATATTTGCTG
>1189
TGGGTAAGACAAGCAACAAAGTGGAGGCAAGAAAGAATTCTCAAACTCTCACTTCAATCCTTACCATCAAGTCCGTAGAGAAAGAAGACATGGCCGTTTACTACTGTGCTGCGTGGGATTTGGGGGTACCCAATTGGGTTCAAGATATTTGCTG
>1190
TGGGTAAGACAAGCAACAAAGTGGAGGCAAGAAAGAATTCTCAAACTCTCACTTCAATCCTTACCATCAAGTCCGTAGAGAAAGAAGACATGGCCGTTTACTACTGTGCTGCGTGGGATTTGGGGGTACCCAATTGGGTTCAAGATATTTGCTG
>1191
TGGGTAAGACAAGCAACAAAGTGGAGGCAAGAAAGAATTCTCAAACTCTCACTTCAATCCTTACCATCAAGTCCGTAGAGAAAGAAGACATGGCCGTTTACTACTGTGCTGCGTGGGATTTGGGGGTACCCAATTGGGTTCAAGATATTTGCTG
>1192
TGGGTAAGACAAGCAACAAAGTGGAGGCAAGAAAGAATTCTCAAACTCTCACTTCAATCCTTACCATCAAGTCCGTAGAGAAAGAAGACATGGCCGTTTACTACTGTGCTGCGTGGGATTTGGGGGTACCCAATTGGGTTCAAGATATTTGCTG
>1193
TGGGTAAGACAAGCAACAAAGTGGAGGCAAGAAAGAATTCTCAAACTCTCACTTCAATCCTTACCATCAAGTCCGTAGAGAAAGAAGACATGGCCGTTTACTACTGTGCTGCGTGGGATTTGGGGGTACCCAATTGGGTTCAAGATATTTGCTG
>1194
TGGGTAAGACAAGCAACAAAGTGGAGGCAAGAAAGAATTCTCAAACTCTCACTTCAATCCTTACCATCAAGTCCGTAGAGAAAGAAGACATGGCCGTTTACTACTGTGCTGCGTGGGATTTGGGGGTACCCAATTGGGTTCAAGATATTTGCTG
>1195
TGGGTAAGACAAGCAACAAAGTGGAGGCAAGAAAGAATTCTCAAACTCTCACTTCAATCCTTACCATCAAGTCCGTAGAGAAAGAAGACATGGCCGTTTACTACTGTGCTGCGTGGGATTTGGGGGTACCCAATTGGGTTCAAGATATTTGCTG
>1196
TGGGTAAGACAAGCAACAAAGTGGAGGCAAGAAAGAATTCTCAAACTCTCACTTCAATCCTTACCATCAAGTCCGTAGAGAAAGAAGACATGGCCGTTTACTACTGTGCTGCGTGGGATTTGGGGGTACCCAATTGGGTTCAAGATATTTGCTG
>1197
TGGGTAAGACAAGCAACAAAGTGGAGGCAAGAAAGAATTCTCAAACTCTCACTTCAATCCTTACCATCAAGTCCGTAGAGAAAGAAGACATGGCCGTTTACTACTGTGCTGCGTGGGATTTGGGGGTACCCAATTGGGTTCAAGATATTTGCTG
>1198
TGGGTAAGACAAGCAACAAAGTGGAGGCAAGAAAGAATTCTCAAACTCTCACTTCAATCCTTACCATCAAGTCCGTAGAGAAAGAAGACATGGCCGTTTACTACTGTGCTGCGTGGGATTTGGGGGTACCCAATTGGGTTCAAGATATTTGCTG
>1199
TGGGTAAGACAAGCAACAAAGTGGAGGCAAGAAAGAATTCTCAAACTCTCACTTCAATCCTTACCATCAAGTCCGTAGAGAAAGAAGACATGGCCGTTTACTACTGTGCTGCGTGGGATTTGGGGGTACCCAATTGGGTTCAAGATATTTGCTG
>1200
TGGGTAAGACAAGCAACAAAGTGGAGGCAAGAAAGAATTCTCAAACTCTCACTTCAATCCTTACCATCAAGTCCGTAGAGAAAGAAGACATGGCCGTTTACTACTGTGCTGCGTGGGATTTGGGGGTACCCAATTGGGTTCAAGATATTTGCTG
>1201
TGGGTAAGACAAGCAACAAAGTGGAGGCAAGAAAGAATTCTCAAACTCTCACTTCAATCCTTACCATCAAGTCCGTAGAGAAAGAAGACATGGCCGTTTACTACTGTGCTGCGTGGGATTTGGGGGTACCCAATTGGGTTCAAGATATTTGCTG
>1202
TGGGTAAGACAAGCAACAAAGTGGAGGCAAGAAAGAATTCTCAAACTCTCACTTCAATCCTTACCATCAAGTCCGTAGAGAAAGAAGACATGGCCGTTTACTACTGTGCTGCGTGGGATTTGGGGGTACCCAATTGGGTTCAAGATATTTGCTG
>1203
TGGGTAAGACAAGCAACAAAGTGGAGGCAAGAAAGAATTCTCAAACTCTCACTTCAATCCTTACCATCAAGTCCGTAGAGAAAGAAGACATGGCCGTTTACTACTGTGCTGCGTGGGATTTGGGGGTACCCAATTGGGTTCAAGATATTTGCTG
>1204
TGGGTAAGACAAGCAACAAAGTGGAGGCAAGAAAGAATTCTCAAACTCTCACTTCAATCCTTACCATCAAGTCCGTAGAGAAAGAAGACATGGCCGTTTACTACTGTGCTGCGTGGGATTTGGGGGTACCCAATTGGGTTCAAGATATTTGCTG
>1205
TGGGTAAGACAAGCAACAAAGTGGAGGCAAGAAAGAATTCTCAAACTCTCACTTCAATCCTTACCATCAAGTCCGTAGAGAAAGAAGACATGGCCGTTTACTACTGTGCTGCGTGGGATTTGGGGGTACCCAATTGGGTTCAAGATATTTGCTG
>1206
TGGGTAAGACAAGCAACAAAGTGGAGGCAAGAAAGAATTCTCAAACTCTCACTTCAATCCTTACCATCAAGTCCGTAGAGAAAGAAGACATGGCCGTTTACTACTGTGCTGCGTGGGATTTGGGGGTACCCAATTGGGTTCAAGATATTTGCTG
>1207
TGGGTAAGACAAGCAACAAAGTGGAGGCAAGAAAGAATTCTCAAACTCTCACTTCAATCCTTACCATCAAGTCCGTAGAGAAAGAAGACATGGCCGTTTACTACTGTGCTGCGTGGGATTTGGGGGTACCCAATTGGGTTCAAGATATTTGCTG
>1208
TGGGTAAGACAAGCAACAAAGTGGAGGCAAGAAAGAATTCTCAAACTCTCACTTCAATCCTTACCATCAAGTCCGTAGAGAAAGAAGACATGGCCGTTTACTACTGTGCTGCGTGGGATTTGGGGGTACCCAATTGGGTTCAAGATATTTGCTG
>1209
TGGGTAAGACAAGCAACAAAGTGGAGGCAAGAAAGAATTCTCAAACTCTCACTTCAATCCTTACCATCAAGTCCGTAGAGAAAGAAGACATGGCCGTTTACTACTGTGCTGCGTGGGATTTGGGGGTACCCAATTGGGTTCAAGATATTTGCTG
>1210
TGGGTAAGACAAGCAACAAAGTGGAGGCAAGAAAGAATTCTCAAACTCTCACTTCAATCCTTACCATCAAGTCCGTAGAGAAAGAAGACATGGCCGTTTACTACTGTGCTGCGTGGGATTTGGGGGTACCCAATTGGGTTCAAGATATTTGCTG
>1211
TGGGTAAGACAAGCAACAAAGTGGAGGCAAGAAAGAATTCTCAAACTCTCACTTCAATCCTTACCATCAAGTCCGTAGAGAAAGAAGACATGGCCGTTTACTACTGTGCTGCGTGGGATTTGGGGGTACCCAATTGGGTTCAAGATATTTGCTG
>1212
TGGGTAAGACAAGCAACAAAGTGGAGGCAAGAAAGAATTCTCAAACTCTCACTTCAATCCTTACCATCAAGTCCGTAGAGAAAGAAGACATGGCCGTTTACTACTGTGCTGCGTGGGATTTGGGGGTACCCAATTGGGTTCAAGATATTTGCTG
>1213
TGGGTAAGACAAGCAACAAAGTGGAGGCAAGAAAGAATTCTCAAACTCTCACTTCAATCCTTACCATCAAGTCCGTAGAGAAAGAAGACATGGCCGTTTACTACTGTGCTGCGTGGGATTTGGGGGTACCCAATTGGGTTCAAGATATTTGCTG
>1214
TGGGTAAGACAAGCAACAAAGTGGAGGCAAGAAAGAATTCTCAAACTCTCACTTCAATCCTTACCATCAAGTCCGTAGAGAAAGAAGACATGGCCGTTTACTACTGTGCTGCGTGGGATTTGGGGGTACCCAATTGGGTTCAAGATATTTGCTG
>1215
TGGGTAAGACAAGCAACAAAGTGGAGGCAAGAAAGAATTCTCAAACTCTCACTTCAATCCTTACCATCAAGTCCGTAGAGAAAGAAGACATGGCCGTTTACTACTGTGCTGCGTGGGATTTGGGGGTACCCAATTGGGTTCAAGATATTTGCTG
>1216
TGGGTAAGACAAGCAACAAAGTGGAGGCAAGAAAGAATTCTCAAACTCTCACTTCAATCCTTACCATCAAGTCCGTAGAGAAAGAAGACATGGCCGTTTACTACTGTGCTGCGTGGGATTTGGGGGTACCCAATTGGGTTCAAGATATTTGCTG
>1217
TGGGTAAGACAAGCAACAAAGTGGAGGCAAGAAAGAATTCTCAAACTCTCACTTCAATCCTTACCATCAAGTCCGTAGAGAAAGAAGACATGGCCGTTTACTACTGTGCTGCGTGGGATTTGGGGGTACCCAATTGGGTTCAAGATATTTGCTG
>1218
TGGGTAAGACAAGCAACAAAGTGGAGGCAAGAAAGAATTCTCAAACTCTCACTTCAATCCTTACCATCAAGTCCGTAGAGAAAGAAGACATGGCCGTTTACTACTGTGCTGCGTGGGATTTGGGGGTACCCAATTGGGTTCAAGATATTTGCTG
>1219
TGGGTAAGACAAGCAACAAAGTGGAGGCAAGAAAGAATTCTCAAACTCTCACTTCAATCCTTACCATCAAGTCCGTAGAGAAAGAAGACATGGCCGTTTACTACTGTGCTGCGTGGGATTTGGGGGTACCCAATTGGGTTCAAGATATTTGCTG
>1220
TGGGTAAGACAAGCAACAAAGTGGAGGCAAGAAAGAATTCTCAAACTCTCACTTCAATCCTTACCATCAAGTCCGTAGAGAAAGAAGACATGGCCGTTTACTACTGTGCTGCGTGGGATTTGGGGGTACCCAATTGGGTTCAAGATATTTGCTG
>1221
TGGGTAAGACAAGCAACAAAGTGGAGGCAAGAAAGAATTCTCAAACTCTCACTTCAATCCTTACCATCAAGTCCGTAGAGAAAGAAGACATGGCCGTTTACTACTGTGCTGCGTGGGATTTGGGGGTACCCAATTGGGTTCAAGATATTTGCTG
>1222
TGGGTAAGACAAGCAACAAAGTGGAGGCAAGAAAGAATTCTCAAACTCTCACTTCAATCCTTACCATCAAGTCCGTAGAGAAAGAAGACATGGCCGTTTACTACTGTGCTGCGTGGGATTTGGGGGTACCCAATTGGGTTCAAGATATTTGCTG
>1223
TGGGTAAGACAAGCAACAAAGTGGAGGCAAGAAAGAATTCTCAAACTCTCACTTCAATCCTTACCATCAAGTCCGTAGAGAAAGAAGACATGGCCGTTTACTACTGTGCTGCGTGGGATTTGGGGGTACCCAATTGGGTTCAAGATATTTGCTG
>1224
TGGGTAAGACAAGCAACAAAGTGGAGGCAAGAAAGAATTCTCAAACTCTCACTTCAATCCTTACCATCAAGTCCGTAGAGAAAGAAGACATGGCCGTTTACTACTGTGCTGCGTGGGATTTGGGGGTACCCAATTGGGTTCAAGATATTTGCTG
>1225
TGGGTAAGACAAGCAACAAAGTGGAGGCAAGAAAGAATTCTCAAACTCTCACTTCAATCCTTACCATCAAGTCCGTAGAGAAAGAAGACATGGCCGTTTACTACTGTGCTGCGTGGGATTTGGGGGTACCCAATTGGGTTCAAGATATTTGCTG
>1226
TGGGTAAGACAAGCAACAAAGTGGAGGCAAGAAAGAATTCTCAAACTCTCACTTCAATCCTTACCATCAAGTCCGTAGAGAAAGAAGACATGGCCGTTTACTACTGTGCTGCGTGGGATTTGGGGGTACCCAATTGGGTTCAAGATATTTGCTG
>1227
TGGGTAAGACAAGCAACAAAGTGGAGGCAAGAAAGAATTCTCAAACTCTCACTTCAATCCTTACCATCAAGTCCGTAGAGAAAGAAGACATGGCCGTTTACTACTGTGCTGCGTGGGATTTGGGGGTACCCAATTGGGTTCAAGATATTTGCTG
>1228
TGGGTAAGACAAGCAACAAAGTGGAGGCAAGAAAGAATTCTCAAACTCTCACTTCAATCCTTACCATCAAGTCCGTAGAGAAAGAAGACATGGCCGTTTACTACTGTGCTGCGTGGGATTAGTGGATATTATAAGAAACTCTTTGGCAGTG
>1229
TGGGTAAGACAAGCAACAAAGTGGAGGCAAGAAAGAATTCTCAAACTCTCACTTCAATCCTTACCATCAAGTCCGTAGAGAAAGAAGACATGGCCGTTTACTACTGTGCTGCGTGGGATTAGTGGATATTATAAGAAACTCTTTGGCAGTG
>1230
TGGGTAAGACAAGCAACAAAGTGGAGGCAAGAAAGAATTCTCAAACTCTCACTTCAATCCTTACCATCAAGTCCGTAGAGAAAGAAGACATGGCCGTTTACTACTGTGCTGCGTGGGATTAGTGGATATTATAAGAAACTCTTTGGCAGTG
>1231
TGGGTAAGACAAGCAACAAAGTGGAGGCAAGAAAGAATTCTCAAACTCTCACTTCAATCCTTACCATCAAGTCCGTAGAGAAAGAAGACATGGCCGTTTACTACTGTGCTGCGTGGGATTAGTGGATATTATAAGAAACTCTTTGGCAGTG
>1232
TGGGTAAGACAAGCAACAAAGTGGAGGCAAGAAAGAATTCTCAAACTCTCACTTCAATCCTTACCATCAAGTCCGTAGAGAAAGAAGACATGGCCGTTTACTACTGTGCTGCGTGGGATTAGTGGATATTATAAGAAACTCTTTGGCAGTG
>1233
TGGGTAAGACAAGCAACAAAGTGGAGGCAAGAAAGAATTCTCAAACTCTCACTTCAATCCTTACCATCAAGTCCGTAGAGAAAGAAGACATGGCCGTTTACTACTGTGCTGCGTGGGATTAGTGGATATTATAAGAAACTCTTTGGCAGTG
>1234
TGGGTAAGACAAGCAACAAAGTGGAGGCAAGAAAGAATTCTCAAACTCTCACTTCAATCCTTACCATCAAGTCCGTAGAGAAAGAAGACATGGCCGTTTACTACTGTGCTGCGTGGGATTAGTGGATATTATAAGAAACTCTTTGGCAGTG
>1235
TGGGTAAGACAAGCAACAAAGTGGAGGCAAGAAAGAATTCTCAAACTCTCACTTCAATCCTTACCATCAAGTCCGTAGAGAAAGAAGACATGGCCGTTTACTACTGTGCTGCGTGGGATTAGTGGATATTATAAGAAACTCTTTGGCAGTG
>1236
TGGGTAAGACAAGCAACAAAGTGGAGGCAAGAAAGAATTCTCAAACTCTCACTTCAATCCTTACCATCAAGTCCGTAGAGAAAGAAGACATGGCCGTTTACTACTGTGCTGCGTGGGATTAGTGGATATTATAAGAAACTCTTTGGCAGTG
>1237
TGGGTAAGACAAGCAACAAAGTGGAGGCAAGAAAGAATTCTCAAACTCTCACTTCAATCCTTACCATCAAGTCCGTAGAGAAAGAAGACATGGCCGTTTACTACTGTGCTGCGTGGGATTAGTGGATATTATAAGAAACTCTTTGGCAGTG
>1238
TGGGTAAGACAAGCAACAAAGTGGAGGCAAGAAAGAATTCTCAAACTCTCACTTCAATCCTTACCATCAAGTCCGTAGAGAAAGAAGACATGGCCGTTTACTACTGTGCTGCGTGGGATTAGTGGATATTATAAGAAACTCTTTGGCAGTG
>1239
TGGGTAAGACAAGCAACAAAGTGGAGGCAAGAAAGAATTCTCAAACTCTCACTTCAATCCTTACCATCAAGTCCGTAGAGAAAGAAGACATGGCCGTTTACTACTGTGCTGCGTGGGATTAGTGGATATTATAAGAAACTCTTTGGCAGTG
>1240
TGGGTAAGACAAGCAACAAAGTGGAGGCAAGAAAGAATTCTCAAACTCTCACTTCAATCCTTACCATCAAGTCCGTAGAGAAAGAAGACATGGCCGTTTACTACTGTGCTGCGTGGGATTAGTGGATATTATAAGAAACTCTTTGGCAGTG
>1241
TGGGTAAGACAAGCAACAAAGTGGAGGCAAGAAAGAATTCTCAAACTCTCACTTCAATCCTTACCATCAAGTCCGTAGAGAAAGAAGACATGGCCGTTTACTACTGTGCTGCGTGGGATTAGTGGATATTATAAGAAACTCTTTGGCAGTG
>1242
TGGGTAAGACAAGCAACAAAGTGGAGGCAAGAAAGAATTCTCAAACTCTCACTTCAATCCTTACCATCAAGTCCGTAGAGAAAGAAGACATGGCCGTTTACTACTGTGCTGCGTGGGATTAGTGGATATTATAAGAAACTCTTTGGCAGTG
>1243
TGGGTAAGACAAGCAACAAAGTGGAGGCAAGAAAGAATTCTCAAACTCTCACTTCAATCCTTACCATCAAGTCCGTAGAGAAAGAAGACATGGCCGTTTACTACTGTGCTGCGTGGGATTAGTGGATATTATAAGAAACTCTTTGGCAGTG
>1244
TGGGTAAGACAAGCAACAAAGTGGAGGCAAGAAAGAATTCTCAAACTCTCACTTCAATCCTTACCATCAAGTCCGTAGAGAAAGAAGACATGGCCGTTTACTACTGTGCTGCGTGGGATTAGTGGATATTATAAGAAACTCTTTGGCAGTG
>1245
TGGGTAAGACAAGCAACAAAGTGGAGGCAAGAAAGAATTCTCAAACTCTCACTTCAATCCTTACCATCAAGTCCGTAGAGAAAGAAGACATGGCCGTTTACTACTGTGCTGCGTGGGATTAGTGGATATTATAAGAAACTCTTTGGCAGTG
>1246
TGGGTAAGACAAGCAACAAAGTGGAGGCAAGAAAGAATTCTCAAACTCTCACTTCAATCCTTACCATCAAGTCCGTAGAGAAAGAAGACATGGCCGTTTACTACTGTGCTGCGTGGGATTAGTGGATATTATAAGAAACTCTTTGGCAGTG
>1247
TGGGTAAGACAAGCAACAAAGTGGAGGCAAGAAAGAATTCTCAAACTCTCACTTCAATCCTTACCATCAAGTCCGTAGAGAAAGAAGACATGGCCGTTTACTACTGTGCTGCGTGGGATTAGTGGATATTATAAGAAACTCTTTGGCAGTG
>1248
TGGGTAAGACAAGCAACAAAGTGGAGGCAAGAAAGAATTCTCAAACTCTCACTTCAATCCTTACCATCAAGTCCGTAGAGAAAGAAGACATGGCCGTTTACTACTGTGCTGCGTGGGATTAGTGGATATTATAAGAAACTCTTTGGCAGTG
>1249
TGGGTAAGACAAGCAACAAAGTGGAGGCAAGAAAGAATTCTCAAACTCTCACTTCAATCCTTACCATCAAGTCCGTAGAGAAAGAAGACATGGCCGTTTACTACTGTGCTGCGTGGGATTAGTGGATATTATAAGAAACTCTTTGGCAGTG
>1250
TGGGTAAGACAAGCAACAAAGTGGAGGCAAGAAAGAATTCTCAAACTCTCACTTCAATCCTTACCATCAAGTCCGTAGAGAAAGAAGACATGGCCGTTTACTACTGTGCTGCGTGGGATTAGTGGATATTATAAGAAACTCTTTGGCAGTG
>1251
TGGGTAAGACAAGCAACAAAGTGGAGGCAAGAAAGAATTCTCAAACTCTCACTTCAATCCTTACCATCAAGTCCGTAGAGAAAGAAGACATGGCCGTTTACTACTGTGCTGCGTGGGATTAGTGGATATTATAAGAAACTCTTTGGCAGTG
>1252
TGGGTAAGACAAGCAACAAAGTGGAGGCAAGAAAGAATTCTCAAACTCTCACTTCAATCCTTACCATCAAGTCCGTAGAGAAAGAAGACATGGCCGTTTACTACTGTGCTGCGTGGGATTAGTGGATATTATAAGAAACTCTTTGGCAGTG
>1253
TGGGTAAGACAAGCAACAAAGTGGAGGCAAGAAAGAATTCTCAAACTCTCACTTCAATCCTTACCATCAAGTCCGTAGAGAAAGAAGACATGGCCGTTTACTACTGTGCTGCGTGGGATTAGTGGATATTATAAGAAACTCTTTGGCAGTG
>1254
TGGGTAAGACAAGCAACAAAGTGGAGGCAAGAAAGAATTCTCAAACTCTCACTTCAATCCTTACCATCAAGTCCGTAGAGAAAGAAGACATGGCCGTTTACTACTGTGCTGCGTGGGATTAGTGGATATTATAAGAAACTCTTTGGCAGTG
>1255
TGGGTAAGACAAGCAACAAAGTGGAGGCAAGAAAGAATTCTCAAACTCTCACTTCAATCCTTACCATCAAGTCCGTAGAGAAAGAAGACATGGCCGTTTACTACTGTGCTGCGTGGGATTAGTGGATATTATAAGAAACTCTTTGGCAGTG
>1256
TGGGTAAGACAAGCAACAAAGTGGAGGCAAGAAAGAATTCTCAAACTCTCACTTCAATCCTTACCATCAAGTCCGTAGAGAAAGAAGACATGGCCGTTTACTACTGTGCTGCGTGGGATTAGTGGATATTATAAGAAACTCTTTGGCAGTG
>1257
TGGGTAAGACAAGCAACAAAGTGGAGGCAAGAAAGAATTCTCAAACTCTCACTTCAATCCTTACCATCAAGTCCGTAGAGAAAGAAGACATGGCCGTTTACTACTGTGCTGCGTGGGATTAGTGGATATTATAAGAAACTCTTTGGCAGTG
>1258
TGGGTAAGACAAGCAACAAAGTGGAGGCAAGAAAGAATTCTCAAACTCTCACTTCAATCCTTACCATCAAGTCCGTAGAGAAAGAAGACATGGCCGTTTACTACTGTGCTGCGTGGGATTAGTGGATATTATAAGAAACTCTTTGGCAGTG
>1259
TGGGTAAGACAAGCAACAAAGTGGAGGCAAGAAAGAATTCTCAAACTCTCACTTCAATCCTTACCATCAAGTCCGTAGAGAAAGAAGACATGGCCGTTTACTACTGTGCTGCGTGGGATTAGTGGATATTATAAGAAACTCTTTGGCAGTG
>1260
TGGGTAAGACAAGCAACAAAGTGGAGGCAAGAAAGAATTCTCAAACTCTCACTTCAATCCTTACCATCAAGTCCGTAGAGAAAGAAGACATGGCCGTTTACTACTGTGCTGCGTGGGATTAGTGGATATTATAAGAAACTCTTTGGCAGTG
>1261
TGGGTAAGACAAGCAACAAAGTGGAGGCAAGAAAGAATTCTCAAACTCTCACTTCAATCCTTACCATCAAGTCCGTAGAGAAAGAAGACATGGCCGTTTACTACTGTGCTGCGTGGGATTAGTGGATATTATAAGAAACTCTTTGGCAGTG
>1262
TGGGTAAGACAAGCAACAAAGTGGAGGCAAGAAAGAATTCTCAAACTCTCACTTCAATCCTTACCATCAAGTCCGTAGAGAAAGAAGACATGGCCGTTTACTACTGTGCTGCGTGGGATTAGTGGATATTATAAGAAACTCTTTGGCAGTG
>1263
TGGGTAAGACAAGCAACAAAGTGGAGGCAAGAAAGAATTCTCAAACTCTCACTTCAATCCTTACCATCAAGTCCGTAGAGAAAGAAGACATGGCCGTTTACTACTGTGCTGCGTGGGATTAGTGGATATTATAAGAAACTCTTTGGCAGTG
>1264
TGGGTAAGACAAGCAACAAAGTGGAGGCAAGAAAGAATTCTCAAACTCTCACTTCAATCCTTACCATCAAGTCCGTAGAGAAAGAAGACATGGCCGTTTACTACTGTGCTGCGTGGGATTAGTGGATATTATAAGAAACTCTTTGGCAGTG
>1265
TGGGTAAGACAAGCAACAAAGTGGAGGCAAGAAAGAATTCTCAAACTCTCACTTCAATCCTTACCATCAAGTCCGTAGAGAAAGAAGACATGGCCGTTTACTACTGTGCTGCGTGGGATTAGTGGATATTATAAGAAACTCTTTGGCAGTG
>1266
TGGGTAAGACAAGCAACAAAGTGGAGGCAAGAAAGAATTCTCAAACTCTCACTTCAATCCTTACCATCAAGTCCGTAGAGAAAGAAGACATGGCCGTTTACTACTGTGCTGCGTGGGATTAGTGGATATTATAAGAAACTCTTTGGCAGTG
>1267
TGGGTAAGACAAGCAACAAAGTGGAGGCAAGAAAGAATTCTCAAACTCTCACTTCAATCCTTACCATCAAGTCCGTAGAGAAAGAAGACATGGCCGTTTACTACTGTGCTGCGTGGGATTAGTGGATATTATAAGAAACTCTTTGGCAGTG
>1268
TGGGTAAGACAAGCAACAAAGTGGAGGCAAGAAAGAATTCTCAAACTCTCACTTCAATCCTTACCATCAAGTCCGTAGAGAAAGAAGACATGGCCGTTTACTACTGTGCTGCGTGGGATTAGTGGATATTATAAGAAACTCTTTGGCAGTG
>1269
TGGGTAAGACAAGCAACAAAGTGGAGGCAAGAAAGAATTCTCAAACTCTCACTTCAATCCTTACCATCAAGTCCGTAGAGAAAGAAGACATGGCCGTTTACTACTGTGCTGCGTGGGATTAGTGGATATTATAAGAAACTCTTTGGCAGTG
>1270
TGGGTAAGACAAGCAACAAAGTGGAGGCAAGAAAGAATTCTCAAACTCTCACTTCAATCCTTACCATCAAGTCCGTAGAGAAAGAAGACATGGCCGTTTACTACTGTGCTGCGTGGGATTAGTGGATATTATAAGAAACTCTTTGGCAGTG
>1271
TGGGTAAGACAAGCAACAAAGTGGAGGCAAGAAAGAATTCTCAAACTCTCACTTCAATCCTTACCATCAAGTCCGTAGAGAAAGAAGACATGGCCGTTTACTACTGTGCTGCGTGGGATTAGTGGATATTATAAGAAACTCTTTGGCAGTG
>1272
TGGGTAAGACAAGCAACAAAGTGGAGGCAAGAAAGAATTCTCAAACTCTCACTTCAATCCTTACCATCAAGTCCGTAGAGAAAGAAGACATGGCCGTTTACTACTGTGCTGCGTGGGATTAGTGGATATTATAAGAAACTCTTTGGCAGTG
>1273
TGGGTAAGACAAGCAACAAAGTGGAGGCAAGAAAGAATTCTCAAACTCTCACTTCAATCCTTACCATCAAGTCCGTAGAGAAAGAAGACATGGCCGTTTACTACTGTGCTGCGTGGGATTAGTGGATATTATAAGAAACTCTTTGGCAGTG
>1274
TGGGTAAGACAAGCAACAAAGTGGAGGCAAGAAAGAATTCTCAAACTCTCACTTCAATCCTTACCATCAAGTCCGTAGAGAAAGAAGACATGGCCGTTTACTACTGTGCTGCGTGGGATTAGTGGATATTATAAGAAACTCTTTGGCAGTG
>1275
TGGGTAAGACAAGCAACAAAGTGGAGGCAAGAAAGAATTCTCAAACTCTCACTTCAATCCTTACCATCAAGTCCGTAGAGAAAGAAGACATGGCCGTTTACTACTGTGCTGCGTGGGATTAGTGGATATTATAAGAAACTCTTTGGCAGTG
>1276
TGGGTAAGACAAGCAACAAAGTGGAGGCAAGAAAGAATTCTCAAACTCTCACTTCAATCCTTACCATCAAGTCCGTAGAGAAAGAAGACATGGCCGTTTACTACTGTGCTGCGTGGGATTAGTGGATATTATAAGAAACTCTTTGGCAGTG
>1277
TGGGTAAGACAAGCAACAAAGTGGAGGCAAGAAAGAATTCTCAAACTCTCACTTCAATCCTTACCATCAAGTCCGTAGAGAAAGAAGACATGGCCGTTTACTACTGTGCTGCGTGGGATTAGTGGATATTATAAGAAACTCTTTGGCAGTG
>1278
TGGGTAAGACAAGCAACAAAGTGGAGGCAAGAAAGAATTCTCAAACTCTCACTTCAATCCTTACCATCAAGTCCGTAGAGAAAGAAGACATGGCCGTTTACTACTGTGCTGCGTGGGATTAGTGGATATTATAAGAAACTCTTTGGCAGTG
>1279
TGGGTAAGACAAGCAACAAAGTGGAGGCAAGAAAGAATTCTCAAACTCTCACTTCAATCCTTACCATCAAGTCCGTAGAGAAAGAAGACATGGCCGTTTACTACTGTGCTGCGTGGGATTAGTGGATATTATAAGAAACTCTTTGGCAGTG
>1280
TGGGTAAGACAAGCAACAAAGTGGAGGCAAGAAAGAATTCTCAAACTCTCACTTCAATCCTTACCATCAAGTCCGTAGAGAAAGAAGACATGGCCGTTTACTACTGTGCTGCGTGGGATTAGTGGATATTATAAGAAACTCTTTGGCAGTG
>1281
TGGGTAAGACAAGCAACAAAGTGGAGGCAAGAAAGAATTCTCAAACTCTCACTTCAATCCTTACCATCAAGTCCGTAGAGAAAGAAGACATGGCCGTTTACTACTGTGCTGCGTGGGATTAGTGGATATTATAAGAAACTCTTTGGCAGTG
>1282
TGGGTAAGACAAGCAACAAAGTGGAGGCAAGAAAGAATTCTCAAACTCTCACTTCAATCCTTACCATCAAGTCCGTAGAGAAAGAAGACATGGCCGTTTACTACTGTGCTGCGTGGGATTAGTGGATATTATAAGAAACTCTTTGGCAGTG
>1283
TGGGTAAGACAAGCAACAAAGTGGAGGCAAGAAAGAATTCTCAAACTCTCACTTCAATCCTTACCATCAAGTCCGTAGAGAAAGAAGACATGGCCGTTTACTACTGTGCTGCGTGGGATTAGTGGATATTATAAGAAACTCTTTGGCAGTG
>1284
TGGGTAAGACAAGCAACAAAGTGGAGGCAAGAAAGAATTCTCAAACTCTCACTTCAATCCTTACCATCAAGTCCGTAGAGAAAGAAGACATGGCCGTTTACTACTGTGCTGCGTGGGATTAGTGGATATTATAAGAAACTCTTTGGCAGTG
>1285
TGGGTAAGACAAGCAACAAAGTGGAGGCAAGAAAGAATTCTCAAACTCTCACTTCAATCCTTACCATCAAGTCCGTAGAGAAAGAAGACATGGCCGTTTACTACTGTGCTGCGTGGGATTAGTGGATATTATAAGAAACTCTTTGGCAGTG
>1286
TGGGTAAGACAAGCAACAAAGTGGAGGCAAGAAAGAATTCTCAAACTCTCACTTCAATCCTTACCATCAAGTCCGTAGAGAAAGAAGACATGGCCGTTTACTACTGTGCTGCGTGGGATTAGTGGATATTATAAGAAACTCTTTGGCAGTG
>1287
TGGGTAAGACAAGCAACAAAGTGGAGGCAAGAAAGAATTCTCAAACTCTCACTTCAATCCTTACCATCAAGTCCGTAGAGAAAGAAGACATGGCCGTTTACTACTGTGCTGCGTGGGATTAGTGGATATTATAAGAAACTCTTTGGCAGTG
>1288
TGGGTAAGACAAGCAACAAAGTGGAGGCAAGAAAGAATTCTCAAACTCTCACTTCAATCCTTACCATCAAGTCCGTAGAGAAAGAAGACATGGCCGTTTACTACTGTGCTGCGTGGGATTAGTGGATATTATAAGAAACTCTTTGGCAGTG
>1289
TGGGTAAGACAAGCAACAAAGTGGAGGCAAGAAAGAATTCTCAAACTCTCACTTCAATCCTTACCATCAAGTCCGTAGAGAAAGAAGACATGGCCGTTTACTACTGTGCTGCGTGGGATTAGTGGATATTATAAGAAACTCTTTGGCAGTG
>1290
TGGGTAAGACAAGCAACAAAGTGGAGGCAAGAAAGAATTCTCAAACTCTCACTTCAATCCTTACCATCAAGTCCGTAGAGAAAGAAGACATGGCCGTTTACTACTGTGCTGCGTGGGATTAGTGGATATTATAAGAAACTCTTTGGCAGTG
>1291
TGGGTAAGACAAGCAACAAAGTGGAGGCAAGAAAGAATTCTCAAACTCTCACTTCAATCCTTACCATCAAGTCCGTAGAGAAAGAAGACATGGCCGTTTACTACTGTGCTGCGTGGGATTAGTGGATATTATAAGAAACTCTTTGGCAGTG
>1292
TGGGTAAGACAAGCAACAAAGTGGAGGCAAGAAAGAATTCTCAAACTCTCACTTCAATCCTTACCATCAAGTCCGTAGAGAAAGAAGACATGGCCGTTTACTACTGTGCTGCGTGGGATTAGTGGATATTATAAGAAACTCTTTGGCAGTG
>1293
TGGGTAAGACAAGCAACAAAGTGGAGGCAAGAAAGAATTCTCAAACTCTCACTTCAATCCTTACCATCAAGTCCGTAGAGAAAGAAGACATGGCCGTTTACTACTGTGCTGCGTGGGATTAGTGGATATTATAAGAAACTCTTTGGCAGTG
>1294
TGGGTAAGACAAGCAACAAAGTGGAGGCAAGAAAGAATTCTCAAACTCTCACTTCAATCCTTACCATCAAGTCCGTAGAGAAAGAAGACATGGCCGTTTACTACTGTGCTGCGTGGGATTAGTGGATATTATAAGAAACTCTTTGGCAGTG
>1295
TGGGTAAGACAAGCAACAAAGTGGAGGCAAGAAAGAATTCTCAAACTCTCACTTCAATCCTTACCATCAAGTCCGTAGAGAAAGAAGACATGGCCGTTTACTACTGTGCTGCGTGGGATTAGTGGATATTATAAGAAACTCTTTGGCAGTG
>1296
TGGGTAAGACAAGCAACAAAGTGGAGGCAAGAAAGAATTCTCAAACTCTCACTTCAATCCTTACCATCAAGTCCGTAGAGAAAGAAGACATGGCCGTTTACTACTGTGCTGCGTGGGATTAGTGGATATTATAAGAAACTCTTTGGCAGTG
>1297
TGGGTAAGACAAGCAACAAAGTGGAGGCAAGAAAGAATTCTCAAACTCTCACTTCAATCCTTACCATCAAGTCCGTAGAGAAAGAAGACATGGCCGTTTACTACTGTGCTGCGTGGGATTAGTGGATATTATAAGAAACTCTTTGGCAGTG
>1298
TGGGTAAGACAAGCAACAAAGTGGAGGCAAGAAAGAATTCTCAAACTCTCACTTCAATCCTTACCATCAAGTCCGTAGAGAAAGAAGACATGGCCGTTTACTACTGTGCTGCGTGGGATTAGTGGATATTATAAGAAACTCTTTGGCAGTG
>1299
TGGGTAAGACAAGCAACAAAGTGGAGGCAAGAAAGAATTCTCAAACTCTCACTTCAATCCTTACCATCAAGTCCGTAGAGAAAGAAGACATGGCCGTTTACTACTGTGCTGCGTGGGATTAGTGGATATTATAAGAAACTCTTTGGCAGTG
>1300
TGGGTAAGACAAGCAACAAAGTGGAGGCAAGAAAGAATTCTCAAACTCTCACTTCAATCCTTACCATCAAGTCCGTAGAGAAAGAAGACATGGCCGTTTACTACTGTGCTGCGTGGGATTAGTGGATATTATAAGAAACTCTTTGGCAGTG
>1301
TGGGTAAGACAAGCAACAAAGTGGAGGCAAGAAAGAATTCTCAAACTCTCACTTCAATCCTTACCATCAAGTCCGTAGAGAAAGAAGACATGGCCGTTTACTACTGTGCTGCGTGGGATTAGTGGATATTATAAGAAACTCTTTGGCAGTG
>1302
TGGGTAAGACAAGCAACAAAGTGGAGGCAAGAAAGAATTCTCAAACTCTCACTTCAATCCTTACCATCAAGTCCGTAGAGAAAGAAGACATGGCCGTTTACTACTGTGCTGCGTGGGATTAGTGGATATTATAAGAAACTCTTTGGCAGTG
>1303
TGGGTAAGACAAGCAACAAAGTGGAGGCAAGAAAGAATTCTCAAACTCTCACTTCAATCCTTACCATCAAGTCCGTAGAGAAAGAAGACATGGCCGTTTACTACTGTGCTGCGTGGGATTAGTGGATATTATAAGAAACTCTTTGGCAGTG
>1304
TGGGTAAGACAAGCAACAAAGTGGAGGCAAGAAAGAATTCTCAAACTCTCACTTCAATCCTTACCATCAAGTCCGTAGAGAAAGAAGACATGGCCGTTTACTACTGTGCTGCGTGGGATTAGTGGATATTATAAGAAACTCTTTGGCAGTG
>1305
TGGGTAAGACAAGCAACAAAGTGGAGGCAAGAAAGAATTCTCAAACTCTCACTTCAATCCTTACCATCAAGTCCGTAGAGAAAGAAGACATGGCCGTTTACTACTGTGCTGCGTGGGATTAGTGGATATTATAAGAAACTCTTTGGCAGTG
>1306
TGGGTAAGACAAGCAACAAAGTGGAGGCAAGAAAGAATTCTCAAACTCTCACTTCAATCCTTACCATCAAGTCCGTAGAGAAAGAAGACATGGCCGTTTACTACTGTGCTGCGTGGGATTAGTGGATATTATAAGAAACTCTTTGGCAGTG
>1307
TGGGTAAGACAAGCAACAAAGTGGAGGCAAGAAAGAATTCTCAAACTCTCACTTCAATCCTTACCATCAAGTCCGTAGAGAAAGAAGACATGGCCGTTTACTACTGTGCTGCGTGGGATTAGTGGATATTATAAGAAACTCTTTGGCAGTG
>1308
TGGGTAAGACAAGCAACAAAGTGGAGGCAAGAAAGAATTCTCAAACTCTCACTTCAATCCTTACCATCAAGTCCGTAGAGAAAGAAGACATGGCCGTTTACTACTGTGCTGCGTGGGATTAGTGGATATTATAAGAAACTCTTTGGCAGTG
>1309
TGGGTAAGACAAGCAACAAAGTGGAGGCAAGAAAGAATTCTCAAACTCTCACTTCAATCCTTACCATCAAGTCCGTAGAGAAAGAAGACATGGCCGTTTACTACTGTGCTGCGTGGGATTAGTGGATATTATAAGAAACTCTTTGGCAGTG
>1310
TGGGTAAGACAAGCAACAAAGTGGAGGCAAGAAAGAATTCTCAAACTCTCACTTCAATCCTTACCATCAAGTCCGTAGAGAAAGAAGACATGGCCGTTTACTACTGTGCTGCGTGGGATTAGTGGATATTATAAGAAACTCTTTGGCAGTG
>1311
TGGGTAAGACAAGCAACAAAGTGGAGGCAAGAAAGAATTCTCAAACTCTCACTTCAATCCTTACCATCAAGTCCGTAGAGAAAGAAGACATGGCCGTTTACTACTGTGCTGCGTGGGATTAGTGGATATTATAAGAAACTCTTTGGCAGTG
>1312
TGGGTAAGACAAGCAACAAAGTGGAGGCAAGAAAGAATTCTCAAACTCTCACTTCAATCCTTACCATCAAGTCCGTAGAGAAAGAAGACATGGCCGTTTACTACTGTGCTGCGTGGGATTAGTGGATATTATAAGAAACTCTTTGGCAGTG
>1313
TGGGTAAGACAAGCAACAAAGTGGAGGCAAGAAAGAATTCTCAAACTCTCACTTCAATCCTTACCATCAAGTCCGTAGAGAAAGAAGACATGGCCGTTTACTACTGTGCTGCGTGGGATTAGTGGATATTATAAGAAACTCTTTGGCAGTG
>1314
TGGGTAAGACAAGCAACAAAGTGGAGGCAAGAAAGAATTCTCAAACTCTCACTTCAATCCTTACCATCAAGTCCGTAGAGAAAGAAGACATGGCCGTTTACTACTGTGCTGCGTGGGATTAGTGGATATTATAAGAAACTCTTTGGCAGTG
>1315
TGGGTAAGACAAGCAACAAAGTGGAGGCAAGAAAGAATTCTCAAACTCTCACTTCAATCCTTACCATCAAGTCCGTAGAGAAAGAAGACATGGCCGTTTACTACTGTGCTGCGTGGGATTAGTGGATATTATAAGAAACTCTTTGGCAGTG
>1316
TGGGTAAGACAAGCAACAAAGTGGAGGCAAGAAAGAATTCTCAAACTCTCACTTCAATCCTTACCATCAAGTCCGTAGAGAAAGAAGACATGGCCGTTTACTACTGTGCTGCGTGGGATTAGTGGATATTATAAGAAACTCTTTGGCAGTG
>1317
TGGGTAAGACAAGCAACAAAGTGGAGGCAAGAAAGAATTCTCAAACTCTCACTTCAATCCTTACCATCAAGTCCGTAGAGAAAGAAGACATGGCCGTTTACTACTGTGCTGCGTGGGATTAGTGGATATTATAAGAAACTCTTTGGCAGTG
>1318
TGGGTAAGACAAGCAACAAAGTGGAGGCAAGAAAGAATTCTCAAACTCTCACTTCAATCCTTACCATCAAGTCCGTAGAGAAAGAAGACATGGCCGTTTACTACTGTGCTGCGTGGGATTAGTGGATATTATAAGAAACTCTTTGGCAGTG
>1319
TGGGTAAGACAAGCAACAAAGTGGAGGCAAGAAAGAATTCTCAAACTCTCACTTCAATCCTTACCATCAAGTCCGTAGAGAAAGAAGACATGGCCGTTTACTACTGTGCTGCGTGGGATTAGTGGATATTATAAGAAACTCTTTGGCAGTG
>1320
TGGGTAAGACAAGCAACAAAGTGGAGGCAAGAAAGAATTCTCAAACTCTCACTTCAATCCTTACCATCAAGTCCGTAGAGAAAGAAGACATGGCCGTTTACTACTGTGCTGCGTGGGATTAGTGGATATTATAAGAAACTCTTTGGCAGTG
>1321
TGGGTAAGACAAGCAACAAAGTGGAGGCAAGAAAGAATTCTCAAACTCTCACTTCAATCCTTACCATCAAGTCCGTAGAGAAAGAAGACATGGCCGTTTACTACTGTGCTGCGTGGGATTAGTGGATATTATAAGAAACTCTTTGGCAGTG
>1322
TGGGTAAGACAAGCAACAAAGTGGAGGCAAGAAAGAATTCTCAAACTCTCACTTCAATCCTTACCATCAAGTCCGTAGAGAAAGAAGACATGGCCGTTTACTACTGTGCTGCGTGGGATTAGTGGATATTATAAGAAACTCTTTGGCAGTG
>1323
TGGGTAAGACAAGCAACAAAGTGGAGGCAAGAAAGAATTCTCAAACTCTCACTTCAATCCTTACCATCAAGTCCGTAGAGAAAGAAGACATGGCCGTTTACTACTGTGCTGCGTGGGATTAGTGGATATTATAAGAAACTCTTTGGCAGTG
>1324
TGGGTAAGACAAGCAACAAAGTGGAGGCAAGAAAGAATTCTCAAACTCTCACTTCAATCCTTACCATCAAGTCCGTAGAGAAAGAAGACATGGCCGTTTACTACTGTGCTGCGTGGGATTAGTGGATATTATAAGAAACTCTTTGGCAGTG
>1325
TGGGTAAGACAAGCAACAAAGTGGAGGCAAGAAAGAATTCTCAAACTCTCACTTCAATCCTTACCATCAAGTCCGTAGAGAAAGAAGACATGGCCGTTTACTACTGTGCTGCGTGGGATTAGTGGATATTATAAGAAACTCTTTGGCAGTG
>1326
TGGGTAAGACAAGCAACAAAGTGGAGGCAAGAAAGAATTCTCAAACTCTCACTTCAATCCTTACCATCAAGTCCGTAGAGAAAGAAGACATGGCCGTTTACTACTGTGCTGCGTGGGATTAGTGGATATTATAAGAAACTCTTTGGCAGTG
>1327
TGGGTAAGACAAGCAACAAAGTGGAGGCAAGAAAGAATTCTCAAACTCTCACTTCAATCCTTACCATCAAGTCCGTAGAGAAAGAAGACATGGCCGTTTACTACTGTGCTGCGTGGGATTAGTGGATATTATAAGAAACTCTTTGGCAGTG
>1328
TGGGTAAGACAAGCAACAAAGTGGAGGCAAGAAAGAATTCTCAAACTCTCACTTCAATCCTTACCATCAAGTCCGTAGAGAAAGAAGACATGGCCGTTTACTACTGTGCTGCGTGGGATTAGTGGATATTATAAGAAACTCTTTGGCAGTG
>1329
TGGGTAAGACAAGCAACAAAGTGGAGGCAAGAAAGAATTCTCAAACTCTCACTTCAATCCTTACCATCAAGTCCGTAGAGAAAGAAGACATGGCCGTTTACTACTGTGCTGCGTGGGATTAGTGGATATTATAAGAAACTCTTTGGCAGTG
>1330
TGGGTAAGACAAGCAACAAAGTGGAGGCAAGAAAGAATTCTCAAACTCTCACTTCAATCCTTACCATCAAGTCCGTAGAGAAAGAAGACATGGCCGTTTACTACTGTGCTGCGTGGGATTAGTGGATATTATAAGAAACTCTTTGGCAGTG
>1331
TGGGTAAGACAAGCAACAAAGTGGAGGCAAGAAAGAATTCTCAAACTCTCACTTCAATCCTTACCATCAAGTCCGTAGAGAAAGAAGACATGGCCGTTTACTACTGTGCTGCGTGGGATTAGTGGATATTATAAGAAACTCTTTGGCAGTG
>1332
TGGGTAAGACAAGCAACAAAGTGGAGGCAAGAAAGAATTCTCAAACTCTCACTTCAATCCTTACCATCAAGTCCGTAGAGAAAGAAGACATGGCCGTTTACTACTGTGCTGCGTGGGATTAGTGGATATTATAAGAAACTCTTTGGCAGTG
>1333
TGGGTAAGACAAGCAACAAAGTGGAGGCAAGAAAGAATTCTCAAACTCTCACTTCAATCCTTACCATCAAGTCCGTAGAGAAAGAAGACATGGCCGTTTACTACTGTGCTGCGTGGGATTAGTGGATATTATAAGAAACTCTTTGGCAGTG
>1334
TGGGTAAGACAAGCAACAAAGTGGAGGCAAGAAAGAATTCTCAAACTCTCACTTCAATCCTTACCATCAAGTCCGTAGAGAAAGAAGACATGGCCGTTTACTACTGTGCTGCGTGGGATTAGTGGATATTATAAGAAACTCTTTGGCAGTG
>1335
TGGGTAAGACAAGCAACAAAGTGGAGGCAAGAAAGAATTCTCAAACTCTCACTTCAATCCTTACCATCAAGTCCGTAGAGAAAGAAGACATGGCCGTTTACTACTGTGCTGCGTGGGATTAGTGGATATTATAAGAAACTCTTTGGCAGTG
>1336
TGGGTAAGACAAGCAACAAAGTGGAGGCAAGAAAGAATTCTCAAACTCTCACTTCAATCCTTACCATCAAGTCCGTAGAGAAAGAAGACATGGCCGTTTACTACTGTGCTGCGTGGGATTAGTGGATATTATAAGAAACTCTTTGGCAGTG
>1337
TGGGTAAGACAAGCAACAAAGTGGAGGCAAGAAAGAATTCTCAAACTCTCACTTCAATCCTTACCATCAAGTCCGTAGAGAAAGAAGACATGGCCGTTTACTACTGTGCTGCGTGGGATTAGTGGATATTATAAGAAACTCTTTGGCAGTG
>1338
TGGGTAAGACAAGCAACAAAGTGGAGGCAAGAAAGAATTCTCAAACTCTCACTTCAATCCTTACCATCAAGTCCGTAGAGAAAGAAGACATGGCCGTTTACTACTGTGCTGCGTGGGATTAGTGGATATTATAAGAAACTCTTTGGCAGTG
>1339
TGGGTAAGACAAGCAACAAAGTGGAGGCAAGAAAGAATTCTCAAACTCTCACTTCAATCCTTACCATCAAGTCCGTAGAGAAAGAAGACATGGCCGTTTACTACTGTGCTGCGTGGGATTAGTGGATATTATAAGAAACTCTTTGGCAGTG
>1340
TGGGTAAGACAAGCAACAAAGTGGAGGCAAGAAAGAATTCTCAAACTCTCACTTCAATCCTTACCATCAAGTCCGTAGAGAAAGAAGACATGGCCGTTTACTACTGTGCTGCGTGGGATTAGTGGATATTATAAGAAACTCTTTGGCAGTG
>1341
TGGGTAAGACAAGCAACAAAGTGGAGGCAAGAAAGAATTCTCAAACTCTCACTTCAATCCTTACCATCAAGTCCGTAGAGAAAGAAGACATGGCCGTTTACTACTGTGCTGCGTGGGATTAGTGGATATTATAAGAAACTCTTTGGCAGTG
>1342
TGGGTAAGACAAGCAACAAAGTGGAGGCAAGAAAGAATTCTCAAACTCTCACTTCAATCCTTACCATCAAGTCCGTAGAGAAAGAAGACATGGCCGTTTACTACTGTGCTGCGTGGGATTAGTGGATATTATAAGAAACTCTTTGGCAGTG
>1343
TGGGTAAGACAAGCAACAAAGTGGAGGCAAGAAAGAATTCTCAAACTCTCACTTCAATCCTTACCATCAAGTCCGTAGAGAAAGAAGACATGGCCGTTTACTACTGTGCTGCGTGGGATTAGTGGATATTATAAGAAACTCTTTGGCAGTG
>1344
TGGGTAAGACAAGCAACAAAGTGGAGGCAAGAAAGAATTCTCAAACTCTCACTTCAATCCTTACCATCAAGTCCGTAGAGAAAGAAGACATGGCCGTTTACTACTGTGCTGCGTGGGATTAGTGGATATTATAAGAAACTCTTTGGCAGTG
>1345
TGGGTAAGACAAGCAACAAAGTGGAGGCAAGAAAGAATTCTCAAACTCTCACTTCAATCCTTACCATCAAGTCCGTAGAGAAAGAAGACATGGCCGTTTACTACTGTGCTGCGTGGGATTAGTGGATATTATAAGAAACTCTTTGGCAGTG
>1346
TGGGTAAGACAAGCAACAAAGTGGAGGCAAGAAAGAATTCTCAAACTCTCACTTCAATCCTTACCATCAAGTCCGTAGAGAAAGAAGACATGGCCGTTTACTACTGTGCTGCGTGGGATTAGTGGATATTATAAGAAACTCTTTGGCAGTG
>1347
TGGGTAAGACAAGCAACAAAGTGGAGGCAAGAAAGAATTCTCAAACTCTCACTTCAATCCTTACCATCAAGTCCGTAGAGAAAGAAGACATGGCCGTTTACTACTGTGCTGCGTGGGATTAGTGGATATTATAAGAAACTCTTTGGCAGTG
>1348
TGGGTAAGACAAGCAACAAAGTGGAGGCAAGAAAGAATTCTCAAACTCTCACTTCAATCCTTACCATCAAGTCCGTAGAGAAAGAAGACATGGCCGTTTACTACTGTGCTGCGTGGGATTAGTGGATATTATAAGAAACTCTTTGGCAGTG
>1349
TGGGTAAGACAAGCAACAAAGTGGAGGCAAGAAAGAATTCTCAAACTCTCACTTCAATCCTTACCATCAAGTCCGTAGAGAAAGAAGACATGGCCGTTTACTACTGTGCTGCGTGGGATTAGTGGATATTATAAGAAACTCTTTGGCAGTG
>1350
TGGGTAAGACAAGCAACAAAGTGGAGGCAAGAAAGAATTCTCAAACTCTCACTTCAATCCTTACCATCAAGTCCGTAGAGAAAGAAGACATGGCCGTTTACTACTGTGCTGCGTGGGATTAGTGGATATTATAAGAAACTCTTTGGCAGTG
>1351
TGGGTAAGACAAGCAACAAAGTGGAGGCAAGAAAGAATTCTCAAACTCTCACTTCAATCCTTACCATCAAGTCCGTAGAGAAAGAAGACATGGCCGTTTACTACTGTGCTGCGTGGGATTAGTGGATATTATAAGAAACTCTTTGGCAGTG
>1352
TGGGTAAGACAAGCAACAAAGTGGAGGCAAGAAAGAATTCTCAAACTCTCACTTCAATCCTTACCATCAAGTCCGTAGAGAAAGAAGACATGGCCGTTTACTACTGTGCTGCGTGGGATTAGTGGATATTATAAGAAACTCTTTGGCAGTG
>1353
TGGGTAAGACAAGCAACAAAGTGGAGGCAAGAAAGAATTCTCAAACTCTCACTTCAATCCTTACCATCAAGTCCGTAGAGAAAGAAGACATGGCCGTTTACTACTGTGCTGCGTGGGATTAGTGGATATTATAAGAAACTCTTTGGCAGTG
>1354
TGGGTAAGACAAGCAACAAAGTGGAGGCAAGAAAGAATTCTCAAACTCTCACTTCAATCCTTACCATCAAGTCCGTAGAGAAAGAAGACATGGCCGTTTACTACTGTGCTGCGTGGGATTAGTGGATATTATAAGAAACTCTTTGGCAGTG
>1355
TGGGTAAGACAAGCAACAAAGTGGAGGCAAGAAAGAATTCTCAAACTCTCACTTCAATCCTTACCATCAAGTCCGTAGAGAAAGAAGACATGGCCGTTTACTACTGTGCTGCGTGGGATTAGTGGATATTATAAGAAACTCTTTGGCAGTG
>1356
TGGGTAAGACAAGCAACAAAGTGGAGGCAAGAAAGAATTCTCAAACTCTCACTTCAATCCTTACCATCAAGTCCGTAGAGAAAGAAGACATGGCCGTTTACTACTGTGCTGCGTGGGATTAGTGGATATTATAAGAAACTCTTTGGCAGTG
>1357
TGGGTAAGACAAGCAACAAAGTGGAGGCAAGAAAGAATTCTCAAACTCTCACTTCAATCCTTACCATCAAGTCCGTAGAGAAAGAAGACATGGCCGTTTACTACTGTGCTGCGTGGGATTAGTGGATATTATAAGAAACTCTTTGGCAGTG
>1358
TGGGTAAGACAAGCAACAAAGTGGAGGCAAGAAAGAATTCTCAAACTCTCACTTCAATCCTTACCATCAAGTCCGTAGAGAAAGAAGACATGGCCGTTTACTACTGTGCTGCGTGGGATTAGTGGATATTATAAGAAACTCTTTGGCAGTG
>1359
TGGGTAAGACAAGCAACAAAGTGGAGGCAAGAAAGAATTCTCAAACTCTCACTTCAATCCTTACCATCAAGTCCGTAGAGAAAGAAGACATGGCCGTTTACTACTGTGCTGCGTGGGATTAGTGGATATTATAAGAAACTCTTTGGCAGTG
>1360
GGACTCAGTCCAGGAAAGTATTATACTCATACACCCAGGAGGTGGAGCTGGATATTGAGACTGCAAAATCTAATTGAAAATGATTCTGGGGTCTATTACTGTGCCACCTGGGACAGGCATAAGAAACTCTTTGGCAGTG
>1361
GGACTCAGTCCAGGAAAGTATTATACTCATACACCCAGGAGGTGGAGCTGGATATTGAGACTGCAAAATCTAATTGAAAATGATTCTGGGGTCTATTACTGTGCCACCTGGGACAGGCATAAGAAACTCTTTGGCAGTG
>1362
GGACTCAGTCCAGGAAAGTATTATACTCATACACCCAGGAGGTGGAGCTGGATATTGAGACTGCAAAATCTAATTGAAAATGATTCTGGGGTCTATTACTGTGCCACCTGGGACAGGCATAAGAAACTCTTTGGCAGTG
>1363
GGACTCAGTCCAGGAAAGTATTATACTCATACACCCAGGAGGTGGAGCTGGATATTGAGACTGCAAAATCTAATTGAAAATGATTCTGGGGTCTATTACTGTGCCACCTGGGACAGGCATAAGAAACTCTTTGGCAGTG
>1364
GGACTCAGTCCAGGAAAGTATTATACTCATACACCCAGGAGGTGGAGCTGGATATTGAGACTGCAAAATCTAATTGAAAATGATTCTGGGGTCTATTACTGTGCCACCTGGGACAGGCATAAGAAACTCTTTGGCAGTG
>1365
GGACTCAGTCCAGGAAAGTATTATACTCATACACCCAGGAGGTGGAGCTGGATATTGAGACTGCAAAATCTAATTGAAAATGATTCTGGGGTCTATTACTGTGCCACCTGGGACAGGCATAAGAAACTCTTTGGCAGTG
>1366
GGACTCAGTCCAGGAAAGTATTATACTCATACACCCAGGAGGTGGAGCTGGATATTGAGACTGCAAAATCTAATTGAAAATGATTCTGGGGTCTATTACTGTGCCACCTGGGACAGGCATAAGAAACTCTTTGGCAGTG
>1367
GGACTCAGTCCAGGAAAGTATTATACTCATACACCCAGGAGGTGGAGCTGGATATTGAGACTGCAAAATCTAATTGAAAATGATTCTGGGGTCTATTACTGTGCCACCTGGGACAGGCATAAGAAACTCTTTGGCAGTG
>1368
GGACTCAGTCCAGGAAAGTATTATACTCATACACCCAGGAGGTGGAGCTGGATATTGAGACTGCAAAATCTAATTGAAAATGATTCTGGGGTCTATTACTGTGCCACCTGGGACAGGCATAAGAAACTCTTTGGCAGTG
>1369
GGACTCAGTCCAGGAAAGTATTATACTCATACACCCAGGAGGTGGAGCTGGATATTGAGACTGCAAAATCTAATTGAAAATGATTCTGGGGTCTATTACTGTGCCACCTGGGACAGGCATAAGAAACTCTTTGGCAGTG
>1370
GGACTCAGTCCAGGAAAGTATTATACTCATACACCCAGGAGGTGGAGCTGGATATTGAGACTGCAAAATCTAATTGAAAATGATTCTGGGGTCTATTACTGTGCCACCTGGGACAGGCATAAGAAACTCTTTGGCAGTG
>1371
GGACTCAGTCCAGGAAAGTATTATACTCATACACCCAGGAGGTGGAGCTGGATATTGAGACTGCAAAATCTAATTGAAAATGATTCTGGGGTCTATTACTGTGCCACCTGGGACAGGCATAAGAAACTCTTTGGCAGTG
>1372
GGACTCAGTCCAGGAAAGTATTATACTCATACACCCAGGAGGTGGAGCTGGATATTGAGACTGCAAAATCTAATTGAAAATGATTCTGGGGTCTATTACTGTGCCACCTGGGACAGGCATAAGAAACTCTTTGGCAGTG
>1373
GGACTCAGTCCAGGAAAGTATTATACTCATACACCCAGGAGGTGGAGCTGGATATTGAGACTGCAAAATCTAATTGAAAATGATTCTGGGGTCTATTACTGTGCCACCTGGGACAGGCATAAGAAACTCTTTGGCAGTG
>1374
GGACTCAGTCCAGGAAAGTATTATACTCATACACCCAGGAGGTGGAGCTGGATATTGAGACTGCAAAATCTAATTGAAAATGATTCTGGGGTCTATTACTGTGCCACCTGGGACAGGCATAAGAAACTCTTTGGCAGTG
>1375
GGACTCAGTCCAGGAAAGTATTATACTCATACACCCAGGAGGTGGAGCTGGATATTGAGACTGCAAAATCTAATTGAAAATGATTCTGGGGTCTATTACTGTGCCACCTGGGACAGGCATAAGAAACTCTTTGGCAGTG
>1376
GGACTCAGTCCAGGAAAGTATTATACTCATACACCCAGGAGGTGGAGCTGGATATTGAGACTGCAAAATCTAATTGAAAATGATTCTGGGGTCTATTACTGTGCCACCTGGGACAGGCATAAGAAACTCTTTGGCAGTG
>1377
GGACTCAGTCCAGGAAAGTATTATACTCATACACCCAGGAGGTGGAGCTGGATATTGAGACTGCAAAATCTAATTGAAAATGATTCTGGGGTCTATTACTGTGCCACCTGGGACAGGCATAAGAAACTCTTTGGCAGTG
>1378
GGACTCAGTCCAGGAAAGTATTATACTCATACACCCAGGAGGTGGAGCTGGATATTGAGACTGCAAAATCTAATTGAAAATGATTCTGGGGTCTATTACTGTGCCACCTGGGACAGGCATAAGAAACTCTTTGGCAGTG
>1379
GGACTCAGTCCAGGAAAGTATTATACTCATACACCCAGGAGGTGGAGCTGGATATTGAGACTGCAAAATCTAATTGAAAATGATTCTGGGGTCTATTACTGTGCCACCTGGGACAGGCATAAGAAACTCTTTGGCAGTG
>1380
GGACTCAGTCCAGGAAAGTATTATACTCATACACCCAGGAGGTGGAGCTGGATATTGAGACTGCAAAATCTAATTGAAAATGATTCTGGGGTCTATTACTGTGCCACCTGGGACAGGCATAAGAAACTCTTTGGCAGTG
>1381
GGACTCAGTCCAGGAAAGTATTATACTCATACACCCAGGAGGTGGAGCTGGATATTGAGACTGCAAAATCTAATTGAAAATGATTCTGGGGTCTATTACTGTGCCACCTGGGACAGGCATAAGAAACTCTTTGGCAGTG
>1382
GGACTCAGTCCAGGAAAGTATTATACTCATACACCCAGGAGGTGGAGCTGGATATTGAGACTGCAAAATCTAATTGAAAATGATTCTGGGGTCTATTACTGTGCCACCTGGGACAGGCATAAGAAACTCTTTGGCAGTG
>1383
GGACTCAGTCCAGGAAAGTATTATACTCATACACCCAGGAGGTGGAGCTGGATATTGAGACTGCAAAATCTAATTGAAAATGATTCTGGGGTCTATTACTGTGCCACCTGGGACAGGCATAAGAAACTCTTTGGCAGTG
>1384
GGACTCAGTCCAGGAAAGTATTATACTCATACACCCAGGAGGTGGAGCTGGATATTGAGACTGCAAAATCTAATTGAAAATGATTCTGGGGTCTATTACTGTGCCACCTGGGACAGGCATAAGAAACTCTTTGGCAGTG
>1385
GGACTCAGTCCAGGAAAGTATTATACTCATACACCCAGGAGGTGGAGCTGGATATTGAGACTGCAAAATCTAATTGAAAATGATTCTGGGGTCTATTACTGTGCCACCTGGGACAGGCATAAGAAACTCTTTGGCAGTG
>1386
GGACTCAGTCCAGGAAAGTATTATACTCATACACCCAGGAGGTGGAGCTGGATATTGAGACTGCAAAATCTAATTGAAAATGATTCTGGGGTCTATTACTGTGCCACCTGGGACAGGCATAAGAAACTCTTTGGCAGTG
>1387
GGACTCAGTCCAGGAAAGTATTATACTCATACACCCAGGAGGTGGAGCTGGATATTGAGACTGCAAAATCTAATTGAAAATGATTCTGGGGTCTATTACTGTGCCACCTGGGACAGGCATAAGAAACTCTTTGGCAGTG
>1388
GGACTCAGTCCAGGAAAGTATTATACTCATACACCCAGGAGGTGGAGCTGGATATTGAGACTGCAAAATCTAATTGAAAATGATTCTGGGGTCTATTACTGTGCCACCTGGGACAGGCATAAGAAACTCTTTGGCAGTG
>1389
GGACTCAGTCCAGGAAAGTATTATACTCATACACCCAGGAGGTGGAGCTGGATATTGAGACTGCAAAATCTAATTGAAAATGATTCTGGGGTCTATTACTGTGCCACCTGGGACAGGCATAAGAAACTCTTTGGCAGTG
>1390
GGACTCAGTCCAGGAAAGTATTATACTCATACACCCAGGAGGTGGAGCTGGATATTGAGACTGCAAAATCTAATTGAAAATGATTCTGGGGTCTATTACTGTGCCACCTGGGACAGGCATAAGAAACTCTTTGGCAGTG
>1391
GGACTCAGTCCAGGAAAGTATTATACTCATACACCCAGGAGGTGGAGCTGGATATTGAGACTGCAAAATCTAATTGAAAATGATTCTGGGGTCTATTACTGTGCCACCTGGGACAGGCATAAGAAACTCTTTGGCAGTG
>1392
GGACTCAGTCCAGGAAAGTATTATACTCATACACCCAGGAGGTGGAGCTGGATATTGAGACTGCAAAATCTAATTGAAAATGATTCTGGGGTCTATTACTGTGCCACCTGGGACAGGCATAAGAAACTCTTTGGCAGTG
>1393
GGACTCAGTCCAGGAAAGTATTATACTCATACACCCAGGAGGTGGAGCTGGATATTGAGACTGCAAAATCTAATTGAAAATGATTCTGGGGTCTATTACTGTGCCACCTGGGACAGGCATAAGAAACTCTTTGGCAGTG
>1394
GGACTCAGTCCAGGAAAGTATTATACTCATACACCCAGGAGGTGGAGCTGGATATTGAGACTGCAAAATCTAATTGAAAATGATTCTGGGGTCTATTACTGTGCCACCTGGGACAGGCATAAGAAACTCTTTGGCAGTG
>1395
GGACTCAGTCCAGGAAAGTATTATACTCATACACCCAGGAGGTGGAGCTGGATATTGAGACTGCAAAATCTAATTGAAAATGATTCTGGGGTCTATTACTGTGCCACCTGGGACAGGCATAAGAAACTCTTTGGCAGTG
>1396
GGACTCAGTCCAGGAAAGTATTATACTCATACACCCAGGAGGTGGAGCTGGATATTGAGACTGCAAAATCTAATTGAAAATGATTCTGGGGTCTATTACTGTGCCACCTGGGACAGGCATAAGAAACTCTTTGGCAGTG
>1397
GGACTCAGTCCAGGAAAGTATTATACTCATACACCCAGGAGGTGGAGCTGGATATTGAGACTGCAAAATCTAATTGAAAATGATTCTGGGGTCTATTACTGTGCCACCTGGGACAGGCATAAGAAACTCTTTGGCAGTG
>1398
GGACTCAGTCCAGGAAAGTATTATACTCATACACCCAGGAGGTGGAGCTGGATATTGAGACTGCAAAATCTAATTGAAAATGATTCTGGGGTCTATTACTGTGCCACCTGGGACAGGCATAAGAAACTCTTTGGCAGTG
>1399
GGACTCAGTCCAGGAAAGTATTATACTCATACACCCAGGAGGTGGAGCTGGATATTGAGACTGCAAAATCTAATTGAAAATGATTCTGGGGTCTATTACTGTGCCACCTGGGACAGGCATAAGAAACTCTTTGGCAGTG
>1400
GGACTCAGTCCAGGAAAGTATTATACTCATACACCCAGGAGGTGGAGCTGGATATTGAGACTGCAAAATCTAATTGAAAATGATTCTGGGGTCTATTACTGTGCCACCTGGGACAGGCATAAGAAACTCTTTGGCAGTG
>1401
GGACTCAGTCCAGGAAAGTATTATACTCATACACCCAGGAGGTGGAGCTGGATATTGAGACTGCAAAATCTAATTGAAAATGATTCTGGGGTCTATTACTGTGCCACCTGGGACAGGCATAAGAAACTCTTTGGCAGTG
>1402
GGACTCAGTCCAGGAAAGTATTATACTCATACACCCAGGAGGTGGAGCTGGATATTGAGACTGCAAAATCTAATTGAAAATGATTCTGGGGTCTATTACTGTGCCACCTGGGACAGGCATAAGAAACTCTTTGGCAGTG
>1403
GGACTCAGTCCAGGAAAGTATTATACTCATACACCCAGGAGGTGGAGCTGGATATTGAGACTGCAAAATCTAATTGAAAATGATTCTGGGGTCTATTACTGTGCCACCTGGGACAGGCATAAGAAACTCTTTGGCAGTG
>1404
GGACTCAGTCCAGGAAAGTATTATACTCATACACCCAGGAGGTGGAGCTGGATATTGAGACTGCAAAATCTAATTGAAAATGATTCTGGGGTCTATTACTGTGCCACCTGGGACAGGCATAAGAAACTCTTTGGCAGTG
>1405
GGACTCAGTCCAGGAAAGTATTATACTCATACACCCAGGAGGTGGAGCTGGATATTGAGACTGCAAAATCTAATTGAAAATGATTCTGGGGTCTATTACTGTGCCACCTGGGACAGGCATAAGAAACTCTTTGGCAGTG
>1406
GGACTCAGTCCAGGAAAGTATTATACTCATACACCCAGGAGGTGGAGCTGGATATTGAGACTGCAAAATCTAATTGAAAATGATTCTGGGGTCTATTACTGTGCCACCTGGGACAGGCATAAGAAACTCTTTGGCAGTG
>1407
GGACTCAGTCCAGGAAAGTATTATACTCATACACCCAGGAGGTGGAGCTGGATATTGAGACTGCAAAATCTAATTGAAAATGATTCTGGGGTCTATTACTGTGCCACCTGGGACAGGCATAAGAAACTCTTTGGCAGTG
>1408
GGACTCAGTCCAGGAAAGTATTATACTCATACACCCAGGAGGTGGAGCTGGATATTGAGACTGCAAAATCTAATTGAAAATGATTCTGGGGTCTATTACTGTGCCACCTGGGACAGGCATAAGAAACTCTTTGGCAGTG
>1409
GGACTCAGTCCAGGAAAGTATTATACTCATACACCCAGGAGGTGGAGCTGGATATTGAGACTGCAAAATCTAATTGAAAATGATTCTGGGGTCTATTACTGTGCCACCTGGGACAGGCATAAGAAACTCTTTGGCAGTG
>1410
GGACTCAGTCCAGGAAAGTATTATACTCATACACCCAGGAGGTGGAGCTGGATATTGAGACTGCAAAATCTAATTGAAAATGATTCTGGGGTCTATTACTGTGCCACCTGGGACAGGCATAAGAAACTCTTTGGCAGTG
>1411
GGACTCAGTCCAGGAAAGTATTATACTCATACACCCAGGAGGTGGAGCTGGATATTGAGACTGCAAAATCTAATTGAAAATGATTCTGGGGTCTATTACTGTGCCACCTGGGACAGGCATAAGAAACTCTTTGGCAGTG
>1412
GGACTCAGTCCAGGAAAGTATTATACTCATACACCCAGGAGGTGGAGCTGGATATTGAGACTGCAAAATCTAATTGAAAATGATTCTGGGGTCTATTACTGTGCCACCTGGGACAGGCATAAGAAACTCTTTGGCAGTG
>1413
GGACTCAGTCCAGGAAAGTATTATACTCATACACCCAGGAGGTGGAGCTGGATATTGAGACTGCAAAATCTAATTGAAAATGATTCTGGGGTCTATTACTGTGCCACCTGGGACAGGCATAAGAAACTCTTTGGCAGTG
>1414
GGACTCAGTCCAGGAAAGTATTATACTCATACACCCAGGAGGTGGAGCTGGATATTGAGACTGCAAAATCTAATTGAAAATGATTCTGGGGTCTATTACTGTGCCACCTGGGACAGGCATAAGAAACTCTTTGGCAGTG
>1415
GGACTCAGTCCAGGAAAGTATTATACTCATACACCCAGGAGGTGGAGCTGGATATTGAGACTGCAAAATCTAATTGAAAATGATTCTGGGGTCTATTACTGTGCCACCTGGGACAGGCATAAGAAACTCTTTGGCAGTG
>1416
GGACTCAGTCCAGGAAAGTATTATACTCATACACCCAGGAGGTGGAGCTGGATATTGAGACTGCAAAATCTAATTGAAAATGATTCTGGGGTCTATTACTGTGCCACCTGGGACAGGCATAAGAAACTCTTTGGCAGTG
>1417
GGACTCAGTCCAGGAAAGTATTATACTCATACACCCAGGAGGTGGAGCTGGATATTGAGACTGCAAAATCTAATTGAAAATGATTCTGGGGTCTATTACTGTGCCACCTGGGACAGGCATAAGAAACTCTTTGGCAGTG
>1418
GGACTCAGTCCAGGAAAGTATTATACTCATACACCCAGGAGGTGGAGCTGGATATTGAGACTGCAAAATCTAATTGAAAATGATTCTGGGGTCTATTACTGTGCCACCTGGGACAGGCATAAGAAACTCTTTGGCAGTG
>1419
GGACTCAGTCCAGGAAAGTATTATACTCATACACCCAGGAGGTGGAGCTGGATATTGAGACTGCAAAATCTAATTGAAAATGATTCTGGGGTCTATTACTGTGCCACCTGGGACAGGCATAAGAAACTCTTTGGCAGTG
>1420
GGACTCAGTCCAGGAAAGTATTATACTCATACACCCAGGAGGTGGAGCTGGATATTGAGACTGCAAAATCTAATTGAAAATGATTCTGGGGTCTATTACTGTGCCACCTGGGACAGGCATAAGAAACTCTTTGGCAGTG
>1421
GGACTCAGTCCAGGAAAGTATTATACTCATACACCCAGGAGGTGGAGCTGGATATTGAGACTGCAAAATCTAATTGAAAATGATTCTGGGGTCTATTACTGTGCCACCTGGGACAGGCATAAGAAACTCTTTGGCAGTG
>1422
GGACTCAGTCCAGGAAAGTATTATACTCATACACCCAGGAGGTGGAGCTGGATATTGAGACTGCAAAATCTAATTGAAAATGATTCTGGGGTCTATTACTGTGCCACCTGGGACAGGCATAAGAAACTCTTTGGCAGTG
>1423
GGACTCAGTCCAGGAAAGTATTATACTCATACACCCAGGAGGTGGAGCTGGATATTGAGACTGCAAAATCTAATTGAAAATGATTCTGGGGTCTATTACTGTGCCACCTGGGACAGGCATAAGAAACTCTTTGGCAGTG
>1424
GGACTCAGTCCAGGAAAGTATTATACTCATACACCCAGGAGGTGGAGCTGGATATTGAGACTGCAAAATCTAATTGAAAATGATTCTGGGGTCTATTACTGTGCCACCTGGGACAGGCATAAGAAACTCTTTGGCAGTG
>1425
GGACTCAGTCCAGGAAAGTATTATACTCATACACCCAGGAGGTGGAGCTGGATATTGAGACTGCAAAATCTAATTGAAAATGATTCTGGGGTCTATTACTGTGCCACCTGGGACAGGCATAAGAAACTCTTTGGCAGTG
>1426
GGACTCAGTCCAGGAAAGTATTATACTCATACACCCAGGAGGTGGAGCTGGATATTGAGACTGCAAAATCTAATTGAAAATGATTCTGGGGTCTATTACTGTGCCACCTGGGACAGGCATAAGAAACTCTTTGGCAGTG
>1427
GGACTCAGTCCAGGAAAGTATTATACTCATACACCCAGGAGGTGGAGCTGGATATTGAGACTGCAAAATCTAATTGAAAATGATTCTGGGGTCTATTACTGTGCCACCTGGGACAGGCATAAGAAACTCTTTGGCAGTG
>1428
GGACTCAGTCCAGGAAAGTATTATACTCATACACCCAGGAGGTGGAGCTGGATATTGAGACTGCAAAATCTAATTGAAAATGATTCTGGGGTCTATTACTGTGCCACCTGGGACAGGCATAAGAAACTCTTTGGCAGTG
>1429
GGACTCAGTCCAGGAAAGTATTATACTCATACACCCAGGAGGTGGAGCTGGATATTGAGACTGCAAAATCTAATTGAAAATGATTCTGGGGTCTATTACTGTGCCACCTGGGACAGGCATAAGAAACTCTTTGGCAGTG
>1430
GGACTCAGTCCAGGAAAGTATTATACTCATACACCCAGGAGGTGGAGCTGGATATTGAGACTGCAAAATCTAATTGAAAATGATTCTGGGGTCTATTACTGTGCCACCTGGGACAGGCATAAGAAACTCTTTGGCAGTG
>1431
GGACTCAGTCCAGGAAAGTATTATACTCATACACCCAGGAGGTGGAGCTGGATATTGAGACTGCAAAATCTAATTGAAAATGATTCTGGGGTCTATTACTGTGCCACCTGGGACAGGCATAAGAAACTCTTTGGCAGTG
>1432
GGACTCAGTCCAGGAAAGTATTATACTCATACACCCAGGAGGTGGAGCTGGATATTGAGACTGCAAAATCTAATTGAAAATGATTCTGGGGTCTATTACTGTGCCACCTGGGACAGGCATAAGAAACTCTTTGGCAGTG
>1433
GGACTCAGTCCAGGAAAGTATTATACTCATACACCCAGGAGGTGGAGCTGGATATTGAGACTGCAAAATCTAATTGAAAATGATTCTGGGGTCTATTACTGTGCCACCTGGGACAGGCATAAGAAACTCTTTGGCAGTG
>1434
GGACTCAGTCCAGGAAAGTATTATACTCATACACCCAGGAGGTGGAGCTGGATATTGAGACTGCAAAATCTAATTGAAAATGATTCTGGGGTCTATTACTGTGCCACCTGGGACAGGCATAAGAAACTCTTTGGCAGTG
>1435
GGACTCAGTCCAGGAAAGTATTATACTCATACACCCAGGAGGTGGAGCTGGATATTGAGACTGCAAAATCTAATTGAAAATGATTCTGGGGTCTATTACTGTGCCACCTGGGACAGGCATAAGAAACTCTTTGGCAGTG
>1436
GGACTCAGTCCAGGAAAGTATTATACTCATACACCCAGGAGGTGGAGCTGGATATTGAGACTGCAAAATCTAATTGAAAATGATTCTGGGGTCTATTACTGTGCCACCTGGGACAGGCATAAGAAACTCTTTGGCAGTG
>1437
GGACTCAGTCCAGGAAAGTATTATACTCATACACCCAGGAGGTGGAGCTGGATATTGAGACTGCAAAATCTAATTGAAAATGATTCTGGGGTCTATTACTGTGCCACCTGGGACAGGCATAAGAAACTCTTTGGCAGTG
>1438
GGACTCAGTCCAGGAAAGTATTATACTCATACACCCAGGAGGTGGAGCTGGATATTGAGACTGCAAAATCTAATTGAAAATGATTCTGGGGTCTATTACTGTGCCACCTGGGACAGGCATAAGAAACTCTTTGGCAGTG
>1439
GGACTCAGTCCAGGAAAGTATTATACTCATACACCCAGGAGGTGGAGCTGGATATTGAGACTGCAAAATCTAATTGAAAATGATTCTGGGGTCTATTACTGTGCCACCTGGGACAGGCATAAGAAACTCTTTGGCAGTG
>1440
GGACTCAGTCCAGGAAAGTATTATACTCATACACCCAGGAGGTGGAGCTGGATATTGAGACTGCAAAATCTAATTGAAAATGATTCTGGGGTCTATTACTGTGCCACCTGGGACAGGCATAAGAAACTCTTTGGCAGTG
>1441
GGACTCAGTCCAGGAAAGTATTATACTCATACACCCAGGAGGTGGAGCTGGATATTGAGACTGCAAAATCTAATTGAAAATGATTCTGGGGTCTATTACTGTGCCACCTGGGACAGGCATAAGAAACTCTTTGGCAGTG
>1442
GGACTCAGTCCAGGAAAGTATTATACTCATACACCCAGGAGGTGGAGCTGGATATTGAGACTGCAAAATCTAATTGAAAATGATTCTGGGGTCTATTACTGTGCCACCTGGGACAGGCATAAGAAACTCTTTGGCAGTG
>1443
GGACTCAGTCCAGGAAAGTATTATACTCATACACCCAGGAGGTGGAGCTGGATATTGAGACTGCAAAATCTAATTGAAAATGATTCTGGGGTCTATTACTGTGCCACCTGGGACAGGCATAAGAAACTCTTTGGCAGTG
>1444
GGACTCAGTCCAGGAAAGTATTATACTCATACACCCAGGAGGTGGAGCTGGATATTGAGACTGCAAAATCTAATTGAAAATGATTCTGGGGTCTATTACTGTGCCACCTGGGACAGGCATAAGAAACTCTTTGGCAGTG
>1445
GGACTCAGTCCAGGAAAGTATTATACTCATACACCCAGGAGGTGGAGCTGGATATTGAGACTGCAAAATCTAATTGAAAATGATTCTGGGGTCTATTACTGTGCCACCTGGGACAGGCATAAGAAACTCTTTGGCAGTG
>1446
GGACTCAGTCCAGGAAAGTATTATACTCATACACCCAGGAGGTGGAGCTGGATATTGAGACTGCAAAATCTAATTGAAAATGATTCTGGGGTCTATTACTGTGCCACCTGGGACAGGCATAAGAAACTCTTTGGCAGTG
>1447
GGACTCAGTCCAGGAAAGTATTATACTCATACACCCAGGAGGTGGAGCTGGATATTGAGACTGCAAAATCTAATTGAAAATGATTCTGGGGTCTATTACTGTGCCACCTGGGACAGGCATAAGAAACTCTTTGGCAGTG
>1448
GGACTCAGTCCAGGAAAGTATTATACTCATACACCCAGGAGGTGGAGCTGGATATTGAGACTGCAAAATCTAATTGAAAATGATTCTGGGGTCTATTACTGTGCCACCTGGGACAGGCATAAGAAACTCTTTGGCAGTG
>1449
GGACTCAGTCCAGGAAAGTATTATACTCATACACCCAGGAGGTGGAGCTGGATATTGAGACTGCAAAATCTAATTGAAAATGATTCTGGGGTCTATTACTGTGCCACCTGGGACAGGCATAAGAAACTCTTTGGCAGTG
>1450
GGACTCAGTCCAGGAAAGTATTATACTCATACACCCAGGAGGTGGAGCTGGATATTGAGACTGCAAAATCTAATTGAAAATGATTCTGGGGTCTATTACTGTGCCACCTGGGACAGGCATAAGAAACTCTTTGGCAGTG
>1451
GGACTCAGTCCAGGAAAGTATTATACTCATACACCCAGGAGGTGGAGCTGGATATTGAGACTGCAAAATCTAATTGAAAATGATTCTGGGGTCTATTACTGTGCCACCTGGGACAGGCATAAGAAACTCTTTGGCAGTG
>1452
GGACTCAGTCCAGGAAAGTATTATACTCATACACCCAGGAGGTGGAGCTGGATATTGAGACTGCAAAATCTAATTGAAAATGATTCTGGGGTCTATTACTGTGCCACCTGGGACAGGCATAAGAAACTCTTTGGCAGTG
>1453
GGACTCAGTCCAGGAAAGTATTATACTCATACACCCAGGAGGTGGAGCTGGATATTGAGACTGCAAAATCTAATTGAAAATGATTCTGGGGTCTATTACTGTGCCACCTGGGACAGGCATAAGAAACTCTTTGGCAGTG
>1454
GGACTCAGTCCAGGAAAGTATTATACTCATACACCCAGGAGGTGGAGCTGGATATTGAGACTGCAAAATCTAATTGAAAATGATTCTGGGGTCTATTACTGTGCCACCTGGGACAGGCATAAGAAACTCTTTGGCAGTG
>1455
GGACTCAGTCCAGGAAAGTATTATACTCATACACCCAGGAGGTGGAGCTGGATATTGAGACTGCAAAATCTAATTGAAAATGATTCTGGGGTCTATTACTGTGCCACCTGGGACAGGCATAAGAAACTCTTTGGCAGTG
>1456
GGACTCAGTCCAGGAAAGTATTATACTCATACACCCAGGAGGTGGAGCTGGATATTGAGACTGCAAAATCTAATTGAAAATGATTCTGGGGTCTATTACTGTGCCACCTGGGACAGGCATAAGAAACTCTTTGGCAGTG
>1457
GGACTCAGTCCAGGAAAGTATTATACTCATACACCCAGGAGGTGGAGCTGGATATTGAGACTGCAAAATCTAATTGAAAATGATTCTGGGGTCTATTACTGTGCCACCTGGGACAGGCATAAGAAACTCTTTGGCAGTG
>1458
GGACTCAGTCCAGGAAAGTATTATACTCATACACCCAGGAGGTGGAGCTGGATATTGAGACTGCAAAATCTAATTGAAAATGATTCTGGGGTCTATTACTGTGCCACCTGGGACAGGCATAAGAAACTCTTTGGCAGTG
>1459
GGACTCAGTCCAGGAAAGTATTATACTCATACACCCAGGAGGTGGAGCTGGATATTGAGACTGCAAAATCTAATTGAAAATGATTCTGGGGTCTATTACTGTGCCACCTGGGACAGGCATAAGAAACTCTTTGGCAGTG
>1460
GGACTCAGTCCAGGAAAGTATTATACTCATACACCCAGGAGGTGGAGCTGGATATTGAGACTGCAAAATCTAATTGAAAATGATTCTGGGGTCTATTACTGTGCCACCTGGGACAGGCATAAGAAACTCTTTGGCAGTG
>1461
GGACTCAGTCCAGGAAAGTATTATACTCATACACCCAGGAGGTGGAGCTGGATATTGAGACTGCAAAATCTAATTGAAAATGATTCTGGGGTCTATTACTGTGCCACCTGGGACAGGCATAAGAAACTCTTTGGCAGTG
>1462
GGACTCAGTCCAGGAAAGTATTATACTCATACACCCAGGAGGTGGAGCTGGATATTGAGACTGCAAAATCTAATTGAAAATGATTCTGGGGTCTATTACTGTGCCACCTGGGACAGGCATAAGAAACTCTTTGGCAGTG
>1463
GGACTCAGTCCAGGAAAGTATTATACTCATACACCCAGGAGGTGGAGCTGGATATTGAGACTGCAAAATCTAATTGAAAATGATTCTGGGGTCTATTACTGTGCCACCTGGGACAGGCATAAGAAACTCTTTGGCAGTG
>1464
GGACTCAGTCCAGGAAAGTATTATACTCATACACCCAGGAGGTGGAGCTGGATATTGAGACTGCAAAATCTAATTGAAAATGATTCTGGGGTCTATTACTGTGCCACCTGGGACAGGCATAAGAAACTCTTTGGCAGTG
>1465
GGACTCAGTCCAGGAAAGTATTATACTCATACACCCAGGAGGTGGAGCTGGATATTGAGACTGCAAAATCTAATTGAAAATGATTCTGGGGTCTATTACTGTGCCACCTGGGACAGGCATAAGAAACTCTTTGGCAGTG
>1466
GGACTCAGTCCAGGAAAGTATTATACTCATACACCCAGGAGGTGGAGCTGGATATTGAGACTGCAAAATCTAATTGAAAATGATTCTGGGGTCTATTACTGTGCCACCTGGGACAGGCATAAGAAACTCTTTGGCAGTG
>1467
GGACTCAGTCCAGGAAAGTATTATACTCATACACCCAGGAGGTGGAGCTGGATATTGAGACTGCAAAATCTAATTGAAAATGATTCTGGGGTCTATTACTGTGCCACCTGGGACAGGCATAAGAAACTCTTTGGCAGTG
>1468
GGACTCAGTCCAGGAAAGTATTATACTCATACACCCAGGAGGTGGAGCTGGATATTGAGACTGCAAAATCTAATTGAAAATGATTCTGGGGTCTATTACTGTGCCACCTGGGACAGGCATAAGAAACTCTTTGGCAGTG
>1469
GGACTCAGTCCAGGAAAGTATTATACTCATACACCCAGGAGGTGGAGCTGGATATTGAGACTGCAAAATCTAATTGAAAATGATTCTGGGGTCTATTACTGTGCCACCTGGGACAGGCATAAGAAACTCTTTGGCAGTG
>1470
GGACTCAGTCCAGGAAAGTATTATACTCATACACCCAGGAGGTGGAGCTGGATATTGAGACTGCAAAATCTAATTGAAAATGATTCTGGGGTCTATTACTGTGCCACCTGGGACAGGCATAAGAAACTCTTTGGCAGTG
>1471
GGACTCAGTCCAGGAAAGTATTATACTCATACACCCAGGAGGTGGAGCTGGATATTGAGACTGCAAAATCTAATTGAAAATGATTCTGGGGTCTATTACTGTGCCACCTGGGACAGGCATAAGAAACTCTTTGGCAGTG
>1472
GGACTCAGTCCAGGAAAGTATTATACTCATACACCCAGGAGGTGGAGCTGGATATTGAGACTGCAAAATCTAATTGAAAATGATTCTGGGGTCTATTACTGTGCCACCTGGGACAGGCATAAGAAACTCTTTGGCAGTG
>1473
GGACTCAGTCCAGGAAAGTATTATACTCATACACCCAGGAGGTGGAGCTGGATATTGAGACTGCAAAATCTAATTGAAAATGATTCTGGGGTCTATTACTGTGCCACCTGGGACAGGCATAAGAAACTCTTTGGCAGTG
>1474
GGACTCAGTCCAGGAAAGTATTATACTCATACACCCAGGAGGTGGAGCTGGATATTGAGACTGCAAAATCTAATTGAAAATGATTCTGGGGTCTATTACTGTGCCACCTGGGACAGGCATAAGAAACTCTTTGGCAGTG
>1475
GGACTCAGTCCAGGAAAGTATTATACTCATACACCCAGGAGGTGGAGCTGGATATTGAGACTGCAAAATCTAATTGAAAATGATTCTGGGGTCTATTACTGTGCCACCTGGGACAGGCATAAGAAACTCTTTGGCAGTG
>1476
GGACTCAGTCCAGGAAAGTATTATACTCATACACCCAGGAGGTGGAGCTGGATATTGAGACTGCAAAATCTAATTGAAAATGATTCTGGGGTCTATTACTGTGCCACCTGGGACAGGCATAAGAAACTCTTTGGCAGTG
>1477
GGACTCAGTCCAGGAAAGTATTATACTCATACACCCAGGAGGTGGAGCTGGATATTGAGACTGCAAAATCTAATTGAAAATGATTCTGGGGTCTATTACTGTGCCACCTGGGACAGGCATAAGAAACTCTTTGGCAGTG
>1478
GGACTCAGTCCAGGAAAGTATTATACTCATACACCCAGGAGGTGGAGCTGGATATTGAGACTGCAAAATCTAATTGAAAATGATTCTGGGGTCTATTACTGTGCCACCTGGGACAGGCATAAGAAACTCTTTGGCAGTG
>1479
GGACTCAGTCCAGGAAAGTATTATACTCATACACCCAGGAGGTGGAGCTGGATATTGAGACTGCAAAATCTAATTGAAAATGATTCTGGGGTCTATTACTGTGCCACCTGGGACAGGCATAAGAAACTCTTTGGCAGTG
>1480
GGACTCAGTCCAGGAAAGTATTATACTCATACACCCAGGAGGTGGAGCTGGATATTGAGACTGCAAAATCTAATTGAAAATGATTCTGGGGTCTATTACTGTGCCACCTGGGACAGGCATAAGAAACTCTTTGGCAGTG
>1481
GGACTCAGTCCAGGAAAGTATTATACTCATACACCCAGGAGGTGGAGCTGGATATTGAGACTGCAAAATCTAATTGAAAATGATTCTGGGGTCTATTACTGTGCCACCTGGGACAGGCATAAGAAACTCTTTGGCAGTG
>1482
GGACTCAGTCCAGGAAAGTATTATACTCATACACCCAGGAGGTGGAGCTGGATATTGAGACTGCAAAATCTAATTGAAAATGATTCTGGGGTCTATTACTGTGCCACCTGGGACAGGCATAAGAAACTCTTTGGCAGTG
>1483
GGACTCAGTCCAGGAAAGTATTATACTCATACACCCAGGAGGTGGAGCTGGATATTGAGACTGCAAAATCTAATTGAAAATGATTCTGGGGTCTATTACTGTGCCACCTGGGACAGGCATAAGAAACTCTTTGGCAGTG
>1484
GGACTCAGTCCAGGAAAGTATTATACTCATACACCCAGGAGGTGGAGCTGGATATTGAGACTGCAAAATCTAATTGAAAATGATTCTGGGGTCTATTACTGTGCCACCTGGGACAGGCATAAGAAACTCTTTGGCAGTG
>1485
GGACTCAGTCCAGGAAAGTATTATACTCATACACCCAGGAGGTGGAGCTGGATATTGAGACTGCAAAATCTAATTGAAAATGATTCTGGGGTCTATTACTGTGCCACCTGGGACAGGCATAAGAAACTCTTTGGCAGTG
>1486
GGACTCAGTCCAGGAAAGTATTATACTCATACACCCAGGAGGTGGAGCTGGATATTGAGACTGCAAAATCTAATTGAAAATGATTCTGGGGTCTATTACTGTGCCACCTGGGACAGGCATAAGAAACTCTTTGGCAGTG
>1487
GGACTCAGTCCAGGAAAGTATTATACTCATACACCCAGGAGGTGGAGCTGGATATTGAGACTGCAAAATCTAATTGAAAATGATTCTGGGGTCTATTACTGTGCCACCTGGGACAGGCATAAGAAACTCTTTGGCAGTG
>1488
GGACTCAGTCCAGGAAAGTATTATACTCATACACCCAGGAGGTGGAGCTGGATATTGAGACTGCAAAATCTAATTGAAAATGATTCTGGGGTCTATTACTGTGCCACCTGGGACAGGCATAAGAAACTCTTTGGCAGTG
>1489
GGACTCAGTCCAGGAAAGTATTATACTCATACACCCAGGAGGTGGAGCTGGATATTGAGACTGCAAAATCTAATTGAAAATGATTCTGGGGTCTATTACTGTGCCACCTGGGACAGGCATAAGAAACTCTTTGGCAGTG
>1490
GGACTCAGTCCAGGAAAGTATTATACTCATACACCCAGGAGGTGGAGCTGGATATTGAGACTGCAAAATCTAATTGAAAATGATTCTGGGGTCTATTACTGTGCCACCTGGGACAGGCATAAGAAACTCTTTGGCAGTG
>1491
GGACTCAGTCCAGGAAAGTATTATACTCATACACCCAGGAGGTGGAGCTGGATATTGAGACTGCAAAATCTAATTGAAAATGATTCTGGGGTCTATTACTGTGCCACCTGGGACAGGCATAAGAAACTCTTTGGCAGTG
>1492
GGAATCAGCCCAGGGAAGTATGATACTTATGGAAGCACAAGGAAGAACTTGAGAATGATACTGCGAAATCTTATTGAAAATGACTCTGGAGTCTATTACTGTGCCACCTGGGATGGGCACAGATTATAAGAAACTCTTTGGCAGTG
>1493
GGAATCAGCCCAGGGAAGTATGATACTTATGGAAGCACAAGGAAGAACTTGAGAATGATACTGCGAAATCTTATTGAAAATGACTCTGGAGTCTATTACTGTGCCACCTGGGATGGGCACAGATTATAAGAAACTCTTTGGCAGTG
>1494
GGAATCAGCCCAGGGAAGTATGATACTTATGGAAGCACAAGGAAGAACTTGAGAATGATACTGCGAAATCTTATTGAAAATGACTCTGGAGTCTATTACTGTGCCACCTGGGATGGGCACAGATTATAAGAAACTCTTTGGCAGTG
>1495
GGAATCAGCCCAGGGAAGTATGATACTTATGGAAGCACAAGGAAGAACTTGAGAATGATACTGCGAAATCTTATTGAAAATGACTCTGGAGTCTATTACTGTGCCACCTGGGATGGGCACAGATTATAAGAAACTCTTTGGCAGTG
>1496
GGAATCAGCCCAGGGAAGTATGATACTTATGGAAGCACAAGGAAGAACTTGAGAATGATACTGCGAAATCTTATTGAAAATGACTCTGGAGTCTATTACTGTGCCACCTGGGATGGGCACAGATTATAAGAAACTCTTTGGCAGTG
>1497
GGAATCAGCCCAGGGAAGTATGATACTTATGGAAGCACAAGGAAGAACTTGAGAATGATACTGCGAAATCTTATTGAAAATGACTCTGGAGTCTATTACTGTGCCACCTGGGATGGGCACAGATTATAAGAAACTCTTTGGCAGTG
>1498
GGAATCAGCCCAGGGAAGTATGATACTTATGGAAGCACAAGGAAGAACTTGAGAATGATACTGCGAAATCTTATTGAAAATGACTCTGGAGTCTATTACTGTGCCACCTGGGATGGGCACAGATTATAAGAAACTCTTTGGCAGTG
>1499
GGAATCAGCCCAGGGAAGTATGATACTTATGGAAGCACAAGGAAGAACTTGAGAATGATACTGCGAAATCTTATTGAAAATGACTCTGGAGTCTATTACTGTGCCACCTGGGATGGGCACAGATTATAAGAAACTCTTTGGCAGTG
>1500
GGAATCAGCCCAGGGAAGTATGATACTTATGGAAGCACAAGGAAGAACTTGAGAATGATACTGCGAAATCTTATTGAAAATGACTCTGGAGTCTATTACTGTGCCACCTGGGATGGGCACAGATTATAAGAAACTCTTTGGCAGTG
>1501
GGAATCAGCCCAGGGAAGTATGATACTTATGGAAGCACAAGGAAGAACTTGAGAATGATACTGCGAAATCTTATTGAAAATGACTCTGGAGTCTATTACTGTGCCACCTGGGATGGGCACAGATTATAAGAAACTCTTTGGCAGTG
>1502
GGAATCAGCCCAGGGAAGTATGATACTTATGGAAGCACAAGGAAGAACTTGAGAATGATACTGCGAAATCTTATTGAAAATGACTCTGGAGTCTATTACTGTGCCACCTGGGATGGGCACAGATTATAAGAAACTCTTTGGCAGTG
>1503
GGAATCAGCCCAGGGAAGTATGATACTTATGGAAGCACAAGGAAGAACTTGAGAATGATACTGCGAAATCTTATTGAAAATGACTCTGGAGTCTATTACTGTGCCACCTGGGATGGGCACAGATTATAAGAAACTCTTTGGCAGTG
>1504
GGAATCAGCCCAGGGAAGTATGATACTTATGGAAGCACAAGGAAGAACTTGAGAATGATACTGCGAAATCTTATTGAAAATGACTCTGGAGTCTATTACTGTGCCACCTGGGATGGGCACAGATTATAAGAAACTCTTTGGCAGTG
>1505
GGAATCAGCCCAGGGAAGTATGATACTTATGGAAGCACAAGGAAGAACTTGAGAATGATACTGCGAAATCTTATTGAAAATGACTCTGGAGTCTATTACTGTGCCACCTGGGATGGGCACAGATTATAAGAAACTCTTTGGCAGTG
>1506
GGAATCAGCCCAGGGAAGTATGATACTTATGGAAGCACAAGGAAGAACTTGAGAATGATACTGCGAAATCTTATTGAAAATGACTCTGGAGTCTATTACTGTGCCACCTGGGATGGGCACAGATTATAAGAAACTCTTTGGCAGTG
>1507
GGAATCAGCCCAGGGAAGTATGATACTTATGGAAGCACAAGGAAGAACTTGAGAATGATACTGCGAAATCTTATTGAAAATGACTCTGGAGTCTATTACTGTGCCACCTGGGATGGGCACAGATTATAAGAAACTCTTTGGCAGTG
>1508
GGAATCAGCCCAGGGAAGTATGATACTTATGGAAGCACAAGGAAGAACTTGAGAATGATACTGCGAAATCTTATTGAAAATGACTCTGGAGTCTATTACTGTGCCACCTGGGATGGGCACAGATTATAAGAAACTCTTTGGCAGTG
>1509
GGAATCAGCCCAGGGAAGTATGATACTTATGGAAGCACAAGGAAGAACTTGAGAATGATACTGCGAAATCTTATTGAAAATGACTCTGGAGTCTATTACTGTGCCACCTGGGATGGGCACAGATTATAAGAAACTCTTTGGCAGTG
>1510
GGAATCAGCCCAGGGAAGTATGATACTTATGGAAGCACAAGGAAGAACTTGAGAATGATACTGCGAAATCTTATTGAAAATGACTCTGGAGTCTATTACTGTGCCACCTGGGATGGGCACAGATTATAAGAAACTCTTTGGCAGTG
>1511
GGAATCAGCCCAGGGAAGTATGATACTTATGGAAGCACAAGGAAGAACTTGAGAATGATACTGCGAAATCTTATTGAAAATGACTCTGGAGTCTATTACTGTGCCACCTGGGATGGGCACAGATTATAAGAAACTCTTTGGCAGTG
>1512
GGAATCAGCCCAGGGAAGTATGATACTTATGGAAGCACAAGGAAGAACTTGAGAATGATACTGCGAAATCTTATTGAAAATGACTCTGGAGTCTATTACTGTGCCACCTGGGATGGGCACAGATTATAAGAAACTCTTTGGCAGTG
>1513
GGAATCAGCCCAGGGAAGTATGATACTTATGGAAGCACAAGGAAGAACTTGAGAATGATACTGCGAAATCTTATTGAAAATGACTCTGGAGTCTATTACTGTGCCACCTGGGATGGGCACAGATTATAAGAAACTCTTTGGCAGTG
>1514
GGAATCAGCCCAGGGAAGTATGATACTTATGGAAGCACAAGGAAGAACTTGAGAATGATACTGCGAAATCTTATTGAAAATGACTCTGGAGTCTATTACTGTGCCACCTGGGATGGGCACAGATTATAAGAAACTCTTTGGCAGTG
>1515
GGAATCAGCCCAGGGAAGTATGATACTTATGGAAGCACAAGGAAGAACTTGAGAATGATACTGCGAAATCTTATTGAAAATGACTCTGGAGTCTATTACTGTGCCACCTGGGATGGGCACAGATTATAAGAAACTCTTTGGCAGTG
>1516
GGAATCAGCCCAGGGAAGTATGATACTTATGGAAGCACAAGGAAGAACTTGAGAATGATACTGCGAAATCTTATTGAAAATGACTCTGGAGTCTATTACTGTGCCACCTGGGATGGGCACAGATTATAAGAAACTCTTTGGCAGTG
>1517
GGAATCAGCCCAGGGAAGTATGATACTTATGGAAGCACAAGGAAGAACTTGAGAATGATACTGCGAAATCTTATTGAAAATGACTCTGGAGTCTATTACTGTGCCACCTGGGATGGGCACAGATTATAAGAAACTCTTTGGCAGTG
>1518
GGAATCAGCCCAGGGAAGTATGATACTTATGGAAGCACAAGGAAGAACTTGAGAATGATACTGCGAAATCTTATTGAAAATGACTCTGGAGTCTATTACTGTGCCACCTGGGATGGGCACAGATTATAAGAAACTCTTTGGCAGTG
>1519
GGAATCAGCCCAGGGAAGTATGATACTTATGGAAGCACAAGGAAGAACTTGAGAATGATACTGCGAAATCTTATTGAAAATGACTCTGGAGTCTATTACTGTGCCACCTGGGATGGGCACAGATTATAAGAAACTCTTTGGCAGTG
>1520
GGAATCAGCCCAGGGAAGTATGATACTTATGGAAGCACAAGGAAGAACTTGAGAATGATACTGCGAAATCTTATTGAAAATGACTCTGGAGTCTATTACTGTGCCACCTGGGATGGGCACAGATTATAAGAAACTCTTTGGCAGTG
>1521
GGAATCAGCCCAGGGAAGTATGATACTTATGGAAGCACAAGGAAGAACTTGAGAATGATACTGCGAAATCTTATTGAAAATGACTCTGGAGTCTATTACTGTGCCACCTGGGATGGGCACAGATTATAAGAAACTCTTTGGCAGTG
>1522
GGAATCAGCCCAGGGAAGTATGATACTTATGGAAGCACAAGGAAGAACTTGAGAATGATACTGCGAAATCTTATTGAAAATGACTCTGGAGTCTATTACTGTGCCACCTGGGATGGGCACAGATTATAAGAAACTCTTTGGCAGTG
>1523
GGAATCAGCCCAGGGAAGTATGATACTTATGGAAGCACAAGGAAGAACTTGAGAATGATACTGCGAAATCTTATTGAAAATGACTCTGGAGTCTATTACTGTGCCACCTGGGATGGGCACAGATTATAAGAAACTCTTTGGCAGTG
>1524
GGAATCAGCCCAGGGAAGTATGATACTTATGGAAGCACAAGGAAGAACTTGAGAATGATACTGCGAAATCTTATTGAAAATGACTCTGGAGTCTATTACTGTGCCACCTGGGATGGGCACAGATTATAAGAAACTCTTTGGCAGTG
>1525
GGAATCAGCCCAGGGAAGTATGATACTTATGGAAGCACAAGGAAGAACTTGAGAATGATACTGCGAAATCTTATTGAAAATGACTCTGGAGTCTATTACTGTGCCACCTGGGATGGGCACAGATTATAAGAAACTCTTTGGCAGTG
>1526
GGAATCAGCCCAGGGAAGTATGATACTTATGGAAGCACAAGGAAGAACTTGAGAATGATACTGCGAAATCTTATTGAAAATGACTCTGGAGTCTATTACTGTGCCACCTGGGATGGGCACAGATTATAAGAAACTCTTTGGCAGTG
>1527
GGAATCAGCCCAGGGAAGTATGATACTTATGGAAGCACAAGGAAGAACTTGAGAATGATACTGCGAAATCTTATTGAAAATGACTCTGGAGTCTATTACTGTGCCACCTGGGATGGGCACAGATTATAAGAAACTCTTTGGCAGTG
>1528
GGAATCAGCCCAGGGAAGTATGATACTTATGGAAGCACAAGGAAGAACTTGAGAATGATACTGCGAAATCTTATTGAAAATGACTCTGGAGTCTATTACTGTGCCACCTGGGATGGGCACAGATTATAAGAAACTCTTTGGCAGTG
>1529
GGAATCAGCCCAGGGAAGTATGATACTTATGGAAGCACAAGGAAGAACTTGAGAATGATACTGCGAAATCTTATTGAAAATGACTCTGGAGTCTATTACTGTGCCACCTGGGATGGGCACAGATTATAAGAAACTCTTTGGCAGTG
>1530
GGAATCAGCCCAGGGAAGTATGATACTTATGGAAGCACAAGGAAGAACTTGAGAATGATACTGCGAAATCTTATTGAAAATGACTCTGGAGTCTATTACTGTGCCACCTGGGATGGGCACAGATTATAAGAAACTCTTTGGCAGTG
>1531
GGAATCAGCCCAGGGAAGTATGATACTTATGGAAGCACAAGGAAGAACTTGAGAATGATACTGCGAAATCTTATTGAAAATGACTCTGGAGTCTATTACTGTGCCACCTGGGATGGGCACAGATTATAAGAAACTCTTTGGCAGTG
>1532
GGAATCAGCCCAGGGAAGTATGATACTTATGGAAGCACAAGGAAGAACTTGAGAATGATACTGCGAAATCTTATTGAAAATGACTCTGGAGTCTATTACTGTGCCACCTGGGATGGGCACAGATTATAAGAAACTCTTTGGCAGTG
>1533
GGAATCAGCCCAGGGAAGTATGATACTTATGGAAGCACAAGGAAGAACTTGAGAATGATACTGCGAAATCTTATTGAAAATGACTCTGGAGTCTATTACTGTGCCACCTGGGATGGGCACAGATTATAAGAAACTCTTTGGCAGTG
>1534
GGAATCAGCCCAGGGAAGTATGATACTTATGGAAGCACAAGGAAGAACTTGAGAATGATACTGCGAAATCTTATTGAAAATGACTCTGGAGTCTATTACTGTGCCACCTGGGATGGGCACAGATTATAAGAAACTCTTTGGCAGTG
>1535
GGAATCAGCCCAGGGAAGTATGATACTTATGGAAGCACAAGGAAGAACTTGAGAATGATACTGCGAAATCTTATTGAAAATGACTCTGGAGTCTATTACTGTGCCACCTGGGATGGGCACAGATTATAAGAAACTCTTTGGCAGTG
>1536
GGAATCAGCCCAGGGAAGTATGATACTTATGGAAGCACAAGGAAGAACTTGAGAATGATACTGCGAAATCTTATTGAAAATGACTCTGGAGTCTATTACTGTGCCACCTGGGATGGGCACAGATTATAAGAAACTCTTTGGCAGTG
>1537
GGAATCAGCCCAGGGAAGTATGATACTTATGGAAGCACAAGGAAGAACTTGAGAATGATACTGCGAAATCTTATTGAAAATGACTCTGGAGTCTATTACTGTGCCACCTGGGATGGGCACAGATTATAAGAAACTCTTTGGCAGTG
>1538
GGAATCAGCCCAGGGAAGTATGATACTTATGGAAGCACAAGGAAGAACTTGAGAATGATACTGCGAAATCTTATTGAAAATGACTCTGGAGTCTATTACTGTGCCACCTGGGATGGGCACAGATTATAAGAAACTCTTTGGCAGTG
>1539
GGAATCAGCCCAGGGAAGTATGATACTTATGGAAGCACAAGGAAGAACTTGAGAATGATACTGCGAAATCTTATTGAAAATGACTCTGGAGTCTATTACTGTGCCACCTGGGATGGGCACAGATTATAAGAAACTCTTTGGCAGTG
>1540
GGAATCAGCCCAGGGAAGTATGATACTTATGGAAGCACAAGGAAGAACTTGAGAATGATACTGCGAAATCTTATTGAAAATGACTCTGGAGTCTATTACTGTGCCACCTGGGATGGGCACAGATTATAAGAAACTCTTTGGCAGTG
>1541
GGAATCAGCCCAGGGAAGTATGATACTTATGGAAGCACAAGGAAGAACTTGAGAATGATACTGCGAAATCTTATTGAAAATGACTCTGGAGTCTATTACTGTGCCACCTGGGATGGGCACAGATTATAAGAAACTCTTTGGCAGTG
>1542
GGAATCAGCCCAGGGAAGTATGATACTTATGGAAGCACAAGGAAGAACTTGAGAATGATACTGCGAAATCTTATTGAAAATGACTCTGGAGTCTATTACTGTGCCACCTGGGATGGGCACAGATTATAAGAAACTCTTTGGCAGTG
>1543
GGAATCAGCCCAGGGAAGTATGATACTTATGGAAGCACAAGGAAGAACTTGAGAATGATACTGCGAAATCTTATTGAAAATGACTCTGGAGTCTATTACTGTGCCACCTGGGATGGGCACAGATTATAAGAAACTCTTTGGCAGTG
>1544
GGAATCAGCCCAGGGAAGTATGATACTTATGGAAGCACAAGGAAGAACTTGAGAATGATACTGCGAAATCTTATTGAAAATGACTCTGGAGTCTATTACTGTGCCACCTGGGATGGGCACAGATTATAAGAAACTCTTTGGCAGTG
>1545
GGAATCAGCCCAGGGAAGTATGATACTTATGGAAGCACAAGGAAGAACTTGAGAATGATACTGCGAAATCTTATTGAAAATGACTCTGGAGTCTATTACTGTGCCACCTGGGATGGGCACAGATTATAAGAAACTCTTTGGCAGTG
>1546
GGAATCAGCCCAGGGAAGTATGATACTTATGGAAGCACAAGGAAGAACTTGAGAATGATACTGCGAAATCTTATTGAAAATGACTCTGGAGTCTATTACTGTGCCACCTGGGATGGGCACAGATTATAAGAAACTCTTTGGCAGTG
>1547
GGAATCAGCCCAGGGAAGTATGATACTTATGGAAGCACAAGGAAGAACTTGAGAATGATACTGCGAAATCTTATTGAAAATGACTCTGGAGTCTATTACTGTGCCACCTGGGATGGGCACAGATTATAAGAAACTCTTTGGCAGTG
>1548
GGAATCAGCCCAGGGAAGTATGATACTTATGGAAGCACAAGGAAGAACTTGAGAATGATACTGCGAAATCTTATTGAAAATGACTCTGGAGTCTATTACTGTGCCACCTGGGATGGGCACAGATTATAAGAAACTCTTTGGCAGTG
>1549
GGAATCAGCCCAGGGAAGTATGATACTTATGGAAGCACAAGGAAGAACTTGAGAATGATACTGCGAAATCTTATTGAAAATGACTCTGGAGTCTATTACTGTGCCACCTGGGATGGGCACAGATTATAAGAAACTCTTTGGCAGTG
>1550
GGAATCAGCCCAGGGAAGTATGATACTTATGGAAGCACAAGGAAGAACTTGAGAATGATACTGCGAAATCTTATTGAAAATGACTCTGGAGTCTATTACTGTGCCACCTGGGATGGGCACAGATTATAAGAAACTCTTTGGCAGTG
>1551
GGAATCAGCCCAGGGAAGTATGATACTTATGGAAGCACAAGGAAGAACTTGAGAATGATACTGCGAAATCTTATTGAAAATGACTCTGGAGTCTATTACTGTGCCACCTGGGATGGGCACAGATTATAAGAAACTCTTTGGCAGTG
>1552
GGAATCAGCCCAGGGAAGTATGATACTTATGGAAGCACAAGGAAGAACTTGAGAATGATACTGCGAAATCTTATTGAAAATGACTCTGGAGTCTATTACTGTGCCACCTGGGATGGGCACAGATTATAAGAAACTCTTTGGCAGTG
>1553
GGAATCAGCCCAGGGAAGTATGATACTTATGGAAGCACAAGGAAGAACTTGAGAATGATACTGCGAAATCTTATTGAAAATGACTCTGGAGTCTATTACTGTGCCACCTGGGATGGGCACAGATTATAAGAAACTCTTTGGCAGTG
>1554
GGAATCAGCCCAGGGAAGTATGATACTTATGGAAGCACAAGGAAGAACTTGAGAATGATACTGCGAAATCTTATTGAAAATGACTCTGGAGTCTATTACTGTGCCACCTGGGATGGGCACAGATTATAAGAAACTCTTTGGCAGTG
>1555
GGAATCAGCCCAGGGAAGTATGATACTTATGGAAGCACAAGGAAGAACTTGAGAATGATACTGCGAAATCTTATTGAAAATGACTCTGGAGTCTATTACTGTGCCACCTGGGATGGGCACAGATTATAAGAAACTCTTTGGCAGTG
>1556
GGAATCAGCCCAGGGAAGTATGATACTTATGGAAGCACAAGGAAGAACTTGAGAATGATACTGCGAAATCTTATTGAAAATGACTCTGGAGTCTATTACTGTGCCACCTGGGATGGGCACAGATTATAAGAAACTCTTTGGCAGTG
>1557
GGAATCAGCCCAGGGAAGTATGATACTTATGGAAGCACAAGGAAGAACTTGAGAATGATACTGCGAAATCTTATTGAAAATGACTCTGGAGTCTATTACTGTGCCACCTGGGATGGGCACAGATTATAAGAAACTCTTTGGCAGTG
>1558
GGAATCAGCCCAGGGAAGTATGATACTTATGGAAGCACAAGGAAGAACTTGAGAATGATACTGCGAAATCTTATTGAAAATGACTCTGGAGTCTATTACTGTGCCACCTGGGATGGGCACAGATTATAAGAAACTCTTTGGCAGTG
>1559
GGAATCAGCCCAGGGAAGTATGATACTTATGGAAGCACAAGGAAGAACTTGAGAATGATACTGCGAAATCTTATTGAAAATGACTCTGGAGTCTATTACTGTGCCACCTGGGATGGGCACAGATTATAAGAAACTCTTTGGCAGTG
>1560
GGAATCAGCCCAGGGAAGTATGATACTTATGGAAGCACAAGGAAGAACTTGAGAATGATACTGCGAAATCTTATTGAAAATGACTCTGGAGTCTATTACTGTGCCACCTGGGATGGGCACAGATTATAAGAAACTCTTTGGCAGTG
>1561
GGAATCAGCCCAGGGAAGTATGATACTTATGGAAGCACAAGGAAGAACTTGAGAATGATACTGCGAAATCTTATTGAAAATGACTCTGGAGTCTATTACTGTGCCACCTGGGATGGGCACAGATTATAAGAAACTCTTTGGCAGTG
>1562
GGAATCAGCCCAGGGAAGTATGATACTTATGGAAGCACAAGGAAGAACTTGAGAATGATACTGCGAAATCTTATTGAAAATGACTCTGGAGTCTATTACTGTGCCACCTGGGATGGGCACAGATTATAAGAAACTCTTTGGCAGTG
>1563
GGAATCAGCCCAGGGAAGTATGATACTTATGGAAGCACAAGGAAGAACTTGAGAATGATACTGCGAAATCTTATTGAAAATGACTCTGGAGTCTATTACTGTGCCACCTGGGATGGGCACAGATTATAAGAAACTCTTTGGCAGTG
>1564
GGAATCAGCCCAGGGAAGTATGATACTTATGGAAGCACAAGGAAGAACTTGAGAATGATACTGCGAAATCTTATTGAAAATGACTCTGGAGTCTATTACTGTGCCACCTGGGATGGGCACAGATTATAAGAAACTCTTTGGCAGTG
>1565
GGAATCAGCCCAGGGAAGTATGATACTTATGGAAGCACAAGGAAGAACTTGAGAATGATACTGCGAAATCTTATTGAAAATGACTCTGGAGTCTATTACTGTGCCACCTGGGATGGGCACAGATTATAAGAAACTCTTTGGCAGTG
>1566
GGAATCAGCCCAGGGAAGTATGATACTTATGGAAGCACAAGGAAGAACTTGAGAATGATACTGCGAAATCTTATTGAAAATGACTCTGGAGTCTATTACTGTGCCACCTGGGATGGGCACAGATTATAAGAAACTCTTTGGCAGTG
>1567
GGAATCAGCCCAGGGAAGTATGATACTTATGGAAGCACAAGGAAGAACTTGAGAATGATACTGCGAAATCTTATTGAAAATGACTCTGGAGTCTATTACTGTGCCACCTGGGATGGGCACAGATTATAAGAAACTCTTTGGCAGTG
>1568
GGAATCAGCCCAGGGAAGTATGATACTTATGGAAGCACAAGGAAGAACTTGAGAATGATACTGCGAAATCTTATTGAAAATGACTCTGGAGTCTATTACTGTGCCACCTGGGATGGGCACAGATTATAAGAAACTCTTTGGCAGTG
>1569
GGAATCAGCCCAGGGAAGTATGATACTTATGGAAGCACAAGGAAGAACTTGAGAATGATACTGCGAAATCTTATTGAAAATGACTCTGGAGTCTATTACTGTGCCACCTGGGATGGGCACAGATTATAAGAAACTCTTTGGCAGTG
>1570
GGAATCAGCCCAGGGAAGTATGATACTTATGGAAGCACAAGGAAGAACTTGAGAATGATACTGCGAAATCTTATTGAAAATGACTCTGGAGTCTATTACTGTGCCACCTGGGATGGGCACAGATTATAAGAAACTCTTTGGCAGTG
>1571
GGAATCAGCCCAGGGAAGTATGATACTTATGGAAGCACAAGGAAGAACTTGAGAATGATACTGCGAAATCTTATTGAAAATGACTCTGGAGTCTATTACTGTGCCACCTGGGATGGGCACAGATTATAAGAAACTCTTTGGCAGTG
>1572
GGAATCAGCCCAGGGAAGTATGATACTTATGGAAGCACAAGGAAGAACTTGAGAATGATACTGCGAAATCTTATTGAAAATGACTCTGGAGTCTATTACTGTGCCACCTGGGATGGGCACAGATTATAAGAAACTCTTTGGCAGTG
>1573
GGAATCAGCCCAGGGAAGTATGATACTTATGGAAGCACAAGGAAGAACTTGAGAATGATACTGCGAAATCTTATTGAAAATGACTCTGGAGTCTATTACTGTGCCACCTGGGATGGGCACAGATTATAAGAAACTCTTTGGCAGTG
>1574
GGAATCAGCCCAGGGAAGTATGATACTTATGGAAGCACAAGGAAGAACTTGAGAATGATACTGCGAAATCTTATTGAAAATGACTCTGGAGTCTATTACTGTGCCACCTGGGATGGGCACAGATTATAAGAAACTCTTTGGCAGTG
>1575
GGAATCAGCCCAGGGAAGTATGATACTTATGGAAGCACAAGGAAGAACTTGAGAATGATACTGCGAAATCTTATTGAAAATGACTCTGGAGTCTATTACTGTGCCACCTGGGATGGGCACAGATTATAAGAAACTCTTTGGCAGTG
>1576
GGAATCAGCCCAGGGAAGTATGATACTTATGGAAGCACAAGGAAGAACTTGAGAATGATACTGCGAAATCTTATTGAAAATGACTCTGGAGTCTATTACTGTGCCACCTGGGATGGGCACAGATTATAAGAAACTCTTTGGCAGTG
>1577
GGAATCAGCCCAGGGAAGTATGATACTTATGGAAGCACAAGGAAGAACTTGAGAATGATACTGCGAAATCTTATTGAAAATGACTCTGGAGTCTATTACTGTGCCACCTGGGATGGGCACAGATTATAAGAAACTCTTTGGCAGTG
>1578
GGAATCAGCCCAGGGAAGTATGATACTTATGGAAGCACAAGGAAGAACTTGAGAATGATACTGCGAAATCTTATTGAAAATGACTCTGGAGTCTATTACTGTGCCACCTGGGATGGGCACAGATTATAAGAAACTCTTTGGCAGTG
>1579
GGAATCAGCCCAGGGAAGTATGATACTTATGGAAGCACAAGGAAGAACTTGAGAATGATACTGCGAAATCTTATTGAAAATGACTCTGGAGTCTATTACTGTGCCACCTGGGATGGGCACAGATTATAAGAAACTCTTTGGCAGTG
>1580
GGAATCAGCCCAGGGAAGTATGATACTTATGGAAGCACAAGGAAGAACTTGAGAATGATACTGCGAAATCTTATTGAAAATGACTCTGGAGTCTATTACTGTGCCACCTGGGATGGGCACAGATTATAAGAAACTCTTTGGCAGTG
>1581
GGAATCAGCCCAGGGAAGTATGATACTTATGGAAGCACAAGGAAGAACTTGAGAATGATACTGCGAAATCTTATTGAAAATGACTCTGGAGTCTATTACTGTGCCACCTGGGATGGGCACAGATTATAAGAAACTCTTTGGCAGTG
>1582
GGAATCAGCCCAGGGAAGTATGATACTTATGGAAGCACAAGGAAGAACTTGAGAATGATACTGCGAAATCTTATTGAAAATGACTCTGGAGTCTATTACTGTGCCACCTGGGATGGGCACAGATTATAAGAAACTCTTTGGCAGTG
>1583
GGAATCAGCCCAGGGAAGTATGATACTTATGGAAGCACAAGGAAGAACTTGAGAATGATACTGCGAAATCTTATTGAAAATGACTCTGGAGTCTATTACTGTGCCACCTGGGATGGGCACAGATTATAAGAAACTCTTTGGCAGTG
>1584
GGAATCAGCCCAGGGAAGTATGATACTTATGGAAGCACAAGGAAGAACTTGAGAATGATACTGCGAAATCTTATTGAAAATGACTCTGGAGTCTATTACTGTGCCACCTGGGATGGGCACAGATTATAAGAAACTCTTTGGCAGTG
>1585
GGAATCAGCCCAGGGAAGTATGATACTTATGGAAGCACAAGGAAGAACTTGAGAATGATACTGCGAAATCTTATTGAAAATGACTCTGGAGTCTATTACTGTGCCACCTGGGATGGGCACAGATTATAAGAAACTCTTTGGCAGTG
>1586
GGAATCAGCCCAGGGAAGTATGATACTTATGGAAGCACAAGGAAGAACTTGAGAATGATACTGCGAAATCTTATTGAAAATGACTCTGGAGTCTATTACTGTGCCACCTGGGATGGGCACAGATTATAAGAAACTCTTTGGCAGTG
>1587
GGAATCAGCCCAGGGAAGTATGATACTTATGGAAGCACAAGGAAGAACTTGAGAATGATACTGCGAAATCTTATTGAAAATGACTCTGGAGTCTATTACTGTGCCACCTGGGATGGGCACAGATTATAAGAAACTCTTTGGCAGTG
>1588
GGAATCAGCCCAGGGAAGTATGATACTTATGGAAGCACAAGGAAGAACTTGAGAATGATACTGCGAAATCTTATTGAAAATGACTCTGGAGTCTATTACTGTGCCACCTGGGATGGGCACAGATTATAAGAAACTCTTTGGCAGTG
>1589
GGAATCAGCCCAGGGAAGTATGATACTTATGGAAGCACAAGGAAGAACTTGAGAATGATACTGCGAAATCTTATTGAAAATGACTCTGGAGTCTATTACTGTGCCACCTGGGATGGGCACAGATTATAAGAAACTCTTTGGCAGTG
>1590
GGAATCAGCCCAGGGAAGTATGATACTTATGGAAGCACAAGGAAGAACTTGAGAATGATACTGCGAAATCTTATTGAAAATGACTCTGGAGTCTATTACTGTGCCACCTGGGATGGGCACAGATTATAAGAAACTCTTTGGCAGTG
>1591
GGAATCAGCCCAGGGAAGTATGATACTTATGGAAGCACAAGGAAGAACTTGAGAATGATACTGCGAAATCTTATTGAAAATGACTCTGGAGTCTATTACTGTGCCACCTGGGATGGGCACAGATTATAAGAAACTCTTTGGCAGTG
>1592
GGAATCAGCCCAGGGAAGTATGATACTTATGGAAGCACAAGGAAGAACTTGAGAATGATACTGCGAAATCTTATTGAAAATGACTCTGGAGTCTATTACTGTGCCACCTGGGATGGGCACAGATTATAAGAAACTCTTTGGCAGTG
>1593
GGAATCAGCCCAGGGAAGTATGATACTTATGGAAGCACAAGGAAGAACTTGAGAATGATACTGCGAAATCTTATTGAAAATGACTCTGGAGTCTATTACTGTGCCACCTGGGATGGGCACAGATTATAAGAAACTCTTTGGCAGTG
>1594
GGAATCAGCCCAGGGAAGTATGATACTTATGGAAGCACAAGGAAGAACTTGAGAATGATACTGCGAAATCTTATTGAAAATGACTCTGGAGTCTATTACTGTGCCACCTGGGATGGGCACAGATTATAAGAAACTCTTTGGCAGTG
>1595
GGAATCAGCCCAGGGAAGTATGATACTTATGGAAGCACAAGGAAGAACTTGAGAATGATACTGCGAAATCTTATTGAAAATGACTCTGGAGTCTATTACTGTGCCACCTGGGATGGGCACAGATTATAAGAAACTCTTTGGCAGTG
>1596
GGAATCAGCCCAGGGAAGTATGATACTTATGGAAGCACAAGGAAGAACTTGAGAATGATACTGCGAAATCTTATTGAAAATGACTCTGGAGTCTATTACTGTGCCACCTGGGATGGGCACAGATTATAAGAAACTCTTTGGCAGTG
>1597
GGAATCAGCCCAGGGAAGTATGATACTTATGGAAGCACAAGGAAGAACTTGAGAATGATACTGCGAAATCTTATTGAAAATGACTCTGGAGTCTATTACTGTGCCACCTGGGATGGGCACAGATTATAAGAAACTCTTTGGCAGTG
>1598
GGAATCAGCCCAGGGAAGTATGATACTTATGGAAGCACAAGGAAGAACTTGAGAATGATACTGCGAAATCTTATTGAAAATGACTCTGGAGTCTATTACTGTGCCACCTGGGATGGGCACAGATTATAAGAAACTCTTTGGCAGTG
>1599
GGAATCAGCCCAGGGAAGTATGATACTTATGGAAGCACAAGGAAGAACTTGAGAATGATACTGCGAAATCTTATTGAAAATGACTCTGGAGTCTATTACTGTGCCACCTGGGATGGGCACAGATTATAAGAAACTCTTTGGCAGTG
>1600
GGAATCAGCCCAGGGAAGTATGATACTTATGGAAGCACAAGGAAGAACTTGAGAATGATACTGCGAAATCTTATTGAAAATGACTCTGGAGTCTATTACTGTGCCACCTGGGATGGGCACAGATTATAAGAAACTCTTTGGCAGTG
>1601
GGAATCAGCCCAGGGAAGTATGATACTTATGGAAGCACAAGGAAGAACTTGAGAATGATACTGCGAAATCTTATTGAAAATGACTCTGGAGTCTATTACTGTGCCACCTGGGATGGGCACAGATTATAAGAAACTCTTTGGCAGTG
>1602
GGAATCAGCCCAGGGAAGTATGATACTTATGGAAGCACAAGGAAGAACTTGAGAATGATACTGCGAAATCTTATTGAAAATGACTCTGGAGTCTATTACTGTGCCACCTGGGATGGGCACAGATTATAAGAAACTCTTTGGCAGTG
>1603
GGAATCAGCCCAGGGAAGTATGATACTTATGGAAGCACAAGGAAGAACTTGAGAATGATACTGCGAAATCTTATTGAAAATGACTCTGGAGTCTATTACTGTGCCACCTGGGATGGGCACAGATTATAAGAAACTCTTTGGCAGTG
>1604
GGAATCAGCCCAGGGAAGTATGATACTTATGGAAGCACAAGGAAGAACTTGAGAATGATACTGCGAAATCTTATTGAAAATGACTCTGGAGTCTATTACTGTGCCACCTGGGATGGGCACAGATTATAAGAAACTCTTTGGCAGTG
>1605
GGAATCAGCCCAGGGAAGTATGATACTTATGGAAGCACAAGGAAGAACTTGAGAATGATACTGCGAAATCTTATTGAAAATGACTCTGGAGTCTATTACTGTGCCACCTGGGATGGGCACAGATTATAAGAAACTCTTTGGCAGTG
>1606
GGAATCAGCCCAGGGAAGTATGATACTTATGGAAGCACAAGGAAGAACTTGAGAATGATACTGCGAAATCTTATTGAAAATGACTCTGGAGTCTATTACTGTGCCACCTGGGATGGGCACAGATTATAAGAAACTCTTTGGCAGTG
>1607
GGAATCAGCCCAGGGAAGTATGATACTTATGGAAGCACAAGGAAGAACTTGAGAATGATACTGCGAAATCTTATTGAAAATGACTCTGGAGTCTATTACTGTGCCACCTGGGATGGGCACAGATTATAAGAAACTCTTTGGCAGTG
>1608
GGAATCAGCCCAGGGAAGTATGATACTTATGGAAGCACAAGGAAGAACTTGAGAATGATACTGCGAAATCTTATTGAAAATGACTCTGGAGTCTATTACTGTGCCACCTGGGATGGGCACAGATTATAAGAAACTCTTTGGCAGTG
>1609
GGAATCAGCCCAGGGAAGTATGATACTTATGGAAGCACAAGGAAGAACTTGAGAATGATACTGCGAAATCTTATTGAAAATGACTCTGGAGTCTATTACTGTGCCACCTGGGATGGGCACAGATTATAAGAAACTCTTTGGCAGTG
>1610
GGAATCAGCCCAGGGAAGTATGATACTTATGGAAGCACAAGGAAGAACTTGAGAATGATACTGCGAAATCTTATTGAAAATGACTCTGGAGTCTATTACTGTGCCACCTGGGATGGGCACAGATTATAAGAAACTCTTTGGCAGTG
>1611
GGAATCAGCCCAGGGAAGTATGATACTTATGGAAGCACAAGGAAGAACTTGAGAATGATACTGCGAAATCTTATTGAAAATGACTCTGGAGTCTATTACTGTGCCACCTGGGATGGGCACAGATTATAAGAAACTCTTTGGCAGTG
>1612
GGAATCAGCCCAGGGAAGTATGATACTTATGGAAGCACAAGGAAGAACTTGAGAATGATACTGCGAAATCTTATTGAAAATGACTCTGGAGTCTATTACTGTGCCACCTGGGATGGGCACAGATTATAAGAAACTCTTTGGCAGTG
>1613
GGAATCAGCCCAGGGAAGTATGATACTTATGGAAGCACAAGGAAGAACTTGAGAATGATACTGCGAAATCTTATTGAAAATGACTCTGGAGTCTATTACTGTGCCACCTGGGATGGGCACAGATTATAAGAAACTCTTTGGCAGTG
>1614
GGAATCAGCCCAGGGAAGTATGATACTTATGGAAGCACAAGGAAGAACTTGAGAATGATACTGCGAAATCTTATTGAAAATGACTCTGGAGTCTATTACTGTGCCACCTGGGATGGGCACAGATTATAAGAAACTCTTTGGCAGTG
>1615
GGAATCAGCCCAGGGAAGTATGATACTTATGGAAGCACAAGGAAGAACTTGAGAATGATACTGCGAAATCTTATTGAAAATGACTCTGGAGTCTATTACTGTGCCACCTGGGATGGGCACAGATTATAAGAAACTCTTTGGCAGTG
>1616
GGAATCAGCCCAGGGAAGTATGATACTTATGGAAGCACAAGGAAGAACTTGAGAATGATACTGCGAAATCTTATTGAAAATGACTCTGGAGTCTATTACTGTGCCACCTGGGATGGGCACAGATTATAAGAAACTCTTTGGCAGTG
>1617
GGAATCAGCCCAGGGAAGTATGATACTTATGGAAGCACAAGGAAGAACTTGAGAATGATACTGCGAAATCTTATTGAAAATGACTCTGGAGTCTATTACTGTGCCACCTGGGATGGGCACAGATTATAAGAAACTCTTTGGCAGTG
>1618
GGAATCAGCCCAGGGAAGTATGATACTTATGGAAGCACAAGGAAGAACTTGAGAATGATACTGCGAAATCTTATTGAAAATGACTCTGGAGTCTATTACTGTGCCACCTGGGATGGGCACAGATTATAAGAAACTCTTTGGCAGTG
>1619
GGAATCAGCCCAGGGAAGTATGATACTTATGGAAGCACAAGGAAGAACTTGAGAATGATACTGCGAAATCTTATTGAAAATGACTCTGGAGTCTATTACTGTGCCACCTGGGATGGGCACAGATTATAAGAAACTCTTTGGCAGTG
>1620
GGAATCAGCCCAGGGAAGTATGATACTTATGGAAGCACAAGGAAGAACTTGAGAATGATACTGCGAAATCTTATTGAAAATGACTCTGGAGTCTATTACTGTGCCACCTGGGATGGGCACAGATTATAAGAAACTCTTTGGCAGTG
>1621
GGAATCAGCCCAGGGAAGTATGATACTTATGGAAGCACAAGGAAGAACTTGAGAATGATACTGCGAAATCTTATTGAAAATGACTCTGGAGTCTATTACTGTGCCACCTGGGATGGGCACAGATTATAAGAAACTCTTTGGCAGTG
>1622
GGAATCAGCCCAGGGAAGTATGATACTTATGGAAGCACAAGGAAGAACTTGAGAATGATACTGCGAAATCTTATTGAAAATGACTCTGGAGTCTATTACTGTGCCACCTGGGATGGGCACAGATTATAAGAAACTCTTTGGCAGTG
>1623
GGAATCAGCCCAGGGAAGTATGATACTTATGGAAGCACAAGGAAGAACTTGAGAATGATACTGCGAAATCTTATTGAAAATGACTCTGGAGTCTATTACTGTGCCACCTGGGATGGGCACAGATTATAAGAAACTCTTTGGCAGTG
>1624
GGAGTCAGTCCAGGGAAGTATTATACTTACGCAAGCACAAGGAACAACTTGAGATTGATACTGCGAAATCTAATTGAAAATGACTCTGGGGTCTATTACTGTGCCACCTGGGACTCGGGAAGAAACTCTTTGGCAGTG
>1625
GGAGTCAGTCCAGGGAAGTATTATACTTACGCAAGCACAAGGAACAACTTGAGATTGATACTGCGAAATCTAATTGAAAATGACTCTGGGGTCTATTACTGTGCCACCTGGGACTCGGGAAGAAACTCTTTGGCAGTG
>1626
GGAGTCAGTCCAGGGAAGTATTATACTTACGCAAGCACAAGGAACAACTTGAGATTGATACTGCGAAATCTAATTGAAAATGACTCTGGGGTCTATTACTGTGCCACCTGGGACTCGGGAAGAAACTCTTTGGCAGTG
>1627
GGAGTCAGTCCAGGGAAGTATTATACTTACGCAAGCACAAGGAACAACTTGAGATTGATACTGCGAAATCTAATTGAAAATGACTCTGGGGTCTATTACTGTGCCACCTGGGACTCGGGAAGAAACTCTTTGGCAGTG
>1628
GGAGTCAGTCCAGGGAAGTATTATACTTACGCAAGCACAAGGAACAACTTGAGATTGATACTGCGAAATCTAATTGAAAATGACTCTGGGGTCTATTACTGTGCCACCTGGGACTCGGGAAGAAACTCTTTGGCAGTG
>1629
GGAGTCAGTCCAGGGAAGTATTATACTTACGCAAGCACAAGGAACAACTTGAGATTGATACTGCGAAATCTAATTGAAAATGACTCTGGGGTCTATTACTGTGCCACCTGGGACTCGGGAAGAAACTCTTTGGCAGTG
>1630
GGAGTCAGTCCAGGGAAGTATTATACTTACGCAAGCACAAGGAACAACTTGAGATTGATACTGCGAAATCTAATTGAAAATGACTCTGGGGTCTATTACTGTGCCACCTGGGACTCGGGAAGAAACTCTTTGGCAGTG
>1631
GGAGTCAGTCCAGGGAAGTATTATACTTACGCAAGCACAAGGAACAACTTGAGATTGATACTGCGAAATCTAATTGAAAATGACTCTGGGGTCTATTACTGTGCCACCTGGGACTCGGGAAGAAACTCTTTGGCAGTG
>1632
GGAGTCAGTCCAGGGAAGTATTATACTTACGCAAGCACAAGGAACAACTTGAGATTGATACTGCGAAATCTAATTGAAAATGACTCTGGGGTCTATTACTGTGCCACCTGGGACTCGGGAAGAAACTCTTTGGCAGTG
>1633
GGAGTCAGTCCAGGGAAGTATTATACTTACGCAAGCACAAGGAACAACTTGAGATTGATACTGCGAAATCTAATTGAAAATGACTCTGGGGTCTATTACTGTGCCACCTGGGACTCGGGAAGAAACTCTTTGGCAGTG
>1634
GGAGTCAGTCCAGGGAAGTATTATACTTACGCAAGCACAAGGAACAACTTGAGATTGATACTGCGAAATCTAATTGAAAATGACTCTGGGGTCTATTACTGTGCCACCTGGGACTCGGGAAGAAACTCTTTGGCAGTG
>1635
GGAGTCAGTCCAGGGAAGTATTATACTTACGCAAGCACAAGGAACAACTTGAGATTGATACTGCGAAATCTAATTGAAAATGACTCTGGGGTCTATTACTGTGCCACCTGGGACTCGGGAAGAAACTCTTTGGCAGTG
>1636
GGAGTCAGTCCAGGGAAGTATTATACTTACGCAAGCACAAGGAACAACTTGAGATTGATACTGCGAAATCTAATTGAAAATGACTCTGGGGTCTATTACTGTGCCACCTGGGACTCGGGAAGAAACTCTTTGGCAGTG
>1637
GGAGTCAGTCCAGGGAAGTATTATACTTACGCAAGCACAAGGAACAACTTGAGATTGATACTGCGAAATCTAATTGAAAATGACTCTGGGGTCTATTACTGTGCCACCTGGGACTCGGGAAGAAACTCTTTGGCAGTG
>1638
GGAGTCAGTCCAGGGAAGTATTATACTTACGCAAGCACAAGGAACAACTTGAGATTGATACTGCGAAATCTAATTGAAAATGACTCTGGGGTCTATTACTGTGCCACCTGGGACTCGGGAAGAAACTCTTTGGCAGTG
>1639
GGAGTCAGTCCAGGGAAGTATTATACTTACGCAAGCACAAGGAACAACTTGAGATTGATACTGCGAAATCTAATTGAAAATGACTCTGGGGTCTATTACTGTGCCACCTGGGACTCGGGAAGAAACTCTTTGGCAGTG
>1640
GGAGTCAGTCCAGGGAAGTATTATACTTACGCAAGCACAAGGAACAACTTGAGATTGATACTGCGAAATCTAATTGAAAATGACTCTGGGGTCTATTACTGTGCCACCTGGGACTCGGGAAGAAACTCTTTGGCAGTG
>1641
GGAGTCAGTCCAGGGAAGTATTATACTTACGCAAGCACAAGGAACAACTTGAGATTGATACTGCGAAATCTAATTGAAAATGACTCTGGGGTCTATTACTGTGCCACCTGGGACTCGGGAAGAAACTCTTTGGCAGTG
>1642
GGAGTCAGTCCAGGGAAGTATTATACTTACGCAAGCACAAGGAACAACTTGAGATTGATACTGCGAAATCTAATTGAAAATGACTCTGGGGTCTATTACTGTGCCACCTGGGACTCGGGAAGAAACTCTTTGGCAGTG
>1643
GGAGTCAGTCCAGGGAAGTATTATACTTACGCAAGCACAAGGAACAACTTGAGATTGATACTGCGAAATCTAATTGAAAATGACTCTGGGGTCTATTACTGTGCCACCTGGGACTCGGGAAGAAACTCTTTGGCAGTG
>1644
GGAGTCAGTCCAGGGAAGTATTATACTTACGCAAGCACAAGGAACAACTTGAGATTGATACTGCGAAATCTAATTGAAAATGACTCTGGGGTCTATTACTGTGCCACCTGGGACTCGGGAAGAAACTCTTTGGCAGTG
>1645
GGAGTCAGTCCAGGGAAGTATTATACTTACGCAAGCACAAGGAACAACTTGAGATTGATACTGCGAAATCTAATTGAAAATGACTCTGGGGTCTATTACTGTGCCACCTGGGACTCGGGAAGAAACTCTTTGGCAGTG
>1646
GGAGTCAGTCCAGGGAAGTATTATACTTACGCAAGCACAAGGAACAACTTGAGATTGATACTGCGAAATCTAATTGAAAATGACTCTGGGGTCTATTACTGTGCCACCTGGGACTCGGGAAGAAACTCTTTGGCAGTG
>1647
GGAGTCAGTCCAGGGAAGTATTATACTTACGCAAGCACAAGGAACAACTTGAGATTGATACTGCGAAATCTAATTGAAAATGACTCTGGGGTCTATTACTGTGCCACCTGGGACTCGGGAAGAAACTCTTTGGCAGTG
>1648
GGAGTCAGTCCAGGGAAGTATTATACTTACGCAAGCACAAGGAACAACTTGAGATTGATACTGCGAAATCTAATTGAAAATGACTCTGGGGTCTATTACTGTGCCACCTGGGACTCGGGAAGAAACTCTTTGGCAGTG
>1649
GGAGTCAGTCCAGGGAAGTATTATACTTACGCAAGCACAAGGAACAACTTGAGATTGATACTGCGAAATCTAATTGAAAATGACTCTGGGGTCTATTACTGTGCCACCTGGGACTCGGGAAGAAACTCTTTGGCAGTG
>1650
GGAGTCAGTCCAGGGAAGTATTATACTTACGCAAGCACAAGGAACAACTTGAGATTGATACTGCGAAATCTAATTGAAAATGACTCTGGGGTCTATTACTGTGCCACCTGGGACTCGGGAAGAAACTCTTTGGCAGTG
>1651
GGAGTCAGTCCAGGGAAGTATTATACTTACGCAAGCACAAGGAACAACTTGAGATTGATACTGCGAAATCTAATTGAAAATGACTCTGGGGTCTATTACTGTGCCACCTGGGACTCGGGAAGAAACTCTTTGGCAGTG
>1652
GGAGTCAGTCCAGGGAAGTATTATACTTACGCAAGCACAAGGAACAACTTGAGATTGATACTGCGAAATCTAATTGAAAATGACTCTGGGGTCTATTACTGTGCCACCTGGGACTCGGGAAGAAACTCTTTGGCAGTG
>1653
GGAGTCAGTCCAGGGAAGTATTATACTTACGCAAGCACAAGGAACAACTTGAGATTGATACTGCGAAATCTAATTGAAAATGACTCTGGGGTCTATTACTGTGCCACCTGGGACTCGGGAAGAAACTCTTTGGCAGTG
>1654
GGAGTCAGTCCAGGGAAGTATTATACTTACGCAAGCACAAGGAACAACTTGAGATTGATACTGCGAAATCTAATTGAAAATGACTCTGGGGTCTATTACTGTGCCACCTGGGACTCGGGAAGAAACTCTTTGGCAGTG
>1655
GGAGTCAGTCCAGGGAAGTATTATACTTACGCAAGCACAAGGAACAACTTGAGATTGATACTGCGAAATCTAATTGAAAATGACTCTGGGGTCTATTACTGTGCCACCTGGGACTCGGGAAGAAACTCTTTGGCAGTG
>1656
GGAGTCAGTCCAGGGAAGTATTATACTTACGCAAGCACAAGGAACAACTTGAGATTGATACTGCGAAATCTAATTGAAAATGACTCTGGGGTCTATTACTGTGCCACCTGGGACTCGGGAAGAAACTCTTTGGCAGTG
>1657
GGAGTCAGTCCAGGGAAGTATTATACTTACGCAAGCACAAGGAACAACTTGAGATTGATACTGCGAAATCTAATTGAAAATGACTCTGGGGTCTATTACTGTGCCACCTGGGACTCGGGAAGAAACTCTTTGGCAGTG
>1658
GGAGTCAGTCCAGGGAAGTATTATACTTACGCAAGCACAAGGAACAACTTGAGATTGATACTGCGAAATCTAATTGAAAATGACTCTGGGGTCTATTACTGTGCCACCTGGGACTCGGGAAGAAACTCTTTGGCAGTG
>1659
GGAGTCAGTCCAGGGAAGTATTATACTTACGCAAGCACAAGGAACAACTTGAGATTGATACTGCGAAATCTAATTGAAAATGACTCTGGGGTCTATTACTGTGCCACCTGGGACTCGGGAAGAAACTCTTTGGCAGTG
>1660
GGAGTCAGTCCAGGGAAGTATTATACTTACGCAAGCACAAGGAACAACTTGAGATTGATACTGCGAAATCTAATTGAAAATGACTCTGGGGTCTATTACTGTGCCACCTGGGACTCGGGAAGAAACTCTTTGGCAGTG
>1661
GGAGTCAGTCCAGGGAAGTATTATACTTACGCAAGCACAAGGAACAACTTGAGATTGATACTGCGAAATCTAATTGAAAATGACTCTGGGGTCTATTACTGTGCCACCTGGGACTCGGGAAGAAACTCTTTGGCAGTG
>1662
GGAGTCAGTCCAGGGAAGTATTATACTTACGCAAGCACAAGGAACAACTTGAGATTGATACTGCGAAATCTAATTGAAAATGACTCTGGGGTCTATTACTGTGCCACCTGGGACTCGGGAAGAAACTCTTTGGCAGTG
>1663
GGAGTCAGTCCAGGGAAGTATTATACTTACGCAAGCACAAGGAACAACTTGAGATTGATACTGCGAAATCTAATTGAAAATGACTCTGGGGTCTATTACTGTGCCACCTGGGACTCGGGAAGAAACTCTTTGGCAGTG
>1664
GGAGTCAGTCCAGGGAAGTATTATACTTACGCAAGCACAAGGAACAACTTGAGATTGATACTGCGAAATCTAATTGAAAATGACTCTGGGGTCTATTACTGTGCCACCTGGGACTCGGGAAGAAACTCTTTGGCAGTG
>1665
GGAGTCAGTCCAGGGAAGTATTATACTTACGCAAGCACAAGGAACAACTTGAGATTGATACTGCGAAATCTAATTGAAAATGACTCTGGGGTCTATTACTGTGCCACCTGGGACTCGGGAAGAAACTCTTTGGCAGTG
>1666
GGAGTCAGTCCAGGGAAGTATTATACTTACGCAAGCACAAGGAACAACTTGAGATTGATACTGCGAAATCTAATTGAAAATGACTCTGGGGTCTATTACTGTGCCACCTGGGACTCGGGAAGAAACTCTTTGGCAGTG
>1667
GGAGTCAGTCCAGGGAAGTATTATACTTACGCAAGCACAAGGAACAACTTGAGATTGATACTGCGAAATCTAATTGAAAATGACTCTGGGGTCTATTACTGTGCCACCTGGGACTCGGGAAGAAACTCTTTGGCAGTG
>1668
GGAGTCAGTCCAGGGAAGTATTATACTTACGCAAGCACAAGGAACAACTTGAGATTGATACTGCGAAATCTAATTGAAAATGACTCTGGGGTCTATTACTGTGCCACCTGGGACTCGGGAAGAAACTCTTTGGCAGTG
>1669
GGAGTCAGTCCAGGGAAGTATTATACTTACGCAAGCACAAGGAACAACTTGAGATTGATACTGCGAAATCTAATTGAAAATGACTCTGGGGTCTATTACTGTGCCACCTGGGACTCGGGAAGAAACTCTTTGGCAGTG
>1670
GGAGTCAGTCCAGGGAAGTATTATACTTACGCAAGCACAAGGAACAACTTGAGATTGATACTGCGAAATCTAATTGAAAATGACTCTGGGGTCTATTACTGTGCCACCTGGGACTCGGGAAGAAACTCTTTGGCAGTG
>1671
GGAGTCAGTCCAGGGAAGTATTATACTTACGCAAGCACAAGGAACAACTTGAGATTGATACTGCGAAATCTAATTGAAAATGACTCTGGGGTCTATTACTGTGCCACCTGGGACTCGGGAAGAAACTCTTTGGCAGTG
>1672
GGAGTCAGTCCAGGGAAGTATTATACTTACGCAAGCACAAGGAACAACTTGAGATTGATACTGCGAAATCTAATTGAAAATGACTCTGGGGTCTATTACTGTGCCACCTGGGACTCGGGAAGAAACTCTTTGGCAGTG
>1673
GGAGTCAGTCCAGGGAAGTATTATACTTACGCAAGCACAAGGAACAACTTGAGATTGATACTGCGAAATCTAATTGAAAATGACTCTGGGGTCTATTACTGTGCCACCTGGGACTCGGGAAGAAACTCTTTGGCAGTG
>1674
GGAGTCAGTCCAGGGAAGTATTATACTTACGCAAGCACAAGGAACAACTTGAGATTGATACTGCGAAATCTAATTGAAAATGACTCTGGGGTCTATTACTGTGCCACCTGGGACTCGGGAAGAAACTCTTTGGCAGTG
>1675
GGAGTCAGTCCAGGGAAGTATTATACTTACGCAAGCACAAGGAACAACTTGAGATTGATACTGCGAAATCTAATTGAAAATGACTCTGGGGTCTATTACTGTGCCACCTGGGACTCGGGAAGAAACTCTTTGGCAGTG
>1676
GGAGTCAGTCCAGGGAAGTATTATACTTACGCAAGCACAAGGAACAACTTGAGATTGATACTGCGAAATCTAATTGAAAATGACTCTGGGGTCTATTACTGTGCCACCTGGGACTCGGGAAGAAACTCTTTGGCAGTG
>1677
GGAGTCAGTCCAGGGAAGTATTATACTTACGCAAGCACAAGGAACAACTTGAGATTGATACTGCGAAATCTAATTGAAAATGACTCTGGGGTCTATTACTGTGCCACCTGGGACTCGGGAAGAAACTCTTTGGCAGTG
>1678
GGAGTCAGTCCAGGGAAGTATTATACTTACGCAAGCACAAGGAACAACTTGAGATTGATACTGCGAAATCTAATTGAAAATGACTCTGGGGTCTATTACTGTGCCACCTGGGACTCGGGAAGAAACTCTTTGGCAGTG
>1679
GGAGTCAGTCCAGGGAAGTATTATACTTACGCAAGCACAAGGAACAACTTGAGATTGATACTGCGAAATCTAATTGAAAATGACTCTGGGGTCTATTACTGTGCCACCTGGGACTCGGGAAGAAACTCTTTGGCAGTG
>1680
GGAGTCAGTCCAGGGAAGTATTATACTTACGCAAGCACAAGGAACAACTTGAGATTGATACTGCGAAATCTAATTGAAAATGACTCTGGGGTCTATTACTGTGCCACCTGGGACTCGGGAAGAAACTCTTTGGCAGTG
>1681
GGAGTCAGTCCAGGGAAGTATTATACTTACGCAAGCACAAGGAACAACTTGAGATTGATACTGCGAAATCTAATTGAAAATGACTCTGGGGTCTATTACTGTGCCACCTGGGACTCGGGAAGAAACTCTTTGGCAGTG
>1682
GGAGTCAGTCCAGGGAAGTATTATACTTACGCAAGCACAAGGAACAACTTGAGATTGATACTGCGAAATCTAATTGAAAATGACTCTGGGGTCTATTACTGTGCCACCTGGGACTCGGGAAGAAACTCTTTGGCAGTG
>1683
GGAGTCAGTCCAGGGAAGTATTATACTTACGCAAGCACAAGGAACAACTTGAGATTGATACTGCGAAATCTAATTGAAAATGACTCTGGGGTCTATTACTGTGCCACCTGGGACTCGGGAAGAAACTCTTTGGCAGTG
>1684
GGAGTCAGTCCAGGGAAGTATTATACTTACGCAAGCACAAGGAACAACTTGAGATTGATACTGCGAAATCTAATTGAAAATGACTCTGGGGTCTATTACTGTGCCACCTGGGACTCGGGAAGAAACTCTTTGGCAGTG
>1685
GGAGTCAGTCCAGGGAAGTATTATACTTACGCAAGCACAAGGAACAACTTGAGATTGATACTGCGAAATCTAATTGAAAATGACTCTGGGGTCTATTACTGTGCCACCTGGGACTCGGGAAGAAACTCTTTGGCAGTG
>1686
GGAGTCAGTCCAGGGAAGTATTATACTTACGCAAGCACAAGGAACAACTTGAGATTGATACTGCGAAATCTAATTGAAAATGACTCTGGGGTCTATTACTGTGCCACCTGGGACTCGGGAAGAAACTCTTTGGCAGTG
>1687
GGAGTCAGTCCAGGGAAGTATTATACTTACGCAAGCACAAGGAACAACTTGAGATTGATACTGCGAAATCTAATTGAAAATGACTCTGGGGTCTATTACTGTGCCACCTGGGACTCGGGAAGAAACTCTTTGGCAGTG
>1688
GGAGTCAGTCCAGGGAAGTATTATACTTACGCAAGCACAAGGAACAACTTGAGATTGATACTGCGAAATCTAATTGAAAATGACTCTGGGGTCTATTACTGTGCCACCTGGGACTCGGGAAGAAACTCTTTGGCAGTG
>1689
GGAGTCAGTCCAGGGAAGTATTATACTTACGCAAGCACAAGGAACAACTTGAGATTGATACTGCGAAATCTAATTGAAAATGACTCTGGGGTCTATTACTGTGCCACCTGGGACTCGGGAAGAAACTCTTTGGCAGTG
>1690
GGAGTCAGTCCAGGGAAGTATTATACTTACGCAAGCACAAGGAACAACTTGAGATTGATACTGCGAAATCTAATTGAAAATGACTCTGGGGTCTATTACTGTGCCACCTGGGACTCGGGAAGAAACTCTTTGGCAGTG
>1691
GGAGTCAGTCCAGGGAAGTATTATACTTACGCAAGCACAAGGAACAACTTGAGATTGATACTGCGAAATCTAATTGAAAATGACTCTGGGGTCTATTACTGTGCCACCTGGGACTCGGGAAGAAACTCTTTGGCAGTG
>1692
GGAGTCAGTCCAGGGAAGTATTATACTTACGCAAGCACAAGGAACAACTTGAGATTGATACTGCGAAATCTAATTGAAAATGACTCTGGGGTCTATTACTGTGCCACCTGGGACTCGGGAAGAAACTCTTTGGCAGTG
>1693
GGAGTCAGTCCAGGGAAGTATTATACTTACGCAAGCACAAGGAACAACTTGAGATTGATACTGCGAAATCTAATTGAAAATGACTCTGGGGTCTATTACTGTGCCACCTGGGACTCGGGAAGAAACTCTTTGGCAGTG
>1694
GGAGTCAGTCCAGGGAAGTATTATACTTACGCAAGCACAAGGAACAACTTGAGATTGATACTGCGAAATCTAATTGAAAATGACTCTGGGGTCTATTACTGTGCCACCTGGGACTCGGGAAGAAACTCTTTGGCAGTG
>1695
GGAGTCAGTCCAGGGAAGTATTATACTTACGCAAGCACAAGGAACAACTTGAGATTGATACTGCGAAATCTAATTGAAAATGACTCTGGGGTCTATTACTGTGCCACCTGGGACTCGGGAAGAAACTCTTTGGCAGTG
>1696
GGAGTCAGTCCAGGGAAGTATTATACTTACGCAAGCACAAGGAACAACTTGAGATTGATACTGCGAAATCTAATTGAAAATGACTCTGGGGTCTATTACTGTGCCACCTGGGACTCGGGAAGAAACTCTTTGGCAGTG
>1697
GGAGTCAGTCCAGGGAAGTATTATACTTACGCAAGCACAAGGAACAACTTGAGATTGATACTGCGAAATCTAATTGAAAATGACTCTGGGGTCTATTACTGTGCCACCTGGGACTCGGGAAGAAACTCTTTGGCAGTG
>1698
GGAGTCAGTCCAGGGAAGTATTATACTTACGCAAGCACAAGGAACAACTTGAGATTGATACTGCGAAATCTAATTGAAAATGACTCTGGGGTCTATTACTGTGCCACCTGGGACTCGGGAAGAAACTCTTTGGCAGTG
>1699
GGAGTCAGTCCAGGGAAGTATTATACTTACGCAAGCACAAGGAACAACTTGAGATTGATACTGCGAAATCTAATTGAAAATGACTCTGGGGTCTATTACTGTGCCACCTGGGACTCGGGAAGAAACTCTTTGGCAGTG
>1700
GGAGTCAGTCCAGGGAAGTATTATACTTACGCAAGCACAAGGAACAACTTGAGATTGATACTGCGAAATCTAATTGAAAATGACTCTGGGGTCTATTACTGTGCCACCTGGGACTCGGGAAGAAACTCTTTGGCAGTG
>1701
GGAGTCAGTCCAGGGAAGTATTATACTTACGCAAGCACAAGGAACAACTTGAGATTGATACTGCGAAATCTAATTGAAAATGACTCTGGGGTCTATTACTGTGCCACCTGGGACTCGGGAAGAAACTCTTTGGCAGTG
>1702
GGAGTCAGTCCAGGGAAGTATTATACTTACGCAAGCACAAGGAACAACTTGAGATTGATACTGCGAAATCTAATTGAAAATGACTCTGGGGTCTATTACTGTGCCACCTGGGACTCGGGAAGAAACTCTTTGGCAGTG
>1703
GGAGTCAGTCCAGGGAAGTATTATACTTACGCAAGCACAAGGAACAACTTGAGATTGATACTGCGAAATCTAATTGAAAATGACTCTGGGGTCTATTACTGTGCCACCTGGGACTCGGGAAGAAACTCTTTGGCAGTG
>1704
GGAGTCAGTCCAGGGAAGTATTATACTTACGCAAGCACAAGGAACAACTTGAGATTGATACTGCGAAATCTAATTGAAAATGACTCTGGGGTCTATTACTGTGCCACCTGGGACTCGGGAAGAAACTCTTTGGCAGTG
>1705
GGAGTCAGTCCAGGGAAGTATTATACTTACGCAAGCACAAGGAACAACTTGAGATTGATACTGCGAAATCTAATTGAAAATGACTCTGGGGTCTATTACTGTGCCACCTGGGACTCGGGAAGAAACTCTTTGGCAGTG
>1706
GGAGTCAGTCCAGGGAAGTATTATACTTACGCAAGCACAAGGAACAACTTGAGATTGATACTGCGAAATCTAATTGAAAATGACTCTGGGGTCTATTACTGTGCCACCTGGGACTCGGGAAGAAACTCTTTGGCAGTG
>1707
GGAGTCAGTCCAGGGAAGTATTATACTTACGCAAGCACAAGGAACAACTTGAGATTGATACTGCGAAATCTAATTGAAAATGACTCTGGGGTCTATTACTGTGCCACCTGGGACTCGGGAAGAAACTCTTTGGCAGTG
>1708
GGAGTCAGTCCAGGGAAGTATTATACTTACGCAAGCACAAGGAACAACTTGAGATTGATACTGCGAAATCTAATTGAAAATGACTCTGGGGTCTATTACTGTGCCACCTGGGACTCGGGAAGAAACTCTTTGGCAGTG
>1709
GGAGTCAGTCCAGGGAAGTATTATACTTACGCAAGCACAAGGAACAACTTGAGATTGATACTGCGAAATCTAATTGAAAATGACTCTGGGGTCTATTACTGTGCCACCTGGGACTCGGGAAGAAACTCTTTGGCAGTG
>1710
GGAGTCAGTCCAGGGAAGTATTATACTTACGCAAGCACAAGGAACAACTTGAGATTGATACTGCGAAATCTAATTGAAAATGACTCTGGGGTCTATTACTGTGCCACCTGGGACTCGGGAAGAAACTCTTTGGCAGTG
>1711
GGAGTCAGTCCAGGGAAGTATTATACTTACGCAAGCACAAGGAACAACTTGAGATTGATACTGCGAAATCTAATTGAAAATGACTCTGGGGTCTATTACTGTGCCACCTGGGACTCGGGAAGAAACTCTTTGGCAGTG
>1712
GGAGTCAGTCCAGGGAAGTATTATACTTACGCAAGCACAAGGAACAACTTGAGATTGATACTGCGAAATCTAATTGAAAATGACTCTGGGGTCTATTACTGTGCCACCTGGGACTCGGGAAGAAACTCTTTGGCAGTG
>1713
GGAGTCAGTCCAGGGAAGTATTATACTTACGCAAGCACAAGGAACAACTTGAGATTGATACTGCGAAATCTAATTGAAAATGACTCTGGGGTCTATTACTGTGCCACCTGGGACTCGGGAAGAAACTCTTTGGCAGTG
>1714
GGAGTCAGTCCAGGGAAGTATTATACTTACGCAAGCACAAGGAACAACTTGAGATTGATACTGCGAAATCTAATTGAAAATGACTCTGGGGTCTATTACTGTGCCACCTGGGACTCGGGAAGAAACTCTTTGGCAGTG
>1715
GGAGTCAGTCCAGGGAAGTATTATACTTACGCAAGCACAAGGAACAACTTGAGATTGATACTGCGAAATCTAATTGAAAATGACTCTGGGGTCTATTACTGTGCCACCTGGGACTCGGGAAGAAACTCTTTGGCAGTG
>1716
GGAGTCAGTCCAGGGAAGTATTATACTTACGCAAGCACAAGGAACAACTTGAGATTGATACTGCGAAATCTAATTGAAAATGACTCTGGGGTCTATTACTGTGCCACCTGGGACTCGGGAAGAAACTCTTTGGCAGTG
>1717
GGAGTCAGTCCAGGGAAGTATTATACTTACGCAAGCACAAGGAACAACTTGAGATTGATACTGCGAAATCTAATTGAAAATGACTCTGGGGTCTATTACTGTGCCACCTGGGACTCGGGAAGAAACTCTTTGGCAGTG
>1718
GGAGTCAGTCCAGGGAAGTATTATACTTACGCAAGCACAAGGAACAACTTGAGATTGATACTGCGAAATCTAATTGAAAATGACTCTGGGGTCTATTACTGTGCCACCTGGGACTCGGGAAGAAACTCTTTGGCAGTG
>1719
GGAGTCAGTCCAGGGAAGTATTATACTTACGCAAGCACAAGGAACAACTTGAGATTGATACTGCGAAATCTAATTGAAAATGACTCTGGGGTCTATTACTGTGCCACCTGGGACTCGGGAAGAAACTCTTTGGCAGTG
>1720
GGAGTCAGTCCAGGGAAGTATTATACTTACGCAAGCACAAGGAACAACTTGAGATTGATACTGCGAAATCTAATTGAAAATGACTCTGGGGTCTATTACTGTGCCACCTGGGACTCGGGAAGAAACTCTTTGGCAGTG
>1721
GGAGTCAGTCCAGGGAAGTATTATACTTACGCAAGCACAAGGAACAACTTGAGATTGATACTGCGAAATCTAATTGAAAATGACTCTGGGGTCTATTACTGTGCCACCTGGGACTCGGGAAGAAACTCTTTGGCAGTG
>1722
GGAGTCAGTCCAGGGAAGTATTATACTTACGCAAGCACAAGGAACAACTTGAGATTGATACTGCGAAATCTAATTGAAAATGACTCTGGGGTCTATTACTGTGCCACCTGGGACTCGGGAAGAAACTCTTTGGCAGTG
>1723
GGAGTCAGTCCAGGGAAGTATTATACTTACGCAAGCACAAGGAACAACTTGAGATTGATACTGCGAAATCTAATTGAAAATGACTCTGGGGTCTATTACTGTGCCACCTGGGACTCGGGAAGAAACTCTTTGGCAGTG
>1724
GGAGTCAGTCCAGGGAAGTATTATACTTACGCAAGCACAAGGAACAACTTGAGATTGATACTGCGAAATCTAATTGAAAATGACTCTGGGGTCTATTACTGTGCCACCTGGGACTCGGGAAGAAACTCTTTGGCAGTG
>1725
GGAGTCAGTCCAGGGAAGTATTATACTTACGCAAGCACAAGGAACAACTTGAGATTGATACTGCGAAATCTAATTGAAAATGACTCTGGGGTCTATTACTGTGCCACCTGGGACTCGGGAAGAAACTCTTTGGCAGTG
>1726
GGAGTCAGTCCAGGGAAGTATTATACTTACGCAAGCACAAGGAACAACTTGAGATTGATACTGCGAAATCTAATTGAAAATGACTCTGGGGTCTATTACTGTGCCACCTGGGACTCGGGAAGAAACTCTTTGGCAGTG
>1727
GGAGTCAGTCCAGGGAAGTATTATACTTACGCAAGCACAAGGAACAACTTGAGATTGATACTGCGAAATCTAATTGAAAATGACTCTGGGGTCTATTACTGTGCCACCTGGGACTCGGGAAGAAACTCTTTGGCAGTG
>1728
GGAGTCAGTCCAGGGAAGTATTATACTTACGCAAGCACAAGGAACAACTTGAGATTGATACTGCGAAATCTAATTGAAAATGACTCTGGGGTCTATTACTGTGCCACCTGGGACTCGGGAAGAAACTCTTTGGCAGTG
>1729
GGAGTCAGTCCAGGGAAGTATTATACTTACGCAAGCACAAGGAACAACTTGAGATTGATACTGCGAAATCTAATTGAAAATGACTCTGGGGTCTATTACTGTGCCACCTGGGACTCGGGAAGAAACTCTTTGGCAGTG
>1730
GGAGTCAGTCCAGGGAAGTATTATACTTACGCAAGCACAAGGAACAACTTGAGATTGATACTGCGAAATCTAATTGAAAATGACTCTGGGGTCTATTACTGTGCCACCTGGGACTCGGGAAGAAACTCTTTGGCAGTG
>1731
GGAGTCAGTCCAGGGAAGTATTATACTTACGCAAGCACAAGGAACAACTTGAGATTGATACTGCGAAATCTAATTGAAAATGACTCTGGGGTCTATTACTGTGCCACCTGGGACTCGGGAAGAAACTCTTTGGCAGTG
>1732
GGAGTCAGTCCAGGGAAGTATTATACTTACGCAAGCACAAGGAACAACTTGAGATTGATACTGCGAAATCTAATTGAAAATGACTCTGGGGTCTATTACTGTGCCACCTGGGACTCGGGAAGAAACTCTTTGGCAGTG
>1733
GGAGTCAGTCCAGGGAAGTATTATACTTACGCAAGCACAAGGAACAACTTGAGATTGATACTGCGAAATCTAATTGAAAATGACTCTGGGGTCTATTACTGTGCCACCTGGGACTCGGGAAGAAACTCTTTGGCAGTG
>1734
GGAGTCAGTCCAGGGAAGTATTATACTTACGCAAGCACAAGGAACAACTTGAGATTGATACTGCGAAATCTAATTGAAAATGACTCTGGGGTCTATTACTGTGCCACCTGGGACTCGGGAAGAAACTCTTTGGCAGTG
>1735
GGAGTCAGTCCAGGGAAGTATTATACTTACGCAAGCACAAGGAACAACTTGAGATTGATACTGCGAAATCTAATTGAAAATGACTCTGGGGTCTATTACTGTGCCACCTGGGACTCGGGAAGAAACTCTTTGGCAGTG
>1736
GGAGTCAGTCCAGGGAAGTATTATACTTACGCAAGCACAAGGAACAACTTGAGATTGATACTGCGAAATCTAATTGAAAATGACTCTGGGGTCTATTACTGTGCCACCTGGGACTCGGGAAGAAACTCTTTGGCAGTG
>1737
GGAGTCAGTCCAGGGAAGTATTATACTTACGCAAGCACAAGGAACAACTTGAGATTGATACTGCGAAATCTAATTGAAAATGACTCTGGGGTCTATTACTGTGCCACCTGGGACTCGGGAAGAAACTCTTTGGCAGTG
>1738
GGAGTCAGTCCAGGGAAGTATTATACTTACGCAAGCACAAGGAACAACTTGAGATTGATACTGCGAAATCTAATTGAAAATGACTCTGGGGTCTATTACTGTGCCACCTGGGACTCGGGAAGAAACTCTTTGGCAGTG
>1739
GGAGTCAGTCCAGGGAAGTATTATACTTACGCAAGCACAAGGAACAACTTGAGATTGATACTGCGAAATCTAATTGAAAATGACTCTGGGGTCTATTACTGTGCCACCTGGGACTCGGGAAGAAACTCTTTGGCAGTG
>1740
GGAGTCAGTCCAGGGAAGTATTATACTTACGCAAGCACAAGGAACAACTTGAGATTGATACTGCGAAATCTAATTGAAAATGACTCTGGGGTCTATTACTGTGCCACCTGGGACTCGGGAAGAAACTCTTTGGCAGTG
>1741
GGAGTCAGTCCAGGGAAGTATTATACTTACGCAAGCACAAGGAACAACTTGAGATTGATACTGCGAAATCTAATTGAAAATGACTCTGGGGTCTATTACTGTGCCACCTGGGACTCGGGAAGAAACTCTTTGGCAGTG
>1742
GGAGTCAGTCCAGGGAAGTATTATACTTACGCAAGCACAAGGAACAACTTGAGATTGATACTGCGAAATCTAATTGAAAATGACTCTGGGGTCTATTACTGTGCCACCTGGGACTCGGGAAGAAACTCTTTGGCAGTG
>1743
GGAGTCAGTCCAGGGAAGTATTATACTTACGCAAGCACAAGGAACAACTTGAGATTGATACTGCGAAATCTAATTGAAAATGACTCTGGGGTCTATTACTGTGCCACCTGGGACTCGGGAAGAAACTCTTTGGCAGTG
>1744
GGAGTCAGTCCAGGGAAGTATTATACTTACGCAAGCACAAGGAACAACTTGAGATTGATACTGCGAAATCTAATTGAAAATGACTCTGGGGTCTATTACTGTGCCACCTGGGACTCGGGAAGAAACTCTTTGGCAGTG
>1745
GGAGTCAGTCCAGGGAAGTATTATACTTACGCAAGCACAAGGAACAACTTGAGATTGATACTGCGAAATCTAATTGAAAATGACTCTGGGGTCTATTACTGTGCCACCTGGGACTCGGGAAGAAACTCTTTGGCAGTG
>1746
GGAGTCAGTCCAGGGAAGTATTATACTTACGCAAGCACAAGGAACAACTTGAGATTGATACTGCGAAATCTAATTGAAAATGACTCTGGGGTCTATTACTGTGCCACCTGGGACTCGGGAAGAAACTCTTTGGCAGTG
>1747
GGAGTCAGTCCAGGGAAGTATTATACTTACGCAAGCACAAGGAACAACTTGAGATTGATACTGCGAAATCTAATTGAAAATGACTCTGGGGTCTATTACTGTGCCACCTGGGACTCGGGAAGAAACTCTTTGGCAGTG
>1748
GGAGTCAGTCCAGGGAAGTATTATACTTACGCAAGCACAAGGAACAACTTGAGATTGATACTGCGAAATCTAATTGAAAATGACTCTGGGGTCTATTACTGTGCCACCTGGGACTCGGGAAGAAACTCTTTGGCAGTG
>1749
GGAGTCAGTCCAGGGAAGTATTATACTTACGCAAGCACAAGGAACAACTTGAGATTGATACTGCGAAATCTAATTGAAAATGACTCTGGGGTCTATTACTGTGCCACCTGGGACTCGGGAAGAAACTCTTTGGCAGTG
>1750
GGAGTCAGTCCAGGGAAGTATTATACTTACGCAAGCACAAGGAACAACTTGAGATTGATACTGCGAAATCTAATTGAAAATGACTCTGGGGTCTATTACTGTGCCACCTGGGACTCGGGAAGAAACTCTTTGGCAGTG
>1751
GGAGTCAGTCCAGGGAAGTATTATACTTACGCAAGCACAAGGAACAACTTGAGATTGATACTGCGAAATCTAATTGAAAATGACTCTGGGGTCTATTACTGTGCCACCTGGGACTCGGGAAGAAACTCTTTGGCAGTG
>1752
GGAGTCAGTCCAGGGAAGTATTATACTTACGCAAGCACAAGGAACAACTTGAGATTGATACTGCGAAATCTAATTGAAAATGACTCTGGGGTCTATTACTGTGCCACCTGGGACTCGGGAAGAAACTCTTTGGCAGTG
>1753
GGAGTCAGTCCAGGGAAGTATTATACTTACGCAAGCACAAGGAACAACTTGAGATTGATACTGCGAAATCTAATTGAAAATGACTCTGGGGTCTATTACTGTGCCACCTGGGACTCGGGAAGAAACTCTTTGGCAGTG
>1754
GGAGTCAGTCCAGGGAAGTATTATACTTACGCAAGCACAAGGAACAACTTGAGATTGATACTGCGAAATCTAATTGAAAATGACTCTGGGGTCTATTACTGTGCCACCTGGGACTCGGGAAGAAACTCTTTGGCAGTG
>1755
GGAGTCAGTCCAGGGAAGTATTATACTTACGCAAGCACAAGGAACAACTTGAGATTGATACTGCGAAATCTAATTGAAAATGACTCTGGGGTCTATTACTGTGCCACCTGGGACTCGGGAAGAAACTCTTTGGCAGTG
>1756
GGAATCAGTCGAGAAAAGTATCATACTTATGCAAGCACAGGGAAGAGCCTTAAATTTATACTGGAAAATCTAATTGAACGTGACTCTGGGGTCTATTACTGTGCCACCTGGGATAGGGCCCCCCAATTATAAGAAACTCTTTGGCAGTG
>1757
GGAATCAGTCGAGAAAAGTATCATACTTATGCAAGCACAGGGAAGAGCCTTAAATTTATACTGGAAAATCTAATTGAACGTGACTCTGGGGTCTATTACTGTGCCACCTGGGATAGGGCCCCCCAATTATAAGAAACTCTTTGGCAGTG
>1758
GGAATCAGTCGAGAAAAGTATCATACTTATGCAAGCACAGGGAAGAGCCTTAAATTTATACTGGAAAATCTAATTGAACGTGACTCTGGGGTCTATTACTGTGCCACCTGGGATAGGGCCCCCCAATTATAAGAAACTCTTTGGCAGTG
>1759
GGAATCAGTCGAGAAAAGTATCATACTTATGCAAGCACAGGGAAGAGCCTTAAATTTATACTGGAAAATCTAATTGAACGTGACTCTGGGGTCTATTACTGTGCCACCTGGGATAGGGCCCCCCAATTATAAGAAACTCTTTGGCAGTG
>1760
GGAATCAGTCGAGAAAAGTATCATACTTATGCAAGCACAGGGAAGAGCCTTAAATTTATACTGGAAAATCTAATTGAACGTGACTCTGGGGTCTATTACTGTGCCACCTGGGATAGGGCCCCCCAATTATAAGAAACTCTTTGGCAGTG
>1761
GGAATCAGTCGAGAAAAGTATCATACTTATGCAAGCACAGGGAAGAGCCTTAAATTTATACTGGAAAATCTAATTGAACGTGACTCTGGGGTCTATTACTGTGCCACCTGGGATAGGGCCCCCCAATTATAAGAAACTCTTTGGCAGTG
>1762
GGAATCAGTCGAGAAAAGTATCATACTTATGCAAGCACAGGGAAGAGCCTTAAATTTATACTGGAAAATCTAATTGAACGTGACTCTGGGGTCTATTACTGTGCCACCTGGGATAGGGCCCCCCAATTATAAGAAACTCTTTGGCAGTG
>1763
GGAATCAGTCGAGAAAAGTATCATACTTATGCAAGCACAGGGAAGAGCCTTAAATTTATACTGGAAAATCTAATTGAACGTGACTCTGGGGTCTATTACTGTGCCACCTGGGATAGGGCCCCCCAATTATAAGAAACTCTTTGGCAGTG
>1764
GGAATCAGTCGAGAAAAGTATCATACTTATGCAAGCACAGGGAAGAGCCTTAAATTTATACTGGAAAATCTAATTGAACGTGACTCTGGGGTCTATTACTGTGCCACCTGGGATAGGGCCCCCCAATTATAAGAAACTCTTTGGCAGTG
>1765
GGAATCAGTCGAGAAAAGTATCATACTTATGCAAGCACAGGGAAGAGCCTTAAATTTATACTGGAAAATCTAATTGAACGTGACTCTGGGGTCTATTACTGTGCCACCTGGGATAGGGCCCCCCAATTATAAGAAACTCTTTGGCAGTG
>1766
GGAATCAGTCGAGAAAAGTATCATACTTATGCAAGCACAGGGAAGAGCCTTAAATTTATACTGGAAAATCTAATTGAACGTGACTCTGGGGTCTATTACTGTGCCACCTGGGATAGGGCCCCCCAATTATAAGAAACTCTTTGGCAGTG
>1767
GGAATCAGTCGAGAAAAGTATCATACTTATGCAAGCACAGGGAAGAGCCTTAAATTTATACTGGAAAATCTAATTGAACGTGACTCTGGGGTCTATTACTGTGCCACCTGGGATAGGGCCCCCCAATTATAAGAAACTCTTTGGCAGTG
>1768
GGAATCAGTCGAGAAAAGTATCATACTTATGCAAGCACAGGGAAGAGCCTTAAATTTATACTGGAAAATCTAATTGAACGTGACTCTGGGGTCTATTACTGTGCCACCTGGGATAGGGCCCCCCAATTATAAGAAACTCTTTGGCAGTG
>1769
GGAATCAGTCGAGAAAAGTATCATACTTATGCAAGCACAGGGAAGAGCCTTAAATTTATACTGGAAAATCTAATTGAACGTGACTCTGGGGTCTATTACTGTGCCACCTGGGATAGGGCCCCCCAATTATAAGAAACTCTTTGGCAGTG
>1770
GGAATCAGTCGAGAAAAGTATCATACTTATGCAAGCACAGGGAAGAGCCTTAAATTTATACTGGAAAATCTAATTGAACGTGACTCTGGGGTCTATTACTGTGCCACCTGGGATAGGGCCCCCCAATTATAAGAAACTCTTTGGCAGTG
>1771
GGAATCAGTCGAGAAAAGTATCATACTTATGCAAGCACAGGGAAGAGCCTTAAATTTATACTGGAAAATCTAATTGAACGTGACTCTGGGGTCTATTACTGTGCCACCTGGGATAGGGCCCCCCAATTATAAGAAACTCTTTGGCAGTG
>1772
GGAATCAGTCGAGAAAAGTATCATACTTATGCAAGCACAGGGAAGAGCCTTAAATTTATACTGGAAAATCTAATTGAACGTGACTCTGGGGTCTATTACTGTGCCACCTGGGATAGGGCCCCCCAATTATAAGAAACTCTTTGGCAGTG
>1773
GGAATCAGTCGAGAAAAGTATCATACTTATGCAAGCACAGGGAAGAGCCTTAAATTTATACTGGAAAATCTAATTGAACGTGACTCTGGGGTCTATTACTGTGCCACCTGGGATAGGGCCCCCCAATTATAAGAAACTCTTTGGCAGTG
>1774
GGAATCAGTCGAGAAAAGTATCATACTTATGCAAGCACAGGGAAGAGCCTTAAATTTATACTGGAAAATCTAATTGAACGTGACTCTGGGGTCTATTACTGTGCCACCTGGGATAGGGCCCCCCAATTATAAGAAACTCTTTGGCAGTG
>1775
GGAATCAGTCGAGAAAAGTATCATACTTATGCAAGCACAGGGAAGAGCCTTAAATTTATACTGGAAAATCTAATTGAACGTGACTCTGGGGTCTATTACTGTGCCACCTGGGATAGGGCCCCCCAATTATAAGAAACTCTTTGGCAGTG
>1776
GGAATCAGTCGAGAAAAGTATCATACTTATGCAAGCACAGGGAAGAGCCTTAAATTTATACTGGAAAATCTAATTGAACGTGACTCTGGGGTCTATTACTGTGCCACCTGGGATAGGGCCCCCCAATTATAAGAAACTCTTTGGCAGTG
>1777
GGAATCAGTCGAGAAAAGTATCATACTTATGCAAGCACAGGGAAGAGCCTTAAATTTATACTGGAAAATCTAATTGAACGTGACTCTGGGGTCTATTACTGTGCCACCTGGGATAGGGCCCCCCAATTATAAGAAACTCTTTGGCAGTG
>1778
GGAATCAGTCGAGAAAAGTATCATACTTATGCAAGCACAGGGAAGAGCCTTAAATTTATACTGGAAAATCTAATTGAACGTGACTCTGGGGTCTATTACTGTGCCACCTGGGATAGGGCCCCCCAATTATAAGAAACTCTTTGGCAGTG
>1779
GGAATCAGTCGAGAAAAGTATCATACTTATGCAAGCACAGGGAAGAGCCTTAAATTTATACTGGAAAATCTAATTGAACGTGACTCTGGGGTCTATTACTGTGCCACCTGGGATAGGGCCCCCCAATTATAAGAAACTCTTTGGCAGTG
>1780
GGAATCAGTCGAGAAAAGTATCATACTTATGCAAGCACAGGGAAGAGCCTTAAATTTATACTGGAAAATCTAATTGAACGTGACTCTGGGGTCTATTACTGTGCCACCTGGGATAGGGCCCCCCAATTATAAGAAACTCTTTGGCAGTG
>1781
GGAATCAGTCGAGAAAAGTATCATACTTATGCAAGCACAGGGAAGAGCCTTAAATTTATACTGGAAAATCTAATTGAACGTGACTCTGGGGTCTATTACTGTGCCACCTGGGATAGGGCCCCCCAATTATAAGAAACTCTTTGGCAGTG
>1782
GGAATCAGTCGAGAAAAGTATCATACTTATGCAAGCACAGGGAAGAGCCTTAAATTTATACTGGAAAATCTAATTGAACGTGACTCTGGGGTCTATTACTGTGCCACCTGGGATAGGGCCCCCCAATTATAAGAAACTCTTTGGCAGTG
>1783
GGAATCAGTCGAGAAAAGTATCATACTTATGCAAGCACAGGGAAGAGCCTTAAATTTATACTGGAAAATCTAATTGAACGTGACTCTGGGGTCTATTACTGTGCCACCTGGGATAGGGCCCCCCAATTATAAGAAACTCTTTGGCAGTG
>1784
GGAATCAGTCGAGAAAAGTATCATACTTATGCAAGCACAGGGAAGAGCCTTAAATTTATACTGGAAAATCTAATTGAACGTGACTCTGGGGTCTATTACTGTGCCACCTGGGATAGGGCCCCCCAATTATAAGAAACTCTTTGGCAGTG
>1785
GGAATCAGTCGAGAAAAGTATCATACTTATGCAAGCACAGGGAAGAGCCTTAAATTTATACTGGAAAATCTAATTGAACGTGACTCTGGGGTCTATTACTGTGCCACCTGGGATAGGGCCCCCCAATTATAAGAAACTCTTTGGCAGTG
>1786
GGAATCAGTCGAGAAAAGTATCATACTTATGCAAGCACAGGGAAGAGCCTTAAATTTATACTGGAAAATCTAATTGAACGTGACTCTGGGGTCTATTACTGTGCCACCTGGGATAGGGCCCCCCAATTATAAGAAACTCTTTGGCAGTG
>1787
GGAATCAGTCGAGAAAAGTATCATACTTATGCAAGCACAGGGAAGAGCCTTAAATTTATACTGGAAAATCTAATTGAACGTGACTCTGGGGTCTATTACTGTGCCACCTGGGATAGGGCCCCCCAATTATAAGAAACTCTTTGGCAGTG
>1788
GGAATCAGTCGAGAAAAGTATCATACTTATGCAAGCACAGGGAAGAGCCTTAAATTTATACTGGAAAATCTAATTGAACGTGACTCTGGGGTCTATTACTGTGCCACCTGGGATAGGGCCCCCCAATTATAAGAAACTCTTTGGCAGTG
>1789
GGAATCAGTCGAGAAAAGTATCATACTTATGCAAGCACAGGGAAGAGCCTTAAATTTATACTGGAAAATCTAATTGAACGTGACTCTGGGGTCTATTACTGTGCCACCTGGGATAGGGCCCCCCAATTATAAGAAACTCTTTGGCAGTG
>1790
GGAATCAGTCGAGAAAAGTATCATACTTATGCAAGCACAGGGAAGAGCCTTAAATTTATACTGGAAAATCTAATTGAACGTGACTCTGGGGTCTATTACTGTGCCACCTGGGATAGGGCCCCCCAATTATAAGAAACTCTTTGGCAGTG
>1791
GGAATCAGTCGAGAAAAGTATCATACTTATGCAAGCACAGGGAAGAGCCTTAAATTTATACTGGAAAATCTAATTGAACGTGACTCTGGGGTCTATTACTGTGCCACCTGGGATAGGGCCCCCCAATTATAAGAAACTCTTTGGCAGTG
>1792
GGAATCAGTCGAGAAAAGTATCATACTTATGCAAGCACAGGGAAGAGCCTTAAATTTATACTGGAAAATCTAATTGAACGTGACTCTGGGGTCTATTACTGTGCCACCTGGGATAGGGCCCCCCAATTATAAGAAACTCTTTGGCAGTG
>1793
GGAATCAGTCGAGAAAAGTATCATACTTATGCAAGCACAGGGAAGAGCCTTAAATTTATACTGGAAAATCTAATTGAACGTGACTCTGGGGTCTATTACTGTGCCACCTGGGATAGGGCCCCCCAATTATAAGAAACTCTTTGGCAGTG
>1794
GGAATCAGTCGAGAAAAGTATCATACTTATGCAAGCACAGGGAAGAGCCTTAAATTTATACTGGAAAATCTAATTGAACGTGACTCTGGGGTCTATTACTGTGCCACCTGGGATAGGGCCCCCCAATTATAAGAAACTCTTTGGCAGTG
>1795
GGAATCAGTCGAGAAAAGTATCATACTTATGCAAGCACAGGGAAGAGCCTTAAATTTATACTGGAAAATCTAATTGAACGTGACTCTGGGGTCTATTACTGTGCCACCTGGGATAGGGCCCCCCAATTATAAGAAACTCTTTGGCAGTG
>1796
GGAATCAGTCGAGAAAAGTATCATACTTATGCAAGCACAGGGAAGAGCCTTAAATTTATACTGGAAAATCTAATTGAACGTGACTCTGGGGTCTATTACTGTGCCACCTGGGATAGGGCCCCCCAATTATAAGAAACTCTTTGGCAGTG
>1797
GGAATCAGTCGAGAAAAGTATCATACTTATGCAAGCACAGGGAAGAGCCTTAAATTTATACTGGAAAATCTAATTGAACGTGACTCTGGGGTCTATTACTGTGCCACCTGGGATAGGGCCCCCCAATTATAAGAAACTCTTTGGCAGTG
>1798
GGAATCAGTCGAGAAAAGTATCATACTTATGCAAGCACAGGGAAGAGCCTTAAATTTATACTGGAAAATCTAATTGAACGTGACTCTGGGGTCTATTACTGTGCCACCTGGGATAGGGCCCCCCAATTATAAGAAACTCTTTGGCAGTG
>1799
GGAATCAGTCGAGAAAAGTATCATACTTATGCAAGCACAGGGAAGAGCCTTAAATTTATACTGGAAAATCTAATTGAACGTGACTCTGGGGTCTATTACTGTGCCACCTGGGATAGGGCCCCCCAATTATAAGAAACTCTTTGGCAGTG
>1800
GGAATCAGTCGAGAAAAGTATCATACTTATGCAAGCACAGGGAAGAGCCTTAAATTTATACTGGAAAATCTAATTGAACGTGACTCTGGGGTCTATTACTGTGCCACCTGGGATAGGGCCCCCCAATTATAAGAAACTCTTTGGCAGTG
>1801
GGAATCAGTCGAGAAAAGTATCATACTTATGCAAGCACAGGGAAGAGCCTTAAATTTATACTGGAAAATCTAATTGAACGTGACTCTGGGGTCTATTACTGTGCCACCTGGGATAGGGCCCCCCAATTATAAGAAACTCTTTGGCAGTG
>1802
GGAATCAGTCGAGAAAAGTATCATACTTATGCAAGCACAGGGAAGAGCCTTAAATTTATACTGGAAAATCTAATTGAACGTGACTCTGGGGTCTATTACTGTGCCACCTGGGATAGGGCCCCCCAATTATAAGAAACTCTTTGGCAGTG
>1803
GGAATCAGTCGAGAAAAGTATCATACTTATGCAAGCACAGGGAAGAGCCTTAAATTTATACTGGAAAATCTAATTGAACGTGACTCTGGGGTCTATTACTGTGCCACCTGGGATAGGGCCCCCCAATTATAAGAAACTCTTTGGCAGTG
>1804
GGAATCAGTCGAGAAAAGTATCATACTTATGCAAGCACAGGGAAGAGCCTTAAATTTATACTGGAAAATCTAATTGAACGTGACTCTGGGGTCTATTACTGTGCCACCTGGGATAGGGCCCCCCAATTATAAGAAACTCTTTGGCAGTG
>1805
GGAATCAGTCGAGAAAAGTATCATACTTATGCAAGCACAGGGAAGAGCCTTAAATTTATACTGGAAAATCTAATTGAACGTGACTCTGGGGTCTATTACTGTGCCACCTGGGATAGGGCCCCCCAATTATAAGAAACTCTTTGGCAGTG
>1806
GGAATCAGTCGAGAAAAGTATCATACTTATGCAAGCACAGGGAAGAGCCTTAAATTTATACTGGAAAATCTAATTGAACGTGACTCTGGGGTCTATTACTGTGCCACCTGGGATAGGGCCCCCCAATTATAAGAAACTCTTTGGCAGTG
>1807
GGAATCAGTCGAGAAAAGTATCATACTTATGCAAGCACAGGGAAGAGCCTTAAATTTATACTGGAAAATCTAATTGAACGTGACTCTGGGGTCTATTACTGTGCCACCTGGGATAGGGCCCCCCAATTATAAGAAACTCTTTGGCAGTG
>1808
GGAATCAGTCGAGAAAAGTATCATACTTATGCAAGCACAGGGAAGAGCCTTAAATTTATACTGGAAAATCTAATTGAACGTGACTCTGGGGTCTATTACTGTGCCACCTGGGATAGGGCCCCCCAATTATAAGAAACTCTTTGGCAGTG
>1809
GGAATCAGTCGAGAAAAGTATCATACTTATGCAAGCACAGGGAAGAGCCTTAAATTTATACTGGAAAATCTAATTGAACGTGACTCTGGGGTCTATTACTGTGCCACCTGGGATAGGGCCCCCCAATTATAAGAAACTCTTTGGCAGTG
>1810
GGAATCAGTCGAGAAAAGTATCATACTTATGCAAGCACAGGGAAGAGCCTTAAATTTATACTGGAAAATCTAATTGAACGTGACTCTGGGGTCTATTACTGTGCCACCTGGGATAGGGCCCCCCAATTATAAGAAACTCTTTGGCAGTG
>1811
GGAATCAGTCGAGAAAAGTATCATACTTATGCAAGCACAGGGAAGAGCCTTAAATTTATACTGGAAAATCTAATTGAACGTGACTCTGGGGTCTATTACTGTGCCACCTGGGATAGGGCCCCCCAATTATAAGAAACTCTTTGGCAGTG
>1812
GGAATCAGTCGAGAAAAGTATCATACTTATGCAAGCACAGGGAAGAGCCTTAAATTTATACTGGAAAATCTAATTGAACGTGACTCTGGGGTCTATTACTGTGCCACCTGGGATAGGGCCCCCCAATTATAAGAAACTCTTTGGCAGTG
>1813
GGAATCAGTCGAGAAAAGTATCATACTTATGCAAGCACAGGGAAGAGCCTTAAATTTATACTGGAAAATCTAATTGAACGTGACTCTGGGGTCTATTACTGTGCCACCTGGGATAGGGCCCCCCAATTATAAGAAACTCTTTGGCAGTG
>1814
GGAATCAGTCGAGAAAAGTATCATACTTATGCAAGCACAGGGAAGAGCCTTAAATTTATACTGGAAAATCTAATTGAACGTGACTCTGGGGTCTATTACTGTGCCACCTGGGATAGGGCCCCCCAATTATAAGAAACTCTTTGGCAGTG
>1815
GGAATCAGTCGAGAAAAGTATCATACTTATGCAAGCACAGGGAAGAGCCTTAAATTTATACTGGAAAATCTAATTGAACGTGACTCTGGGGTCTATTACTGTGCCACCTGGGATAGGGCCCCCCAATTATAAGAAACTCTTTGGCAGTG
>1816
GGAATCAGTCGAGAAAAGTATCATACTTATGCAAGCACAGGGAAGAGCCTTAAATTTATACTGGAAAATCTAATTGAACGTGACTCTGGGGTCTATTACTGTGCCACCTGGGATAGGGCCCCCCAATTATAAGAAACTCTTTGGCAGTG
>1817
GGAATCAGTCGAGAAAAGTATCATACTTATGCAAGCACAGGGAAGAGCCTTAAATTTATACTGGAAAATCTAATTGAACGTGACTCTGGGGTCTATTACTGTGCCACCTGGGATAGGGCCCCCCAATTATAAGAAACTCTTTGGCAGTG
>1818
GGAATCAGTCGAGAAAAGTATCATACTTATGCAAGCACAGGGAAGAGCCTTAAATTTATACTGGAAAATCTAATTGAACGTGACTCTGGGGTCTATTACTGTGCCACCTGGGATAGGGCCCCCCAATTATAAGAAACTCTTTGGCAGTG
>1819
GGAATCAGTCGAGAAAAGTATCATACTTATGCAAGCACAGGGAAGAGCCTTAAATTTATACTGGAAAATCTAATTGAACGTGACTCTGGGGTCTATTACTGTGCCACCTGGGATAGGGCCCCCCAATTATAAGAAACTCTTTGGCAGTG
>1820
GGAATCAGTCGAGAAAAGTATCATACTTATGCAAGCACAGGGAAGAGCCTTAAATTTATACTGGAAAATCTAATTGAACGTGACTCTGGGGTCTATTACTGTGCCACCTGGGATAGGGCCCCCCAATTATAAGAAACTCTTTGGCAGTG
>1821
GGAATCAGTCGAGAAAAGTATCATACTTATGCAAGCACAGGGAAGAGCCTTAAATTTATACTGGAAAATCTAATTGAACGTGACTCTGGGGTCTATTACTGTGCCACCTGGGATAGGGCCCCCCAATTATAAGAAACTCTTTGGCAGTG
>1822
GGAATCAGTCGAGAAAAGTATCATACTTATGCAAGCACAGGGAAGAGCCTTAAATTTATACTGGAAAATCTAATTGAACGTGACTCTGGGGTCTATTACTGTGCCACCTGGGATAGGGCCCCCCAATTATAAGAAACTCTTTGGCAGTG
>1823
GGAATCAGTCGAGAAAAGTATCATACTTATGCAAGCACAGGGAAGAGCCTTAAATTTATACTGGAAAATCTAATTGAACGTGACTCTGGGGTCTATTACTGTGCCACCTGGGATAGGGCCCCCCAATTATAAGAAACTCTTTGGCAGTG
>1824
GGAATCAGTCGAGAAAAGTATCATACTTATGCAAGCACAGGGAAGAGCCTTAAATTTATACTGGAAAATCTAATTGAACGTGACTCTGGGGTCTATTACTGTGCCACCTGGGATAGGGCCCCCCAATTATAAGAAACTCTTTGGCAGTG
>1825
GGAATCAGTCGAGAAAAGTATCATACTTATGCAAGCACAGGGAAGAGCCTTAAATTTATACTGGAAAATCTAATTGAACGTGACTCTGGGGTCTATTACTGTGCCACCTGGGATAGGGCCCCCCAATTATAAGAAACTCTTTGGCAGTG
>1826
GGAATCAGTCGAGAAAAGTATCATACTTATGCAAGCACAGGGAAGAGCCTTAAATTTATACTGGAAAATCTAATTGAACGTGACTCTGGGGTCTATTACTGTGCCACCTGGGATAGGGCCCCCCAATTATAAGAAACTCTTTGGCAGTG
>1827
GGAATCAGTCGAGAAAAGTATCATACTTATGCAAGCACAGGGAAGAGCCTTAAATTTATACTGGAAAATCTAATTGAACGTGACTCTGGGGTCTATTACTGTGCCACCTGGGATAGGGCCCCCCAATTATAAGAAACTCTTTGGCAGTG
>1828
GGAATCAGTCGAGAAAAGTATCATACTTATGCAAGCACAGGGAAGAGCCTTAAATTTATACTGGAAAATCTAATTGAACGTGACTCTGGGGTCTATTACTGTGCCACCTGGGATAGGGCCCCCCAATTATAAGAAACTCTTTGGCAGTG
>1829
GGAATCAGTCGAGAAAAGTATCATACTTATGCAAGCACAGGGAAGAGCCTTAAATTTATACTGGAAAATCTAATTGAACGTGACTCTGGGGTCTATTACTGTGCCACCTGGGATAGGGCCCCCCAATTATAAGAAACTCTTTGGCAGTG
>1830
GGAATCAGTCGAGAAAAGTATCATACTTATGCAAGCACAGGGAAGAGCCTTAAATTTATACTGGAAAATCTAATTGAACGTGACTCTGGGGTCTATTACTGTGCCACCTGGGATAGGGCCCCCCAATTATAAGAAACTCTTTGGCAGTG
>1831
GGAATCAGTCGAGAAAAGTATCATACTTATGCAAGCACAGGGAAGAGCCTTAAATTTATACTGGAAAATCTAATTGAACGTGACTCTGGGGTCTATTACTGTGCCACCTGGGATAGGGCCCCCCAATTATAAGAAACTCTTTGGCAGTG
>1832
GGAATCAGTCGAGAAAAGTATCATACTTATGCAAGCACAGGGAAGAGCCTTAAATTTATACTGGAAAATCTAATTGAACGTGACTCTGGGGTCTATTACTGTGCCACCTGGGATAGGGCCCCCCAATTATAAGAAACTCTTTGGCAGTG
>1833
GGAATCAGTCGAGAAAAGTATCATACTTATGCAAGCACAGGGAAGAGCCTTAAATTTATACTGGAAAATCTAATTGAACGTGACTCTGGGGTCTATTACTGTGCCACCTGGGATAGGGCCCCCCAATTATAAGAAACTCTTTGGCAGTG
>1834
GGAATCAGTCGAGAAAAGTATCATACTTATGCAAGCACAGGGAAGAGCCTTAAATTTATACTGGAAAATCTAATTGAACGTGACTCTGGGGTCTATTACTGTGCCACCTGGGATAGGGCCCCCCAATTATAAGAAACTCTTTGGCAGTG
>1835
GGAATCAGTCGAGAAAAGTATCATACTTATGCAAGCACAGGGAAGAGCCTTAAATTTATACTGGAAAATCTAATTGAACGTGACTCTGGGGTCTATTACTGTGCCACCTGGGATAGGGCCCCCCAATTATAAGAAACTCTTTGGCAGTG
>1836
GGAATCAGTCGAGAAAAGTATCATACTTATGCAAGCACAGGGAAGAGCCTTAAATTTATACTGGAAAATCTAATTGAACGTGACTCTGGGGTCTATTACTGTGCCACCTGGGATAGGGCCCCCCAATTATAAGAAACTCTTTGGCAGTG
>1837
GGAATCAGTCGAGAAAAGTATCATACTTATGCAAGCACAGGGAAGAGCCTTAAATTTATACTGGAAAATCTAATTGAACGTGACTCTGGGGTCTATTACTGTGCCACCTGGGATAGGGCCCCCCAATTATAAGAAACTCTTTGGCAGTG
>1838
GGAATCAGTCGAGAAAAGTATCATACTTATGCAAGCACAGGGAAGAGCCTTAAATTTATACTGGAAAATCTAATTGAACGTGACTCTGGGGTCTATTACTGTGCCACCTGGGATAGGGCCCCCCAATTATAAGAAACTCTTTGGCAGTG
>1839
GGAATCAGTCGAGAAAAGTATCATACTTATGCAAGCACAGGGAAGAGCCTTAAATTTATACTGGAAAATCTAATTGAACGTGACTCTGGGGTCTATTACTGTGCCACCTGGGATAGGGCCCCCCAATTATAAGAAACTCTTTGGCAGTG
>1840
GGAATCAGTCGAGAAAAGTATCATACTTATGCAAGCACAGGGAAGAGCCTTAAATTTATACTGGAAAATCTAATTGAACGTGACTCTGGGGTCTATTACTGTGCCACCTGGGATAGGGCCCCCCAATTATAAGAAACTCTTTGGCAGTG
>1841
GGAATCAGTCGAGAAAAGTATCATACTTATGCAAGCACAGGGAAGAGCCTTAAATTTATACTGGAAAATCTAATTGAACGTGACTCTGGGGTCTATTACTGTGCCACCTGGGATAGGGCCCCCCAATTATAAGAAACTCTTTGGCAGTG
>1842
GGAATCAGTCGAGAAAAGTATCATACTTATGCAAGCACAGGGAAGAGCCTTAAATTTATACTGGAAAATCTAATTGAACGTGACTCTGGGGTCTATTACTGTGCCACCTGGGATAGGGCCCCCCAATTATAAGAAACTCTTTGGCAGTG
>1843
GGAATCAGTCGAGAAAAGTATCATACTTATGCAAGCACAGGGAAGAGCCTTAAATTTATACTGGAAAATCTAATTGAACGTGACTCTGGGGTCTATTACTGTGCCACCTGGGATAGGGCCCCCCAATTATAAGAAACTCTTTGGCAGTG
>1844
GGAATCAGTCGAGAAAAGTATCATACTTATGCAAGCACAGGGAAGAGCCTTAAATTTATACTGGAAAATCTAATTGAACGTGACTCTGGGGTCTATTACTGTGCCACCTGGGATAGGGCCCCCCAATTATAAGAAACTCTTTGGCAGTG
>1845
GGAATCAGTCGAGAAAAGTATCATACTTATGCAAGCACAGGGAAGAGCCTTAAATTTATACTGGAAAATCTAATTGAACGTGACTCTGGGGTCTATTACTGTGCCACCTGGGATAGGGCCCCCCAATTATAAGAAACTCTTTGGCAGTG
>1846
GGAATCAGTCGAGAAAAGTATCATACTTATGCAAGCACAGGGAAGAGCCTTAAATTTATACTGGAAAATCTAATTGAACGTGACTCTGGGGTCTATTACTGTGCCACCTGGGATAGGGCCCCCCAATTATAAGAAACTCTTTGGCAGTG
>1847
GGAATCAGTCGAGAAAAGTATCATACTTATGCAAGCACAGGGAAGAGCCTTAAATTTATACTGGAAAATCTAATTGAACGTGACTCTGGGGTCTATTACTGTGCCACCTGGGATAGGGCCCCCCAATTATAAGAAACTCTTTGGCAGTG
>1848
GGAATCAGTCGAGAAAAGTATCATACTTATGCAAGCACAGGGAAGAGCCTTAAATTTATACTGGAAAATCTAATTGAACGTGACTCTGGGGTCTATTACTGTGCCACCTGGGATAGGGCCCCCCAATTATAAGAAACTCTTTGGCAGTG
>1849
GGAATCAGTCGAGAAAAGTATCATACTTATGCAAGCACAGGGAAGAGCCTTAAATTTATACTGGAAAATCTAATTGAACGTGACTCTGGGGTCTATTACTGTGCCACCTGGGATAGGGCCCCCCAATTATAAGAAACTCTTTGGCAGTG
>1850
GGAATCAGTCGAGAAAAGTATCATACTTATGCAAGCACAGGGAAGAGCCTTAAATTTATACTGGAAAATCTAATTGAACGTGACTCTGGGGTCTATTACTGTGCCACCTGGGATAGGGCCCCCCAATTATAAGAAACTCTTTGGCAGTG
>1851
GGAATCAGTCGAGAAAAGTATCATACTTATGCAAGCACAGGGAAGAGCCTTAAATTTATACTGGAAAATCTAATTGAACGTGACTCTGGGGTCTATTACTGTGCCACCTGGGATAGGGCCCCCCAATTATAAGAAACTCTTTGGCAGTG
>1852
GGAATCAGTCGAGAAAAGTATCATACTTATGCAAGCACAGGGAAGAGCCTTAAATTTATACTGGAAAATCTAATTGAACGTGACTCTGGGGTCTATTACTGTGCCACCTGGGATAGGGCCCCCCAATTATAAGAAACTCTTTGGCAGTG
>1853
GGAATCAGTCGAGAAAAGTATCATACTTATGCAAGCACAGGGAAGAGCCTTAAATTTATACTGGAAAATCTAATTGAACGTGACTCTGGGGTCTATTACTGTGCCACCTGGGATAGGGCCCCCCAATTATAAGAAACTCTTTGGCAGTG
>1854
GGAATCAGTCGAGAAAAGTATCATACTTATGCAAGCACAGGGAAGAGCCTTAAATTTATACTGGAAAATCTAATTGAACGTGACTCTGGGGTCTATTACTGTGCCACCTGGGATAGGGCCCCCCAATTATAAGAAACTCTTTGGCAGTG
>1855
GGAATCAGTCGAGAAAAGTATCATACTTATGCAAGCACAGGGAAGAGCCTTAAATTTATACTGGAAAATCTAATTGAACGTGACTCTGGGGTCTATTACTGTGCCACCTGGGATAGGGCCCCCCAATTATAAGAAACTCTTTGGCAGTG
>1856
GGAATCAGTCGAGAAAAGTATCATACTTATGCAAGCACAGGGAAGAGCCTTAAATTTATACTGGAAAATCTAATTGAACGTGACTCTGGGGTCTATTACTGTGCCACCTGGGATAGGGCCCCCCAATTATAAGAAACTCTTTGGCAGTG
>1857
GGAATCAGTCGAGAAAAGTATCATACTTATGCAAGCACAGGGAAGAGCCTTAAATTTATACTGGAAAATCTAATTGAACGTGACTCTGGGGTCTATTACTGTGCCACCTGGGATAGGGCCCCCCAATTATAAGAAACTCTTTGGCAGTG
>1858
GGAATCAGTCGAGAAAAGTATCATACTTATGCAAGCACAGGGAAGAGCCTTAAATTTATACTGGAAAATCTAATTGAACGTGACTCTGGGGTCTATTACTGTGCCACCTGGGATAGGGCCCCCCAATTATAAGAAACTCTTTGGCAGTG
>1859
GGAATCAGTCGAGAAAAGTATCATACTTATGCAAGCACAGGGAAGAGCCTTAAATTTATACTGGAAAATCTAATTGAACGTGACTCTGGGGTCTATTACTGTGCCACCTGGGATAGGGCCCCCCAATTATAAGAAACTCTTTGGCAGTG
>1860
GGAATCAGTCGAGAAAAGTATCATACTTATGCAAGCACAGGGAAGAGCCTTAAATTTATACTGGAAAATCTAATTGAACGTGACTCTGGGGTCTATTACTGTGCCACCTGGGATAGGGCCCCCCAATTATAAGAAACTCTTTGGCAGTG
>1861
GGAATCAGTCGAGAAAAGTATCATACTTATGCAAGCACAGGGAAGAGCCTTAAATTTATACTGGAAAATCTAATTGAACGTGACTCTGGGGTCTATTACTGTGCCACCTGGGATAGGGCCCCCCAATTATAAGAAACTCTTTGGCAGTG
>1862
GGAATCAGTCGAGAAAAGTATCATACTTATGCAAGCACAGGGAAGAGCCTTAAATTTATACTGGAAAATCTAATTGAACGTGACTCTGGGGTCTATTACTGTGCCACCTGGGATAGGGCCCCCCAATTATAAGAAACTCTTTGGCAGTG
>1863
GGAATCAGTCGAGAAAAGTATCATACTTATGCAAGCACAGGGAAGAGCCTTAAATTTATACTGGAAAATCTAATTGAACGTGACTCTGGGGTCTATTACTGTGCCACCTGGGATAGGGCCCCCCAATTATAAGAAACTCTTTGGCAGTG
>1864
GGAATCAGTCGAGAAAAGTATCATACTTATGCAAGCACAGGGAAGAGCCTTAAATTTATACTGGAAAATCTAATTGAACGTGACTCTGGGGTCTATTACTGTGCCACCTGGGATAGGGCCCCCCAATTATAAGAAACTCTTTGGCAGTG
>1865
GGAATCAGTCGAGAAAAGTATCATACTTATGCAAGCACAGGGAAGAGCCTTAAATTTATACTGGAAAATCTAATTGAACGTGACTCTGGGGTCTATTACTGTGCCACCTGGGATAGGGCCCCCCAATTATAAGAAACTCTTTGGCAGTG
>1866
GGAATCAGTCGAGAAAAGTATCATACTTATGCAAGCACAGGGAAGAGCCTTAAATTTATACTGGAAAATCTAATTGAACGTGACTCTGGGGTCTATTACTGTGCCACCTGGGATAGGGCCCCCCAATTATAAGAAACTCTTTGGCAGTG
>1867
GGAATCAGTCGAGAAAAGTATCATACTTATGCAAGCACAGGGAAGAGCCTTAAATTTATACTGGAAAATCTAATTGAACGTGACTCTGGGGTCTATTACTGTGCCACCTGGGATAGGGCCCCCCAATTATAAGAAACTCTTTGGCAGTG
>1868
GGAATCAGTCGAGAAAAGTATCATACTTATGCAAGCACAGGGAAGAGCCTTAAATTTATACTGGAAAATCTAATTGAACGTGACTCTGGGGTCTATTACTGTGCCACCTGGGATAGGGCCCCCCAATTATAAGAAACTCTTTGGCAGTG
>1869
GGAATCAGTCGAGAAAAGTATCATACTTATGCAAGCACAGGGAAGAGCCTTAAATTTATACTGGAAAATCTAATTGAACGTGACTCTGGGGTCTATTACTGTGCCACCTGGGATAGGGCCCCCCAATTATAAGAAACTCTTTGGCAGTG
>1870
GGAATCAGTCGAGAAAAGTATCATACTTATGCAAGCACAGGGAAGAGCCTTAAATTTATACTGGAAAATCTAATTGAACGTGACTCTGGGGTCTATTACTGTGCCACCTGGGATAGGGCCCCCCAATTATAAGAAACTCTTTGGCAGTG
>1871
GGAATCAGTCGAGAAAAGTATCATACTTATGCAAGCACAGGGAAGAGCCTTAAATTTATACTGGAAAATCTAATTGAACGTGACTCTGGGGTCTATTACTGTGCCACCTGGGATAGGGCCCCCCAATTATAAGAAACTCTTTGGCAGTG
>1872
GGAATCAGTCGAGAAAAGTATCATACTTATGCAAGCACAGGGAAGAGCCTTAAATTTATACTGGAAAATCTAATTGAACGTGACTCTGGGGTCTATTACTGTGCCACCTGGGATAGGGCCCCCCAATTATAAGAAACTCTTTGGCAGTG
>1873
GGAATCAGTCGAGAAAAGTATCATACTTATGCAAGCACAGGGAAGAGCCTTAAATTTATACTGGAAAATCTAATTGAACGTGACTCTGGGGTCTATTACTGTGCCACCTGGGATAGGGCCCCCCAATTATAAGAAACTCTTTGGCAGTG
>1874
GGAATCAGTCGAGAAAAGTATCATACTTATGCAAGCACAGGGAAGAGCCTTAAATTTATACTGGAAAATCTAATTGAACGTGACTCTGGGGTCTATTACTGTGCCACCTGGGATAGGGCCCCCCAATTATAAGAAACTCTTTGGCAGTG
>1875
GGAATCAGTCGAGAAAAGTATCATACTTATGCAAGCACAGGGAAGAGCCTTAAATTTATACTGGAAAATCTAATTGAACGTGACTCTGGGGTCTATTACTGTGCCACCTGGGATAGGGCCCCCCAATTATAAGAAACTCTTTGGCAGTG
>1876
GGAATCAGTCGAGAAAAGTATCATACTTATGCAAGCACAGGGAAGAGCCTTAAATTTATACTGGAAAATCTAATTGAACGTGACTCTGGGGTCTATTACTGTGCCACCTGGGATAGGGCCCCCCAATTATAAGAAACTCTTTGGCAGTG
>1877
GGAATCAGTCGAGAAAAGTATCATACTTATGCAAGCACAGGGAAGAGCCTTAAATTTATACTGGAAAATCTAATTGAACGTGACTCTGGGGTCTATTACTGTGCCACCTGGGATAGGGCCCCCCAATTATAAGAAACTCTTTGGCAGTG
>1878
GGAATCAGTCGAGAAAAGTATCATACTTATGCAAGCACAGGGAAGAGCCTTAAATTTATACTGGAAAATCTAATTGAACGTGACTCTGGGGTCTATTACTGTGCCACCTGGGATAGGGCCCCCCAATTATAAGAAACTCTTTGGCAGTG
>1879
GGAATCAGTCGAGAAAAGTATCATACTTATGCAAGCACAGGGAAGAGCCTTAAATTTATACTGGAAAATCTAATTGAACGTGACTCTGGGGTCTATTACTGTGCCACCTGGGATAGGGCCCCCCAATTATAAGAAACTCTTTGGCAGTG
>1880
GGAATCAGTCGAGAAAAGTATCATACTTATGCAAGCACAGGGAAGAGCCTTAAATTTATACTGGAAAATCTAATTGAACGTGACTCTGGGGTCTATTACTGTGCCACCTGGGATAGGGCCCCCCAATTATAAGAAACTCTTTGGCAGTG
>1881
GGAATCAGTCGAGAAAAGTATCATACTTATGCAAGCACAGGGAAGAGCCTTAAATTTATACTGGAAAATCTAATTGAACGTGACTCTGGGGTCTATTACTGTGCCACCTGGGATAGGGCCCCCCAATTATAAGAAACTCTTTGGCAGTG
>1882
GGAATCAGTCGAGAAAAGTATCATACTTATGCAAGCACAGGGAAGAGCCTTAAATTTATACTGGAAAATCTAATTGAACGTGACTCTGGGGTCTATTACTGTGCCACCTGGGATAGGGCCCCCCAATTATAAGAAACTCTTTGGCAGTG
>1883
GGAATCAGTCGAGAAAAGTATCATACTTATGCAAGCACAGGGAAGAGCCTTAAATTTATACTGGAAAATCTAATTGAACGTGACTCTGGGGTCTATTACTGTGCCACCTGGGATAGGGCCCCCCAATTATAAGAAACTCTTTGGCAGTG
>1884
GGAATCAGTCGAGAAAAGTATCATACTTATGCAAGCACAGGGAAGAGCCTTAAATTTATACTGGAAAATCTAATTGAACGTGACTCTGGGGTCTATTACTGTGCCACCTGGGATAGGGCCCCCCAATTATAAGAAACTCTTTGGCAGTG
>1885
GGAATCAGTCGAGAAAAGTATCATACTTATGCAAGCACAGGGAAGAGCCTTAAATTTATACTGGAAAATCTAATTGAACGTGACTCTGGGGTCTATTACTGTGCCACCTGGGATAGGGCCCCCCAATTATAAGAAACTCTTTGGCAGTG
>1886
GGAATCAGTCGAGAAAAGTATCATACTTATGCAAGCACAGGGAAGAGCCTTAAATTTATACTGGAAAATCTAATTGAACGTGACTCTGGGGTCTATTACTGTGCCACCTGGGATAGGGCCCCCCAATTATAAGAAACTCTTTGGCAGTG
>1887
GGAATCAGTCGAGAAAAGTATCATACTTATGCAAGCACAGGGAAGAGCCTTAAATTTATACTGGAAAATCTAATTGAACGTGACTCTGGGGTCTATTACTGTGCCACCTGGGATAGGGCCCCCCAATTATAAGAAACTCTTTGGCAGTG
>1888
GGAATCAGCCCAGGGAAGTATGATACTTATGGAAGCACAAGGAAGAACTTGAGAATGATACTGCGAAATCTTATTGAAAATGACTCTGGAGTCTATTACTGTGCCACCTGGGGCCGAATTATTATAAGAAACTCTTTGGCAGTG
>1889
GGAATCAGCCCAGGGAAGTATGATACTTATGGAAGCACAAGGAAGAACTTGAGAATGATACTGCGAAATCTTATTGAAAATGACTCTGGAGTCTATTACTGTGCCACCTGGGGCCGAATTATTATAAGAAACTCTTTGGCAGTG
>1890
GGAATCAGCCCAGGGAAGTATGATACTTATGGAAGCACAAGGAAGAACTTGAGAATGATACTGCGAAATCTTATTGAAAATGACTCTGGAGTCTATTACTGTGCCACCTGGGGCCGAATTATTATAAGAAACTCTTTGGCAGTG
>1891
GGAATCAGCCCAGGGAAGTATGATACTTATGGAAGCACAAGGAAGAACTTGAGAATGATACTGCGAAATCTTATTGAAAATGACTCTGGAGTCTATTACTGTGCCACCTGGGGCCGAATTATTATAAGAAACTCTTTGGCAGTG
>1892
GGAATCAGCCCAGGGAAGTATGATACTTATGGAAGCACAAGGAAGAACTTGAGAATGATACTGCGAAATCTTATTGAAAATGACTCTGGAGTCTATTACTGTGCCACCTGGGGCCGAATTATTATAAGAAACTCTTTGGCAGTG
>1893
GGAATCAGCCCAGGGAAGTATGATACTTATGGAAGCACAAGGAAGAACTTGAGAATGATACTGCGAAATCTTATTGAAAATGACTCTGGAGTCTATTACTGTGCCACCTGGGGCCGAATTATTATAAGAAACTCTTTGGCAGTG
>1894
GGAATCAGCCCAGGGAAGTATGATACTTATGGAAGCACAAGGAAGAACTTGAGAATGATACTGCGAAATCTTATTGAAAATGACTCTGGAGTCTATTACTGTGCCACCTGGGGCCGAATTATTATAAGAAACTCTTTGGCAGTG
>1895
GGAATCAGCCCAGGGAAGTATGATACTTATGGAAGCACAAGGAAGAACTTGAGAATGATACTGCGAAATCTTATTGAAAATGACTCTGGAGTCTATTACTGTGCCACCTGGGGCCGAATTATTATAAGAAACTCTTTGGCAGTG
>1896
GGAATCAGCCCAGGGAAGTATGATACTTATGGAAGCACAAGGAAGAACTTGAGAATGATACTGCGAAATCTTATTGAAAATGACTCTGGAGTCTATTACTGTGCCACCTGGGGCCGAATTATTATAAGAAACTCTTTGGCAGTG
>1897
GGAATCAGCCCAGGGAAGTATGATACTTATGGAAGCACAAGGAAGAACTTGAGAATGATACTGCGAAATCTTATTGAAAATGACTCTGGAGTCTATTACTGTGCCACCTGGGGCCGAATTATTATAAGAAACTCTTTGGCAGTG
>1898
GGAATCAGCCCAGGGAAGTATGATACTTATGGAAGCACAAGGAAGAACTTGAGAATGATACTGCGAAATCTTATTGAAAATGACTCTGGAGTCTATTACTGTGCCACCTGGGGCCGAATTATTATAAGAAACTCTTTGGCAGTG
>1899
GGAATCAGCCCAGGGAAGTATGATACTTATGGAAGCACAAGGAAGAACTTGAGAATGATACTGCGAAATCTTATTGAAAATGACTCTGGAGTCTATTACTGTGCCACCTGGGGCCGAATTATTATAAGAAACTCTTTGGCAGTG
>1900
GGAATCAGCCCAGGGAAGTATGATACTTATGGAAGCACAAGGAAGAACTTGAGAATGATACTGCGAAATCTTATTGAAAATGACTCTGGAGTCTATTACTGTGCCACCTGGGGCCGAATTATTATAAGAAACTCTTTGGCAGTG
>1901
GGAATCAGCCCAGGGAAGTATGATACTTATGGAAGCACAAGGAAGAACTTGAGAATGATACTGCGAAATCTTATTGAAAATGACTCTGGAGTCTATTACTGTGCCACCTGGGGCCGAATTATTATAAGAAACTCTTTGGCAGTG
>1902
GGAATCAGCCCAGGGAAGTATGATACTTATGGAAGCACAAGGAAGAACTTGAGAATGATACTGCGAAATCTTATTGAAAATGACTCTGGAGTCTATTACTGTGCCACCTGGGGCCGAATTATTATAAGAAACTCTTTGGCAGTG
>1903
GGAATCAGCCCAGGGAAGTATGATACTTATGGAAGCACAAGGAAGAACTTGAGAATGATACTGCGAAATCTTATTGAAAATGACTCTGGAGTCTATTACTGTGCCACCTGGGGCCGAATTATTATAAGAAACTCTTTGGCAGTG
>1904
GGAATCAGCCCAGGGAAGTATGATACTTATGGAAGCACAAGGAAGAACTTGAGAATGATACTGCGAAATCTTATTGAAAATGACTCTGGAGTCTATTACTGTGCCACCTGGGGCCGAATTATTATAAGAAACTCTTTGGCAGTG
>1905
GGAATCAGCCCAGGGAAGTATGATACTTATGGAAGCACAAGGAAGAACTTGAGAATGATACTGCGAAATCTTATTGAAAATGACTCTGGAGTCTATTACTGTGCCACCTGGGGCCGAATTATTATAAGAAACTCTTTGGCAGTG
>1906
GGAATCAGCCCAGGGAAGTATGATACTTATGGAAGCACAAGGAAGAACTTGAGAATGATACTGCGAAATCTTATTGAAAATGACTCTGGAGTCTATTACTGTGCCACCTGGGGCCGAATTATTATAAGAAACTCTTTGGCAGTG
>1907
GGAATCAGCCCAGGGAAGTATGATACTTATGGAAGCACAAGGAAGAACTTGAGAATGATACTGCGAAATCTTATTGAAAATGACTCTGGAGTCTATTACTGTGCCACCTGGGGCCGAATTATTATAAGAAACTCTTTGGCAGTG
>1908
GGAATCAGCCCAGGGAAGTATGATACTTATGGAAGCACAAGGAAGAACTTGAGAATGATACTGCGAAATCTTATTGAAAATGACTCTGGAGTCTATTACTGTGCCACCTGGGGCCGAATTATTATAAGAAACTCTTTGGCAGTG
>1909
GGAATCAGCCCAGGGAAGTATGATACTTATGGAAGCACAAGGAAGAACTTGAGAATGATACTGCGAAATCTTATTGAAAATGACTCTGGAGTCTATTACTGTGCCACCTGGGGCCGAATTATTATAAGAAACTCTTTGGCAGTG
>1910
GGAATCAGCCCAGGGAAGTATGATACTTATGGAAGCACAAGGAAGAACTTGAGAATGATACTGCGAAATCTTATTGAAAATGACTCTGGAGTCTATTACTGTGCCACCTGGGGCCGAATTATTATAAGAAACTCTTTGGCAGTG
>1911
GGAATCAGCCCAGGGAAGTATGATACTTATGGAAGCACAAGGAAGAACTTGAGAATGATACTGCGAAATCTTATTGAAAATGACTCTGGAGTCTATTACTGTGCCACCTGGGGCCGAATTATTATAAGAAACTCTTTGGCAGTG
>1912
GGAATCAGCCCAGGGAAGTATGATACTTATGGAAGCACAAGGAAGAACTTGAGAATGATACTGCGAAATCTTATTGAAAATGACTCTGGAGTCTATTACTGTGCCACCTGGGGCCGAATTATTATAAGAAACTCTTTGGCAGTG
>1913
GGAATCAGCCCAGGGAAGTATGATACTTATGGAAGCACAAGGAAGAACTTGAGAATGATACTGCGAAATCTTATTGAAAATGACTCTGGAGTCTATTACTGTGCCACCTGGGGCCGAATTATTATAAGAAACTCTTTGGCAGTG
>1914
GGAATCAGCCCAGGGAAGTATGATACTTATGGAAGCACAAGGAAGAACTTGAGAATGATACTGCGAAATCTTATTGAAAATGACTCTGGAGTCTATTACTGTGCCACCTGGGGCCGAATTATTATAAGAAACTCTTTGGCAGTG
>1915
GGAATCAGCCCAGGGAAGTATGATACTTATGGAAGCACAAGGAAGAACTTGAGAATGATACTGCGAAATCTTATTGAAAATGACTCTGGAGTCTATTACTGTGCCACCTGGGGCCGAATTATTATAAGAAACTCTTTGGCAGTG
>1916
GGAATCAGCCCAGGGAAGTATGATACTTATGGAAGCACAAGGAAGAACTTGAGAATGATACTGCGAAATCTTATTGAAAATGACTCTGGAGTCTATTACTGTGCCACCTGGGGCCGAATTATTATAAGAAACTCTTTGGCAGTG
>1917
GGAATCAGCCCAGGGAAGTATGATACTTATGGAAGCACAAGGAAGAACTTGAGAATGATACTGCGAAATCTTATTGAAAATGACTCTGGAGTCTATTACTGTGCCACCTGGGGCCGAATTATTATAAGAAACTCTTTGGCAGTG
>1918
GGAATCAGCCCAGGGAAGTATGATACTTATGGAAGCACAAGGAAGAACTTGAGAATGATACTGCGAAATCTTATTGAAAATGACTCTGGAGTCTATTACTGTGCCACCTGGGGCCGAATTATTATAAGAAACTCTTTGGCAGTG
>1919
GGAATCAGCCCAGGGAAGTATGATACTTATGGAAGCACAAGGAAGAACTTGAGAATGATACTGCGAAATCTTATTGAAAATGACTCTGGAGTCTATTACTGTGCCACCTGGGGCCGAATTATTATAAGAAACTCTTTGGCAGTG
>1920
GGAATCAGCCCAGGGAAGTATGATACTTATGGAAGCACAAGGAAGAACTTGAGAATGATACTGCGAAATCTTATTGAAAATGACTCTGGAGTCTATTACTGTGCCACCTGGGGCCGAATTATTATAAGAAACTCTTTGGCAGTG
>1921
GGAATCAGCCCAGGGAAGTATGATACTTATGGAAGCACAAGGAAGAACTTGAGAATGATACTGCGAAATCTTATTGAAAATGACTCTGGAGTCTATTACTGTGCCACCTGGGGCCGAATTATTATAAGAAACTCTTTGGCAGTG
>1922
GGAATCAGCCCAGGGAAGTATGATACTTATGGAAGCACAAGGAAGAACTTGAGAATGATACTGCGAAATCTTATTGAAAATGACTCTGGAGTCTATTACTGTGCCACCTGGGGCCGAATTATTATAAGAAACTCTTTGGCAGTG
>1923
GGAATCAGCCCAGGGAAGTATGATACTTATGGAAGCACAAGGAAGAACTTGAGAATGATACTGCGAAATCTTATTGAAAATGACTCTGGAGTCTATTACTGTGCCACCTGGGGCCGAATTATTATAAGAAACTCTTTGGCAGTG
>1924
GGAATCAGCCCAGGGAAGTATGATACTTATGGAAGCACAAGGAAGAACTTGAGAATGATACTGCGAAATCTTATTGAAAATGACTCTGGAGTCTATTACTGTGCCACCTGGGGCCGAATTATTATAAGAAACTCTTTGGCAGTG
>1925
GGAATCAGCCCAGGGAAGTATGATACTTATGGAAGCACAAGGAAGAACTTGAGAATGATACTGCGAAATCTTATTGAAAATGACTCTGGAGTCTATTACTGTGCCACCTGGGGCCGAATTATTATAAGAAACTCTTTGGCAGTG
>1926
GGAATCAGCCCAGGGAAGTATGATACTTATGGAAGCACAAGGAAGAACTTGAGAATGATACTGCGAAATCTTATTGAAAATGACTCTGGAGTCTATTACTGTGCCACCTGGGGCCGAATTATTATAAGAAACTCTTTGGCAGTG
>1927
GGAATCAGCCCAGGGAAGTATGATACTTATGGAAGCACAAGGAAGAACTTGAGAATGATACTGCGAAATCTTATTGAAAATGACTCTGGAGTCTATTACTGTGCCACCTGGGGCCGAATTATTATAAGAAACTCTTTGGCAGTG
>1928
GGAATCAGCCCAGGGAAGTATGATACTTATGGAAGCACAAGGAAGAACTTGAGAATGATACTGCGAAATCTTATTGAAAATGACTCTGGAGTCTATTACTGTGCCACCTGGGGCCGAATTATTATAAGAAACTCTTTGGCAGTG
>1929
GGAATCAGCCCAGGGAAGTATGATACTTATGGAAGCACAAGGAAGAACTTGAGAATGATACTGCGAAATCTTATTGAAAATGACTCTGGAGTCTATTACTGTGCCACCTGGGGCCGAATTATTATAAGAAACTCTTTGGCAGTG
>1930
GGAATCAGCCCAGGGAAGTATGATACTTATGGAAGCACAAGGAAGAACTTGAGAATGATACTGCGAAATCTTATTGAAAATGACTCTGGAGTCTATTACTGTGCCACCTGGGGCCGAATTATTATAAGAAACTCTTTGGCAGTG
>1931
GGAATCAGCCCAGGGAAGTATGATACTTATGGAAGCACAAGGAAGAACTTGAGAATGATACTGCGAAATCTTATTGAAAATGACTCTGGAGTCTATTACTGTGCCACCTGGGGCCGAATTATTATAAGAAACTCTTTGGCAGTG
>1932
GGAATCAGCCCAGGGAAGTATGATACTTATGGAAGCACAAGGAAGAACTTGAGAATGATACTGCGAAATCTTATTGAAAATGACTCTGGAGTCTATTACTGTGCCACCTGGGGCCGAATTATTATAAGAAACTCTTTGGCAGTG
>1933
GGAATCAGCCCAGGGAAGTATGATACTTATGGAAGCACAAGGAAGAACTTGAGAATGATACTGCGAAATCTTATTGAAAATGACTCTGGAGTCTATTACTGTGCCACCTGGGGCCGAATTATTATAAGAAACTCTTTGGCAGTG
>1934
GGAATCAGCCCAGGGAAGTATGATACTTATGGAAGCACAAGGAAGAACTTGAGAATGATACTGCGAAATCTTATTGAAAATGACTCTGGAGTCTATTACTGTGCCACCTGGGGCCGAATTATTATAAGAAACTCTTTGGCAGTG
>1935
GGAATCAGCCCAGGGAAGTATGATACTTATGGAAGCACAAGGAAGAACTTGAGAATGATACTGCGAAATCTTATTGAAAATGACTCTGGAGTCTATTACTGTGCCACCTGGGGCCGAATTATTATAAGAAACTCTTTGGCAGTG
>1936
GGAATCAGCCCAGGGAAGTATGATACTTATGGAAGCACAAGGAAGAACTTGAGAATGATACTGCGAAATCTTATTGAAAATGACTCTGGAGTCTATTACTGTGCCACCTGGGGCCGAATTATTATAAGAAACTCTTTGGCAGTG
>1937
GGAATCAGCCCAGGGAAGTATGATACTTATGGAAGCACAAGGAAGAACTTGAGAATGATACTGCGAAATCTTATTGAAAATGACTCTGGAGTCTATTACTGTGCCACCTGGGGCCGAATTATTATAAGAAACTCTTTGGCAGTG
>1938
GGAATCAGCCCAGGGAAGTATGATACTTATGGAAGCACAAGGAAGAACTTGAGAATGATACTGCGAAATCTTATTGAAAATGACTCTGGAGTCTATTACTGTGCCACCTGGGGCCGAATTATTATAAGAAACTCTTTGGCAGTG
>1939
GGAATCAGCCCAGGGAAGTATGATACTTATGGAAGCACAAGGAAGAACTTGAGAATGATACTGCGAAATCTTATTGAAAATGACTCTGGAGTCTATTACTGTGCCACCTGGGGCCGAATTATTATAAGAAACTCTTTGGCAGTG
>1940
GGAATCAGCCCAGGGAAGTATGATACTTATGGAAGCACAAGGAAGAACTTGAGAATGATACTGCGAAATCTTATTGAAAATGACTCTGGAGTCTATTACTGTGCCACCTGGGGCCGAATTATTATAAGAAACTCTTTGGCAGTG
>1941
GGAATCAGCCCAGGGAAGTATGATACTTATGGAAGCACAAGGAAGAACTTGAGAATGATACTGCGAAATCTTATTGAAAATGACTCTGGAGTCTATTACTGTGCCACCTGGGGCCGAATTATTATAAGAAACTCTTTGGCAGTG
>1942
GGAATCAGCCCAGGGAAGTATGATACTTATGGAAGCACAAGGAAGAACTTGAGAATGATACTGCGAAATCTTATTGAAAATGACTCTGGAGTCTATTACTGTGCCACCTGGGGCCGAATTATTATAAGAAACTCTTTGGCAGTG
>1943
GGAATCAGCCCAGGGAAGTATGATACTTATGGAAGCACAAGGAAGAACTTGAGAATGATACTGCGAAATCTTATTGAAAATGACTCTGGAGTCTATTACTGTGCCACCTGGGGCCGAATTATTATAAGAAACTCTTTGGCAGTG
>1944
GGAATCAGCCCAGGGAAGTATGATACTTATGGAAGCACAAGGAAGAACTTGAGAATGATACTGCGAAATCTTATTGAAAATGACTCTGGAGTCTATTACTGTGCCACCTGGGGCCGAATTATTATAAGAAACTCTTTGGCAGTG
>1945
GGAATCAGCCCAGGGAAGTATGATACTTATGGAAGCACAAGGAAGAACTTGAGAATGATACTGCGAAATCTTATTGAAAATGACTCTGGAGTCTATTACTGTGCCACCTGGGGCCGAATTATTATAAGAAACTCTTTGGCAGTG
>1946
GGAATCAGCCCAGGGAAGTATGATACTTATGGAAGCACAAGGAAGAACTTGAGAATGATACTGCGAAATCTTATTGAAAATGACTCTGGAGTCTATTACTGTGCCACCTGGGGCCGAATTATTATAAGAAACTCTTTGGCAGTG
>1947
GGAATCAGCCCAGGGAAGTATGATACTTATGGAAGCACAAGGAAGAACTTGAGAATGATACTGCGAAATCTTATTGAAAATGACTCTGGAGTCTATTACTGTGCCACCTGGGGCCGAATTATTATAAGAAACTCTTTGGCAGTG
>1948
GGAATCAGCCCAGGGAAGTATGATACTTATGGAAGCACAAGGAAGAACTTGAGAATGATACTGCGAAATCTTATTGAAAATGACTCTGGAGTCTATTACTGTGCCACCTGGGGCCGAATTATTATAAGAAACTCTTTGGCAGTG
>1949
GGAATCAGCCCAGGGAAGTATGATACTTATGGAAGCACAAGGAAGAACTTGAGAATGATACTGCGAAATCTTATTGAAAATGACTCTGGAGTCTATTACTGTGCCACCTGGGGCCGAATTATTATAAGAAACTCTTTGGCAGTG
>1950
GGAATCAGCCCAGGGAAGTATGATACTTATGGAAGCACAAGGAAGAACTTGAGAATGATACTGCGAAATCTTATTGAAAATGACTCTGGAGTCTATTACTGTGCCACCTGGGGCCGAATTATTATAAGAAACTCTTTGGCAGTG
>1951
GGAATCAGCCCAGGGAAGTATGATACTTATGGAAGCACAAGGAAGAACTTGAGAATGATACTGCGAAATCTTATTGAAAATGACTCTGGAGTCTATTACTGTGCCACCTGGGGCCGAATTATTATAAGAAACTCTTTGGCAGTG
>1952
GGAATCAGCCCAGGGAAGTATGATACTTATGGAAGCACAAGGAAGAACTTGAGAATGATACTGCGAAATCTTATTGAAAATGACTCTGGAGTCTATTACTGTGCCACCTGGGGCCGAATTATTATAAGAAACTCTTTGGCAGTG
>1953
GGAATCAGCCCAGGGAAGTATGATACTTATGGAAGCACAAGGAAGAACTTGAGAATGATACTGCGAAATCTTATTGAAAATGACTCTGGAGTCTATTACTGTGCCACCTGGGGCCGAATTATTATAAGAAACTCTTTGGCAGTG
>1954
GGAATCAGCCCAGGGAAGTATGATACTTATGGAAGCACAAGGAAGAACTTGAGAATGATACTGCGAAATCTTATTGAAAATGACTCTGGAGTCTATTACTGTGCCACCTGGGGCCGAATTATTATAAGAAACTCTTTGGCAGTG
>1955
GGAATCAGCCCAGGGAAGTATGATACTTATGGAAGCACAAGGAAGAACTTGAGAATGATACTGCGAAATCTTATTGAAAATGACTCTGGAGTCTATTACTGTGCCACCTGGGGCCGAATTATTATAAGAAACTCTTTGGCAGTG
>1956
GGAATCAGCCCAGGGAAGTATGATACTTATGGAAGCACAAGGAAGAACTTGAGAATGATACTGCGAAATCTTATTGAAAATGACTCTGGAGTCTATTACTGTGCCACCTGGGGCCGAATTATTATAAGAAACTCTTTGGCAGTG
>1957
GGAATCAGCCCAGGGAAGTATGATACTTATGGAAGCACAAGGAAGAACTTGAGAATGATACTGCGAAATCTTATTGAAAATGACTCTGGAGTCTATTACTGTGCCACCTGGGGCCGAATTATTATAAGAAACTCTTTGGCAGTG
>1958
GGAATCAGCCCAGGGAAGTATGATACTTATGGAAGCACAAGGAAGAACTTGAGAATGATACTGCGAAATCTTATTGAAAATGACTCTGGAGTCTATTACTGTGCCACCTGGGGCCGAATTATTATAAGAAACTCTTTGGCAGTG
>1959
GGAATCAGCCCAGGGAAGTATGATACTTATGGAAGCACAAGGAAGAACTTGAGAATGATACTGCGAAATCTTATTGAAAATGACTCTGGAGTCTATTACTGTGCCACCTGGGGCCGAATTATTATAAGAAACTCTTTGGCAGTG
>1960
GGAATCAGCCCAGGGAAGTATGATACTTATGGAAGCACAAGGAAGAACTTGAGAATGATACTGCGAAATCTTATTGAAAATGACTCTGGAGTCTATTACTGTGCCACCTGGGGCCGAATTATTATAAGAAACTCTTTGGCAGTG
>1961
GGAATCAGCCCAGGGAAGTATGATACTTATGGAAGCACAAGGAAGAACTTGAGAATGATACTGCGAAATCTTATTGAAAATGACTCTGGAGTCTATTACTGTGCCACCTGGGGCCGAATTATTATAAGAAACTCTTTGGCAGTG
>1962
GGAATCAGCCCAGGGAAGTATGATACTTATGGAAGCACAAGGAAGAACTTGAGAATGATACTGCGAAATCTTATTGAAAATGACTCTGGAGTCTATTACTGTGCCACCTGGGGCCGAATTATTATAAGAAACTCTTTGGCAGTG
>1963
GGAATCAGCCCAGGGAAGTATGATACTTATGGAAGCACAAGGAAGAACTTGAGAATGATACTGCGAAATCTTATTGAAAATGACTCTGGAGTCTATTACTGTGCCACCTGGGGCCGAATTATTATAAGAAACTCTTTGGCAGTG
>1964
GGAATCAGCCCAGGGAAGTATGATACTTATGGAAGCACAAGGAAGAACTTGAGAATGATACTGCGAAATCTTATTGAAAATGACTCTGGAGTCTATTACTGTGCCACCTGGGGCCGAATTATTATAAGAAACTCTTTGGCAGTG
>1965
GGAATCAGCCCAGGGAAGTATGATACTTATGGAAGCACAAGGAAGAACTTGAGAATGATACTGCGAAATCTTATTGAAAATGACTCTGGAGTCTATTACTGTGCCACCTGGGGCCGAATTATTATAAGAAACTCTTTGGCAGTG
>1966
GGAATCAGCCCAGGGAAGTATGATACTTATGGAAGCACAAGGAAGAACTTGAGAATGATACTGCGAAATCTTATTGAAAATGACTCTGGAGTCTATTACTGTGCCACCTGGGGCCGAATTATTATAAGAAACTCTTTGGCAGTG
>1967
GGAATCAGCCCAGGGAAGTATGATACTTATGGAAGCACAAGGAAGAACTTGAGAATGATACTGCGAAATCTTATTGAAAATGACTCTGGAGTCTATTACTGTGCCACCTGGGGCCGAATTATTATAAGAAACTCTTTGGCAGTG
>1968
GGAATCAGCCCAGGGAAGTATGATACTTATGGAAGCACAAGGAAGAACTTGAGAATGATACTGCGAAATCTTATTGAAAATGACTCTGGAGTCTATTACTGTGCCACCTGGGGCCGAATTATTATAAGAAACTCTTTGGCAGTG
>1969
GGAATCAGCCCAGGGAAGTATGATACTTATGGAAGCACAAGGAAGAACTTGAGAATGATACTGCGAAATCTTATTGAAAATGACTCTGGAGTCTATTACTGTGCCACCTGGGGCCGAATTATTATAAGAAACTCTTTGGCAGTG
>1970
GGAATCAGCCCAGGGAAGTATGATACTTATGGAAGCACAAGGAAGAACTTGAGAATGATACTGCGAAATCTTATTGAAAATGACTCTGGAGTCTATTACTGTGCCACCTGGGGCCGAATTATTATAAGAAACTCTTTGGCAGTG
>1971
GGAATCAGCCCAGGGAAGTATGATACTTATGGAAGCACAAGGAAGAACTTGAGAATGATACTGCGAAATCTTATTGAAAATGACTCTGGAGTCTATTACTGTGCCACCTGGGGCCGAATTATTATAAGAAACTCTTTGGCAGTG
>1972
GGAATCAGCCCAGGGAAGTATGATACTTATGGAAGCACAAGGAAGAACTTGAGAATGATACTGCGAAATCTTATTGAAAATGACTCTGGAGTCTATTACTGTGCCACCTGGGGCCGAATTATTATAAGAAACTCTTTGGCAGTG
>1973
GGAATCAGCCCAGGGAAGTATGATACTTATGGAAGCACAAGGAAGAACTTGAGAATGATACTGCGAAATCTTATTGAAAATGACTCTGGAGTCTATTACTGTGCCACCTGGGGCCGAATTATTATAAGAAACTCTTTGGCAGTG
>1974
GGAATCAGCCCAGGGAAGTATGATACTTATGGAAGCACAAGGAAGAACTTGAGAATGATACTGCGAAATCTTATTGAAAATGACTCTGGAGTCTATTACTGTGCCACCTGGGGCCGAATTATTATAAGAAACTCTTTGGCAGTG
>1975
GGAATCAGCCCAGGGAAGTATGATACTTATGGAAGCACAAGGAAGAACTTGAGAATGATACTGCGAAATCTTATTGAAAATGACTCTGGAGTCTATTACTGTGCCACCTGGGGCCGAATTATTATAAGAAACTCTTTGGCAGTG
>1976
GGAATCAGCCCAGGGAAGTATGATACTTATGGAAGCACAAGGAAGAACTTGAGAATGATACTGCGAAATCTTATTGAAAATGACTCTGGAGTCTATTACTGTGCCACCTGGGGCCGAATTATTATAAGAAACTCTTTGGCAGTG
>1977
GGAATCAGCCCAGGGAAGTATGATACTTATGGAAGCACAAGGAAGAACTTGAGAATGATACTGCGAAATCTTATTGAAAATGACTCTGGAGTCTATTACTGTGCCACCTGGGGCCGAATTATTATAAGAAACTCTTTGGCAGTG
>1978
GGAATCAGCCCAGGGAAGTATGATACTTATGGAAGCACAAGGAAGAACTTGAGAATGATACTGCGAAATCTTATTGAAAATGACTCTGGAGTCTATTACTGTGCCACCTGGGGCCGAATTATTATAAGAAACTCTTTGGCAGTG
>1979
GGAATCAGCCCAGGGAAGTATGATACTTATGGAAGCACAAGGAAGAACTTGAGAATGATACTGCGAAATCTTATTGAAAATGACTCTGGAGTCTATTACTGTGCCACCTGGGGCCGAATTATTATAAGAAACTCTTTGGCAGTG
>1980
GGAATCAGCCCAGGGAAGTATGATACTTATGGAAGCACAAGGAAGAACTTGAGAATGATACTGCGAAATCTTATTGAAAATGACTCTGGAGTCTATTACTGTGCCACCTGGGGCCGAATTATTATAAGAAACTCTTTGGCAGTG
>1981
GGAATCAGCCCAGGGAAGTATGATACTTATGGAAGCACAAGGAAGAACTTGAGAATGATACTGCGAAATCTTATTGAAAATGACTCTGGAGTCTATTACTGTGCCACCTGGGGCCGAATTATTATAAGAAACTCTTTGGCAGTG
>1982
GGAATCAGCCCAGGGAAGTATGATACTTATGGAAGCACAAGGAAGAACTTGAGAATGATACTGCGAAATCTTATTGAAAATGACTCTGGAGTCTATTACTGTGCCACCTGGGGCCGAATTATTATAAGAAACTCTTTGGCAGTG
>1983
GGAATCAGCCCAGGGAAGTATGATACTTATGGAAGCACAAGGAAGAACTTGAGAATGATACTGCGAAATCTTATTGAAAATGACTCTGGAGTCTATTACTGTGCCACCTGGGGCCGAATTATTATAAGAAACTCTTTGGCAGTG
>1984
GGAATCAGCCCAGGGAAGTATGATACTTATGGAAGCACAAGGAAGAACTTGAGAATGATACTGCGAAATCTTATTGAAAATGACTCTGGAGTCTATTACTGTGCCACCTGGGGCCGAATTATTATAAGAAACTCTTTGGCAGTG
>1985
GGAATCAGCCCAGGGAAGTATGATACTTATGGAAGCACAAGGAAGAACTTGAGAATGATACTGCGAAATCTTATTGAAAATGACTCTGGAGTCTATTACTGTGCCACCTGGGGCCGAATTATTATAAGAAACTCTTTGGCAGTG
>1986
GGAATCAGCCCAGGGAAGTATGATACTTATGGAAGCACAAGGAAGAACTTGAGAATGATACTGCGAAATCTTATTGAAAATGACTCTGGAGTCTATTACTGTGCCACCTGGGGCCGAATTATTATAAGAAACTCTTTGGCAGTG
>1987
GGAATCAGCCCAGGGAAGTATGATACTTATGGAAGCACAAGGAAGAACTTGAGAATGATACTGCGAAATCTTATTGAAAATGACTCTGGAGTCTATTACTGTGCCACCTGGGGCCGAATTATTATAAGAAACTCTTTGGCAGTG
>1988
GGAATCAGCCCAGGGAAGTATGATACTTATGGAAGCACAAGGAAGAACTTGAGAATGATACTGCGAAATCTTATTGAAAATGACTCTGGAGTCTATTACTGTGCCACCTGGGGCCGAATTATTATAAGAAACTCTTTGGCAGTG
>1989
GGAATCAGCCCAGGGAAGTATGATACTTATGGAAGCACAAGGAAGAACTTGAGAATGATACTGCGAAATCTTATTGAAAATGACTCTGGAGTCTATTACTGTGCCACCTGGGGCCGAATTATTATAAGAAACTCTTTGGCAGTG
>1990
GGAATCAGCCCAGGGAAGTATGATACTTATGGAAGCACAAGGAAGAACTTGAGAATGATACTGCGAAATCTTATTGAAAATGACTCTGGAGTCTATTACTGTGCCACCTGGGGCCGAATTATTATAAGAAACTCTTTGGCAGTG
>1991
GGAATCAGCCCAGGGAAGTATGATACTTATGGAAGCACAAGGAAGAACTTGAGAATGATACTGCGAAATCTTATTGAAAATGACTCTGGAGTCTATTACTGTGCCACCTGGGGCCGAATTATTATAAGAAACTCTTTGGCAGTG
>1992
GGAATCAGCCCAGGGAAGTATGATACTTATGGAAGCACAAGGAAGAACTTGAGAATGATACTGCGAAATCTTATTGAAAATGACTCTGGAGTCTATTACTGTGCCACCTGGGGCCGAATTATTATAAGAAACTCTTTGGCAGTG
>1993
GGAATCAGCCCAGGGAAGTATGATACTTATGGAAGCACAAGGAAGAACTTGAGAATGATACTGCGAAATCTTATTGAAAATGACTCTGGAGTCTATTACTGTGCCACCTGGGGCCGAATTATTATAAGAAACTCTTTGGCAGTG
>1994
GGAATCAGCCCAGGGAAGTATGATACTTATGGAAGCACAAGGAAGAACTTGAGAATGATACTGCGAAATCTTATTGAAAATGACTCTGGAGTCTATTACTGTGCCACCTGGGGCCGAATTATTATAAGAAACTCTTTGGCAGTG
>1995
GGAATCAGCCCAGGGAAGTATGATACTTATGGAAGCACAAGGAAGAACTTGAGAATGATACTGCGAAATCTTATTGAAAATGACTCTGGAGTCTATTACTGTGCCACCTGGGGCCGAATTATTATAAGAAACTCTTTGGCAGTG
>1996
GGAATCAGCCCAGGGAAGTATGATACTTATGGAAGCACAAGGAAGAACTTGAGAATGATACTGCGAAATCTTATTGAAAATGACTCTGGAGTCTATTACTGTGCCACCTGGGGCCGAATTATTATAAGAAACTCTTTGGCAGTG
>1997
GGAATCAGCCCAGGGAAGTATGATACTTATGGAAGCACAAGGAAGAACTTGAGAATGATACTGCGAAATCTTATTGAAAATGACTCTGGAGTCTATTACTGTGCCACCTGGGGCCGAATTATTATAAGAAACTCTTTGGCAGTG
>1998
GGAATCAGCCCAGGGAAGTATGATACTTATGGAAGCACAAGGAAGAACTTGAGAATGATACTGCGAAATCTTATTGAAAATGACTCTGGAGTCTATTACTGTGCCACCTGGGGCCGAATTATTATAAGAAACTCTTTGGCAGTG
>1999
GGAATCAGCCCAGGGAAGTATGATACTTATGGAAGCACAAGGAAGAACTTGAGAATGATACTGCGAAATCTTATTGAAAATGACTCTGGAGTCTATTACTGTGCCACCTGGGGCCGAATTATTATAAGAAACTCTTTGGCAGTG
>2000
GGAATCAGCCCAGGGAAGTATGATACTTATGGAAGCACAAGGAAGAACTTGAGAATGATACTGCGAAATCTTATTGAAAATGACTCTGGAGTCTATTACTGTGCCACCTGGGGCCGAATTATTATAAGAAACTCTTTGGCAGTG
>2001
GGAATCAGCCCAGGGAAGTATGATACTTATGGAAGCACAAGGAAGAACTTGAGAATGATACTGCGAAATCTTATTGAAAATGACTCTGGAGTCTATTACTGTGCCACCTGGGGCCGAATTATTATAAGAAACTCTTTGGCAGTG
>2002
GGAATCAGCCCAGGGAAGTATGATACTTATGGAAGCACAAGGAAGAACTTGAGAATGATACTGCGAAATCTTATTGAAAATGACTCTGGAGTCTATTACTGTGCCACCTGGGGCCGAATTATTATAAGAAACTCTTTGGCAGTG
>2003
GGAATCAGCCCAGGGAAGTATGATACTTATGGAAGCACAAGGAAGAACTTGAGAATGATACTGCGAAATCTTATTGAAAATGACTCTGGAGTCTATTACTGTGCCACCTGGGGCCGAATTATTATAAGAAACTCTTTGGCAGTG
>2004
GGAATCAGCCCAGGGAAGTATGATACTTATGGAAGCACAAGGAAGAACTTGAGAATGATACTGCGAAATCTTATTGAAAATGACTCTGGAGTCTATTACTGTGCCACCTGGGGCCGAATTATTATAAGAAACTCTTTGGCAGTG
>2005
GGAATCAGCCCAGGGAAGTATGATACTTATGGAAGCACAAGGAAGAACTTGAGAATGATACTGCGAAATCTTATTGAAAATGACTCTGGAGTCTATTACTGTGCCACCTGGGGCCGAATTATTATAAGAAACTCTTTGGCAGTG
>2006
GGAATCAGCCCAGGGAAGTATGATACTTATGGAAGCACAAGGAAGAACTTGAGAATGATACTGCGAAATCTTATTGAAAATGACTCTGGAGTCTATTACTGTGCCACCTGGGGCCGAATTATTATAAGAAACTCTTTGGCAGTG
>2007
GGAATCAGCCCAGGGAAGTATGATACTTATGGAAGCACAAGGAAGAACTTGAGAATGATACTGCGAAATCTTATTGAAAATGACTCTGGAGTCTATTACTGTGCCACCTGGGGCCGAATTATTATAAGAAACTCTTTGGCAGTG
>2008
GGAATCAGCCCAGGGAAGTATGATACTTATGGAAGCACAAGGAAGAACTTGAGAATGATACTGCGAAATCTTATTGAAAATGACTCTGGAGTCTATTACTGTGCCACCTGGGGCCGAATTATTATAAGAAACTCTTTGGCAGTG
>2009
GGAATCAGCCCAGGGAAGTATGATACTTATGGAAGCACAAGGAAGAACTTGAGAATGATACTGCGAAATCTTATTGAAAATGACTCTGGAGTCTATTACTGTGCCACCTGGGGCCGAATTATTATAAGAAACTCTTTGGCAGTG
>2010
GGAATCAGCCCAGGGAAGTATGATACTTATGGAAGCACAAGGAAGAACTTGAGAATGATACTGCGAAATCTTATTGAAAATGACTCTGGAGTCTATTACTGTGCCACCTGGGGCCGAATTATTATAAGAAACTCTTTGGCAGTG
>2011
GGAATCAGCCCAGGGAAGTATGATACTTATGGAAGCACAAGGAAGAACTTGAGAATGATACTGCGAAATCTTATTGAAAATGACTCTGGAGTCTATTACTGTGCCACCTGGGGCCGAATTATTATAAGAAACTCTTTGGCAGTG
>2012
GGAATCAGCCCAGGGAAGTATGATACTTATGGAAGCACAAGGAAGAACTTGAGAATGATACTGCGAAATCTTATTGAAAATGACTCTGGAGTCTATTACTGTGCCACCTGGGGCCGAATTATTATAAGAAACTCTTTGGCAGTG
>2013
GGAATCAGCCCAGGGAAGTATGATACTTATGGAAGCACAAGGAAGAACTTGAGAATGATACTGCGAAATCTTATTGAAAATGACTCTGGAGTCTATTACTGTGCCACCTGGGGCCGAATTATTATAAGAAACTCTTTGGCAGTG
>2014
GGAATCAGCCCAGGGAAGTATGATACTTATGGAAGCACAAGGAAGAACTTGAGAATGATACTGCGAAATCTTATTGAAAATGACTCTGGAGTCTATTACTGTGCCACCTGGGGCCGAATTATTATAAGAAACTCTTTGGCAGTG
>2015
GGAATCAGCCCAGGGAAGTATGATACTTATGGAAGCACAAGGAAGAACTTGAGAATGATACTGCGAAATCTTATTGAAAATGACTCTGGAGTCTATTACTGTGCCACCTGGGGCCGAATTATTATAAGAAACTCTTTGGCAGTG
>2016
GGAATCAGCCCAGGGAAGTATGATACTTATGGAAGCACAAGGAAGAACTTGAGAATGATACTGCGAAATCTTATTGAAAATGACTCTGGAGTCTATTACTGTGCCACCTGGGGCCGAATTATTATAAGAAACTCTTTGGCAGTG
>2017
GGAATCAGCCCAGGGAAGTATGATACTTATGGAAGCACAAGGAAGAACTTGAGAATGATACTGCGAAATCTTATTGAAAATGACTCTGGAGTCTATTACTGTGCCACCTGGGGCCGAATTATTATAAGAAACTCTTTGGCAGTG
>2018
GGAATCAGCCCAGGGAAGTATGATACTTATGGAAGCACAAGGAAGAACTTGAGAATGATACTGCGAAATCTTATTGAAAATGACTCTGGAGTCTATTACTGTGCCACCTGGGGCCGAATTATTATAAGAAACTCTTTGGCAGTG
>2019
GGAATCAGCCCAGGGAAGTATGATACTTATGGAAGCACAAGGAAGAACTTGAGAATGATACTGCGAAATCTTATTGAAAATGACTCTGGAGTCTATTACTGTGCCACCTGGGGCCGAATTATTATAAGAAACTCTTTGGCAGTG
>2020
AGAATCAGTAGAGGAAAGTATTTTACTTATGCAAGCATGAGGAGGAGCTGGAAATTGATACTGCAAAATCTAATTGAAAATGATTCTGGATCTATTACTGTGCCACCTGGGACAGGCCGGAGGATATTATAAGAAACTCTTTGGCAGTG
>2021
AGAATCAGTAGAGGAAAGTATTTTACTTATGCAAGCATGAGGAGGAGCTGGAAATTGATACTGCAAAATCTAATTGAAAATGATTCTGGATCTATTACTGTGCCACCTGGGACAGGCCGGAGGATATTATAAGAAACTCTTTGGCAGTG
>2022
AGAATCAGTAGAGGAAAGTATTTTACTTATGCAAGCATGAGGAGGAGCTGGAAATTGATACTGCAAAATCTAATTGAAAATGATTCTGGATCTATTACTGTGCCACCTGGGACAGGCCGGAGGATATTATAAGAAACTCTTTGGCAGTG
>2023
AGAATCAGTAGAGGAAAGTATTTTACTTATGCAAGCATGAGGAGGAGCTGGAAATTGATACTGCAAAATCTAATTGAAAATGATTCTGGATCTATTACTGTGCCACCTGGGACAGGCCGGAGGATATTATAAGAAACTCTTTGGCAGTG
>2024
AGAATCAGTAGAGGAAAGTATTTTACTTATGCAAGCATGAGGAGGAGCTGGAAATTGATACTGCAAAATCTAATTGAAAATGATTCTGGATCTATTACTGTGCCACCTGGGACAGGCCGGAGGATATTATAAGAAACTCTTTGGCAGTG
>2025
AGAATCAGTAGAGGAAAGTATTTTACTTATGCAAGCATGAGGAGGAGCTGGAAATTGATACTGCAAAATCTAATTGAAAATGATTCTGGATCTATTACTGTGCCACCTGGGACAGGCCGGAGGATATTATAAGAAACTCTTTGGCAGTG
>2026
AGAATCAGTAGAGGAAAGTATTTTACTTATGCAAGCATGAGGAGGAGCTGGAAATTGATACTGCAAAATCTAATTGAAAATGATTCTGGATCTATTACTGTGCCACCTGGGACAGGCCGGAGGATATTATAAGAAACTCTTTGGCAGTG
>2027
AGAATCAGTAGAGGAAAGTATTTTACTTATGCAAGCATGAGGAGGAGCTGGAAATTGATACTGCAAAATCTAATTGAAAATGATTCTGGATCTATTACTGTGCCACCTGGGACAGGCCGGAGGATATTATAAGAAACTCTTTGGCAGTG
>2028
AGAATCAGTAGAGGAAAGTATTTTACTTATGCAAGCATGAGGAGGAGCTGGAAATTGATACTGCAAAATCTAATTGAAAATGATTCTGGATCTATTACTGTGCCACCTGGGACAGGCCGGAGGATATTATAAGAAACTCTTTGGCAGTG
>2029
AGAATCAGTAGAGGAAAGTATTTTACTTATGCAAGCATGAGGAGGAGCTGGAAATTGATACTGCAAAATCTAATTGAAAATGATTCTGGATCTATTACTGTGCCACCTGGGACAGGCCGGAGGATATTATAAGAAACTCTTTGGCAGTG
>2030
AGAATCAGTAGAGGAAAGTATTTTACTTATGCAAGCATGAGGAGGAGCTGGAAATTGATACTGCAAAATCTAATTGAAAATGATTCTGGATCTATTACTGTGCCACCTGGGACAGGCCGGAGGATATTATAAGAAACTCTTTGGCAGTG
>2031
AGAATCAGTAGAGGAAAGTATTTTACTTATGCAAGCATGAGGAGGAGCTGGAAATTGATACTGCAAAATCTAATTGAAAATGATTCTGGATCTATTACTGTGCCACCTGGGACAGGCCGGAGGATATTATAAGAAACTCTTTGGCAGTG
>2032
AGAATCAGTAGAGGAAAGTATTTTACTTATGCAAGCATGAGGAGGAGCTGGAAATTGATACTGCAAAATCTAATTGAAAATGATTCTGGATCTATTACTGTGCCACCTGGGACAGGCCGGAGGATATTATAAGAAACTCTTTGGCAGTG
>2033
AGAATCAGTAGAGGAAAGTATTTTACTTATGCAAGCATGAGGAGGAGCTGGAAATTGATACTGCAAAATCTAATTGAAAATGATTCTGGATCTATTACTGTGCCACCTGGGACAGGCCGGAGGATATTATAAGAAACTCTTTGGCAGTG
>2034
AGAATCAGTAGAGGAAAGTATTTTACTTATGCAAGCATGAGGAGGAGCTGGAAATTGATACTGCAAAATCTAATTGAAAATGATTCTGGATCTATTACTGTGCCACCTGGGACAGGCCGGAGGATATTATAAGAAACTCTTTGGCAGTG
>2035
AGAATCAGTAGAGGAAAGTATTTTACTTATGCAAGCATGAGGAGGAGCTGGAAATTGATACTGCAAAATCTAATTGAAAATGATTCTGGATCTATTACTGTGCCACCTGGGACAGGCCGGAGGATATTATAAGAAACTCTTTGGCAGTG
>2036
AGAATCAGTAGAGGAAAGTATTTTACTTATGCAAGCATGAGGAGGAGCTGGAAATTGATACTGCAAAATCTAATTGAAAATGATTCTGGATCTATTACTGTGCCACCTGGGACAGGCCGGAGGATATTATAAGAAACTCTTTGGCAGTG
>2037
AGAATCAGTAGAGGAAAGTATTTTACTTATGCAAGCATGAGGAGGAGCTGGAAATTGATACTGCAAAATCTAATTGAAAATGATTCTGGATCTATTACTGTGCCACCTGGGACAGGCCGGAGGATATTATAAGAAACTCTTTGGCAGTG
>2038
AGAATCAGTAGAGGAAAGTATTTTACTTATGCAAGCATGAGGAGGAGCTGGAAATTGATACTGCAAAATCTAATTGAAAATGATTCTGGATCTATTACTGTGCCACCTGGGACAGGCCGGAGGATATTATAAGAAACTCTTTGGCAGTG
>2039
AGAATCAGTAGAGGAAAGTATTTTACTTATGCAAGCATGAGGAGGAGCTGGAAATTGATACTGCAAAATCTAATTGAAAATGATTCTGGATCTATTACTGTGCCACCTGGGACAGGCCGGAGGATATTATAAGAAACTCTTTGGCAGTG
>2040
AGAATCAGTAGAGGAAAGTATTTTACTTATGCAAGCATGAGGAGGAGCTGGAAATTGATACTGCAAAATCTAATTGAAAATGATTCTGGATCTATTACTGTGCCACCTGGGACAGGCCGGAGGATATTATAAGAAACTCTTTGGCAGTG
>2041
AGAATCAGTAGAGGAAAGTATTTTACTTATGCAAGCATGAGGAGGAGCTGGAAATTGATACTGCAAAATCTAATTGAAAATGATTCTGGATCTATTACTGTGCCACCTGGGACAGGCCGGAGGATATTATAAGAAACTCTTTGGCAGTG
>2042
AGAATCAGTAGAGGAAAGTATTTTACTTATGCAAGCATGAGGAGGAGCTGGAAATTGATACTGCAAAATCTAATTGAAAATGATTCTGGATCTATTACTGTGCCACCTGGGACAGGCCGGAGGATATTATAAGAAACTCTTTGGCAGTG
>2043
AGAATCAGTAGAGGAAAGTATTTTACTTATGCAAGCATGAGGAGGAGCTGGAAATTGATACTGCAAAATCTAATTGAAAATGATTCTGGATCTATTACTGTGCCACCTGGGACAGGCCGGAGGATATTATAAGAAACTCTTTGGCAGTG
>2044
AGAATCAGTAGAGGAAAGTATTTTACTTATGCAAGCATGAGGAGGAGCTGGAAATTGATACTGCAAAATCTAATTGAAAATGATTCTGGATCTATTACTGTGCCACCTGGGACAGGCCGGAGGATATTATAAGAAACTCTTTGGCAGTG
>2045
AGAATCAGTAGAGGAAAGTATTTTACTTATGCAAGCATGAGGAGGAGCTGGAAATTGATACTGCAAAATCTAATTGAAAATGATTCTGGATCTATTACTGTGCCACCTGGGACAGGCCGGAGGATATTATAAGAAACTCTTTGGCAGTG
>2046
AGAATCAGTAGAGGAAAGTATTTTACTTATGCAAGCATGAGGAGGAGCTGGAAATTGATACTGCAAAATCTAATTGAAAATGATTCTGGATCTATTACTGTGCCACCTGGGACAGGCCGGAGGATATTATAAGAAACTCTTTGGCAGTG
>2047
AGAATCAGTAGAGGAAAGTATTTTACTTATGCAAGCATGAGGAGGAGCTGGAAATTGATACTGCAAAATCTAATTGAAAATGATTCTGGATCTATTACTGTGCCACCTGGGACAGGCCGGAGGATATTATAAGAAACTCTTTGGCAGTG
>2048
AGAATCAGTAGAGGAAAGTATTTTACTTATGCAAGCATGAGGAGGAGCTGGAAATTGATACTGCAAAATCTAATTGAAAATGATTCTGGATCTATTACTGTGCCACCTGGGACAGGCCGGAGGATATTATAAGAAACTCTTTGGCAGTG
>2049
AGAATCAGTAGAGGAAAGTATTTTACTTATGCAAGCATGAGGAGGAGCTGGAAATTGATACTGCAAAATCTAATTGAAAATGATTCTGGATCTATTACTGTGCCACCTGGGACAGGCCGGAGGATATTATAAGAAACTCTTTGGCAGTG
>2050
AGAATCAGTAGAGGAAAGTATTTTACTTATGCAAGCATGAGGAGGAGCTGGAAATTGATACTGCAAAATCTAATTGAAAATGATTCTGGATCTATTACTGTGCCACCTGGGACAGGCCGGAGGATATTATAAGAAACTCTTTGGCAGTG
>2051
AGAATCAGTAGAGGAAAGTATTTTACTTATGCAAGCATGAGGAGGAGCTGGAAATTGATACTGCAAAATCTAATTGAAAATGATTCTGGATCTATTACTGTGCCACCTGGGACAGGCCGGAGGATATTATAAGAAACTCTTTGGCAGTG
>2052
AGAATCAGTAGAGGAAAGTATTTTACTTATGCAAGCATGAGGAGGAGCTGGAAATTGATACTGCAAAATCTAATTGAAAATGATTCTGGATCTATTACTGTGCCACCTGGGACAGGCCGGAGGATATTATAAGAAACTCTTTGGCAGTG
>2053
AGAATCAGTAGAGGAAAGTATTTTACTTATGCAAGCATGAGGAGGAGCTGGAAATTGATACTGCAAAATCTAATTGAAAATGATTCTGGATCTATTACTGTGCCACCTGGGACAGGCCGGAGGATATTATAAGAAACTCTTTGGCAGTG
>2054
AGAATCAGTAGAGGAAAGTATTTTACTTATGCAAGCATGAGGAGGAGCTGGAAATTGATACTGCAAAATCTAATTGAAAATGATTCTGGATCTATTACTGTGCCACCTGGGACAGGCCGGAGGATATTATAAGAAACTCTTTGGCAGTG
>2055
AGAATCAGTAGAGGAAAGTATTTTACTTATGCAAGCATGAGGAGGAGCTGGAAATTGATACTGCAAAATCTAATTGAAAATGATTCTGGATCTATTACTGTGCCACCTGGGACAGGCCGGAGGATATTATAAGAAACTCTTTGGCAGTG
>2056
AGAATCAGTAGAGGAAAGTATTTTACTTATGCAAGCATGAGGAGGAGCTGGAAATTGATACTGCAAAATCTAATTGAAAATGATTCTGGATCTATTACTGTGCCACCTGGGACAGGCCGGAGGATATTATAAGAAACTCTTTGGCAGTG
>2057
AGAATCAGTAGAGGAAAGTATTTTACTTATGCAAGCATGAGGAGGAGCTGGAAATTGATACTGCAAAATCTAATTGAAAATGATTCTGGATCTATTACTGTGCCACCTGGGACAGGCCGGAGGATATTATAAGAAACTCTTTGGCAGTG
>2058
AGAATCAGTAGAGGAAAGTATTTTACTTATGCAAGCATGAGGAGGAGCTGGAAATTGATACTGCAAAATCTAATTGAAAATGATTCTGGATCTATTACTGTGCCACCTGGGACAGGCCGGAGGATATTATAAGAAACTCTTTGGCAGTG
>2059
AGAATCAGTAGAGGAAAGTATTTTACTTATGCAAGCATGAGGAGGAGCTGGAAATTGATACTGCAAAATCTAATTGAAAATGATTCTGGATCTATTACTGTGCCACCTGGGACAGGCCGGAGGATATTATAAGAAACTCTTTGGCAGTG
>2060
AGAATCAGTAGAGGAAAGTATTTTACTTATGCAAGCATGAGGAGGAGCTGGAAATTGATACTGCAAAATCTAATTGAAAATGATTCTGGATCTATTACTGTGCCACCTGGGACAGGCCGGAGGATATTATAAGAAACTCTTTGGCAGTG
>2061
AGAATCAGTAGAGGAAAGTATTTTACTTATGCAAGCATGAGGAGGAGCTGGAAATTGATACTGCAAAATCTAATTGAAAATGATTCTGGATCTATTACTGTGCCACCTGGGACAGGCCGGAGGATATTATAAGAAACTCTTTGGCAGTG
>2062
AGAATCAGTAGAGGAAAGTATTTTACTTATGCAAGCATGAGGAGGAGCTGGAAATTGATACTGCAAAATCTAATTGAAAATGATTCTGGATCTATTACTGTGCCACCTGGGACAGGCCGGAGGATATTATAAGAAACTCTTTGGCAGTG
>2063
AGAATCAGTAGAGGAAAGTATTTTACTTATGCAAGCATGAGGAGGAGCTGGAAATTGATACTGCAAAATCTAATTGAAAATGATTCTGGATCTATTACTGTGCCACCTGGGACAGGCCGGAGGATATTATAAGAAACTCTTTGGCAGTG
>2064
AGAATCAGTAGAGGAAAGTATTTTACTTATGCAAGCATGAGGAGGAGCTGGAAATTGATACTGCAAAATCTAATTGAAAATGATTCTGGATCTATTACTGTGCCACCTGGGACAGGCCGGAGGATATTATAAGAAACTCTTTGGCAGTG
>2065
AGAATCAGTAGAGGAAAGTATTTTACTTATGCAAGCATGAGGAGGAGCTGGAAATTGATACTGCAAAATCTAATTGAAAATGATTCTGGATCTATTACTGTGCCACCTGGGACAGGCCGGAGGATATTATAAGAAACTCTTTGGCAGTG
>2066
AGAATCAGTAGAGGAAAGTATTTTACTTATGCAAGCATGAGGAGGAGCTGGAAATTGATACTGCAAAATCTAATTGAAAATGATTCTGGATCTATTACTGTGCCACCTGGGACAGGCCGGAGGATATTATAAGAAACTCTTTGGCAGTG
>2067
AGAATCAGTAGAGGAAAGTATTTTACTTATGCAAGCATGAGGAGGAGCTGGAAATTGATACTGCAAAATCTAATTGAAAATGATTCTGGATCTATTACTGTGCCACCTGGGACAGGCCGGAGGATATTATAAGAAACTCTTTGGCAGTG
>2068
AGAATCAGTAGAGGAAAGTATTTTACTTATGCAAGCATGAGGAGGAGCTGGAAATTGATACTGCAAAATCTAATTGAAAATGATTCTGGATCTATTACTGTGCCACCTGGGACAGGCCGGAGGATATTATAAGAAACTCTTTGGCAGTG
>2069
AGAATCAGTAGAGGAAAGTATTTTACTTATGCAAGCATGAGGAGGAGCTGGAAATTGATACTGCAAAATCTAATTGAAAATGATTCTGGATCTATTACTGTGCCACCTGGGACAGGCCGGAGGATATTATAAGAAACTCTTTGGCAGTG
>2070
AGAATCAGTAGAGGAAAGTATTTTACTTATGCAAGCATGAGGAGGAGCTGGAAATTGATACTGCAAAATCTAATTGAAAATGATTCTGGATCTATTACTGTGCCACCTGGGACAGGCCGGAGGATATTATAAGAAACTCTTTGGCAGTG
>2071
AGAATCAGTAGAGGAAAGTATTTTACTTATGCAAGCATGAGGAGGAGCTGGAAATTGATACTGCAAAATCTAATTGAAAATGATTCTGGATCTATTACTGTGCCACCTGGGACAGGCCGGAGGATATTATAAGAAACTCTTTGGCAGTG
>2072
AGAATCAGTAGAGGAAAGTATTTTACTTATGCAAGCATGAGGAGGAGCTGGAAATTGATACTGCAAAATCTAATTGAAAATGATTCTGGATCTATTACTGTGCCACCTGGGACAGGCCGGAGGATATTATAAGAAACTCTTTGGCAGTG
>2073
AGAATCAGTAGAGGAAAGTATTTTACTTATGCAAGCATGAGGAGGAGCTGGAAATTGATACTGCAAAATCTAATTGAAAATGATTCTGGATCTATTACTGTGCCACCTGGGACAGGCCGGAGGATATTATAAGAAACTCTTTGGCAGTG
>2074
AGAATCAGTAGAGGAAAGTATTTTACTTATGCAAGCATGAGGAGGAGCTGGAAATTGATACTGCAAAATCTAATTGAAAATGATTCTGGATCTATTACTGTGCCACCTGGGACAGGCCGGAGGATATTATAAGAAACTCTTTGGCAGTG
>2075
AGAATCAGTAGAGGAAAGTATTTTACTTATGCAAGCATGAGGAGGAGCTGGAAATTGATACTGCAAAATCTAATTGAAAATGATTCTGGATCTATTACTGTGCCACCTGGGACAGGCCGGAGGATATTATAAGAAACTCTTTGGCAGTG
>2076
AGAATCAGTAGAGGAAAGTATTTTACTTATGCAAGCATGAGGAGGAGCTGGAAATTGATACTGCAAAATCTAATTGAAAATGATTCTGGATCTATTACTGTGCCACCTGGGACAGGCCGGAGGATATTATAAGAAACTCTTTGGCAGTG
>2077
AGAATCAGTAGAGGAAAGTATTTTACTTATGCAAGCATGAGGAGGAGCTGGAAATTGATACTGCAAAATCTAATTGAAAATGATTCTGGATCTATTACTGTGCCACCTGGGACAGGCCGGAGGATATTATAAGAAACTCTTTGGCAGTG
>2078
AGAATCAGTAGAGGAAAGTATTTTACTTATGCAAGCATGAGGAGGAGCTGGAAATTGATACTGCAAAATCTAATTGAAAATGATTCTGGATCTATTACTGTGCCACCTGGGACAGGCCGGAGGATATTATAAGAAACTCTTTGGCAGTG
>2079
AGAATCAGTAGAGGAAAGTATTTTACTTATGCAAGCATGAGGAGGAGCTGGAAATTGATACTGCAAAATCTAATTGAAAATGATTCTGGATCTATTACTGTGCCACCTGGGACAGGCCGGAGGATATTATAAGAAACTCTTTGGCAGTG
>2080
AGAATCAGTAGAGGAAAGTATTTTACTTATGCAAGCATGAGGAGGAGCTGGAAATTGATACTGCAAAATCTAATTGAAAATGATTCTGGATCTATTACTGTGCCACCTGGGACAGGCCGGAGGATATTATAAGAAACTCTTTGGCAGTG
>2081
AGAATCAGTAGAGGAAAGTATTTTACTTATGCAAGCATGAGGAGGAGCTGGAAATTGATACTGCAAAATCTAATTGAAAATGATTCTGGATCTATTACTGTGCCACCTGGGACAGGCCGGAGGATATTATAAGAAACTCTTTGGCAGTG
>2082
AGAATCAGTAGAGGAAAGTATTTTACTTATGCAAGCATGAGGAGGAGCTGGAAATTGATACTGCAAAATCTAATTGAAAATGATTCTGGATCTATTACTGTGCCACCTGGGACAGGCCGGAGGATATTATAAGAAACTCTTTGGCAGTG
>2083
AGAATCAGTAGAGGAAAGTATTTTACTTATGCAAGCATGAGGAGGAGCTGGAAATTGATACTGCAAAATCTAATTGAAAATGATTCTGGATCTATTACTGTGCCACCTGGGACAGGCCGGAGGATATTATAAGAAACTCTTTGGCAGTG
>2084
AGAATCAGTAGAGGAAAGTATTTTACTTATGCAAGCATGAGGAGGAGCTGGAAATTGATACTGCAAAATCTAATTGAAAATGATTCTGGATCTATTACTGTGCCACCTGGGACAGGCCGGAGGATATTATAAGAAACTCTTTGGCAGTG
>2085
AGAATCAGTAGAGGAAAGTATTTTACTTATGCAAGCATGAGGAGGAGCTGGAAATTGATACTGCAAAATCTAATTGAAAATGATTCTGGATCTATTACTGTGCCACCTGGGACAGGCCGGAGGATATTATAAGAAACTCTTTGGCAGTG
>2086
AGAATCAGTAGAGGAAAGTATTTTACTTATGCAAGCATGAGGAGGAGCTGGAAATTGATACTGCAAAATCTAATTGAAAATGATTCTGGATCTATTACTGTGCCACCTGGGACAGGCCGGAGGATATTATAAGAAACTCTTTGGCAGTG
>2087
AGAATCAGTAGAGGAAAGTATTTTACTTATGCAAGCATGAGGAGGAGCTGGAAATTGATACTGCAAAATCTAATTGAAAATGATTCTGGATCTATTACTGTGCCACCTGGGACAGGCCGGAGGATATTATAAGAAACTCTTTGGCAGTG
>2088
AGAATCAGTAGAGGAAAGTATTTTACTTATGCAAGCATGAGGAGGAGCTGGAAATTGATACTGCAAAATCTAATTGAAAATGATTCTGGATCTATTACTGTGCCACCTGGGACAGGCCGGAGGATATTATAAGAAACTCTTTGGCAGTG
>2089
AGAATCAGTAGAGGAAAGTATTTTACTTATGCAAGCATGAGGAGGAGCTGGAAATTGATACTGCAAAATCTAATTGAAAATGATTCTGGATCTATTACTGTGCCACCTGGGACAGGCCGGAGGATATTATAAGAAACTCTTTGGCAGTG
>2090
AGAATCAGTAGAGGAAAGTATTTTACTTATGCAAGCATGAGGAGGAGCTGGAAATTGATACTGCAAAATCTAATTGAAAATGATTCTGGATCTATTACTGTGCCACCTGGGACAGGCCGGAGGATATTATAAGAAACTCTTTGGCAGTG
>2091
AGAATCAGTAGAGGAAAGTATTTTACTTATGCAAGCATGAGGAGGAGCTGGAAATTGATACTGCAAAATCTAATTGAAAATGATTCTGGATCTATTACTGTGCCACCTGGGACAGGCCGGAGGATATTATAAGAAACTCTTTGGCAGTG
>2092
AGAATCAGTAGAGGAAAGTATTTTACTTATGCAAGCATGAGGAGGAGCTGGAAATTGATACTGCAAAATCTAATTGAAAATGATTCTGGATCTATTACTGTGCCACCTGGGACAGGCCGGAGGATATTATAAGAAACTCTTTGGCAGTG
>2093
AGAATCAGTAGAGGAAAGTATTTTACTTATGCAAGCATGAGGAGGAGCTGGAAATTGATACTGCAAAATCTAATTGAAAATGATTCTGGATCTATTACTGTGCCACCTGGGACAGGCCGGAGGATATTATAAGAAACTCTTTGGCAGTG
>2094
AGAATCAGTAGAGGAAAGTATTTTACTTATGCAAGCATGAGGAGGAGCTGGAAATTGATACTGCAAAATCTAATTGAAAATGATTCTGGATCTATTACTGTGCCACCTGGGACAGGCCGGAGGATATTATAAGAAACTCTTTGGCAGTG
>2095
AGAATCAGTAGAGGAAAGTATTTTACTTATGCAAGCATGAGGAGGAGCTGGAAATTGATACTGCAAAATCTAATTGAAAATGATTCTGGATCTATTACTGTGCCACCTGGGACAGGCCGGAGGATATTATAAGAAACTCTTTGGCAGTG
>2096
AGAATCAGTAGAGGAAAGTATTTTACTTATGCAAGCATGAGGAGGAGCTGGAAATTGATACTGCAAAATCTAATTGAAAATGATTCTGGATCTATTACTGTGCCACCTGGGACAGGCCGGAGGATATTATAAGAAACTCTTTGGCAGTG
>2097
AGAATCAGTAGAGGAAAGTATTTTACTTATGCAAGCATGAGGAGGAGCTGGAAATTGATACTGCAAAATCTAATTGAAAATGATTCTGGATCTATTACTGTGCCACCTGGGACAGGCCGGAGGATATTATAAGAAACTCTTTGGCAGTG
>2098
AGAATCAGTAGAGGAAAGTATTTTACTTATGCAAGCATGAGGAGGAGCTGGAAATTGATACTGCAAAATCTAATTGAAAATGATTCTGGATCTATTACTGTGCCACCTGGGACAGGCCGGAGGATATTATAAGAAACTCTTTGGCAGTG
>2099
AGAATCAGTAGAGGAAAGTATTTTACTTATGCAAGCATGAGGAGGAGCTGGAAATTGATACTGCAAAATCTAATTGAAAATGATTCTGGATCTATTACTGTGCCACCTGGGACAGGCCGGAGGATATTATAAGAAACTCTTTGGCAGTG
>2100
AGAATCAGTAGAGGAAAGTATTTTACTTATGCAAGCATGAGGAGGAGCTGGAAATTGATACTGCAAAATCTAATTGAAAATGATTCTGGATCTATTACTGTGCCACCTGGGACAGGCCGGAGGATATTATAAGAAACTCTTTGGCAGTG
>2101
AGAATCAGTAGAGGAAAGTATTTTACTTATGCAAGCATGAGGAGGAGCTGGAAATTGATACTGCAAAATCTAATTGAAAATGATTCTGGATCTATTACTGTGCCACCTGGGACAGGCCGGAGGATATTATAAGAAACTCTTTGGCAGTG
>2102
AGAATCAGTAGAGGAAAGTATTTTACTTATGCAAGCATGAGGAGGAGCTGGAAATTGATACTGCAAAATCTAATTGAAAATGATTCTGGATCTATTACTGTGCCACCTGGGACAGGCCGGAGGATATTATAAGAAACTCTTTGGCAGTG
>2103
AGAATCAGTAGAGGAAAGTATTTTACTTATGCAAGCATGAGGAGGAGCTGGAAATTGATACTGCAAAATCTAATTGAAAATGATTCTGGATCTATTACTGTGCCACCTGGGACAGGCCGGAGGATATTATAAGAAACTCTTTGGCAGTG
>2104
AGAATCAGTAGAGGAAAGTATTTTACTTATGCAAGCATGAGGAGGAGCTGGAAATTGATACTGCAAAATCTAATTGAAAATGATTCTGGATCTATTACTGTGCCACCTGGGACAGGCCGGAGGATATTATAAGAAACTCTTTGGCAGTG
>2105
AGAATCAGTAGAGGAAAGTATTTTACTTATGCAAGCATGAGGAGGAGCTGGAAATTGATACTGCAAAATCTAATTGAAAATGATTCTGGATCTATTACTGTGCCACCTGGGACAGGCCGGAGGATATTATAAGAAACTCTTTGGCAGTG
>2106
AGAATCAGTAGAGGAAAGTATTTTACTTATGCAAGCATGAGGAGGAGCTGGAAATTGATACTGCAAAATCTAATTGAAAATGATTCTGGATCTATTACTGTGCCACCTGGGACAGGCCGGAGGATATTATAAGAAACTCTTTGGCAGTG
>2107
AGAATCAGTAGAGGAAAGTATTTTACTTATGCAAGCATGAGGAGGAGCTGGAAATTGATACTGCAAAATCTAATTGAAAATGATTCTGGATCTATTACTGTGCCACCTGGGACAGGCCGGAGGATATTATAAGAAACTCTTTGGCAGTG
>2108
AGAATCAGTAGAGGAAAGTATTTTACTTATGCAAGCATGAGGAGGAGCTGGAAATTGATACTGCAAAATCTAATTGAAAATGATTCTGGATCTATTACTGTGCCACCTGGGACAGGCCGGAGGATATTATAAGAAACTCTTTGGCAGTG
>2109
AGAATCAGTAGAGGAAAGTATTTTACTTATGCAAGCATGAGGAGGAGCTGGAAATTGATACTGCAAAATCTAATTGAAAATGATTCTGGATCTATTACTGTGCCACCTGGGACAGGCCGGAGGATATTATAAGAAACTCTTTGGCAGTG
>2110
AGAATCAGTAGAGGAAAGTATTTTACTTATGCAAGCATGAGGAGGAGCTGGAAATTGATACTGCAAAATCTAATTGAAAATGATTCTGGATCTATTACTGTGCCACCTGGGACAGGCCGGAGGATATTATAAGAAACTCTTTGGCAGTG
>2111
AGAATCAGTAGAGGAAAGTATTTTACTTATGCAAGCATGAGGAGGAGCTGGAAATTGATACTGCAAAATCTAATTGAAAATGATTCTGGATCTATTACTGTGCCACCTGGGACAGGCCGGAGGATATTATAAGAAACTCTTTGGCAGTG
>2112
AGAATCAGTAGAGGAAAGTATTTTACTTATGCAAGCATGAGGAGGAGCTGGAAATTGATACTGCAAAATCTAATTGAAAATGATTCTGGATCTATTACTGTGCCACCTGGGACAGGCCGGAGGATATTATAAGAAACTCTTTGGCAGTG
>2113
AGAATCAGTAGAGGAAAGTATTTTACTTATGCAAGCATGAGGAGGAGCTGGAAATTGATACTGCAAAATCTAATTGAAAATGATTCTGGATCTATTACTGTGCCACCTGGGACAGGCCGGAGGATATTATAAGAAACTCTTTGGCAGTG
>2114
AGAATCAGTAGAGGAAAGTATTTTACTTATGCAAGCATGAGGAGGAGCTGGAAATTGATACTGCAAAATCTAATTGAAAATGATTCTGGATCTATTACTGTGCCACCTGGGACAGGCCGGAGGATATTATAAGAAACTCTTTGGCAGTG
>2115
AGAATCAGTAGAGGAAAGTATTTTACTTATGCAAGCATGAGGAGGAGCTGGAAATTGATACTGCAAAATCTAATTGAAAATGATTCTGGATCTATTACTGTGCCACCTGGGACAGGCCGGAGGATATTATAAGAAACTCTTTGGCAGTG
>2116
AGAATCAGTAGAGGAAAGTATTTTACTTATGCAAGCATGAGGAGGAGCTGGAAATTGATACTGCAAAATCTAATTGAAAATGATTCTGGATCTATTACTGTGCCACCTGGGACAGGCCGGAGGATATTATAAGAAACTCTTTGGCAGTG
>2117
AGAATCAGTAGAGGAAAGTATTTTACTTATGCAAGCATGAGGAGGAGCTGGAAATTGATACTGCAAAATCTAATTGAAAATGATTCTGGATCTATTACTGTGCCACCTGGGACAGGCCGGAGGATATTATAAGAAACTCTTTGGCAGTG
>2118
AGAATCAGTAGAGGAAAGTATTTTACTTATGCAAGCATGAGGAGGAGCTGGAAATTGATACTGCAAAATCTAATTGAAAATGATTCTGGATCTATTACTGTGCCACCTGGGACAGGCCGGAGGATATTATAAGAAACTCTTTGGCAGTG
>2119
AGAATCAGTAGAGGAAAGTATTTTACTTATGCAAGCATGAGGAGGAGCTGGAAATTGATACTGCAAAATCTAATTGAAAATGATTCTGGATCTATTACTGTGCCACCTGGGACAGGCCGGAGGATATTATAAGAAACTCTTTGGCAGTG
>2120
AGAATCAGTAGAGGAAAGTATTTTACTTATGCAAGCATGAGGAGGAGCTGGAAATTGATACTGCAAAATCTAATTGAAAATGATTCTGGATCTATTACTGTGCCACCTGGGACAGGCCGGAGGATATTATAAGAAACTCTTTGGCAGTG
>2121
AGAATCAGTAGAGGAAAGTATTTTACTTATGCAAGCATGAGGAGGAGCTGGAAATTGATACTGCAAAATCTAATTGAAAATGATTCTGGATCTATTACTGTGCCACCTGGGACAGGCCGGAGGATATTATAAGAAACTCTTTGGCAGTG
>2122
AGAATCAGTAGAGGAAAGTATTTTACTTATGCAAGCATGAGGAGGAGCTGGAAATTGATACTGCAAAATCTAATTGAAAATGATTCTGGATCTATTACTGTGCCACCTGGGACAGGCCGGAGGATATTATAAGAAACTCTTTGGCAGTG
>2123
AGAATCAGTAGAGGAAAGTATTTTACTTATGCAAGCATGAGGAGGAGCTGGAAATTGATACTGCAAAATCTAATTGAAAATGATTCTGGATCTATTACTGTGCCACCTGGGACAGGCCGGAGGATATTATAAGAAACTCTTTGGCAGTG
>2124
AGAATCAGTAGAGGAAAGTATTTTACTTATGCAAGCATGAGGAGGAGCTGGAAATTGATACTGCAAAATCTAATTGAAAATGATTCTGGATCTATTACTGTGCCACCTGGGACAGGCCGGAGGATATTATAAGAAACTCTTTGGCAGTG
>2125
AGAATCAGTAGAGGAAAGTATTTTACTTATGCAAGCATGAGGAGGAGCTGGAAATTGATACTGCAAAATCTAATTGAAAATGATTCTGGATCTATTACTGTGCCACCTGGGACAGGCCGGAGGATATTATAAGAAACTCTTTGGCAGTG
>2126
AGAATCAGTAGAGGAAAGTATTTTACTTATGCAAGCATGAGGAGGAGCTGGAAATTGATACTGCAAAATCTAATTGAAAATGATTCTGGATCTATTACTGTGCCACCTGGGACAGGCCGGAGGATATTATAAGAAACTCTTTGGCAGTG
>2127
AGAATCAGTAGAGGAAAGTATTTTACTTATGCAAGCATGAGGAGGAGCTGGAAATTGATACTGCAAAATCTAATTGAAAATGATTCTGGATCTATTACTGTGCCACCTGGGACAGGCCGGAGGATATTATAAGAAACTCTTTGGCAGTG
>2128
AGAATCAGTAGAGGAAAGTATTTTACTTATGCAAGCATGAGGAGGAGCTGGAAATTGATACTGCAAAATCTAATTGAAAATGATTCTGGATCTATTACTGTGCCACCTGGGACAGGCCGGAGGATATTATAAGAAACTCTTTGGCAGTG
>2129
AGAATCAGTAGAGGAAAGTATTTTACTTATGCAAGCATGAGGAGGAGCTGGAAATTGATACTGCAAAATCTAATTGAAAATGATTCTGGATCTATTACTGTGCCACCTGGGACAGGCCGGAGGATATTATAAGAAACTCTTTGGCAGTG
>2130
AGAATCAGTAGAGGAAAGTATTTTACTTATGCAAGCATGAGGAGGAGCTGGAAATTGATACTGCAAAATCTAATTGAAAATGATTCTGGATCTATTACTGTGCCACCTGGGACAGGCCGGAGGATATTATAAGAAACTCTTTGGCAGTG
>2131
AGAATCAGTAGAGGAAAGTATTTTACTTATGCAAGCATGAGGAGGAGCTGGAAATTGATACTGCAAAATCTAATTGAAAATGATTCTGGATCTATTACTGTGCCACCTGGGACAGGCCGGAGGATATTATAAGAAACTCTTTGGCAGTG
>2132
AGAATCAGTAGAGGAAAGTATTTTACTTATGCAAGCATGAGGAGGAGCTGGAAATTGATACTGCAAAATCTAATTGAAAATGATTCTGGATCTATTACTGTGCCACCTGGGACAGGCCGGAGGATATTATAAGAAACTCTTTGGCAGTG
>2133
AGAATCAGTAGAGGAAAGTATTTTACTTATGCAAGCATGAGGAGGAGCTGGAAATTGATACTGCAAAATCTAATTGAAAATGATTCTGGATCTATTACTGTGCCACCTGGGACAGGCCGGAGGATATTATAAGAAACTCTTTGGCAGTG
>2134
AGAATCAGTAGAGGAAAGTATTTTACTTATGCAAGCATGAGGAGGAGCTGGAAATTGATACTGCAAAATCTAATTGAAAATGATTCTGGATCTATTACTGTGCCACCTGGGACAGGCCGGAGGATATTATAAGAAACTCTTTGGCAGTG
>2135
AGAATCAGTAGAGGAAAGTATTTTACTTATGCAAGCATGAGGAGGAGCTGGAAATTGATACTGCAAAATCTAATTGAAAATGATTCTGGATCTATTACTGTGCCACCTGGGACAGGCCGGAGGATATTATAAGAAACTCTTTGGCAGTG
>2136
AGAATCAGTAGAGGAAAGTATTTTACTTATGCAAGCATGAGGAGGAGCTGGAAATTGATACTGCAAAATCTAATTGAAAATGATTCTGGATCTATTACTGTGCCACCTGGGACAGGCCGGAGGATATTATAAGAAACTCTTTGGCAGTG
>2137
AGAATCAGTAGAGGAAAGTATTTTACTTATGCAAGCATGAGGAGGAGCTGGAAATTGATACTGCAAAATCTAATTGAAAATGATTCTGGATCTATTACTGTGCCACCTGGGACAGGCCGGAGGATATTATAAGAAACTCTTTGGCAGTG
>2138
AGAATCAGTAGAGGAAAGTATTTTACTTATGCAAGCATGAGGAGGAGCTGGAAATTGATACTGCAAAATCTAATTGAAAATGATTCTGGATCTATTACTGTGCCACCTGGGACAGGCCGGAGGATATTATAAGAAACTCTTTGGCAGTG
>2139
AGAATCAGTAGAGGAAAGTATTTTACTTATGCAAGCATGAGGAGGAGCTGGAAATTGATACTGCAAAATCTAATTGAAAATGATTCTGGATCTATTACTGTGCCACCTGGGACAGGCCGGAGGATATTATAAGAAACTCTTTGGCAGTG
>2140
AGAATCAGTAGAGGAAAGTATTTTACTTATGCAAGCATGAGGAGGAGCTGGAAATTGATACTGCAAAATCTAATTGAAAATGATTCTGGATCTATTACTGTGCCACCTGGGACAGGCCGGAGGATATTATAAGAAACTCTTTGGCAGTG
>2141
AGAATCAGTAGAGGAAAGTATTTTACTTATGCAAGCATGAGGAGGAGCTGGAAATTGATACTGCAAAATCTAATTGAAAATGATTCTGGATCTATTACTGTGCCACCTGGGACAGGCCGGAGGATATTATAAGAAACTCTTTGGCAGTG
>2142
AGAATCAGTAGAGGAAAGTATTTTACTTATGCAAGCATGAGGAGGAGCTGGAAATTGATACTGCAAAATCTAATTGAAAATGATTCTGGATCTATTACTGTGCCACCTGGGACAGGCCGGAGGATATTATAAGAAACTCTTTGGCAGTG
>2143
AGAATCAGTAGAGGAAAGTATTTTACTTATGCAAGCATGAGGAGGAGCTGGAAATTGATACTGCAAAATCTAATTGAAAATGATTCTGGATCTATTACTGTGCCACCTGGGACAGGCCGGAGGATATTATAAGAAACTCTTTGGCAGTG
>2144
AGAATCAGTAGAGGAAAGTATTTTACTTATGCAAGCATGAGGAGGAGCTGGAAATTGATACTGCAAAATCTAATTGAAAATGATTCTGGATCTATTACTGTGCCACCTGGGACAGGCCGGAGGATATTATAAGAAACTCTTTGGCAGTG
>2145
AGAATCAGTAGAGGAAAGTATTTTACTTATGCAAGCATGAGGAGGAGCTGGAAATTGATACTGCAAAATCTAATTGAAAATGATTCTGGATCTATTACTGTGCCACCTGGGACAGGCCGGAGGATATTATAAGAAACTCTTTGGCAGTG
>2146
AGAATCAGTAGAGGAAAGTATTTTACTTATGCAAGCATGAGGAGGAGCTGGAAATTGATACTGCAAAATCTAATTGAAAATGATTCTGGATCTATTACTGTGCCACCTGGGACAGGCCGGAGGATATTATAAGAAACTCTTTGGCAGTG
>2147
AGAATCAGTAGAGGAAAGTATTTTACTTATGCAAGCATGAGGAGGAGCTGGAAATTGATACTGCAAAATCTAATTGAAAATGATTCTGGATCTATTACTGTGCCACCTGGGACAGGCCGGAGGATATTATAAGAAACTCTTTGGCAGTG
>2148
AGAATCAGTAGAGGAAAGTATTTTACTTATGCAAGCATGAGGAGGAGCTGGAAATTGATACTGCAAAATCTAATTGAAAATGATTCTGGATCTATTACTGTGCCACCTGGGACAGGCCGGAGGATATTATAAGAAACTCTTTGGCAGTG
>2149
AGAATCAGTAGAGGAAAGTATTTTACTTATGCAAGCATGAGGAGGAGCTGGAAATTGATACTGCAAAATCTAATTGAAAATGATTCTGGATCTATTACTGTGCCACCTGGGACAGGCCGGAGGATATTATAAGAAACTCTTTGGCAGTG
>2150
AGAATCAGTAGAGGAAAGTATTTTACTTATGCAAGCATGAGGAGGAGCTGGAAATTGATACTGCAAAATCTAATTGAAAATGATTCTGGATCTATTACTGTGCCACCTGGGACAGGCCGGAGGATATTATAAGAAACTCTTTGGCAGTG
>2151
AGAATCAGTAGAGGAAAGTATTTTACTTATGCAAGCATGAGGAGGAGCTGGAAATTGATACTGCAAAATCTAATTGAAAATGATTCTGGATCTATTACTGTGCCACCTGGGACAGGCCGGAGGATATTATAAGAAACTCTTTGGCAGTG
>2152
TGGGTAAGACAAGCAACAAAGTGGAGGCAAGAAAGAATTCTCAAACTCTCACTTCAATCCTTACCATCAAGTCCGTAGAGAAAGAAGACATGGCCGTTTACTACTGTGCTGCGTGGGATTTGAAACTCTTTGGCAGTG
>2153
TGGGTAAGACAAGCAACAAAGTGGAGGCAAGAAAGAATTCTCAAACTCTCACTTCAATCCTTACCATCAAGTCCGTAGAGAAAGAAGACATGGCCGTTTACTACTGTGCTGCGTGGGATTTGAAACTCTTTGGCAGTG
>2154
TGGGTAAGACAAGCAACAAAGTGGAGGCAAGAAAGAATTCTCAAACTCTCACTTCAATCCTTACCATCAAGTCCGTAGAGAAAGAAGACATGGCCGTTTACTACTGTGCTGCGTGGGATTTGAAACTCTTTGGCAGTG
>2155
TGGGTAAGACAAGCAACAAAGTGGAGGCAAGAAAGAATTCTCAAACTCTCACTTCAATCCTTACCATCAAGTCCGTAGAGAAAGAAGACATGGCCGTTTACTACTGTGCTGCGTGGGATTTGAAACTCTTTGGCAGTG
>2156
TGGGTAAGACAAGCAACAAAGTGGAGGCAAGAAAGAATTCTCAAACTCTCACTTCAATCCTTACCATCAAGTCCGTAGAGAAAGAAGACATGGCCGTTTACTACTGTGCTGCGTGGGATTTGAAACTCTTTGGCAGTG
>2157
TGGGTAAGACAAGCAACAAAGTGGAGGCAAGAAAGAATTCTCAAACTCTCACTTCAATCCTTACCATCAAGTCCGTAGAGAAAGAAGACATGGCCGTTTACTACTGTGCTGCGTGGGATTTGAAACTCTTTGGCAGTG
>2158
TGGGTAAGACAAGCAACAAAGTGGAGGCAAGAAAGAATTCTCAAACTCTCACTTCAATCCTTACCATCAAGTCCGTAGAGAAAGAAGACATGGCCGTTTACTACTGTGCTGCGTGGGATTTGAAACTCTTTGGCAGTG
>2159
TGGGTAAGACAAGCAACAAAGTGGAGGCAAGAAAGAATTCTCAAACTCTCACTTCAATCCTTACCATCAAGTCCGTAGAGAAAGAAGACATGGCCGTTTACTACTGTGCTGCGTGGGATTTGAAACTCTTTGGCAGTG
>2160
TGGGTAAGACAAGCAACAAAGTGGAGGCAAGAAAGAATTCTCAAACTCTCACTTCAATCCTTACCATCAAGTCCGTAGAGAAAGAAGACATGGCCGTTTACTACTGTGCTGCGTGGGATTTGAAACTCTTTGGCAGTG
>2161
TGGGTAAGACAAGCAACAAAGTGGAGGCAAGAAAGAATTCTCAAACTCTCACTTCAATCCTTACCATCAAGTCCGTAGAGAAAGAAGACATGGCCGTTTACTACTGTGCTGCGTGGGATTTGAAACTCTTTGGCAGTG
>2162
TGGGTAAGACAAGCAACAAAGTGGAGGCAAGAAAGAATTCTCAAACTCTCACTTCAATCCTTACCATCAAGTCCGTAGAGAAAGAAGACATGGCCGTTTACTACTGTGCTGCGTGGGATTTGAAACTCTTTGGCAGTG
>2163
TGGGTAAGACAAGCAACAAAGTGGAGGCAAGAAAGAATTCTCAAACTCTCACTTCAATCCTTACCATCAAGTCCGTAGAGAAAGAAGACATGGCCGTTTACTACTGTGCTGCGTGGGATTTGAAACTCTTTGGCAGTG
>2164
TGGGTAAGACAAGCAACAAAGTGGAGGCAAGAAAGAATTCTCAAACTCTCACTTCAATCCTTACCATCAAGTCCGTAGAGAAAGAAGACATGGCCGTTTACTACTGTGCTGCGTGGGATTTGAAACTCTTTGGCAGTG
>2165
TGGGTAAGACAAGCAACAAAGTGGAGGCAAGAAAGAATTCTCAAACTCTCACTTCAATCCTTACCATCAAGTCCGTAGAGAAAGAAGACATGGCCGTTTACTACTGTGCTGCGTGGGATTTGAAACTCTTTGGCAGTG
>2166
TGGGTAAGACAAGCAACAAAGTGGAGGCAAGAAAGAATTCTCAAACTCTCACTTCAATCCTTACCATCAAGTCCGTAGAGAAAGAAGACATGGCCGTTTACTACTGTGCTGCGTGGGATTTGAAACTCTTTGGCAGTG
>2167
TGGGTAAGACAAGCAACAAAGTGGAGGCAAGAAAGAATTCTCAAACTCTCACTTCAATCCTTACCATCAAGTCCGTAGAGAAAGAAGACATGGCCGTTTACTACTGTGCTGCGTGGGATTTGAAACTCTTTGGCAGTG
>2168
TGGGTAAGACAAGCAACAAAGTGGAGGCAAGAAAGAATTCTCAAACTCTCACTTCAATCCTTACCATCAAGTCCGTAGAGAAAGAAGACATGGCCGTTTACTACTGTGCTGCGTGGGATTTGAAACTCTTTGGCAGTG
>2169
TGGGTAAGACAAGCAACAAAGTGGAGGCAAGAAAGAATTCTCAAACTCTCACTTCAATCCTTACCATCAAGTCCGTAGAGAAAGAAGACATGGCCGTTTACTACTGTGCTGCGTGGGATTTGAAACTCTTTGGCAGTG
>2170
TGGGTAAGACAAGCAACAAAGTGGAGGCAAGAAAGAATTCTCAAACTCTCACTTCAATCCTTACCATCAAGTCCGTAGAGAAAGAAGACATGGCCGTTTACTACTGTGCTGCGTGGGATTTGAAACTCTTTGGCAGTG
>2171
TGGGTAAGACAAGCAACAAAGTGGAGGCAAGAAAGAATTCTCAAACTCTCACTTCAATCCTTACCATCAAGTCCGTAGAGAAAGAAGACATGGCCGTTTACTACTGTGCTGCGTGGGATTTGAAACTCTTTGGCAGTG
>2172
TGGGTAAGACAAGCAACAAAGTGGAGGCAAGAAAGAATTCTCAAACTCTCACTTCAATCCTTACCATCAAGTCCGTAGAGAAAGAAGACATGGCCGTTTACTACTGTGCTGCGTGGGATTTGAAACTCTTTGGCAGTG
>2173
TGGGTAAGACAAGCAACAAAGTGGAGGCAAGAAAGAATTCTCAAACTCTCACTTCAATCCTTACCATCAAGTCCGTAGAGAAAGAAGACATGGCCGTTTACTACTGTGCTGCGTGGGATTTGAAACTCTTTGGCAGTG
>2174
TGGGTAAGACAAGCAACAAAGTGGAGGCAAGAAAGAATTCTCAAACTCTCACTTCAATCCTTACCATCAAGTCCGTAGAGAAAGAAGACATGGCCGTTTACTACTGTGCTGCGTGGGATTTGAAACTCTTTGGCAGTG
>2175
TGGGTAAGACAAGCAACAAAGTGGAGGCAAGAAAGAATTCTCAAACTCTCACTTCAATCCTTACCATCAAGTCCGTAGAGAAAGAAGACATGGCCGTTTACTACTGTGCTGCGTGGGATTTGAAACTCTTTGGCAGTG
>2176
TGGGTAAGACAAGCAACAAAGTGGAGGCAAGAAAGAATTCTCAAACTCTCACTTCAATCCTTACCATCAAGTCCGTAGAGAAAGAAGACATGGCCGTTTACTACTGTGCTGCGTGGGATTTGAAACTCTTTGGCAGTG
>2177
TGGGTAAGACAAGCAACAAAGTGGAGGCAAGAAAGAATTCTCAAACTCTCACTTCAATCCTTACCATCAAGTCCGTAGAGAAAGAAGACATGGCCGTTTACTACTGTGCTGCGTGGGATTTGAAACTCTTTGGCAGTG
>2178
TGGGTAAGACAAGCAACAAAGTGGAGGCAAGAAAGAATTCTCAAACTCTCACTTCAATCCTTACCATCAAGTCCGTAGAGAAAGAAGACATGGCCGTTTACTACTGTGCTGCGTGGGATTTGAAACTCTTTGGCAGTG
>2179
TGGGTAAGACAAGCAACAAAGTGGAGGCAAGAAAGAATTCTCAAACTCTCACTTCAATCCTTACCATCAAGTCCGTAGAGAAAGAAGACATGGCCGTTTACTACTGTGCTGCGTGGGATTTGAAACTCTTTGGCAGTG
>2180
TGGGTAAGACAAGCAACAAAGTGGAGGCAAGAAAGAATTCTCAAACTCTCACTTCAATCCTTACCATCAAGTCCGTAGAGAAAGAAGACATGGCCGTTTACTACTGTGCTGCGTGGGATTTGAAACTCTTTGGCAGTG
>2181
TGGGTAAGACAAGCAACAAAGTGGAGGCAAGAAAGAATTCTCAAACTCTCACTTCAATCCTTACCATCAAGTCCGTAGAGAAAGAAGACATGGCCGTTTACTACTGTGCTGCGTGGGATTTGAAACTCTTTGGCAGTG
>2182
TGGGTAAGACAAGCAACAAAGTGGAGGCAAGAAAGAATTCTCAAACTCTCACTTCAATCCTTACCATCAAGTCCGTAGAGAAAGAAGACATGGCCGTTTACTACTGTGCTGCGTGGGATTTGAAACTCTTTGGCAGTG
>2183
TGGGTAAGACAAGCAACAAAGTGGAGGCAAGAAAGAATTCTCAAACTCTCACTTCAATCCTTACCATCAAGTCCGTAGAGAAAGAAGACATGGCCGTTTACTACTGTGCTGCGTGGGATTTGAAACTCTTTGGCAGTG
>2184
TGGGTAAGACAAGCAACAAAGTGGAGGCAAGAAAGAATTCTCAAACTCTCACTTCAATCCTTACCATCAAGTCCGTAGAGAAAGAAGACATGGCCGTTTACTACTGTGCTGCGTGGGATTTGAAACTCTTTGGCAGTG
>2185
TGGGTAAGACAAGCAACAAAGTGGAGGCAAGAAAGAATTCTCAAACTCTCACTTCAATCCTTACCATCAAGTCCGTAGAGAAAGAAGACATGGCCGTTTACTACTGTGCTGCGTGGGATTTGAAACTCTTTGGCAGTG
>2186
TGGGTAAGACAAGCAACAAAGTGGAGGCAAGAAAGAATTCTCAAACTCTCACTTCAATCCTTACCATCAAGTCCGTAGAGAAAGAAGACATGGCCGTTTACTACTGTGCTGCGTGGGATTTGAAACTCTTTGGCAGTG
>2187
TGGGTAAGACAAGCAACAAAGTGGAGGCAAGAAAGAATTCTCAAACTCTCACTTCAATCCTTACCATCAAGTCCGTAGAGAAAGAAGACATGGCCGTTTACTACTGTGCTGCGTGGGATTTGAAACTCTTTGGCAGTG
>2188
TGGGTAAGACAAGCAACAAAGTGGAGGCAAGAAAGAATTCTCAAACTCTCACTTCAATCCTTACCATCAAGTCCGTAGAGAAAGAAGACATGGCCGTTTACTACTGTGCTGCGTGGGATTTGAAACTCTTTGGCAGTG
>2189
TGGGTAAGACAAGCAACAAAGTGGAGGCAAGAAAGAATTCTCAAACTCTCACTTCAATCCTTACCATCAAGTCCGTAGAGAAAGAAGACATGGCCGTTTACTACTGTGCTGCGTGGGATTTGAAACTCTTTGGCAGTG
>2190
TGGGTAAGACAAGCAACAAAGTGGAGGCAAGAAAGAATTCTCAAACTCTCACTTCAATCCTTACCATCAAGTCCGTAGAGAAAGAAGACATGGCCGTTTACTACTGTGCTGCGTGGGATTTGAAACTCTTTGGCAGTG
>2191
TGGGTAAGACAAGCAACAAAGTGGAGGCAAGAAAGAATTCTCAAACTCTCACTTCAATCCTTACCATCAAGTCCGTAGAGAAAGAAGACATGGCCGTTTACTACTGTGCTGCGTGGGATTTGAAACTCTTTGGCAGTG
>2192
TGGGTAAGACAAGCAACAAAGTGGAGGCAAGAAAGAATTCTCAAACTCTCACTTCAATCCTTACCATCAAGTCCGTAGAGAAAGAAGACATGGCCGTTTACTACTGTGCTGCGTGGGATTTGAAACTCTTTGGCAGTG
>2193
TGGGTAAGACAAGCAACAAAGTGGAGGCAAGAAAGAATTCTCAAACTCTCACTTCAATCCTTACCATCAAGTCCGTAGAGAAAGAAGACATGGCCGTTTACTACTGTGCTGCGTGGGATTTGAAACTCTTTGGCAGTG
>2194
TGGGTAAGACAAGCAACAAAGTGGAGGCAAGAAAGAATTCTCAAACTCTCACTTCAATCCTTACCATCAAGTCCGTAGAGAAAGAAGACATGGCCGTTTACTACTGTGCTGCGTGGGATTTGAAACTCTTTGGCAGTG
>2195
TGGGTAAGACAAGCAACAAAGTGGAGGCAAGAAAGAATTCTCAAACTCTCACTTCAATCCTTACCATCAAGTCCGTAGAGAAAGAAGACATGGCCGTTTACTACTGTGCTGCGTGGGATTTGAAACTCTTTGGCAGTG
>2196
TGGGTAAGACAAGCAACAAAGTGGAGGCAAGAAAGAATTCTCAAACTCTCACTTCAATCCTTACCATCAAGTCCGTAGAGAAAGAAGACATGGCCGTTTACTACTGTGCTGCGTGGGATTTGAAACTCTTTGGCAGTG
>2197
TGGGTAAGACAAGCAACAAAGTGGAGGCAAGAAAGAATTCTCAAACTCTCACTTCAATCCTTACCATCAAGTCCGTAGAGAAAGAAGACATGGCCGTTTACTACTGTGCTGCGTGGGATTTGAAACTCTTTGGCAGTG
>2198
TGGGTAAGACAAGCAACAAAGTGGAGGCAAGAAAGAATTCTCAAACTCTCACTTCAATCCTTACCATCAAGTCCGTAGAGAAAGAAGACATGGCCGTTTACTACTGTGCTGCGTGGGATTTGAAACTCTTTGGCAGTG
>2199
TGGGTAAGACAAGCAACAAAGTGGAGGCAAGAAAGAATTCTCAAACTCTCACTTCAATCCTTACCATCAAGTCCGTAGAGAAAGAAGACATGGCCGTTTACTACTGTGCTGCGTGGGATTTGAAACTCTTTGGCAGTG
>2200
TGGGTAAGACAAGCAACAAAGTGGAGGCAAGAAAGAATTCTCAAACTCTCACTTCAATCCTTACCATCAAGTCCGTAGAGAAAGAAGACATGGCCGTTTACTACTGTGCTGCGTGGGATTTGAAACTCTTTGGCAGTG
>2201
TGGGTAAGACAAGCAACAAAGTGGAGGCAAGAAAGAATTCTCAAACTCTCACTTCAATCCTTACCATCAAGTCCGTAGAGAAAGAAGACATGGCCGTTTACTACTGTGCTGCGTGGGATTTGAAACTCTTTGGCAGTG
>2202
TGGGTAAGACAAGCAACAAAGTGGAGGCAAGAAAGAATTCTCAAACTCTCACTTCAATCCTTACCATCAAGTCCGTAGAGAAAGAAGACATGGCCGTTTACTACTGTGCTGCGTGGGATTTGAAACTCTTTGGCAGTG
>2203
TGGGTAAGACAAGCAACAAAGTGGAGGCAAGAAAGAATTCTCAAACTCTCACTTCAATCCTTACCATCAAGTCCGTAGAGAAAGAAGACATGGCCGTTTACTACTGTGCTGCGTGGGATTTGAAACTCTTTGGCAGTG
>2204
TGGGTAAGACAAGCAACAAAGTGGAGGCAAGAAAGAATTCTCAAACTCTCACTTCAATCCTTACCATCAAGTCCGTAGAGAAAGAAGACATGGCCGTTTACTACTGTGCTGCGTGGGATTTGAAACTCTTTGGCAGTG
>2205
TGGGTAAGACAAGCAACAAAGTGGAGGCAAGAAAGAATTCTCAAACTCTCACTTCAATCCTTACCATCAAGTCCGTAGAGAAAGAAGACATGGCCGTTTACTACTGTGCTGCGTGGGATTTGAAACTCTTTGGCAGTG
>2206
TGGGTAAGACAAGCAACAAAGTGGAGGCAAGAAAGAATTCTCAAACTCTCACTTCAATCCTTACCATCAAGTCCGTAGAGAAAGAAGACATGGCCGTTTACTACTGTGCTGCGTGGGATTTGAAACTCTTTGGCAGTG
>2207
TGGGTAAGACAAGCAACAAAGTGGAGGCAAGAAAGAATTCTCAAACTCTCACTTCAATCCTTACCATCAAGTCCGTAGAGAAAGAAGACATGGCCGTTTACTACTGTGCTGCGTGGGATTTGAAACTCTTTGGCAGTG
>2208
TGGGTAAGACAAGCAACAAAGTGGAGGCAAGAAAGAATTCTCAAACTCTCACTTCAATCCTTACCATCAAGTCCGTAGAGAAAGAAGACATGGCCGTTTACTACTGTGCTGCGTGGGATTTGAAACTCTTTGGCAGTG
>2209
TGGGTAAGACAAGCAACAAAGTGGAGGCAAGAAAGAATTCTCAAACTCTCACTTCAATCCTTACCATCAAGTCCGTAGAGAAAGAAGACATGGCCGTTTACTACTGTGCTGCGTGGGATTTGAAACTCTTTGGCAGTG
>2210
TGGGTAAGACAAGCAACAAAGTGGAGGCAAGAAAGAATTCTCAAACTCTCACTTCAATCCTTACCATCAAGTCCGTAGAGAAAGAAGACATGGCCGTTTACTACTGTGCTGCGTGGGATTTGAAACTCTTTGGCAGTG
>2211
TGGGTAAGACAAGCAACAAAGTGGAGGCAAGAAAGAATTCTCAAACTCTCACTTCAATCCTTACCATCAAGTCCGTAGAGAAAGAAGACATGGCCGTTTACTACTGTGCTGCGTGGGATTTGAAACTCTTTGGCAGTG
>2212
TGGGTAAGACAAGCAACAAAGTGGAGGCAAGAAAGAATTCTCAAACTCTCACTTCAATCCTTACCATCAAGTCCGTAGAGAAAGAAGACATGGCCGTTTACTACTGTGCTGCGTGGGATTTGAAACTCTTTGGCAGTG
>2213
TGGGTAAGACAAGCAACAAAGTGGAGGCAAGAAAGAATTCTCAAACTCTCACTTCAATCCTTACCATCAAGTCCGTAGAGAAAGAAGACATGGCCGTTTACTACTGTGCTGCGTGGGATTTGAAACTCTTTGGCAGTG
>2214
TGGGTAAGACAAGCAACAAAGTGGAGGCAAGAAAGAATTCTCAAACTCTCACTTCAATCCTTACCATCAAGTCCGTAGAGAAAGAAGACATGGCCGTTTACTACTGTGCTGCGTGGGATTTGAAACTCTTTGGCAGTG
>2215
TGGGTAAGACAAGCAACAAAGTGGAGGCAAGAAAGAATTCTCAAACTCTCACTTCAATCCTTACCATCAAGTCCGTAGAGAAAGAAGACATGGCCGTTTACTACTGTGCTGCGTGGGATTTGAAACTCTTTGGCAGTG
>2216
TGGGTAAGACAAGCAACAAAGTGGAGGCAAGAAAGAATTCTCAAACTCTCACTTCAATCCTTACCATCAAGTCCGTAGAGAAAGAAGACATGGCCGTTTACTACTGTGCTGCGTGGGATTTGAAACTCTTTGGCAGTG
>2217
TGGGTAAGACAAGCAACAAAGTGGAGGCAAGAAAGAATTCTCAAACTCTCACTTCAATCCTTACCATCAAGTCCGTAGAGAAAGAAGACATGGCCGTTTACTACTGTGCTGCGTGGGATTTGAAACTCTTTGGCAGTG
>2218
TGGGTAAGACAAGCAACAAAGTGGAGGCAAGAAAGAATTCTCAAACTCTCACTTCAATCCTTACCATCAAGTCCGTAGAGAAAGAAGACATGGCCGTTTACTACTGTGCTGCGTGGGATTTGAAACTCTTTGGCAGTG
>2219
TGGGTAAGACAAGCAACAAAGTGGAGGCAAGAAAGAATTCTCAAACTCTCACTTCAATCCTTACCATCAAGTCCGTAGAGAAAGAAGACATGGCCGTTTACTACTGTGCTGCGTGGGATTTGAAACTCTTTGGCAGTG
>2220
TGGGTAAGACAAGCAACAAAGTGGAGGCAAGAAAGAATTCTCAAACTCTCACTTCAATCCTTACCATCAAGTCCGTAGAGAAAGAAGACATGGCCGTTTACTACTGTGCTGCGTGGGATTTGAAACTCTTTGGCAGTG
>2221
TGGGTAAGACAAGCAACAAAGTGGAGGCAAGAAAGAATTCTCAAACTCTCACTTCAATCCTTACCATCAAGTCCGTAGAGAAAGAAGACATGGCCGTTTACTACTGTGCTGCGTGGGATTTGAAACTCTTTGGCAGTG
>2222
TGGGTAAGACAAGCAACAAAGTGGAGGCAAGAAAGAATTCTCAAACTCTCACTTCAATCCTTACCATCAAGTCCGTAGAGAAAGAAGACATGGCCGTTTACTACTGTGCTGCGTGGGATTTGAAACTCTTTGGCAGTG
>2223
TGGGTAAGACAAGCAACAAAGTGGAGGCAAGAAAGAATTCTCAAACTCTCACTTCAATCCTTACCATCAAGTCCGTAGAGAAAGAAGACATGGCCGTTTACTACTGTGCTGCGTGGGATTTGAAACTCTTTGGCAGTG
>2224
TGGGTAAGACAAGCAACAAAGTGGAGGCAAGAAAGAATTCTCAAACTCTCACTTCAATCCTTACCATCAAGTCCGTAGAGAAAGAAGACATGGCCGTTTACTACTGTGCTGCGTGGGATTTGAAACTCTTTGGCAGTG
>2225
TGGGTAAGACAAGCAACAAAGTGGAGGCAAGAAAGAATTCTCAAACTCTCACTTCAATCCTTACCATCAAGTCCGTAGAGAAAGAAGACATGGCCGTTTACTACTGTGCTGCGTGGGATTTGAAACTCTTTGGCAGTG
>2226
TGGGTAAGACAAGCAACAAAGTGGAGGCAAGAAAGAATTCTCAAACTCTCACTTCAATCCTTACCATCAAGTCCGTAGAGAAAGAAGACATGGCCGTTTACTACTGTGCTGCGTGGGATTTGAAACTCTTTGGCAGTG
>2227
TGGGTAAGACAAGCAACAAAGTGGAGGCAAGAAAGAATTCTCAAACTCTCACTTCAATCCTTACCATCAAGTCCGTAGAGAAAGAAGACATGGCCGTTTACTACTGTGCTGCGTGGGATTTGAAACTCTTTGGCAGTG
>2228
TGGGTAAGACAAGCAACAAAGTGGAGGCAAGAAAGAATTCTCAAACTCTCACTTCAATCCTTACCATCAAGTCCGTAGAGAAAGAAGACATGGCCGTTTACTACTGTGCTGCGTGGGATTTGAAACTCTTTGGCAGTG
>2229
TGGGTAAGACAAGCAACAAAGTGGAGGCAAGAAAGAATTCTCAAACTCTCACTTCAATCCTTACCATCAAGTCCGTAGAGAAAGAAGACATGGCCGTTTACTACTGTGCTGCGTGGGATTTGAAACTCTTTGGCAGTG
>2230
TGGGTAAGACAAGCAACAAAGTGGAGGCAAGAAAGAATTCTCAAACTCTCACTTCAATCCTTACCATCAAGTCCGTAGAGAAAGAAGACATGGCCGTTTACTACTGTGCTGCGTGGGATTTGAAACTCTTTGGCAGTG
>2231
TGGGTAAGACAAGCAACAAAGTGGAGGCAAGAAAGAATTCTCAAACTCTCACTTCAATCCTTACCATCAAGTCCGTAGAGAAAGAAGACATGGCCGTTTACTACTGTGCTGCGTGGGATTTGAAACTCTTTGGCAGTG
>2232
TGGGTAAGACAAGCAACAAAGTGGAGGCAAGAAAGAATTCTCAAACTCTCACTTCAATCCTTACCATCAAGTCCGTAGAGAAAGAAGACATGGCCGTTTACTACTGTGCTGCGTGGGATTTGAAACTCTTTGGCAGTG
>2233
TGGGTAAGACAAGCAACAAAGTGGAGGCAAGAAAGAATTCTCAAACTCTCACTTCAATCCTTACCATCAAGTCCGTAGAGAAAGAAGACATGGCCGTTTACTACTGTGCTGCGTGGGATTTGAAACTCTTTGGCAGTG
>2234
TGGGTAAGACAAGCAACAAAGTGGAGGCAAGAAAGAATTCTCAAACTCTCACTTCAATCCTTACCATCAAGTCCGTAGAGAAAGAAGACATGGCCGTTTACTACTGTGCTGCGTGGGATTTGAAACTCTTTGGCAGTG
>2235
TGGGTAAGACAAGCAACAAAGTGGAGGCAAGAAAGAATTCTCAAACTCTCACTTCAATCCTTACCATCAAGTCCGTAGAGAAAGAAGACATGGCCGTTTACTACTGTGCTGCGTGGGATTTGAAACTCTTTGGCAGTG
>2236
TGGGTAAGACAAGCAACAAAGTGGAGGCAAGAAAGAATTCTCAAACTCTCACTTCAATCCTTACCATCAAGTCCGTAGAGAAAGAAGACATGGCCGTTTACTACTGTGCTGCGTGGGATTTGAAACTCTTTGGCAGTG
>2237
TGGGTAAGACAAGCAACAAAGTGGAGGCAAGAAAGAATTCTCAAACTCTCACTTCAATCCTTACCATCAAGTCCGTAGAGAAAGAAGACATGGCCGTTTACTACTGTGCTGCGTGGGATTTGAAACTCTTTGGCAGTG
>2238
TGGGTAAGACAAGCAACAAAGTGGAGGCAAGAAAGAATTCTCAAACTCTCACTTCAATCCTTACCATCAAGTCCGTAGAGAAAGAAGACATGGCCGTTTACTACTGTGCTGCGTGGGATTTGAAACTCTTTGGCAGTG
>2239
TGGGTAAGACAAGCAACAAAGTGGAGGCAAGAAAGAATTCTCAAACTCTCACTTCAATCCTTACCATCAAGTCCGTAGAGAAAGAAGACATGGCCGTTTACTACTGTGCTGCGTGGGATTTGAAACTCTTTGGCAGTG
>2240
TGGGTAAGACAAGCAACAAAGTGGAGGCAAGAAAGAATTCTCAAACTCTCACTTCAATCCTTACCATCAAGTCCGTAGAGAAAGAAGACATGGCCGTTTACTACTGTGCTGCGTGGGATTTGAAACTCTTTGGCAGTG
>2241
TGGGTAAGACAAGCAACAAAGTGGAGGCAAGAAAGAATTCTCAAACTCTCACTTCAATCCTTACCATCAAGTCCGTAGAGAAAGAAGACATGGCCGTTTACTACTGTGCTGCGTGGGATTTGAAACTCTTTGGCAGTG
>2242
TGGGTAAGACAAGCAACAAAGTGGAGGCAAGAAAGAATTCTCAAACTCTCACTTCAATCCTTACCATCAAGTCCGTAGAGAAAGAAGACATGGCCGTTTACTACTGTGCTGCGTGGGATTTGAAACTCTTTGGCAGTG
>2243
TGGGTAAGACAAGCAACAAAGTGGAGGCAAGAAAGAATTCTCAAACTCTCACTTCAATCCTTACCATCAAGTCCGTAGAGAAAGAAGACATGGCCGTTTACTACTGTGCTGCGTGGGATTTGAAACTCTTTGGCAGTG
>2244
TGGGTAAGACAAGCAACAAAGTGGAGGCAAGAAAGAATTCTCAAACTCTCACTTCAATCCTTACCATCAAGTCCGTAGAGAAAGAAGACATGGCCGTTTACTACTGTGCTGCGTGGGATTTGAAACTCTTTGGCAGTG
>2245
TGGGTAAGACAAGCAACAAAGTGGAGGCAAGAAAGAATTCTCAAACTCTCACTTCAATCCTTACCATCAAGTCCGTAGAGAAAGAAGACATGGCCGTTTACTACTGTGCTGCGTGGGATTTGAAACTCTTTGGCAGTG
>2246
TGGGTAAGACAAGCAACAAAGTGGAGGCAAGAAAGAATTCTCAAACTCTCACTTCAATCCTTACCATCAAGTCCGTAGAGAAAGAAGACATGGCCGTTTACTACTGTGCTGCGTGGGATTTGAAACTCTTTGGCAGTG
>2247
TGGGTAAGACAAGCAACAAAGTGGAGGCAAGAAAGAATTCTCAAACTCTCACTTCAATCCTTACCATCAAGTCCGTAGAGAAAGAAGACATGGCCGTTTACTACTGTGCTGCGTGGGATTTGAAACTCTTTGGCAGTG
>2248
TGGGTAAGACAAGCAACAAAGTGGAGGCAAGAAAGAATTCTCAAACTCTCACTTCAATCCTTACCATCAAGTCCGTAGAGAAAGAAGACATGGCCGTTTACTACTGTGCTGCGTGGGATTTGAAACTCTTTGGCAGTG
>2249
TGGGTAAGACAAGCAACAAAGTGGAGGCAAGAAAGAATTCTCAAACTCTCACTTCAATCCTTACCATCAAGTCCGTAGAGAAAGAAGACATGGCCGTTTACTACTGTGCTGCGTGGGATTTGAAACTCTTTGGCAGTG
>2250
TGGGTAAGACAAGCAACAAAGTGGAGGCAAGAAAGAATTCTCAAACTCTCACTTCAATCCTTACCATCAAGTCCGTAGAGAAAGAAGACATGGCCGTTTACTACTGTGCTGCGTGGGATTTGAAACTCTTTGGCAGTG
>2251
TGGGTAAGACAAGCAACAAAGTGGAGGCAAGAAAGAATTCTCAAACTCTCACTTCAATCCTTACCATCAAGTCCGTAGAGAAAGAAGACATGGCCGTTTACTACTGTGCTGCGTGGGATTTGAAACTCTTTGGCAGTG
>2252
TGGGTAAGACAAGCAACAAAGTGGAGGCAAGAAAGAATTCTCAAACTCTCACTTCAATCCTTACCATCAAGTCCGTAGAGAAAGAAGACATGGCCGTTTACTACTGTGCTGCGTGGGATTTGAAACTCTTTGGCAGTG
>2253
TGGGTAAGACAAGCAACAAAGTGGAGGCAAGAAAGAATTCTCAAACTCTCACTTCAATCCTTACCATCAAGTCCGTAGAGAAAGAAGACATGGCCGTTTACTACTGTGCTGCGTGGGATTTGAAACTCTTTGGCAGTG
>2254
TGGGTAAGACAAGCAACAAAGTGGAGGCAAGAAAGAATTCTCAAACTCTCACTTCAATCCTTACCATCAAGTCCGTAGAGAAAGAAGACATGGCCGTTTACTACTGTGCTGCGTGGGATTTGAAACTCTTTGGCAGTG
>2255
TGGGTAAGACAAGCAACAAAGTGGAGGCAAGAAAGAATTCTCAAACTCTCACTTCAATCCTTACCATCAAGTCCGTAGAGAAAGAAGACATGGCCGTTTACTACTGTGCTGCGTGGGATTTGAAACTCTTTGGCAGTG
>2256
TGGGTAAGACAAGCAACAAAGTGGAGGCAAGAAAGAATTCTCAAACTCTCACTTCAATCCTTACCATCAAGTCCGTAGAGAAAGAAGACATGGCCGTTTACTACTGTGCTGCGTGGGATTTGAAACTCTTTGGCAGTG
>2257
TGGGTAAGACAAGCAACAAAGTGGAGGCAAGAAAGAATTCTCAAACTCTCACTTCAATCCTTACCATCAAGTCCGTAGAGAAAGAAGACATGGCCGTTTACTACTGTGCTGCGTGGGATTTGAAACTCTTTGGCAGTG
>2258
TGGGTAAGACAAGCAACAAAGTGGAGGCAAGAAAGAATTCTCAAACTCTCACTTCAATCCTTACCATCAAGTCCGTAGAGAAAGAAGACATGGCCGTTTACTACTGTGCTGCGTGGGATTTGAAACTCTTTGGCAGTG
>2259
TGGGTAAGACAAGCAACAAAGTGGAGGCAAGAAAGAATTCTCAAACTCTCACTTCAATCCTTACCATCAAGTCCGTAGAGAAAGAAGACATGGCCGTTTACTACTGTGCTGCGTGGGATTTGAAACTCTTTGGCAGTG
>2260
TGGGTAAGACAAGCAACAAAGTGGAGGCAAGAAAGAATTCTCAAACTCTCACTTCAATCCTTACCATCAAGTCCGTAGAGAAAGAAGACATGGCCGTTTACTACTGTGCTGCGTGGGATTTGAAACTCTTTGGCAGTG
>2261
TGGGTAAGACAAGCAACAAAGTGGAGGCAAGAAAGAATTCTCAAACTCTCACTTCAATCCTTACCATCAAGTCCGTAGAGAAAGAAGACATGGCCGTTTACTACTGTGCTGCGTGGGATTTGAAACTCTTTGGCAGTG
>2262
TGGGTAAGACAAGCAACAAAGTGGAGGCAAGAAAGAATTCTCAAACTCTCACTTCAATCCTTACCATCAAGTCCGTAGAGAAAGAAGACATGGCCGTTTACTACTGTGCTGCGTGGGATTTGAAACTCTTTGGCAGTG
>2263
TGGGTAAGACAAGCAACAAAGTGGAGGCAAGAAAGAATTCTCAAACTCTCACTTCAATCCTTACCATCAAGTCCGTAGAGAAAGAAGACATGGCCGTTTACTACTGTGCTGCGTGGGATTTGAAACTCTTTGGCAGTG
>2264
TGGGTAAGACAAGCAACAAAGTGGAGGCAAGAAAGAATTCTCAAACTCTCACTTCAATCCTTACCATCAAGTCCGTAGAGAAAGAAGACATGGCCGTTTACTACTGTGCTGCGTGGGATTTGAAACTCTTTGGCAGTG
>2265
TGGGTAAGACAAGCAACAAAGTGGAGGCAAGAAAGAATTCTCAAACTCTCACTTCAATCCTTACCATCAAGTCCGTAGAGAAAGAAGACATGGCCGTTTACTACTGTGCTGCGTGGGATTTGAAACTCTTTGGCAGTG
>2266
TGGGTAAGACAAGCAACAAAGTGGAGGCAAGAAAGAATTCTCAAACTCTCACTTCAATCCTTACCATCAAGTCCGTAGAGAAAGAAGACATGGCCGTTTACTACTGTGCTGCGTGGGATTTGAAACTCTTTGGCAGTG
>2267
TGGGTAAGACAAGCAACAAAGTGGAGGCAAGAAAGAATTCTCAAACTCTCACTTCAATCCTTACCATCAAGTCCGTAGAGAAAGAAGACATGGCCGTTTACTACTGTGCTGCGTGGGATTTGAAACTCTTTGGCAGTG
>2268
TGGGTAAGACAAGCAACAAAGTGGAGGCAAGAAAGAATTCTCAAACTCTCACTTCAATCCTTACCATCAAGTCCGTAGAGAAAGAAGACATGGCCGTTTACTACTGTGCTGCGTGGGATTTGAAACTCTTTGGCAGTG
>2269
TGGGTAAGACAAGCAACAAAGTGGAGGCAAGAAAGAATTCTCAAACTCTCACTTCAATCCTTACCATCAAGTCCGTAGAGAAAGAAGACATGGCCGTTTACTACTGTGCTGCGTGGGATTTGAAACTCTTTGGCAGTG
>2270
TGGGTAAGACAAGCAACAAAGTGGAGGCAAGAAAGAATTCTCAAACTCTCACTTCAATCCTTACCATCAAGTCCGTAGAGAAAGAAGACATGGCCGTTTACTACTGTGCTGCGTGGGATTTGAAACTCTTTGGCAGTG
>2271
TGGGTAAGACAAGCAACAAAGTGGAGGCAAGAAAGAATTCTCAAACTCTCACTTCAATCCTTACCATCAAGTCCGTAGAGAAAGAAGACATGGCCGTTTACTACTGTGCTGCGTGGGATTTGAAACTCTTTGGCAGTG
>2272
TGGGTAAGACAAGCAACAAAGTGGAGGCAAGAAAGAATTCTCAAACTCTCACTTCAATCCTTACCATCAAGTCCGTAGAGAAAGAAGACATGGCCGTTTACTACTGTGCTGCGTGGGATTTGAAACTCTTTGGCAGTG
>2273
TGGGTAAGACAAGCAACAAAGTGGAGGCAAGAAAGAATTCTCAAACTCTCACTTCAATCCTTACCATCAAGTCCGTAGAGAAAGAAGACATGGCCGTTTACTACTGTGCTGCGTGGGATTTGAAACTCTTTGGCAGTG
>2274
TGGGTAAGACAAGCAACAAAGTGGAGGCAAGAAAGAATTCTCAAACTCTCACTTCAATCCTTACCATCAAGTCCGTAGAGAAAGAAGACATGGCCGTTTACTACTGTGCTGCGTGGGATTTGAAACTCTTTGGCAGTG
>2275
TGGGTAAGACAAGCAACAAAGTGGAGGCAAGAAAGAATTCTCAAACTCTCACTTCAATCCTTACCATCAAGTCCGTAGAGAAAGAAGACATGGCCGTTTACTACTGTGCTGCGTGGGATTTGAAACTCTTTGGCAGTG
>2276
TGGGTAAGACAAGCAACAAAGTGGAGGCAAGAAAGAATTCTCAAACTCTCACTTCAATCCTTACCATCAAGTCCGTAGAGAAAGAAGACATGGCCGTTTACTACTGTGCTGCGTGGGATTTGAAACTCTTTGGCAGTG
>2277
TGGGTAAGACAAGCAACAAAGTGGAGGCAAGAAAGAATTCTCAAACTCTCACTTCAATCCTTACCATCAAGTCCGTAGAGAAAGAAGACATGGCCGTTTACTACTGTGCTGCGTGGGATTTGAAACTCTTTGGCAGTG
>2278
TGGGTAAGACAAGCAACAAAGTGGAGGCAAGAAAGAATTCTCAAACTCTCACTTCAATCCTTACCATCAAGTCCGTAGAGAAAGAAGACATGGCCGTTTACTACTGTGCTGCGTGGGATTTGAAACTCTTTGGCAGTG
>2279
TGGGTAAGACAAGCAACAAAGTGGAGGCAAGAAAGAATTCTCAAACTCTCACTTCAATCCTTACCATCAAGTCCGTAGAGAAAGAAGACATGGCCGTTTACTACTGTGCTGCGTGGGATTTGAAACTCTTTGGCAGTG
>2280
TGGGTAAGACAAGCAACAAAGTGGAGGCAAGAAAGAATTCTCAAACTCTCACTTCAATCCTTACCATCAAGTCCGTAGAGAAAGAAGACATGGCCGTTTACTACTGTGCTGCGTGGGATTTGAAACTCTTTGGCAGTG
>2281
TGGGTAAGACAAGCAACAAAGTGGAGGCAAGAAAGAATTCTCAAACTCTCACTTCAATCCTTACCATCAAGTCCGTAGAGAAAGAAGACATGGCCGTTTACTACTGTGCTGCGTGGGATTTGAAACTCTTTGGCAGTG
>2282
TGGGTAAGACAAGCAACAAAGTGGAGGCAAGAAAGAATTCTCAAACTCTCACTTCAATCCTTACCATCAAGTCCGTAGAGAAAGAAGACATGGCCGTTTACTACTGTGCTGCGTGGGATTTGAAACTCTTTGGCAGTG
>2283
TGGGTAAGACAAGCAACAAAGTGGAGGCAAGAAAGAATTCTCAAACTCTCACTTCAATCCTTACCATCAAGTCCGTAGAGAAAGAAGACATGGCCGTTTACTACTGTGCTGCGTGGGATTTGAAACTCTTTGGCAGTG
>2284
GGAATCAGTCGAGAAAAGTATCATACTTATGCAAGCACAGGGAAGAGCCTTAAATTTATACTGGAAAATCTAATTGAACGTGACTCTGGGGTCTATTACTGTGCCCTCCTCCACTATAAGAAACTCTTTGGCAGTG
>2285
GGAATCAGTCGAGAAAAGTATCATACTTATGCAAGCACAGGGAAGAGCCTTAAATTTATACTGGAAAATCTAATTGAACGTGACTCTGGGGTCTATTACTGTGCCCTCCTCCACTATAAGAAACTCTTTGGCAGTG
>2286
GGAATCAGTCGAGAAAAGTATCATACTTATGCAAGCACAGGGAAGAGCCTTAAATTTATACTGGAAAATCTAATTGAACGTGACTCTGGGGTCTATTACTGTGCCCTCCTCCACTATAAGAAACTCTTTGGCAGTG
>2287
GGAATCAGTCGAGAAAAGTATCATACTTATGCAAGCACAGGGAAGAGCCTTAAATTTATACTGGAAAATCTAATTGAACGTGACTCTGGGGTCTATTACTGTGCCCTCCTCCACTATAAGAAACTCTTTGGCAGTG
>2288
GGAATCAGTCGAGAAAAGTATCATACTTATGCAAGCACAGGGAAGAGCCTTAAATTTATACTGGAAAATCTAATTGAACGTGACTCTGGGGTCTATTACTGTGCCCTCCTCCACTATAAGAAACTCTTTGGCAGTG
>2289
GGAATCAGTCGAGAAAAGTATCATACTTATGCAAGCACAGGGAAGAGCCTTAAATTTATACTGGAAAATCTAATTGAACGTGACTCTGGGGTCTATTACTGTGCCCTCCTCCACTATAAGAAACTCTTTGGCAGTG
>2290
GGAATCAGTCGAGAAAAGTATCATACTTATGCAAGCACAGGGAAGAGCCTTAAATTTATACTGGAAAATCTAATTGAACGTGACTCTGGGGTCTATTACTGTGCCCTCCTCCACTATAAGAAACTCTTTGGCAGTG
>2291
GGAATCAGTCGAGAAAAGTATCATACTTATGCAAGCACAGGGAAGAGCCTTAAATTTATACTGGAAAATCTAATTGAACGTGACTCTGGGGTCTATTACTGTGCCCTCCTCCACTATAAGAAACTCTTTGGCAGTG
>2292
GGAATCAGTCGAGAAAAGTATCATACTTATGCAAGCACAGGGAAGAGCCTTAAATTTATACTGGAAAATCTAATTGAACGTGACTCTGGGGTCTATTACTGTGCCCTCCTCCACTATAAGAAACTCTTTGGCAGTG
>2293
GGAATCAGTCGAGAAAAGTATCATACTTATGCAAGCACAGGGAAGAGCCTTAAATTTATACTGGAAAATCTAATTGAACGTGACTCTGGGGTCTATTACTGTGCCCTCCTCCACTATAAGAAACTCTTTGGCAGTG
>2294
GGAATCAGTCGAGAAAAGTATCATACTTATGCAAGCACAGGGAAGAGCCTTAAATTTATACTGGAAAATCTAATTGAACGTGACTCTGGGGTCTATTACTGTGCCCTCCTCCACTATAAGAAACTCTTTGGCAGTG
>2295
GGAATCAGTCGAGAAAAGTATCATACTTATGCAAGCACAGGGAAGAGCCTTAAATTTATACTGGAAAATCTAATTGAACGTGACTCTGGGGTCTATTACTGTGCCCTCCTCCACTATAAGAAACTCTTTGGCAGTG
>2296
GGAATCAGTCGAGAAAAGTATCATACTTATGCAAGCACAGGGAAGAGCCTTAAATTTATACTGGAAAATCTAATTGAACGTGACTCTGGGGTCTATTACTGTGCCCTCCTCCACTATAAGAAACTCTTTGGCAGTG
>2297
GGAATCAGTCGAGAAAAGTATCATACTTATGCAAGCACAGGGAAGAGCCTTAAATTTATACTGGAAAATCTAATTGAACGTGACTCTGGGGTCTATTACTGTGCCCTCCTCCACTATAAGAAACTCTTTGGCAGTG
>2298
GGAATCAGTCGAGAAAAGTATCATACTTATGCAAGCACAGGGAAGAGCCTTAAATTTATACTGGAAAATCTAATTGAACGTGACTCTGGGGTCTATTACTGTGCCCTCCTCCACTATAAGAAACTCTTTGGCAGTG
>2299
GGAATCAGTCGAGAAAAGTATCATACTTATGCAAGCACAGGGAAGAGCCTTAAATTTATACTGGAAAATCTAATTGAACGTGACTCTGGGGTCTATTACTGTGCCCTCCTCCACTATAAGAAACTCTTTGGCAGTG
>2300
GGAATCAGTCGAGAAAAGTATCATACTTATGCAAGCACAGGGAAGAGCCTTAAATTTATACTGGAAAATCTAATTGAACGTGACTCTGGGGTCTATTACTGTGCCCTCCTCCACTATAAGAAACTCTTTGGCAGTG
>2301
GGAATCAGTCGAGAAAAGTATCATACTTATGCAAGCACAGGGAAGAGCCTTAAATTTATACTGGAAAATCTAATTGAACGTGACTCTGGGGTCTATTACTGTGCCCTCCTCCACTATAAGAAACTCTTTGGCAGTG
>2302
GGAATCAGTCGAGAAAAGTATCATACTTATGCAAGCACAGGGAAGAGCCTTAAATTTATACTGGAAAATCTAATTGAACGTGACTCTGGGGTCTATTACTGTGCCCTCCTCCACTATAAGAAACTCTTTGGCAGTG
>2303
GGAATCAGTCGAGAAAAGTATCATACTTATGCAAGCACAGGGAAGAGCCTTAAATTTATACTGGAAAATCTAATTGAACGTGACTCTGGGGTCTATTACTGTGCCCTCCTCCACTATAAGAAACTCTTTGGCAGTG
>2304
GGAATCAGTCGAGAAAAGTATCATACTTATGCAAGCACAGGGAAGAGCCTTAAATTTATACTGGAAAATCTAATTGAACGTGACTCTGGGGTCTATTACTGTGCCCTCCTCCACTATAAGAAACTCTTTGGCAGTG
>2305
GGAATCAGTCGAGAAAAGTATCATACTTATGCAAGCACAGGGAAGAGCCTTAAATTTATACTGGAAAATCTAATTGAACGTGACTCTGGGGTCTATTACTGTGCCCTCCTCCACTATAAGAAACTCTTTGGCAGTG
>2306
GGAATCAGTCGAGAAAAGTATCATACTTATGCAAGCACAGGGAAGAGCCTTAAATTTATACTGGAAAATCTAATTGAACGTGACTCTGGGGTCTATTACTGTGCCCTCCTCCACTATAAGAAACTCTTTGGCAGTG
>2307
GGAATCAGTCGAGAAAAGTATCATACTTATGCAAGCACAGGGAAGAGCCTTAAATTTATACTGGAAAATCTAATTGAACGTGACTCTGGGGTCTATTACTGTGCCCTCCTCCACTATAAGAAACTCTTTGGCAGTG
>2308
GGAATCAGTCGAGAAAAGTATCATACTTATGCAAGCACAGGGAAGAGCCTTAAATTTATACTGGAAAATCTAATTGAACGTGACTCTGGGGTCTATTACTGTGCCCTCCTCCACTATAAGAAACTCTTTGGCAGTG
>2309
GGAATCAGTCGAGAAAAGTATCATACTTATGCAAGCACAGGGAAGAGCCTTAAATTTATACTGGAAAATCTAATTGAACGTGACTCTGGGGTCTATTACTGTGCCCTCCTCCACTATAAGAAACTCTTTGGCAGTG
>2310
GGAATCAGTCGAGAAAAGTATCATACTTATGCAAGCACAGGGAAGAGCCTTAAATTTATACTGGAAAATCTAATTGAACGTGACTCTGGGGTCTATTACTGTGCCCTCCTCCACTATAAGAAACTCTTTGGCAGTG
>2311
GGAATCAGTCGAGAAAAGTATCATACTTATGCAAGCACAGGGAAGAGCCTTAAATTTATACTGGAAAATCTAATTGAACGTGACTCTGGGGTCTATTACTGTGCCCTCCTCCACTATAAGAAACTCTTTGGCAGTG
>2312
GGAATCAGTCGAGAAAAGTATCATACTTATGCAAGCACAGGGAAGAGCCTTAAATTTATACTGGAAAATCTAATTGAACGTGACTCTGGGGTCTATTACTGTGCCCTCCTCCACTATAAGAAACTCTTTGGCAGTG
>2313
GGAATCAGTCGAGAAAAGTATCATACTTATGCAAGCACAGGGAAGAGCCTTAAATTTATACTGGAAAATCTAATTGAACGTGACTCTGGGGTCTATTACTGTGCCCTCCTCCACTATAAGAAACTCTTTGGCAGTG
>2314
GGAATCAGTCGAGAAAAGTATCATACTTATGCAAGCACAGGGAAGAGCCTTAAATTTATACTGGAAAATCTAATTGAACGTGACTCTGGGGTCTATTACTGTGCCCTCCTCCACTATAAGAAACTCTTTGGCAGTG
>2315
GGAATCAGTCGAGAAAAGTATCATACTTATGCAAGCACAGGGAAGAGCCTTAAATTTATACTGGAAAATCTAATTGAACGTGACTCTGGGGTCTATTACTGTGCCCTCCTCCACTATAAGAAACTCTTTGGCAGTG
>2316
GGAATCAGTCGAGAAAAGTATCATACTTATGCAAGCACAGGGAAGAGCCTTAAATTTATACTGGAAAATCTAATTGAACGTGACTCTGGGGTCTATTACTGTGCCCTCCTCCACTATAAGAAACTCTTTGGCAGTG
>2317
GGAATCAGTCGAGAAAAGTATCATACTTATGCAAGCACAGGGAAGAGCCTTAAATTTATACTGGAAAATCTAATTGAACGTGACTCTGGGGTCTATTACTGTGCCCTCCTCCACTATAAGAAACTCTTTGGCAGTG
>2318
GGAATCAGTCGAGAAAAGTATCATACTTATGCAAGCACAGGGAAGAGCCTTAAATTTATACTGGAAAATCTAATTGAACGTGACTCTGGGGTCTATTACTGTGCCCTCCTCCACTATAAGAAACTCTTTGGCAGTG
>2319
GGAATCAGTCGAGAAAAGTATCATACTTATGCAAGCACAGGGAAGAGCCTTAAATTTATACTGGAAAATCTAATTGAACGTGACTCTGGGGTCTATTACTGTGCCCTCCTCCACTATAAGAAACTCTTTGGCAGTG
>2320
GGAATCAGTCGAGAAAAGTATCATACTTATGCAAGCACAGGGAAGAGCCTTAAATTTATACTGGAAAATCTAATTGAACGTGACTCTGGGGTCTATTACTGTGCCCTCCTCCACTATAAGAAACTCTTTGGCAGTG
>2321
GGAATCAGTCGAGAAAAGTATCATACTTATGCAAGCACAGGGAAGAGCCTTAAATTTATACTGGAAAATCTAATTGAACGTGACTCTGGGGTCTATTACTGTGCCCTCCTCCACTATAAGAAACTCTTTGGCAGTG
>2322
GGAATCAGTCGAGAAAAGTATCATACTTATGCAAGCACAGGGAAGAGCCTTAAATTTATACTGGAAAATCTAATTGAACGTGACTCTGGGGTCTATTACTGTGCCCTCCTCCACTATAAGAAACTCTTTGGCAGTG
>2323
GGAATCAGTCGAGAAAAGTATCATACTTATGCAAGCACAGGGAAGAGCCTTAAATTTATACTGGAAAATCTAATTGAACGTGACTCTGGGGTCTATTACTGTGCCCTCCTCCACTATAAGAAACTCTTTGGCAGTG
>2324
GGAATCAGTCGAGAAAAGTATCATACTTATGCAAGCACAGGGAAGAGCCTTAAATTTATACTGGAAAATCTAATTGAACGTGACTCTGGGGTCTATTACTGTGCCCTCCTCCACTATAAGAAACTCTTTGGCAGTG
>2325
GGAATCAGTCGAGAAAAGTATCATACTTATGCAAGCACAGGGAAGAGCCTTAAATTTATACTGGAAAATCTAATTGAACGTGACTCTGGGGTCTATTACTGTGCCCTCCTCCACTATAAGAAACTCTTTGGCAGTG
>2326
GGAATCAGTCGAGAAAAGTATCATACTTATGCAAGCACAGGGAAGAGCCTTAAATTTATACTGGAAAATCTAATTGAACGTGACTCTGGGGTCTATTACTGTGCCCTCCTCCACTATAAGAAACTCTTTGGCAGTG
>2327
GGAATCAGTCGAGAAAAGTATCATACTTATGCAAGCACAGGGAAGAGCCTTAAATTTATACTGGAAAATCTAATTGAACGTGACTCTGGGGTCTATTACTGTGCCCTCCTCCACTATAAGAAACTCTTTGGCAGTG
>2328
GGAATCAGTCGAGAAAAGTATCATACTTATGCAAGCACAGGGAAGAGCCTTAAATTTATACTGGAAAATCTAATTGAACGTGACTCTGGGGTCTATTACTGTGCCCTCCTCCACTATAAGAAACTCTTTGGCAGTG
>2329
GGAATCAGTCGAGAAAAGTATCATACTTATGCAAGCACAGGGAAGAGCCTTAAATTTATACTGGAAAATCTAATTGAACGTGACTCTGGGGTCTATTACTGTGCCCTCCTCCACTATAAGAAACTCTTTGGCAGTG
>2330
GGAATCAGTCGAGAAAAGTATCATACTTATGCAAGCACAGGGAAGAGCCTTAAATTTATACTGGAAAATCTAATTGAACGTGACTCTGGGGTCTATTACTGTGCCCTCCTCCACTATAAGAAACTCTTTGGCAGTG
>2331
GGAATCAGTCGAGAAAAGTATCATACTTATGCAAGCACAGGGAAGAGCCTTAAATTTATACTGGAAAATCTAATTGAACGTGACTCTGGGGTCTATTACTGTGCCCTCCTCCACTATAAGAAACTCTTTGGCAGTG
>2332
GGAATCAGTCGAGAAAAGTATCATACTTATGCAAGCACAGGGAAGAGCCTTAAATTTATACTGGAAAATCTAATTGAACGTGACTCTGGGGTCTATTACTGTGCCCTCCTCCACTATAAGAAACTCTTTGGCAGTG
>2333
GGAATCAGTCGAGAAAAGTATCATACTTATGCAAGCACAGGGAAGAGCCTTAAATTTATACTGGAAAATCTAATTGAACGTGACTCTGGGGTCTATTACTGTGCCCTCCTCCACTATAAGAAACTCTTTGGCAGTG
>2334
GGAATCAGTCGAGAAAAGTATCATACTTATGCAAGCACAGGGAAGAGCCTTAAATTTATACTGGAAAATCTAATTGAACGTGACTCTGGGGTCTATTACTGTGCCCTCCTCCACTATAAGAAACTCTTTGGCAGTG
>2335
GGAATCAGTCGAGAAAAGTATCATACTTATGCAAGCACAGGGAAGAGCCTTAAATTTATACTGGAAAATCTAATTGAACGTGACTCTGGGGTCTATTACTGTGCCCTCCTCCACTATAAGAAACTCTTTGGCAGTG
>2336
GGAATCAGTCGAGAAAAGTATCATACTTATGCAAGCACAGGGAAGAGCCTTAAATTTATACTGGAAAATCTAATTGAACGTGACTCTGGGGTCTATTACTGTGCCCTCCTCCACTATAAGAAACTCTTTGGCAGTG
>2337
GGAATCAGTCGAGAAAAGTATCATACTTATGCAAGCACAGGGAAGAGCCTTAAATTTATACTGGAAAATCTAATTGAACGTGACTCTGGGGTCTATTACTGTGCCCTCCTCCACTATAAGAAACTCTTTGGCAGTG
>2338
GGAATCAGTCGAGAAAAGTATCATACTTATGCAAGCACAGGGAAGAGCCTTAAATTTATACTGGAAAATCTAATTGAACGTGACTCTGGGGTCTATTACTGTGCCCTCCTCCACTATAAGAAACTCTTTGGCAGTG
>2339
GGAATCAGTCGAGAAAAGTATCATACTTATGCAAGCACAGGGAAGAGCCTTAAATTTATACTGGAAAATCTAATTGAACGTGACTCTGGGGTCTATTACTGTGCCCTCCTCCACTATAAGAAACTCTTTGGCAGTG
>2340
GGAATCAGTCGAGAAAAGTATCATACTTATGCAAGCACAGGGAAGAGCCTTAAATTTATACTGGAAAATCTAATTGAACGTGACTCTGGGGTCTATTACTGTGCCCTCCTCCACTATAAGAAACTCTTTGGCAGTG
>2341
GGAATCAGTCGAGAAAAGTATCATACTTATGCAAGCACAGGGAAGAGCCTTAAATTTATACTGGAAAATCTAATTGAACGTGACTCTGGGGTCTATTACTGTGCCCTCCTCCACTATAAGAAACTCTTTGGCAGTG
>2342
GGAATCAGTCGAGAAAAGTATCATACTTATGCAAGCACAGGGAAGAGCCTTAAATTTATACTGGAAAATCTAATTGAACGTGACTCTGGGGTCTATTACTGTGCCCTCCTCCACTATAAGAAACTCTTTGGCAGTG
>2343
GGAATCAGTCGAGAAAAGTATCATACTTATGCAAGCACAGGGAAGAGCCTTAAATTTATACTGGAAAATCTAATTGAACGTGACTCTGGGGTCTATTACTGTGCCCTCCTCCACTATAAGAAACTCTTTGGCAGTG
>2344
GGAATCAGTCGAGAAAAGTATCATACTTATGCAAGCACAGGGAAGAGCCTTAAATTTATACTGGAAAATCTAATTGAACGTGACTCTGGGGTCTATTACTGTGCCCTCCTCCACTATAAGAAACTCTTTGGCAGTG
>2345
GGAATCAGTCGAGAAAAGTATCATACTTATGCAAGCACAGGGAAGAGCCTTAAATTTATACTGGAAAATCTAATTGAACGTGACTCTGGGGTCTATTACTGTGCCCTCCTCCACTATAAGAAACTCTTTGGCAGTG
>2346
GGAATCAGTCGAGAAAAGTATCATACTTATGCAAGCACAGGGAAGAGCCTTAAATTTATACTGGAAAATCTAATTGAACGTGACTCTGGGGTCTATTACTGTGCCCTCCTCCACTATAAGAAACTCTTTGGCAGTG
>2347
GGAATCAGTCGAGAAAAGTATCATACTTATGCAAGCACAGGGAAGAGCCTTAAATTTATACTGGAAAATCTAATTGAACGTGACTCTGGGGTCTATTACTGTGCCCTCCTCCACTATAAGAAACTCTTTGGCAGTG
>2348
GGAATCAGTCGAGAAAAGTATCATACTTATGCAAGCACAGGGAAGAGCCTTAAATTTATACTGGAAAATCTAATTGAACGTGACTCTGGGGTCTATTACTGTGCCCTCCTCCACTATAAGAAACTCTTTGGCAGTG
>2349
GGAATCAGTCGAGAAAAGTATCATACTTATGCAAGCACAGGGAAGAGCCTTAAATTTATACTGGAAAATCTAATTGAACGTGACTCTGGGGTCTATTACTGTGCCCTCCTCCACTATAAGAAACTCTTTGGCAGTG
>2350
GGAATCAGTCGAGAAAAGTATCATACTTATGCAAGCACAGGGAAGAGCCTTAAATTTATACTGGAAAATCTAATTGAACGTGACTCTGGGGTCTATTACTGTGCCCTCCTCCACTATAAGAAACTCTTTGGCAGTG
>2351
GGAATCAGTCGAGAAAAGTATCATACTTATGCAAGCACAGGGAAGAGCCTTAAATTTATACTGGAAAATCTAATTGAACGTGACTCTGGGGTCTATTACTGTGCCCTCCTCCACTATAAGAAACTCTTTGGCAGTG
>2352
GGAATCAGTCGAGAAAAGTATCATACTTATGCAAGCACAGGGAAGAGCCTTAAATTTATACTGGAAAATCTAATTGAACGTGACTCTGGGGTCTATTACTGTGCCCTCCTCCACTATAAGAAACTCTTTGGCAGTG
>2353
GGAATCAGTCGAGAAAAGTATCATACTTATGCAAGCACAGGGAAGAGCCTTAAATTTATACTGGAAAATCTAATTGAACGTGACTCTGGGGTCTATTACTGTGCCCTCCTCCACTATAAGAAACTCTTTGGCAGTG
>2354
GGAATCAGTCGAGAAAAGTATCATACTTATGCAAGCACAGGGAAGAGCCTTAAATTTATACTGGAAAATCTAATTGAACGTGACTCTGGGGTCTATTACTGTGCCCTCCTCCACTATAAGAAACTCTTTGGCAGTG
>2355
GGAATCAGTCGAGAAAAGTATCATACTTATGCAAGCACAGGGAAGAGCCTTAAATTTATACTGGAAAATCTAATTGAACGTGACTCTGGGGTCTATTACTGTGCCCTCCTCCACTATAAGAAACTCTTTGGCAGTG
>2356
GGAATCAGTCGAGAAAAGTATCATACTTATGCAAGCACAGGGAAGAGCCTTAAATTTATACTGGAAAATCTAATTGAACGTGACTCTGGGGTCTATTACTGTGCCCTCCTCCACTATAAGAAACTCTTTGGCAGTG
>2357
GGAATCAGTCGAGAAAAGTATCATACTTATGCAAGCACAGGGAAGAGCCTTAAATTTATACTGGAAAATCTAATTGAACGTGACTCTGGGGTCTATTACTGTGCCCTCCTCCACTATAAGAAACTCTTTGGCAGTG
>2358
GGAATCAGTCGAGAAAAGTATCATACTTATGCAAGCACAGGGAAGAGCCTTAAATTTATACTGGAAAATCTAATTGAACGTGACTCTGGGGTCTATTACTGTGCCCTCCTCCACTATAAGAAACTCTTTGGCAGTG
>2359
GGAATCAGTCGAGAAAAGTATCATACTTATGCAAGCACAGGGAAGAGCCTTAAATTTATACTGGAAAATCTAATTGAACGTGACTCTGGGGTCTATTACTGTGCCCTCCTCCACTATAAGAAACTCTTTGGCAGTG
>2360
GGAATCAGTCGAGAAAAGTATCATACTTATGCAAGCACAGGGAAGAGCCTTAAATTTATACTGGAAAATCTAATTGAACGTGACTCTGGGGTCTATTACTGTGCCCTCCTCCACTATAAGAAACTCTTTGGCAGTG
>2361
GGAATCAGTCGAGAAAAGTATCATACTTATGCAAGCACAGGGAAGAGCCTTAAATTTATACTGGAAAATCTAATTGAACGTGACTCTGGGGTCTATTACTGTGCCCTCCTCCACTATAAGAAACTCTTTGGCAGTG
>2362
GGAATCAGTCGAGAAAAGTATCATACTTATGCAAGCACAGGGAAGAGCCTTAAATTTATACTGGAAAATCTAATTGAACGTGACTCTGGGGTCTATTACTGTGCCCTCCTCCACTATAAGAAACTCTTTGGCAGTG
>2363
GGAATCAGTCGAGAAAAGTATCATACTTATGCAAGCACAGGGAAGAGCCTTAAATTTATACTGGAAAATCTAATTGAACGTGACTCTGGGGTCTATTACTGTGCCCTCCTCCACTATAAGAAACTCTTTGGCAGTG
>2364
GGAATCAGTCGAGAAAAGTATCATACTTATGCAAGCACAGGGAAGAGCCTTAAATTTATACTGGAAAATCTAATTGAACGTGACTCTGGGGTCTATTACTGTGCCCTCCTCCACTATAAGAAACTCTTTGGCAGTG
>2365
GGAATCAGTCGAGAAAAGTATCATACTTATGCAAGCACAGGGAAGAGCCTTAAATTTATACTGGAAAATCTAATTGAACGTGACTCTGGGGTCTATTACTGTGCCCTCCTCCACTATAAGAAACTCTTTGGCAGTG
>2366
GGAATCAGTCGAGAAAAGTATCATACTTATGCAAGCACAGGGAAGAGCCTTAAATTTATACTGGAAAATCTAATTGAACGTGACTCTGGGGTCTATTACTGTGCCCTCCTCCACTATAAGAAACTCTTTGGCAGTG
>2367
GGAATCAGTCGAGAAAAGTATCATACTTATGCAAGCACAGGGAAGAGCCTTAAATTTATACTGGAAAATCTAATTGAACGTGACTCTGGGGTCTATTACTGTGCCCTCCTCCACTATAAGAAACTCTTTGGCAGTG
>2368
GGAATCAGTCGAGAAAAGTATCATACTTATGCAAGCACAGGGAAGAGCCTTAAATTTATACTGGAAAATCTAATTGAACGTGACTCTGGGGTCTATTACTGTGCCCTCCTCCACTATAAGAAACTCTTTGGCAGTG
>2369
GGAATCAGTCGAGAAAAGTATCATACTTATGCAAGCACAGGGAAGAGCCTTAAATTTATACTGGAAAATCTAATTGAACGTGACTCTGGGGTCTATTACTGTGCCCTCCTCCACTATAAGAAACTCTTTGGCAGTG
>2370
GGAATCAGTCGAGAAAAGTATCATACTTATGCAAGCACAGGGAAGAGCCTTAAATTTATACTGGAAAATCTAATTGAACGTGACTCTGGGGTCTATTACTGTGCCCTCCTCCACTATAAGAAACTCTTTGGCAGTG
>2371
GGAATCAGTCGAGAAAAGTATCATACTTATGCAAGCACAGGGAAGAGCCTTAAATTTATACTGGAAAATCTAATTGAACGTGACTCTGGGGTCTATTACTGTGCCCTCCTCCACTATAAGAAACTCTTTGGCAGTG
>2372
GGAATCAGTCGAGAAAAGTATCATACTTATGCAAGCACAGGGAAGAGCCTTAAATTTATACTGGAAAATCTAATTGAACGTGACTCTGGGGTCTATTACTGTGCCCTCCTCCACTATAAGAAACTCTTTGGCAGTG
>2373
GGAATCAGTCGAGAAAAGTATCATACTTATGCAAGCACAGGGAAGAGCCTTAAATTTATACTGGAAAATCTAATTGAACGTGACTCTGGGGTCTATTACTGTGCCCTCCTCCACTATAAGAAACTCTTTGGCAGTG
>2374
GGAATCAGTCGAGAAAAGTATCATACTTATGCAAGCACAGGGAAGAGCCTTAAATTTATACTGGAAAATCTAATTGAACGTGACTCTGGGGTCTATTACTGTGCCCTCCTCCACTATAAGAAACTCTTTGGCAGTG
>2375
GGAATCAGTCGAGAAAAGTATCATACTTATGCAAGCACAGGGAAGAGCCTTAAATTTATACTGGAAAATCTAATTGAACGTGACTCTGGGGTCTATTACTGTGCCCTCCTCCACTATAAGAAACTCTTTGGCAGTG
>2376
GGAATCAGTCGAGAAAAGTATCATACTTATGCAAGCACAGGGAAGAGCCTTAAATTTATACTGGAAAATCTAATTGAACGTGACTCTGGGGTCTATTACTGTGCCCTCCTCCACTATAAGAAACTCTTTGGCAGTG
>2377
GGAATCAGTCGAGAAAAGTATCATACTTATGCAAGCACAGGGAAGAGCCTTAAATTTATACTGGAAAATCTAATTGAACGTGACTCTGGGGTCTATTACTGTGCCCTCCTCCACTATAAGAAACTCTTTGGCAGTG
>2378
GGAATCAGTCGAGAAAAGTATCATACTTATGCAAGCACAGGGAAGAGCCTTAAATTTATACTGGAAAATCTAATTGAACGTGACTCTGGGGTCTATTACTGTGCCCTCCTCCACTATAAGAAACTCTTTGGCAGTG
>2379
GGAATCAGTCGAGAAAAGTATCATACTTATGCAAGCACAGGGAAGAGCCTTAAATTTATACTGGAAAATCTAATTGAACGTGACTCTGGGGTCTATTACTGTGCCCTCCTCCACTATAAGAAACTCTTTGGCAGTG
>2380
GGAATCAGTCGAGAAAAGTATCATACTTATGCAAGCACAGGGAAGAGCCTTAAATTTATACTGGAAAATCTAATTGAACGTGACTCTGGGGTCTATTACTGTGCCCTCCTCCACTATAAGAAACTCTTTGGCAGTG
>2381
GGAATCAGTCGAGAAAAGTATCATACTTATGCAAGCACAGGGAAGAGCCTTAAATTTATACTGGAAAATCTAATTGAACGTGACTCTGGGGTCTATTACTGTGCCCTCCTCCACTATAAGAAACTCTTTGGCAGTG
>2382
GGAATCAGTCGAGAAAAGTATCATACTTATGCAAGCACAGGGAAGAGCCTTAAATTTATACTGGAAAATCTAATTGAACGTGACTCTGGGGTCTATTACTGTGCCCTCCTCCACTATAAGAAACTCTTTGGCAGTG
>2383
GGAATCAGTCGAGAAAAGTATCATACTTATGCAAGCACAGGGAAGAGCCTTAAATTTATACTGGAAAATCTAATTGAACGTGACTCTGGGGTCTATTACTGTGCCCTCCTCCACTATAAGAAACTCTTTGGCAGTG
>2384
GGAATCAGTCGAGAAAAGTATCATACTTATGCAAGCACAGGGAAGAGCCTTAAATTTATACTGGAAAATCTAATTGAACGTGACTCTGGGGTCTATTACTGTGCCCTCCTCCACTATAAGAAACTCTTTGGCAGTG
>2385
GGAATCAGTCGAGAAAAGTATCATACTTATGCAAGCACAGGGAAGAGCCTTAAATTTATACTGGAAAATCTAATTGAACGTGACTCTGGGGTCTATTACTGTGCCCTCCTCCACTATAAGAAACTCTTTGGCAGTG
>2386
GGAATCAGTCGAGAAAAGTATCATACTTATGCAAGCACAGGGAAGAGCCTTAAATTTATACTGGAAAATCTAATTGAACGTGACTCTGGGGTCTATTACTGTGCCCTCCTCCACTATAAGAAACTCTTTGGCAGTG
>2387
GGAATCAGTCGAGAAAAGTATCATACTTATGCAAGCACAGGGAAGAGCCTTAAATTTATACTGGAAAATCTAATTGAACGTGACTCTGGGGTCTATTACTGTGCCCTCCTCCACTATAAGAAACTCTTTGGCAGTG
>2388
GGAATCAGTCGAGAAAAGTATCATACTTATGCAAGCACAGGGAAGAGCCTTAAATTTATACTGGAAAATCTAATTGAACGTGACTCTGGGGTCTATTACTGTGCCCTCCTCCACTATAAGAAACTCTTTGGCAGTG
>2389
GGAATCAGTCGAGAAAAGTATCATACTTATGCAAGCACAGGGAAGAGCCTTAAATTTATACTGGAAAATCTAATTGAACGTGACTCTGGGGTCTATTACTGTGCCCTCCTCCACTATAAGAAACTCTTTGGCAGTG
>2390
GGAATCAGTCGAGAAAAGTATCATACTTATGCAAGCACAGGGAAGAGCCTTAAATTTATACTGGAAAATCTAATTGAACGTGACTCTGGGGTCTATTACTGTGCCCTCCTCCACTATAAGAAACTCTTTGGCAGTG
>2391
GGAATCAGTCGAGAAAAGTATCATACTTATGCAAGCACAGGGAAGAGCCTTAAATTTATACTGGAAAATCTAATTGAACGTGACTCTGGGGTCTATTACTGTGCCCTCCTCCACTATAAGAAACTCTTTGGCAGTG
>2392
GGAATCAGTCGAGAAAAGTATCATACTTATGCAAGCACAGGGAAGAGCCTTAAATTTATACTGGAAAATCTAATTGAACGTGACTCTGGGGTCTATTACTGTGCCCTCCTCCACTATAAGAAACTCTTTGGCAGTG
>2393
GGAATCAGTCGAGAAAAGTATCATACTTATGCAAGCACAGGGAAGAGCCTTAAATTTATACTGGAAAATCTAATTGAACGTGACTCTGGGGTCTATTACTGTGCCCTCCTCCACTATAAGAAACTCTTTGGCAGTG
>2394
GGAATCAGTCGAGAAAAGTATCATACTTATGCAAGCACAGGGAAGAGCCTTAAATTTATACTGGAAAATCTAATTGAACGTGACTCTGGGGTCTATTACTGTGCCCTCCTCCACTATAAGAAACTCTTTGGCAGTG
>2395
GGAATCAGTCGAGAAAAGTATCATACTTATGCAAGCACAGGGAAGAGCCTTAAATTTATACTGGAAAATCTAATTGAACGTGACTCTGGGGTCTATTACTGTGCCCTCCTCCACTATAAGAAACTCTTTGGCAGTG
>2396
GGAATCAGTCGAGAAAAGTATCATACTTATGCAAGCACAGGGAAGAGCCTTAAATTTATACTGGAAAATCTAATTGAACGTGACTCTGGGGTCTATTACTGTGCCCTCCTCCACTATAAGAAACTCTTTGGCAGTG
>2397
GGAATCAGTCGAGAAAAGTATCATACTTATGCAAGCACAGGGAAGAGCCTTAAATTTATACTGGAAAATCTAATTGAACGTGACTCTGGGGTCTATTACTGTGCCCTCCTCCACTATAAGAAACTCTTTGGCAGTG
>2398
GGAATCAGTCGAGAAAAGTATCATACTTATGCAAGCACAGGGAAGAGCCTTAAATTTATACTGGAAAATCTAATTGAACGTGACTCTGGGGTCTATTACTGTGCCCTCCTCCACTATAAGAAACTCTTTGGCAGTG
>2399
GGAATCAGTCGAGAAAAGTATCATACTTATGCAAGCACAGGGAAGAGCCTTAAATTTATACTGGAAAATCTAATTGAACGTGACTCTGGGGTCTATTACTGTGCCCTCCTCCACTATAAGAAACTCTTTGGCAGTG
>2400
GGAATCAGTCGAGAAAAGTATCATACTTATGCAAGCACAGGGAAGAGCCTTAAATTTATACTGGAAAATCTAATTGAACGTGACTCTGGGGTCTATTACTGTGCCCTCCTCCACTATAAGAAACTCTTTGGCAGTG
>2401
GGAATCAGTCGAGAAAAGTATCATACTTATGCAAGCACAGGGAAGAGCCTTAAATTTATACTGGAAAATCTAATTGAACGTGACTCTGGGGTCTATTACTGTGCCCTCCTCCACTATAAGAAACTCTTTGGCAGTG
>2402
GGAATCAGTCGAGAAAAGTATCATACTTATGCAAGCACAGGGAAGAGCCTTAAATTTATACTGGAAAATCTAATTGAACGTGACTCTGGGGTCTATTACTGTGCCCTCCTCCACTATAAGAAACTCTTTGGCAGTG
>2403
GGAATCAGTCGAGAAAAGTATCATACTTATGCAAGCACAGGGAAGAGCCTTAAATTTATACTGGAAAATCTAATTGAACGTGACTCTGGGGTCTATTACTGTGCCCTCCTCCACTATAAGAAACTCTTTGGCAGTG
>2404
GGAATCAGTCGAGAAAAGTATCATACTTATGCAAGCACAGGGAAGAGCCTTAAATTTATACTGGAAAATCTAATTGAACGTGACTCTGGGGTCTATTACTGTGCCCTCCTCCACTATAAGAAACTCTTTGGCAGTG
>2405
GGAATCAGTCGAGAAAAGTATCATACTTATGCAAGCACAGGGAAGAGCCTTAAATTTATACTGGAAAATCTAATTGAACGTGACTCTGGGGTCTATTACTGTGCCCTCCTCCACTATAAGAAACTCTTTGGCAGTG
>2406
GGAATCAGTCGAGAAAAGTATCATACTTATGCAAGCACAGGGAAGAGCCTTAAATTTATACTGGAAAATCTAATTGAACGTGACTCTGGGGTCTATTACTGTGCCCTCCTCCACTATAAGAAACTCTTTGGCAGTG
>2407
GGAATCAGTCGAGAAAAGTATCATACTTATGCAAGCACAGGGAAGAGCCTTAAATTTATACTGGAAAATCTAATTGAACGTGACTCTGGGGTCTATTACTGTGCCCTCCTCCACTATAAGAAACTCTTTGGCAGTG
>2408
GGAATCAGTCGAGAAAAGTATCATACTTATGCAAGCACAGGGAAGAGCCTTAAATTTATACTGGAAAATCTAATTGAACGTGACTCTGGGGTCTATTACTGTGCCCTCCTCCACTATAAGAAACTCTTTGGCAGTG
>2409
GGAATCAGTCGAGAAAAGTATCATACTTATGCAAGCACAGGGAAGAGCCTTAAATTTATACTGGAAAATCTAATTGAACGTGACTCTGGGGTCTATTACTGTGCCCTCCTCCACTATAAGAAACTCTTTGGCAGTG
>2410
GGAATCAGTCGAGAAAAGTATCATACTTATGCAAGCACAGGGAAGAGCCTTAAATTTATACTGGAAAATCTAATTGAACGTGACTCTGGGGTCTATTACTGTGCCCTCCTCCACTATAAGAAACTCTTTGGCAGTG
>2411
GGAATCAGTCGAGAAAAGTATCATACTTATGCAAGCACAGGGAAGAGCCTTAAATTTATACTGGAAAATCTAATTGAACGTGACTCTGGGGTCTATTACTGTGCCCTCCTCCACTATAAGAAACTCTTTGGCAGTG
>2412
GGAATCAGTCGAGAAAAGTATCATACTTATGCAAGCACAGGGAAGAGCCTTAAATTTATACTGGAAAATCTAATTGAACGTGACTCTGGGGTCTATTACTGTGCCCTCCTCCACTATAAGAAACTCTTTGGCAGTG
>2413
GGAATCAGTCGAGAAAAGTATCATACTTATGCAAGCACAGGGAAGAGCCTTAAATTTATACTGGAAAATCTAATTGAACGTGACTCTGGGGTCTATTACTGTGCCCTCCTCCACTATAAGAAACTCTTTGGCAGTG
>2414
GGAATCAGTCGAGAAAAGTATCATACTTATGCAAGCACAGGGAAGAGCCTTAAATTTATACTGGAAAATCTAATTGAACGTGACTCTGGGGTCTATTACTGTGCCCTCCTCCACTATAAGAAACTCTTTGGCAGTG
>2415
GGAATCAGTCGAGAAAAGTATCATACTTATGCAAGCACAGGGAAGAGCCTTAAATTTATACTGGAAAATCTAATTGAACGTGACTCTGGGGTCTATTACTGTGCCCTCCTCCACTATAAGAAACTCTTTGGCAGTG
>2416
GGAATCAGCCCAGGGAAGTATGATACTTATGGAAGCACAAGGAAGAACTTGAGAATGATACTGCGAAATCTTATTGAAAATGACTCTGGAGTCTATTACTGTGCCACCTGGGGAAAAGACCCCCGGGGTCATTATAAGAAACTCTTTGGCAGTG
>2417
GGAATCAGCCCAGGGAAGTATGATACTTATGGAAGCACAAGGAAGAACTTGAGAATGATACTGCGAAATCTTATTGAAAATGACTCTGGAGTCTATTACTGTGCCACCTGGGGAAAAGACCCCCGGGGTCATTATAAGAAACTCTTTGGCAGTG
>2418
GGAATCAGCCCAGGGAAGTATGATACTTATGGAAGCACAAGGAAGAACTTGAGAATGATACTGCGAAATCTTATTGAAAATGACTCTGGAGTCTATTACTGTGCCACCTGGGGAAAAGACCCCCGGGGTCATTATAAGAAACTCTTTGGCAGTG
>2419
GGAATCAGCCCAGGGAAGTATGATACTTATGGAAGCACAAGGAAGAACTTGAGAATGATACTGCGAAATCTTATTGAAAATGACTCTGGAGTCTATTACTGTGCCACCTGGGGAAAAGACCCCCGGGGTCATTATAAGAAACTCTTTGGCAGTG
>2420
GGAATCAGCCCAGGGAAGTATGATACTTATGGAAGCACAAGGAAGAACTTGAGAATGATACTGCGAAATCTTATTGAAAATGACTCTGGAGTCTATTACTGTGCCACCTGGGGAAAAGACCCCCGGGGTCATTATAAGAAACTCTTTGGCAGTG
>2421
GGAATCAGCCCAGGGAAGTATGATACTTATGGAAGCACAAGGAAGAACTTGAGAATGATACTGCGAAATCTTATTGAAAATGACTCTGGAGTCTATTACTGTGCCACCTGGGGAAAAGACCCCCGGGGTCATTATAAGAAACTCTTTGGCAGTG
>2422
GGAATCAGCCCAGGGAAGTATGATACTTATGGAAGCACAAGGAAGAACTTGAGAATGATACTGCGAAATCTTATTGAAAATGACTCTGGAGTCTATTACTGTGCCACCTGGGGAAAAGACCCCCGGGGTCATTATAAGAAACTCTTTGGCAGTG
>2423
GGAATCAGCCCAGGGAAGTATGATACTTATGGAAGCACAAGGAAGAACTTGAGAATGATACTGCGAAATCTTATTGAAAATGACTCTGGAGTCTATTACTGTGCCACCTGGGGAAAAGACCCCCGGGGTCATTATAAGAAACTCTTTGGCAGTG
>2424
GGAATCAGCCCAGGGAAGTATGATACTTATGGAAGCACAAGGAAGAACTTGAGAATGATACTGCGAAATCTTATTGAAAATGACTCTGGAGTCTATTACTGTGCCACCTGGGGAAAAGACCCCCGGGGTCATTATAAGAAACTCTTTGGCAGTG
>2425
GGAATCAGCCCAGGGAAGTATGATACTTATGGAAGCACAAGGAAGAACTTGAGAATGATACTGCGAAATCTTATTGAAAATGACTCTGGAGTCTATTACTGTGCCACCTGGGGAAAAGACCCCCGGGGTCATTATAAGAAACTCTTTGGCAGTG
>2426
GGAATCAGCCCAGGGAAGTATGATACTTATGGAAGCACAAGGAAGAACTTGAGAATGATACTGCGAAATCTTATTGAAAATGACTCTGGAGTCTATTACTGTGCCACCTGGGGAAAAGACCCCCGGGGTCATTATAAGAAACTCTTTGGCAGTG
>2427
GGAATCAGCCCAGGGAAGTATGATACTTATGGAAGCACAAGGAAGAACTTGAGAATGATACTGCGAAATCTTATTGAAAATGACTCTGGAGTCTATTACTGTGCCACCTGGGGAAAAGACCCCCGGGGTCATTATAAGAAACTCTTTGGCAGTG
>2428
GGAATCAGCCCAGGGAAGTATGATACTTATGGAAGCACAAGGAAGAACTTGAGAATGATACTGCGAAATCTTATTGAAAATGACTCTGGAGTCTATTACTGTGCCACCTGGGGAAAAGACCCCCGGGGTCATTATAAGAAACTCTTTGGCAGTG
>2429
GGAATCAGCCCAGGGAAGTATGATACTTATGGAAGCACAAGGAAGAACTTGAGAATGATACTGCGAAATCTTATTGAAAATGACTCTGGAGTCTATTACTGTGCCACCTGGGGAAAAGACCCCCGGGGTCATTATAAGAAACTCTTTGGCAGTG
>2430
GGAATCAGCCCAGGGAAGTATGATACTTATGGAAGCACAAGGAAGAACTTGAGAATGATACTGCGAAATCTTATTGAAAATGACTCTGGAGTCTATTACTGTGCCACCTGGGGAAAAGACCCCCGGGGTCATTATAAGAAACTCTTTGGCAGTG
>2431
GGAATCAGCCCAGGGAAGTATGATACTTATGGAAGCACAAGGAAGAACTTGAGAATGATACTGCGAAATCTTATTGAAAATGACTCTGGAGTCTATTACTGTGCCACCTGGGGAAAAGACCCCCGGGGTCATTATAAGAAACTCTTTGGCAGTG
>2432
GGAATCAGCCCAGGGAAGTATGATACTTATGGAAGCACAAGGAAGAACTTGAGAATGATACTGCGAAATCTTATTGAAAATGACTCTGGAGTCTATTACTGTGCCACCTGGGGAAAAGACCCCCGGGGTCATTATAAGAAACTCTTTGGCAGTG
>2433
GGAATCAGCCCAGGGAAGTATGATACTTATGGAAGCACAAGGAAGAACTTGAGAATGATACTGCGAAATCTTATTGAAAATGACTCTGGAGTCTATTACTGTGCCACCTGGGGAAAAGACCCCCGGGGTCATTATAAGAAACTCTTTGGCAGTG
>2434
GGAATCAGCCCAGGGAAGTATGATACTTATGGAAGCACAAGGAAGAACTTGAGAATGATACTGCGAAATCTTATTGAAAATGACTCTGGAGTCTATTACTGTGCCACCTGGGGAAAAGACCCCCGGGGTCATTATAAGAAACTCTTTGGCAGTG
>2435
GGAATCAGCCCAGGGAAGTATGATACTTATGGAAGCACAAGGAAGAACTTGAGAATGATACTGCGAAATCTTATTGAAAATGACTCTGGAGTCTATTACTGTGCCACCTGGGGAAAAGACCCCCGGGGTCATTATAAGAAACTCTTTGGCAGTG
>2436
GGAATCAGCCCAGGGAAGTATGATACTTATGGAAGCACAAGGAAGAACTTGAGAATGATACTGCGAAATCTTATTGAAAATGACTCTGGAGTCTATTACTGTGCCACCTGGGGAAAAGACCCCCGGGGTCATTATAAGAAACTCTTTGGCAGTG
>2437
GGAATCAGCCCAGGGAAGTATGATACTTATGGAAGCACAAGGAAGAACTTGAGAATGATACTGCGAAATCTTATTGAAAATGACTCTGGAGTCTATTACTGTGCCACCTGGGGAAAAGACCCCCGGGGTCATTATAAGAAACTCTTTGGCAGTG
>2438
GGAATCAGCCCAGGGAAGTATGATACTTATGGAAGCACAAGGAAGAACTTGAGAATGATACTGCGAAATCTTATTGAAAATGACTCTGGAGTCTATTACTGTGCCACCTGGGGAAAAGACCCCCGGGGTCATTATAAGAAACTCTTTGGCAGTG
>2439
GGAATCAGCCCAGGGAAGTATGATACTTATGGAAGCACAAGGAAGAACTTGAGAATGATACTGCGAAATCTTATTGAAAATGACTCTGGAGTCTATTACTGTGCCACCTGGGGAAAAGACCCCCGGGGTCATTATAAGAAACTCTTTGGCAGTG
>2440
GGAATCAGCCCAGGGAAGTATGATACTTATGGAAGCACAAGGAAGAACTTGAGAATGATACTGCGAAATCTTATTGAAAATGACTCTGGAGTCTATTACTGTGCCACCTGGGGAAAAGACCCCCGGGGTCATTATAAGAAACTCTTTGGCAGTG
>2441
GGAATCAGCCCAGGGAAGTATGATACTTATGGAAGCACAAGGAAGAACTTGAGAATGATACTGCGAAATCTTATTGAAAATGACTCTGGAGTCTATTACTGTGCCACCTGGGGAAAAGACCCCCGGGGTCATTATAAGAAACTCTTTGGCAGTG
>2442
GGAATCAGCCCAGGGAAGTATGATACTTATGGAAGCACAAGGAAGAACTTGAGAATGATACTGCGAAATCTTATTGAAAATGACTCTGGAGTCTATTACTGTGCCACCTGGGGAAAAGACCCCCGGGGTCATTATAAGAAACTCTTTGGCAGTG
>2443
GGAATCAGCCCAGGGAAGTATGATACTTATGGAAGCACAAGGAAGAACTTGAGAATGATACTGCGAAATCTTATTGAAAATGACTCTGGAGTCTATTACTGTGCCACCTGGGGAAAAGACCCCCGGGGTCATTATAAGAAACTCTTTGGCAGTG
>2444
GGAATCAGCCCAGGGAAGTATGATACTTATGGAAGCACAAGGAAGAACTTGAGAATGATACTGCGAAATCTTATTGAAAATGACTCTGGAGTCTATTACTGTGCCACCTGGGGAAAAGACCCCCGGGGTCATTATAAGAAACTCTTTGGCAGTG
>2445
GGAATCAGCCCAGGGAAGTATGATACTTATGGAAGCACAAGGAAGAACTTGAGAATGATACTGCGAAATCTTATTGAAAATGACTCTGGAGTCTATTACTGTGCCACCTGGGGAAAAGACCCCCGGGGTCATTATAAGAAACTCTTTGGCAGTG
>2446
GGAATCAGCCCAGGGAAGTATGATACTTATGGAAGCACAAGGAAGAACTTGAGAATGATACTGCGAAATCTTATTGAAAATGACTCTGGAGTCTATTACTGTGCCACCTGGGGAAAAGACCCCCGGGGTCATTATAAGAAACTCTTTGGCAGTG
>2447
GGAATCAGCCCAGGGAAGTATGATACTTATGGAAGCACAAGGAAGAACTTGAGAATGATACTGCGAAATCTTATTGAAAATGACTCTGGAGTCTATTACTGTGCCACCTGGGGAAAAGACCCCCGGGGTCATTATAAGAAACTCTTTGGCAGTG
>2448
GGAATCAGCCCAGGGAAGTATGATACTTATGGAAGCACAAGGAAGAACTTGAGAATGATACTGCGAAATCTTATTGAAAATGACTCTGGAGTCTATTACTGTGCCACCTGGGGAAAAGACCCCCGGGGTCATTATAAGAAACTCTTTGGCAGTG
>2449
GGAATCAGCCCAGGGAAGTATGATACTTATGGAAGCACAAGGAAGAACTTGAGAATGATACTGCGAAATCTTATTGAAAATGACTCTGGAGTCTATTACTGTGCCACCTGGGGAAAAGACCCCCGGGGTCATTATAAGAAACTCTTTGGCAGTG
>2450
GGAATCAGCCCAGGGAAGTATGATACTTATGGAAGCACAAGGAAGAACTTGAGAATGATACTGCGAAATCTTATTGAAAATGACTCTGGAGTCTATTACTGTGCCACCTGGGGAAAAGACCCCCGGGGTCATTATAAGAAACTCTTTGGCAGTG
>2451
GGAATCAGCCCAGGGAAGTATGATACTTATGGAAGCACAAGGAAGAACTTGAGAATGATACTGCGAAATCTTATTGAAAATGACTCTGGAGTCTATTACTGTGCCACCTGGGGAAAAGACCCCCGGGGTCATTATAAGAAACTCTTTGGCAGTG
>2452
GGAATCAGCCCAGGGAAGTATGATACTTATGGAAGCACAAGGAAGAACTTGAGAATGATACTGCGAAATCTTATTGAAAATGACTCTGGAGTCTATTACTGTGCCACCTGGGGAAAAGACCCCCGGGGTCATTATAAGAAACTCTTTGGCAGTG
>2453
GGAATCAGCCCAGGGAAGTATGATACTTATGGAAGCACAAGGAAGAACTTGAGAATGATACTGCGAAATCTTATTGAAAATGACTCTGGAGTCTATTACTGTGCCACCTGGGGAAAAGACCCCCGGGGTCATTATAAGAAACTCTTTGGCAGTG
>2454
GGAATCAGCCCAGGGAAGTATGATACTTATGGAAGCACAAGGAAGAACTTGAGAATGATACTGCGAAATCTTATTGAAAATGACTCTGGAGTCTATTACTGTGCCACCTGGGGAAAAGACCCCCGGGGTCATTATAAGAAACTCTTTGGCAGTG
>2455
GGAATCAGCCCAGGGAAGTATGATACTTATGGAAGCACAAGGAAGAACTTGAGAATGATACTGCGAAATCTTATTGAAAATGACTCTGGAGTCTATTACTGTGCCACCTGGGGAAAAGACCCCCGGGGTCATTATAAGAAACTCTTTGGCAGTG
>2456
GGAATCAGCCCAGGGAAGTATGATACTTATGGAAGCACAAGGAAGAACTTGAGAATGATACTGCGAAATCTTATTGAAAATGACTCTGGAGTCTATTACTGTGCCACCTGGGGAAAAGACCCCCGGGGTCATTATAAGAAACTCTTTGGCAGTG
>2457
GGAATCAGCCCAGGGAAGTATGATACTTATGGAAGCACAAGGAAGAACTTGAGAATGATACTGCGAAATCTTATTGAAAATGACTCTGGAGTCTATTACTGTGCCACCTGGGGAAAAGACCCCCGGGGTCATTATAAGAAACTCTTTGGCAGTG
>2458
GGAATCAGCCCAGGGAAGTATGATACTTATGGAAGCACAAGGAAGAACTTGAGAATGATACTGCGAAATCTTATTGAAAATGACTCTGGAGTCTATTACTGTGCCACCTGGGGAAAAGACCCCCGGGGTCATTATAAGAAACTCTTTGGCAGTG
>2459
GGAATCAGCCCAGGGAAGTATGATACTTATGGAAGCACAAGGAAGAACTTGAGAATGATACTGCGAAATCTTATTGAAAATGACTCTGGAGTCTATTACTGTGCCACCTGGGGAAAAGACCCCCGGGGTCATTATAAGAAACTCTTTGGCAGTG
>2460
GGAATCAGCCCAGGGAAGTATGATACTTATGGAAGCACAAGGAAGAACTTGAGAATGATACTGCGAAATCTTATTGAAAATGACTCTGGAGTCTATTACTGTGCCACCTGGGGAAAAGACCCCCGGGGTCATTATAAGAAACTCTTTGGCAGTG
>2461
GGAATCAGCCCAGGGAAGTATGATACTTATGGAAGCACAAGGAAGAACTTGAGAATGATACTGCGAAATCTTATTGAAAATGACTCTGGAGTCTATTACTGTGCCACCTGGGGAAAAGACCCCCGGGGTCATTATAAGAAACTCTTTGGCAGTG
>2462
GGAATCAGCCCAGGGAAGTATGATACTTATGGAAGCACAAGGAAGAACTTGAGAATGATACTGCGAAATCTTATTGAAAATGACTCTGGAGTCTATTACTGTGCCACCTGGGGAAAAGACCCCCGGGGTCATTATAAGAAACTCTTTGGCAGTG
>2463
GGAATCAGCCCAGGGAAGTATGATACTTATGGAAGCACAAGGAAGAACTTGAGAATGATACTGCGAAATCTTATTGAAAATGACTCTGGAGTCTATTACTGTGCCACCTGGGGAAAAGACCCCCGGGGTCATTATAAGAAACTCTTTGGCAGTG
>2464
GGAATCAGCCCAGGGAAGTATGATACTTATGGAAGCACAAGGAAGAACTTGAGAATGATACTGCGAAATCTTATTGAAAATGACTCTGGAGTCTATTACTGTGCCACCTGGGGAAAAGACCCCCGGGGTCATTATAAGAAACTCTTTGGCAGTG
>2465
GGAATCAGCCCAGGGAAGTATGATACTTATGGAAGCACAAGGAAGAACTTGAGAATGATACTGCGAAATCTTATTGAAAATGACTCTGGAGTCTATTACTGTGCCACCTGGGGAAAAGACCCCCGGGGTCATTATAAGAAACTCTTTGGCAGTG
>2466
GGAATCAGCCCAGGGAAGTATGATACTTATGGAAGCACAAGGAAGAACTTGAGAATGATACTGCGAAATCTTATTGAAAATGACTCTGGAGTCTATTACTGTGCCACCTGGGGAAAAGACCCCCGGGGTCATTATAAGAAACTCTTTGGCAGTG
>2467
GGAATCAGCCCAGGGAAGTATGATACTTATGGAAGCACAAGGAAGAACTTGAGAATGATACTGCGAAATCTTATTGAAAATGACTCTGGAGTCTATTACTGTGCCACCTGGGGAAAAGACCCCCGGGGTCATTATAAGAAACTCTTTGGCAGTG
>2468
GGAATCAGCCCAGGGAAGTATGATACTTATGGAAGCACAAGGAAGAACTTGAGAATGATACTGCGAAATCTTATTGAAAATGACTCTGGAGTCTATTACTGTGCCACCTGGGGAAAAGACCCCCGGGGTCATTATAAGAAACTCTTTGGCAGTG
>2469
GGAATCAGCCCAGGGAAGTATGATACTTATGGAAGCACAAGGAAGAACTTGAGAATGATACTGCGAAATCTTATTGAAAATGACTCTGGAGTCTATTACTGTGCCACCTGGGGAAAAGACCCCCGGGGTCATTATAAGAAACTCTTTGGCAGTG
>2470
GGAATCAGCCCAGGGAAGTATGATACTTATGGAAGCACAAGGAAGAACTTGAGAATGATACTGCGAAATCTTATTGAAAATGACTCTGGAGTCTATTACTGTGCCACCTGGGGAAAAGACCCCCGGGGTCATTATAAGAAACTCTTTGGCAGTG
>2471
GGAATCAGCCCAGGGAAGTATGATACTTATGGAAGCACAAGGAAGAACTTGAGAATGATACTGCGAAATCTTATTGAAAATGACTCTGGAGTCTATTACTGTGCCACCTGGGGAAAAGACCCCCGGGGTCATTATAAGAAACTCTTTGGCAGTG
>2472
GGAATCAGCCCAGGGAAGTATGATACTTATGGAAGCACAAGGAAGAACTTGAGAATGATACTGCGAAATCTTATTGAAAATGACTCTGGAGTCTATTACTGTGCCACCTGGGGAAAAGACCCCCGGGGTCATTATAAGAAACTCTTTGGCAGTG
>2473
GGAATCAGCCCAGGGAAGTATGATACTTATGGAAGCACAAGGAAGAACTTGAGAATGATACTGCGAAATCTTATTGAAAATGACTCTGGAGTCTATTACTGTGCCACCTGGGGAAAAGACCCCCGGGGTCATTATAAGAAACTCTTTGGCAGTG
>2474
GGAATCAGCCCAGGGAAGTATGATACTTATGGAAGCACAAGGAAGAACTTGAGAATGATACTGCGAAATCTTATTGAAAATGACTCTGGAGTCTATTACTGTGCCACCTGGGGAAAAGACCCCCGGGGTCATTATAAGAAACTCTTTGGCAGTG
>2475
GGAATCAGCCCAGGGAAGTATGATACTTATGGAAGCACAAGGAAGAACTTGAGAATGATACTGCGAAATCTTATTGAAAATGACTCTGGAGTCTATTACTGTGCCACCTGGGGAAAAGACCCCCGGGGTCATTATAAGAAACTCTTTGGCAGTG
>2476
GGAATCAGCCCAGGGAAGTATGATACTTATGGAAGCACAAGGAAGAACTTGAGAATGATACTGCGAAATCTTATTGAAAATGACTCTGGAGTCTATTACTGTGCCACCTGGGGAAAAGACCCCCGGGGTCATTATAAGAAACTCTTTGGCAGTG
>2477
GGAATCAGCCCAGGGAAGTATGATACTTATGGAAGCACAAGGAAGAACTTGAGAATGATACTGCGAAATCTTATTGAAAATGACTCTGGAGTCTATTACTGTGCCACCTGGGGAAAAGACCCCCGGGGTCATTATAAGAAACTCTTTGGCAGTG
>2478
GGAATCAGCCCAGGGAAGTATGATACTTATGGAAGCACAAGGAAGAACTTGAGAATGATACTGCGAAATCTTATTGAAAATGACTCTGGAGTCTATTACTGTGCCACCTGGGGAAAAGACCCCCGGGGTCATTATAAGAAACTCTTTGGCAGTG
>2479
GGAATCAGCCCAGGGAAGTATGATACTTATGGAAGCACAAGGAAGAACTTGAGAATGATACTGCGAAATCTTATTGAAAATGACTCTGGAGTCTATTACTGTGCCACCTGGGGAAAAGACCCCCGGGGTCATTATAAGAAACTCTTTGGCAGTG
>2480
GGAATCAGCCCAGGGAAGTATGATACTTATGGAAGCACAAGGAAGAACTTGAGAATGATACTGCGAAATCTTATTGAAAATGACTCTGGAGTCTATTACTGTGCCACCTGGGGAAAAGACCCCCGGGGTCATTATAAGAAACTCTTTGGCAGTG
>2481
GGAATCAGCCCAGGGAAGTATGATACTTATGGAAGCACAAGGAAGAACTTGAGAATGATACTGCGAAATCTTATTGAAAATGACTCTGGAGTCTATTACTGTGCCACCTGGGGAAAAGACCCCCGGGGTCATTATAAGAAACTCTTTGGCAGTG
>2482
GGAATCAGCCCAGGGAAGTATGATACTTATGGAAGCACAAGGAAGAACTTGAGAATGATACTGCGAAATCTTATTGAAAATGACTCTGGAGTCTATTACTGTGCCACCTGGGGAAAAGACCCCCGGGGTCATTATAAGAAACTCTTTGGCAGTG
>2483
GGAATCAGCCCAGGGAAGTATGATACTTATGGAAGCACAAGGAAGAACTTGAGAATGATACTGCGAAATCTTATTGAAAATGACTCTGGAGTCTATTACTGTGCCACCTGGGGAAAAGACCCCCGGGGTCATTATAAGAAACTCTTTGGCAGTG
>2484
GGAATCAGCCCAGGGAAGTATGATACTTATGGAAGCACAAGGAAGAACTTGAGAATGATACTGCGAAATCTTATTGAAAATGACTCTGGAGTCTATTACTGTGCCACCTGGGGAAAAGACCCCCGGGGTCATTATAAGAAACTCTTTGGCAGTG
>2485
GGAATCAGCCCAGGGAAGTATGATACTTATGGAAGCACAAGGAAGAACTTGAGAATGATACTGCGAAATCTTATTGAAAATGACTCTGGAGTCTATTACTGTGCCACCTGGGGAAAAGACCCCCGGGGTCATTATAAGAAACTCTTTGGCAGTG
>2486
GGAATCAGCCCAGGGAAGTATGATACTTATGGAAGCACAAGGAAGAACTTGAGAATGATACTGCGAAATCTTATTGAAAATGACTCTGGAGTCTATTACTGTGCCACCTGGGGAAAAGACCCCCGGGGTCATTATAAGAAACTCTTTGGCAGTG
>2487
GGAATCAGCCCAGGGAAGTATGATACTTATGGAAGCACAAGGAAGAACTTGAGAATGATACTGCGAAATCTTATTGAAAATGACTCTGGAGTCTATTACTGTGCCACCTGGGGAAAAGACCCCCGGGGTCATTATAAGAAACTCTTTGGCAGTG
>2488
GGAATCAGCCCAGGGAAGTATGATACTTATGGAAGCACAAGGAAGAACTTGAGAATGATACTGCGAAATCTTATTGAAAATGACTCTGGAGTCTATTACTGTGCCACCTGGGGAAAAGACCCCCGGGGTCATTATAAGAAACTCTTTGGCAGTG
>2489
GGAATCAGCCCAGGGAAGTATGATACTTATGGAAGCACAAGGAAGAACTTGAGAATGATACTGCGAAATCTTATTGAAAATGACTCTGGAGTCTATTACTGTGCCACCTGGGGAAAAGACCCCCGGGGTCATTATAAGAAACTCTTTGGCAGTG
>2490
GGAATCAGCCCAGGGAAGTATGATACTTATGGAAGCACAAGGAAGAACTTGAGAATGATACTGCGAAATCTTATTGAAAATGACTCTGGAGTCTATTACTGTGCCACCTGGGGAAAAGACCCCCGGGGTCATTATAAGAAACTCTTTGGCAGTG
>2491
GGAATCAGCCCAGGGAAGTATGATACTTATGGAAGCACAAGGAAGAACTTGAGAATGATACTGCGAAATCTTATTGAAAATGACTCTGGAGTCTATTACTGTGCCACCTGGGGAAAAGACCCCCGGGGTCATTATAAGAAACTCTTTGGCAGTG
>2492
GGAATCAGCCCAGGGAAGTATGATACTTATGGAAGCACAAGGAAGAACTTGAGAATGATACTGCGAAATCTTATTGAAAATGACTCTGGAGTCTATTACTGTGCCACCTGGGGAAAAGACCCCCGGGGTCATTATAAGAAACTCTTTGGCAGTG
>2493
GGAATCAGCCCAGGGAAGTATGATACTTATGGAAGCACAAGGAAGAACTTGAGAATGATACTGCGAAATCTTATTGAAAATGACTCTGGAGTCTATTACTGTGCCACCTGGGGAAAAGACCCCCGGGGTCATTATAAGAAACTCTTTGGCAGTG
>2494
GGAATCAGCCCAGGGAAGTATGATACTTATGGAAGCACAAGGAAGAACTTGAGAATGATACTGCGAAATCTTATTGAAAATGACTCTGGAGTCTATTACTGTGCCACCTGGGGAAAAGACCCCCGGGGTCATTATAAGAAACTCTTTGGCAGTG
>2495
GGAATCAGCCCAGGGAAGTATGATACTTATGGAAGCACAAGGAAGAACTTGAGAATGATACTGCGAAATCTTATTGAAAATGACTCTGGAGTCTATTACTGTGCCACCTGGGGAAAAGACCCCCGGGGTCATTATAAGAAACTCTTTGGCAGTG
>2496
GGAATCAGCCCAGGGAAGTATGATACTTATGGAAGCACAAGGAAGAACTTGAGAATGATACTGCGAAATCTTATTGAAAATGACTCTGGAGTCTATTACTGTGCCACCTGGGGAAAAGACCCCCGGGGTCATTATAAGAAACTCTTTGGCAGTG
>2497
GGAATCAGCCCAGGGAAGTATGATACTTATGGAAGCACAAGGAAGAACTTGAGAATGATACTGCGAAATCTTATTGAAAATGACTCTGGAGTCTATTACTGTGCCACCTGGGGAAAAGACCCCCGGGGTCATTATAAGAAACTCTTTGGCAGTG
>2498
GGAATCAGCCCAGGGAAGTATGATACTTATGGAAGCACAAGGAAGAACTTGAGAATGATACTGCGAAATCTTATTGAAAATGACTCTGGAGTCTATTACTGTGCCACCTGGGGAAAAGACCCCCGGGGTCATTATAAGAAACTCTTTGGCAGTG
>2499
GGAATCAGCCCAGGGAAGTATGATACTTATGGAAGCACAAGGAAGAACTTGAGAATGATACTGCGAAATCTTATTGAAAATGACTCTGGAGTCTATTACTGTGCCACCTGGGGAAAAGACCCCCGGGGTCATTATAAGAAACTCTTTGGCAGTG
>2500
GGAATCAGCCCAGGGAAGTATGATACTTATGGAAGCACAAGGAAGAACTTGAGAATGATACTGCGAAATCTTATTGAAAATGACTCTGGAGTCTATTACTGTGCCACCTGGGGAAAAGACCCCCGGGGTCATTATAAGAAACTCTTTGGCAGTG
>2501
GGAATCAGCCCAGGGAAGTATGATACTTATGGAAGCACAAGGAAGAACTTGAGAATGATACTGCGAAATCTTATTGAAAATGACTCTGGAGTCTATTACTGTGCCACCTGGGGAAAAGACCCCCGGGGTCATTATAAGAAACTCTTTGGCAGTG
>2502
GGAATCAGCCCAGGGAAGTATGATACTTATGGAAGCACAAGGAAGAACTTGAGAATGATACTGCGAAATCTTATTGAAAATGACTCTGGAGTCTATTACTGTGCCACCTGGGGAAAAGACCCCCGGGGTCATTATAAGAAACTCTTTGGCAGTG
>2503
GGAATCAGCCCAGGGAAGTATGATACTTATGGAAGCACAAGGAAGAACTTGAGAATGATACTGCGAAATCTTATTGAAAATGACTCTGGAGTCTATTACTGTGCCACCTGGGGAAAAGACCCCCGGGGTCATTATAAGAAACTCTTTGGCAGTG
>2504
GGAATCAGCCCAGGGAAGTATGATACTTATGGAAGCACAAGGAAGAACTTGAGAATGATACTGCGAAATCTTATTGAAAATGACTCTGGAGTCTATTACTGTGCCACCTGGGGAAAAGACCCCCGGGGTCATTATAAGAAACTCTTTGGCAGTG
>2505
GGAATCAGCCCAGGGAAGTATGATACTTATGGAAGCACAAGGAAGAACTTGAGAATGATACTGCGAAATCTTATTGAAAATGACTCTGGAGTCTATTACTGTGCCACCTGGGGAAAAGACCCCCGGGGTCATTATAAGAAACTCTTTGGCAGTG
>2506
GGAATCAGCCCAGGGAAGTATGATACTTATGGAAGCACAAGGAAGAACTTGAGAATGATACTGCGAAATCTTATTGAAAATGACTCTGGAGTCTATTACTGTGCCACCTGGGGAAAAGACCCCCGGGGTCATTATAAGAAACTCTTTGGCAGTG
>2507
GGAATCAGCCCAGGGAAGTATGATACTTATGGAAGCACAAGGAAGAACTTGAGAATGATACTGCGAAATCTTATTGAAAATGACTCTGGAGTCTATTACTGTGCCACCTGGGGAAAAGACCCCCGGGGTCATTATAAGAAACTCTTTGGCAGTG
>2508
GGAATCAGCCCAGGGAAGTATGATACTTATGGAAGCACAAGGAAGAACTTGAGAATGATACTGCGAAATCTTATTGAAAATGACTCTGGAGTCTATTACTGTGCCACCTGGGGAAAAGACCCCCGGGGTCATTATAAGAAACTCTTTGGCAGTG
>2509
GGAATCAGCCCAGGGAAGTATGATACTTATGGAAGCACAAGGAAGAACTTGAGAATGATACTGCGAAATCTTATTGAAAATGACTCTGGAGTCTATTACTGTGCCACCTGGGGAAAAGACCCCCGGGGTCATTATAAGAAACTCTTTGGCAGTG
>2510
GGAATCAGCCCAGGGAAGTATGATACTTATGGAAGCACAAGGAAGAACTTGAGAATGATACTGCGAAATCTTATTGAAAATGACTCTGGAGTCTATTACTGTGCCACCTGGGGAAAAGACCCCCGGGGTCATTATAAGAAACTCTTTGGCAGTG
>2511
GGAATCAGCCCAGGGAAGTATGATACTTATGGAAGCACAAGGAAGAACTTGAGAATGATACTGCGAAATCTTATTGAAAATGACTCTGGAGTCTATTACTGTGCCACCTGGGGAAAAGACCCCCGGGGTCATTATAAGAAACTCTTTGGCAGTG
>2512
GGAATCAGCCCAGGGAAGTATGATACTTATGGAAGCACAAGGAAGAACTTGAGAATGATACTGCGAAATCTTATTGAAAATGACTCTGGAGTCTATTACTGTGCCACCTGGGGAAAAGACCCCCGGGGTCATTATAAGAAACTCTTTGGCAGTG
>2513
GGAATCAGCCCAGGGAAGTATGATACTTATGGAAGCACAAGGAAGAACTTGAGAATGATACTGCGAAATCTTATTGAAAATGACTCTGGAGTCTATTACTGTGCCACCTGGGGAAAAGACCCCCGGGGTCATTATAAGAAACTCTTTGGCAGTG
>2514
GGAATCAGCCCAGGGAAGTATGATACTTATGGAAGCACAAGGAAGAACTTGAGAATGATACTGCGAAATCTTATTGAAAATGACTCTGGAGTCTATTACTGTGCCACCTGGGGAAAAGACCCCCGGGGTCATTATAAGAAACTCTTTGGCAGTG
>2515
GGAATCAGCCCAGGGAAGTATGATACTTATGGAAGCACAAGGAAGAACTTGAGAATGATACTGCGAAATCTTATTGAAAATGACTCTGGAGTCTATTACTGTGCCACCTGGGGAAAAGACCCCCGGGGTCATTATAAGAAACTCTTTGGCAGTG
>2516
GGAATCAGCCCAGGGAAGTATGATACTTATGGAAGCACAAGGAAGAACTTGAGAATGATACTGCGAAATCTTATTGAAAATGACTCTGGAGTCTATTACTGTGCCACCTGGGGAAAAGACCCCCGGGGTCATTATAAGAAACTCTTTGGCAGTG
>2517
GGAATCAGCCCAGGGAAGTATGATACTTATGGAAGCACAAGGAAGAACTTGAGAATGATACTGCGAAATCTTATTGAAAATGACTCTGGAGTCTATTACTGTGCCACCTGGGGAAAAGACCCCCGGGGTCATTATAAGAAACTCTTTGGCAGTG
>2518
GGAATCAGCCCAGGGAAGTATGATACTTATGGAAGCACAAGGAAGAACTTGAGAATGATACTGCGAAATCTTATTGAAAATGACTCTGGAGTCTATTACTGTGCCACCTGGGGAAAAGACCCCCGGGGTCATTATAAGAAACTCTTTGGCAGTG
>2519
GGAATCAGCCCAGGGAAGTATGATACTTATGGAAGCACAAGGAAGAACTTGAGAATGATACTGCGAAATCTTATTGAAAATGACTCTGGAGTCTATTACTGTGCCACCTGGGGAAAAGACCCCCGGGGTCATTATAAGAAACTCTTTGGCAGTG
>2520
GGAATCAGCCCAGGGAAGTATGATACTTATGGAAGCACAAGGAAGAACTTGAGAATGATACTGCGAAATCTTATTGAAAATGACTCTGGAGTCTATTACTGTGCCACCTGGGGAAAAGACCCCCGGGGTCATTATAAGAAACTCTTTGGCAGTG
>2521
GGAATCAGCCCAGGGAAGTATGATACTTATGGAAGCACAAGGAAGAACTTGAGAATGATACTGCGAAATCTTATTGAAAATGACTCTGGAGTCTATTACTGTGCCACCTGGGGAAAAGACCCCCGGGGTCATTATAAGAAACTCTTTGGCAGTG
>2522
GGAATCAGCCCAGGGAAGTATGATACTTATGGAAGCACAAGGAAGAACTTGAGAATGATACTGCGAAATCTTATTGAAAATGACTCTGGAGTCTATTACTGTGCCACCTGGGGAAAAGACCCCCGGGGTCATTATAAGAAACTCTTTGGCAGTG
>2523
GGAATCAGCCCAGGGAAGTATGATACTTATGGAAGCACAAGGAAGAACTTGAGAATGATACTGCGAAATCTTATTGAAAATGACTCTGGAGTCTATTACTGTGCCACCTGGGGAAAAGACCCCCGGGGTCATTATAAGAAACTCTTTGGCAGTG
>2524
GGAATCAGCCCAGGGAAGTATGATACTTATGGAAGCACAAGGAAGAACTTGAGAATGATACTGCGAAATCTTATTGAAAATGACTCTGGAGTCTATTACTGTGCCACCTGGGGAAAAGACCCCCGGGGTCATTATAAGAAACTCTTTGGCAGTG
>2525
GGAATCAGCCCAGGGAAGTATGATACTTATGGAAGCACAAGGAAGAACTTGAGAATGATACTGCGAAATCTTATTGAAAATGACTCTGGAGTCTATTACTGTGCCACCTGGGGAAAAGACCCCCGGGGTCATTATAAGAAACTCTTTGGCAGTG
>2526
GGAATCAGCCCAGGGAAGTATGATACTTATGGAAGCACAAGGAAGAACTTGAGAATGATACTGCGAAATCTTATTGAAAATGACTCTGGAGTCTATTACTGTGCCACCTGGGGAAAAGACCCCCGGGGTCATTATAAGAAACTCTTTGGCAGTG
>2527
GGAATCAGCCCAGGGAAGTATGATACTTATGGAAGCACAAGGAAGAACTTGAGAATGATACTGCGAAATCTTATTGAAAATGACTCTGGAGTCTATTACTGTGCCACCTGGGGAAAAGACCCCCGGGGTCATTATAAGAAACTCTTTGGCAGTG
>2528
GGAATCAGCCCAGGGAAGTATGATACTTATGGAAGCACAAGGAAGAACTTGAGAATGATACTGCGAAATCTTATTGAAAATGACTCTGGAGTCTATTACTGTGCCACCTGGGGAAAAGACCCCCGGGGTCATTATAAGAAACTCTTTGGCAGTG
>2529
GGAATCAGCCCAGGGAAGTATGATACTTATGGAAGCACAAGGAAGAACTTGAGAATGATACTGCGAAATCTTATTGAAAATGACTCTGGAGTCTATTACTGTGCCACCTGGGGAAAAGACCCCCGGGGTCATTATAAGAAACTCTTTGGCAGTG
>2530
GGAATCAGCCCAGGGAAGTATGATACTTATGGAAGCACAAGGAAGAACTTGAGAATGATACTGCGAAATCTTATTGAAAATGACTCTGGAGTCTATTACTGTGCCACCTGGGGAAAAGACCCCCGGGGTCATTATAAGAAACTCTTTGGCAGTG
>2531
GGAATCAGCCCAGGGAAGTATGATACTTATGGAAGCACAAGGAAGAACTTGAGAATGATACTGCGAAATCTTATTGAAAATGACTCTGGAGTCTATTACTGTGCCACCTGGGGAAAAGACCCCCGGGGTCATTATAAGAAACTCTTTGGCAGTG
>2532
GGAATCAGCCCAGGGAAGTATGATACTTATGGAAGCACAAGGAAGAACTTGAGAATGATACTGCGAAATCTTATTGAAAATGACTCTGGAGTCTATTACTGTGCCACCTGGGGAAAAGACCCCCGGGGTCATTATAAGAAACTCTTTGGCAGTG
>2533
GGAATCAGCCCAGGGAAGTATGATACTTATGGAAGCACAAGGAAGAACTTGAGAATGATACTGCGAAATCTTATTGAAAATGACTCTGGAGTCTATTACTGTGCCACCTGGGGAAAAGACCCCCGGGGTCATTATAAGAAACTCTTTGGCAGTG
>2534
GGAATCAGCCCAGGGAAGTATGATACTTATGGAAGCACAAGGAAGAACTTGAGAATGATACTGCGAAATCTTATTGAAAATGACTCTGGAGTCTATTACTGTGCCACCTGGGGAAAAGACCCCCGGGGTCATTATAAGAAACTCTTTGGCAGTG
>2535
GGAATCAGCCCAGGGAAGTATGATACTTATGGAAGCACAAGGAAGAACTTGAGAATGATACTGCGAAATCTTATTGAAAATGACTCTGGAGTCTATTACTGTGCCACCTGGGGAAAAGACCCCCGGGGTCATTATAAGAAACTCTTTGGCAGTG
>2536
GGAATCAGCCCAGGGAAGTATGATACTTATGGAAGCACAAGGAAGAACTTGAGAATGATACTGCGAAATCTTATTGAAAATGACTCTGGAGTCTATTACTGTGCCACCTGGGGAAAAGACCCCCGGGGTCATTATAAGAAACTCTTTGGCAGTG
>2537
GGAATCAGCCCAGGGAAGTATGATACTTATGGAAGCACAAGGAAGAACTTGAGAATGATACTGCGAAATCTTATTGAAAATGACTCTGGAGTCTATTACTGTGCCACCTGGGGAAAAGACCCCCGGGGTCATTATAAGAAACTCTTTGGCAGTG
>2538
GGAATCAGCCCAGGGAAGTATGATACTTATGGAAGCACAAGGAAGAACTTGAGAATGATACTGCGAAATCTTATTGAAAATGACTCTGGAGTCTATTACTGTGCCACCTGGGGAAAAGACCCCCGGGGTCATTATAAGAAACTCTTTGGCAGTG
>2539
GGAATCAGCCCAGGGAAGTATGATACTTATGGAAGCACAAGGAAGAACTTGAGAATGATACTGCGAAATCTTATTGAAAATGACTCTGGAGTCTATTACTGTGCCACCTGGGGAAAAGACCCCCGGGGTCATTATAAGAAACTCTTTGGCAGTG
>2540
GGAATCAGCCCAGGGAAGTATGATACTTATGGAAGCACAAGGAAGAACTTGAGAATGATACTGCGAAATCTTATTGAAAATGACTCTGGAGTCTATTACTGTGCCACCTGGGGAAAAGACCCCCGGGGTCATTATAAGAAACTCTTTGGCAGTG
>2541
GGAATCAGCCCAGGGAAGTATGATACTTATGGAAGCACAAGGAAGAACTTGAGAATGATACTGCGAAATCTTATTGAAAATGACTCTGGAGTCTATTACTGTGCCACCTGGGGAAAAGACCCCCGGGGTCATTATAAGAAACTCTTTGGCAGTG
>2542
GGAATCAGCCCAGGGAAGTATGATACTTATGGAAGCACAAGGAAGAACTTGAGAATGATACTGCGAAATCTTATTGAAAATGACTCTGGAGTCTATTACTGTGCCACCTGGGGAAAAGACCCCCGGGGTCATTATAAGAAACTCTTTGGCAGTG
>2543
GGAATCAGCCCAGGGAAGTATGATACTTATGGAAGCACAAGGAAGAACTTGAGAATGATACTGCGAAATCTTATTGAAAATGACTCTGGAGTCTATTACTGTGCCACCTGGGGAAAAGACCCCCGGGGTCATTATAAGAAACTCTTTGGCAGTG
>2544
GGAATCAGCCCAGGGAAGTATGATACTTATGGAAGCACAAGGAAGAACTTGAGAATGATACTGCGAAATCTTATTGAAAATGACTCTGGAGTCTATTACTGTGCCACCTGGGGAAAAGACCCCCGGGGTCATTATAAGAAACTCTTTGGCAGTG
>2545
GGAATCAGCCCAGGGAAGTATGATACTTATGGAAGCACAAGGAAGAACTTGAGAATGATACTGCGAAATCTTATTGAAAATGACTCTGGAGTCTATTACTGTGCCACCTGGGGAAAAGACCCCCGGGGTCATTATAAGAAACTCTTTGGCAGTG
>2546
GGAATCAGCCCAGGGAAGTATGATACTTATGGAAGCACAAGGAAGAACTTGAGAATGATACTGCGAAATCTTATTGAAAATGACTCTGGAGTCTATTACTGTGCCACCTGGGGAAAAGACCCCCGGGGTCATTATAAGAAACTCTTTGGCAGTG
>2547
GGAATCAGCCCAGGGAAGTATGATACTTATGGAAGCACAAGGAAGAACTTGAGAATGATACTGCGAAATCTTATTGAAAATGACTCTGGAGTCTATTACTGTGCCACCTGGGGAAAAGACCCCCGGGGTCATTATAAGAAACTCTTTGGCAGTG
>2548
GGAGTCAGTCCAGGGAAGTATTATACTTACGCAAGCACAAGGAACAACTTGAGATTGATACTGCGAAATCTAATTGAAAATGACTCTGGGGTCTATTACTGTGCCACCTGGGACGAGAGGTTATAAGAAACTCTTTGGCAGTG
>2549
GGAGTCAGTCCAGGGAAGTATTATACTTACGCAAGCACAAGGAACAACTTGAGATTGATACTGCGAAATCTAATTGAAAATGACTCTGGGGTCTATTACTGTGCCACCTGGGACGAGAGGTTATAAGAAACTCTTTGGCAGTG
>2550
GGAGTCAGTCCAGGGAAGTATTATACTTACGCAAGCACAAGGAACAACTTGAGATTGATACTGCGAAATCTAATTGAAAATGACTCTGGGGTCTATTACTGTGCCACCTGGGACGAGAGGTTATAAGAAACTCTTTGGCAGTG
>2551
GGAGTCAGTCCAGGGAAGTATTATACTTACGCAAGCACAAGGAACAACTTGAGATTGATACTGCGAAATCTAATTGAAAATGACTCTGGGGTCTATTACTGTGCCACCTGGGACGAGAGGTTATAAGAAACTCTTTGGCAGTG
>2552
GGAGTCAGTCCAGGGAAGTATTATACTTACGCAAGCACAAGGAACAACTTGAGATTGATACTGCGAAATCTAATTGAAAATGACTCTGGGGTCTATTACTGTGCCACCTGGGACGAGAGGTTATAAGAAACTCTTTGGCAGTG
>2553
GGAGTCAGTCCAGGGAAGTATTATACTTACGCAAGCACAAGGAACAACTTGAGATTGATACTGCGAAATCTAATTGAAAATGACTCTGGGGTCTATTACTGTGCCACCTGGGACGAGAGGTTATAAGAAACTCTTTGGCAGTG
>2554
GGAGTCAGTCCAGGGAAGTATTATACTTACGCAAGCACAAGGAACAACTTGAGATTGATACTGCGAAATCTAATTGAAAATGACTCTGGGGTCTATTACTGTGCCACCTGGGACGAGAGGTTATAAGAAACTCTTTGGCAGTG
>2555
GGAGTCAGTCCAGGGAAGTATTATACTTACGCAAGCACAAGGAACAACTTGAGATTGATACTGCGAAATCTAATTGAAAATGACTCTGGGGTCTATTACTGTGCCACCTGGGACGAGAGGTTATAAGAAACTCTTTGGCAGTG
>2556
GGAGTCAGTCCAGGGAAGTATTATACTTACGCAAGCACAAGGAACAACTTGAGATTGATACTGCGAAATCTAATTGAAAATGACTCTGGGGTCTATTACTGTGCCACCTGGGACGAGAGGTTATAAGAAACTCTTTGGCAGTG
>2557
GGAGTCAGTCCAGGGAAGTATTATACTTACGCAAGCACAAGGAACAACTTGAGATTGATACTGCGAAATCTAATTGAAAATGACTCTGGGGTCTATTACTGTGCCACCTGGGACGAGAGGTTATAAGAAACTCTTTGGCAGTG
>2558
GGAGTCAGTCCAGGGAAGTATTATACTTACGCAAGCACAAGGAACAACTTGAGATTGATACTGCGAAATCTAATTGAAAATGACTCTGGGGTCTATTACTGTGCCACCTGGGACGAGAGGTTATAAGAAACTCTTTGGCAGTG
>2559
GGAGTCAGTCCAGGGAAGTATTATACTTACGCAAGCACAAGGAACAACTTGAGATTGATACTGCGAAATCTAATTGAAAATGACTCTGGGGTCTATTACTGTGCCACCTGGGACGAGAGGTTATAAGAAACTCTTTGGCAGTG
>2560
GGAGTCAGTCCAGGGAAGTATTATACTTACGCAAGCACAAGGAACAACTTGAGATTGATACTGCGAAATCTAATTGAAAATGACTCTGGGGTCTATTACTGTGCCACCTGGGACGAGAGGTTATAAGAAACTCTTTGGCAGTG
>2561
GGAGTCAGTCCAGGGAAGTATTATACTTACGCAAGCACAAGGAACAACTTGAGATTGATACTGCGAAATCTAATTGAAAATGACTCTGGGGTCTATTACTGTGCCACCTGGGACGAGAGGTTATAAGAAACTCTTTGGCAGTG
>2562
GGAGTCAGTCCAGGGAAGTATTATACTTACGCAAGCACAAGGAACAACTTGAGATTGATACTGCGAAATCTAATTGAAAATGACTCTGGGGTCTATTACTGTGCCACCTGGGACGAGAGGTTATAAGAAACTCTTTGGCAGTG
>2563
GGAGTCAGTCCAGGGAAGTATTATACTTACGCAAGCACAAGGAACAACTTGAGATTGATACTGCGAAATCTAATTGAAAATGACTCTGGGGTCTATTACTGTGCCACCTGGGACGAGAGGTTATAAGAAACTCTTTGGCAGTG
>2564
GGAGTCAGTCCAGGGAAGTATTATACTTACGCAAGCACAAGGAACAACTTGAGATTGATACTGCGAAATCTAATTGAAAATGACTCTGGGGTCTATTACTGTGCCACCTGGGACGAGAGGTTATAAGAAACTCTTTGGCAGTG
>2565
GGAGTCAGTCCAGGGAAGTATTATACTTACGCAAGCACAAGGAACAACTTGAGATTGATACTGCGAAATCTAATTGAAAATGACTCTGGGGTCTATTACTGTGCCACCTGGGACGAGAGGTTATAAGAAACTCTTTGGCAGTG
>2566
GGAGTCAGTCCAGGGAAGTATTATACTTACGCAAGCACAAGGAACAACTTGAGATTGATACTGCGAAATCTAATTGAAAATGACTCTGGGGTCTATTACTGTGCCACCTGGGACGAGAGGTTATAAGAAACTCTTTGGCAGTG
>2567
GGAGTCAGTCCAGGGAAGTATTATACTTACGCAAGCACAAGGAACAACTTGAGATTGATACTGCGAAATCTAATTGAAAATGACTCTGGGGTCTATTACTGTGCCACCTGGGACGAGAGGTTATAAGAAACTCTTTGGCAGTG
>2568
GGAGTCAGTCCAGGGAAGTATTATACTTACGCAAGCACAAGGAACAACTTGAGATTGATACTGCGAAATCTAATTGAAAATGACTCTGGGGTCTATTACTGTGCCACCTGGGACGAGAGGTTATAAGAAACTCTTTGGCAGTG
>2569
GGAGTCAGTCCAGGGAAGTATTATACTTACGCAAGCACAAGGAACAACTTGAGATTGATACTGCGAAATCTAATTGAAAATGACTCTGGGGTCTATTACTGTGCCACCTGGGACGAGAGGTTATAAGAAACTCTTTGGCAGTG
>2570
GGAGTCAGTCCAGGGAAGTATTATACTTACGCAAGCACAAGGAACAACTTGAGATTGATACTGCGAAATCTAATTGAAAATGACTCTGGGGTCTATTACTGTGCCACCTGGGACGAGAGGTTATAAGAAACTCTTTGGCAGTG
>2571
GGAGTCAGTCCAGGGAAGTATTATACTTACGCAAGCACAAGGAACAACTTGAGATTGATACTGCGAAATCTAATTGAAAATGACTCTGGGGTCTATTACTGTGCCACCTGGGACGAGAGGTTATAAGAAACTCTTTGGCAGTG
>2572
GGAGTCAGTCCAGGGAAGTATTATACTTACGCAAGCACAAGGAACAACTTGAGATTGATACTGCGAAATCTAATTGAAAATGACTCTGGGGTCTATTACTGTGCCACCTGGGACGAGAGGTTATAAGAAACTCTTTGGCAGTG
>2573
GGAGTCAGTCCAGGGAAGTATTATACTTACGCAAGCACAAGGAACAACTTGAGATTGATACTGCGAAATCTAATTGAAAATGACTCTGGGGTCTATTACTGTGCCACCTGGGACGAGAGGTTATAAGAAACTCTTTGGCAGTG
>2574
GGAGTCAGTCCAGGGAAGTATTATACTTACGCAAGCACAAGGAACAACTTGAGATTGATACTGCGAAATCTAATTGAAAATGACTCTGGGGTCTATTACTGTGCCACCTGGGACGAGAGGTTATAAGAAACTCTTTGGCAGTG
>2575
GGAGTCAGTCCAGGGAAGTATTATACTTACGCAAGCACAAGGAACAACTTGAGATTGATACTGCGAAATCTAATTGAAAATGACTCTGGGGTCTATTACTGTGCCACCTGGGACGAGAGGTTATAAGAAACTCTTTGGCAGTG
>2576
GGAGTCAGTCCAGGGAAGTATTATACTTACGCAAGCACAAGGAACAACTTGAGATTGATACTGCGAAATCTAATTGAAAATGACTCTGGGGTCTATTACTGTGCCACCTGGGACGAGAGGTTATAAGAAACTCTTTGGCAGTG
>2577
GGAGTCAGTCCAGGGAAGTATTATACTTACGCAAGCACAAGGAACAACTTGAGATTGATACTGCGAAATCTAATTGAAAATGACTCTGGGGTCTATTACTGTGCCACCTGGGACGAGAGGTTATAAGAAACTCTTTGGCAGTG
>2578
GGAGTCAGTCCAGGGAAGTATTATACTTACGCAAGCACAAGGAACAACTTGAGATTGATACTGCGAAATCTAATTGAAAATGACTCTGGGGTCTATTACTGTGCCACCTGGGACGAGAGGTTATAAGAAACTCTTTGGCAGTG
>2579
GGAGTCAGTCCAGGGAAGTATTATACTTACGCAAGCACAAGGAACAACTTGAGATTGATACTGCGAAATCTAATTGAAAATGACTCTGGGGTCTATTACTGTGCCACCTGGGACGAGAGGTTATAAGAAACTCTTTGGCAGTG
>2580
GGAGTCAGTCCAGGGAAGTATTATACTTACGCAAGCACAAGGAACAACTTGAGATTGATACTGCGAAATCTAATTGAAAATGACTCTGGGGTCTATTACTGTGCCACCTGGGACGAGAGGTTATAAGAAACTCTTTGGCAGTG
>2581
GGAGTCAGTCCAGGGAAGTATTATACTTACGCAAGCACAAGGAACAACTTGAGATTGATACTGCGAAATCTAATTGAAAATGACTCTGGGGTCTATTACTGTGCCACCTGGGACGAGAGGTTATAAGAAACTCTTTGGCAGTG
>2582
GGAGTCAGTCCAGGGAAGTATTATACTTACGCAAGCACAAGGAACAACTTGAGATTGATACTGCGAAATCTAATTGAAAATGACTCTGGGGTCTATTACTGTGCCACCTGGGACGAGAGGTTATAAGAAACTCTTTGGCAGTG
>2583
GGAGTCAGTCCAGGGAAGTATTATACTTACGCAAGCACAAGGAACAACTTGAGATTGATACTGCGAAATCTAATTGAAAATGACTCTGGGGTCTATTACTGTGCCACCTGGGACGAGAGGTTATAAGAAACTCTTTGGCAGTG
>2584
GGAGTCAGTCCAGGGAAGTATTATACTTACGCAAGCACAAGGAACAACTTGAGATTGATACTGCGAAATCTAATTGAAAATGACTCTGGGGTCTATTACTGTGCCACCTGGGACGAGAGGTTATAAGAAACTCTTTGGCAGTG
>2585
GGAGTCAGTCCAGGGAAGTATTATACTTACGCAAGCACAAGGAACAACTTGAGATTGATACTGCGAAATCTAATTGAAAATGACTCTGGGGTCTATTACTGTGCCACCTGGGACGAGAGGTTATAAGAAACTCTTTGGCAGTG
>2586
GGAGTCAGTCCAGGGAAGTATTATACTTACGCAAGCACAAGGAACAACTTGAGATTGATACTGCGAAATCTAATTGAAAATGACTCTGGGGTCTATTACTGTGCCACCTGGGACGAGAGGTTATAAGAAACTCTTTGGCAGTG
>2587
GGAGTCAGTCCAGGGAAGTATTATACTTACGCAAGCACAAGGAACAACTTGAGATTGATACTGCGAAATCTAATTGAAAATGACTCTGGGGTCTATTACTGTGCCACCTGGGACGAGAGGTTATAAGAAACTCTTTGGCAGTG
>2588
GGAGTCAGTCCAGGGAAGTATTATACTTACGCAAGCACAAGGAACAACTTGAGATTGATACTGCGAAATCTAATTGAAAATGACTCTGGGGTCTATTACTGTGCCACCTGGGACGAGAGGTTATAAGAAACTCTTTGGCAGTG
>2589
GGAGTCAGTCCAGGGAAGTATTATACTTACGCAAGCACAAGGAACAACTTGAGATTGATACTGCGAAATCTAATTGAAAATGACTCTGGGGTCTATTACTGTGCCACCTGGGACGAGAGGTTATAAGAAACTCTTTGGCAGTG
>2590
GGAGTCAGTCCAGGGAAGTATTATACTTACGCAAGCACAAGGAACAACTTGAGATTGATACTGCGAAATCTAATTGAAAATGACTCTGGGGTCTATTACTGTGCCACCTGGGACGAGAGGTTATAAGAAACTCTTTGGCAGTG
>2591
GGAGTCAGTCCAGGGAAGTATTATACTTACGCAAGCACAAGGAACAACTTGAGATTGATACTGCGAAATCTAATTGAAAATGACTCTGGGGTCTATTACTGTGCCACCTGGGACGAGAGGTTATAAGAAACTCTTTGGCAGTG
>2592
GGAGTCAGTCCAGGGAAGTATTATACTTACGCAAGCACAAGGAACAACTTGAGATTGATACTGCGAAATCTAATTGAAAATGACTCTGGGGTCTATTACTGTGCCACCTGGGACGAGAGGTTATAAGAAACTCTTTGGCAGTG
>2593
GGAGTCAGTCCAGGGAAGTATTATACTTACGCAAGCACAAGGAACAACTTGAGATTGATACTGCGAAATCTAATTGAAAATGACTCTGGGGTCTATTACTGTGCCACCTGGGACGAGAGGTTATAAGAAACTCTTTGGCAGTG
>2594
GGAGTCAGTCCAGGGAAGTATTATACTTACGCAAGCACAAGGAACAACTTGAGATTGATACTGCGAAATCTAATTGAAAATGACTCTGGGGTCTATTACTGTGCCACCTGGGACGAGAGGTTATAAGAAACTCTTTGGCAGTG
>2595
GGAGTCAGTCCAGGGAAGTATTATACTTACGCAAGCACAAGGAACAACTTGAGATTGATACTGCGAAATCTAATTGAAAATGACTCTGGGGTCTATTACTGTGCCACCTGGGACGAGAGGTTATAAGAAACTCTTTGGCAGTG
>2596
GGAGTCAGTCCAGGGAAGTATTATACTTACGCAAGCACAAGGAACAACTTGAGATTGATACTGCGAAATCTAATTGAAAATGACTCTGGGGTCTATTACTGTGCCACCTGGGACGAGAGGTTATAAGAAACTCTTTGGCAGTG
>2597
GGAGTCAGTCCAGGGAAGTATTATACTTACGCAAGCACAAGGAACAACTTGAGATTGATACTGCGAAATCTAATTGAAAATGACTCTGGGGTCTATTACTGTGCCACCTGGGACGAGAGGTTATAAGAAACTCTTTGGCAGTG
>2598
GGAGTCAGTCCAGGGAAGTATTATACTTACGCAAGCACAAGGAACAACTTGAGATTGATACTGCGAAATCTAATTGAAAATGACTCTGGGGTCTATTACTGTGCCACCTGGGACGAGAGGTTATAAGAAACTCTTTGGCAGTG
>2599
GGAGTCAGTCCAGGGAAGTATTATACTTACGCAAGCACAAGGAACAACTTGAGATTGATACTGCGAAATCTAATTGAAAATGACTCTGGGGTCTATTACTGTGCCACCTGGGACGAGAGGTTATAAGAAACTCTTTGGCAGTG
>2600
GGAGTCAGTCCAGGGAAGTATTATACTTACGCAAGCACAAGGAACAACTTGAGATTGATACTGCGAAATCTAATTGAAAATGACTCTGGGGTCTATTACTGTGCCACCTGGGACGAGAGGTTATAAGAAACTCTTTGGCAGTG
>2601
GGAGTCAGTCCAGGGAAGTATTATACTTACGCAAGCACAAGGAACAACTTGAGATTGATACTGCGAAATCTAATTGAAAATGACTCTGGGGTCTATTACTGTGCCACCTGGGACGAGAGGTTATAAGAAACTCTTTGGCAGTG
>2602
GGAGTCAGTCCAGGGAAGTATTATACTTACGCAAGCACAAGGAACAACTTGAGATTGATACTGCGAAATCTAATTGAAAATGACTCTGGGGTCTATTACTGTGCCACCTGGGACGAGAGGTTATAAGAAACTCTTTGGCAGTG
>2603
GGAGTCAGTCCAGGGAAGTATTATACTTACGCAAGCACAAGGAACAACTTGAGATTGATACTGCGAAATCTAATTGAAAATGACTCTGGGGTCTATTACTGTGCCACCTGGGACGAGAGGTTATAAGAAACTCTTTGGCAGTG
>2604
GGAGTCAGTCCAGGGAAGTATTATACTTACGCAAGCACAAGGAACAACTTGAGATTGATACTGCGAAATCTAATTGAAAATGACTCTGGGGTCTATTACTGTGCCACCTGGGACGAGAGGTTATAAGAAACTCTTTGGCAGTG
>2605
GGAGTCAGTCCAGGGAAGTATTATACTTACGCAAGCACAAGGAACAACTTGAGATTGATACTGCGAAATCTAATTGAAAATGACTCTGGGGTCTATTACTGTGCCACCTGGGACGAGAGGTTATAAGAAACTCTTTGGCAGTG
>2606
GGAGTCAGTCCAGGGAAGTATTATACTTACGCAAGCACAAGGAACAACTTGAGATTGATACTGCGAAATCTAATTGAAAATGACTCTGGGGTCTATTACTGTGCCACCTGGGACGAGAGGTTATAAGAAACTCTTTGGCAGTG
>2607
GGAGTCAGTCCAGGGAAGTATTATACTTACGCAAGCACAAGGAACAACTTGAGATTGATACTGCGAAATCTAATTGAAAATGACTCTGGGGTCTATTACTGTGCCACCTGGGACGAGAGGTTATAAGAAACTCTTTGGCAGTG
>2608
GGAGTCAGTCCAGGGAAGTATTATACTTACGCAAGCACAAGGAACAACTTGAGATTGATACTGCGAAATCTAATTGAAAATGACTCTGGGGTCTATTACTGTGCCACCTGGGACGAGAGGTTATAAGAAACTCTTTGGCAGTG
>2609
GGAGTCAGTCCAGGGAAGTATTATACTTACGCAAGCACAAGGAACAACTTGAGATTGATACTGCGAAATCTAATTGAAAATGACTCTGGGGTCTATTACTGTGCCACCTGGGACGAGAGGTTATAAGAAACTCTTTGGCAGTG
>2610
GGAGTCAGTCCAGGGAAGTATTATACTTACGCAAGCACAAGGAACAACTTGAGATTGATACTGCGAAATCTAATTGAAAATGACTCTGGGGTCTATTACTGTGCCACCTGGGACGAGAGGTTATAAGAAACTCTTTGGCAGTG
>2611
GGAGTCAGTCCAGGGAAGTATTATACTTACGCAAGCACAAGGAACAACTTGAGATTGATACTGCGAAATCTAATTGAAAATGACTCTGGGGTCTATTACTGTGCCACCTGGGACGAGAGGTTATAAGAAACTCTTTGGCAGTG
>2612
GGAGTCAGTCCAGGGAAGTATTATACTTACGCAAGCACAAGGAACAACTTGAGATTGATACTGCGAAATCTAATTGAAAATGACTCTGGGGTCTATTACTGTGCCACCTGGGACGAGAGGTTATAAGAAACTCTTTGGCAGTG
>2613
GGAGTCAGTCCAGGGAAGTATTATACTTACGCAAGCACAAGGAACAACTTGAGATTGATACTGCGAAATCTAATTGAAAATGACTCTGGGGTCTATTACTGTGCCACCTGGGACGAGAGGTTATAAGAAACTCTTTGGCAGTG
>2614
GGAGTCAGTCCAGGGAAGTATTATACTTACGCAAGCACAAGGAACAACTTGAGATTGATACTGCGAAATCTAATTGAAAATGACTCTGGGGTCTATTACTGTGCCACCTGGGACGAGAGGTTATAAGAAACTCTTTGGCAGTG
>2615
GGAGTCAGTCCAGGGAAGTATTATACTTACGCAAGCACAAGGAACAACTTGAGATTGATACTGCGAAATCTAATTGAAAATGACTCTGGGGTCTATTACTGTGCCACCTGGGACGAGAGGTTATAAGAAACTCTTTGGCAGTG
>2616
GGAGTCAGTCCAGGGAAGTATTATACTTACGCAAGCACAAGGAACAACTTGAGATTGATACTGCGAAATCTAATTGAAAATGACTCTGGGGTCTATTACTGTGCCACCTGGGACGAGAGGTTATAAGAAACTCTTTGGCAGTG
>2617
GGAGTCAGTCCAGGGAAGTATTATACTTACGCAAGCACAAGGAACAACTTGAGATTGATACTGCGAAATCTAATTGAAAATGACTCTGGGGTCTATTACTGTGCCACCTGGGACGAGAGGTTATAAGAAACTCTTTGGCAGTG
>2618
GGAGTCAGTCCAGGGAAGTATTATACTTACGCAAGCACAAGGAACAACTTGAGATTGATACTGCGAAATCTAATTGAAAATGACTCTGGGGTCTATTACTGTGCCACCTGGGACGAGAGGTTATAAGAAACTCTTTGGCAGTG
>2619
GGAGTCAGTCCAGGGAAGTATTATACTTACGCAAGCACAAGGAACAACTTGAGATTGATACTGCGAAATCTAATTGAAAATGACTCTGGGGTCTATTACTGTGCCACCTGGGACGAGAGGTTATAAGAAACTCTTTGGCAGTG
>2620
GGAGTCAGTCCAGGGAAGTATTATACTTACGCAAGCACAAGGAACAACTTGAGATTGATACTGCGAAATCTAATTGAAAATGACTCTGGGGTCTATTACTGTGCCACCTGGGACGAGAGGTTATAAGAAACTCTTTGGCAGTG
>2621
GGAGTCAGTCCAGGGAAGTATTATACTTACGCAAGCACAAGGAACAACTTGAGATTGATACTGCGAAATCTAATTGAAAATGACTCTGGGGTCTATTACTGTGCCACCTGGGACGAGAGGTTATAAGAAACTCTTTGGCAGTG
>2622
GGAGTCAGTCCAGGGAAGTATTATACTTACGCAAGCACAAGGAACAACTTGAGATTGATACTGCGAAATCTAATTGAAAATGACTCTGGGGTCTATTACTGTGCCACCTGGGACGAGAGGTTATAAGAAACTCTTTGGCAGTG
>2623
GGAGTCAGTCCAGGGAAGTATTATACTTACGCAAGCACAAGGAACAACTTGAGATTGATACTGCGAAATCTAATTGAAAATGACTCTGGGGTCTATTACTGTGCCACCTGGGACGAGAGGTTATAAGAAACTCTTTGGCAGTG
>2624
GGAGTCAGTCCAGGGAAGTATTATACTTACGCAAGCACAAGGAACAACTTGAGATTGATACTGCGAAATCTAATTGAAAATGACTCTGGGGTCTATTACTGTGCCACCTGGGACGAGAGGTTATAAGAAACTCTTTGGCAGTG
>2625
GGAGTCAGTCCAGGGAAGTATTATACTTACGCAAGCACAAGGAACAACTTGAGATTGATACTGCGAAATCTAATTGAAAATGACTCTGGGGTCTATTACTGTGCCACCTGGGACGAGAGGTTATAAGAAACTCTTTGGCAGTG
>2626
GGAGTCAGTCCAGGGAAGTATTATACTTACGCAAGCACAAGGAACAACTTGAGATTGATACTGCGAAATCTAATTGAAAATGACTCTGGGGTCTATTACTGTGCCACCTGGGACGAGAGGTTATAAGAAACTCTTTGGCAGTG
>2627
GGAGTCAGTCCAGGGAAGTATTATACTTACGCAAGCACAAGGAACAACTTGAGATTGATACTGCGAAATCTAATTGAAAATGACTCTGGGGTCTATTACTGTGCCACCTGGGACGAGAGGTTATAAGAAACTCTTTGGCAGTG
>2628
GGAGTCAGTCCAGGGAAGTATTATACTTACGCAAGCACAAGGAACAACTTGAGATTGATACTGCGAAATCTAATTGAAAATGACTCTGGGGTCTATTACTGTGCCACCTGGGACGAGAGGTTATAAGAAACTCTTTGGCAGTG
>2629
GGAGTCAGTCCAGGGAAGTATTATACTTACGCAAGCACAAGGAACAACTTGAGATTGATACTGCGAAATCTAATTGAAAATGACTCTGGGGTCTATTACTGTGCCACCTGGGACGAGAGGTTATAAGAAACTCTTTGGCAGTG
>2630
GGAGTCAGTCCAGGGAAGTATTATACTTACGCAAGCACAAGGAACAACTTGAGATTGATACTGCGAAATCTAATTGAAAATGACTCTGGGGTCTATTACTGTGCCACCTGGGACGAGAGGTTATAAGAAACTCTTTGGCAGTG
>2631
GGAGTCAGTCCAGGGAAGTATTATACTTACGCAAGCACAAGGAACAACTTGAGATTGATACTGCGAAATCTAATTGAAAATGACTCTGGGGTCTATTACTGTGCCACCTGGGACGAGAGGTTATAAGAAACTCTTTGGCAGTG
>2632
GGAGTCAGTCCAGGGAAGTATTATACTTACGCAAGCACAAGGAACAACTTGAGATTGATACTGCGAAATCTAATTGAAAATGACTCTGGGGTCTATTACTGTGCCACCTGGGACGAGAGGTTATAAGAAACTCTTTGGCAGTG
>2633
GGAGTCAGTCCAGGGAAGTATTATACTTACGCAAGCACAAGGAACAACTTGAGATTGATACTGCGAAATCTAATTGAAAATGACTCTGGGGTCTATTACTGTGCCACCTGGGACGAGAGGTTATAAGAAACTCTTTGGCAGTG
>2634
GGAGTCAGTCCAGGGAAGTATTATACTTACGCAAGCACAAGGAACAACTTGAGATTGATACTGCGAAATCTAATTGAAAATGACTCTGGGGTCTATTACTGTGCCACCTGGGACGAGAGGTTATAAGAAACTCTTTGGCAGTG
>2635
GGAGTCAGTCCAGGGAAGTATTATACTTACGCAAGCACAAGGAACAACTTGAGATTGATACTGCGAAATCTAATTGAAAATGACTCTGGGGTCTATTACTGTGCCACCTGGGACGAGAGGTTATAAGAAACTCTTTGGCAGTG
>2636
GGAGTCAGTCCAGGGAAGTATTATACTTACGCAAGCACAAGGAACAACTTGAGATTGATACTGCGAAATCTAATTGAAAATGACTCTGGGGTCTATTACTGTGCCACCTGGGACGAGAGGTTATAAGAAACTCTTTGGCAGTG
>2637
GGAGTCAGTCCAGGGAAGTATTATACTTACGCAAGCACAAGGAACAACTTGAGATTGATACTGCGAAATCTAATTGAAAATGACTCTGGGGTCTATTACTGTGCCACCTGGGACGAGAGGTTATAAGAAACTCTTTGGCAGTG
>2638
GGAGTCAGTCCAGGGAAGTATTATACTTACGCAAGCACAAGGAACAACTTGAGATTGATACTGCGAAATCTAATTGAAAATGACTCTGGGGTCTATTACTGTGCCACCTGGGACGAGAGGTTATAAGAAACTCTTTGGCAGTG
>2639
GGAGTCAGTCCAGGGAAGTATTATACTTACGCAAGCACAAGGAACAACTTGAGATTGATACTGCGAAATCTAATTGAAAATGACTCTGGGGTCTATTACTGTGCCACCTGGGACGAGAGGTTATAAGAAACTCTTTGGCAGTG
>2640
[truncated: 56,919,945 more chars]
