# Supplementary material for: Inadequate Activation of γδT- and B-cells in Patient with Wiskott-Aldrich Syndrome (WAS) Portrayed by TRG and IGH Repertoire Analyses
Source: J Clin Immunol. 2022 Aug 31;43(1):109–22. doi: 10.1007/s10875-022-01349-8 (PMC9840590; doi:10.1007/s10875-022-01349-8)
Supplement: Supplementary file 2 — (ZIP 17 mb) [file 10875_2022_1349_MOESM2_ESM.zip › C2 23 months IGH.fasta]

>1
GGAGTCAGTCCAGGGAAGTATTATACTTACGCAAGCACAAGGAACAACTTGAGATTGATACTGCAAAATCTAATTGAAAATGACTCTGGGGTCTATTACTGTGCCACCTGGGACGGGCTATTGGTAGTGATTGGATCAAGACGTTTGCAA
>2
GGAGTCAGTCCAGGGAAGTATTATACTTACGCAAGCACAAGGAACAACTTGAGATTGATACTGCAAAATCTAATTGAAAATGACTCTGGGGTCTATTACTGTGCCACCTGGGACGGGCTATTGGTAGTGATTGGATCAAGACGTTTGCAA
>3
GGAGTCAGTCCAGGGAAGTATTATACTTACGCAAGCACAAGGAACAACTTGAGATTGATACTGCAAAATCTAATTGAAAATGACTCTGGGGTCTATTACTGTGCCACCTGGGACGGGCTATTGGTAGTGATTGGATCAAGACGTTTGCAA
>4
GGAGTCAGTCCAGGGAAGTATTATACTTACGCAAGCACAAGGAACAACTTGAGATTGATACTGCAAAATCTAATTGAAAATGACTCTGGGGTCTATTACTGTGCCACCTGGGACGGGCTATTGGTAGTGATTGGATCAAGACGTTTGCAA
>5
GGAGTCAGTCCAGGGAAGTATTATACTTACGCAAGCACAAGGAACAACTTGAGATTGATACTGCAAAATCTAATTGAAAATGACTCTGGGGTCTATTACTGTGCCACCTGGGACGGGCTATTGGTAGTGATTGGATCAAGACGTTTGCAA
>6
GGAGTCAGTCCAGGGAAGTATTATACTTACGCAAGCACAAGGAACAACTTGAGATTGATACTGCAAAATCTAATTGAAAATGACTCTGGGGTCTATTACTGTGCCACCTGGGACGGGCTATTGGTAGTGATTGGATCAAGACGTTTGCAA
>7
GGAGTCAGTCCAGGGAAGTATTATACTTACGCAAGCACAAGGAACAACTTGAGATTGATACTGCAAAATCTAATTGAAAATGACTCTGGGGTCTATTACTGTGCCACCTGGGACGGGCTATTGGTAGTGATTGGATCAAGACGTTTGCAA
>8
GGAGTCAGTCCAGGGAAGTATTATACTTACGCAAGCACAAGGAACAACTTGAGATTGATACTGCAAAATCTAATTGAAAATGACTCTGGGGTCTATTACTGTGCCACCTGGGACGGGCTATTGGTAGTGATTGGATCAAGACGTTTGCAA
>9
GGAGTCAGTCCAGGGAAGTATTATACTTACGCAAGCACAAGGAACAACTTGAGATTGATACTGCAAAATCTAATTGAAAATGACTCTGGGGTCTATTACTGTGCCACCTGGGACGGGCTATTGGTAGTGATTGGATCAAGACGTTTGCAA
>10
GGAGTCAGTCCAGGGAAGTATTATACTTACGCAAGCACAAGGAACAACTTGAGATTGATACTGCAAAATCTAATTGAAAATGACTCTGGGGTCTATTACTGTGCCACCTGGGACGGGCTATTGGTAGTGATTGGATCAAGACGTTTGCAA
>11
GGAGTCAGTCCAGGGAAGTATTATACTTACGCAAGCACAAGGAACAACTTGAGATTGATACTGCAAAATCTAATTGAAAATGACTCTGGGGTCTATTACTGTGCCACCTGGGACGGGCTATTGGTAGTGATTGGATCAAGACGTTTGCAA
>12
GGAGTCAGTCCAGGGAAGTATTATACTTACGCAAGCACAAGGAACAACTTGAGATTGATACTGCAAAATCTAATTGAAAATGACTCTGGGGTCTATTACTGTGCCACCTGGGACGGGCTATTGGTAGTGATTGGATCAAGACGTTTGCAA
>13
GGAGTCAGTCCAGGGAAGTATTATACTTACGCAAGCACAAGGAACAACTTGAGATTGATACTGCAAAATCTAATTGAAAATGACTCTGGGGTCTATTACTGTGCCACCTGGGACGGGCTATTGGTAGTGATTGGATCAAGACGTTTGCAA
>14
GGAGTCAGTCCAGGGAAGTATTATACTTACGCAAGCACAAGGAACAACTTGAGATTGATACTGCAAAATCTAATTGAAAATGACTCTGGGGTCTATTACTGTGCCACCTGGGACGGGCTATTGGTAGTGATTGGATCAAGACGTTTGCAA
>15
GGAGTCAGTCCAGGGAAGTATTATACTTACGCAAGCACAAGGAACAACTTGAGATTGATACTGCAAAATCTAATTGAAAATGACTCTGGGGTCTATTACTGTGCCACCTGGGACGGGCTATTGGTAGTGATTGGATCAAGACGTTTGCAA
>16
GGAGTCAGTCCAGGGAAGTATTATACTTACGCAAGCACAAGGAACAACTTGAGATTGATACTGCAAAATCTAATTGAAAATGACTCTGGGGTCTATTACTGTGCCACCTGGGACGGGCTATTGGTAGTGATTGGATCAAGACGTTTGCAA
>17
GGAGTCAGTCCAGGGAAGTATTATACTTACGCAAGCACAAGGAACAACTTGAGATTGATACTGCAAAATCTAATTGAAAATGACTCTGGGGTCTATTACTGTGCCACCTGGGACGGGCTATTGGTAGTGATTGGATCAAGACGTTTGCAA
>18
GGAGTCAGTCCAGGGAAGTATTATACTTACGCAAGCACAAGGAACAACTTGAGATTGATACTGCAAAATCTAATTGAAAATGACTCTGGGGTCTATTACTGTGCCACCTGGGACGGGCTATTGGTAGTGATTGGATCAAGACGTTTGCAA
>19
GGAGTCAGTCCAGGGAAGTATTATACTTACGCAAGCACAAGGAACAACTTGAGATTGATACTGCAAAATCTAATTGAAAATGACTCTGGGGTCTATTACTGTGCCACCTGGGACGGGCTATTGGTAGTGATTGGATCAAGACGTTTGCAA
>20
GGAGTCAGTCCAGGGAAGTATTATACTTACGCAAGCACAAGGAACAACTTGAGATTGATACTGCAAAATCTAATTGAAAATGACTCTGGGGTCTATTACTGTGCCACCTGGGACGGGCTATTGGTAGTGATTGGATCAAGACGTTTGCAA
>21
GGAGTCAGTCCAGGGAAGTATTATACTTACGCAAGCACAAGGAACAACTTGAGATTGATACTGCAAAATCTAATTGAAAATGACTCTGGGGTCTATTACTGTGCCACCTGGGACGGGCTATTGGTAGTGATTGGATCAAGACGTTTGCAA
>22
GGAGTCAGTCCAGGGAAGTATTATACTTACGCAAGCACAAGGAACAACTTGAGATTGATACTGCAAAATCTAATTGAAAATGACTCTGGGGTCTATTACTGTGCCACCTGGGACGGGCTATTGGTAGTGATTGGATCAAGACGTTTGCAA
>23
GGAGTCAGTCCAGGGAAGTATTATACTTACGCAAGCACAAGGAACAACTTGAGATTGATACTGCAAAATCTAATTGAAAATGACTCTGGGGTCTATTACTGTGCCACCTGGGACGGGCTATTGGTAGTGATTGGATCAAGACGTTTGCAA
>24
GGAGTCAGTCCAGGGAAGTATTATACTTACGCAAGCACAAGGAACAACTTGAGATTGATACTGCAAAATCTAATTGAAAATGACTCTGGGGTCTATTACTGTGCCACCTGGGACGGGCTATTGGTAGTGATTGGATCAAGACGTTTGCAA
>25
GGAGTCAGTCCAGGGAAGTATTATACTTACGCAAGCACAAGGAACAACTTGAGATTGATACTGCAAAATCTAATTGAAAATGACTCTGGGGTCTATTACTGTGCCACCTGGGACGGGCTATTGGTAGTGATTGGATCAAGACGTTTGCAA
>26
GGAGTCAGTCCAGGGAAGTATTATACTTACGCAAGCACAAGGAACAACTTGAGATTGATACTGCAAAATCTAATTGAAAATGACTCTGGGGTCTATTACTGTGCCACCTGGGACGGGCTATTGGTAGTGATTGGATCAAGACGTTTGCAA
>27
GGAGTCAGTCCAGGGAAGTATTATACTTACGCAAGCACAAGGAACAACTTGAGATTGATACTGCAAAATCTAATTGAAAATGACTCTGGGGTCTATTACTGTGCCACCTGGGACGGGCTATTGGTAGTGATTGGATCAAGACGTTTGCAA
>28
GGAGTCAGTCCAGGGAAGTATTATACTTACGCAAGCACAAGGAACAACTTGAGATTGATACTGCAAAATCTAATTGAAAATGACTCTGGGGTCTATTACTGTGCCACCTGGGACGGGCTATTGGTAGTGATTGGATCAAGACGTTTGCAA
>29
GGAGTCAGTCCAGGGAAGTATTATACTTACGCAAGCACAAGGAACAACTTGAGATTGATACTGCAAAATCTAATTGAAAATGACTCTGGGGTCTATTACTGTGCCACCTGGGACGGGCTATTGGTAGTGATTGGATCAAGACGTTTGCAA
>30
GGAGTCAGTCCAGGGAAGTATTATACTTACGCAAGCACAAGGAACAACTTGAGATTGATACTGCAAAATCTAATTGAAAATGACTCTGGGGTCTATTACTGTGCCACCTGGGACGGGCTATTGGTAGTGATTGGATCAAGACGTTTGCAA
>31
GGAGTCAGTCCAGGGAAGTATTATACTTACGCAAGCACAAGGAACAACTTGAGATTGATACTGCAAAATCTAATTGAAAATGACTCTGGGGTCTATTACTGTGCCACCTGGGACGGGCTATTGGTAGTGATTGGATCAAGACGTTTGCAA
>32
GGAGTCAGTCCAGGGAAGTATTATACTTACGCAAGCACAAGGAACAACTTGAGATTGATACTGCAAAATCTAATTGAAAATGACTCTGGGGTCTATTACTGTGCCACCTGGGACGGGCTATTGGTAGTGATTGGATCAAGACGTTTGCAA
>33
GGAGTCAGTCCAGGGAAGTATTATACTTACGCAAGCACAAGGAACAACTTGAGATTGATACTGCAAAATCTAATTGAAAATGACTCTGGGGTCTATTACTGTGCCACCTGGGACGGGCTATTGGTAGTGATTGGATCAAGACGTTTGCAA
>34
GGAGTCAGTCCAGGGAAGTATTATACTTACGCAAGCACAAGGAACAACTTGAGATTGATACTGCAAAATCTAATTGAAAATGACTCTGGGGTCTATTACTGTGCCACCTGGGACGGGCTATTGGTAGTGATTGGATCAAGACGTTTGCAA
>35
GGAGTCAGTCCAGGGAAGTATTATACTTACGCAAGCACAAGGAACAACTTGAGATTGATACTGCAAAATCTAATTGAAAATGACTCTGGGGTCTATTACTGTGCCACCTGGGACGGGCTATTGGTAGTGATTGGATCAAGACGTTTGCAA
>36
GGAGTCAGTCCAGGGAAGTATTATACTTACGCAAGCACAAGGAACAACTTGAGATTGATACTGCAAAATCTAATTGAAAATGACTCTGGGGTCTATTACTGTGCCACCTGGGACGGGCTATTGGTAGTGATTGGATCAAGACGTTTGCAA
>37
GGAGTCAGTCCAGGGAAGTATTATACTTACGCAAGCACAAGGAACAACTTGAGATTGATACTGCAAAATCTAATTGAAAATGACTCTGGGGTCTATTACTGTGCCACCTGGGACGGGCTATTGGTAGTGATTGGATCAAGACGTTTGCAA
>38
GGAGTCAGTCCAGGGAAGTATTATACTTACGCAAGCACAAGGAACAACTTGAGATTGATACTGCAAAATCTAATTGAAAATGACTCTGGGGTCTATTACTGTGCCACCTGGGACGGGCTATTGGTAGTGATTGGATCAAGACGTTTGCAA
>39
GGAGTCAGTCCAGGGAAGTATTATACTTACGCAAGCACAAGGAACAACTTGAGATTGATACTGCAAAATCTAATTGAAAATGACTCTGGGGTCTATTACTGTGCCACCTGGGACGGGCTATTGGTAGTGATTGGATCAAGACGTTTGCAA
>40
GGAGTCAGTCCAGGGAAGTATTATACTTACGCAAGCACAAGGAACAACTTGAGATTGATACTGCAAAATCTAATTGAAAATGACTCTGGGGTCTATTACTGTGCCACCTGGGACGGGCTATTGGTAGTGATTGGATCAAGACGTTTGCAA
>41
GGAGTCAGTCCAGGGAAGTATTATACTTACGCAAGCACAAGGAACAACTTGAGATTGATACTGCAAAATCTAATTGAAAATGACTCTGGGGTCTATTACTGTGCCACCTGGGACGGGCTATTGGTAGTGATTGGATCAAGACGTTTGCAA
>42
GGAGTCAGTCCAGGGAAGTATTATACTTACGCAAGCACAAGGAACAACTTGAGATTGATACTGCAAAATCTAATTGAAAATGACTCTGGGGTCTATTACTGTGCCACCTGGGACGGGCTATTGGTAGTGATTGGATCAAGACGTTTGCAA
>43
GGAGTCAGTCCAGGGAAGTATTATACTTACGCAAGCACAAGGAACAACTTGAGATTGATACTGCAAAATCTAATTGAAAATGACTCTGGGGTCTATTACTGTGCCACCTGGGACGGGCTATTGGTAGTGATTGGATCAAGACGTTTGCAA
>44
GGAGTCAGTCCAGGGAAGTATTATACTTACGCAAGCACAAGGAACAACTTGAGATTGATACTGCAAAATCTAATTGAAAATGACTCTGGGGTCTATTACTGTGCCACCTGGGACGGGCTATTGGTAGTGATTGGATCAAGACGTTTGCAA
>45
GGAGTCAGTCCAGGGAAGTATTATACTTACGCAAGCACAAGGAACAACTTGAGATTGATACTGCAAAATCTAATTGAAAATGACTCTGGGGTCTATTACTGTGCCACCTGGGACGGGCTATTGGTAGTGATTGGATCAAGACGTTTGCAA
>46
GGAGTCAGTCCAGGGAAGTATTATACTTACGCAAGCACAAGGAACAACTTGAGATTGATACTGCAAAATCTAATTGAAAATGACTCTGGGGTCTATTACTGTGCCACCTGGGACGGGCTATTGGTAGTGATTGGATCAAGACGTTTGCAA
>47
GGAGTCAGTCCAGGGAAGTATTATACTTACGCAAGCACAAGGAACAACTTGAGATTGATACTGCAAAATCTAATTGAAAATGACTCTGGGGTCTATTACTGTGCCACCTGGGACGGGCTATTGGTAGTGATTGGATCAAGACGTTTGCAA
>48
GGAGTCAGTCCAGGGAAGTATTATACTTACGCAAGCACAAGGAACAACTTGAGATTGATACTGCAAAATCTAATTGAAAATGACTCTGGGGTCTATTACTGTGCCACCTGGGACGGGCTATTGGTAGTGATTGGATCAAGACGTTTGCAA
>49
GGAGTCAGTCCAGGGAAGTATTATACTTACGCAAGCACAAGGAACAACTTGAGATTGATACTGCAAAATCTAATTGAAAATGACTCTGGGGTCTATTACTGTGCCACCTGGGACGGGCTATTGGTAGTGATTGGATCAAGACGTTTGCAA
>50
GGAGTCAGTCCAGGGAAGTATTATACTTACGCAAGCACAAGGAACAACTTGAGATTGATACTGCAAAATCTAATTGAAAATGACTCTGGGGTCTATTACTGTGCCACCTGGGACGGGCTATTGGTAGTGATTGGATCAAGACGTTTGCAA
>51
GGAGTCAGTCCAGGGAAGTATTATACTTACGCAAGCACAAGGAACAACTTGAGATTGATACTGCAAAATCTAATTGAAAATGACTCTGGGGTCTATTACTGTGCCACCTGGGACGGGCTATTGGTAGTGATTGGATCAAGACGTTTGCAA
>52
GGAGTCAGTCCAGGGAAGTATTATACTTACGCAAGCACAAGGAACAACTTGAGATTGATACTGCAAAATCTAATTGAAAATGACTCTGGGGTCTATTACTGTGCCACCTGGGACGGGCTATTGGTAGTGATTGGATCAAGACGTTTGCAA
>53
GGAGTCAGTCCAGGGAAGTATTATACTTACGCAAGCACAAGGAACAACTTGAGATTGATACTGCAAAATCTAATTGAAAATGACTCTGGGGTCTATTACTGTGCCACCTGGGACGGGCTATTGGTAGTGATTGGATCAAGACGTTTGCAA
>54
GGAGTCAGTCCAGGGAAGTATTATACTTACGCAAGCACAAGGAACAACTTGAGATTGATACTGCAAAATCTAATTGAAAATGACTCTGGGGTCTATTACTGTGCCACCTGGGACGGGCTATTGGTAGTGATTGGATCAAGACGTTTGCAA
>55
GGAGTCAGTCCAGGGAAGTATTATACTTACGCAAGCACAAGGAACAACTTGAGATTGATACTGCAAAATCTAATTGAAAATGACTCTGGGGTCTATTACTGTGCCACCTGGGACGGGCTATTGGTAGTGATTGGATCAAGACGTTTGCAA
>56
GGAGTCAGTCCAGGGAAGTATTATACTTACGCAAGCACAAGGAACAACTTGAGATTGATACTGCAAAATCTAATTGAAAATGACTCTGGGGTCTATTACTGTGCCACCTGGGACGGGCTATTGGTAGTGATTGGATCAAGACGTTTGCAA
>57
GGAGTCAGTCCAGGGAAGTATTATACTTACGCAAGCACAAGGAACAACTTGAGATTGATACTGCAAAATCTAATTGAAAATGACTCTGGGGTCTATTACTGTGCCACCTGGGACGGGCTATTGGTAGTGATTGGATCAAGACGTTTGCAA
>58
GGAGTCAGTCCAGGGAAGTATTATACTTACGCAAGCACAAGGAACAACTTGAGATTGATACTGCAAAATCTAATTGAAAATGACTCTGGGGTCTATTACTGTGCCACCTGGGACGGGCTATTGGTAGTGATTGGATCAAGACGTTTGCAA
>59
GGAGTCAGTCCAGGGAAGTATTATACTTACGCAAGCACAAGGAACAACTTGAGATTGATACTGCAAAATCTAATTGAAAATGACTCTGGGGTCTATTACTGTGCCACCTGGGACGGGCTATTGGTAGTGATTGGATCAAGACGTTTGCAA
>60
GGAGTCAGTCCAGGGAAGTATTATACTTACGCAAGCACAAGGAACAACTTGAGATTGATACTGCAAAATCTAATTGAAAATGACTCTGGGGTCTATTACTGTGCCACCTGGGACGGGCTATTGGTAGTGATTGGATCAAGACGTTTGCAA
>61
GGAGTCAGTCCAGGGAAGTATTATACTTACGCAAGCACAAGGAACAACTTGAGATTGATACTGCAAAATCTAATTGAAAATGACTCTGGGGTCTATTACTGTGCCACCTGGGACGGGCTATTGGTAGTGATTGGATCAAGACGTTTGCAA
>62
GGAGTCAGTCCAGGGAAGTATTATACTTACGCAAGCACAAGGAACAACTTGAGATTGATACTGCAAAATCTAATTGAAAATGACTCTGGGGTCTATTACTGTGCCACCTGGGACGGGCTATTGGTAGTGATTGGATCAAGACGTTTGCAA
>63
GGAGTCAGTCCAGGGAAGTATTATACTTACGCAAGCACAAGGAACAACTTGAGATTGATACTGCAAAATCTAATTGAAAATGACTCTGGGGTCTATTACTGTGCCACCTGGGACGGGCTATTGGTAGTGATTGGATCAAGACGTTTGCAA
>64
GGAGTCAGTCCAGGGAAGTATTATACTTACGCAAGCACAAGGAACAACTTGAGATTGATACTGCAAAATCTAATTGAAAATGACTCTGGGGTCTATTACTGTGCCACCTGGGACGGGCTATTGGTAGTGATTGGATCAAGACGTTTGCAA
>65
GGAGTCAGTCCAGGGAAGTATTATACTTACGCAAGCACAAGGAACAACTTGAGATTGATACTGCAAAATCTAATTGAAAATGACTCTGGGGTCTATTACTGTGCCACCTGGGACGGGCTATTGGTAGTGATTGGATCAAGACGTTTGCAA
>66
GGAGTCAGTCCAGGGAAGTATTATACTTACGCAAGCACAAGGAACAACTTGAGATTGATACTGCAAAATCTAATTGAAAATGACTCTGGGGTCTATTACTGTGCCACCTGGGACGGGCTATTGGTAGTGATTGGATCAAGACGTTTGCAA
>67
GGAGTCAGTCCAGGGAAGTATTATACTTACGCAAGCACAAGGAACAACTTGAGATTGATACTGCAAAATCTAATTGAAAATGACTCTGGGGTCTATTACTGTGCCACCTGGGACGGGCTATTGGTAGTGATTGGATCAAGACGTTTGCAA
>68
GGAGTCAGTCCAGGGAAGTATTATACTTACGCAAGCACAAGGAACAACTTGAGATTGATACTGCAAAATCTAATTGAAAATGACTCTGGGGTCTATTACTGTGCCACCTGGGACGGGCTATTGGTAGTGATTGGATCAAGACGTTTGCAA
>69
GGAGTCAGTCCAGGGAAGTATTATACTTACGCAAGCACAAGGAACAACTTGAGATTGATACTGCAAAATCTAATTGAAAATGACTCTGGGGTCTATTACTGTGCCACCTGGGACGGGCTATTGGTAGTGATTGGATCAAGACGTTTGCAA
>70
GGAGTCAGTCCAGGGAAGTATTATACTTACGCAAGCACAAGGAACAACTTGAGATTGATACTGCAAAATCTAATTGAAAATGACTCTGGGGTCTATTACTGTGCCACCTGGGACGGGCTATTGGTAGTGATTGGATCAAGACGTTTGCAA
>71
GGAGTCAGTCCAGGGAAGTATTATACTTACGCAAGCACAAGGAACAACTTGAGATTGATACTGCAAAATCTAATTGAAAATGACTCTGGGGTCTATTACTGTGCCACCTGGGACGGGCTATTGGTAGTGATTGGATCAAGACGTTTGCAA
>72
GGAGTCAGTCCAGGGAAGTATTATACTTACGCAAGCACAAGGAACAACTTGAGATTGATACTGCAAAATCTAATTGAAAATGACTCTGGGGTCTATTACTGTGCCACCTGGGACGGGCTATTGGTAGTGATTGGATCAAGACGTTTGCAA
>73
GGAGTCAGTCCAGGGAAGTATTATACTTACGCAAGCACAAGGAACAACTTGAGATTGATACTGCAAAATCTAATTGAAAATGACTCTGGGGTCTATTACTGTGCCACCTGGGACGGGCTATTGGTAGTGATTGGATCAAGACGTTTGCAA
>74
GGAGTCAGTCCAGGGAAGTATTATACTTACGCAAGCACAAGGAACAACTTGAGATTGATACTGCAAAATCTAATTGAAAATGACTCTGGGGTCTATTACTGTGCCACCTGGGACGGGCTATTGGTAGTGATTGGATCAAGACGTTTGCAA
>75
GGAGTCAGTCCAGGGAAGTATTATACTTACGCAAGCACAAGGAACAACTTGAGATTGATACTGCAAAATCTAATTGAAAATGACTCTGGGGTCTATTACTGTGCCACCTGGGACGGGCTATTGGTAGTGATTGGATCAAGACGTTTGCAA
>76
GGAGTCAGTCCAGGGAAGTATTATACTTACGCAAGCACAAGGAACAACTTGAGATTGATACTGCAAAATCTAATTGAAAATGACTCTGGGGTCTATTACTGTGCCACCTGGGACGGGCTATTGGTAGTGATTGGATCAAGACGTTTGCAA
>77
GGAGTCAGTCCAGGGAAGTATTATACTTACGCAAGCACAAGGAACAACTTGAGATTGATACTGCAAAATCTAATTGAAAATGACTCTGGGGTCTATTACTGTGCCACCTGGGACGGGCTATTGGTAGTGATTGGATCAAGACGTTTGCAA
>78
GGAGTCAGTCCAGGGAAGTATTATACTTACGCAAGCACAAGGAACAACTTGAGATTGATACTGCAAAATCTAATTGAAAATGACTCTGGGGTCTATTACTGTGCCACCTGGGACGGGCTATTGGTAGTGATTGGATCAAGACGTTTGCAA
>79
GGAGTCAGTCCAGGGAAGTATTATACTTACGCAAGCACAAGGAACAACTTGAGATTGATACTGCAAAATCTAATTGAAAATGACTCTGGGGTCTATTACTGTGCCACCTGGGACGGGCTATTGGTAGTGATTGGATCAAGACGTTTGCAA
>80
GGAGTCAGTCCAGGGAAGTATTATACTTACGCAAGCACAAGGAACAACTTGAGATTGATACTGCAAAATCTAATTGAAAATGACTCTGGGGTCTATTACTGTGCCACCTGGGACGGGCTATTGGTAGTGATTGGATCAAGACGTTTGCAA
>81
GGAGTCAGTCCAGGGAAGTATTATACTTACGCAAGCACAAGGAACAACTTGAGATTGATACTGCAAAATCTAATTGAAAATGACTCTGGGGTCTATTACTGTGCCACCTGGGACGGGCTATTGGTAGTGATTGGATCAAGACGTTTGCAA
>82
GGAGTCAGTCCAGGGAAGTATTATACTTACGCAAGCACAAGGAACAACTTGAGATTGATACTGCAAAATCTAATTGAAAATGACTCTGGGGTCTATTACTGTGCCACCTGGGACGGGCTATTGGTAGTGATTGGATCAAGACGTTTGCAA
>83
GGAGTCAGTCCAGGGAAGTATTATACTTACGCAAGCACAAGGAACAACTTGAGATTGATACTGCAAAATCTAATTGAAAATGACTCTGGGGTCTATTACTGTGCCACCTGGGACGGGCTATTGGTAGTGATTGGATCAAGACGTTTGCAA
>84
GGAGTCAGTCCAGGGAAGTATTATACTTACGCAAGCACAAGGAACAACTTGAGATTGATACTGCAAAATCTAATTGAAAATGACTCTGGGGTCTATTACTGTGCCACCTGGGACGGGCTATTGGTAGTGATTGGATCAAGACGTTTGCAA
>85
GGAGTCAGTCCAGGGAAGTATTATACTTACGCAAGCACAAGGAACAACTTGAGATTGATACTGCAAAATCTAATTGAAAATGACTCTGGGGTCTATTACTGTGCCACCTGGGACGGGCTATTGGTAGTGATTGGATCAAGACGTTTGCAA
>86
GGAGTCAGTCCAGGGAAGTATTATACTTACGCAAGCACAAGGAACAACTTGAGATTGATACTGCAAAATCTAATTGAAAATGACTCTGGGGTCTATTACTGTGCCACCTGGGACGGGCTATTGGTAGTGATTGGATCAAGACGTTTGCAA
>87
GGAGTCAGTCCAGGGAAGTATTATACTTACGCAAGCACAAGGAACAACTTGAGATTGATACTGCAAAATCTAATTGAAAATGACTCTGGGGTCTATTACTGTGCCACCTGGGACGGGCTATTGGTAGTGATTGGATCAAGACGTTTGCAA
>88
GGAGTCAGTCCAGGGAAGTATTATACTTACGCAAGCACAAGGAACAACTTGAGATTGATACTGCAAAATCTAATTGAAAATGACTCTGGGGTCTATTACTGTGCCACCTGGGACGGGCTATTGGTAGTGATTGGATCAAGACGTTTGCAA
>89
GGAGTCAGTCCAGGGAAGTATTATACTTACGCAAGCACAAGGAACAACTTGAGATTGATACTGCAAAATCTAATTGAAAATGACTCTGGGGTCTATTACTGTGCCACCTGGGACGGGCTATTGGTAGTGATTGGATCAAGACGTTTGCAA
>90
GGAGTCAGTCCAGGGAAGTATTATACTTACGCAAGCACAAGGAACAACTTGAGATTGATACTGCAAAATCTAATTGAAAATGACTCTGGGGTCTATTACTGTGCCACCTGGGACGGGCTATTGGTAGTGATTGGATCAAGACGTTTGCAA
>91
GGAGTCAGTCCAGGGAAGTATTATACTTACGCAAGCACAAGGAACAACTTGAGATTGATACTGCAAAATCTAATTGAAAATGACTCTGGGGTCTATTACTGTGCCACCTGGGACGGGCTATTGGTAGTGATTGGATCAAGACGTTTGCAA
>92
GGAGTCAGTCCAGGGAAGTATTATACTTACGCAAGCACAAGGAACAACTTGAGATTGATACTGCAAAATCTAATTGAAAATGACTCTGGGGTCTATTACTGTGCCACCTGGGACGGGCTATTGGTAGTGATTGGATCAAGACGTTTGCAA
>93
GGAGTCAGTCCAGGGAAGTATTATACTTACGCAAGCACAAGGAACAACTTGAGATTGATACTGCAAAATCTAATTGAAAATGACTCTGGGGTCTATTACTGTGCCACCTGGGACGGGCTATTGGTAGTGATTGGATCAAGACGTTTGCAA
>94
GGAGTCAGTCCAGGGAAGTATTATACTTACGCAAGCACAAGGAACAACTTGAGATTGATACTGCAAAATCTAATTGAAAATGACTCTGGGGTCTATTACTGTGCCACCTGGGACGGGCTATTGGTAGTGATTGGATCAAGACGTTTGCAA
>95
GGAGTCAGTCCAGGGAAGTATTATACTTACGCAAGCACAAGGAACAACTTGAGATTGATACTGCAAAATCTAATTGAAAATGACTCTGGGGTCTATTACTGTGCCACCTGGGACGGGCTATTGGTAGTGATTGGATCAAGACGTTTGCAA
>96
GGAGTCAGTCCAGGGAAGTATTATACTTACGCAAGCACAAGGAACAACTTGAGATTGATACTGCAAAATCTAATTGAAAATGACTCTGGGGTCTATTACTGTGCCACCTGGGACGGGCTATTGGTAGTGATTGGATCAAGACGTTTGCAA
>97
GGAGTCAGTCCAGGGAAGTATTATACTTACGCAAGCACAAGGAACAACTTGAGATTGATACTGCAAAATCTAATTGAAAATGACTCTGGGGTCTATTACTGTGCCACCTGGGACGGGCTATTGGTAGTGATTGGATCAAGACGTTTGCAA
>98
GGAGTCAGTCCAGGGAAGTATTATACTTACGCAAGCACAAGGAACAACTTGAGATTGATACTGCAAAATCTAATTGAAAATGACTCTGGGGTCTATTACTGTGCCACCTGGGACGGGCTATTGGTAGTGATTGGATCAAGACGTTTGCAA
>99
GGAGTCAGTCCAGGGAAGTATTATACTTACGCAAGCACAAGGAACAACTTGAGATTGATACTGCAAAATCTAATTGAAAATGACTCTGGGGTCTATTACTGTGCCACCTGGGACGGGCTATTGGTAGTGATTGGATCAAGACGTTTGCAA
>100
GGAGTCAGTCCAGGGAAGTATTATACTTACGCAAGCACAAGGAACAACTTGAGATTGATACTGCAAAATCTAATTGAAAATGACTCTGGGGTCTATTACTGTGCCACCTGGGACGGGCTATTGGTAGTGATTGGATCAAGACGTTTGCAA
>101
GGAGTCAGTCCAGGGAAGTATTATACTTACGCAAGCACAAGGAACAACTTGAGATTGATACTGCAAAATCTAATTGAAAATGACTCTGGGGTCTATTACTGTGCCACCTGGGACGGGCTATTGGTAGTGATTGGATCAAGACGTTTGCAA
>102
GGAGTCAGTCCAGGGAAGTATTATACTTACGCAAGCACAAGGAACAACTTGAGATTGATACTGCAAAATCTAATTGAAAATGACTCTGGGGTCTATTACTGTGCCACCTGGGACGGGCTATTGGTAGTGATTGGATCAAGACGTTTGCAA
>103
GGAGTCAGTCCAGGGAAGTATTATACTTACGCAAGCACAAGGAACAACTTGAGATTGATACTGCAAAATCTAATTGAAAATGACTCTGGGGTCTATTACTGTGCCACCTGGGACGGGCTATTGGTAGTGATTGGATCAAGACGTTTGCAA
>104
GGAGTCAGTCCAGGGAAGTATTATACTTACGCAAGCACAAGGAACAACTTGAGATTGATACTGCAAAATCTAATTGAAAATGACTCTGGGGTCTATTACTGTGCCACCTGGGACGGGCTATTGGTAGTGATTGGATCAAGACGTTTGCAA
>105
GGAGTCAGTCCAGGGAAGTATTATACTTACGCAAGCACAAGGAACAACTTGAGATTGATACTGCAAAATCTAATTGAAAATGACTCTGGGGTCTATTACTGTGCCACCTGGGACGGGCTATTGGTAGTGATTGGATCAAGACGTTTGCAA
>106
GGAGTCAGTCCAGGGAAGTATTATACTTACGCAAGCACAAGGAACAACTTGAGATTGATACTGCAAAATCTAATTGAAAATGACTCTGGGGTCTATTACTGTGCCACCTGGGACGGGCTATTGGTAGTGATTGGATCAAGACGTTTGCAA
>107
GGAGTCAGTCCAGGGAAGTATTATACTTACGCAAGCACAAGGAACAACTTGAGATTGATACTGCAAAATCTAATTGAAAATGACTCTGGGGTCTATTACTGTGCCACCTGGGACGGGCTATTGGTAGTGATTGGATCAAGACGTTTGCAA
>108
GGAGTCAGTCCAGGGAAGTATTATACTTACGCAAGCACAAGGAACAACTTGAGATTGATACTGCAAAATCTAATTGAAAATGACTCTGGGGTCTATTACTGTGCCACCTGGGACGGGCTATTGGTAGTGATTGGATCAAGACGTTTGCAA
>109
GGAGTCAGTCCAGGGAAGTATTATACTTACGCAAGCACAAGGAACAACTTGAGATTGATACTGCAAAATCTAATTGAAAATGACTCTGGGGTCTATTACTGTGCCACCTGGGACGGGCTATTGGTAGTGATTGGATCAAGACGTTTGCAA
>110
GGAGTCAGTCCAGGGAAGTATTATACTTACGCAAGCACAAGGAACAACTTGAGATTGATACTGCAAAATCTAATTGAAAATGACTCTGGGGTCTATTACTGTGCCACCTGGGACGGGCTATTGGTAGTGATTGGATCAAGACGTTTGCAA
>111
GGAGTCAGTCCAGGGAAGTATTATACTTACGCAAGCACAAGGAACAACTTGAGATTGATACTGCAAAATCTAATTGAAAATGACTCTGGGGTCTATTACTGTGCCACCTGGGACGGGCTATTGGTAGTGATTGGATCAAGACGTTTGCAA
>112
GGAGTCAGTCCAGGGAAGTATTATACTTACGCAAGCACAAGGAACAACTTGAGATTGATACTGCAAAATCTAATTGAAAATGACTCTGGGGTCTATTACTGTGCCACCTGGGACGGGCTATTGGTAGTGATTGGATCAAGACGTTTGCAA
>113
GGAGTCAGTCCAGGGAAGTATTATACTTACGCAAGCACAAGGAACAACTTGAGATTGATACTGCAAAATCTAATTGAAAATGACTCTGGGGTCTATTACTGTGCCACCTGGGACGGGCTATTGGTAGTGATTGGATCAAGACGTTTGCAA
>114
GGAGTCAGTCCAGGGAAGTATTATACTTACGCAAGCACAAGGAACAACTTGAGATTGATACTGCAAAATCTAATTGAAAATGACTCTGGGGTCTATTACTGTGCCACCTGGGACGGGCTATTGGTAGTGATTGGATCAAGACGTTTGCAA
>115
GGAGTCAGTCCAGGGAAGTATTATACTTACGCAAGCACAAGGAACAACTTGAGATTGATACTGCAAAATCTAATTGAAAATGACTCTGGGGTCTATTACTGTGCCACCTGGGACGGGCTATTGGTAGTGATTGGATCAAGACGTTTGCAA
>116
GGAGTCAGTCCAGGGAAGTATTATACTTACGCAAGCACAAGGAACAACTTGAGATTGATACTGCAAAATCTAATTGAAAATGACTCTGGGGTCTATTACTGTGCCACCTGGGACGGGCTATTGGTAGTGATTGGATCAAGACGTTTGCAA
>117
GGAGTCAGTCCAGGGAAGTATTATACTTACGCAAGCACAAGGAACAACTTGAGATTGATACTGCAAAATCTAATTGAAAATGACTCTGGGGTCTATTACTGTGCCACCTGGGACGGGCTATTGGTAGTGATTGGATCAAGACGTTTGCAA
>118
GGAGTCAGTCCAGGGAAGTATTATACTTACGCAAGCACAAGGAACAACTTGAGATTGATACTGCAAAATCTAATTGAAAATGACTCTGGGGTCTATTACTGTGCCACCTGGGACGGGCTATTGGTAGTGATTGGATCAAGACGTTTGCAA
>119
GGAGTCAGTCCAGGGAAGTATTATACTTACGCAAGCACAAGGAACAACTTGAGATTGATACTGCAAAATCTAATTGAAAATGACTCTGGGGTCTATTACTGTGCCACCTGGGACGGGCTATTGGTAGTGATTGGATCAAGACGTTTGCAA
>120
GGAGTCAGTCCAGGGAAGTATTATACTTACGCAAGCACAAGGAACAACTTGAGATTGATACTGCAAAATCTAATTGAAAATGACTCTGGGGTCTATTACTGTGCCACCTGGGACGGGCTATTGGTAGTGATTGGATCAAGACGTTTGCAA
>121
GGAGTCAGTCCAGGGAAGTATTATACTTACGCAAGCACAAGGAACAACTTGAGATTGATACTGCAAAATCTAATTGAAAATGACTCTGGGGTCTATTACTGTGCCACCTGGGACGGGCTATTGGTAGTGATTGGATCAAGACGTTTGCAA
>122
GGAGTCAGTCCAGGGAAGTATTATACTTACGCAAGCACAAGGAACAACTTGAGATTGATACTGCAAAATCTAATTGAAAATGACTCTGGGGTCTATTACTGTGCCACCTGGGACGGGCTATTGGTAGTGATTGGATCAAGACGTTTGCAA
>123
GGAGTCAGTCCAGGGAAGTATTATACTTACGCAAGCACAAGGAACAACTTGAGATTGATACTGCAAAATCTAATTGAAAATGACTCTGGGGTCTATTACTGTGCCACCTGGGACGGGCTATTGGTAGTGATTGGATCAAGACGTTTGCAA
>124
GGAGTCAGTCCAGGGAAGTATTATACTTACGCAAGCACAAGGAACAACTTGAGATTGATACTGCAAAATCTAATTGAAAATGACTCTGGGGTCTATTACTGTGCCACCTGGGACGGGCTATTGGTAGTGATTGGATCAAGACGTTTGCAA
>125
GGAGTCAGTCCAGGGAAGTATTATACTTACGCAAGCACAAGGAACAACTTGAGATTGATACTGCAAAATCTAATTGAAAATGACTCTGGGGTCTATTACTGTGCCACCTGGGACGGGCTATTGGTAGTGATTGGATCAAGACGTTTGCAA
>126
GGAGTCAGTCCAGGGAAGTATTATACTTACGCAAGCACAAGGAACAACTTGAGATTGATACTGCAAAATCTAATTGAAAATGACTCTGGGGTCTATTACTGTGCCACCTGGGACGGGCTATTGGTAGTGATTGGATCAAGACGTTTGCAA
>127
GGAGTCAGTCCAGGGAAGTATTATACTTACGCAAGCACAAGGAACAACTTGAGATTGATACTGCAAAATCTAATTGAAAATGACTCTGGGGTCTATTACTGTGCCACCTGGGACGGGCTATTGGTAGTGATTGGATCAAGACGTTTGCAA
>128
GGAGTCAGTCCAGGGAAGTATTATACTTACGCAAGCACAAGGAACAACTTGAGATTGATACTGCAAAATCTAATTGAAAATGACTCTGGGGTCTATTACTGTGCCACCTGGGACGGGCTATTGGTAGTGATTGGATCAAGACGTTTGCAA
>129
GGAGTCAGTCCAGGGAAGTATTATACTTACGCAAGCACAAGGAACAACTTGAGATTGATACTGCAAAATCTAATTGAAAATGACTCTGGGGTCTATTACTGTGCCACCTGGGACGGGCTATTGGTAGTGATTGGATCAAGACGTTTGCAA
>130
GGAGTCAGTCCAGGGAAGTATTATACTTACGCAAGCACAAGGAACAACTTGAGATTGATACTGCAAAATCTAATTGAAAATGACTCTGGGGTCTATTACTGTGCCACCTGGGACGGGCTATTGGTAGTGATTGGATCAAGACGTTTGCAA
>131
GGAGTCAGTCCAGGGAAGTATTATACTTACGCAAGCACAAGGAACAACTTGAGATTGATACTGCAAAATCTAATTGAAAATGACTCTGGGGTCTATTACTGTGCCACCTGGGACGGGCTATTGGTAGTGATTGGATCAAGACGTTTGCAA
>132
GGAGTCAGTCCAGGGAAGTATTATACTTACGCAAGCACAAGGAACAACTTGAGATTGATACTGCAAAATCTAATTGAAAATGACTCTGGGGTCTATTACTGTGCCACCTGGGACGGGCTATTGGTAGTGATTGGATCAAGACGTTTGCAA
>133
GGAGTCAGTCCAGGGAAGTATTATACTTACGCAAGCACAAGGAACAACTTGAGATTGATACTGCAAAATCTAATTGAAAATGACTCTGGGGTCTATTACTGTGCCACCTGGGACGGGCTATTGGTAGTGATTGGATCAAGACGTTTGCAA
>134
GGAGTCAGTCCAGGGAAGTATTATACTTACGCAAGCACAAGGAACAACTTGAGATTGATACTGCAAAATCTAATTGAAAATGACTCTGGGGTCTATTACTGTGCCACCTGGGACGGGCTATTGGTAGTGATTGGATCAAGACGTTTGCAA
>135
GGAGTCAGTCCAGGGAAGTATTATACTTACGCAAGCACAAGGAACAACTTGAGATTGATACTGCAAAATCTAATTGAAAATGACTCTGGGGTCTATTACTGTGCCACCTGGGACGGGCTATTGGTAGTGATTGGATCAAGACGTTTGCAA
>136
GGAGTCAGTCCAGGGAAGTATTATACTTACGCAAGCACAAGGAACAACTTGAGATTGATACTGCAAAATCTAATTGAAAATGACTCTGGGGTCTATTACTGTGCCACCTGGGACGGGCTATTGGTAGTGATTGGATCAAGACGTTTGCAA
>137
GGAGTCAGTCCAGGGAAGTATTATACTTACGCAAGCACAAGGAACAACTTGAGATTGATACTGCAAAATCTAATTGAAAATGACTCTGGGGTCTATTACTGTGCCACCTGGGACGGGCTATTGGTAGTGATTGGATCAAGACGTTTGCAA
>138
GGAGTCAGTCCAGGGAAGTATTATACTTACGCAAGCACAAGGAACAACTTGAGATTGATACTGCAAAATCTAATTGAAAATGACTCTGGGGTCTATTACTGTGCCACCTGGGACGGGCTATTGGTAGTGATTGGATCAAGACGTTTGCAA
>139
GGAGTCAGTCCAGGGAAGTATTATACTTACGCAAGCACAAGGAACAACTTGAGATTGATACTGCAAAATCTAATTGAAAATGACTCTGGGGTCTATTACTGTGCCACCTGGGACGGGCTATTGGTAGTGATTGGATCAAGACGTTTGCAA
>140
GGAGTCAGTCCAGGGAAGTATTATACTTACGCAAGCACAAGGAACAACTTGAGATTGATACTGCAAAATCTAATTGAAAATGACTCTGGGGTCTATTACTGTGCCACCTGGGACGGGCTATTGGTAGTGATTGGATCAAGACGTTTGCAA
>141
GGAGTCAGTCCAGGGAAGTATTATACTTACGCAAGCACAAGGAACAACTTGAGATTGATACTGCAAAATCTAATTGAAAATGACTCTGGGGTCTATTACTGTGCCACCTGGGACGGGCTATTGGTAGTGATTGGATCAAGACGTTTGCAA
>142
GGAGTCAGTCCAGGGAAGTATTATACTTACGCAAGCACAAGGAACAACTTGAGATTGATACTGCAAAATCTAATTGAAAATGACTCTGGGGTCTATTACTGTGCCACCTGGGACGGGCTATTGGTAGTGATTGGATCAAGACGTTTGCAA
>143
GGAGTCAGTCCAGGGAAGTATTATACTTACGCAAGCACAAGGAACAACTTGAGATTGATACTGCAAAATCTAATTGAAAATGACTCTGGGGTCTATTACTGTGCCACCTGGGACGGGCTATTGGTAGTGATTGGATCAAGACGTTTGCAA
>144
GGAGTCAGTCCAGGGAAGTATTATACTTACGCAAGCACAAGGAACAACTTGAGATTGATACTGCAAAATCTAATTGAAAATGACTCTGGGGTCTATTACTGTGCCACCTGGGACGGGCTATTGGTAGTGATTGGATCAAGACGTTTGCAA
>145
GGAGTCAGTCCAGGGAAGTATTATACTTACGCAAGCACAAGGAACAACTTGAGATTGATACTGCAAAATCTAATTGAAAATGACTCTGGGGTCTATTACTGTGCCACCTGGGACGGGCTATTGGTAGTGATTGGATCAAGACGTTTGCAA
>146
GGAGTCAGTCCAGGGAAGTATTATACTTACGCAAGCACAAGGAACAACTTGAGATTGATACTGCAAAATCTAATTGAAAATGACTCTGGGGTCTATTACTGTGCCACCTGGGACGGGCTATTGGTAGTGATTGGATCAAGACGTTTGCAA
>147
GGAGTCAGTCCAGGGAAGTATTATACTTACGCAAGCACAAGGAACAACTTGAGATTGATACTGCAAAATCTAATTGAAAATGACTCTGGGGTCTATTACTGTGCCACCTGGGACGGGCTATTGGTAGTGATTGGATCAAGACGTTTGCAA
>148
GGAGTCAGTCCAGGGAAGTATTATACTTACGCAAGCACAAGGAACAACTTGAGATTGATACTGCAAAATCTAATTGAAAATGACTCTGGGGTCTATTACTGTGCCACCTGGGACGGGCTATTGGTAGTGATTGGATCAAGACGTTTGCAA
>149
GGAGTCAGTCCAGGGAAGTATTATACTTACGCAAGCACAAGGAACAACTTGAGATTGATACTGCAAAATCTAATTGAAAATGACTCTGGGGTCTATTACTGTGCCACCTGGGACGGGCTATTGGTAGTGATTGGATCAAGACGTTTGCAA
>150
GGAGTCAGTCCAGGGAAGTATTATACTTACGCAAGCACAAGGAACAACTTGAGATTGATACTGCAAAATCTAATTGAAAATGACTCTGGGGTCTATTACTGTGCCACCTGGGACGGGCTATTGGTAGTGATTGGATCAAGACGTTTGCAA
>151
GGAGTCAGTCCAGGGAAGTATTATACTTACGCAAGCACAAGGAACAACTTGAGATTGATACTGCAAAATCTAATTGAAAATGACTCTGGGGTCTATTACTGTGCCACCTGGGACGGGCTATTGGTAGTGATTGGATCAAGACGTTTGCAA
>152
GGAGTCAGTCCAGGGAAGTATTATACTTACGCAAGCACAAGGAACAACTTGAGATTGATACTGCAAAATCTAATTGAAAATGACTCTGGGGTCTATTACTGTGCCACCTGGGACGGGCTATTGGTAGTGATTGGATCAAGACGTTTGCAA
>153
GGAGTCAGTCCAGGGAAGTATTATACTTACGCAAGCACAAGGAACAACTTGAGATTGATACTGCAAAATCTAATTGAAAATGACTCTGGGGTCTATTACTGTGCCACCTGGGACGGGCTATTGGTAGTGATTGGATCAAGACGTTTGCAA
>154
GGAGTCAGTCCAGGGAAGTATTATACTTACGCAAGCACAAGGAACAACTTGAGATTGATACTGCAAAATCTAATTGAAAATGACTCTGGGGTCTATTACTGTGCCACCTGGGACGGGCTATTGGTAGTGATTGGATCAAGACGTTTGCAA
>155
GGAGTCAGTCCAGGGAAGTATTATACTTACGCAAGCACAAGGAACAACTTGAGATTGATACTGCAAAATCTAATTGAAAATGACTCTGGGGTCTATTACTGTGCCACCTGGGACGGGCTATTGGTAGTGATTGGATCAAGACGTTTGCAA
>156
GGAGTCAGTCCAGGGAAGTATTATACTTACGCAAGCACAAGGAACAACTTGAGATTGATACTGCAAAATCTAATTGAAAATGACTCTGGGGTCTATTACTGTGCCACCTGGGACGGGCTATTGGTAGTGATTGGATCAAGACGTTTGCAA
>157
GGAGTCAGTCCAGGGAAGTATTATACTTACGCAAGCACAAGGAACAACTTGAGATTGATACTGCAAAATCTAATTGAAAATGACTCTGGGGTCTATTACTGTGCCACCTGGGACGGGCTATTGGTAGTGATTGGATCAAGACGTTTGCAA
>158
GGAGTCAGTCCAGGGAAGTATTATACTTACGCAAGCACAAGGAACAACTTGAGATTGATACTGCAAAATCTAATTGAAAATGACTCTGGGGTCTATTACTGTGCCACCTGGGACGGGCTATTGGTAGTGATTGGATCAAGACGTTTGCAA
>159
GGAGTCAGTCCAGGGAAGTATTATACTTACGCAAGCACAAGGAACAACTTGAGATTGATACTGCAAAATCTAATTGAAAATGACTCTGGGGTCTATTACTGTGCCACCTGGGACGGGCTATTGGTAGTGATTGGATCAAGACGTTTGCAA
>160
GGAGTCAGTCCAGGGAAGTATTATACTTACGCAAGCACAAGGAACAACTTGAGATTGATACTGCAAAATCTAATTGAAAATGACTCTGGGGTCTATTACTGTGCCACCTGGGACGGGCTATTGGTAGTGATTGGATCAAGACGTTTGCAA
>161
GGAGTCAGTCCAGGGAAGTATTATACTTACGCAAGCACAAGGAACAACTTGAGATTGATACTGCAAAATCTAATTGAAAATGACTCTGGGGTCTATTACTGTGCCACCTGGGACGGGCTATTGGTAGTGATTGGATCAAGACGTTTGCAA
>162
GGAGTCAGTCCAGGGAAGTATTATACTTACGCAAGCACAAGGAACAACTTGAGATTGATACTGCAAAATCTAATTGAAAATGACTCTGGGGTCTATTACTGTGCCACCTGGGACGGGCTATTGGTAGTGATTGGATCAAGACGTTTGCAA
>163
GGAGTCAGTCCAGGGAAGTATTATACTTACGCAAGCACAAGGAACAACTTGAGATTGATACTGCAAAATCTAATTGAAAATGACTCTGGGGTCTATTACTGTGCCACCTGGGACGGGCTATTGGTAGTGATTGGATCAAGACGTTTGCAA
>164
GGAGTCAGTCCAGGGAAGTATTATACTTACGCAAGCACAAGGAACAACTTGAGATTGATACTGCAAAATCTAATTGAAAATGACTCTGGGGTCTATTACTGTGCCACCTGGGACGGGCTATTGGTAGTGATTGGATCAAGACGTTTGCAA
>165
GGAGTCAGTCCAGGGAAGTATTATACTTACGCAAGCACAAGGAACAACTTGAGATTGATACTGCAAAATCTAATTGAAAATGACTCTGGGGTCTATTACTGTGCCACCTGGGACGGGCTATTGGTAGTGATTGGATCAAGACGTTTGCAA
>166
GGAGTCAGTCCAGGGAAGTATTATACTTACGCAAGCACAAGGAACAACTTGAGATTGATACTGCAAAATCTAATTGAAAATGACTCTGGGGTCTATTACTGTGCCACCTGGGACGGGCTATTGGTAGTGATTGGATCAAGACGTTTGCAA
>167
GGAGTCAGTCCAGGGAAGTATTATACTTACGCAAGCACAAGGAACAACTTGAGATTGATACTGCAAAATCTAATTGAAAATGACTCTGGGGTCTATTACTGTGCCACCTGGGACGGGCTATTGGTAGTGATTGGATCAAGACGTTTGCAA
>168
GGAGTCAGTCCAGGGAAGTATTATACTTACGCAAGCACAAGGAACAACTTGAGATTGATACTGCAAAATCTAATTGAAAATGACTCTGGGGTCTATTACTGTGCCACCTGGGACGGGCTATTGGTAGTGATTGGATCAAGACGTTTGCAA
>169
GGAGTCAGTCCAGGGAAGTATTATACTTACGCAAGCACAAGGAACAACTTGAGATTGATACTGCAAAATCTAATTGAAAATGACTCTGGGGTCTATTACTGTGCCACCTGGGACGGGCTATTGGTAGTGATTGGATCAAGACGTTTGCAA
>170
GGAGTCAGTCCAGGGAAGTATTATACTTACGCAAGCACAAGGAACAACTTGAGATTGATACTGCAAAATCTAATTGAAAATGACTCTGGGGTCTATTACTGTGCCACCTGGGACGGGCTATTGGTAGTGATTGGATCAAGACGTTTGCAA
>171
GGAGTCAGTCCAGGGAAGTATTATACTTACGCAAGCACAAGGAACAACTTGAGATTGATACTGCAAAATCTAATTGAAAATGACTCTGGGGTCTATTACTGTGCCACCTGGGACGGGCTATTGGTAGTGATTGGATCAAGACGTTTGCAA
>172
GGAGTCAGTCCAGGGAAGTATTATACTTACGCAAGCACAAGGAACAACTTGAGATTGATACTGCAAAATCTAATTGAAAATGACTCTGGGGTCTATTACTGTGCCACCTGGGACGGGCTATTGGTAGTGATTGGATCAAGACGTTTGCAA
>173
GGAGTCAGTCCAGGGAAGTATTATACTTACGCAAGCACAAGGAACAACTTGAGATTGATACTGCAAAATCTAATTGAAAATGACTCTGGGGTCTATTACTGTGCCACCTGGGACGGGCTATTGGTAGTGATTGGATCAAGACGTTTGCAA
>174
GGAGTCAGTCCAGGGAAGTATTATACTTACGCAAGCACAAGGAACAACTTGAGATTGATACTGCAAAATCTAATTGAAAATGACTCTGGGGTCTATTACTGTGCCACCTGGGACGGGCTATTGGTAGTGATTGGATCAAGACGTTTGCAA
>175
GGAGTCAGTCCAGGGAAGTATTATACTTACGCAAGCACAAGGAACAACTTGAGATTGATACTGCAAAATCTAATTGAAAATGACTCTGGGGTCTATTACTGTGCCACCTGGGACGGGCTATTGGTAGTGATTGGATCAAGACGTTTGCAA
>176
GGAGTCAGTCCAGGGAAGTATTATACTTACGCAAGCACAAGGAACAACTTGAGATTGATACTGCAAAATCTAATTGAAAATGACTCTGGGGTCTATTACTGTGCCACCTGGGACGGGCTATTGGTAGTGATTGGATCAAGACGTTTGCAA
>177
GGAGTCAGTCCAGGGAAGTATTATACTTACGCAAGCACAAGGAACAACTTGAGATTGATACTGCAAAATCTAATTGAAAATGACTCTGGGGTCTATTACTGTGCCACCTGGGACGGGCTATTGGTAGTGATTGGATCAAGACGTTTGCAA
>178
GGAGTCAGTCCAGGGAAGTATTATACTTACGCAAGCACAAGGAACAACTTGAGATTGATACTGCAAAATCTAATTGAAAATGACTCTGGGGTCTATTACTGTGCCACCTGGGACGGGCTATTGGTAGTGATTGGATCAAGACGTTTGCAA
>179
GGAGTCAGTCCAGGGAAGTATTATACTTACGCAAGCACAAGGAACAACTTGAGATTGATACTGCAAAATCTAATTGAAAATGACTCTGGGGTCTATTACTGTGCCACCTGGGACGGGCTATTGGTAGTGATTGGATCAAGACGTTTGCAA
>180
GGAGTCAGTCCAGGGAAGTATTATACTTACGCAAGCACAAGGAACAACTTGAGATTGATACTGCAAAATCTAATTGAAAATGACTCTGGGGTCTATTACTGTGCCACCTGGGACGGGCTATTGGTAGTGATTGGATCAAGACGTTTGCAA
>181
GGAGTCAGTCCAGGGAAGTATTATACTTACGCAAGCACAAGGAACAACTTGAGATTGATACTGCAAAATCTAATTGAAAATGACTCTGGGGTCTATTACTGTGCCACCTGGGACGGGCTATTGGTAGTGATTGGATCAAGACGTTTGCAA
>182
GGAGTCAGTCCAGGGAAGTATTATACTTACGCAAGCACAAGGAACAACTTGAGATTGATACTGCAAAATCTAATTGAAAATGACTCTGGGGTCTATTACTGTGCCACCTGGGACGGGCTATTGGTAGTGATTGGATCAAGACGTTTGCAA
>183
GGAGTCAGTCCAGGGAAGTATTATACTTACGCAAGCACAAGGAACAACTTGAGATTGATACTGCAAAATCTAATTGAAAATGACTCTGGGGTCTATTACTGTGCCACCTGGGACGGGCTATTGGTAGTGATTGGATCAAGACGTTTGCAA
>184
GGAGTCAGTCCAGGGAAGTATTATACTTACGCAAGCACAAGGAACAACTTGAGATTGATACTGCAAAATCTAATTGAAAATGACTCTGGGGTCTATTACTGTGCCACCTGGGACGGGCTATTGGTAGTGATTGGATCAAGACGTTTGCAA
>185
GGAGTCAGTCCAGGGAAGTATTATACTTACGCAAGCACAAGGAACAACTTGAGATTGATACTGCAAAATCTAATTGAAAATGACTCTGGGGTCTATTACTGTGCCACCTGGGACGGGCTATTGGTAGTGATTGGATCAAGACGTTTGCAA
>186
GGAGTCAGTCCAGGGAAGTATTATACTTACGCAAGCACAAGGAACAACTTGAGATTGATACTGCAAAATCTAATTGAAAATGACTCTGGGGTCTATTACTGTGCCACCTGGGACGGGCTATTGGTAGTGATTGGATCAAGACGTTTGCAA
>187
GGAGTCAGTCCAGGGAAGTATTATACTTACGCAAGCACAAGGAACAACTTGAGATTGATACTGCAAAATCTAATTGAAAATGACTCTGGGGTCTATTACTGTGCCACCTGGGACGGGCTATTGGTAGTGATTGGATCAAGACGTTTGCAA
>188
GGAGTCAGTCCAGGGAAGTATTATACTTACGCAAGCACAAGGAACAACTTGAGATTGATACTGCAAAATCTAATTGAAAATGACTCTGGGGTCTATTACTGTGCCACCTGGGACGGGCTATTGGTAGTGATTGGATCAAGACGTTTGCAA
>189
GGAGTCAGTCCAGGGAAGTATTATACTTACGCAAGCACAAGGAACAACTTGAGATTGATACTGCAAAATCTAATTGAAAATGACTCTGGGGTCTATTACTGTGCCACCTGGGACGGGCTATTGGTAGTGATTGGATCAAGACGTTTGCAA
>190
GGAGTCAGTCCAGGGAAGTATTATACTTACGCAAGCACAAGGAACAACTTGAGATTGATACTGCAAAATCTAATTGAAAATGACTCTGGGGTCTATTACTGTGCCACCTGGGACGGGCTATTGGTAGTGATTGGATCAAGACGTTTGCAA
>191
GGAGTCAGTCCAGGGAAGTATTATACTTACGCAAGCACAAGGAACAACTTGAGATTGATACTGCAAAATCTAATTGAAAATGACTCTGGGGTCTATTACTGTGCCACCTGGGACGGGCTATTGGTAGTGATTGGATCAAGACGTTTGCAA
>192
GGAGTCAGTCCAGGGAAGTATTATACTTACGCAAGCACAAGGAACAACTTGAGATTGATACTGCAAAATCTAATTGAAAATGACTCTGGGGTCTATTACTGTGCCACCTGGGACGGGCTATTGGTAGTGATTGGATCAAGACGTTTGCAA
>193
GGAGTCAGTCCAGGGAAGTATTATACTTACGCAAGCACAAGGAACAACTTGAGATTGATACTGCAAAATCTAATTGAAAATGACTCTGGGGTCTATTACTGTGCCACCTGGGACGGGCTATTGGTAGTGATTGGATCAAGACGTTTGCAA
>194
GGAGTCAGTCCAGGGAAGTATTATACTTACGCAAGCACAAGGAACAACTTGAGATTGATACTGCAAAATCTAATTGAAAATGACTCTGGGGTCTATTACTGTGCCACCTGGGACGGGCTATTGGTAGTGATTGGATCAAGACGTTTGCAA
>195
GGAGTCAGTCCAGGGAAGTATTATACTTACGCAAGCACAAGGAACAACTTGAGATTGATACTGCAAAATCTAATTGAAAATGACTCTGGGGTCTATTACTGTGCCACCTGGGACGGGCTATTGGTAGTGATTGGATCAAGACGTTTGCAA
>196
GGAGTCAGTCCAGGGAAGTATTATACTTACGCAAGCACAAGGAACAACTTGAGATTGATACTGCAAAATCTAATTGAAAATGACTCTGGGGTCTATTACTGTGCCACCTGGGACGGGCTATTGGTAGTGATTGGATCAAGACGTTTGCAA
>197
GGAGTCAGTCCAGGGAAGTATTATACTTACGCAAGCACAAGGAACAACTTGAGATTGATACTGCAAAATCTAATTGAAAATGACTCTGGGGTCTATTACTGTGCCACCTGGGACGGGCTATTGGTAGTGATTGGATCAAGACGTTTGCAA
>198
GGAGTCAGTCCAGGGAAGTATTATACTTACGCAAGCACAAGGAACAACTTGAGATTGATACTGCAAAATCTAATTGAAAATGACTCTGGGGTCTATTACTGTGCCACCTGGGACGGGCTATTGGTAGTGATTGGATCAAGACGTTTGCAA
>199
GGAGTCAGTCCAGGGAAGTATTATACTTACGCAAGCACAAGGAACAACTTGAGATTGATACTGCAAAATCTAATTGAAAATGACTCTGGGGTCTATTACTGTGCCACCTGGGACGGGCTATTGGTAGTGATTGGATCAAGACGTTTGCAA
>200
GGAGTCAGTCCAGGGAAGTATTATACTTACGCAAGCACAAGGAACAACTTGAGATTGATACTGCAAAATCTAATTGAAAATGACTCTGGGGTCTATTACTGTGCCACCTGGGACGGGCTATTGGTAGTGATTGGATCAAGACGTTTGCAA
>201
GGAGTCAGTCCAGGGAAGTATTATACTTACGCAAGCACAAGGAACAACTTGAGATTGATACTGCAAAATCTAATTGAAAATGACTCTGGGGTCTATTACTGTGCCACCTGGGACGGGCTATTGGTAGTGATTGGATCAAGACGTTTGCAA
>202
GGAGTCAGTCCAGGGAAGTATTATACTTACGCAAGCACAAGGAACAACTTGAGATTGATACTGCAAAATCTAATTGAAAATGACTCTGGGGTCTATTACTGTGCCACCTGGGACGGGCTATTGGTAGTGATTGGATCAAGACGTTTGCAA
>203
GGAGTCAGTCCAGGGAAGTATTATACTTACGCAAGCACAAGGAACAACTTGAGATTGATACTGCAAAATCTAATTGAAAATGACTCTGGGGTCTATTACTGTGCCACCTGGGACGGGCTATTGGTAGTGATTGGATCAAGACGTTTGCAA
>204
GGAGTCAGTCCAGGGAAGTATTATACTTACGCAAGCACAAGGAACAACTTGAGATTGATACTGCAAAATCTAATTGAAAATGACTCTGGGGTCTATTACTGTGCCACCTGGGACGGGCTATTGGTAGTGATTGGATCAAGACGTTTGCAA
>205
GGAGTCAGTCCAGGGAAGTATTATACTTACGCAAGCACAAGGAACAACTTGAGATTGATACTGCAAAATCTAATTGAAAATGACTCTGGGGTCTATTACTGTGCCACCTGGGACGGGCTATTGGTAGTGATTGGATCAAGACGTTTGCAA
>206
GGAGTCAGTCCAGGGAAGTATTATACTTACGCAAGCACAAGGAACAACTTGAGATTGATACTGCAAAATCTAATTGAAAATGACTCTGGGGTCTATTACTGTGCCACCTGGGACGGGCTATTGGTAGTGATTGGATCAAGACGTTTGCAA
>207
GGAGTCAGTCCAGGGAAGTATTATACTTACGCAAGCACAAGGAACAACTTGAGATTGATACTGCAAAATCTAATTGAAAATGACTCTGGGGTCTATTACTGTGCCACCTGGGACGGGCTATTGGTAGTGATTGGATCAAGACGTTTGCAA
>208
GGAGTCAGTCCAGGGAAGTATTATACTTACGCAAGCACAAGGAACAACTTGAGATTGATACTGCAAAATCTAATTGAAAATGACTCTGGGGTCTATTACTGTGCCACCTGGGACGGGCTATTGGTAGTGATTGGATCAAGACGTTTGCAA
>209
GGAGTCAGTCCAGGGAAGTATTATACTTACGCAAGCACAAGGAACAACTTGAGATTGATACTGCAAAATCTAATTGAAAATGACTCTGGGGTCTATTACTGTGCCACCTGGGACGGGCTATTGGTAGTGATTGGATCAAGACGTTTGCAA
>210
GGAGTCAGTCCAGGGAAGTATTATACTTACGCAAGCACAAGGAACAACTTGAGATTGATACTGCAAAATCTAATTGAAAATGACTCTGGGGTCTATTACTGTGCCACCTGGGACGGGCTATTGGTAGTGATTGGATCAAGACGTTTGCAA
>211
GGAGTCAGTCCAGGGAAGTATTATACTTACGCAAGCACAAGGAACAACTTGAGATTGATACTGCAAAATCTAATTGAAAATGACTCTGGGGTCTATTACTGTGCCACCTGGGACGGGCTATTGGTAGTGATTGGATCAAGACGTTTGCAA
>212
GGAGTCAGTCCAGGGAAGTATTATACTTACGCAAGCACAAGGAACAACTTGAGATTGATACTGCAAAATCTAATTGAAAATGACTCTGGGGTCTATTACTGTGCCACCTGGGACGGGCTATTGGTAGTGATTGGATCAAGACGTTTGCAA
>213
GGAGTCAGTCCAGGGAAGTATTATACTTACGCAAGCACAAGGAACAACTTGAGATTGATACTGCAAAATCTAATTGAAAATGACTCTGGGGTCTATTACTGTGCCACCTGGGACGGGCTATTGGTAGTGATTGGATCAAGACGTTTGCAA
>214
GGAGTCAGTCCAGGGAAGTATTATACTTACGCAAGCACAAGGAACAACTTGAGATTGATACTGCAAAATCTAATTGAAAATGACTCTGGGGTCTATTACTGTGCCACCTGGGACGGGCTATTGGTAGTGATTGGATCAAGACGTTTGCAA
>215
GGAGTCAGTCCAGGGAAGTATTATACTTACGCAAGCACAAGGAACAACTTGAGATTGATACTGCAAAATCTAATTGAAAATGACTCTGGGGTCTATTACTGTGCCACCTGGGACGGGCTATTGGTAGTGATTGGATCAAGACGTTTGCAA
>216
GGAGTCAGTCCAGGGAAGTATTATACTTACGCAAGCACAAGGAACAACTTGAGATTGATACTGCAAAATCTAATTGAAAATGACTCTGGGGTCTATTACTGTGCCACCTGGGACGGGCTATTGGTAGTGATTGGATCAAGACGTTTGCAA
>217
GGAGTCAGTCCAGGGAAGTATTATACTTACGCAAGCACAAGGAACAACTTGAGATTGATACTGCAAAATCTAATTGAAAATGACTCTGGGGTCTATTACTGTGCCACCTGGGACGGGCTATTGGTAGTGATTGGATCAAGACGTTTGCAA
>218
GGAGTCAGTCCAGGGAAGTATTATACTTACGCAAGCACAAGGAACAACTTGAGATTGATACTGCAAAATCTAATTGAAAATGACTCTGGGGTCTATTACTGTGCCACCTGGGACGGGCTATTGGTAGTGATTGGATCAAGACGTTTGCAA
>219
GGAGTCAGTCCAGGGAAGTATTATACTTACGCAAGCACAAGGAACAACTTGAGATTGATACTGCAAAATCTAATTGAAAATGACTCTGGGGTCTATTACTGTGCCACCTGGGACGGGCTATTGGTAGTGATTGGATCAAGACGTTTGCAA
>220
GGAGTCAGTCCAGGGAAGTATTATACTTACGCAAGCACAAGGAACAACTTGAGATTGATACTGCAAAATCTAATTGAAAATGACTCTGGGGTCTATTACTGTGCCACCTGGGACGGGCTATTGGTAGTGATTGGATCAAGACGTTTGCAA
>221
GGAGTCAGTCCAGGGAAGTATTATACTTACGCAAGCACAAGGAACAACTTGAGATTGATACTGCAAAATCTAATTGAAAATGACTCTGGGGTCTATTACTGTGCCACCTGGGACGGGCTATTGGTAGTGATTGGATCAAGACGTTTGCAA
>222
GGAGTCAGTCCAGGGAAGTATTATACTTACGCAAGCACAAGGAACAACTTGAGATTGATACTGCAAAATCTAATTGAAAATGACTCTGGGGTCTATTACTGTGCCACCTGGGACGGGCTATTGGTAGTGATTGGATCAAGACGTTTGCAA
>223
GGAGTCAGTCCAGGGAAGTATTATACTTACGCAAGCACAAGGAACAACTTGAGATTGATACTGCAAAATCTAATTGAAAATGACTCTGGGGTCTATTACTGTGCCACCTGGGACGGGCTATTGGTAGTGATTGGATCAAGACGTTTGCAA
>224
GGAGTCAGTCCAGGGAAGTATTATACTTACGCAAGCACAAGGAACAACTTGAGATTGATACTGCAAAATCTAATTGAAAATGACTCTGGGGTCTATTACTGTGCCACCTGGGACGGGCTATTGGTAGTGATTGGATCAAGACGTTTGCAA
>225
GGAGTCAGTCCAGGGAAGTATTATACTTACGCAAGCACAAGGAACAACTTGAGATTGATACTGCAAAATCTAATTGAAAATGACTCTGGGGTCTATTACTGTGCCACCTGGGACGGGCTATTGGTAGTGATTGGATCAAGACGTTTGCAA
>226
GGAGTCAGTCCAGGGAAGTATTATACTTACGCAAGCACAAGGAACAACTTGAGATTGATACTGCAAAATCTAATTGAAAATGACTCTGGGGTCTATTACTGTGCCACCTGGGACGGGCTATTGGTAGTGATTGGATCAAGACGTTTGCAA
>227
GGAGTCAGTCCAGGGAAGTATTATACTTACGCAAGCACAAGGAACAACTTGAGATTGATACTGCAAAATCTAATTGAAAATGACTCTGGGGTCTATTACTGTGCCACCTGGGACGGGCTATTGGTAGTGATTGGATCAAGACGTTTGCAA
>228
GGAGTCAGTCCAGGGAAGTATTATACTTACGCAAGCACAAGGAACAACTTGAGATTGATACTGCAAAATCTAATTGAAAATGACTCTGGGGTCTATTACTGTGCCACCTGGGACGGGCTATTGGTAGTGATTGGATCAAGACGTTTGCAA
>229
GGAGTCAGTCCAGGGAAGTATTATACTTACGCAAGCACAAGGAACAACTTGAGATTGATACTGCAAAATCTAATTGAAAATGACTCTGGGGTCTATTACTGTGCCACCTGGGACGGGCTATTGGTAGTGATTGGATCAAGACGTTTGCAA
>230
GGAGTCAGTCCAGGGAAGTATTATACTTACGCAAGCACAAGGAACAACTTGAGATTGATACTGCAAAATCTAATTGAAAATGACTCTGGGGTCTATTACTGTGCCACCTGGGACGGGCTATTGGTAGTGATTGGATCAAGACGTTTGCAA
>231
GGAGTCAGTCCAGGGAAGTATTATACTTACGCAAGCACAAGGAACAACTTGAGATTGATACTGCAAAATCTAATTGAAAATGACTCTGGGGTCTATTACTGTGCCACCTGGGACGGGCTATTGGTAGTGATTGGATCAAGACGTTTGCAA
>232
GGAGTCAGTCCAGGGAAGTATTATACTTACGCAAGCACAAGGAACAACTTGAGATTGATACTGCAAAATCTAATTGAAAATGACTCTGGGGTCTATTACTGTGCCACCTGGGACGGGCTATTGGTAGTGATTGGATCAAGACGTTTGCAA
>233
GGAGTCAGTCCAGGGAAGTATTATACTTACGCAAGCACAAGGAACAACTTGAGATTGATACTGCAAAATCTAATTGAAAATGACTCTGGGGTCTATTACTGTGCCACCTGGGACGGGCTATTGGTAGTGATTGGATCAAGACGTTTGCAA
>234
GGAGTCAGTCCAGGGAAGTATTATACTTACGCAAGCACAAGGAACAACTTGAGATTGATACTGCAAAATCTAATTGAAAATGACTCTGGGGTCTATTACTGTGCCACCTGGGACGGGCTATTGGTAGTGATTGGATCAAGACGTTTGCAA
>235
GGAGTCAGTCCAGGGAAGTATTATACTTACGCAAGCACAAGGAACAACTTGAGATTGATACTGCAAAATCTAATTGAAAATGACTCTGGGGTCTATTACTGTGCCACCTGGGACGGGCTATTGGTAGTGATTGGATCAAGACGTTTGCAA
>236
GGAGTCAGTCCAGGGAAGTATTATACTTACGCAAGCACAAGGAACAACTTGAGATTGATACTGCAAAATCTAATTGAAAATGACTCTGGGGTCTATTACTGTGCCACCTGGGACGGGCTATTGGTAGTGATTGGATCAAGACGTTTGCAA
>237
GGAGTCAGTCCAGGGAAGTATTATACTTACGCAAGCACAAGGAACAACTTGAGATTGATACTGCAAAATCTAATTGAAAATGACTCTGGGGTCTATTACTGTGCCACCTGGGACGGGCTATTGGTAGTGATTGGATCAAGACGTTTGCAA
>238
GGAGTCAGTCCAGGGAAGTATTATACTTACGCAAGCACAAGGAACAACTTGAGATTGATACTGCAAAATCTAATTGAAAATGACTCTGGGGTCTATTACTGTGCCACCTGGGACGGGCTATTGGTAGTGATTGGATCAAGACGTTTGCAA
>239
GGAGTCAGTCCAGGGAAGTATTATACTTACGCAAGCACAAGGAACAACTTGAGATTGATACTGCAAAATCTAATTGAAAATGACTCTGGGGTCTATTACTGTGCCACCTGGGACGGGCTATTGGTAGTGATTGGATCAAGACGTTTGCAA
>240
GGAGTCAGTCCAGGGAAGTATTATACTTACGCAAGCACAAGGAACAACTTGAGATTGATACTGCAAAATCTAATTGAAAATGACTCTGGGGTCTATTACTGTGCCACCTGGGACGGGCTATTGGTAGTGATTGGATCAAGACGTTTGCAA
>241
GGAGTCAGTCCAGGGAAGTATTATACTTACGCAAGCACAAGGAACAACTTGAGATTGATACTGCAAAATCTAATTGAAAATGACTCTGGGGTCTATTACTGTGCCACCTGGGACGGGCTATTGGTAGTGATTGGATCAAGACGTTTGCAA
>242
GGAGTCAGTCCAGGGAAGTATTATACTTACGCAAGCACAAGGAACAACTTGAGATTGATACTGCAAAATCTAATTGAAAATGACTCTGGGGTCTATTACTGTGCCACCTGGGACGGGCTATTGGTAGTGATTGGATCAAGACGTTTGCAA
>243
GGAGTCAGTCCAGGGAAGTATTATACTTACGCAAGCACAAGGAACAACTTGAGATTGATACTGCAAAATCTAATTGAAAATGACTCTGGGGTCTATTACTGTGCCACCTGGGACGGGCTATTGGTAGTGATTGGATCAAGACGTTTGCAA
>244
GGAGTCAGTCCAGGGAAGTATTATACTTACGCAAGCACAAGGAACAACTTGAGATTGATACTGCAAAATCTAATTGAAAATGACTCTGGGGTCTATTACTGTGCCACCTGGGACGGGCTATTGGTAGTGATTGGATCAAGACGTTTGCAA
>245
GGAGTCAGTCCAGGGAAGTATTATACTTACGCAAGCACAAGGAACAACTTGAGATTGATACTGCAAAATCTAATTGAAAATGACTCTGGGGTCTATTACTGTGCCACCTGGGACGGGCTATTGGTAGTGATTGGATCAAGACGTTTGCAA
>246
GGAGTCAGTCCAGGGAAGTATTATACTTACGCAAGCACAAGGAACAACTTGAGATTGATACTGCAAAATCTAATTGAAAATGACTCTGGGGTCTATTACTGTGCCACCTGGGACGGGCTATTGGTAGTGATTGGATCAAGACGTTTGCAA
>247
GGAGTCAGTCCAGGGAAGTATTATACTTACGCAAGCACAAGGAACAACTTGAGATTGATACTGCAAAATCTAATTGAAAATGACTCTGGGGTCTATTACTGTGCCACCTGGGACGGGCTATTGGTAGTGATTGGATCAAGACGTTTGCAA
>248
GGAGTCAGTCCAGGGAAGTATTATACTTACGCAAGCACAAGGAACAACTTGAGATTGATACTGCAAAATCTAATTGAAAATGACTCTGGGGTCTATTACTGTGCCACCTGGGACGGGCTATTGGTAGTGATTGGATCAAGACGTTTGCAA
>249
GGAGTCAGTCCAGGGAAGTATTATACTTACGCAAGCACAAGGAACAACTTGAGATTGATACTGCAAAATCTAATTGAAAATGACTCTGGGGTCTATTACTGTGCCACCTGGGACGGGCTATTGGTAGTGATTGGATCAAGACGTTTGCAA
>250
GGAGTCAGTCCAGGGAAGTATTATACTTACGCAAGCACAAGGAACAACTTGAGATTGATACTGCAAAATCTAATTGAAAATGACTCTGGGGTCTATTACTGTGCCACCTGGGACGGGCTATTGGTAGTGATTGGATCAAGACGTTTGCAA
>251
GGAGTCAGTCCAGGGAAGTATTATACTTACGCAAGCACAAGGAACAACTTGAGATTGATACTGCAAAATCTAATTGAAAATGACTCTGGGGTCTATTACTGTGCCACCTGGGACGGGCTATTGGTAGTGATTGGATCAAGACGTTTGCAA
>252
GGAGTCAGTCCAGGGAAGTATTATACTTACGCAAGCACAAGGAACAACTTGAGATTGATACTGCAAAATCTAATTGAAAATGACTCTGGGGTCTATTACTGTGCCACCTGGGACGGGCTATTGGTAGTGATTGGATCAAGACGTTTGCAA
>253
GGAGTCAGTCCAGGGAAGTATTATACTTACGCAAGCACAAGGAACAACTTGAGATTGATACTGCAAAATCTAATTGAAAATGACTCTGGGGTCTATTACTGTGCCACCTGGGACGGGCTATTGGTAGTGATTGGATCAAGACGTTTGCAA
>254
GGAGTCAGTCCAGGGAAGTATTATACTTACGCAAGCACAAGGAACAACTTGAGATTGATACTGCAAAATCTAATTGAAAATGACTCTGGGGTCTATTACTGTGCCACCTGGGACGGGCTATTGGTAGTGATTGGATCAAGACGTTTGCAA
>255
GGAGTCAGTCCAGGGAAGTATTATACTTACGCAAGCACAAGGAACAACTTGAGATTGATACTGCAAAATCTAATTGAAAATGACTCTGGGGTCTATTACTGTGCCACCTGGGACGGGCTATTGGTAGTGATTGGATCAAGACGTTTGCAA
>256
GGAGTCAGTCCAGGGAAGTATTATACTTACGCAAGCACAAGGAACAACTTGAGATTGATACTGCAAAATCTAATTGAAAATGACTCTGGGGTCTATTACTGTGCCACCTGGGACGGGCTATTGGTAGTGATTGGATCAAGACGTTTGCAA
>257
GGAGTCAGTCCAGGGAAGTATTATACTTACGCAAGCACAAGGAACAACTTGAGATTGATACTGCAAAATCTAATTGAAAATGACTCTGGGGTCTATTACTGTGCCACCTGGGACGGGCTATTGGTAGTGATTGGATCAAGACGTTTGCAA
>258
GGAGTCAGTCCAGGGAAGTATTATACTTACGCAAGCACAAGGAACAACTTGAGATTGATACTGCAAAATCTAATTGAAAATGACTCTGGGGTCTATTACTGTGCCACCTGGGACGGGCTATTGGTAGTGATTGGATCAAGACGTTTGCAA
>259
GGAGTCAGTCCAGGGAAGTATTATACTTACGCAAGCACAAGGAACAACTTGAGATTGATACTGCAAAATCTAATTGAAAATGACTCTGGGGTCTATTACTGTGCCACCTGGGACGGGCTATTGGTAGTGATTGGATCAAGACGTTTGCAA
>260
GGAGTCAGTCCAGGGAAGTATTATACTTACGCAAGCACAAGGAACAACTTGAGATTGATACTGCAAAATCTAATTGAAAATGACTCTGGGGTCTATTACTGTGCCACCTGGGACGGGCTATTGGTAGTGATTGGATCAAGACGTTTGCAA
>261
GGAGTCAGTCCAGGGAAGTATTATACTTACGCAAGCACAAGGAACAACTTGAGATTGATACTGCAAAATCTAATTGAAAATGACTCTGGGGTCTATTACTGTGCCACCTGGGACGGGCTATTGGTAGTGATTGGATCAAGACGTTTGCAA
>262
GGAGTCAGTCCAGGGAAGTATTATACTTACGCAAGCACAAGGAACAACTTGAGATTGATACTGCAAAATCTAATTGAAAATGACTCTGGGGTCTATTACTGTGCCACCTGGGACGGGCTATTGGTAGTGATTGGATCAAGACGTTTGCAA
>263
GGAGTCAGTCCAGGGAAGTATTATACTTACGCAAGCACAAGGAACAACTTGAGATTGATACTGCAAAATCTAATTGAAAATGACTCTGGGGTCTATTACTGTGCCACCTGGGACGGGCTATTGGTAGTGATTGGATCAAGACGTTTGCAA
>264
GGAGTCAGTCCAGGGAAGTATTATACTTACGCAAGCACAAGGAACAACTTGAGATTGATACTGCAAAATCTAATTGAAAATGACTCTGGGGTCTATTACTGTGCCACCTGGGACGGGCTATTGGTAGTGATTGGATCAAGACGTTTGCAA
>265
GGAGTCAGTCCAGGGAAGTATTATACTTACGCAAGCACAAGGAACAACTTGAGATTGATACTGCAAAATCTAATTGAAAATGACTCTGGGGTCTATTACTGTGCCACCTGGGACGGGCTATTGGTAGTGATTGGATCAAGACGTTTGCAA
>266
GGAGTCAGTCCAGGGAAGTATTATACTTACGCAAGCACAAGGAACAACTTGAGATTGATACTGCAAAATCTAATTGAAAATGACTCTGGGGTCTATTACTGTGCCACCTGGGACGGGCTATTGGTAGTGATTGGATCAAGACGTTTGCAA
>267
GGAGTCAGTCCAGGGAAGTATTATACTTACGCAAGCACAAGGAACAACTTGAGATTGATACTGCAAAATCTAATTGAAAATGACTCTGGGGTCTATTACTGTGCCACCTGGGACGGGCTATTGGTAGTGATTGGATCAAGACGTTTGCAA
>268
GGAGTCAGTCCAGGGAAGTATTATACTTACGCAAGCACAAGGAACAACTTGAGATTGATACTGCAAAATCTAATTGAAAATGACTCTGGGGTCTATTACTGTGCCACCTGGGACGGGCTATTGGTAGTGATTGGATCAAGACGTTTGCAA
>269
GGAGTCAGTCCAGGGAAGTATTATACTTACGCAAGCACAAGGAACAACTTGAGATTGATACTGCAAAATCTAATTGAAAATGACTCTGGGGTCTATTACTGTGCCACCTGGGACGGGCTATTGGTAGTGATTGGATCAAGACGTTTGCAA
>270
GGAGTCAGTCCAGGGAAGTATTATACTTACGCAAGCACAAGGAACAACTTGAGATTGATACTGCAAAATCTAATTGAAAATGACTCTGGGGTCTATTACTGTGCCACCTGGGACGGGCTATTGGTAGTGATTGGATCAAGACGTTTGCAA
>271
GGAGTCAGTCCAGGGAAGTATTATACTTACGCAAGCACAAGGAACAACTTGAGATTGATACTGCAAAATCTAATTGAAAATGACTCTGGGGTCTATTACTGTGCCACCTGGGACGGGCTATTGGTAGTGATTGGATCAAGACGTTTGCAA
>272
GGAGTCAGTCCAGGGAAGTATTATACTTACGCAAGCACAAGGAACAACTTGAGATTGATACTGCAAAATCTAATTGAAAATGACTCTGGGGTCTATTACTGTGCCACCTGGGACGGGCTATTGGTAGTGATTGGATCAAGACGTTTGCAA
>273
GGAGTCAGTCCAGGGAAGTATTATACTTACGCAAGCACAAGGAACAACTTGAGATTGATACTGCAAAATCTAATTGAAAATGACTCTGGGGTCTATTACTGTGCCACCTGGGACGGGCTATTGGTAGTGATTGGATCAAGACGTTTGCAA
>274
GGAGTCAGTCCAGGGAAGTATTATACTTACGCAAGCACAAGGAACAACTTGAGATTGATACTGCAAAATCTAATTGAAAATGACTCTGGGGTCTATTACTGTGCCACCTGGGACGGGCTATTGGTAGTGATTGGATCAAGACGTTTGCAA
>275
GGAGTCAGTCCAGGGAAGTATTATACTTACGCAAGCACAAGGAACAACTTGAGATTGATACTGCAAAATCTAATTGAAAATGACTCTGGGGTCTATTACTGTGCCACCTGGGACGGGCTATTGGTAGTGATTGGATCAAGACGTTTGCAA
>276
GGAGTCAGTCCAGGGAAGTATTATACTTACGCAAGCACAAGGAACAACTTGAGATTGATACTGCAAAATCTAATTGAAAATGACTCTGGGGTCTATTACTGTGCCACCTGGGACGGGCTATTGGTAGTGATTGGATCAAGACGTTTGCAA
>277
GGAGTCAGTCCAGGGAAGTATTATACTTACGCAAGCACAAGGAACAACTTGAGATTGATACTGCAAAATCTAATTGAAAATGACTCTGGGGTCTATTACTGTGCCACCTGGGACGGGCTATTGGTAGTGATTGGATCAAGACGTTTGCAA
>278
GGAGTCAGTCCAGGGAAGTATTATACTTACGCAAGCACAAGGAACAACTTGAGATTGATACTGCAAAATCTAATTGAAAATGACTCTGGGGTCTATTACTGTGCCACCTGGGACGGGCTATTGGTAGTGATTGGATCAAGACGTTTGCAA
>279
GGAGTCAGTCCAGGGAAGTATTATACTTACGCAAGCACAAGGAACAACTTGAGATTGATACTGCAAAATCTAATTGAAAATGACTCTGGGGTCTATTACTGTGCCACCTGGGACGGGCTATTGGTAGTGATTGGATCAAGACGTTTGCAA
>280
GGAGTCAGTCCAGGGAAGTATTATACTTACGCAAGCACAAGGAACAACTTGAGATTGATACTGCAAAATCTAATTGAAAATGACTCTGGGGTCTATTACTGTGCCACCTGGGACGGGCTATTGGTAGTGATTGGATCAAGACGTTTGCAA
>281
GGAGTCAGTCCAGGGAAGTATTATACTTACGCAAGCACAAGGAACAACTTGAGATTGATACTGCAAAATCTAATTGAAAATGACTCTGGGGTCTATTACTGTGCCACCTGGGACGGGCTATTGGTAGTGATTGGATCAAGACGTTTGCAA
>282
GGAGTCAGTCCAGGGAAGTATTATACTTACGCAAGCACAAGGAACAACTTGAGATTGATACTGCAAAATCTAATTGAAAATGACTCTGGGGTCTATTACTGTGCCACCTGGGACGGGCTATTGGTAGTGATTGGATCAAGACGTTTGCAA
>283
GGAGTCAGTCCAGGGAAGTATTATACTTACGCAAGCACAAGGAACAACTTGAGATTGATACTGCAAAATCTAATTGAAAATGACTCTGGGGTCTATTACTGTGCCACCTGGGACGGGCTATTGGTAGTGATTGGATCAAGACGTTTGCAA
>284
GGAGTCAGTCCAGGGAAGTATTATACTTACGCAAGCACAAGGAACAACTTGAGATTGATACTGCAAAATCTAATTGAAAATGACTCTGGGGTCTATTACTGTGCCACCTGGGACGGGCTATTGGTAGTGATTGGATCAAGACGTTTGCAA
>285
GGAGTCAGTCCAGGGAAGTATTATACTTACGCAAGCACAAGGAACAACTTGAGATTGATACTGCAAAATCTAATTGAAAATGACTCTGGGGTCTATTACTGTGCCACCTGGGACGGGCTATTGGTAGTGATTGGATCAAGACGTTTGCAA
>286
GGAGTCAGTCCAGGGAAGTATTATACTTACGCAAGCACAAGGAACAACTTGAGATTGATACTGCAAAATCTAATTGAAAATGACTCTGGGGTCTATTACTGTGCCACCTGGGACGGGCTATTGGTAGTGATTGGATCAAGACGTTTGCAA
>287
GGAGTCAGTCCAGGGAAGTATTATACTTACGCAAGCACAAGGAACAACTTGAGATTGATACTGCAAAATCTAATTGAAAATGACTCTGGGGTCTATTACTGTGCCACCTGGGACGGGCTATTGGTAGTGATTGGATCAAGACGTTTGCAA
>288
GGAGTCAGTCCAGGGAAGTATTATACTTACGCAAGCACAAGGAACAACTTGAGATTGATACTGCAAAATCTAATTGAAAATGACTCTGGGGTCTATTACTGTGCCACCTGGGACGGGCTATTGGTAGTGATTGGATCAAGACGTTTGCAA
>289
GGAGTCAGTCCAGGGAAGTATTATACTTACGCAAGCACAAGGAACAACTTGAGATTGATACTGCAAAATCTAATTGAAAATGACTCTGGGGTCTATTACTGTGCCACCTGGGACGGGCTATTGGTAGTGATTGGATCAAGACGTTTGCAA
>290
GGAGTCAGTCCAGGGAAGTATTATACTTACGCAAGCACAAGGAACAACTTGAGATTGATACTGCAAAATCTAATTGAAAATGACTCTGGGGTCTATTACTGTGCCACCTGGGACGGGCTATTGGTAGTGATTGGATCAAGACGTTTGCAA
>291
GGAGTCAGTCCAGGGAAGTATTATACTTACGCAAGCACAAGGAACAACTTGAGATTGATACTGCAAAATCTAATTGAAAATGACTCTGGGGTCTATTACTGTGCCACCTGGGACGGGCTATTGGTAGTGATTGGATCAAGACGTTTGCAA
>292
GGAGTCAGTCCAGGGAAGTATTATACTTACGCAAGCACAAGGAACAACTTGAGATTGATACTGCAAAATCTAATTGAAAATGACTCTGGGGTCTATTACTGTGCCACCTGGGACGGGCTATTGGTAGTGATTGGATCAAGACGTTTGCAA
>293
GGAGTCAGTCCAGGGAAGTATTATACTTACGCAAGCACAAGGAACAACTTGAGATTGATACTGCAAAATCTAATTGAAAATGACTCTGGGGTCTATTACTGTGCCACCTGGGACGGGCTATTGGTAGTGATTGGATCAAGACGTTTGCAA
>294
GGAGTCAGTCCAGGGAAGTATTATACTTACGCAAGCACAAGGAACAACTTGAGATTGATACTGCAAAATCTAATTGAAAATGACTCTGGGGTCTATTACTGTGCCACCTGGGACGGGCTATTGGTAGTGATTGGATCAAGACGTTTGCAA
>295
GGAGTCAGTCCAGGGAAGTATTATACTTACGCAAGCACAAGGAACAACTTGAGATTGATACTGCAAAATCTAATTGAAAATGACTCTGGGGTCTATTACTGTGCCACCTGGGACGGGCTATTGGTAGTGATTGGATCAAGACGTTTGCAA
>296
GGAGTCAGTCCAGGGAAGTATTATACTTACGCAAGCACAAGGAACAACTTGAGATTGATACTGCAAAATCTAATTGAAAATGACTCTGGGGTCTATTACTGTGCCACCTGGGACGGGCTATTGGTAGTGATTGGATCAAGACGTTTGCAA
>297
GGAGTCAGTCCAGGGAAGTATTATACTTACGCAAGCACAAGGAACAACTTGAGATTGATACTGCAAAATCTAATTGAAAATGACTCTGGGGTCTATTACTGTGCCACCTGGGACGGGCTATTGGTAGTGATTGGATCAAGACGTTTGCAA
>298
GGAGTCAGTCCAGGGAAGTATTATACTTACGCAAGCACAAGGAACAACTTGAGATTGATACTGCAAAATCTAATTGAAAATGACTCTGGGGTCTATTACTGTGCCACCTGGGACGGGCTATTGGTAGTGATTGGATCAAGACGTTTGCAA
>299
GGAGTCAGTCCAGGGAAGTATTATACTTACGCAAGCACAAGGAACAACTTGAGATTGATACTGCAAAATCTAATTGAAAATGACTCTGGGGTCTATTACTGTGCCACCTGGGACGGGCTATTGGTAGTGATTGGATCAAGACGTTTGCAA
>300
GGAGTCAGTCCAGGGAAGTATTATACTTACGCAAGCACAAGGAACAACTTGAGATTGATACTGCAAAATCTAATTGAAAATGACTCTGGGGTCTATTACTGTGCCACCTGGGACGGGCTATTGGTAGTGATTGGATCAAGACGTTTGCAA
>301
GGAGTCAGTCCAGGGAAGTATTATACTTACGCAAGCACAAGGAACAACTTGAGATTGATACTGCAAAATCTAATTGAAAATGACTCTGGGGTCTATTACTGTGCCACCTGGGACGGGCTATTGGTAGTGATTGGATCAAGACGTTTGCAA
>302
GGAGTCAGTCCAGGGAAGTATTATACTTACGCAAGCACAAGGAACAACTTGAGATTGATACTGCAAAATCTAATTGAAAATGACTCTGGGGTCTATTACTGTGCCACCTGGGACGGGCTATTGGTAGTGATTGGATCAAGACGTTTGCAA
>303
GGAGTCAGTCCAGGGAAGTATTATACTTACGCAAGCACAAGGAACAACTTGAGATTGATACTGCAAAATCTAATTGAAAATGACTCTGGGGTCTATTACTGTGCCACCTGGGACGGGCTATTGGTAGTGATTGGATCAAGACGTTTGCAA
>304
GGAGTCAGTCCAGGGAAGTATTATACTTACGCAAGCACAAGGAACAACTTGAGATTGATACTGCAAAATCTAATTGAAAATGACTCTGGGGTCTATTACTGTGCCACCTGGGACGGGCTATTGGTAGTGATTGGATCAAGACGTTTGCAA
>305
GGAGTCAGTCCAGGGAAGTATTATACTTACGCAAGCACAAGGAACAACTTGAGATTGATACTGCAAAATCTAATTGAAAATGACTCTGGGGTCTATTACTGTGCCACCTGGGACGGGCTATTGGTAGTGATTGGATCAAGACGTTTGCAA
>306
GGAGTCAGTCCAGGGAAGTATTATACTTACGCAAGCACAAGGAACAACTTGAGATTGATACTGCAAAATCTAATTGAAAATGACTCTGGGGTCTATTACTGTGCCACCTGGGACGGGCTATTGGTAGTGATTGGATCAAGACGTTTGCAA
>307
GGAGTCAGTCCAGGGAAGTATTATACTTACGCAAGCACAAGGAACAACTTGAGATTGATACTGCAAAATCTAATTGAAAATGACTCTGGGGTCTATTACTGTGCCACCTGGGACGGGCTATTGGTAGTGATTGGATCAAGACGTTTGCAA
>308
GGAGTCAGTCCAGGGAAGTATTATACTTACGCAAGCACAAGGAACAACTTGAGATTGATACTGCAAAATCTAATTGAAAATGACTCTGGGGTCTATTACTGTGCCACCTGGGACGGGCTATTGGTAGTGATTGGATCAAGACGTTTGCAA
>309
GGAGTCAGTCCAGGGAAGTATTATACTTACGCAAGCACAAGGAACAACTTGAGATTGATACTGCAAAATCTAATTGAAAATGACTCTGGGGTCTATTACTGTGCCACCTGGGACGGGCTATTGGTAGTGATTGGATCAAGACGTTTGCAA
>310
GGAGTCAGTCCAGGGAAGTATTATACTTACGCAAGCACAAGGAACAACTTGAGATTGATACTGCAAAATCTAATTGAAAATGACTCTGGGGTCTATTACTGTGCCACCTGGGACGGGCTATTGGTAGTGATTGGATCAAGACGTTTGCAA
>311
GGAGTCAGTCCAGGGAAGTATTATACTTACGCAAGCACAAGGAACAACTTGAGATTGATACTGCAAAATCTAATTGAAAATGACTCTGGGGTCTATTACTGTGCCACCTGGGACGGGCTATTGGTAGTGATTGGATCAAGACGTTTGCAA
>312
GGAGTCAGTCCAGGGAAGTATTATACTTACGCAAGCACAAGGAACAACTTGAGATTGATACTGCAAAATCTAATTGAAAATGACTCTGGGGTCTATTACTGTGCCACCTGGGACGGGCTATTGGTAGTGATTGGATCAAGACGTTTGCAA
>313
GGAGTCAGTCCAGGGAAGTATTATACTTACGCAAGCACAAGGAACAACTTGAGATTGATACTGCAAAATCTAATTGAAAATGACTCTGGGGTCTATTACTGTGCCACCTGGGACGGGCTATTGGTAGTGATTGGATCAAGACGTTTGCAA
>314
GGAGTCAGTCCAGGGAAGTATTATACTTACGCAAGCACAAGGAACAACTTGAGATTGATACTGCAAAATCTAATTGAAAATGACTCTGGGGTCTATTACTGTGCCACCTGGGACGGGCTATTGGTAGTGATTGGATCAAGACGTTTGCAA
>315
GGAGTCAGTCCAGGGAAGTATTATACTTACGCAAGCACAAGGAACAACTTGAGATTGATACTGCAAAATCTAATTGAAAATGACTCTGGGGTCTATTACTGTGCCACCTGGGACGGGCTATTGGTAGTGATTGGATCAAGACGTTTGCAA
>316
GGAGTCAGTCCAGGGAAGTATTATACTTACGCAAGCACAAGGAACAACTTGAGATTGATACTGCAAAATCTAATTGAAAATGACTCTGGGGTCTATTACTGTGCCACCTGGGACGGGCTATTGGTAGTGATTGGATCAAGACGTTTGCAA
>317
GGAGTCAGTCCAGGGAAGTATTATACTTACGCAAGCACAAGGAACAACTTGAGATTGATACTGCAAAATCTAATTGAAAATGACTCTGGGGTCTATTACTGTGCCACCTGGGACGGGCTATTGGTAGTGATTGGATCAAGACGTTTGCAA
>318
GGAGTCAGTCCAGGGAAGTATTATACTTACGCAAGCACAAGGAACAACTTGAGATTGATACTGCAAAATCTAATTGAAAATGACTCTGGGGTCTATTACTGTGCCACCTGGGACGGGCTATTGGTAGTGATTGGATCAAGACGTTTGCAA
>319
GGAGTCAGTCCAGGGAAGTATTATACTTACGCAAGCACAAGGAACAACTTGAGATTGATACTGCAAAATCTAATTGAAAATGACTCTGGGGTCTATTACTGTGCCACCTGGGACGGGCTATTGGTAGTGATTGGATCAAGACGTTTGCAA
>320
GGAGTCAGTCCAGGGAAGTATTATACTTACGCAAGCACAAGGAACAACTTGAGATTGATACTGCAAAATCTAATTGAAAATGACTCTGGGGTCTATTACTGTGCCACCTGGGACGGGCTATTGGTAGTGATTGGATCAAGACGTTTGCAA
>321
GGAGTCAGTCCAGGGAAGTATTATACTTACGCAAGCACAAGGAACAACTTGAGATTGATACTGCAAAATCTAATTGAAAATGACTCTGGGGTCTATTACTGTGCCACCTGGGACGGGCTATTGGTAGTGATTGGATCAAGACGTTTGCAA
>322
GGAGTCAGTCCAGGGAAGTATTATACTTACGCAAGCACAAGGAACAACTTGAGATTGATACTGCAAAATCTAATTGAAAATGACTCTGGGGTCTATTACTGTGCCACCTGGGACGGGCTATTGGTAGTGATTGGATCAAGACGTTTGCAA
>323
GGAGTCAGTCCAGGGAAGTATTATACTTACGCAAGCACAAGGAACAACTTGAGATTGATACTGCAAAATCTAATTGAAAATGACTCTGGGGTCTATTACTGTGCCACCTGGGACGGGCTATTGGTAGTGATTGGATCAAGACGTTTGCAA
>324
GGAGTCAGTCCAGGGAAGTATTATACTTACGCAAGCACAAGGAACAACTTGAGATTGATACTGCAAAATCTAATTGAAAATGACTCTGGGGTCTATTACTGTGCCACCTGGGACGGGCTATTGGTAGTGATTGGATCAAGACGTTTGCAA
>325
GGAGTCAGTCCAGGGAAGTATTATACTTACGCAAGCACAAGGAACAACTTGAGATTGATACTGCAAAATCTAATTGAAAATGACTCTGGGGTCTATTACTGTGCCACCTGGGACGGGCTATTGGTAGTGATTGGATCAAGACGTTTGCAA
>326
GGAGTCAGTCCAGGGAAGTATTATACTTACGCAAGCACAAGGAACAACTTGAGATTGATACTGCAAAATCTAATTGAAAATGACTCTGGGGTCTATTACTGTGCCACCTGGGACGGGCTATTGGTAGTGATTGGATCAAGACGTTTGCAA
>327
GGAGTCAGTCCAGGGAAGTATTATACTTACGCAAGCACAAGGAACAACTTGAGATTGATACTGCAAAATCTAATTGAAAATGACTCTGGGGTCTATTACTGTGCCACCTGGGACGGGCTATTGGTAGTGATTGGATCAAGACGTTTGCAA
>328
GGAGTCAGTCCAGGGAAGTATTATACTTACGCAAGCACAAGGAACAACTTGAGATTGATACTGCAAAATCTAATTGAAAATGACTCTGGGGTCTATTACTGTGCCACCTGGGACGGGCTATTGGTAGTGATTGGATCAAGACGTTTGCAA
>329
GGAGTCAGTCCAGGGAAGTATTATACTTACGCAAGCACAAGGAACAACTTGAGATTGATACTGCAAAATCTAATTGAAAATGACTCTGGGGTCTATTACTGTGCCACCTGGGACGGGCTATTGGTAGTGATTGGATCAAGACGTTTGCAA
>330
GGAGTCAGTCCAGGGAAGTATTATACTTACGCAAGCACAAGGAACAACTTGAGATTGATACTGCAAAATCTAATTGAAAATGACTCTGGGGTCTATTACTGTGCCACCTGGGACGGGCTATTGGTAGTGATTGGATCAAGACGTTTGCAA
>331
GGAGTCAGTCCAGGGAAGTATTATACTTACGCAAGCACAAGGAACAACTTGAGATTGATACTGCAAAATCTAATTGAAAATGACTCTGGGGTCTATTACTGTGCCACCTGGGACGGGCTATTGGTAGTGATTGGATCAAGACGTTTGCAA
>332
GGAGTCAGTCCAGGGAAGTATTATACTTACGCAAGCACAAGGAACAACTTGAGATTGATACTGCAAAATCTAATTGAAAATGACTCTGGGGTCTATTACTGTGCCACCTGGGACGGGCTATTGGTAGTGATTGGATCAAGACGTTTGCAA
>333
GGAGTCAGTCCAGGGAAGTATTATACTTACGCAAGCACAAGGAACAACTTGAGATTGATACTGCAAAATCTAATTGAAAATGACTCTGGGGTCTATTACTGTGCCACCTGGGACGGGCTATTGGTAGTGATTGGATCAAGACGTTTGCAA
>334
GGAGTCAGTCCAGGGAAGTATTATACTTACGCAAGCACAAGGAACAACTTGAGATTGATACTGCAAAATCTAATTGAAAATGACTCTGGGGTCTATTACTGTGCCACCTGGGACGGGCTATTGGTAGTGATTGGATCAAGACGTTTGCAA
>335
GGAGTCAGTCCAGGGAAGTATTATACTTACGCAAGCACAAGGAACAACTTGAGATTGATACTGCAAAATCTAATTGAAAATGACTCTGGGGTCTATTACTGTGCCACCTGGGACGGGCTATTGGTAGTGATTGGATCAAGACGTTTGCAA
>336
GGAGTCAGTCCAGGGAAGTATTATACTTACGCAAGCACAAGGAACAACTTGAGATTGATACTGCAAAATCTAATTGAAAATGACTCTGGGGTCTATTACTGTGCCACCTGGGACGGGCTATTGGTAGTGATTGGATCAAGACGTTTGCAA
>337
GGAGTCAGTCCAGGGAAGTATTATACTTACGCAAGCACAAGGAACAACTTGAGATTGATACTGCAAAATCTAATTGAAAATGACTCTGGGGTCTATTACTGTGCCACCTGGGACGGGCTATTGGTAGTGATTGGATCAAGACGTTTGCAA
>338
GGAGTCAGTCCAGGGAAGTATTATACTTACGCAAGCACAAGGAACAACTTGAGATTGATACTGCAAAATCTAATTGAAAATGACTCTGGGGTCTATTACTGTGCCACCTGGGACGGGCTATTGGTAGTGATTGGATCAAGACGTTTGCAA
>339
GGAGTCAGTCCAGGGAAGTATTATACTTACGCAAGCACAAGGAACAACTTGAGATTGATACTGCAAAATCTAATTGAAAATGACTCTGGGGTCTATTACTGTGCCACCTGGGACGGGCTATTGGTAGTGATTGGATCAAGACGTTTGCAA
>340
GGAGTCAGTCCAGGGAAGTATTATACTTACGCAAGCACAAGGAACAACTTGAGATTGATACTGCAAAATCTAATTGAAAATGACTCTGGGGTCTATTACTGTGCCACCTGGGACGGGCTATTGGTAGTGATTGGATCAAGACGTTTGCAA
>341
GGAGTCAGTCCAGGGAAGTATTATACTTACGCAAGCACAAGGAACAACTTGAGATTGATACTGCAAAATCTAATTGAAAATGACTCTGGGGTCTATTACTGTGCCACCTGGGACGGGCTATTGGTAGTGATTGGATCAAGACGTTTGCAA
>342
GGAGTCAGTCCAGGGAAGTATTATACTTACGCAAGCACAAGGAACAACTTGAGATTGATACTGCAAAATCTAATTGAAAATGACTCTGGGGTCTATTACTGTGCCACCTGGGACGGGCTATTGGTAGTGATTGGATCAAGACGTTTGCAA
>343
GGAGTCAGTCCAGGGAAGTATTATACTTACGCAAGCACAAGGAACAACTTGAGATTGATACTGCAAAATCTAATTGAAAATGACTCTGGGGTCTATTACTGTGCCACCTGGGACGGGCTATTGGTAGTGATTGGATCAAGACGTTTGCAA
>344
GGAGTCAGTCCAGGGAAGTATTATACTTACGCAAGCACAAGGAACAACTTGAGATTGATACTGCAAAATCTAATTGAAAATGACTCTGGGGTCTATTACTGTGCCACCTGGGACGGGCTATTGGTAGTGATTGGATCAAGACGTTTGCAA
>345
GGAGTCAGTCCAGGGAAGTATTATACTTACGCAAGCACAAGGAACAACTTGAGATTGATACTGCAAAATCTAATTGAAAATGACTCTGGGGTCTATTACTGTGCCACCTGGGACGGGCTATTGGTAGTGATTGGATCAAGACGTTTGCAA
>346
GGAGTCAGTCCAGGGAAGTATTATACTTACGCAAGCACAAGGAACAACTTGAGATTGATACTGCAAAATCTAATTGAAAATGACTCTGGGGTCTATTACTGTGCCACCTGGGACGGGCTATTGGTAGTGATTGGATCAAGACGTTTGCAA
>347
GGAGTCAGTCCAGGGAAGTATTATACTTACGCAAGCACAAGGAACAACTTGAGATTGATACTGCAAAATCTAATTGAAAATGACTCTGGGGTCTATTACTGTGCCACCTGGGACGGGCTATTGGTAGTGATTGGATCAAGACGTTTGCAA
>348
GGAGTCAGTCCAGGGAAGTATTATACTTACGCAAGCACAAGGAACAACTTGAGATTGATACTGCAAAATCTAATTGAAAATGACTCTGGGGTCTATTACTGTGCCACCTGGGACGGGCTATTGGTAGTGATTGGATCAAGACGTTTGCAA
>349
GGAGTCAGTCCAGGGAAGTATTATACTTACGCAAGCACAAGGAACAACTTGAGATTGATACTGCAAAATCTAATTGAAAATGACTCTGGGGTCTATTACTGTGCCACCTGGGACGGGCTATTGGTAGTGATTGGATCAAGACGTTTGCAA
>350
GGAGTCAGTCCAGGGAAGTATTATACTTACGCAAGCACAAGGAACAACTTGAGATTGATACTGCAAAATCTAATTGAAAATGACTCTGGGGTCTATTACTGTGCCACCTGGGACGGGCTATTGGTAGTGATTGGATCAAGACGTTTGCAA
>351
GGAGTCAGTCCAGGGAAGTATTATACTTACGCAAGCACAAGGAACAACTTGAGATTGATACTGCAAAATCTAATTGAAAATGACTCTGGGGTCTATTACTGTGCCACCTGGGACGGGCTATTGGTAGTGATTGGATCAAGACGTTTGCAA
>352
GGAGTCAGTCCAGGGAAGTATTATACTTACGCAAGCACAAGGAACAACTTGAGATTGATACTGCAAAATCTAATTGAAAATGACTCTGGGGTCTATTACTGTGCCACCTGGGACGGGCTATTGGTAGTGATTGGATCAAGACGTTTGCAA
>353
GGAGTCAGTCCAGGGAAGTATTATACTTACGCAAGCACAAGGAACAACTTGAGATTGATACTGCAAAATCTAATTGAAAATGACTCTGGGGTCTATTACTGTGCCACCTGGGACGGGCTATTGGTAGTGATTGGATCAAGACGTTTGCAA
>354
GGAGTCAGTCCAGGGAAGTATTATACTTACGCAAGCACAAGGAACAACTTGAGATTGATACTGCAAAATCTAATTGAAAATGACTCTGGGGTCTATTACTGTGCCACCTGGGACGGGCTATTGGTAGTGATTGGATCAAGACGTTTGCAA
>355
GGAGTCAGTCCAGGGAAGTATTATACTTACGCAAGCACAAGGAACAACTTGAGATTGATACTGCAAAATCTAATTGAAAATGACTCTGGGGTCTATTACTGTGCCACCTGGGACGGGCTATTGGTAGTGATTGGATCAAGACGTTTGCAA
>356
GGAGTCAGTCCAGGGAAGTATTATACTTACGCAAGCACAAGGAACAACTTGAGATTGATACTGCAAAATCTAATTGAAAATGACTCTGGGGTCTATTACTGTGCCACCTGGGACGGGCTATTGGTAGTGATTGGATCAAGACGTTTGCAA
>357
GGAGTCAGTCCAGGGAAGTATTATACTTACGCAAGCACAAGGAACAACTTGAGATTGATACTGCAAAATCTAATTGAAAATGACTCTGGGGTCTATTACTGTGCCACCTGGGACGGGCTATTGGTAGTGATTGGATCAAGACGTTTGCAA
>358
GGAGTCAGTCCAGGGAAGTATTATACTTACGCAAGCACAAGGAACAACTTGAGATTGATACTGCAAAATCTAATTGAAAATGACTCTGGGGTCTATTACTGTGCCACCTGGGACGGGCTATTGGTAGTGATTGGATCAAGACGTTTGCAA
>359
GGAGTCAGTCCAGGGAAGTATTATACTTACGCAAGCACAAGGAACAACTTGAGATTGATACTGCAAAATCTAATTGAAAATGACTCTGGGGTCTATTACTGTGCCACCTGGGACGGGCTATTGGTAGTGATTGGATCAAGACGTTTGCAA
>360
GGAGTCAGTCCAGGGAAGTATTATACTTACGCAAGCACAAGGAACAACTTGAGATTGATACTGCAAAATCTAATTGAAAATGACTCTGGGGTCTATTACTGTGCCACCTGGGACGGGCTATTGGTAGTGATTGGATCAAGACGTTTGCAA
>361
GGAGTCAGTCCAGGGAAGTATTATACTTACGCAAGCACAAGGAACAACTTGAGATTGATACTGCAAAATCTAATTGAAAATGACTCTGGGGTCTATTACTGTGCCACCTGGGACGGGCTATTGGTAGTGATTGGATCAAGACGTTTGCAA
>362
GGAGTCAGTCCAGGGAAGTATTATACTTACGCAAGCACAAGGAACAACTTGAGATTGATACTGCAAAATCTAATTGAAAATGACTCTGGGGTCTATTACTGTGCCACCTGGGACGGGCTATTGGTAGTGATTGGATCAAGACGTTTGCAA
>363
GGAGTCAGTCCAGGGAAGTATTATACTTACGCAAGCACAAGGAACAACTTGAGATTGATACTGCAAAATCTAATTGAAAATGACTCTGGGGTCTATTACTGTGCCACCTGGGACGGGCTATTGGTAGTGATTGGATCAAGACGTTTGCAA
>364
GGAGTCAGTCCAGGGAAGTATTATACTTACGCAAGCACAAGGAACAACTTGAGATTGATACTGCAAAATCTAATTGAAAATGACTCTGGGGTCTATTACTGTGCCACCTGGGACGGGCTATTGGTAGTGATTGGATCAAGACGTTTGCAA
>365
GGAGTCAGTCCAGGGAAGTATTATACTTACGCAAGCACAAGGAACAACTTGAGATTGATACTGCAAAATCTAATTGAAAATGACTCTGGGGTCTATTACTGTGCCACCTGGGACGGGCTATTGGTAGTGATTGGATCAAGACGTTTGCAA
>366
GGAGTCAGTCCAGGGAAGTATTATACTTACGCAAGCACAAGGAACAACTTGAGATTGATACTGCAAAATCTAATTGAAAATGACTCTGGGGTCTATTACTGTGCCACCTGGGACGGGCTATTGGTAGTGATTGGATCAAGACGTTTGCAA
>367
GGAGTCAGTCCAGGGAAGTATTATACTTACGCAAGCACAAGGAACAACTTGAGATTGATACTGCAAAATCTAATTGAAAATGACTCTGGGGTCTATTACTGTGCCACCTGGGACGGGCTATTGGTAGTGATTGGATCAAGACGTTTGCAA
>368
GGAGTCAGTCCAGGGAAGTATTATACTTACGCAAGCACAAGGAACAACTTGAGATTGATACTGCAAAATCTAATTGAAAATGACTCTGGGGTCTATTACTGTGCCACCTGGGACGGGCTATTGGTAGTGATTGGATCAAGACGTTTGCAA
>369
GGAGTCAGTCCAGGGAAGTATTATACTTACGCAAGCACAAGGAACAACTTGAGATTGATACTGCAAAATCTAATTGAAAATGACTCTGGGGTCTATTACTGTGCCACCTGGGACGGGCTATTGGTAGTGATTGGATCAAGACGTTTGCAA
>370
GGAGTCAGTCCAGGGAAGTATTATACTTACGCAAGCACAAGGAACAACTTGAGATTGATACTGCAAAATCTAATTGAAAATGACTCTGGGGTCTATTACTGTGCCACCTGGGACGGGCTATTGGTAGTGATTGGATCAAGACGTTTGCAA
>371
GGAGTCAGTCCAGGGAAGTATTATACTTACGCAAGCACAAGGAACAACTTGAGATTGATACTGCAAAATCTAATTGAAAATGACTCTGGGGTCTATTACTGTGCCACCTGGGACGGGCTATTGGTAGTGATTGGATCAAGACGTTTGCAA
>372
GGAGTCAGTCCAGGGAAGTATTATACTTACGCAAGCACAAGGAACAACTTGAGATTGATACTGCAAAATCTAATTGAAAATGACTCTGGGGTCTATTACTGTGCCACCTGGGACGGGCTATTGGTAGTGATTGGATCAAGACGTTTGCAA
>373
GGAGTCAGTCCAGGGAAGTATTATACTTACGCAAGCACAAGGAACAACTTGAGATTGATACTGCAAAATCTAATTGAAAATGACTCTGGGGTCTATTACTGTGCCACCTGGGACGGGCTATTGGTAGTGATTGGATCAAGACGTTTGCAA
>374
GGAGTCAGTCCAGGGAAGTATTATACTTACGCAAGCACAAGGAACAACTTGAGATTGATACTGCAAAATCTAATTGAAAATGACTCTGGGGTCTATTACTGTGCCACCTGGGACGGGCTATTGGTAGTGATTGGATCAAGACGTTTGCAA
>375
GGAGTCAGTCCAGGGAAGTATTATACTTACGCAAGCACAAGGAACAACTTGAGATTGATACTGCAAAATCTAATTGAAAATGACTCTGGGGTCTATTACTGTGCCACCTGGGACGGGCTATTGGTAGTGATTGGATCAAGACGTTTGCAA
>376
GGAGTCAGTCCAGGGAAGTATTATACTTACGCAAGCACAAGGAACAACTTGAGATTGATACTGCAAAATCTAATTGAAAATGACTCTGGGGTCTATTACTGTGCCACCTGGGACGGGCTATTGGTAGTGATTGGATCAAGACGTTTGCAA
>377
GGAGTCAGTCCAGGGAAGTATTATACTTACGCAAGCACAAGGAACAACTTGAGATTGATACTGCAAAATCTAATTGAAAATGACTCTGGGGTCTATTACTGTGCCACCTGGGACGGGCTATTGGTAGTGATTGGATCAAGACGTTTGCAA
>378
GGAGTCAGTCCAGGGAAGTATTATACTTACGCAAGCACAAGGAACAACTTGAGATTGATACTGCAAAATCTAATTGAAAATGACTCTGGGGTCTATTACTGTGCCACCTGGGACGGGCTATTGGTAGTGATTGGATCAAGACGTTTGCAA
>379
GGAGTCAGTCCAGGGAAGTATTATACTTACGCAAGCACAAGGAACAACTTGAGATTGATACTGCAAAATCTAATTGAAAATGACTCTGGGGTCTATTACTGTGCCACCTGGGACGGGCTATTGGTAGTGATTGGATCAAGACGTTTGCAA
>380
GGAGTCAGTCCAGGGAAGTATTATACTTACGCAAGCACAAGGAACAACTTGAGATTGATACTGCAAAATCTAATTGAAAATGACTCTGGGGTCTATTACTGTGCCACCTGGGACGGGCTATTGGTAGTGATTGGATCAAGACGTTTGCAA
>381
GGAGTCAGTCCAGGGAAGTATTATACTTACGCAAGCACAAGGAACAACTTGAGATTGATACTGCAAAATCTAATTGAAAATGACTCTGGGGTCTATTACTGTGCCACCTGGGACGGGCTATTGGTAGTGATTGGATCAAGACGTTTGCAA
>382
GGAGTCAGTCCAGGGAAGTATTATACTTACGCAAGCACAAGGAACAACTTGAGATTGATACTGCAAAATCTAATTGAAAATGACTCTGGGGTCTATTACTGTGCCACCTGGGACGGGCTATTGGTAGTGATTGGATCAAGACGTTTGCAA
>383
GGAGTCAGTCCAGGGAAGTATTATACTTACGCAAGCACAAGGAACAACTTGAGATTGATACTGCAAAATCTAATTGAAAATGACTCTGGGGTCTATTACTGTGCCACCTGGGACGGGCTATTGGTAGTGATTGGATCAAGACGTTTGCAA
>384
GGAGTCAGTCCAGGGAAGTATTATACTTACGCAAGCACAAGGAACAACTTGAGATTGATACTGCAAAATCTAATTGAAAATGACTCTGGGGTCTATTACTGTGCCACCTGGGACGGGCTATTGGTAGTGATTGGATCAAGACGTTTGCAA
>385
GGAGTCAGTCCAGGGAAGTATTATACTTACGCAAGCACAAGGAACAACTTGAGATTGATACTGCAAAATCTAATTGAAAATGACTCTGGGGTCTATTACTGTGCCACCTGGGACGGGCTATTGGTAGTGATTGGATCAAGACGTTTGCAA
>386
GGAGTCAGTCCAGGGAAGTATTATACTTACGCAAGCACAAGGAACAACTTGAGATTGATACTGCAAAATCTAATTGAAAATGACTCTGGGGTCTATTACTGTGCCACCTGGGACGGGCTATTGGTAGTGATTGGATCAAGACGTTTGCAA
>387
GGAGTCAGTCCAGGGAAGTATTATACTTACGCAAGCACAAGGAACAACTTGAGATTGATACTGCAAAATCTAATTGAAAATGACTCTGGGGTCTATTACTGTGCCACCTGGGACGGGCTATTGGTAGTGATTGGATCAAGACGTTTGCAA
>388
GGAGTCAGTCCAGGGAAGTATTATACTTACGCAAGCACAAGGAACAACTTGAGATTGATACTGCAAAATCTAATTGAAAATGACTCTGGGGTCTATTACTGTGCCACCTGGGACGGGCTATTGGTAGTGATTGGATCAAGACGTTTGCAA
>389
GGAGTCAGTCCAGGGAAGTATTATACTTACGCAAGCACAAGGAACAACTTGAGATTGATACTGCAAAATCTAATTGAAAATGACTCTGGGGTCTATTACTGTGCCACCTGGGACGGGCTATTGGTAGTGATTGGATCAAGACGTTTGCAA
>390
GGAGTCAGTCCAGGGAAGTATTATACTTACGCAAGCACAAGGAACAACTTGAGATTGATACTGCAAAATCTAATTGAAAATGACTCTGGGGTCTATTACTGTGCCACCTGGGACGGGCTATTGGTAGTGATTGGATCAAGACGTTTGCAA
>391
GGAGTCAGTCCAGGGAAGTATTATACTTACGCAAGCACAAGGAACAACTTGAGATTGATACTGCAAAATCTAATTGAAAATGACTCTGGGGTCTATTACTGTGCCACCTGGGACGGGCTATTGGTAGTGATTGGATCAAGACGTTTGCAA
>392
GGAGTCAGTCCAGGGAAGTATTATACTTACGCAAGCACAAGGAACAACTTGAGATTGATACTGCAAAATCTAATTGAAAATGACTCTGGGGTCTATTACTGTGCCACCTGGGACGGGCTATTGGTAGTGATTGGATCAAGACGTTTGCAA
>393
GGAGTCAGTCCAGGGAAGTATTATACTTACGCAAGCACAAGGAACAACTTGAGATTGATACTGCAAAATCTAATTGAAAATGACTCTGGGGTCTATTACTGTGCCACCTGGGACGGGCTATTGGTAGTGATTGGATCAAGACGTTTGCAA
>394
GGAGTCAGTCCAGGGAAGTATTATACTTACGCAAGCACAAGGAACAACTTGAGATTGATACTGCAAAATCTAATTGAAAATGACTCTGGGGTCTATTACTGTGCCACCTGGGACGGGCTATTGGTAGTGATTGGATCAAGACGTTTGCAA
>395
GGAGTCAGTCCAGGGAAGTATTATACTTACGCAAGCACAAGGAACAACTTGAGATTGATACTGCAAAATCTAATTGAAAATGACTCTGGGGTCTATTACTGTGCCACCTGGGACGGGCTATTGGTAGTGATTGGATCAAGACGTTTGCAA
>396
GGAGTCAGTCCAGGGAAGTATTATACTTACGCAAGCACAAGGAACAACTTGAGATTGATACTGCAAAATCTAATTGAAAATGACTCTGGGGTCTATTACTGTGCCACCTGGGACGGGCTATTGGTAGTGATTGGATCAAGACGTTTGCAA
>397
GGAGTCAGTCCAGGGAAGTATTATACTTACGCAAGCACAAGGAACAACTTGAGATTGATACTGCAAAATCTAATTGAAAATGACTCTGGGGTCTATTACTGTGCCACCTGGGACGGGCTATTGGTAGTGATTGGATCAAGACGTTTGCAA
>398
GGAGTCAGTCCAGGGAAGTATTATACTTACGCAAGCACAAGGAACAACTTGAGATTGATACTGCAAAATCTAATTGAAAATGACTCTGGGGTCTATTACTGTGCCACCTGGGACGGGCTATTGGTAGTGATTGGATCAAGACGTTTGCAA
>399
GGAGTCAGTCCAGGGAAGTATTATACTTACGCAAGCACAAGGAACAACTTGAGATTGATACTGCAAAATCTAATTGAAAATGACTCTGGGGTCTATTACTGTGCCACCTGGGACGGGCTATTGGTAGTGATTGGATCAAGACGTTTGCAA
>400
GGAGTCAGTCCAGGGAAGTATTATACTTACGCAAGCACAAGGAACAACTTGAGATTGATACTGCAAAATCTAATTGAAAATGACTCTGGGGTCTATTACTGTGCCACCTGGGACGGGCTATTGGTAGTGATTGGATCAAGACGTTTGCAA
>401
GGAGTCAGTCCAGGGAAGTATTATACTTACGCAAGCACAAGGAACAACTTGAGATTGATACTGCAAAATCTAATTGAAAATGACTCTGGGGTCTATTACTGTGCCACCTGGGACGGGCTATTGGTAGTGATTGGATCAAGACGTTTGCAA
>402
GGAGTCAGTCCAGGGAAGTATTATACTTACGCAAGCACAAGGAACAACTTGAGATTGATACTGCAAAATCTAATTGAAAATGACTCTGGGGTCTATTACTGTGCCACCTGGGACGGGCTATTGGTAGTGATTGGATCAAGACGTTTGCAA
>403
GGAGTCAGTCCAGGGAAGTATTATACTTACGCAAGCACAAGGAACAACTTGAGATTGATACTGCAAAATCTAATTGAAAATGACTCTGGGGTCTATTACTGTGCCACCTGGGACGGGCTATTGGTAGTGATTGGATCAAGACGTTTGCAA
>404
GGAGTCAGTCCAGGGAAGTATTATACTTACGCAAGCACAAGGAACAACTTGAGATTGATACTGCAAAATCTAATTGAAAATGACTCTGGGGTCTATTACTGTGCCACCTGGGACGGGCTATTGGTAGTGATTGGATCAAGACGTTTGCAA
>405
GGAGTCAGTCCAGGGAAGTATTATACTTACGCAAGCACAAGGAACAACTTGAGATTGATACTGCAAAATCTAATTGAAAATGACTCTGGGGTCTATTACTGTGCCACCTGGGACGGGCTATTGGTAGTGATTGGATCAAGACGTTTGCAA
>406
GGAGTCAGTCCAGGGAAGTATTATACTTACGCAAGCACAAGGAACAACTTGAGATTGATACTGCAAAATCTAATTGAAAATGACTCTGGGGTCTATTACTGTGCCACCTGGGACGGGCTATTGGTAGTGATTGGATCAAGACGTTTGCAA
>407
GGAGTCAGTCCAGGGAAGTATTATACTTACGCAAGCACAAGGAACAACTTGAGATTGATACTGCAAAATCTAATTGAAAATGACTCTGGGGTCTATTACTGTGCCACCTGGGACGGGCTATTGGTAGTGATTGGATCAAGACGTTTGCAA
>408
GGAGTCAGTCCAGGGAAGTATTATACTTACGCAAGCACAAGGAACAACTTGAGATTGATACTGCAAAATCTAATTGAAAATGACTCTGGGGTCTATTACTGTGCCACCTGGGACGGGCTATTGGTAGTGATTGGATCAAGACGTTTGCAA
>409
GGAGTCAGTCCAGGGAAGTATTATACTTACGCAAGCACAAGGAACAACTTGAGATTGATACTGCAAAATCTAATTGAAAATGACTCTGGGGTCTATTACTGTGCCACCTGGGACGGGCTATTGGTAGTGATTGGATCAAGACGTTTGCAA
>410
GGAGTCAGTCCAGGGAAGTATTATACTTACGCAAGCACAAGGAACAACTTGAGATTGATACTGCAAAATCTAATTGAAAATGACTCTGGGGTCTATTACTGTGCCACCTGGGACGGGCTATTGGTAGTGATTGGATCAAGACGTTTGCAA
>411
GGAGTCAGTCCAGGGAAGTATTATACTTACGCAAGCACAAGGAACAACTTGAGATTGATACTGCAAAATCTAATTGAAAATGACTCTGGGGTCTATTACTGTGCCACCTGGGACGGGCTATTGGTAGTGATTGGATCAAGACGTTTGCAA
>412
GGAGTCAGTCCAGGGAAGTATTATACTTACGCAAGCACAAGGAACAACTTGAGATTGATACTGCAAAATCTAATTGAAAATGACTCTGGGGTCTATTACTGTGCCACCTGGGACGGGCTATTGGTAGTGATTGGATCAAGACGTTTGCAA
>413
GGAGTCAGTCCAGGGAAGTATTATACTTACGCAAGCACAAGGAACAACTTGAGATTGATACTGCAAAATCTAATTGAAAATGACTCTGGGGTCTATTACTGTGCCACCTGGGACGGGCTATTGGTAGTGATTGGATCAAGACGTTTGCAA
>414
GGAGTCAGTCCAGGGAAGTATTATACTTACGCAAGCACAAGGAACAACTTGAGATTGATACTGCAAAATCTAATTGAAAATGACTCTGGGGTCTATTACTGTGCCACCTGGGACGGGCTATTGGTAGTGATTGGATCAAGACGTTTGCAA
>415
GGAGTCAGTCCAGGGAAGTATTATACTTACGCAAGCACAAGGAACAACTTGAGATTGATACTGCAAAATCTAATTGAAAATGACTCTGGGGTCTATTACTGTGCCACCTGGGACGGGCTATTGGTAGTGATTGGATCAAGACGTTTGCAA
>416
GGAGTCAGTCCAGGGAAGTATTATACTTACGCAAGCACAAGGAACAACTTGAGATTGATACTGCAAAATCTAATTGAAAATGACTCTGGGGTCTATTACTGTGCCACCTGGGACGGGCTATTGGTAGTGATTGGATCAAGACGTTTGCAA
>417
GGAGTCAGTCCAGGGAAGTATTATACTTACGCAAGCACAAGGAACAACTTGAGATTGATACTGCAAAATCTAATTGAAAATGACTCTGGGGTCTATTACTGTGCCACCTGGGACGGGCTATTGGTAGTGATTGGATCAAGACGTTTGCAA
>418
GGAGTCAGTCCAGGGAAGTATTATACTTACGCAAGCACAAGGAACAACTTGAGATTGATACTGCAAAATCTAATTGAAAATGACTCTGGGGTCTATTACTGTGCCACCTGGGACGGGCTATTGGTAGTGATTGGATCAAGACGTTTGCAA
>419
GGAGTCAGTCCAGGGAAGTATTATACTTACGCAAGCACAAGGAACAACTTGAGATTGATACTGCAAAATCTAATTGAAAATGACTCTGGGGTCTATTACTGTGCCACCTGGGACGGGCTATTGGTAGTGATTGGATCAAGACGTTTGCAA
>420
GGAGTCAGTCCAGGGAAGTATTATACTTACGCAAGCACAAGGAACAACTTGAGATTGATACTGCAAAATCTAATTGAAAATGACTCTGGGGTCTATTACTGTGCCACCTGGGACGGGCTATTGGTAGTGATTGGATCAAGACGTTTGCAA
>421
GGAGTCAGTCCAGGGAAGTATTATACTTACGCAAGCACAAGGAACAACTTGAGATTGATACTGCAAAATCTAATTGAAAATGACTCTGGGGTCTATTACTGTGCCACCTGGGACGGGCTATTGGTAGTGATTGGATCAAGACGTTTGCAA
>422
GGAGTCAGTCCAGGGAAGTATTATACTTACGCAAGCACAAGGAACAACTTGAGATTGATACTGCAAAATCTAATTGAAAATGACTCTGGGGTCTATTACTGTGCCACCTGGGACGGGCTATTGGTAGTGATTGGATCAAGACGTTTGCAA
>423
GGAGTCAGTCCAGGGAAGTATTATACTTACGCAAGCACAAGGAACAACTTGAGATTGATACTGCAAAATCTAATTGAAAATGACTCTGGGGTCTATTACTGTGCCACCTGGGACGGGCTATTGGTAGTGATTGGATCAAGACGTTTGCAA
>424
GGAGTCAGTCCAGGGAAGTATTATACTTACGCAAGCACAAGGAACAACTTGAGATTGATACTGCAAAATCTAATTGAAAATGACTCTGGGGTCTATTACTGTGCCACCTGGGACGGGCTATTGGTAGTGATTGGATCAAGACGTTTGCAA
>425
GGAGTCAGTCCAGGGAAGTATTATACTTACGCAAGCACAAGGAACAACTTGAGATTGATACTGCAAAATCTAATTGAAAATGACTCTGGGGTCTATTACTGTGCCACCTGGGACGGGCTATTGGTAGTGATTGGATCAAGACGTTTGCAA
>426
GGAGTCAGTCCAGGGAAGTATTATACTTACGCAAGCACAAGGAACAACTTGAGATTGATACTGCAAAATCTAATTGAAAATGACTCTGGGGTCTATTACTGTGCCACCTGGGACGGGCTATTGGTAGTGATTGGATCAAGACGTTTGCAA
>427
GGAGTCAGTCCAGGGAAGTATTATACTTACGCAAGCACAAGGAACAACTTGAGATTGATACTGCAAAATCTAATTGAAAATGACTCTGGGGTCTATTACTGTGCCACCTGGGACGGGCTATTGGTAGTGATTGGATCAAGACGTTTGCAA
>428
GGAGTCAGTCCAGGGAAGTATTATACTTACGCAAGCACAAGGAACAACTTGAGATTGATACTGCAAAATCTAATTGAAAATGACTCTGGGGTCTATTACTGTGCCACCTGGGACGGGCTATTGGTAGTGATTGGATCAAGACGTTTGCAA
>429
GGAGTCAGTCCAGGGAAGTATTATACTTACGCAAGCACAAGGAACAACTTGAGATTGATACTGCAAAATCTAATTGAAAATGACTCTGGGGTCTATTACTGTGCCACCTGGGACGGGCTATTGGTAGTGATTGGATCAAGACGTTTGCAA
>430
GGAGTCAGTCCAGGGAAGTATTATACTTACGCAAGCACAAGGAACAACTTGAGATTGATACTGCAAAATCTAATTGAAAATGACTCTGGGGTCTATTACTGTGCCACCTGGGACGGGCTATTGGTAGTGATTGGATCAAGACGTTTGCAA
>431
GGAGTCAGTCCAGGGAAGTATTATACTTACGCAAGCACAAGGAACAACTTGAGATTGATACTGCAAAATCTAATTGAAAATGACTCTGGGGTCTATTACTGTGCCACCTGGGACGGGCTATTGGTAGTGATTGGATCAAGACGTTTGCAA
>432
GGAGTCAGTCCAGGGAAGTATTATACTTACGCAAGCACAAGGAACAACTTGAGATTGATACTGCAAAATCTAATTGAAAATGACTCTGGGGTCTATTACTGTGCCACCTGGGACGGGCTATTGGTAGTGATTGGATCAAGACGTTTGCAA
>433
GGAGTCAGTCCAGGGAAGTATTATACTTACGCAAGCACAAGGAACAACTTGAGATTGATACTGCAAAATCTAATTGAAAATGACTCTGGGGTCTATTACTGTGCCACCTGGGACGGGCTATTGGTAGTGATTGGATCAAGACGTTTGCAA
>434
GGAGTCAGTCCAGGGAAGTATTATACTTACGCAAGCACAAGGAACAACTTGAGATTGATACTGCAAAATCTAATTGAAAATGACTCTGGGGTCTATTACTGTGCCACCTGGGACGGGCTATTGGTAGTGATTGGATCAAGACGTTTGCAA
>435
GGAGTCAGTCCAGGGAAGTATTATACTTACGCAAGCACAAGGAACAACTTGAGATTGATACTGCAAAATCTAATTGAAAATGACTCTGGGGTCTATTACTGTGCCACCTGGGACGGGCTATTGGTAGTGATTGGATCAAGACGTTTGCAA
>436
GGAGTCAGTCCAGGGAAGTATTATACTTACGCAAGCACAAGGAACAACTTGAGATTGATACTGCAAAATCTAATTGAAAATGACTCTGGGGTCTATTACTGTGCCACCTGGGACGGGCTATTGGTAGTGATTGGATCAAGACGTTTGCAA
>437
GGAGTCAGTCCAGGGAAGTATTATACTTACGCAAGCACAAGGAACAACTTGAGATTGATACTGCAAAATCTAATTGAAAATGACTCTGGGGTCTATTACTGTGCCACCTGGGACGGGCTATTGGTAGTGATTGGATCAAGACGTTTGCAA
>438
GGAGTCAGTCCAGGGAAGTATTATACTTACGCAAGCACAAGGAACAACTTGAGATTGATACTGCAAAATCTAATTGAAAATGACTCTGGGGTCTATTACTGTGCCACCTGGGACGGGCTATTGGTAGTGATTGGATCAAGACGTTTGCAA
>439
GGAGTCAGTCCAGGGAAGTATTATACTTACGCAAGCACAAGGAACAACTTGAGATTGATACTGCAAAATCTAATTGAAAATGACTCTGGGGTCTATTACTGTGCCACCTGGGACGGGCTATTGGTAGTGATTGGATCAAGACGTTTGCAA
>440
GGAGTCAGTCCAGGGAAGTATTATACTTACGCAAGCACAAGGAACAACTTGAGATTGATACTGCAAAATCTAATTGAAAATGACTCTGGGGTCTATTACTGTGCCACCTGGGACGGGCTATTGGTAGTGATTGGATCAAGACGTTTGCAA
>441
GGAGTCAGTCCAGGGAAGTATTATACTTACGCAAGCACAAGGAACAACTTGAGATTGATACTGCAAAATCTAATTGAAAATGACTCTGGGGTCTATTACTGTGCCACCTGGGACGGGCTATTGGTAGTGATTGGATCAAGACGTTTGCAA
>442
GGAGTCAGTCCAGGGAAGTATTATACTTACGCAAGCACAAGGAACAACTTGAGATTGATACTGCAAAATCTAATTGAAAATGACTCTGGGGTCTATTACTGTGCCACCTGGGACGGGCTATTGGTAGTGATTGGATCAAGACGTTTGCAA
>443
GGAGTCAGTCCAGGGAAGTATTATACTTACGCAAGCACAAGGAACAACTTGAGATTGATACTGCAAAATCTAATTGAAAATGACTCTGGGGTCTATTACTGTGCCACCTGGGACGGGCTATTGGTAGTGATTGGATCAAGACGTTTGCAA
>444
GGAGTCAGTCCAGGGAAGTATTATACTTACGCAAGCACAAGGAACAACTTGAGATTGATACTGCAAAATCTAATTGAAAATGACTCTGGGGTCTATTACTGTGCCACCTGGGACGGGCTATTGGTAGTGATTGGATCAAGACGTTTGCAA
>445
GGAGTCAGTCCAGGGAAGTATTATACTTACGCAAGCACAAGGAACAACTTGAGATTGATACTGCAAAATCTAATTGAAAATGACTCTGGGGTCTATTACTGTGCCACCTGGGACGGGCTATTGGTAGTGATTGGATCAAGACGTTTGCAA
>446
GGAGTCAGTCCAGGGAAGTATTATACTTACGCAAGCACAAGGAACAACTTGAGATTGATACTGCAAAATCTAATTGAAAATGACTCTGGGGTCTATTACTGTGCCACCTGGGACGGGCTATTGGTAGTGATTGGATCAAGACGTTTGCAA
>447
GGAGTCAGTCCAGGGAAGTATTATACTTACGCAAGCACAAGGAACAACTTGAGATTGATACTGCAAAATCTAATTGAAAATGACTCTGGGGTCTATTACTGTGCCACCTGGGACGGGCTATTGGTAGTGATTGGATCAAGACGTTTGCAA
>448
GGAGTCAGTCCAGGGAAGTATTATACTTACGCAAGCACAAGGAACAACTTGAGATTGATACTGCAAAATCTAATTGAAAATGACTCTGGGGTCTATTACTGTGCCACCTGGGACGGGCTATTGGTAGTGATTGGATCAAGACGTTTGCAA
>449
GGAGTCAGTCCAGGGAAGTATTATACTTACGCAAGCACAAGGAACAACTTGAGATTGATACTGCAAAATCTAATTGAAAATGACTCTGGGGTCTATTACTGTGCCACCTGGGACGGGCTATTGGTAGTGATTGGATCAAGACGTTTGCAA
>450
GGAGTCAGTCCAGGGAAGTATTATACTTACGCAAGCACAAGGAACAACTTGAGATTGATACTGCAAAATCTAATTGAAAATGACTCTGGGGTCTATTACTGTGCCACCTGGGACGGGCTATTGGTAGTGATTGGATCAAGACGTTTGCAA
>451
GGAGTCAGTCCAGGGAAGTATTATACTTACGCAAGCACAAGGAACAACTTGAGATTGATACTGCAAAATCTAATTGAAAATGACTCTGGGGTCTATTACTGTGCCACCTGGGACGGGCTATTGGTAGTGATTGGATCAAGACGTTTGCAA
>452
GGAGTCAGTCCAGGGAAGTATTATACTTACGCAAGCACAAGGAACAACTTGAGATTGATACTGCAAAATCTAATTGAAAATGACTCTGGGGTCTATTACTGTGCCACCTGGGACGGGCTATTGGTAGTGATTGGATCAAGACGTTTGCAA
>453
GGAGTCAGTCCAGGGAAGTATTATACTTACGCAAGCACAAGGAACAACTTGAGATTGATACTGCAAAATCTAATTGAAAATGACTCTGGGGTCTATTACTGTGCCACCTGGGACGGGCTATTGGTAGTGATTGGATCAAGACGTTTGCAA
>454
GGAGTCAGTCCAGGGAAGTATTATACTTACGCAAGCACAAGGAACAACTTGAGATTGATACTGCAAAATCTAATTGAAAATGACTCTGGGGTCTATTACTGTGCCACCTGGGACGGGCTATTGGTAGTGATTGGATCAAGACGTTTGCAA
>455
GGAGTCAGTCCAGGGAAGTATTATACTTACGCAAGCACAAGGAACAACTTGAGATTGATACTGCAAAATCTAATTGAAAATGACTCTGGGGTCTATTACTGTGCCACCTGGGACGGGCTATTGGTAGTGATTGGATCAAGACGTTTGCAA
>456
GGAGTCAGTCCAGGGAAGTATTATACTTACGCAAGCACAAGGAACAACTTGAGATTGATACTGCAAAATCTAATTGAAAATGACTCTGGGGTCTATTACTGTGCCACCTGGGACGGGCTATTGGTAGTGATTGGATCAAGACGTTTGCAA
>457
GGAGTCAGTCCAGGGAAGTATTATACTTACGCAAGCACAAGGAACAACTTGAGATTGATACTGCAAAATCTAATTGAAAATGACTCTGGGGTCTATTACTGTGCCACCTGGGACGGGCTATTGGTAGTGATTGGATCAAGACGTTTGCAA
>458
GGAGTCAGTCCAGGGAAGTATTATACTTACGCAAGCACAAGGAACAACTTGAGATTGATACTGCAAAATCTAATTGAAAATGACTCTGGGGTCTATTACTGTGCCACCTGGGACGGGCTATTGGTAGTGATTGGATCAAGACGTTTGCAA
>459
GGAGTCAGTCCAGGGAAGTATTATACTTACGCAAGCACAAGGAACAACTTGAGATTGATACTGCAAAATCTAATTGAAAATGACTCTGGGGTCTATTACTGTGCCACCTGGGACGGGCTATTGGTAGTGATTGGATCAAGACGTTTGCAA
>460
GGAGTCAGTCCAGGGAAGTATTATACTTACGCAAGCACAAGGAACAACTTGAGATTGATACTGCAAAATCTAATTGAAAATGACTCTGGGGTCTATTACTGTGCCACCTGGGACGGGCTATTGGTAGTGATTGGATCAAGACGTTTGCAA
>461
GGAGTCAGTCCAGGGAAGTATTATACTTACGCAAGCACAAGGAACAACTTGAGATTGATACTGCAAAATCTAATTGAAAATGACTCTGGGGTCTATTACTGTGCCACCTGGGACGGGCTATTGGTAGTGATTGGATCAAGACGTTTGCAA
>462
GGAGTCAGTCCAGGGAAGTATTATACTTACGCAAGCACAAGGAACAACTTGAGATTGATACTGCAAAATCTAATTGAAAATGACTCTGGGGTCTATTACTGTGCCACCTGGGACGGGCTATTGGTAGTGATTGGATCAAGACGTTTGCAA
>463
GGAGTCAGTCCAGGGAAGTATTATACTTACGCAAGCACAAGGAACAACTTGAGATTGATACTGCAAAATCTAATTGAAAATGACTCTGGGGTCTATTACTGTGCCACCTGGGACGGGCTATTGGTAGTGATTGGATCAAGACGTTTGCAA
>464
GGAGTCAGTCCAGGGAAGTATTATACTTACGCAAGCACAAGGAACAACTTGAGATTGATACTGCAAAATCTAATTGAAAATGACTCTGGGGTCTATTACTGTGCCACCTGGGACGGGCTATTGGTAGTGATTGGATCAAGACGTTTGCAA
>465
GGAGTCAGTCCAGGGAAGTATTATACTTACGCAAGCACAAGGAACAACTTGAGATTGATACTGCAAAATCTAATTGAAAATGACTCTGGGGTCTATTACTGTGCCACCTGGGACGGGCTATTGGTAGTGATTGGATCAAGACGTTTGCAA
>466
GGAGTCAGTCCAGGGAAGTATTATACTTACGCAAGCACAAGGAACAACTTGAGATTGATACTGCAAAATCTAATTGAAAATGACTCTGGGGTCTATTACTGTGCCACCTGGGACGGGCTATTGGTAGTGATTGGATCAAGACGTTTGCAA
>467
GGAGTCAGTCCAGGGAAGTATTATACTTACGCAAGCACAAGGAACAACTTGAGATTGATACTGCAAAATCTAATTGAAAATGACTCTGGGGTCTATTACTGTGCCACCTGGGACGGGCTATTGGTAGTGATTGGATCAAGACGTTTGCAA
>468
GGAGTCAGTCCAGGGAAGTATTATACTTACGCAAGCACAAGGAACAACTTGAGATTGATACTGCAAAATCTAATTGAAAATGACTCTGGGGTCTATTACTGTGCCACCTGGGACGGGCTATTGGTAGTGATTGGATCAAGACGTTTGCAA
>469
GGAGTCAGTCCAGGGAAGTATTATACTTACGCAAGCACAAGGAACAACTTGAGATTGATACTGCAAAATCTAATTGAAAATGACTCTGGGGTCTATTACTGTGCCACCTGGGACGGGCTATTGGTAGTGATTGGATCAAGACGTTTGCAA
>470
GGAGTCAGTCCAGGGAAGTATTATACTTACGCAAGCACAAGGAACAACTTGAGATTGATACTGCAAAATCTAATTGAAAATGACTCTGGGGTCTATTACTGTGCCACCTGGGACGGGCTATTGGTAGTGATTGGATCAAGACGTTTGCAA
>471
GGAGTCAGTCCAGGGAAGTATTATACTTACGCAAGCACAAGGAACAACTTGAGATTGATACTGCAAAATCTAATTGAAAATGACTCTGGGGTCTATTACTGTGCCACCTGGGACGGGCTATTGGTAGTGATTGGATCAAGACGTTTGCAA
>472
GGAGTCAGTCCAGGGAAGTATTATACTTACGCAAGCACAAGGAACAACTTGAGATTGATACTGCAAAATCTAATTGAAAATGACTCTGGGGTCTATTACTGTGCCACCTGGGACGGGCTATTGGTAGTGATTGGATCAAGACGTTTGCAA
>473
GGAGTCAGTCCAGGGAAGTATTATACTTACGCAAGCACAAGGAACAACTTGAGATTGATACTGCAAAATCTAATTGAAAATGACTCTGGGGTCTATTACTGTGCCACCTGGGACGGGCTATTGGTAGTGATTGGATCAAGACGTTTGCAA
>474
GGAGTCAGTCCAGGGAAGTATTATACTTACGCAAGCACAAGGAACAACTTGAGATTGATACTGCAAAATCTAATTGAAAATGACTCTGGGGTCTATTACTGTGCCACCTGGGACGGGCTATTGGTAGTGATTGGATCAAGACGTTTGCAA
>475
GGAGTCAGTCCAGGGAAGTATTATACTTACGCAAGCACAAGGAACAACTTGAGATTGATACTGCAAAATCTAATTGAAAATGACTCTGGGGTCTATTACTGTGCCACCTGGGACGGGCTATTGGTAGTGATTGGATCAAGACGTTTGCAA
>476
GGAGTCAGTCCAGGGAAGTATTATACTTACGCAAGCACAAGGAACAACTTGAGATTGATACTGCAAAATCTAATTGAAAATGACTCTGGGGTCTATTACTGTGCCACCTGGGACGGGCTATTGGTAGTGATTGGATCAAGACGTTTGCAA
>477
GGAGTCAGTCCAGGGAAGTATTATACTTACGCAAGCACAAGGAACAACTTGAGATTGATACTGCAAAATCTAATTGAAAATGACTCTGGGGTCTATTACTGTGCCACCTGGGACGGGCTATTGGTAGTGATTGGATCAAGACGTTTGCAA
>478
GGAGTCAGTCCAGGGAAGTATTATACTTACGCAAGCACAAGGAACAACTTGAGATTGATACTGCAAAATCTAATTGAAAATGACTCTGGGGTCTATTACTGTGCCACCTGGGACGGGCTATTGGTAGTGATTGGATCAAGACGTTTGCAA
>479
GGAGTCAGTCCAGGGAAGTATTATACTTACGCAAGCACAAGGAACAACTTGAGATTGATACTGCAAAATCTAATTGAAAATGACTCTGGGGTCTATTACTGTGCCACCTGGGACGGGCTATTGGTAGTGATTGGATCAAGACGTTTGCAA
>480
GGAGTCAGTCCAGGGAAGTATTATACTTACGCAAGCACAAGGAACAACTTGAGATTGATACTGCAAAATCTAATTGAAAATGACTCTGGGGTCTATTACTGTGCCACCTGGGACGGGCTATTGGTAGTGATTGGATCAAGACGTTTGCAA
>481
GGAGTCAGTCCAGGGAAGTATTATACTTACGCAAGCACAAGGAACAACTTGAGATTGATACTGCAAAATCTAATTGAAAATGACTCTGGGGTCTATTACTGTGCCACCTGGGACGGGCTATTGGTAGTGATTGGATCAAGACGTTTGCAA
>482
GGAGTCAGTCCAGGGAAGTATTATACTTACGCAAGCACAAGGAACAACTTGAGATTGATACTGCAAAATCTAATTGAAAATGACTCTGGGGTCTATTACTGTGCCACCTGGGACGGGCTATTGGTAGTGATTGGATCAAGACGTTTGCAA
>483
GGAGTCAGTCCAGGGAAGTATTATACTTACGCAAGCACAAGGAACAACTTGAGATTGATACTGCAAAATCTAATTGAAAATGACTCTGGGGTCTATTACTGTGCCACCTGGGACGGGCTATTGGTAGTGATTGGATCAAGACGTTTGCAA
>484
GGAGTCAGTCCAGGGAAGTATTATACTTACGCAAGCACAAGGAACAACTTGAGATTGATACTGCAAAATCTAATTGAAAATGACTCTGGGGTCTATTACTGTGCCACCTGGGACGGGCTATTGGTAGTGATTGGATCAAGACGTTTGCAA
>485
GGAGTCAGTCCAGGGAAGTATTATACTTACGCAAGCACAAGGAACAACTTGAGATTGATACTGCAAAATCTAATTGAAAATGACTCTGGGGTCTATTACTGTGCCACCTGGGACGGGCTATTGGTAGTGATTGGATCAAGACGTTTGCAA
>486
GGAGTCAGTCCAGGGAAGTATTATACTTACGCAAGCACAAGGAACAACTTGAGATTGATACTGCAAAATCTAATTGAAAATGACTCTGGGGTCTATTACTGTGCCACCTGGGACGGGCTATTGGTAGTGATTGGATCAAGACGTTTGCAA
>487
GGAGTCAGTCCAGGGAAGTATTATACTTACGCAAGCACAAGGAACAACTTGAGATTGATACTGCAAAATCTAATTGAAAATGACTCTGGGGTCTATTACTGTGCCACCTGGGACGGGCTATTGGTAGTGATTGGATCAAGACGTTTGCAA
>488
GGAGTCAGTCCAGGGAAGTATTATACTTACGCAAGCACAAGGAACAACTTGAGATTGATACTGCAAAATCTAATTGAAAATGACTCTGGGGTCTATTACTGTGCCACCTGGGACGGGCTATTGGTAGTGATTGGATCAAGACGTTTGCAA
>489
GGAGTCAGTCCAGGGAAGTATTATACTTACGCAAGCACAAGGAACAACTTGAGATTGATACTGCAAAATCTAATTGAAAATGACTCTGGGGTCTATTACTGTGCCACCTGGGACGGGCTATTGGTAGTGATTGGATCAAGACGTTTGCAA
>490
GGAGTCAGTCCAGGGAAGTATTATACTTACGCAAGCACAAGGAACAACTTGAGATTGATACTGCAAAATCTAATTGAAAATGACTCTGGGGTCTATTACTGTGCCACCTGGGACGGGCTATTGGTAGTGATTGGATCAAGACGTTTGCAA
>491
GGAGTCAGTCCAGGGAAGTATTATACTTACGCAAGCACAAGGAACAACTTGAGATTGATACTGCAAAATCTAATTGAAAATGACTCTGGGGTCTATTACTGTGCCACCTGGGACGGGCTATTGGTAGTGATTGGATCAAGACGTTTGCAA
>492
GGAGTCAGTCCAGGGAAGTATTATACTTACGCAAGCACAAGGAACAACTTGAGATTGATACTGCAAAATCTAATTGAAAATGACTCTGGGGTCTATTACTGTGCCACCTGGGACGGGCTATTGGTAGTGATTGGATCAAGACGTTTGCAA
>493
GGAGTCAGTCCAGGGAAGTATTATACTTACGCAAGCACAAGGAACAACTTGAGATTGATACTGCAAAATCTAATTGAAAATGACTCTGGGGTCTATTACTGTGCCACCTGGGACGGGCTATTGGTAGTGATTGGATCAAGACGTTTGCAA
>494
GGAGTCAGTCCAGGGAAGTATTATACTTACGCAAGCACAAGGAACAACTTGAGATTGATACTGCAAAATCTAATTGAAAATGACTCTGGGGTCTATTACTGTGCCACCTGGGACGGGCTATTGGTAGTGATTGGATCAAGACGTTTGCAA
>495
GGAGTCAGTCCAGGGAAGTATTATACTTACGCAAGCACAAGGAACAACTTGAGATTGATACTGCAAAATCTAATTGAAAATGACTCTGGGGTCTATTACTGTGCCACCTGGGACGGGCTATTGGTAGTGATTGGATCAAGACGTTTGCAA
>496
GGAGTCAGTCCAGGGAAGTATTATACTTACGCAAGCACAAGGAACAACTTGAGATTGATACTGCAAAATCTAATTGAAAATGACTCTGGGGTCTATTACTGTGCCACCTGGGACGGGCTATTGGTAGTGATTGGATCAAGACGTTTGCAA
>497
GGAGTCAGTCCAGGGAAGTATTATACTTACGCAAGCACAAGGAACAACTTGAGATTGATACTGCAAAATCTAATTGAAAATGACTCTGGGGTCTATTACTGTGCCACCTGGGACGGGCTATTGGTAGTGATTGGATCAAGACGTTTGCAA
>498
GGAGTCAGTCCAGGGAAGTATTATACTTACGCAAGCACAAGGAACAACTTGAGATTGATACTGCAAAATCTAATTGAAAATGACTCTGGGGTCTATTACTGTGCCACCTGGGACGGGCTATTGGTAGTGATTGGATCAAGACGTTTGCAA
>499
GGAGTCAGTCCAGGGAAGTATTATACTTACGCAAGCACAAGGAACAACTTGAGATTGATACTGCAAAATCTAATTGAAAATGACTCTGGGGTCTATTACTGTGCCACCTGGGACGGGCTATTGGTAGTGATTGGATCAAGACGTTTGCAA
>500
GGAGTCAGTCCAGGGAAGTATTATACTTACGCAAGCACAAGGAACAACTTGAGATTGATACTGCAAAATCTAATTGAAAATGACTCTGGGGTCTATTACTGTGCCACCTGGGACGGGCTATTGGTAGTGATTGGATCAAGACGTTTGCAA
>501
GGAGTCAGTCCAGGGAAGTATTATACTTACGCAAGCACAAGGAACAACTTGAGATTGATACTGCAAAATCTAATTGAAAATGACTCTGGGGTCTATTACTGTGCCACCTGGGACGGGCTATTGGTAGTGATTGGATCAAGACGTTTGCAA
>502
GGAGTCAGTCCAGGGAAGTATTATACTTACGCAAGCACAAGGAACAACTTGAGATTGATACTGCAAAATCTAATTGAAAATGACTCTGGGGTCTATTACTGTGCCACCTGGGACGGGCTATTGGTAGTGATTGGATCAAGACGTTTGCAA
>503
GGAGTCAGTCCAGGGAAGTATTATACTTACGCAAGCACAAGGAACAACTTGAGATTGATACTGCAAAATCTAATTGAAAATGACTCTGGGGTCTATTACTGTGCCACCTGGGACGGGCTATTGGTAGTGATTGGATCAAGACGTTTGCAA
>504
GGAGTCAGTCCAGGGAAGTATTATACTTACGCAAGCACAAGGAACAACTTGAGATTGATACTGCAAAATCTAATTGAAAATGACTCTGGGGTCTATTACTGTGCCACCTGGGACGGGCTATTGGTAGTGATTGGATCAAGACGTTTGCAA
>505
GGAGTCAGTCCAGGGAAGTATTATACTTACGCAAGCACAAGGAACAACTTGAGATTGATACTGCAAAATCTAATTGAAAATGACTCTGGGGTCTATTACTGTGCCACCTGGGACGGGCTATTGGTAGTGATTGGATCAAGACGTTTGCAA
>506
GGAGTCAGTCCAGGGAAGTATTATACTTACGCAAGCACAAGGAACAACTTGAGATTGATACTGCAAAATCTAATTGAAAATGACTCTGGGGTCTATTACTGTGCCACCTGGGACGGGCTATTGGTAGTGATTGGATCAAGACGTTTGCAA
>507
GGAGTCAGTCCAGGGAAGTATTATACTTACGCAAGCACAAGGAACAACTTGAGATTGATACTGCAAAATCTAATTGAAAATGACTCTGGGGTCTATTACTGTGCCACCTGGGACGGGCTATTGGTAGTGATTGGATCAAGACGTTTGCAA
>508
GGAGTCAGTCCAGGGAAGTATTATACTTACGCAAGCACAAGGAACAACTTGAGATTGATACTGCAAAATCTAATTGAAAATGACTCTGGGGTCTATTACTGTGCCACCTGGGACGGGCTATTGGTAGTGATTGGATCAAGACGTTTGCAA
>509
GGAGTCAGTCCAGGGAAGTATTATACTTACGCAAGCACAAGGAACAACTTGAGATTGATACTGCAAAATCTAATTGAAAATGACTCTGGGGTCTATTACTGTGCCACCTGGGACGGGCTATTGGTAGTGATTGGATCAAGACGTTTGCAA
>510
GGAGTCAGTCCAGGGAAGTATTATACTTACGCAAGCACAAGGAACAACTTGAGATTGATACTGCAAAATCTAATTGAAAATGACTCTGGGGTCTATTACTGTGCCACCTGGGACGGGCTATTGGTAGTGATTGGATCAAGACGTTTGCAA
>511
GGAGTCAGTCCAGGGAAGTATTATACTTACGCAAGCACAAGGAACAACTTGAGATTGATACTGCAAAATCTAATTGAAAATGACTCTGGGGTCTATTACTGTGCCACCTGGGACGGGCTATTGGTAGTGATTGGATCAAGACGTTTGCAA
>512
GGAGTCAGTCCAGGGAAGTATTATACTTACGCAAGCACAAGGAACAACTTGAGATTGATACTGCAAAATCTAATTGAAAATGACTCTGGGGTCTATTACTGTGCCACCTGGGACGGGCTATTGGTAGTGATTGGATCAAGACGTTTGCAA
>513
GGAGTCAGTCCAGGGAAGTATTATACTTACGCAAGCACAAGGAACAACTTGAGATTGATACTGCAAAATCTAATTGAAAATGACTCTGGGGTCTATTACTGTGCCACCTGGGACGGGCTATTGGTAGTGATTGGATCAAGACGTTTGCAA
>514
GGAGTCAGTCCAGGGAAGTATTATACTTACGCAAGCACAAGGAACAACTTGAGATTGATACTGCAAAATCTAATTGAAAATGACTCTGGGGTCTATTACTGTGCCACCTGGGACGGGCTATTGGTAGTGATTGGATCAAGACGTTTGCAA
>515
GGAGTCAGTCCAGGGAAGTATTATACTTACGCAAGCACAAGGAACAACTTGAGATTGATACTGCAAAATCTAATTGAAAATGACTCTGGGGTCTATTACTGTGCCACCTGGGACGGGCTATTGGTAGTGATTGGATCAAGACGTTTGCAA
>516
GGAGTCAGTCCAGGGAAGTATTATACTTACGCAAGCACAAGGAACAACTTGAGATTGATACTGCAAAATCTAATTGAAAATGACTCTGGGGTCTATTACTGTGCCACCTGGGACGGGCTATTGGTAGTGATTGGATCAAGACGTTTGCAA
>517
GGAGTCAGTCCAGGGAAGTATTATACTTACGCAAGCACAAGGAACAACTTGAGATTGATACTGCAAAATCTAATTGAAAATGACTCTGGGGTCTATTACTGTGCCACCTGGGACGGGCTATTGGTAGTGATTGGATCAAGACGTTTGCAA
>518
GGAGTCAGTCCAGGGAAGTATTATACTTACGCAAGCACAAGGAACAACTTGAGATTGATACTGCAAAATCTAATTGAAAATGACTCTGGGGTCTATTACTGTGCCACCTGGGACGGGCTATTGGTAGTGATTGGATCAAGACGTTTGCAA
>519
GGAGTCAGTCCAGGGAAGTATTATACTTACGCAAGCACAAGGAACAACTTGAGATTGATACTGCAAAATCTAATTGAAAATGACTCTGGGGTCTATTACTGTGCCACCTGGGACGGGCTATTGGTAGTGATTGGATCAAGACGTTTGCAA
>520
GGAGTCAGTCCAGGGAAGTATTATACTTACGCAAGCACAAGGAACAACTTGAGATTGATACTGCAAAATCTAATTGAAAATGACTCTGGGGTCTATTACTGTGCCACCTGGGACGGGCTATTGGTAGTGATTGGATCAAGACGTTTGCAA
>521
GGAGTCAGTCCAGGGAAGTATTATACTTACGCAAGCACAAGGAACAACTTGAGATTGATACTGCAAAATCTAATTGAAAATGACTCTGGGGTCTATTACTGTGCCACCTGGGACGGGCTATTGGTAGTGATTGGATCAAGACGTTTGCAA
>522
GGAGTCAGTCCAGGGAAGTATTATACTTACGCAAGCACAAGGAACAACTTGAGATTGATACTGCAAAATCTAATTGAAAATGACTCTGGGGTCTATTACTGTGCCACCTGGGACGGGCTATTGGTAGTGATTGGATCAAGACGTTTGCAA
>523
GGAGTCAGTCCAGGGAAGTATTATACTTACGCAAGCACAAGGAACAACTTGAGATTGATACTGCAAAATCTAATTGAAAATGACTCTGGGGTCTATTACTGTGCCACCTGGGACGGGCTATTGGTAGTGATTGGATCAAGACGTTTGCAA
>524
GGAGTCAGTCCAGGGAAGTATTATACTTACGCAAGCACAAGGAACAACTTGAGATTGATACTGCAAAATCTAATTGAAAATGACTCTGGGGTCTATTACTGTGCCACCTGGGACGGGCTATTGGTAGTGATTGGATCAAGACGTTTGCAA
>525
GGAGTCAGTCCAGGGAAGTATTATACTTACGCAAGCACAAGGAACAACTTGAGATTGATACTGCAAAATCTAATTGAAAATGACTCTGGGGTCTATTACTGTGCCACCTGGGACGGGCTATTGGTAGTGATTGGATCAAGACGTTTGCAA
>526
GGAGTCAGTCCAGGGAAGTATTATACTTACGCAAGCACAAGGAACAACTTGAGATTGATACTGCAAAATCTAATTGAAAATGACTCTGGGGTCTATTACTGTGCCACCTGGGACGGGCTATTGGTAGTGATTGGATCAAGACGTTTGCAA
>527
GGAGTCAGTCCAGGGAAGTATTATACTTACGCAAGCACAAGGAACAACTTGAGATTGATACTGCAAAATCTAATTGAAAATGACTCTGGGGTCTATTACTGTGCCACCTGGGACGGGCTATTGGTAGTGATTGGATCAAGACGTTTGCAA
>528
GGAGTCAGTCCAGGGAAGTATTATACTTACGCAAGCACAAGGAACAACTTGAGATTGATACTGCAAAATCTAATTGAAAATGACTCTGGGGTCTATTACTGTGCCACCTGGGACGGGCTATTGGTAGTGATTGGATCAAGACGTTTGCAA
>529
GGAGTCAGTCCAGGGAAGTATTATACTTACGCAAGCACAAGGAACAACTTGAGATTGATACTGCAAAATCTAATTGAAAATGACTCTGGGGTCTATTACTGTGCCACCTGGGACGGGCTATTGGTAGTGATTGGATCAAGACGTTTGCAA
>530
GGAGTCAGTCCAGGGAAGTATTATACTTACGCAAGCACAAGGAACAACTTGAGATTGATACTGCAAAATCTAATTGAAAATGACTCTGGGGTCTATTACTGTGCCACCTGGGACGGGCTATTGGTAGTGATTGGATCAAGACGTTTGCAA
>531
GGAGTCAGTCCAGGGAAGTATTATACTTACGCAAGCACAAGGAACAACTTGAGATTGATACTGCAAAATCTAATTGAAAATGACTCTGGGGTCTATTACTGTGCCACCTGGGACGGGCTATTGGTAGTGATTGGATCAAGACGTTTGCAA
>532
GGAGTCAGTCCAGGGAAGTATTATACTTACGCAAGCACAAGGAACAACTTGAGATTGATACTGCAAAATCTAATTGAAAATGACTCTGGGGTCTATTACTGTGCCACCTGGGACGGGCTATTGGTAGTGATTGGATCAAGACGTTTGCAA
>533
GGAGTCAGTCCAGGGAAGTATTATACTTACGCAAGCACAAGGAACAACTTGAGATTGATACTGCAAAATCTAATTGAAAATGACTCTGGGGTCTATTACTGTGCCACCTGGGACGGGCTATTGGTAGTGATTGGATCAAGACGTTTGCAA
>534
GGAGTCAGTCCAGGGAAGTATTATACTTACGCAAGCACAAGGAACAACTTGAGATTGATACTGCAAAATCTAATTGAAAATGACTCTGGGGTCTATTACTGTGCCACCTGGGACGGGCTATTGGTAGTGATTGGATCAAGACGTTTGCAA
>535
GGAGTCAGTCCAGGGAAGTATTATACTTACGCAAGCACAAGGAACAACTTGAGATTGATACTGCAAAATCTAATTGAAAATGACTCTGGGGTCTATTACTGTGCCACCTGGGACGGGCTATTGGTAGTGATTGGATCAAGACGTTTGCAA
>536
GGAGTCAGTCCAGGGAAGTATTATACTTACGCAAGCACAAGGAACAACTTGAGATTGATACTGCAAAATCTAATTGAAAATGACTCTGGGGTCTATTACTGTGCCACCTGGGACGGGCTATTGGTAGTGATTGGATCAAGACGTTTGCAA
>537
GGAGTCAGTCCAGGGAAGTATTATACTTACGCAAGCACAAGGAACAACTTGAGATTGATACTGCAAAATCTAATTGAAAATGACTCTGGGGTCTATTACTGTGCCACCTGGGACGGGCTATTGGTAGTGATTGGATCAAGACGTTTGCAA
>538
GGAGTCAGTCCAGGGAAGTATTATACTTACGCAAGCACAAGGAACAACTTGAGATTGATACTGCAAAATCTAATTGAAAATGACTCTGGGGTCTATTACTGTGCCACCTGGGACGGGCTATTGGTAGTGATTGGATCAAGACGTTTGCAA
>539
GGAGTCAGTCCAGGGAAGTATTATACTTACGCAAGCACAAGGAACAACTTGAGATTGATACTGCAAAATCTAATTGAAAATGACTCTGGGGTCTATTACTGTGCCACCTGGGACGGGCTATTGGTAGTGATTGGATCAAGACGTTTGCAA
>540
GGAGTCAGTCCAGGGAAGTATTATACTTACGCAAGCACAAGGAACAACTTGAGATTGATACTGCAAAATCTAATTGAAAATGACTCTGGGGTCTATTACTGTGCCACCTGGGACGGGCTATTGGTAGTGATTGGATCAAGACGTTTGCAA
>541
GGAGTCAGTCCAGGGAAGTATTATACTTACGCAAGCACAAGGAACAACTTGAGATTGATACTGCAAAATCTAATTGAAAATGACTCTGGGGTCTATTACTGTGCCACCTGGGACGGGCTATTGGTAGTGATTGGATCAAGACGTTTGCAA
>542
GGAGTCAGTCCAGGGAAGTATTATACTTACGCAAGCACAAGGAACAACTTGAGATTGATACTGCAAAATCTAATTGAAAATGACTCTGGGGTCTATTACTGTGCCACCTGGGACGGGCTATTGGTAGTGATTGGATCAAGACGTTTGCAA
>543
GGAGTCAGTCCAGGGAAGTATTATACTTACGCAAGCACAAGGAACAACTTGAGATTGATACTGCAAAATCTAATTGAAAATGACTCTGGGGTCTATTACTGTGCCACCTGGGACGGGCTATTGGTAGTGATTGGATCAAGACGTTTGCAA
>544
GGAGTCAGTCCAGGGAAGTATTATACTTACGCAAGCACAAGGAACAACTTGAGATTGATACTGCAAAATCTAATTGAAAATGACTCTGGGGTCTATTACTGTGCCACCTGGGACGGGCTATTGGTAGTGATTGGATCAAGACGTTTGCAA
>545
GGAGTCAGTCCAGGGAAGTATTATACTTACGCAAGCACAAGGAACAACTTGAGATTGATACTGCAAAATCTAATTGAAAATGACTCTGGGGTCTATTACTGTGCCACCTGGGACGGGCTATTGGTAGTGATTGGATCAAGACGTTTGCAA
>546
GGAGTCAGTCCAGGGAAGTATTATACTTACGCAAGCACAAGGAACAACTTGAGATTGATACTGCAAAATCTAATTGAAAATGACTCTGGGGTCTATTACTGTGCCACCTGGGACGGGCTATTGGTAGTGATTGGATCAAGACGTTTGCAA
>547
GGAGTCAGTCCAGGGAAGTATTATACTTACGCAAGCACAAGGAACAACTTGAGATTGATACTGCAAAATCTAATTGAAAATGACTCTGGGGTCTATTACTGTGCCACCTGGGACGGGCTATTGGTAGTGATTGGATCAAGACGTTTGCAA
>548
GGAGTCAGTCCAGGGAAGTATTATACTTACGCAAGCACAAGGAACAACTTGAGATTGATACTGCAAAATCTAATTGAAAATGACTCTGGGGTCTATTACTGTGCCACCTGGGACGGGCTATTGGTAGTGATTGGATCAAGACGTTTGCAA
>549
GGAGTCAGTCCAGGGAAGTATTATACTTACGCAAGCACAAGGAACAACTTGAGATTGATACTGCAAAATCTAATTGAAAATGACTCTGGGGTCTATTACTGTGCCACCTGGGACGGGCTATTGGTAGTGATTGGATCAAGACGTTTGCAA
>550
GGAGTCAGTCCAGGGAAGTATTATACTTACGCAAGCACAAGGAACAACTTGAGATTGATACTGCAAAATCTAATTGAAAATGACTCTGGGGTCTATTACTGTGCCACCTGGGACGGGCTATTGGTAGTGATTGGATCAAGACGTTTGCAA
>551
GGAGTCAGTCCAGGGAAGTATTATACTTACGCAAGCACAAGGAACAACTTGAGATTGATACTGCAAAATCTAATTGAAAATGACTCTGGGGTCTATTACTGTGCCACCTGGGACGGGCTATTGGTAGTGATTGGATCAAGACGTTTGCAA
>552
GGAGTCAGTCCAGGGAAGTATTATACTTACGCAAGCACAAGGAACAACTTGAGATTGATACTGCAAAATCTAATTGAAAATGACTCTGGGGTCTATTACTGTGCCACCTGGGACGGGCTATTGGTAGTGATTGGATCAAGACGTTTGCAA
>553
GGAGTCAGTCCAGGGAAGTATTATACTTACGCAAGCACAAGGAACAACTTGAGATTGATACTGCAAAATCTAATTGAAAATGACTCTGGGGTCTATTACTGTGCCACCTGGGACGGGCTATTGGTAGTGATTGGATCAAGACGTTTGCAA
>554
GGAGTCAGTCCAGGGAAGTATTATACTTACGCAAGCACAAGGAACAACTTGAGATTGATACTGCAAAATCTAATTGAAAATGACTCTGGGGTCTATTACTGTGCCACCTGGGACGGGCTATTGGTAGTGATTGGATCAAGACGTTTGCAA
>555
GGAGTCAGTCCAGGGAAGTATTATACTTACGCAAGCACAAGGAACAACTTGAGATTGATACTGCAAAATCTAATTGAAAATGACTCTGGGGTCTATTACTGTGCCACCTGGGACGGGCTATTGGTAGTGATTGGATCAAGACGTTTGCAA
>556
GGAGTCAGTCCAGGGAAGTATTATACTTACGCAAGCACAAGGAACAACTTGAGATTGATACTGCAAAATCTAATTGAAAATGACTCTGGGGTCTATTACTGTGCCACCTGGGACGGGCTATTGGTAGTGATTGGATCAAGACGTTTGCAA
>557
GGAGTCAGTCCAGGGAAGTATTATACTTACGCAAGCACAAGGAACAACTTGAGATTGATACTGCAAAATCTAATTGAAAATGACTCTGGGGTCTATTACTGTGCCACCTGGGACGGGCTATTGGTAGTGATTGGATCAAGACGTTTGCAA
>558
GGAGTCAGTCCAGGGAAGTATTATACTTACGCAAGCACAAGGAACAACTTGAGATTGATACTGCAAAATCTAATTGAAAATGACTCTGGGGTCTATTACTGTGCCACCTGGGACGGGCTATTGGTAGTGATTGGATCAAGACGTTTGCAA
>559
GGAGTCAGTCCAGGGAAGTATTATACTTACGCAAGCACAAGGAACAACTTGAGATTGATACTGCAAAATCTAATTGAAAATGACTCTGGGGTCTATTACTGTGCCACCTGGGACGGGCTATTGGTAGTGATTGGATCAAGACGTTTGCAA
>560
GGAGTCAGTCCAGGGAAGTATTATACTTACGCAAGCACAAGGAACAACTTGAGATTGATACTGCAAAATCTAATTGAAAATGACTCTGGGGTCTATTACTGTGCCACCTGGGACGGGCTATTGGTAGTGATTGGATCAAGACGTTTGCAA
>561
GGAGTCAGTCCAGGGAAGTATTATACTTACGCAAGCACAAGGAACAACTTGAGATTGATACTGCAAAATCTAATTGAAAATGACTCTGGGGTCTATTACTGTGCCACCTGGGACGGGCTATTGGTAGTGATTGGATCAAGACGTTTGCAA
>562
GGAGTCAGTCCAGGGAAGTATTATACTTACGCAAGCACAAGGAACAACTTGAGATTGATACTGCAAAATCTAATTGAAAATGACTCTGGGGTCTATTACTGTGCCACCTGGGACGGGCTATTGGTAGTGATTGGATCAAGACGTTTGCAA
>563
GGAGTCAGTCCAGGGAAGTATTATACTTACGCAAGCACAAGGAACAACTTGAGATTGATACTGCAAAATCTAATTGAAAATGACTCTGGGGTCTATTACTGTGCCACCTGGGACGGGCTATTGGTAGTGATTGGATCAAGACGTTTGCAA
>564
GGAGTCAGTCCAGGGAAGTATTATACTTACGCAAGCACAAGGAACAACTTGAGATTGATACTGCAAAATCTAATTGAAAATGACTCTGGGGTCTATTACTGTGCCACCTGGGACGGGCTATTGGTAGTGATTGGATCAAGACGTTTGCAA
>565
GGAGTCAGTCCAGGGAAGTATTATACTTACGCAAGCACAAGGAACAACTTGAGATTGATACTGCAAAATCTAATTGAAAATGACTCTGGGGTCTATTACTGTGCCACCTGGGACGGGCTATTGGTAGTGATTGGATCAAGACGTTTGCAA
>566
GGAGTCAGTCCAGGGAAGTATTATACTTACGCAAGCACAAGGAACAACTTGAGATTGATACTGCAAAATCTAATTGAAAATGACTCTGGGGTCTATTACTGTGCCACCTGGGACGGGCTATTGGTAGTGATTGGATCAAGACGTTTGCAA
>567
GGAGTCAGTCCAGGGAAGTATTATACTTACGCAAGCACAAGGAACAACTTGAGATTGATACTGCAAAATCTAATTGAAAATGACTCTGGGGTCTATTACTGTGCCACCTGGGACGGGCTATTGGTAGTGATTGGATCAAGACGTTTGCAA
>568
GGAGTCAGTCCAGGGAAGTATTATACTTACGCAAGCACAAGGAACAACTTGAGATTGATACTGCAAAATCTAATTGAAAATGACTCTGGGGTCTATTACTGTGCCACCTGGGACGGGCTATTGGTAGTGATTGGATCAAGACGTTTGCAA
>569
GGAGTCAGTCCAGGGAAGTATTATACTTACGCAAGCACAAGGAACAACTTGAGATTGATACTGCAAAATCTAATTGAAAATGACTCTGGGGTCTATTACTGTGCCACCTGGGACGGGCTATTGGTAGTGATTGGATCAAGACGTTTGCAA
>570
GGAGTCAGTCCAGGGAAGTATTATACTTACGCAAGCACAAGGAACAACTTGAGATTGATACTGCAAAATCTAATTGAAAATGACTCTGGGGTCTATTACTGTGCCACCTGGGACGGGCTATTGGTAGTGATTGGATCAAGACGTTTGCAA
>571
GGAGTCAGTCCAGGGAAGTATTATACTTACGCAAGCACAAGGAACAACTTGAGATTGATACTGCAAAATCTAATTGAAAATGACTCTGGGGTCTATTACTGTGCCACCTGGGACGGGCTATTGGTAGTGATTGGATCAAGACGTTTGCAA
>572
GGAGTCAGTCCAGGGAAGTATTATACTTACGCAAGCACAAGGAACAACTTGAGATTGATACTGCAAAATCTAATTGAAAATGACTCTGGGGTCTATTACTGTGCCACCTGGGACGGGCTATTGGTAGTGATTGGATCAAGACGTTTGCAA
>573
GGAGTCAGTCCAGGGAAGTATTATACTTACGCAAGCACAAGGAACAACTTGAGATTGATACTGCAAAATCTAATTGAAAATGACTCTGGGGTCTATTACTGTGCCACCTGGGACGGGCTATTGGTAGTGATTGGATCAAGACGTTTGCAA
>574
GGAGTCAGTCCAGGGAAGTATTATACTTACGCAAGCACAAGGAACAACTTGAGATTGATACTGCAAAATCTAATTGAAAATGACTCTGGGGTCTATTACTGTGCCACCTGGGACGGGCTATTGGTAGTGATTGGATCAAGACGTTTGCAA
>575
GGAGTCAGTCCAGGGAAGTATTATACTTACGCAAGCACAAGGAACAACTTGAGATTGATACTGCAAAATCTAATTGAAAATGACTCTGGGGTCTATTACTGTGCCACCTGGGACGGGCTATTGGTAGTGATTGGATCAAGACGTTTGCAA
>576
GGAGTCAGTCCAGGGAAGTATTATACTTACGCAAGCACAAGGAACAACTTGAGATTGATACTGCAAAATCTAATTGAAAATGACTCTGGGGTCTATTACTGTGCCACCTGGGACGGGCTATTGGTAGTGATTGGATCAAGACGTTTGCAA
>577
GGAGTCAGTCCAGGGAAGTATTATACTTACGCAAGCACAAGGAACAACTTGAGATTGATACTGCAAAATCTAATTGAAAATGACTCTGGGGTCTATTACTGTGCCACCTGGGACGGGCTATTGGTAGTGATTGGATCAAGACGTTTGCAA
>578
GGAGTCAGTCCAGGGAAGTATTATACTTACGCAAGCACAAGGAACAACTTGAGATTGATACTGCAAAATCTAATTGAAAATGACTCTGGGGTCTATTACTGTGCCACCTGGGACGGGCTATTGGTAGTGATTGGATCAAGACGTTTGCAA
>579
GGAGTCAGTCCAGGGAAGTATTATACTTACGCAAGCACAAGGAACAACTTGAGATTGATACTGCAAAATCTAATTGAAAATGACTCTGGGGTCTATTACTGTGCCACCTGGGACGGGCTATTGGTAGTGATTGGATCAAGACGTTTGCAA
>580
GGAGTCAGTCCAGGGAAGTATTATACTTACGCAAGCACAAGGAACAACTTGAGATTGATACTGCAAAATCTAATTGAAAATGACTCTGGGGTCTATTACTGTGCCACCTGGGACGGGCTATTGGTAGTGATTGGATCAAGACGTTTGCAA
>581
GGAGTCAGTCCAGGGAAGTATTATACTTACGCAAGCACAAGGAACAACTTGAGATTGATACTGCAAAATCTAATTGAAAATGACTCTGGGGTCTATTACTGTGCCACCTGGGACGGGCTATTGGTAGTGATTGGATCAAGACGTTTGCAA
>582
GGAGTCAGTCCAGGGAAGTATTATACTTACGCAAGCACAAGGAACAACTTGAGATTGATACTGCAAAATCTAATTGAAAATGACTCTGGGGTCTATTACTGTGCCACCTGGGACGGGCTATTGGTAGTGATTGGATCAAGACGTTTGCAA
>583
GGAGTCAGTCCAGGGAAGTATTATACTTACGCAAGCACAAGGAACAACTTGAGATTGATACTGCAAAATCTAATTGAAAATGACTCTGGGGTCTATTACTGTGCCACCTGGGACGGGCTATTGGTAGTGATTGGATCAAGACGTTTGCAA
>584
GGAGTCAGTCCAGGGAAGTATTATACTTACGCAAGCACAAGGAACAACTTGAGATTGATACTGCAAAATCTAATTGAAAATGACTCTGGGGTCTATTACTGTGCCACCTGGGACGGGCTATTGGTAGTGATTGGATCAAGACGTTTGCAA
>585
GGAGTCAGTCCAGGGAAGTATTATACTTACGCAAGCACAAGGAACAACTTGAGATTGATACTGCAAAATCTAATTGAAAATGACTCTGGGGTCTATTACTGTGCCACCTGGGACGGGCTATTGGTAGTGATTGGATCAAGACGTTTGCAA
>586
GGAGTCAGTCCAGGGAAGTATTATACTTACGCAAGCACAAGGAACAACTTGAGATTGATACTGCAAAATCTAATTGAAAATGACTCTGGGGTCTATTACTGTGCCACCTGGGACGGGCTATTGGTAGTGATTGGATCAAGACGTTTGCAA
>587
GGAGTCAGTCCAGGGAAGTATTATACTTACGCAAGCACAAGGAACAACTTGAGATTGATACTGCAAAATCTAATTGAAAATGACTCTGGGGTCTATTACTGTGCCACCTGGGACGGGCTATTGGTAGTGATTGGATCAAGACGTTTGCAA
>588
GGAGTCAGTCCAGGGAAGTATTATACTTACGCAAGCACAAGGAACAACTTGAGATTGATACTGCAAAATCTAATTGAAAATGACTCTGGGGTCTATTACTGTGCCACCTGGGACGGGCTATTGGTAGTGATTGGATCAAGACGTTTGCAA
>589
GGAGTCAGTCCAGGGAAGTATTATACTTACGCAAGCACAAGGAACAACTTGAGATTGATACTGCAAAATCTAATTGAAAATGACTCTGGGGTCTATTACTGTGCCACCTGGGACGGGCTATTGGTAGTGATTGGATCAAGACGTTTGCAA
>590
GGAGTCAGTCCAGGGAAGTATTATACTTACGCAAGCACAAGGAACAACTTGAGATTGATACTGCAAAATCTAATTGAAAATGACTCTGGGGTCTATTACTGTGCCACCTGGGACGGGCTATTGGTAGTGATTGGATCAAGACGTTTGCAA
>591
GGAGTCAGTCCAGGGAAGTATTATACTTACGCAAGCACAAGGAACAACTTGAGATTGATACTGCAAAATCTAATTGAAAATGACTCTGGGGTCTATTACTGTGCCACCTGGGACGGGCTATTGGTAGTGATTGGATCAAGACGTTTGCAA
>592
GGAGTCAGTCCAGGGAAGTATTATACTTACGCAAGCACAAGGAACAACTTGAGATTGATACTGCAAAATCTAATTGAAAATGACTCTGGGGTCTATTACTGTGCCACCTGGGACGGGCTATTGGTAGTGATTGGATCAAGACGTTTGCAA
>593
GGAGTCAGTCCAGGGAAGTATTATACTTACGCAAGCACAAGGAACAACTTGAGATTGATACTGCAAAATCTAATTGAAAATGACTCTGGGGTCTATTACTGTGCCACCTGGGACGGGCTATTGGTAGTGATTGGATCAAGACGTTTGCAA
>594
GGAGTCAGTCCAGGGAAGTATTATACTTACGCAAGCACAAGGAACAACTTGAGATTGATACTGCAAAATCTAATTGAAAATGACTCTGGGGTCTATTACTGTGCCACCTGGGACGGGCTATTGGTAGTGATTGGATCAAGACGTTTGCAA
>595
GGAGTCAGTCCAGGGAAGTATTATACTTACGCAAGCACAAGGAACAACTTGAGATTGATACTGCAAAATCTAATTGAAAATGACTCTGGGGTCTATTACTGTGCCACCTGGGACGGGCTATTGGTAGTGATTGGATCAAGACGTTTGCAA
>596
GGAGTCAGTCCAGGGAAGTATTATACTTACGCAAGCACAAGGAACAACTTGAGATTGATACTGCAAAATCTAATTGAAAATGACTCTGGGGTCTATTACTGTGCCACCTGGGACGGGCTATTGGTAGTGATTGGATCAAGACGTTTGCAA
>597
GGAGTCAGTCCAGGGAAGTATTATACTTACGCAAGCACAAGGAACAACTTGAGATTGATACTGCAAAATCTAATTGAAAATGACTCTGGGGTCTATTACTGTGCCACCTGGGACGGGCTATTGGTAGTGATTGGATCAAGACGTTTGCAA
>598
GGAGTCAGTCCAGGGAAGTATTATACTTACGCAAGCACAAGGAACAACTTGAGATTGATACTGCAAAATCTAATTGAAAATGACTCTGGGGTCTATTACTGTGCCACCTGGGACGGGCTATTGGTAGTGATTGGATCAAGACGTTTGCAA
>599
GGAGTCAGTCCAGGGAAGTATTATACTTACGCAAGCACAAGGAACAACTTGAGATTGATACTGCAAAATCTAATTGAAAATGACTCTGGGGTCTATTACTGTGCCACCTGGGACGGGCTATTGGTAGTGATTGGATCAAGACGTTTGCAA
>600
GGAGTCAGTCCAGGGAAGTATTATACTTACGCAAGCACAAGGAACAACTTGAGATTGATACTGCAAAATCTAATTGAAAATGACTCTGGGGTCTATTACTGTGCCACCTGGGACGGGCTATTGGTAGTGATTGGATCAAGACGTTTGCAA
>601
GGAGTCAGTCCAGGGAAGTATTATACTTACGCAAGCACAAGGAACAACTTGAGATTGATACTGCAAAATCTAATTGAAAATGACTCTGGGGTCTATTACTGTGCCACCTGGGACGGGCTATTGGTAGTGATTGGATCAAGACGTTTGCAA
>602
GGAGTCAGTCCAGGGAAGTATTATACTTACGCAAGCACAAGGAACAACTTGAGATTGATACTGCAAAATCTAATTGAAAATGACTCTGGGGTCTATTACTGTGCCACCTGGGACGGGCTATTGGTAGTGATTGGATCAAGACGTTTGCAA
>603
GGAGTCAGTCCAGGGAAGTATTATACTTACGCAAGCACAAGGAACAACTTGAGATTGATACTGCAAAATCTAATTGAAAATGACTCTGGGGTCTATTACTGTGCCACCTGGGACGGGCTATTGGTAGTGATTGGATCAAGACGTTTGCAA
>604
GGAGTCAGTCCAGGGAAGTATTATACTTACGCAAGCACAAGGAACAACTTGAGATTGATACTGCAAAATCTAATTGAAAATGACTCTGGGGTCTATTACTGTGCCACCTGGGACGGGCTATTGGTAGTGATTGGATCAAGACGTTTGCAA
>605
GGAGTCAGTCCAGGGAAGTATTATACTTACGCAAGCACAAGGAACAACTTGAGATTGATACTGCAAAATCTAATTGAAAATGACTCTGGGGTCTATTACTGTGCCACCTGGGACGGGCTATTGGTAGTGATTGGATCAAGACGTTTGCAA
>606
GGAGTCAGTCCAGGGAAGTATTATACTTACGCAAGCACAAGGAACAACTTGAGATTGATACTGCAAAATCTAATTGAAAATGACTCTGGGGTCTATTACTGTGCCACCTGGGACGGGCTATTGGTAGTGATTGGATCAAGACGTTTGCAA
>607
GGAGTCAGTCCAGGGAAGTATTATACTTACGCAAGCACAAGGAACAACTTGAGATTGATACTGCAAAATCTAATTGAAAATGACTCTGGGGTCTATTACTGTGCCACCTGGGACGGGCTATTGGTAGTGATTGGATCAAGACGTTTGCAA
>608
GGAGTCAGTCCAGGGAAGTATTATACTTACGCAAGCACAAGGAACAACTTGAGATTGATACTGCAAAATCTAATTGAAAATGACTCTGGGGTCTATTACTGTGCCACCTGGGACGGGCTATTGGTAGTGATTGGATCAAGACGTTTGCAA
>609
GGAGTCAGTCCAGGGAAGTATTATACTTACGCAAGCACAAGGAACAACTTGAGATTGATACTGCAAAATCTAATTGAAAATGACTCTGGGGTCTATTACTGTGCCACCTGGGACGGGCTATTGGTAGTGATTGGATCAAGACGTTTGCAA
>610
GGAGTCAGTCCAGGGAAGTATTATACTTACGCAAGCACAAGGAACAACTTGAGATTGATACTGCAAAATCTAATTGAAAATGACTCTGGGGTCTATTACTGTGCCACCTGGGACGGGCTATTGGTAGTGATTGGATCAAGACGTTTGCAA
>611
GGAGTCAGTCCAGGGAAGTATTATACTTACGCAAGCACAAGGAACAACTTGAGATTGATACTGCAAAATCTAATTGAAAATGACTCTGGGGTCTATTACTGTGCCACCTGGGACGGGCTATTGGTAGTGATTGGATCAAGACGTTTGCAA
>612
GGAGTCAGTCCAGGGAAGTATTATACTTACGCAAGCACAAGGAACAACTTGAGATTGATACTGCAAAATCTAATTGAAAATGACTCTGGGGTCTATTACTGTGCCACCTGGGACGGGCTATTGGTAGTGATTGGATCAAGACGTTTGCAA
>613
GGAGTCAGTCCAGGGAAGTATTATACTTACGCAAGCACAAGGAACAACTTGAGATTGATACTGCAAAATCTAATTGAAAATGACTCTGGGGTCTATTACTGTGCCACCTGGGACGGGCTATTGGTAGTGATTGGATCAAGACGTTTGCAA
>614
GGAGTCAGTCCAGGGAAGTATTATACTTACGCAAGCACAAGGAACAACTTGAGATTGATACTGCAAAATCTAATTGAAAATGACTCTGGGGTCTATTACTGTGCCACCTGGGACGGGCTATTGGTAGTGATTGGATCAAGACGTTTGCAA
>615
GGAGTCAGTCCAGGGAAGTATTATACTTACGCAAGCACAAGGAACAACTTGAGATTGATACTGCAAAATCTAATTGAAAATGACTCTGGGGTCTATTACTGTGCCACCTGGGACGGGCTATTGGTAGTGATTGGATCAAGACGTTTGCAA
>616
GGAGTCAGTCCAGGGAAGTATTATACTTACGCAAGCACAAGGAACAACTTGAGATTGATACTGCAAAATCTAATTGAAAATGACTCTGGGGTCTATTACTGTGCCACCTGGGACGGGCTATTGGTAGTGATTGGATCAAGACGTTTGCAA
>617
GGAGTCAGTCCAGGGAAGTATTATACTTACGCAAGCACAAGGAACAACTTGAGATTGATACTGCAAAATCTAATTGAAAATGACTCTGGGGTCTATTACTGTGCCACCTGGGACGGGCTATTGGTAGTGATTGGATCAAGACGTTTGCAA
>618
GGAGTCAGTCCAGGGAAGTATTATACTTACGCAAGCACAAGGAACAACTTGAGATTGATACTGCAAAATCTAATTGAAAATGACTCTGGGGTCTATTACTGTGCCACCTGGGACGGGCTATTGGTAGTGATTGGATCAAGACGTTTGCAA
>619
GGAGTCAGTCCAGGGAAGTATTATACTTACGCAAGCACAAGGAACAACTTGAGATTGATACTGCAAAATCTAATTGAAAATGACTCTGGGGTCTATTACTGTGCCACCTGGGACGGGCTATTGGTAGTGATTGGATCAAGACGTTTGCAA
>620
GGAGTCAGTCCAGGGAAGTATTATACTTACGCAAGCACAAGGAACAACTTGAGATTGATACTGCAAAATCTAATTGAAAATGACTCTGGGGTCTATTACTGTGCCACCTGGGACGGGCTATTGGTAGTGATTGGATCAAGACGTTTGCAA
>621
GGAGTCAGTCCAGGGAAGTATTATACTTACGCAAGCACAAGGAACAACTTGAGATTGATACTGCAAAATCTAATTGAAAATGACTCTGGGGTCTATTACTGTGCCACCTGGGACGGGCTATTGGTAGTGATTGGATCAAGACGTTTGCAA
>622
GGAGTCAGTCCAGGGAAGTATTATACTTACGCAAGCACAAGGAACAACTTGAGATTGATACTGCAAAATCTAATTGAAAATGACTCTGGGGTCTATTACTGTGCCACCTGGGACGGGCTATTGGTAGTGATTGGATCAAGACGTTTGCAA
>623
GGAGTCAGTCCAGGGAAGTATTATACTTACGCAAGCACAAGGAACAACTTGAGATTGATACTGCAAAATCTAATTGAAAATGACTCTGGGGTCTATTACTGTGCCACCTGGGACGGGCTATTGGTAGTGATTGGATCAAGACGTTTGCAA
>624
GGAGTCAGTCCAGGGAAGTATTATACTTACGCAAGCACAAGGAACAACTTGAGATTGATACTGCAAAATCTAATTGAAAATGACTCTGGGGTCTATTACTGTGCCACCTGGGACGGGCTATTGGTAGTGATTGGATCAAGACGTTTGCAA
>625
GGAGTCAGTCCAGGGAAGTATTATACTTACGCAAGCACAAGGAACAACTTGAGATTGATACTGCAAAATCTAATTGAAAATGACTCTGGGGTCTATTACTGTGCCACCTGGGACGGGCTATTGGTAGTGATTGGATCAAGACGTTTGCAA
>626
GGAGTCAGTCCAGGGAAGTATTATACTTACGCAAGCACAAGGAACAACTTGAGATTGATACTGCAAAATCTAATTGAAAATGACTCTGGGGTCTATTACTGTGCCACCTGGGACGGGCTATTGGTAGTGATTGGATCAAGACGTTTGCAA
>627
GGAGTCAGTCCAGGGAAGTATTATACTTACGCAAGCACAAGGAACAACTTGAGATTGATACTGCAAAATCTAATTGAAAATGACTCTGGGGTCTATTACTGTGCCACCTGGGACGGGCTATTGGTAGTGATTGGATCAAGACGTTTGCAA
>628
GGAGTCAGTCCAGGGAAGTATTATACTTACGCAAGCACAAGGAACAACTTGAGATTGATACTGCAAAATCTAATTGAAAATGACTCTGGGGTCTATTACTGTGCCACCTGGGACGGGCTATTGGTAGTGATTGGATCAAGACGTTTGCAA
>629
GGAGTCAGTCCAGGGAAGTATTATACTTACGCAAGCACAAGGAACAACTTGAGATTGATACTGCAAAATCTAATTGAAAATGACTCTGGGGTCTATTACTGTGCCACCTGGGACGGGCTATTGGTAGTGATTGGATCAAGACGTTTGCAA
>630
GGAGTCAGTCCAGGGAAGTATTATACTTACGCAAGCACAAGGAACAACTTGAGATTGATACTGCAAAATCTAATTGAAAATGACTCTGGGGTCTATTACTGTGCCACCTGGGACGGGCTATTGGTAGTGATTGGATCAAGACGTTTGCAA
>631
GGAGTCAGTCCAGGGAAGTATTATACTTACGCAAGCACAAGGAACAACTTGAGATTGATACTGCAAAATCTAATTGAAAATGACTCTGGGGTCTATTACTGTGCCACCTGGGACGGGCTATTGGTAGTGATTGGATCAAGACGTTTGCAA
>632
GGAGTCAGTCCAGGGAAGTATTATACTTACGCAAGCACAAGGAACAACTTGAGATTGATACTGCAAAATCTAATTGAAAATGACTCTGGGGTCTATTACTGTGCCACCTGGGACGGGCTATTGGTAGTGATTGGATCAAGACGTTTGCAA
>633
GGAGTCAGTCCAGGGAAGTATTATACTTACGCAAGCACAAGGAACAACTTGAGATTGATACTGCAAAATCTAATTGAAAATGACTCTGGGGTCTATTACTGTGCCACCTGGGACGGGCTATTGGTAGTGATTGGATCAAGACGTTTGCAA
>634
GGAGTCAGTCCAGGGAAGTATTATACTTACGCAAGCACAAGGAACAACTTGAGATTGATACTGCAAAATCTAATTGAAAATGACTCTGGGGTCTATTACTGTGCCACCTGGGACGGGCTATTGGTAGTGATTGGATCAAGACGTTTGCAA
>635
GGAGTCAGTCCAGGGAAGTATTATACTTACGCAAGCACAAGGAACAACTTGAGATTGATACTGCAAAATCTAATTGAAAATGACTCTGGGGTCTATTACTGTGCCACCTGGGACGGGCTATTGGTAGTGATTGGATCAAGACGTTTGCAA
>636
GGAGTCAGTCCAGGGAAGTATTATACTTACGCAAGCACAAGGAACAACTTGAGATTGATACTGCAAAATCTAATTGAAAATGACTCTGGGGTCTATTACTGTGCCACCTGGGACGGGCTATTGGTAGTGATTGGATCAAGACGTTTGCAA
>637
GGAGTCAGTCCAGGGAAGTATTATACTTACGCAAGCACAAGGAACAACTTGAGATTGATACTGCAAAATCTAATTGAAAATGACTCTGGGGTCTATTACTGTGCCACCTGGGACGGGCTATTGGTAGTGATTGGATCAAGACGTTTGCAA
>638
GGAGTCAGTCCAGGGAAGTATTATACTTACGCAAGCACAAGGAACAACTTGAGATTGATACTGCAAAATCTAATTGAAAATGACTCTGGGGTCTATTACTGTGCCACCTGGGACGGGCTATTGGTAGTGATTGGATCAAGACGTTTGCAA
>639
GGAGTCAGTCCAGGGAAGTATTATACTTACGCAAGCACAAGGAACAACTTGAGATTGATACTGCAAAATCTAATTGAAAATGACTCTGGGGTCTATTACTGTGCCACCTGGGACGGGCTATTGGTAGTGATTGGATCAAGACGTTTGCAA
>640
GGAGTCAGTCCAGGGAAGTATTATACTTACGCAAGCACAAGGAACAACTTGAGATTGATACTGCAAAATCTAATTGAAAATGACTCTGGGGTCTATTACTGTGCCACCTGGGACGGGCTATTGGTAGTGATTGGATCAAGACGTTTGCAA
>641
GGAGTCAGTCCAGGGAAGTATTATACTTACGCAAGCACAAGGAACAACTTGAGATTGATACTGCAAAATCTAATTGAAAATGACTCTGGGGTCTATTACTGTGCCACCTGGGACGGGCTATTGGTAGTGATTGGATCAAGACGTTTGCAA
>642
GGAGTCAGTCCAGGGAAGTATTATACTTACGCAAGCACAAGGAACAACTTGAGATTGATACTGCAAAATCTAATTGAAAATGACTCTGGGGTCTATTACTGTGCCACCTGGGACGGGCTATTGGTAGTGATTGGATCAAGACGTTTGCAA
>643
GGAGTCAGTCCAGGGAAGTATTATACTTACGCAAGCACAAGGAACAACTTGAGATTGATACTGCAAAATCTAATTGAAAATGACTCTGGGGTCTATTACTGTGCCACCTGGGACGGGCTATTGGTAGTGATTGGATCAAGACGTTTGCAA
>644
GGAGTCAGTCCAGGGAAGTATTATACTTACGCAAGCACAAGGAACAACTTGAGATTGATACTGCAAAATCTAATTGAAAATGACTCTGGGGTCTATTACTGTGCCACCTGGGACGGGCTATTGGTAGTGATTGGATCAAGACGTTTGCAA
>645
GGAGTCAGTCCAGGGAAGTATTATACTTACGCAAGCACAAGGAACAACTTGAGATTGATACTGCAAAATCTAATTGAAAATGACTCTGGGGTCTATTACTGTGCCACCTGGGACGGGCTATTGGTAGTGATTGGATCAAGACGTTTGCAA
>646
GGAGTCAGTCCAGGGAAGTATTATACTTACGCAAGCACAAGGAACAACTTGAGATTGATACTGCAAAATCTAATTGAAAATGACTCTGGGGTCTATTACTGTGCCACCTGGGACGGGCTATTGGTAGTGATTGGATCAAGACGTTTGCAA
>647
GGAGTCAGTCCAGGGAAGTATTATACTTACGCAAGCACAAGGAACAACTTGAGATTGATACTGCAAAATCTAATTGAAAATGACTCTGGGGTCTATTACTGTGCCACCTGGGACGGGCTATTGGTAGTGATTGGATCAAGACGTTTGCAA
>648
GGAGTCAGTCCAGGGAAGTATTATACTTACGCAAGCACAAGGAACAACTTGAGATTGATACTGCAAAATCTAATTGAAAATGACTCTGGGGTCTATTACTGTGCCACCTGGGACGGGCTATTGGTAGTGATTGGATCAAGACGTTTGCAA
>649
GGAGTCAGTCCAGGGAAGTATTATACTTACGCAAGCACAAGGAACAACTTGAGATTGATACTGCAAAATCTAATTGAAAATGACTCTGGGGTCTATTACTGTGCCACCTGGGACGGGCTATTGGTAGTGATTGGATCAAGACGTTTGCAA
>650
GGAGTCAGTCCAGGGAAGTATTATACTTACGCAAGCACAAGGAACAACTTGAGATTGATACTGCAAAATCTAATTGAAAATGACTCTGGGGTCTATTACTGTGCCACCTGGGACGGGCTATTGGTAGTGATTGGATCAAGACGTTTGCAA
>651
GGAGTCAGTCCAGGGAAGTATTATACTTACGCAAGCACAAGGAACAACTTGAGATTGATACTGCAAAATCTAATTGAAAATGACTCTGGGGTCTATTACTGTGCCACCTGGGACGGGCTATTGGTAGTGATTGGATCAAGACGTTTGCAA
>652
GGAGTCAGTCCAGGGAAGTATTATACTTACGCAAGCACAAGGAACAACTTGAGATTGATACTGCAAAATCTAATTGAAAATGACTCTGGGGTCTATTACTGTGCCACCTGGGACGGGCTATTGGTAGTGATTGGATCAAGACGTTTGCAA
>653
GGAGTCAGTCCAGGGAAGTATTATACTTACGCAAGCACAAGGAACAACTTGAGATTGATACTGCAAAATCTAATTGAAAATGACTCTGGGGTCTATTACTGTGCCACCTGGGACGGGCTATTGGTAGTGATTGGATCAAGACGTTTGCAA
>654
GGAGTCAGTCCAGGGAAGTATTATACTTACGCAAGCACAAGGAACAACTTGAGATTGATACTGCAAAATCTAATTGAAAATGACTCTGGGGTCTATTACTGTGCCACCTGGGACGGGCTATTGGTAGTGATTGGATCAAGACGTTTGCAA
>655
GGAGTCAGTCCAGGGAAGTATTATACTTACGCAAGCACAAGGAACAACTTGAGATTGATACTGCAAAATCTAATTGAAAATGACTCTGGGGTCTATTACTGTGCCACCTGGGACGGGCTATTGGTAGTGATTGGATCAAGACGTTTGCAA
>656
GGAGTCAGTCCAGGGAAGTATTATACTTACGCAAGCACAAGGAACAACTTGAGATTGATACTGCAAAATCTAATTGAAAATGACTCTGGGGTCTATTACTGTGCCACCTGGGACGGGCTATTGGTAGTGATTGGATCAAGACGTTTGCAA
>657
GGAGTCAGTCCAGGGAAGTATTATACTTACGCAAGCACAAGGAACAACTTGAGATTGATACTGCAAAATCTAATTGAAAATGACTCTGGGGTCTATTACTGTGCCACCTGGGACGGGCTATTGGTAGTGATTGGATCAAGACGTTTGCAA
>658
GGAGTCAGTCCAGGGAAGTATTATACTTACGCAAGCACAAGGAACAACTTGAGATTGATACTGCAAAATCTAATTGAAAATGACTCTGGGGTCTATTACTGTGCCACCTGGGACGGGCTATTGGTAGTGATTGGATCAAGACGTTTGCAA
>659
GGAGTCAGTCCAGGGAAGTATTATACTTACGCAAGCACAAGGAACAACTTGAGATTGATACTGCAAAATCTAATTGAAAATGACTCTGGGGTCTATTACTGTGCCACCTGGGACGGGCTATTGGTAGTGATTGGATCAAGACGTTTGCAA
>660
GGAGTCAGTCCAGGGAAGTATTATACTTACGCAAGCACAAGGAACAACTTGAGATTGATACTGCAAAATCTAATTGAAAATGACTCTGGGGTCTATTACTGTGCCACCTGGGACGGGCTATTGGTAGTGATTGGATCAAGACGTTTGCAA
>661
GGAGTCAGTCCAGGGAAGTATTATACTTACGCAAGCACAAGGAACAACTTGAGATTGATACTGCAAAATCTAATTGAAAATGACTCTGGGGTCTATTACTGTGCCACCTGGGACGGGCTATTGGTAGTGATTGGATCAAGACGTTTGCAA
>662
GGAGTCAGTCCAGGGAAGTATTATACTTACGCAAGCACAAGGAACAACTTGAGATTGATACTGCAAAATCTAATTGAAAATGACTCTGGGGTCTATTACTGTGCCACCTGGGACGGGCTATTGGTAGTGATTGGATCAAGACGTTTGCAA
>663
GGAGTCAGTCCAGGGAAGTATTATACTTACGCAAGCACAAGGAACAACTTGAGATTGATACTGCAAAATCTAATTGAAAATGACTCTGGGGTCTATTACTGTGCCACCTGGGACGGGCTATTGGTAGTGATTGGATCAAGACGTTTGCAA
>664
GGAGTCAGTCCAGGGAAGTATTATACTTACGCAAGCACAAGGAACAACTTGAGATTGATACTGCAAAATCTAATTGAAAATGACTCTGGGGTCTATTACTGTGCCACCTGGGACGGGCTATTGGTAGTGATTGGATCAAGACGTTTGCAA
>665
GGAGTCAGTCCAGGGAAGTATTATACTTACGCAAGCACAAGGAACAACTTGAGATTGATACTGCAAAATCTAATTGAAAATGACTCTGGGGTCTATTACTGTGCCACCTGGGACGGGCTATTGGTAGTGATTGGATCAAGACGTTTGCAA
>666
GGAGTCAGTCCAGGGAAGTATTATACTTACGCAAGCACAAGGAACAACTTGAGATTGATACTGCAAAATCTAATTGAAAATGACTCTGGGGTCTATTACTGTGCCACCTGGGACGGGCTATTGGTAGTGATTGGATCAAGACGTTTGCAA
>667
GGAGTCAGTCCAGGGAAGTATTATACTTACGCAAGCACAAGGAACAACTTGAGATTGATACTGCAAAATCTAATTGAAAATGACTCTGGGGTCTATTACTGTGCCACCTGGGACGGGCTATTGGTAGTGATTGGATCAAGACGTTTGCAA
>668
GGAGTCAGTCCAGGGAAGTATTATACTTACGCAAGCACAAGGAACAACTTGAGATTGATACTGCAAAATCTAATTGAAAATGACTCTGGGGTCTATTACTGTGCCACCTGGGACGGGCTATTGGTAGTGATTGGATCAAGACGTTTGCAA
>669
GGAGTCAGTCCAGGGAAGTATTATACTTACGCAAGCACAAGGAACAACTTGAGATTGATACTGCAAAATCTAATTGAAAATGACTCTGGGGTCTATTACTGTGCCACCTGGGACGGGCTATTGGTAGTGATTGGATCAAGACGTTTGCAA
>670
GGAGTCAGTCCAGGGAAGTATTATACTTACGCAAGCACAAGGAACAACTTGAGATTGATACTGCAAAATCTAATTGAAAATGACTCTGGGGTCTATTACTGTGCCACCTGGGACGGGCTATTGGTAGTGATTGGATCAAGACGTTTGCAA
>671
GGAGTCAGTCCAGGGAAGTATTATACTTACGCAAGCACAAGGAACAACTTGAGATTGATACTGCAAAATCTAATTGAAAATGACTCTGGGGTCTATTACTGTGCCACCTGGGACGGGCTATTGGTAGTGATTGGATCAAGACGTTTGCAA
>672
GGAGTCAGTCCAGGGAAGTATTATACTTACGCAAGCACAAGGAACAACTTGAGATTGATACTGCAAAATCTAATTGAAAATGACTCTGGGGTCTATTACTGTGCCACCTGGGACGGGCTATTGGTAGTGATTGGATCAAGACGTTTGCAA
>673
GGAGTCAGTCCAGGGAAGTATTATACTTACGCAAGCACAAGGAACAACTTGAGATTGATACTGCAAAATCTAATTGAAAATGACTCTGGGGTCTATTACTGTGCCACCTGGGACGGGCTATTGGTAGTGATTGGATCAAGACGTTTGCAA
>674
GGAGTCAGTCCAGGGAAGTATTATACTTACGCAAGCACAAGGAACAACTTGAGATTGATACTGCAAAATCTAATTGAAAATGACTCTGGGGTCTATTACTGTGCCACCTGGGACGGGCTATTGGTAGTGATTGGATCAAGACGTTTGCAA
>675
GGAGTCAGTCCAGGGAAGTATTATACTTACGCAAGCACAAGGAACAACTTGAGATTGATACTGCAAAATCTAATTGAAAATGACTCTGGGGTCTATTACTGTGCCACCTGGGACGGGCTATTGGTAGTGATTGGATCAAGACGTTTGCAA
>676
GGAGTCAGTCCAGGGAAGTATTATACTTACGCAAGCACAAGGAACAACTTGAGATTGATACTGCAAAATCTAATTGAAAATGACTCTGGGGTCTATTACTGTGCCACCTGGGACGGGCTATTGGTAGTGATTGGATCAAGACGTTTGCAA
>677
GGAGTCAGTCCAGGGAAGTATTATACTTACGCAAGCACAAGGAACAACTTGAGATTGATACTGCAAAATCTAATTGAAAATGACTCTGGGGTCTATTACTGTGCCACCTGGGACGGGCTATTGGTAGTGATTGGATCAAGACGTTTGCAA
>678
GGAGTCAGTCCAGGGAAGTATTATACTTACGCAAGCACAAGGAACAACTTGAGATTGATACTGCAAAATCTAATTGAAAATGACTCTGGGGTCTATTACTGTGCCACCTGGGACGGGCTATTGGTAGTGATTGGATCAAGACGTTTGCAA
>679
GGAGTCAGTCCAGGGAAGTATTATACTTACGCAAGCACAAGGAACAACTTGAGATTGATACTGCAAAATCTAATTGAAAATGACTCTGGGGTCTATTACTGTGCCACCTGGGACGGGCTATTGGTAGTGATTGGATCAAGACGTTTGCAA
>680
GGAGTCAGTCCAGGGAAGTATTATACTTACGCAAGCACAAGGAACAACTTGAGATTGATACTGCAAAATCTAATTGAAAATGACTCTGGGGTCTATTACTGTGCCACCTGGGACGGGCTATTGGTAGTGATTGGATCAAGACGTTTGCAA
>681
GGAGTCAGTCCAGGGAAGTATTATACTTACGCAAGCACAAGGAACAACTTGAGATTGATACTGCAAAATCTAATTGAAAATGACTCTGGGGTCTATTACTGTGCCACCTGGGACGGGCTATTGGTAGTGATTGGATCAAGACGTTTGCAA
>682
GGAGTCAGTCCAGGGAAGTATTATACTTACGCAAGCACAAGGAACAACTTGAGATTGATACTGCAAAATCTAATTGAAAATGACTCTGGGGTCTATTACTGTGCCACCTGGGACGGGCTATTGGTAGTGATTGGATCAAGACGTTTGCAA
>683
GGAGTCAGTCCAGGGAAGTATTATACTTACGCAAGCACAAGGAACAACTTGAGATTGATACTGCAAAATCTAATTGAAAATGACTCTGGGGTCTATTACTGTGCCACCTGGGACGGGCTATTGGTAGTGATTGGATCAAGACGTTTGCAA
>684
GGAGTCAGTCCAGGGAAGTATTATACTTACGCAAGCACAAGGAACAACTTGAGATTGATACTGCAAAATCTAATTGAAAATGACTCTGGGGTCTATTACTGTGCCACCTGGGACGGGCTATTGGTAGTGATTGGATCAAGACGTTTGCAA
>685
GGAGTCAGTCCAGGGAAGTATTATACTTACGCAAGCACAAGGAACAACTTGAGATTGATACTGCAAAATCTAATTGAAAATGACTCTGGGGTCTATTACTGTGCCACCTGGGACGGGCTATTGGTAGTGATTGGATCAAGACGTTTGCAA
>686
GGAGTCAGTCCAGGGAAGTATTATACTTACGCAAGCACAAGGAACAACTTGAGATTGATACTGCAAAATCTAATTGAAAATGACTCTGGGGTCTATTACTGTGCCACCTGGGACGGGCTATTGGTAGTGATTGGATCAAGACGTTTGCAA
>687
GGAGTCAGTCCAGGGAAGTATTATACTTACGCAAGCACAAGGAACAACTTGAGATTGATACTGCAAAATCTAATTGAAAATGACTCTGGGGTCTATTACTGTGCCACCTGGGACGGGCTATTGGTAGTGATTGGATCAAGACGTTTGCAA
>688
GGAGTCAGTCCAGGGAAGTATTATACTTACGCAAGCACAAGGAACAACTTGAGATTGATACTGCAAAATCTAATTGAAAATGACTCTGGGGTCTATTACTGTGCCACCTGGGACGGGCTATTGGTAGTGATTGGATCAAGACGTTTGCAA
>689
GGAGTCAGTCCAGGGAAGTATTATACTTACGCAAGCACAAGGAACAACTTGAGATTGATACTGCAAAATCTAATTGAAAATGACTCTGGGGTCTATTACTGTGCCACCTGGGACGGGCTATTGGTAGTGATTGGATCAAGACGTTTGCAA
>690
GGAGTCAGTCCAGGGAAGTATTATACTTACGCAAGCACAAGGAACAACTTGAGATTGATACTGCAAAATCTAATTGAAAATGACTCTGGGGTCTATTACTGTGCCACCTGGGACGGGCTATTGGTAGTGATTGGATCAAGACGTTTGCAA
>691
GGAGTCAGTCCAGGGAAGTATTATACTTACGCAAGCACAAGGAACAACTTGAGATTGATACTGCAAAATCTAATTGAAAATGACTCTGGGGTCTATTACTGTGCCACCTGGGACGGGCTATTGGTAGTGATTGGATCAAGACGTTTGCAA
>692
GGAGTCAGTCCAGGGAAGTATTATACTTACGCAAGCACAAGGAACAACTTGAGATTGATACTGCAAAATCTAATTGAAAATGACTCTGGGGTCTATTACTGTGCCACCTGGGACGGGCTATTGGTAGTGATTGGATCAAGACGTTTGCAA
>693
GGAGTCAGTCCAGGGAAGTATTATACTTACGCAAGCACAAGGAACAACTTGAGATTGATACTGCAAAATCTAATTGAAAATGACTCTGGGGTCTATTACTGTGCCACCTGGGACGGGCTATTGGTAGTGATTGGATCAAGACGTTTGCAA
>694
GGAGTCAGTCCAGGGAAGTATTATACTTACGCAAGCACAAGGAACAACTTGAGATTGATACTGCAAAATCTAATTGAAAATGACTCTGGGGTCTATTACTGTGCCACCTGGGACGGGCTATTGGTAGTGATTGGATCAAGACGTTTGCAA
>695
GGAGTCAGTCCAGGGAAGTATTATACTTACGCAAGCACAAGGAACAACTTGAGATTGATACTGCAAAATCTAATTGAAAATGACTCTGGGGTCTATTACTGTGCCACCTGGGACGGGCTATTGGTAGTGATTGGATCAAGACGTTTGCAA
>696
GGAGTCAGTCCAGGGAAGTATTATACTTACGCAAGCACAAGGAACAACTTGAGATTGATACTGCAAAATCTAATTGAAAATGACTCTGGGGTCTATTACTGTGCCACCTGGGACGGGCTATTGGTAGTGATTGGATCAAGACGTTTGCAA
>697
GGAGTCAGTCCAGGGAAGTATTATACTTACGCAAGCACAAGGAACAACTTGAGATTGATACTGCAAAATCTAATTGAAAATGACTCTGGGGTCTATTACTGTGCCACCTGGGACGGGCTATTGGTAGTGATTGGATCAAGACGTTTGCAA
>698
GGAGTCAGTCCAGGGAAGTATTATACTTACGCAAGCACAAGGAACAACTTGAGATTGATACTGCAAAATCTAATTGAAAATGACTCTGGGGTCTATTACTGTGCCACCTGGGACGGGCTATTGGTAGTGATTGGATCAAGACGTTTGCAA
>699
GGAGTCAGTCCAGGGAAGTATTATACTTACGCAAGCACAAGGAACAACTTGAGATTGATACTGCAAAATCTAATTGAAAATGACTCTGGGGTCTATTACTGTGCCACCTGGGACGGGCTATTGGTAGTGATTGGATCAAGACGTTTGCAA
>700
GGAGTCAGTCCAGGGAAGTATTATACTTACGCAAGCACAAGGAACAACTTGAGATTGATACTGCAAAATCTAATTGAAAATGACTCTGGGGTCTATTACTGTGCCACCTGGGACGGGCTATTGGTAGTGATTGGATCAAGACGTTTGCAA
>701
GGAGTCAGTCCAGGGAAGTATTATACTTACGCAAGCACAAGGAACAACTTGAGATTGATACTGCAAAATCTAATTGAAAATGACTCTGGGGTCTATTACTGTGCCACCTGGGACGGGCTATTGGTAGTGATTGGATCAAGACGTTTGCAA
>702
GGAGTCAGTCCAGGGAAGTATTATACTTACGCAAGCACAAGGAACAACTTGAGATTGATACTGCAAAATCTAATTGAAAATGACTCTGGGGTCTATTACTGTGCCACCTGGGACGGGCTATTGGTAGTGATTGGATCAAGACGTTTGCAA
>703
GGAGTCAGTCCAGGGAAGTATTATACTTACGCAAGCACAAGGAACAACTTGAGATTGATACTGCAAAATCTAATTGAAAATGACTCTGGGGTCTATTACTGTGCCACCTGGGACGGGCTATTGGTAGTGATTGGATCAAGACGTTTGCAA
>704
GGAGTCAGTCCAGGGAAGTATTATACTTACGCAAGCACAAGGAACAACTTGAGATTGATACTGCAAAATCTAATTGAAAATGACTCTGGGGTCTATTACTGTGCCACCTGGGACGGGCTATTGGTAGTGATTGGATCAAGACGTTTGCAA
>705
GGAGTCAGTCCAGGGAAGTATTATACTTACGCAAGCACAAGGAACAACTTGAGATTGATACTGCAAAATCTAATTGAAAATGACTCTGGGGTCTATTACTGTGCCACCTGGGACGGGCTATTGGTAGTGATTGGATCAAGACGTTTGCAA
>706
GGAGTCAGTCCAGGGAAGTATTATACTTACGCAAGCACAAGGAACAACTTGAGATTGATACTGCAAAATCTAATTGAAAATGACTCTGGGGTCTATTACTGTGCCACCTGGGACGGGCTATTGGTAGTGATTGGATCAAGACGTTTGCAA
>707
GGAGTCAGTCCAGGGAAGTATTATACTTACGCAAGCACAAGGAACAACTTGAGATTGATACTGCAAAATCTAATTGAAAATGACTCTGGGGTCTATTACTGTGCCACCTGGGACGGGCTATTGGTAGTGATTGGATCAAGACGTTTGCAA
>708
GGAGTCAGTCCAGGGAAGTATTATACTTACGCAAGCACAAGGAACAACTTGAGATTGATACTGCAAAATCTAATTGAAAATGACTCTGGGGTCTATTACTGTGCCACCTGGGACGGGCTATTGGTAGTGATTGGATCAAGACGTTTGCAA
>709
GGAGTCAGTCCAGGGAAGTATTATACTTACGCAAGCACAAGGAACAACTTGAGATTGATACTGCAAAATCTAATTGAAAATGACTCTGGGGTCTATTACTGTGCCACCTGGGACGGGCTATTGGTAGTGATTGGATCAAGACGTTTGCAA
>710
GGAGTCAGTCCAGGGAAGTATTATACTTACGCAAGCACAAGGAACAACTTGAGATTGATACTGCAAAATCTAATTGAAAATGACTCTGGGGTCTATTACTGTGCCACCTGGGACGGGCTATTGGTAGTGATTGGATCAAGACGTTTGCAA
>711
GGAGTCAGTCCAGGGAAGTATTATACTTACGCAAGCACAAGGAACAACTTGAGATTGATACTGCAAAATCTAATTGAAAATGACTCTGGGGTCTATTACTGTGCCACCTGGGACGGGCTATTGGTAGTGATTGGATCAAGACGTTTGCAA
>712
GGAGTCAGTCCAGGGAAGTATTATACTTACGCAAGCACAAGGAACAACTTGAGATTGATACTGCAAAATCTAATTGAAAATGACTCTGGGGTCTATTACTGTGCCACCTGGGACGGGCTATTGGTAGTGATTGGATCAAGACGTTTGCAA
>713
GGAGTCAGTCCAGGGAAGTATTATACTTACGCAAGCACAAGGAACAACTTGAGATTGATACTGCAAAATCTAATTGAAAATGACTCTGGGGTCTATTACTGTGCCACCTGGGACGGGCTATTGGTAGTGATTGGATCAAGACGTTTGCAA
>714
GGAGTCAGTCCAGGGAAGTATTATACTTACGCAAGCACAAGGAACAACTTGAGATTGATACTGCAAAATCTAATTGAAAATGACTCTGGGGTCTATTACTGTGCCACCTGGGACGGGCTATTGGTAGTGATTGGATCAAGACGTTTGCAA
>715
GGAGTCAGTCCAGGGAAGTATTATACTTACGCAAGCACAAGGAACAACTTGAGATTGATACTGCAAAATCTAATTGAAAATGACTCTGGGGTCTATTACTGTGCCACCTGGGACGGGCTATTGGTAGTGATTGGATCAAGACGTTTGCAA
>716
GGAGTCAGTCCAGGGAAGTATTATACTTACGCAAGCACAAGGAACAACTTGAGATTGATACTGCAAAATCTAATTGAAAATGACTCTGGGGTCTATTACTGTGCCACCTGGGACGGGCTATTGGTAGTGATTGGATCAAGACGTTTGCAA
>717
GGAGTCAGTCCAGGGAAGTATTATACTTACGCAAGCACAAGGAACAACTTGAGATTGATACTGCAAAATCTAATTGAAAATGACTCTGGGGTCTATTACTGTGCCACCTGGGACGGGCTATTGGTAGTGATTGGATCAAGACGTTTGCAA
>718
GGAGTCAGTCCAGGGAAGTATTATACTTACGCAAGCACAAGGAACAACTTGAGATTGATACTGCAAAATCTAATTGAAAATGACTCTGGGGTCTATTACTGTGCCACCTGGGACGGGCTATTGGTAGTGATTGGATCAAGACGTTTGCAA
>719
GGAGTCAGTCCAGGGAAGTATTATACTTACGCAAGCACAAGGAACAACTTGAGATTGATACTGCAAAATCTAATTGAAAATGACTCTGGGGTCTATTACTGTGCCACCTGGGACGGGCTATTGGTAGTGATTGGATCAAGACGTTTGCAA
>720
GGAGTCAGTCCAGGGAAGTATTATACTTACGCAAGCACAAGGAACAACTTGAGATTGATACTGCAAAATCTAATTGAAAATGACTCTGGGGTCTATTACTGTGCCACCTGGGACGGGCTATTGGTAGTGATTGGATCAAGACGTTTGCAA
>721
GGAGTCAGTCCAGGGAAGTATTATACTTACGCAAGCACAAGGAACAACTTGAGATTGATACTGCAAAATCTAATTGAAAATGACTCTGGGGTCTATTACTGTGCCACCTGGGACGGGCTATTGGTAGTGATTGGATCAAGACGTTTGCAA
>722
GGAGTCAGTCCAGGGAAGTATTATACTTACGCAAGCACAAGGAACAACTTGAGATTGATACTGCAAAATCTAATTGAAAATGACTCTGGGGTCTATTACTGTGCCACCTGGGACGGGCTATTGGTAGTGATTGGATCAAGACGTTTGCAA
>723
GGAGTCAGTCCAGGGAAGTATTATACTTACGCAAGCACAAGGAACAACTTGAGATTGATACTGCAAAATCTAATTGAAAATGACTCTGGGGTCTATTACTGTGCCACCTGGGACGGGCTATTGGTAGTGATTGGATCAAGACGTTTGCAA
>724
GGAGTCAGTCCAGGGAAGTATTATACTTACGCAAGCACAAGGAACAACTTGAGATTGATACTGCAAAATCTAATTGAAAATGACTCTGGGGTCTATTACTGTGCCACCTGGGACGGGCTATTGGTAGTGATTGGATCAAGACGTTTGCAA
>725
GGAGTCAGTCCAGGGAAGTATTATACTTACGCAAGCACAAGGAACAACTTGAGATTGATACTGCAAAATCTAATTGAAAATGACTCTGGGGTCTATTACTGTGCCACCTGGGACGGGCTATTGGTAGTGATTGGATCAAGACGTTTGCAA
>726
GGAGTCAGTCCAGGGAAGTATTATACTTACGCAAGCACAAGGAACAACTTGAGATTGATACTGCAAAATCTAATTGAAAATGACTCTGGGGTCTATTACTGTGCCACCTGGGACGGGCTATTGGTAGTGATTGGATCAAGACGTTTGCAA
>727
GGAGTCAGTCCAGGGAAGTATTATACTTACGCAAGCACAAGGAACAACTTGAGATTGATACTGCAAAATCTAATTGAAAATGACTCTGGGGTCTATTACTGTGCCACCTGGGACGGGCTATTGGTAGTGATTGGATCAAGACGTTTGCAA
>728
GGAGTCAGTCCAGGGAAGTATTATACTTACGCAAGCACAAGGAACAACTTGAGATTGATACTGCAAAATCTAATTGAAAATGACTCTGGGGTCTATTACTGTGCCACCTGGGACGGGCTATTGGTAGTGATTGGATCAAGACGTTTGCAA
>729
GGAGTCAGTCCAGGGAAGTATTATACTTACGCAAGCACAAGGAACAACTTGAGATTGATACTGCAAAATCTAATTGAAAATGACTCTGGGGTCTATTACTGTGCCACCTGGGACGGGCTATTGGTAGTGATTGGATCAAGACGTTTGCAA
>730
GGAGTCAGTCCAGGGAAGTATTATACTTACGCAAGCACAAGGAACAACTTGAGATTGATACTGCAAAATCTAATTGAAAATGACTCTGGGGTCTATTACTGTGCCACCTGGGACGGGCTATTGGTAGTGATTGGATCAAGACGTTTGCAA
>731
GGAGTCAGTCCAGGGAAGTATTATACTTACGCAAGCACAAGGAACAACTTGAGATTGATACTGCAAAATCTAATTGAAAATGACTCTGGGGTCTATTACTGTGCCACCTGGGACGGGCTATTGGTAGTGATTGGATCAAGACGTTTGCAA
>732
GGAGTCAGTCCAGGGAAGTATTATACTTACGCAAGCACAAGGAACAACTTGAGATTGATACTGCAAAATCTAATTGAAAATGACTCTGGGGTCTATTACTGTGCCACCTGGGACGGGCTATTGGTAGTGATTGGATCAAGACGTTTGCAA
>733
GGAGTCAGTCCAGGGAAGTATTATACTTACGCAAGCACAAGGAACAACTTGAGATTGATACTGCAAAATCTAATTGAAAATGACTCTGGGGTCTATTACTGTGCCACCTGGGACGGGCTATTGGTAGTGATTGGATCAAGACGTTTGCAA
>734
GGAGTCAGTCCAGGGAAGTATTATACTTACGCAAGCACAAGGAACAACTTGAGATTGATACTGCAAAATCTAATTGAAAATGACTCTGGGGTCTATTACTGTGCCACCTGGGACGGGCTATTGGTAGTGATTGGATCAAGACGTTTGCAA
>735
GGAGTCAGTCCAGGGAAGTATTATACTTACGCAAGCACAAGGAACAACTTGAGATTGATACTGCAAAATCTAATTGAAAATGACTCTGGGGTCTATTACTGTGCCACCTGGGACGGGCTATTGGTAGTGATTGGATCAAGACGTTTGCAA
>736
GGAGTCAGTCCAGGGAAGTATTATACTTACGCAAGCACAAGGAACAACTTGAGATTGATACTGCAAAATCTAATTGAAAATGACTCTGGGGTCTATTACTGTGCCACCTGGGACGGGCTATTGGTAGTGATTGGATCAAGACGTTTGCAA
>737
GGAGTCAGTCCAGGGAAGTATTATACTTACGCAAGCACAAGGAACAACTTGAGATTGATACTGCAAAATCTAATTGAAAATGACTCTGGGGTCTATTACTGTGCCACCTGGGACGGGCTATTGGTAGTGATTGGATCAAGACGTTTGCAA
>738
GGAGTCAGTCCAGGGAAGTATTATACTTACGCAAGCACAAGGAACAACTTGAGATTGATACTGCAAAATCTAATTGAAAATGACTCTGGGGTCTATTACTGTGCCACCTGGGACGGGCTATTGGTAGTGATTGGATCAAGACGTTTGCAA
>739
GGAGTCAGTCCAGGGAAGTATTATACTTACGCAAGCACAAGGAACAACTTGAGATTGATACTGCAAAATCTAATTGAAAATGACTCTGGGGTCTATTACTGTGCCACCTGGGACGGGCTATTGGTAGTGATTGGATCAAGACGTTTGCAA
>740
GGAGTCAGTCCAGGGAAGTATTATACTTACGCAAGCACAAGGAACAACTTGAGATTGATACTGCAAAATCTAATTGAAAATGACTCTGGGGTCTATTACTGTGCCACCTGGGACGGGCTATTGGTAGTGATTGGATCAAGACGTTTGCAA
>741
GGAGTCAGTCCAGGGAAGTATTATACTTACGCAAGCACAAGGAACAACTTGAGATTGATACTGCAAAATCTAATTGAAAATGACTCTGGGGTCTATTACTGTGCCACCTGGGACGGGCTATTGGTAGTGATTGGATCAAGACGTTTGCAA
>742
GGAGTCAGTCCAGGGAAGTATTATACTTACGCAAGCACAAGGAACAACTTGAGATTGATACTGCAAAATCTAATTGAAAATGACTCTGGGGTCTATTACTGTGCCACCTGGGACGGGCTATTGGTAGTGATTGGATCAAGACGTTTGCAA
>743
GGAGTCAGTCCAGGGAAGTATTATACTTACGCAAGCACAAGGAACAACTTGAGATTGATACTGCAAAATCTAATTGAAAATGACTCTGGGGTCTATTACTGTGCCACCTGGGACGGGCTATTGGTAGTGATTGGATCAAGACGTTTGCAA
>744
GGAGTCAGTCCAGGGAAGTATTATACTTACGCAAGCACAAGGAACAACTTGAGATTGATACTGCAAAATCTAATTGAAAATGACTCTGGGGTCTATTACTGTGCCACCTGGGACGGGCTATTGGTAGTGATTGGATCAAGACGTTTGCAA
>745
GGAGTCAGTCCAGGGAAGTATTATACTTACGCAAGCACAAGGAACAACTTGAGATTGATACTGCAAAATCTAATTGAAAATGACTCTGGGGTCTATTACTGTGCCACCTGGGACGGGCTATTGGTAGTGATTGGATCAAGACGTTTGCAA
>746
GGAGTCAGTCCAGGGAAGTATTATACTTACGCAAGCACAAGGAACAACTTGAGATTGATACTGCAAAATCTAATTGAAAATGACTCTGGGGTCTATTACTGTGCCACCTGGGACGGGCTATTGGTAGTGATTGGATCAAGACGTTTGCAA
>747
GGAGTCAGTCCAGGGAAGTATTATACTTACGCAAGCACAAGGAACAACTTGAGATTGATACTGCAAAATCTAATTGAAAATGACTCTGGGGTCTATTACTGTGCCACCTGGGACGGGCTATTGGTAGTGATTGGATCAAGACGTTTGCAA
>748
GGAGTCAGTCCAGGGAAGTATTATACTTACGCAAGCACAAGGAACAACTTGAGATTGATACTGCAAAATCTAATTGAAAATGACTCTGGGGTCTATTACTGTGCCACCTGGGACGGGCTATTGGTAGTGATTGGATCAAGACGTTTGCAA
>749
GGAGTCAGTCCAGGGAAGTATTATACTTACGCAAGCACAAGGAACAACTTGAGATTGATACTGCAAAATCTAATTGAAAATGACTCTGGGGTCTATTACTGTGCCACCTGGGACGGGCTATTGGTAGTGATTGGATCAAGACGTTTGCAA
>750
GGAGTCAGTCCAGGGAAGTATTATACTTACGCAAGCACAAGGAACAACTTGAGATTGATACTGCAAAATCTAATTGAAAATGACTCTGGGGTCTATTACTGTGCCACCTGGGACGGGCTATTGGTAGTGATTGGATCAAGACGTTTGCAA
>751
GGAGTCAGTCCAGGGAAGTATTATACTTACGCAAGCACAAGGAACAACTTGAGATTGATACTGCAAAATCTAATTGAAAATGACTCTGGGGTCTATTACTGTGCCACCTGGGACGGGCTATTGGTAGTGATTGGATCAAGACGTTTGCAA
>752
GGAGTCAGTCCAGGGAAGTATTATACTTACGCAAGCACAAGGAACAACTTGAGATTGATACTGCAAAATCTAATTGAAAATGACTCTGGGGTCTATTACTGTGCCACCTGGGACGGGCTATTGGTAGTGATTGGATCAAGACGTTTGCAA
>753
GGAGTCAGTCCAGGGAAGTATTATACTTACGCAAGCACAAGGAACAACTTGAGATTGATACTGCAAAATCTAATTGAAAATGACTCTGGGGTCTATTACTGTGCCACCTGGGACGGGCTATTGGTAGTGATTGGATCAAGACGTTTGCAA
>754
GGAGTCAGTCCAGGGAAGTATTATACTTACGCAAGCACAAGGAACAACTTGAGATTGATACTGCAAAATCTAATTGAAAATGACTCTGGGGTCTATTACTGTGCCACCTGGGACGGGCTATTGGTAGTGATTGGATCAAGACGTTTGCAA
>755
GGAGTCAGTCCAGGGAAGTATTATACTTACGCAAGCACAAGGAACAACTTGAGATTGATACTGCAAAATCTAATTGAAAATGACTCTGGGGTCTATTACTGTGCCACCTGGGACGGGCTATTGGTAGTGATTGGATCAAGACGTTTGCAA
>756
GGAGTCAGTCCAGGGAAGTATTATACTTACGCAAGCACAAGGAACAACTTGAGATTGATACTGCAAAATCTAATTGAAAATGACTCTGGGGTCTATTACTGTGCCACCTGGGACGGGCTATTGGTAGTGATTGGATCAAGACGTTTGCAA
>757
GGAGTCAGTCCAGGGAAGTATTATACTTACGCAAGCACAAGGAACAACTTGAGATTGATACTGCAAAATCTAATTGAAAATGACTCTGGGGTCTATTACTGTGCCACCTGGGACGGGCTATTGGTAGTGATTGGATCAAGACGTTTGCAA
>758
GGAGTCAGTCCAGGGAAGTATTATACTTACGCAAGCACAAGGAACAACTTGAGATTGATACTGCAAAATCTAATTGAAAATGACTCTGGGGTCTATTACTGTGCCACCTGGGACGGGCTATTGGTAGTGATTGGATCAAGACGTTTGCAA
>759
GGAGTCAGTCCAGGGAAGTATTATACTTACGCAAGCACAAGGAACAACTTGAGATTGATACTGCAAAATCTAATTGAAAATGACTCTGGGGTCTATTACTGTGCCACCTGGGACGGGCTATTGGTAGTGATTGGATCAAGACGTTTGCAA
>760
GGAGTCAGTCCAGGGAAGTATTATACTTACGCAAGCACAAGGAACAACTTGAGATTGATACTGCAAAATCTAATTGAAAATGACTCTGGGGTCTATTACTGTGCCACCTGGGACGGGCTATTGGTAGTGATTGGATCAAGACGTTTGCAA
>761
GGAGTCAGTCCAGGGAAGTATTATACTTACGCAAGCACAAGGAACAACTTGAGATTGATACTGCAAAATCTAATTGAAAATGACTCTGGGGTCTATTACTGTGCCACCTGGGACGGGCTATTGGTAGTGATTGGATCAAGACGTTTGCAA
>762
GGAGTCAGTCCAGGGAAGTATTATACTTACGCAAGCACAAGGAACAACTTGAGATTGATACTGCAAAATCTAATTGAAAATGACTCTGGGGTCTATTACTGTGCCACCTGGGACGGGCTATTGGTAGTGATTGGATCAAGACGTTTGCAA
>763
GGAGTCAGTCCAGGGAAGTATTATACTTACGCAAGCACAAGGAACAACTTGAGATTGATACTGCAAAATCTAATTGAAAATGACTCTGGGGTCTATTACTGTGCCACCTGGGACGGGCTATTGGTAGTGATTGGATCAAGACGTTTGCAA
>764
GGAGTCAGTCCAGGGAAGTATTATACTTACGCAAGCACAAGGAACAACTTGAGATTGATACTGCAAAATCTAATTGAAAATGACTCTGGGGTCTATTACTGTGCCACCTGGGACGGGCTATTGGTAGTGATTGGATCAAGACGTTTGCAA
>765
GGAGTCAGTCCAGGGAAGTATTATACTTACGCAAGCACAAGGAACAACTTGAGATTGATACTGCAAAATCTAATTGAAAATGACTCTGGGGTCTATTACTGTGCCACCTGGGACGGGCTATTGGTAGTGATTGGATCAAGACGTTTGCAA
>766
GGAGTCAGTCCAGGGAAGTATTATACTTACGCAAGCACAAGGAACAACTTGAGATTGATACTGCAAAATCTAATTGAAAATGACTCTGGGGTCTATTACTGTGCCACCTGGGACGGGCTATTGGTAGTGATTGGATCAAGACGTTTGCAA
>767
GGAGTCAGTCCAGGGAAGTATTATACTTACGCAAGCACAAGGAACAACTTGAGATTGATACTGCAAAATCTAATTGAAAATGACTCTGGGGTCTATTACTGTGCCACCTGGGACGGGCTATTGGTAGTGATTGGATCAAGACGTTTGCAA
>768
GGAGTCAGTCCAGGGAAGTATTATACTTACGCAAGCACAAGGAACAACTTGAGATTGATACTGCAAAATCTAATTGAAAATGACTCTGGGGTCTATTACTGTGCCACCTGGGACGGGCTATTGGTAGTGATTGGATCAAGACGTTTGCAA
>769
GGAGTCAGTCCAGGGAAGTATTATACTTACGCAAGCACAAGGAACAACTTGAGATTGATACTGCAAAATCTAATTGAAAATGACTCTGGGGTCTATTACTGTGCCACCTGGGACGGGCTATTGGTAGTGATTGGATCAAGACGTTTGCAA
>770
GGAGTCAGTCCAGGGAAGTATTATACTTACGCAAGCACAAGGAACAACTTGAGATTGATACTGCAAAATCTAATTGAAAATGACTCTGGGGTCTATTACTGTGCCACCTGGGACGGGCTATTGGTAGTGATTGGATCAAGACGTTTGCAA
>771
GGAGTCAGTCCAGGGAAGTATTATACTTACGCAAGCACAAGGAACAACTTGAGATTGATACTGCAAAATCTAATTGAAAATGACTCTGGGGTCTATTACTGTGCCACCTGGGACGGGCTATTGGTAGTGATTGGATCAAGACGTTTGCAA
>772
GGAGTCAGTCCAGGGAAGTATTATACTTACGCAAGCACAAGGAACAACTTGAGATTGATACTGCAAAATCTAATTGAAAATGACTCTGGGGTCTATTACTGTGCCACCTGGGACGGGCTATTGGTAGTGATTGGATCAAGACGTTTGCAA
>773
GGAGTCAGTCCAGGGAAGTATTATACTTACGCAAGCACAAGGAACAACTTGAGATTGATACTGCAAAATCTAATTGAAAATGACTCTGGGGTCTATTACTGTGCCACCTGGGACGGGCTATTGGTAGTGATTGGATCAAGACGTTTGCAA
>774
GGAGTCAGTCCAGGGAAGTATTATACTTACGCAAGCACAAGGAACAACTTGAGATTGATACTGCAAAATCTAATTGAAAATGACTCTGGGGTCTATTACTGTGCCACCTGGGACGGGCTATTGGTAGTGATTGGATCAAGACGTTTGCAA
>775
GGAGTCAGTCCAGGGAAGTATTATACTTACGCAAGCACAAGGAACAACTTGAGATTGATACTGCAAAATCTAATTGAAAATGACTCTGGGGTCTATTACTGTGCCACCTGGGACGGGCTATTGGTAGTGATTGGATCAAGACGTTTGCAA
>776
GGAGTCAGTCCAGGGAAGTATTATACTTACGCAAGCACAAGGAACAACTTGAGATTGATACTGCAAAATCTAATTGAAAATGACTCTGGGGTCTATTACTGTGCCACCTGGGACGGGCTATTGGTAGTGATTGGATCAAGACGTTTGCAA
>777
GGAGTCAGTCCAGGGAAGTATTATACTTACGCAAGCACAAGGAACAACTTGAGATTGATACTGCAAAATCTAATTGAAAATGACTCTGGGGTCTATTACTGTGCCACCTGGGACGGGCTATTGGTAGTGATTGGATCAAGACGTTTGCAA
>778
GGAGTCAGTCCAGGGAAGTATTATACTTACGCAAGCACAAGGAACAACTTGAGATTGATACTGCAAAATCTAATTGAAAATGACTCTGGGGTCTATTACTGTGCCACCTGGGACGGGCTATTGGTAGTGATTGGATCAAGACGTTTGCAA
>779
GGAGTCAGTCCAGGGAAGTATTATACTTACGCAAGCACAAGGAACAACTTGAGATTGATACTGCAAAATCTAATTGAAAATGACTCTGGGGTCTATTACTGTGCCACCTGGGACGGGCTATTGGTAGTGATTGGATCAAGACGTTTGCAA
>780
GGAGTCAGTCCAGGGAAGTATTATACTTACGCAAGCACAAGGAACAACTTGAGATTGATACTGCAAAATCTAATTGAAAATGACTCTGGGGTCTATTACTGTGCCACCTGGGACGGGCTATTGGTAGTGATTGGATCAAGACGTTTGCAA
>781
GGAGTCAGTCCAGGGAAGTATTATACTTACGCAAGCACAAGGAACAACTTGAGATTGATACTGCAAAATCTAATTGAAAATGACTCTGGGGTCTATTACTGTGCCACCTGGGACGGGCTATTGGTAGTGATTGGATCAAGACGTTTGCAA
>782
GGAGTCAGTCCAGGGAAGTATTATACTTACGCAAGCACAAGGAACAACTTGAGATTGATACTGCAAAATCTAATTGAAAATGACTCTGGGGTCTATTACTGTGCCACCTGGGACGGGCTATTGGTAGTGATTGGATCAAGACGTTTGCAA
>783
GGAGTCAGTCCAGGGAAGTATTATACTTACGCAAGCACAAGGAACAACTTGAGATTGATACTGCAAAATCTAATTGAAAATGACTCTGGGGTCTATTACTGTGCCACCTGGGACGGGCTATTGGTAGTGATTGGATCAAGACGTTTGCAA
>784
GGAGTCAGTCCAGGGAAGTATTATACTTACGCAAGCACAAGGAACAACTTGAGATTGATACTGCAAAATCTAATTGAAAATGACTCTGGGGTCTATTACTGTGCCACCTGGGACGGGCTATTGGTAGTGATTGGATCAAGACGTTTGCAA
>785
GGAGTCAGTCCAGGGAAGTATTATACTTACGCAAGCACAAGGAACAACTTGAGATTGATACTGCAAAATCTAATTGAAAATGACTCTGGGGTCTATTACTGTGCCACCTGGGACGGGCTATTGGTAGTGATTGGATCAAGACGTTTGCAA
>786
GGAGTCAGTCCAGGGAAGTATTATACTTACGCAAGCACAAGGAACAACTTGAGATTGATACTGCAAAATCTAATTGAAAATGACTCTGGGGTCTATTACTGTGCCACCTGGGACGGGCTATTGGTAGTGATTGGATCAAGACGTTTGCAA
>787
GGAGTCAGTCCAGGGAAGTATTATACTTACGCAAGCACAAGGAACAACTTGAGATTGATACTGCAAAATCTAATTGAAAATGACTCTGGGGTCTATTACTGTGCCACCTGGGACGGGCTATTGGTAGTGATTGGATCAAGACGTTTGCAA
>788
GGAGTCAGTCCAGGGAAGTATTATACTTACGCAAGCACAAGGAACAACTTGAGATTGATACTGCAAAATCTAATTGAAAATGACTCTGGGGTCTATTACTGTGCCACCTGGGACGGGCTATTGGTAGTGATTGGATCAAGACGTTTGCAA
>789
GGAGTCAGTCCAGGGAAGTATTATACTTACGCAAGCACAAGGAACAACTTGAGATTGATACTGCAAAATCTAATTGAAAATGACTCTGGGGTCTATTACTGTGCCACCTGGGACGGGCTATTGGTAGTGATTGGATCAAGACGTTTGCAA
>790
GGAGTCAGTCCAGGGAAGTATTATACTTACGCAAGCACAAGGAACAACTTGAGATTGATACTGCAAAATCTAATTGAAAATGACTCTGGGGTCTATTACTGTGCCACCTGGGACGGGCTATTGGTAGTGATTGGATCAAGACGTTTGCAA
>791
GGAGTCAGTCCAGGGAAGTATTATACTTACGCAAGCACAAGGAACAACTTGAGATTGATACTGCAAAATCTAATTGAAAATGACTCTGGGGTCTATTACTGTGCCACCTGGGACGGGCTATTGGTAGTGATTGGATCAAGACGTTTGCAA
>792
GGAGTCAGTCCAGGGAAGTATTATACTTACGCAAGCACAAGGAACAACTTGAGATTGATACTGCAAAATCTAATTGAAAATGACTCTGGGGTCTATTACTGTGCCACCTGGGACGGGCTATTGGTAGTGATTGGATCAAGACGTTTGCAA
>793
GGAGTCAGTCCAGGGAAGTATTATACTTACGCAAGCACAAGGAACAACTTGAGATTGATACTGCAAAATCTAATTGAAAATGACTCTGGGGTCTATTACTGTGCCACCTGGGACGGGCTATTGGTAGTGATTGGATCAAGACGTTTGCAA
>794
GGAGTCAGTCCAGGGAAGTATTATACTTACGCAAGCACAAGGAACAACTTGAGATTGATACTGCAAAATCTAATTGAAAATGACTCTGGGGTCTATTACTGTGCCACCTGGGACGGGCTATTGGTAGTGATTGGATCAAGACGTTTGCAA
>795
GGAGTCAGTCCAGGGAAGTATTATACTTACGCAAGCACAAGGAACAACTTGAGATTGATACTGCAAAATCTAATTGAAAATGACTCTGGGGTCTATTACTGTGCCACCTGGGACGGGCTATTGGTAGTGATTGGATCAAGACGTTTGCAA
>796
GGAGTCAGTCCAGGGAAGTATTATACTTACGCAAGCACAAGGAACAACTTGAGATTGATACTGCAAAATCTAATTGAAAATGACTCTGGGGTCTATTACTGTGCCACCTGGGACGGGCTATTGGTAGTGATTGGATCAAGACGTTTGCAA
>797
GGAGTCAGTCCAGGGAAGTATTATACTTACGCAAGCACAAGGAACAACTTGAGATTGATACTGCAAAATCTAATTGAAAATGACTCTGGGGTCTATTACTGTGCCACCTGGGACGGGCTATTGGTAGTGATTGGATCAAGACGTTTGCAA
>798
GGAGTCAGTCCAGGGAAGTATTATACTTACGCAAGCACAAGGAACAACTTGAGATTGATACTGCAAAATCTAATTGAAAATGACTCTGGGGTCTATTACTGTGCCACCTGGGACGGGCTATTGGTAGTGATTGGATCAAGACGTTTGCAA
>799
GGAGTCAGTCCAGGGAAGTATTATACTTACGCAAGCACAAGGAACAACTTGAGATTGATACTGCAAAATCTAATTGAAAATGACTCTGGGGTCTATTACTGTGCCACCTGGGACGGGCTATTGGTAGTGATTGGATCAAGACGTTTGCAA
>800
GGAGTCAGTCCAGGGAAGTATTATACTTACGCAAGCACAAGGAACAACTTGAGATTGATACTGCAAAATCTAATTGAAAATGACTCTGGGGTCTATTACTGTGCCACCTGGGACGGGCTATTGGTAGTGATTGGATCAAGACGTTTGCAA
>801
GGAGTCAGTCCAGGGAAGTATTATACTTACGCAAGCACAAGGAACAACTTGAGATTGATACTGCAAAATCTAATTGAAAATGACTCTGGGGTCTATTACTGTGCCACCTGGGACGGGCTATTGGTAGTGATTGGATCAAGACGTTTGCAA
>802
GGAGTCAGTCCAGGGAAGTATTATACTTACGCAAGCACAAGGAACAACTTGAGATTGATACTGCAAAATCTAATTGAAAATGACTCTGGGGTCTATTACTGTGCCACCTGGGACGGGCTATTGGTAGTGATTGGATCAAGACGTTTGCAA
>803
GGAGTCAGTCCAGGGAAGTATTATACTTACGCAAGCACAAGGAACAACTTGAGATTGATACTGCAAAATCTAATTGAAAATGACTCTGGGGTCTATTACTGTGCCACCTGGGACGGGCTATTGGTAGTGATTGGATCAAGACGTTTGCAA
>804
GGAGTCAGTCCAGGGAAGTATTATACTTACGCAAGCACAAGGAACAACTTGAGATTGATACTGCAAAATCTAATTGAAAATGACTCTGGGGTCTATTACTGTGCCACCTGGGACGGGCTATTGGTAGTGATTGGATCAAGACGTTTGCAA
>805
GGAGTCAGTCCAGGGAAGTATTATACTTACGCAAGCACAAGGAACAACTTGAGATTGATACTGCAAAATCTAATTGAAAATGACTCTGGGGTCTATTACTGTGCCACCTGGGACGGGCTATTGGTAGTGATTGGATCAAGACGTTTGCAA
>806
GGAGTCAGTCCAGGGAAGTATTATACTTACGCAAGCACAAGGAACAACTTGAGATTGATACTGCAAAATCTAATTGAAAATGACTCTGGGGTCTATTACTGTGCCACCTGGGACGGGCTATTGGTAGTGATTGGATCAAGACGTTTGCAA
>807
GGAGTCAGTCCAGGGAAGTATTATACTTACGCAAGCACAAGGAACAACTTGAGATTGATACTGCAAAATCTAATTGAAAATGACTCTGGGGTCTATTACTGTGCCACCTGGGACGGGCTATTGGTAGTGATTGGATCAAGACGTTTGCAA
>808
GGAGTCAGTCCAGGGAAGTATTATACTTACGCAAGCACAAGGAACAACTTGAGATTGATACTGCAAAATCTAATTGAAAATGACTCTGGGGTCTATTACTGTGCCACCTGGGACGGGCTATTGGTAGTGATTGGATCAAGACGTTTGCAA
>809
GGAGTCAGTCCAGGGAAGTATTATACTTACGCAAGCACAAGGAACAACTTGAGATTGATACTGCAAAATCTAATTGAAAATGACTCTGGGGTCTATTACTGTGCCACCTGGGACGGGCTATTGGTAGTGATTGGATCAAGACGTTTGCAA
>810
GGAGTCAGTCCAGGGAAGTATTATACTTACGCAAGCACAAGGAACAACTTGAGATTGATACTGCAAAATCTAATTGAAAATGACTCTGGGGTCTATTACTGTGCCACCTGGGACGGGCTATTGGTAGTGATTGGATCAAGACGTTTGCAA
>811
GGAGTCAGTCCAGGGAAGTATTATACTTACGCAAGCACAAGGAACAACTTGAGATTGATACTGCAAAATCTAATTGAAAATGACTCTGGGGTCTATTACTGTGCCACCTGGGACGGGCTATTGGTAGTGATTGGATCAAGACGTTTGCAA
>812
GGAGTCAGTCCAGGGAAGTATTATACTTACGCAAGCACAAGGAACAACTTGAGATTGATACTGCAAAATCTAATTGAAAATGACTCTGGGGTCTATTACTGTGCCACCTGGGACGGGCTATTGGTAGTGATTGGATCAAGACGTTTGCAA
>813
GGAGTCAGTCCAGGGAAGTATTATACTTACGCAAGCACAAGGAACAACTTGAGATTGATACTGCAAAATCTAATTGAAAATGACTCTGGGGTCTATTACTGTGCCACCTGGGACGGGCTATTGGTAGTGATTGGATCAAGACGTTTGCAA
>814
GGAGTCAGTCCAGGGAAGTATTATACTTACGCAAGCACAAGGAACAACTTGAGATTGATACTGCAAAATCTAATTGAAAATGACTCTGGGGTCTATTACTGTGCCACCTGGGACGGGCTATTGGTAGTGATTGGATCAAGACGTTTGCAA
>815
GGAGTCAGTCCAGGGAAGTATTATACTTACGCAAGCACAAGGAACAACTTGAGATTGATACTGCAAAATCTAATTGAAAATGACTCTGGGGTCTATTACTGTGCCACCTGGGACGGGCTATTGGTAGTGATTGGATCAAGACGTTTGCAA
>816
GGAGTCAGTCCAGGGAAGTATTATACTTACGCAAGCACAAGGAACAACTTGAGATTGATACTGCAAAATCTAATTGAAAATGACTCTGGGGTCTATTACTGTGCCACCTGGGACGGGCTATTGGTAGTGATTGGATCAAGACGTTTGCAA
>817
GGAGTCAGTCCAGGGAAGTATTATACTTACGCAAGCACAAGGAACAACTTGAGATTGATACTGCAAAATCTAATTGAAAATGACTCTGGGGTCTATTACTGTGCCACCTGGGACGGGCTATTGGTAGTGATTGGATCAAGACGTTTGCAA
>818
GGAGTCAGTCCAGGGAAGTATTATACTTACGCAAGCACAAGGAACAACTTGAGATTGATACTGCAAAATCTAATTGAAAATGACTCTGGGGTCTATTACTGTGCCACCTGGGACGGGCTATTGGTAGTGATTGGATCAAGACGTTTGCAA
>819
GGAGTCAGTCCAGGGAAGTATTATACTTACGCAAGCACAAGGAACAACTTGAGATTGATACTGCAAAATCTAATTGAAAATGACTCTGGGGTCTATTACTGTGCCACCTGGGACGGGCTATTGGTAGTGATTGGATCAAGACGTTTGCAA
>820
GGAGTCAGTCCAGGGAAGTATTATACTTACGCAAGCACAAGGAACAACTTGAGATTGATACTGCAAAATCTAATTGAAAATGACTCTGGGGTCTATTACTGTGCCACCTGGGACGGGCTATTGGTAGTGATTGGATCAAGACGTTTGCAA
>821
GGAGTCAGTCCAGGGAAGTATTATACTTACGCAAGCACAAGGAACAACTTGAGATTGATACTGCAAAATCTAATTGAAAATGACTCTGGGGTCTATTACTGTGCCACCTGGGACGGGCTATTGGTAGTGATTGGATCAAGACGTTTGCAA
>822
GGAGTCAGTCCAGGGAAGTATTATACTTACGCAAGCACAAGGAACAACTTGAGATTGATACTGCAAAATCTAATTGAAAATGACTCTGGGGTCTATTACTGTGCCACCTGGGACGGGCTATTGGTAGTGATTGGATCAAGACGTTTGCAA
>823
GGAGTCAGTCCAGGGAAGTATTATACTTACGCAAGCACAAGGAACAACTTGAGATTGATACTGCAAAATCTAATTGAAAATGACTCTGGGGTCTATTACTGTGCCACCTGGGACGGGCTATTGGTAGTGATTGGATCAAGACGTTTGCAA
>824
GGAGTCAGTCCAGGGAAGTATTATACTTACGCAAGCACAAGGAACAACTTGAGATTGATACTGCAAAATCTAATTGAAAATGACTCTGGGGTCTATTACTGTGCCACCTGGGACGGGCTATTGGTAGTGATTGGATCAAGACGTTTGCAA
>825
GGAGTCAGTCCAGGGAAGTATTATACTTACGCAAGCACAAGGAACAACTTGAGATTGATACTGCAAAATCTAATTGAAAATGACTCTGGGGTCTATTACTGTGCCACCTGGGACGGGCTATTGGTAGTGATTGGATCAAGACGTTTGCAA
>826
GGAGTCAGTCCAGGGAAGTATTATACTTACGCAAGCACAAGGAACAACTTGAGATTGATACTGCAAAATCTAATTGAAAATGACTCTGGGGTCTATTACTGTGCCACCTGGGACGGGCTATTGGTAGTGATTGGATCAAGACGTTTGCAA
>827
GGAGTCAGTCCAGGGAAGTATTATACTTACGCAAGCACAAGGAACAACTTGAGATTGATACTGCAAAATCTAATTGAAAATGACTCTGGGGTCTATTACTGTGCCACCTGGGACGGGCTATTGGTAGTGATTGGATCAAGACGTTTGCAA
>828
GGAGTCAGTCCAGGGAAGTATTATACTTACGCAAGCACAAGGAACAACTTGAGATTGATACTGCAAAATCTAATTGAAAATGACTCTGGGGTCTATTACTGTGCCACCTGGGACGGGCTATTGGTAGTGATTGGATCAAGACGTTTGCAA
>829
GGAGTCAGTCCAGGGAAGTATTATACTTACGCAAGCACAAGGAACAACTTGAGATTGATACTGCAAAATCTAATTGAAAATGACTCTGGGGTCTATTACTGTGCCACCTGGGACGGGCTATTGGTAGTGATTGGATCAAGACGTTTGCAA
>830
GGAGTCAGTCCAGGGAAGTATTATACTTACGCAAGCACAAGGAACAACTTGAGATTGATACTGCAAAATCTAATTGAAAATGACTCTGGGGTCTATTACTGTGCCACCTGGGACGGGCTATTGGTAGTGATTGGATCAAGACGTTTGCAA
>831
GGAGTCAGTCCAGGGAAGTATTATACTTACGCAAGCACAAGGAACAACTTGAGATTGATACTGCAAAATCTAATTGAAAATGACTCTGGGGTCTATTACTGTGCCACCTGGGACGGGCTATTGGTAGTGATTGGATCAAGACGTTTGCAA
>832
GGAGTCAGTCCAGGGAAGTATTATACTTACGCAAGCACAAGGAACAACTTGAGATTGATACTGCAAAATCTAATTGAAAATGACTCTGGGGTCTATTACTGTGCCACCTGGGACGGGCTATTGGTAGTGATTGGATCAAGACGTTTGCAA
>833
GGAGTCAGTCCAGGGAAGTATTATACTTACGCAAGCACAAGGAACAACTTGAGATTGATACTGCAAAATCTAATTGAAAATGACTCTGGGGTCTATTACTGTGCCACCTGGGACGGGCTATTGGTAGTGATTGGATCAAGACGTTTGCAA
>834
GGAGTCAGTCCAGGGAAGTATTATACTTACGCAAGCACAAGGAACAACTTGAGATTGATACTGCAAAATCTAATTGAAAATGACTCTGGGGTCTATTACTGTGCCACCTGGGACGGGCTATTGGTAGTGATTGGATCAAGACGTTTGCAA
>835
GGAGTCAGTCCAGGGAAGTATTATACTTACGCAAGCACAAGGAACAACTTGAGATTGATACTGCAAAATCTAATTGAAAATGACTCTGGGGTCTATTACTGTGCCACCTGGGACGGGCTATTGGTAGTGATTGGATCAAGACGTTTGCAA
>836
GGAGTCAGTCCAGGGAAGTATTATACTTACGCAAGCACAAGGAACAACTTGAGATTGATACTGCAAAATCTAATTGAAAATGACTCTGGGGTCTATTACTGTGCCACCTGGGACGGGCTATTGGTAGTGATTGGATCAAGACGTTTGCAA
>837
GGAGTCAGTCCAGGGAAGTATTATACTTACGCAAGCACAAGGAACAACTTGAGATTGATACTGCAAAATCTAATTGAAAATGACTCTGGGGTCTATTACTGTGCCACCTGGGACGGGCTATTGGTAGTGATTGGATCAAGACGTTTGCAA
>838
GGAGTCAGTCCAGGGAAGTATTATACTTACGCAAGCACAAGGAACAACTTGAGATTGATACTGCAAAATCTAATTGAAAATGACTCTGGGGTCTATTACTGTGCCACCTGGGACGGGCTATTGGTAGTGATTGGATCAAGACGTTTGCAA
>839
GGAGTCAGTCCAGGGAAGTATTATACTTACGCAAGCACAAGGAACAACTTGAGATTGATACTGCAAAATCTAATTGAAAATGACTCTGGGGTCTATTACTGTGCCACCTGGGACGGGCTATTGGTAGTGATTGGATCAAGACGTTTGCAA
>840
GGAGTCAGTCCAGGGAAGTATTATACTTACGCAAGCACAAGGAACAACTTGAGATTGATACTGCAAAATCTAATTGAAAATGACTCTGGGGTCTATTACTGTGCCACCTGGGACGGGCTATTGGTAGTGATTGGATCAAGACGTTTGCAA
>841
GGAGTCAGTCCAGGGAAGTATTATACTTACGCAAGCACAAGGAACAACTTGAGATTGATACTGCAAAATCTAATTGAAAATGACTCTGGGGTCTATTACTGTGCCACCTGGGACGGGCTATTGGTAGTGATTGGATCAAGACGTTTGCAA
>842
GGAGTCAGTCCAGGGAAGTATTATACTTACGCAAGCACAAGGAACAACTTGAGATTGATACTGCAAAATCTAATTGAAAATGACTCTGGGGTCTATTACTGTGCCACCTGGGACGGGCTATTGGTAGTGATTGGATCAAGACGTTTGCAA
>843
GGAGTCAGTCCAGGGAAGTATTATACTTACGCAAGCACAAGGAACAACTTGAGATTGATACTGCAAAATCTAATTGAAAATGACTCTGGGGTCTATTACTGTGCCACCTGGGACGGGCTATTGGTAGTGATTGGATCAAGACGTTTGCAA
>844
GGAGTCAGTCCAGGGAAGTATTATACTTACGCAAGCACAAGGAACAACTTGAGATTGATACTGCAAAATCTAATTGAAAATGACTCTGGGGTCTATTACTGTGCCACCTGGGACGGGCTATTGGTAGTGATTGGATCAAGACGTTTGCAA
>845
GGAGTCAGTCCAGGGAAGTATTATACTTACGCAAGCACAAGGAACAACTTGAGATTGATACTGCAAAATCTAATTGAAAATGACTCTGGGGTCTATTACTGTGCCACCTGGGACGGGCTATTGGTAGTGATTGGATCAAGACGTTTGCAA
>846
GGAGTCAGTCCAGGGAAGTATTATACTTACGCAAGCACAAGGAACAACTTGAGATTGATACTGCAAAATCTAATTGAAAATGACTCTGGGGTCTATTACTGTGCCACCTGGGACGGGCTATTGGTAGTGATTGGATCAAGACGTTTGCAA
>847
GGAGTCAGTCCAGGGAAGTATTATACTTACGCAAGCACAAGGAACAACTTGAGATTGATACTGCAAAATCTAATTGAAAATGACTCTGGGGTCTATTACTGTGCCACCTGGGACGGGCTATTGGTAGTGATTGGATCAAGACGTTTGCAA
>848
GGAGTCAGTCCAGGGAAGTATTATACTTACGCAAGCACAAGGAACAACTTGAGATTGATACTGCAAAATCTAATTGAAAATGACTCTGGGGTCTATTACTGTGCCACCTGGGACGGGCTATTGGTAGTGATTGGATCAAGACGTTTGCAA
>849
GGAGTCAGTCCAGGGAAGTATTATACTTACGCAAGCACAAGGAACAACTTGAGATTGATACTGCAAAATCTAATTGAAAATGACTCTGGGGTCTATTACTGTGCCACCTGGGACGGGCTATTGGTAGTGATTGGATCAAGACGTTTGCAA
>850
GGAGTCAGTCCAGGGAAGTATTATACTTACGCAAGCACAAGGAACAACTTGAGATTGATACTGCAAAATCTAATTGAAAATGACTCTGGGGTCTATTACTGTGCCACCTGGGACGGGCTATTGGTAGTGATTGGATCAAGACGTTTGCAA
>851
GGAGTCAGTCCAGGGAAGTATTATACTTACGCAAGCACAAGGAACAACTTGAGATTGATACTGCAAAATCTAATTGAAAATGACTCTGGGGTCTATTACTGTGCCACCTGGGACGGGCTATTGGTAGTGATTGGATCAAGACGTTTGCAA
>852
GGAGTCAGTCCAGGGAAGTATTATACTTACGCAAGCACAAGGAACAACTTGAGATTGATACTGCAAAATCTAATTGAAAATGACTCTGGGGTCTATTACTGTGCCACCTGGGACGGGCTATTGGTAGTGATTGGATCAAGACGTTTGCAA
>853
GGAGTCAGTCCAGGGAAGTATTATACTTACGCAAGCACAAGGAACAACTTGAGATTGATACTGCAAAATCTAATTGAAAATGACTCTGGGGTCTATTACTGTGCCACCTGGGACGGGCTATTGGTAGTGATTGGATCAAGACGTTTGCAA
>854
GGAGTCAGTCCAGGGAAGTATTATACTTACGCAAGCACAAGGAACAACTTGAGATTGATACTGCAAAATCTAATTGAAAATGACTCTGGGGTCTATTACTGTGCCACCTGGGACGGGCTATTGGTAGTGATTGGATCAAGACGTTTGCAA
>855
GGAGTCAGTCCAGGGAAGTATTATACTTACGCAAGCACAAGGAACAACTTGAGATTGATACTGCAAAATCTAATTGAAAATGACTCTGGGGTCTATTACTGTGCCACCTGGGACGGGCTATTGGTAGTGATTGGATCAAGACGTTTGCAA
>856
GGAGTCAGTCCAGGGAAGTATTATACTTACGCAAGCACAAGGAACAACTTGAGATTGATACTGCAAAATCTAATTGAAAATGACTCTGGGGTCTATTACTGTGCCACCTGGGACGGGCTATTGGTAGTGATTGGATCAAGACGTTTGCAA
>857
GGAGTCAGTCCAGGGAAGTATTATACTTACGCAAGCACAAGGAACAACTTGAGATTGATACTGCAAAATCTAATTGAAAATGACTCTGGGGTCTATTACTGTGCCACCTGGGACGGGCTATTGGTAGTGATTGGATCAAGACGTTTGCAA
>858
GGAGTCAGTCCAGGGAAGTATTATACTTACGCAAGCACAAGGAACAACTTGAGATTGATACTGCAAAATCTAATTGAAAATGACTCTGGGGTCTATTACTGTGCCACCTGGGACGGGCTATTGGTAGTGATTGGATCAAGACGTTTGCAA
>859
GGAGTCAGTCCAGGGAAGTATTATACTTACGCAAGCACAAGGAACAACTTGAGATTGATACTGCAAAATCTAATTGAAAATGACTCTGGGGTCTATTACTGTGCCACCTGGGACGGGCTATTGGTAGTGATTGGATCAAGACGTTTGCAA
>860
GGAGTCAGTCCAGGGAAGTATTATACTTACGCAAGCACAAGGAACAACTTGAGATTGATACTGCAAAATCTAATTGAAAATGACTCTGGGGTCTATTACTGTGCCACCTGGGACGGGCTATTGGTAGTGATTGGATCAAGACGTTTGCAA
>861
GGAGTCAGTCCAGGGAAGTATTATACTTACGCAAGCACAAGGAACAACTTGAGATTGATACTGCAAAATCTAATTGAAAATGACTCTGGGGTCTATTACTGTGCCACCTGGGACGGGCTATTGGTAGTGATTGGATCAAGACGTTTGCAA
>862
GGAGTCAGTCCAGGGAAGTATTATACTTACGCAAGCACAAGGAACAACTTGAGATTGATACTGCAAAATCTAATTGAAAATGACTCTGGGGTCTATTACTGTGCCACCTGGGACGGGCTATTGGTAGTGATTGGATCAAGACGTTTGCAA
>863
GGAGTCAGTCCAGGGAAGTATTATACTTACGCAAGCACAAGGAACAACTTGAGATTGATACTGCAAAATCTAATTGAAAATGACTCTGGGGTCTATTACTGTGCCACCTGGGACGGGCTATTGGTAGTGATTGGATCAAGACGTTTGCAA
>864
GGAGTCAGTCCAGGGAAGTATTATACTTACGCAAGCACAAGGAACAACTTGAGATTGATACTGCAAAATCTAATTGAAAATGACTCTGGGGTCTATTACTGTGCCACCTGGGACGGGCTATTGGTAGTGATTGGATCAAGACGTTTGCAA
>865
GGAGTCAGTCCAGGGAAGTATTATACTTACGCAAGCACAAGGAACAACTTGAGATTGATACTGCAAAATCTAATTGAAAATGACTCTGGGGTCTATTACTGTGCCACCTGGGACGGGCTATTGGTAGTGATTGGATCAAGACGTTTGCAA
>866
GGAGTCAGTCCAGGGAAGTATTATACTTACGCAAGCACAAGGAACAACTTGAGATTGATACTGCAAAATCTAATTGAAAATGACTCTGGGGTCTATTACTGTGCCACCTGGGACGGGCTATTGGTAGTGATTGGATCAAGACGTTTGCAA
>867
GGAGTCAGTCCAGGGAAGTATTATACTTACGCAAGCACAAGGAACAACTTGAGATTGATACTGCAAAATCTAATTGAAAATGACTCTGGGGTCTATTACTGTGCCACCTGGGACGGGCTATTGGTAGTGATTGGATCAAGACGTTTGCAA
>868
GGAGTCAGTCCAGGGAAGTATTATACTTACGCAAGCACAAGGAACAACTTGAGATTGATACTGCAAAATCTAATTGAAAATGACTCTGGGGTCTATTACTGTGCCACCTGGGACGGGCTATTGGTAGTGATTGGATCAAGACGTTTGCAA
>869
GGAGTCAGTCCAGGGAAGTATTATACTTACGCAAGCACAAGGAACAACTTGAGATTGATACTGCAAAATCTAATTGAAAATGACTCTGGGGTCTATTACTGTGCCACCTGGGACGGGCTATTGGTAGTGATTGGATCAAGACGTTTGCAA
>870
GGAGTCAGTCCAGGGAAGTATTATACTTACGCAAGCACAAGGAACAACTTGAGATTGATACTGCAAAATCTAATTGAAAATGACTCTGGGGTCTATTACTGTGCCACCTGGGACGGGCTATTGGTAGTGATTGGATCAAGACGTTTGCAA
>871
GGAGTCAGTCCAGGGAAGTATTATACTTACGCAAGCACAAGGAACAACTTGAGATTGATACTGCAAAATCTAATTGAAAATGACTCTGGGGTCTATTACTGTGCCACCTGGGACGGGCTATTGGTAGTGATTGGATCAAGACGTTTGCAA
>872
GGAGTCAGTCCAGGGAAGTATTATACTTACGCAAGCACAAGGAACAACTTGAGATTGATACTGCAAAATCTAATTGAAAATGACTCTGGGGTCTATTACTGTGCCACCTGGGACGGGCTATTGGTAGTGATTGGATCAAGACGTTTGCAA
>873
GGAGTCAGTCCAGGGAAGTATTATACTTACGCAAGCACAAGGAACAACTTGAGATTGATACTGCAAAATCTAATTGAAAATGACTCTGGGGTCTATTACTGTGCCACCTGGGACGGGCTATTGGTAGTGATTGGATCAAGACGTTTGCAA
>874
GGAGTCAGTCCAGGGAAGTATTATACTTACGCAAGCACAAGGAACAACTTGAGATTGATACTGCAAAATCTAATTGAAAATGACTCTGGGGTCTATTACTGTGCCACCTGGGACGGGCTATTGGTAGTGATTGGATCAAGACGTTTGCAA
>875
GGAGTCAGTCCAGGGAAGTATTATACTTACGCAAGCACAAGGAACAACTTGAGATTGATACTGCAAAATCTAATTGAAAATGACTCTGGGGTCTATTACTGTGCCACCTGGGACGGGCTATTGGTAGTGATTGGATCAAGACGTTTGCAA
>876
GGAGTCAGTCCAGGGAAGTATTATACTTACGCAAGCACAAGGAACAACTTGAGATTGATACTGCAAAATCTAATTGAAAATGACTCTGGGGTCTATTACTGTGCCACCTGGGACGGGCTATTGGTAGTGATTGGATCAAGACGTTTGCAA
>877
GGAGTCAGTCCAGGGAAGTATTATACTTACGCAAGCACAAGGAACAACTTGAGATTGATACTGCAAAATCTAATTGAAAATGACTCTGGGGTCTATTACTGTGCCACCTGGGACGGGCTATTGGTAGTGATTGGATCAAGACGTTTGCAA
>878
GGAGTCAGTCCAGGGAAGTATTATACTTACGCAAGCACAAGGAACAACTTGAGATTGATACTGCAAAATCTAATTGAAAATGACTCTGGGGTCTATTACTGTGCCACCTGGGACGGGCTATTGGTAGTGATTGGATCAAGACGTTTGCAA
>879
GGAGTCAGTCCAGGGAAGTATTATACTTACGCAAGCACAAGGAACAACTTGAGATTGATACTGCAAAATCTAATTGAAAATGACTCTGGGGTCTATTACTGTGCCACCTGGGACGGGCTATTGGTAGTGATTGGATCAAGACGTTTGCAA
>880
GGAGTCAGTCCAGGGAAGTATTATACTTACGCAAGCACAAGGAACAACTTGAGATTGATACTGCAAAATCTAATTGAAAATGACTCTGGGGTCTATTACTGTGCCACCTGGGACGGGCTATTGGTAGTGATTGGATCAAGACGTTTGCAA
>881
GGAGTCAGTCCAGGGAAGTATTATACTTACGCAAGCACAAGGAACAACTTGAGATTGATACTGCAAAATCTAATTGAAAATGACTCTGGGGTCTATTACTGTGCCACCTGGGACGGGCTATTGGTAGTGATTGGATCAAGACGTTTGCAA
>882
GGAGTCAGTCCAGGGAAGTATTATACTTACGCAAGCACAAGGAACAACTTGAGATTGATACTGCAAAATCTAATTGAAAATGACTCTGGGGTCTATTACTGTGCCACCTGGGACGGGCTATTGGTAGTGATTGGATCAAGACGTTTGCAA
>883
GGAGTCAGTCCAGGGAAGTATTATACTTACGCAAGCACAAGGAACAACTTGAGATTGATACTGCAAAATCTAATTGAAAATGACTCTGGGGTCTATTACTGTGCCACCTGGGACGGGCTATTGGTAGTGATTGGATCAAGACGTTTGCAA
>884
GGAGTCAGTCCAGGGAAGTATTATACTTACGCAAGCACAAGGAACAACTTGAGATTGATACTGCAAAATCTAATTGAAAATGACTCTGGGGTCTATTACTGTGCCACCTGGGACGGGCTATTGGTAGTGATTGGATCAAGACGTTTGCAA
>885
GGAGTCAGTCCAGGGAAGTATTATACTTACGCAAGCACAAGGAACAACTTGAGATTGATACTGCAAAATCTAATTGAAAATGACTCTGGGGTCTATTACTGTGCCACCTGGGACGGGCTATTGGTAGTGATTGGATCAAGACGTTTGCAA
>886
GGAGTCAGTCCAGGGAAGTATTATACTTACGCAAGCACAAGGAACAACTTGAGATTGATACTGCAAAATCTAATTGAAAATGACTCTGGGGTCTATTACTGTGCCACCTGGGACGGGCTATTGGTAGTGATTGGATCAAGACGTTTGCAA
>887
GGAGTCAGTCCAGGGAAGTATTATACTTACGCAAGCACAAGGAACAACTTGAGATTGATACTGCAAAATCTAATTGAAAATGACTCTGGGGTCTATTACTGTGCCACCTGGGACGGGCTATTGGTAGTGATTGGATCAAGACGTTTGCAA
>888
GGAGTCAGTCCAGGGAAGTATTATACTTACGCAAGCACAAGGAACAACTTGAGATTGATACTGCAAAATCTAATTGAAAATGACTCTGGGGTCTATTACTGTGCCACCTGGGACGGGCTATTGGTAGTGATTGGATCAAGACGTTTGCAA
>889
GGAGTCAGTCCAGGGAAGTATTATACTTACGCAAGCACAAGGAACAACTTGAGATTGATACTGCAAAATCTAATTGAAAATGACTCTGGGGTCTATTACTGTGCCACCTGGGACGGGCTATTGGTAGTGATTGGATCAAGACGTTTGCAA
>890
GGAGTCAGTCCAGGGAAGTATTATACTTACGCAAGCACAAGGAACAACTTGAGATTGATACTGCAAAATCTAATTGAAAATGACTCTGGGGTCTATTACTGTGCCACCTGGGACGGGCTATTGGTAGTGATTGGATCAAGACGTTTGCAA
>891
GGAGTCAGTCCAGGGAAGTATTATACTTACGCAAGCACAAGGAACAACTTGAGATTGATACTGCAAAATCTAATTGAAAATGACTCTGGGGTCTATTACTGTGCCACCTGGGACGGGCTATTGGTAGTGATTGGATCAAGACGTTTGCAA
>892
GGAGTCAGTCCAGGGAAGTATTATACTTACGCAAGCACAAGGAACAACTTGAGATTGATACTGCAAAATCTAATTGAAAATGACTCTGGGGTCTATTACTGTGCCACCTGGGACGGGCTATTGGTAGTGATTGGATCAAGACGTTTGCAA
>893
GGAGTCAGTCCAGGGAAGTATTATACTTACGCAAGCACAAGGAACAACTTGAGATTGATACTGCAAAATCTAATTGAAAATGACTCTGGGGTCTATTACTGTGCCACCTGGGACGGGCTATTGGTAGTGATTGGATCAAGACGTTTGCAA
>894
GGAGTCAGTCCAGGGAAGTATTATACTTACGCAAGCACAAGGAACAACTTGAGATTGATACTGCAAAATCTAATTGAAAATGACTCTGGGGTCTATTACTGTGCCACCTGGGACGGGCTATTGGTAGTGATTGGATCAAGACGTTTGCAA
>895
GGAGTCAGTCCAGGGAAGTATTATACTTACGCAAGCACAAGGAACAACTTGAGATTGATACTGCAAAATCTAATTGAAAATGACTCTGGGGTCTATTACTGTGCCACCTGGGACGGGCTATTGGTAGTGATTGGATCAAGACGTTTGCAA
>896
GGAGTCAGTCCAGGGAAGTATTATACTTACGCAAGCACAAGGAACAACTTGAGATTGATACTGCAAAATCTAATTGAAAATGACTCTGGGGTCTATTACTGTGCCACCTGGGACGGGCTATTGGTAGTGATTGGATCAAGACGTTTGCAA
>897
GGAGTCAGTCCAGGGAAGTATTATACTTACGCAAGCACAAGGAACAACTTGAGATTGATACTGCAAAATCTAATTGAAAATGACTCTGGGGTCTATTACTGTGCCACCTGGGACGGGCTATTGGTAGTGATTGGATCAAGACGTTTGCAA
>898
GGAGTCAGTCCAGGGAAGTATTATACTTACGCAAGCACAAGGAACAACTTGAGATTGATACTGCAAAATCTAATTGAAAATGACTCTGGGGTCTATTACTGTGCCACCTGGGACGGGCTATTGGTAGTGATTGGATCAAGACGTTTGCAA
>899
GGAGTCAGTCCAGGGAAGTATTATACTTACGCAAGCACAAGGAACAACTTGAGATTGATACTGCAAAATCTAATTGAAAATGACTCTGGGGTCTATTACTGTGCCACCTGGGACGGGCTATTGGTAGTGATTGGATCAAGACGTTTGCAA
>900
GGAGTCAGTCCAGGGAAGTATTATACTTACGCAAGCACAAGGAACAACTTGAGATTGATACTGCAAAATCTAATTGAAAATGACTCTGGGGTCTATTACTGTGCCACCTGGGACGGGCTATTGGTAGTGATTGGATCAAGACGTTTGCAA
>901
GGAGTCAGTCCAGGGAAGTATTATACTTACGCAAGCACAAGGAACAACTTGAGATTGATACTGCAAAATCTAATTGAAAATGACTCTGGGGTCTATTACTGTGCCACCTGGGACGGGCTATTGGTAGTGATTGGATCAAGACGTTTGCAA
>902
GGAGTCAGTCCAGGGAAGTATTATACTTACGCAAGCACAAGGAACAACTTGAGATTGATACTGCAAAATCTAATTGAAAATGACTCTGGGGTCTATTACTGTGCCACCTGGGACGGGCTATTGGTAGTGATTGGATCAAGACGTTTGCAA
>903
GGAGTCAGTCCAGGGAAGTATTATACTTACGCAAGCACAAGGAACAACTTGAGATTGATACTGCAAAATCTAATTGAAAATGACTCTGGGGTCTATTACTGTGCCACCTGGGACGGGCTATTGGTAGTGATTGGATCAAGACGTTTGCAA
>904
GGAGTCAGTCCAGGGAAGTATTATACTTACGCAAGCACAAGGAACAACTTGAGATTGATACTGCAAAATCTAATTGAAAATGACTCTGGGGTCTATTACTGTGCCACCTGGGACGGGCTATTGGTAGTGATTGGATCAAGACGTTTGCAA
>905
GGAGTCAGTCCAGGGAAGTATTATACTTACGCAAGCACAAGGAACAACTTGAGATTGATACTGCAAAATCTAATTGAAAATGACTCTGGGGTCTATTACTGTGCCACCTGGGACGGGCTATTGGTAGTGATTGGATCAAGACGTTTGCAA
>906
GGAGTCAGTCCAGGGAAGTATTATACTTACGCAAGCACAAGGAACAACTTGAGATTGATACTGCAAAATCTAATTGAAAATGACTCTGGGGTCTATTACTGTGCCACCTGGGACGGGCTATTGGTAGTGATTGGATCAAGACGTTTGCAA
>907
GGAGTCAGTCCAGGGAAGTATTATACTTACGCAAGCACAAGGAACAACTTGAGATTGATACTGCAAAATCTAATTGAAAATGACTCTGGGGTCTATTACTGTGCCACCTGGGACGGGCTATTGGTAGTGATTGGATCAAGACGTTTGCAA
>908
GGAGTCAGTCCAGGGAAGTATTATACTTACGCAAGCACAAGGAACAACTTGAGATTGATACTGCAAAATCTAATTGAAAATGACTCTGGGGTCTATTACTGTGCCACCTGGGACGGGCTATTGGTAGTGATTGGATCAAGACGTTTGCAA
>909
GGAGTCAGTCCAGGGAAGTATTATACTTACGCAAGCACAAGGAACAACTTGAGATTGATACTGCAAAATCTAATTGAAAATGACTCTGGGGTCTATTACTGTGCCACCTGGGACGGGCTATTGGTAGTGATTGGATCAAGACGTTTGCAA
>910
GGAGTCAGTCCAGGGAAGTATTATACTTACGCAAGCACAAGGAACAACTTGAGATTGATACTGCAAAATCTAATTGAAAATGACTCTGGGGTCTATTACTGTGCCACCTGGGACGGGCTATTGGTAGTGATTGGATCAAGACGTTTGCAA
>911
GGAGTCAGTCCAGGGAAGTATTATACTTACGCAAGCACAAGGAACAACTTGAGATTGATACTGCAAAATCTAATTGAAAATGACTCTGGGGTCTATTACTGTGCCACCTGGGACGGGCTATTGGTAGTGATTGGATCAAGACGTTTGCAA
>912
GGAGTCAGTCCAGGGAAGTATTATACTTACGCAAGCACAAGGAACAACTTGAGATTGATACTGCAAAATCTAATTGAAAATGACTCTGGGGTCTATTACTGTGCCACCTGGGACGGGCTATTGGTAGTGATTGGATCAAGACGTTTGCAA
>913
GGAGTCAGTCCAGGGAAGTATTATACTTACGCAAGCACAAGGAACAACTTGAGATTGATACTGCAAAATCTAATTGAAAATGACTCTGGGGTCTATTACTGTGCCACCTGGGACGGGCTATTGGTAGTGATTGGATCAAGACGTTTGCAA
>914
GGAGTCAGTCCAGGGAAGTATTATACTTACGCAAGCACAAGGAACAACTTGAGATTGATACTGCAAAATCTAATTGAAAATGACTCTGGGGTCTATTACTGTGCCACCTGGGACGGGCTATTGGTAGTGATTGGATCAAGACGTTTGCAA
>915
GGAGTCAGTCCAGGGAAGTATTATACTTACGCAAGCACAAGGAACAACTTGAGATTGATACTGCAAAATCTAATTGAAAATGACTCTGGGGTCTATTACTGTGCCACCTGGGACGGGCTATTGGTAGTGATTGGATCAAGACGTTTGCAA
>916
GGAGTCAGTCCAGGGAAGTATTATACTTACGCAAGCACAAGGAACAACTTGAGATTGATACTGCAAAATCTAATTGAAAATGACTCTGGGGTCTATTACTGTGCCACCTGGGACGGGCTATTGGTAGTGATTGGATCAAGACGTTTGCAA
>917
GGAGTCAGTCCAGGGAAGTATTATACTTACGCAAGCACAAGGAACAACTTGAGATTGATACTGCAAAATCTAATTGAAAATGACTCTGGGGTCTATTACTGTGCCACCTGGGACGGGCTATTGGTAGTGATTGGATCAAGACGTTTGCAA
>918
GGAGTCAGTCCAGGGAAGTATTATACTTACGCAAGCACAAGGAACAACTTGAGATTGATACTGCAAAATCTAATTGAAAATGACTCTGGGGTCTATTACTGTGCCACCTGGGACGGGCTATTGGTAGTGATTGGATCAAGACGTTTGCAA
>919
GGAGTCAGTCCAGGGAAGTATTATACTTACGCAAGCACAAGGAACAACTTGAGATTGATACTGCAAAATCTAATTGAAAATGACTCTGGGGTCTATTACTGTGCCACCTGGGACGGGCTATTGGTAGTGATTGGATCAAGACGTTTGCAA
>920
GGAGTCAGTCCAGGGAAGTATTATACTTACGCAAGCACAAGGAACAACTTGAGATTGATACTGCAAAATCTAATTGAAAATGACTCTGGGGTCTATTACTGTGCCACCTGGGACGGGCTATTGGTAGTGATTGGATCAAGACGTTTGCAA
>921
GGAGTCAGTCCAGGGAAGTATTATACTTACGCAAGCACAAGGAACAACTTGAGATTGATACTGCAAAATCTAATTGAAAATGACTCTGGGGTCTATTACTGTGCCACCTGGGACGGGCTATTGGTAGTGATTGGATCAAGACGTTTGCAA
>922
GGAGTCAGTCCAGGGAAGTATTATACTTACGCAAGCACAAGGAACAACTTGAGATTGATACTGCAAAATCTAATTGAAAATGACTCTGGGGTCTATTACTGTGCCACCTGGGACGGGCTATTGGTAGTGATTGGATCAAGACGTTTGCAA
>923
GGAGTCAGTCCAGGGAAGTATTATACTTACGCAAGCACAAGGAACAACTTGAGATTGATACTGCAAAATCTAATTGAAAATGACTCTGGGGTCTATTACTGTGCCACCTGGGACGGGCTATTGGTAGTGATTGGATCAAGACGTTTGCAA
>924
GGAGTCAGTCCAGGGAAGTATTATACTTACGCAAGCACAAGGAACAACTTGAGATTGATACTGCAAAATCTAATTGAAAATGACTCTGGGGTCTATTACTGTGCCACCTGGGACGGGCTATTGGTAGTGATTGGATCAAGACGTTTGCAA
>925
GGAGTCAGTCCAGGGAAGTATTATACTTACGCAAGCACAAGGAACAACTTGAGATTGATACTGCAAAATCTAATTGAAAATGACTCTGGGGTCTATTACTGTGCCACCTGGGACGGGCTATTGGTAGTGATTGGATCAAGACGTTTGCAA
>926
GGAGTCAGTCCAGGGAAGTATTATACTTACGCAAGCACAAGGAACAACTTGAGATTGATACTGCAAAATCTAATTGAAAATGACTCTGGGGTCTATTACTGTGCCACCTGGGACGGGCTATTGGTAGTGATTGGATCAAGACGTTTGCAA
>927
GGAGTCAGTCCAGGGAAGTATTATACTTACGCAAGCACAAGGAACAACTTGAGATTGATACTGCAAAATCTAATTGAAAATGACTCTGGGGTCTATTACTGTGCCACCTGGGACGGGCTATTGGTAGTGATTGGATCAAGACGTTTGCAA
>928
GGAGTCAGTCCAGGGAAGTATTATACTTACGCAAGCACAAGGAACAACTTGAGATTGATACTGCAAAATCTAATTGAAAATGACTCTGGGGTCTATTACTGTGCCACCTGGGACGGGCTATTGGTAGTGATTGGATCAAGACGTTTGCAA
>929
GGAGTCAGTCCAGGGAAGTATTATACTTACGCAAGCACAAGGAACAACTTGAGATTGATACTGCAAAATCTAATTGAAAATGACTCTGGGGTCTATTACTGTGCCACCTGGGACGGGCTATTGGTAGTGATTGGATCAAGACGTTTGCAA
>930
GGAGTCAGTCCAGGGAAGTATTATACTTACGCAAGCACAAGGAACAACTTGAGATTGATACTGCAAAATCTAATTGAAAATGACTCTGGGGTCTATTACTGTGCCACCTGGGACGGGCTATTGGTAGTGATTGGATCAAGACGTTTGCAA
>931
GGAGTCAGTCCAGGGAAGTATTATACTTACGCAAGCACAAGGAACAACTTGAGATTGATACTGCAAAATCTAATTGAAAATGACTCTGGGGTCTATTACTGTGCCACCTGGGACGGGCTATTGGTAGTGATTGGATCAAGACGTTTGCAA
>932
GGAGTCAGTCCAGGGAAGTATTATACTTACGCAAGCACAAGGAACAACTTGAGATTGATACTGCAAAATCTAATTGAAAATGACTCTGGGGTCTATTACTGTGCCACCTGGGACGGGCTATTGGTAGTGATTGGATCAAGACGTTTGCAA
>933
GGAGTCAGTCCAGGGAAGTATTATACTTACGCAAGCACAAGGAACAACTTGAGATTGATACTGCAAAATCTAATTGAAAATGACTCTGGGGTCTATTACTGTGCCACCTGGGACGGGCTATTGGTAGTGATTGGATCAAGACGTTTGCAA
>934
GGAGTCAGTCCAGGGAAGTATTATACTTACGCAAGCACAAGGAACAACTTGAGATTGATACTGCAAAATCTAATTGAAAATGACTCTGGGGTCTATTACTGTGCCACCTGGGACGGGCTATTGGTAGTGATTGGATCAAGACGTTTGCAA
>935
GGAGTCAGTCCAGGGAAGTATTATACTTACGCAAGCACAAGGAACAACTTGAGATTGATACTGCAAAATCTAATTGAAAATGACTCTGGGGTCTATTACTGTGCCACCTGGGACGGGCTATTGGTAGTGATTGGATCAAGACGTTTGCAA
>936
GGAGTCAGTCCAGGGAAGTATTATACTTACGCAAGCACAAGGAACAACTTGAGATTGATACTGCAAAATCTAATTGAAAATGACTCTGGGGTCTATTACTGTGCCACCTGGGACGGGCTATTGGTAGTGATTGGATCAAGACGTTTGCAA
>937
GGAGTCAGTCCAGGGAAGTATTATACTTACGCAAGCACAAGGAACAACTTGAGATTGATACTGCAAAATCTAATTGAAAATGACTCTGGGGTCTATTACTGTGCCACCTGGGACGGGCTATTGGTAGTGATTGGATCAAGACGTTTGCAA
>938
GGAGTCAGTCCAGGGAAGTATTATACTTACGCAAGCACAAGGAACAACTTGAGATTGATACTGCAAAATCTAATTGAAAATGACTCTGGGGTCTATTACTGTGCCACCTGGGACGGGCTATTGGTAGTGATTGGATCAAGACGTTTGCAA
>939
GGAGTCAGTCCAGGGAAGTATTATACTTACGCAAGCACAAGGAACAACTTGAGATTGATACTGCAAAATCTAATTGAAAATGACTCTGGGGTCTATTACTGTGCCACCTGGGACGGGCTATTGGTAGTGATTGGATCAAGACGTTTGCAA
>940
GGAGTCAGTCCAGGGAAGTATTATACTTACGCAAGCACAAGGAACAACTTGAGATTGATACTGCAAAATCTAATTGAAAATGACTCTGGGGTCTATTACTGTGCCACCTGGGACGGGCTATTGGTAGTGATTGGATCAAGACGTTTGCAA
>941
GGAGTCAGTCCAGGGAAGTATTATACTTACGCAAGCACAAGGAACAACTTGAGATTGATACTGCAAAATCTAATTGAAAATGACTCTGGGGTCTATTACTGTGCCACCTGGGACGGGCTATTGGTAGTGATTGGATCAAGACGTTTGCAA
>942
GGAGTCAGTCCAGGGAAGTATTATACTTACGCAAGCACAAGGAACAACTTGAGATTGATACTGCAAAATCTAATTGAAAATGACTCTGGGGTCTATTACTGTGCCACCTGGGACGGGCTATTGGTAGTGATTGGATCAAGACGTTTGCAA
>943
GGAGTCAGTCCAGGGAAGTATTATACTTACGCAAGCACAAGGAACAACTTGAGATTGATACTGCAAAATCTAATTGAAAATGACTCTGGGGTCTATTACTGTGCCACCTGGGACGGGCTATTGGTAGTGATTGGATCAAGACGTTTGCAA
>944
GGAGTCAGTCCAGGGAAGTATTATACTTACGCAAGCACAAGGAACAACTTGAGATTGATACTGCAAAATCTAATTGAAAATGACTCTGGGGTCTATTACTGTGCCACCTGGGACGGGCTATTGGTAGTGATTGGATCAAGACGTTTGCAA
>945
GGAGTCAGTCCAGGGAAGTATTATACTTACGCAAGCACAAGGAACAACTTGAGATTGATACTGCAAAATCTAATTGAAAATGACTCTGGGGTCTATTACTGTGCCACCTGGGACGGGCTATTGGTAGTGATTGGATCAAGACGTTTGCAA
>946
GGAGTCAGTCCAGGGAAGTATTATACTTACGCAAGCACAAGGAACAACTTGAGATTGATACTGCAAAATCTAATTGAAAATGACTCTGGGGTCTATTACTGTGCCACCTGGGACGGGCTATTGGTAGTGATTGGATCAAGACGTTTGCAA
>947
GGAGTCAGTCCAGGGAAGTATTATACTTACGCAAGCACAAGGAACAACTTGAGATTGATACTGCAAAATCTAATTGAAAATGACTCTGGGGTCTATTACTGTGCCACCTGGGACGGGCTATTGGTAGTGATTGGATCAAGACGTTTGCAA
>948
GGAGTCAGTCCAGGGAAGTATTATACTTACGCAAGCACAAGGAACAACTTGAGATTGATACTGCAAAATCTAATTGAAAATGACTCTGGGGTCTATTACTGTGCCACCTGGGACGGGCTATTGGTAGTGATTGGATCAAGACGTTTGCAA
>949
GGAGTCAGTCCAGGGAAGTATTATACTTACGCAAGCACAAGGAACAACTTGAGATTGATACTGCAAAATCTAATTGAAAATGACTCTGGGGTCTATTACTGTGCCACCTGGGACGGGCTATTGGTAGTGATTGGATCAAGACGTTTGCAA
>950
GGAGTCAGTCCAGGGAAGTATTATACTTACGCAAGCACAAGGAACAACTTGAGATTGATACTGCAAAATCTAATTGAAAATGACTCTGGGGTCTATTACTGTGCCACCTGGGACGGGCTATTGGTAGTGATTGGATCAAGACGTTTGCAA
>951
GGAGTCAGTCCAGGGAAGTATTATACTTACGCAAGCACAAGGAACAACTTGAGATTGATACTGCAAAATCTAATTGAAAATGACTCTGGGGTCTATTACTGTGCCACCTGGGACGGGCTATTGGTAGTGATTGGATCAAGACGTTTGCAA
>952
GGAGTCAGTCCAGGGAAGTATTATACTTACGCAAGCACAAGGAACAACTTGAGATTGATACTGCAAAATCTAATTGAAAATGACTCTGGGGTCTATTACTGTGCCACCTGGGACGGGCTATTGGTAGTGATTGGATCAAGACGTTTGCAA
>953
GGAGTCAGTCCAGGGAAGTATTATACTTACGCAAGCACAAGGAACAACTTGAGATTGATACTGCAAAATCTAATTGAAAATGACTCTGGGGTCTATTACTGTGCCACCTGGGACGGGCTATTGGTAGTGATTGGATCAAGACGTTTGCAA
>954
GGAGTCAGTCCAGGGAAGTATTATACTTACGCAAGCACAAGGAACAACTTGAGATTGATACTGCAAAATCTAATTGAAAATGACTCTGGGGTCTATTACTGTGCCACCTGGGACGGGCTATTGGTAGTGATTGGATCAAGACGTTTGCAA
>955
GGAGTCAGTCCAGGGAAGTATTATACTTACGCAAGCACAAGGAACAACTTGAGATTGATACTGCAAAATCTAATTGAAAATGACTCTGGGGTCTATTACTGTGCCACCTGGGACGGGCTATTGGTAGTGATTGGATCAAGACGTTTGCAA
>956
GGAGTCAGTCCAGGGAAGTATTATACTTACGCAAGCACAAGGAACAACTTGAGATTGATACTGCAAAATCTAATTGAAAATGACTCTGGGGTCTATTACTGTGCCACCTGGGACGGGCTATTGGTAGTGATTGGATCAAGACGTTTGCAA
>957
GGAGTCAGTCCAGGGAAGTATTATACTTACGCAAGCACAAGGAACAACTTGAGATTGATACTGCAAAATCTAATTGAAAATGACTCTGGGGTCTATTACTGTGCCACCTGGGACGGGCTATTGGTAGTGATTGGATCAAGACGTTTGCAA
>958
GGAGTCAGTCCAGGGAAGTATTATACTTACGCAAGCACAAGGAACAACTTGAGATTGATACTGCAAAATCTAATTGAAAATGACTCTGGGGTCTATTACTGTGCCACCTGGGACGGGCTATTGGTAGTGATTGGATCAAGACGTTTGCAA
>959
GGAGTCAGTCCAGGGAAGTATTATACTTACGCAAGCACAAGGAACAACTTGAGATTGATACTGCAAAATCTAATTGAAAATGACTCTGGGGTCTATTACTGTGCCACCTGGGACGGGCTATTGGTAGTGATTGGATCAAGACGTTTGCAA
>960
GGAGTCAGTCCAGGGAAGTATTATACTTACGCAAGCACAAGGAACAACTTGAGATTGATACTGCAAAATCTAATTGAAAATGACTCTGGGGTCTATTACTGTGCCACCTGGGACGGGCTATTGGTAGTGATTGGATCAAGACGTTTGCAA
>961
GGAGTCAGTCCAGGGAAGTATTATACTTACGCAAGCACAAGGAACAACTTGAGATTGATACTGCAAAATCTAATTGAAAATGACTCTGGGGTCTATTACTGTGCCACCTGGGACGGGCTATTGGTAGTGATTGGATCAAGACGTTTGCAA
>962
GGAGTCAGTCCAGGGAAGTATTATACTTACGCAAGCACAAGGAACAACTTGAGATTGATACTGCAAAATCTAATTGAAAATGACTCTGGGGTCTATTACTGTGCCACCTGGGACGGGCTATTGGTAGTGATTGGATCAAGACGTTTGCAA
>963
GGAGTCAGTCCAGGGAAGTATTATACTTACGCAAGCACAAGGAACAACTTGAGATTGATACTGCAAAATCTAATTGAAAATGACTCTGGGGTCTATTACTGTGCCACCTGGGACGGGCTATTGGTAGTGATTGGATCAAGACGTTTGCAA
>964
GGAGTCAGTCCAGGGAAGTATTATACTTACGCAAGCACAAGGAACAACTTGAGATTGATACTGCAAAATCTAATTGAAAATGACTCTGGGGTCTATTACTGTGCCACCTGGGACGGGCTATTGGTAGTGATTGGATCAAGACGTTTGCAA
>965
GGAGTCAGTCCAGGGAAGTATTATACTTACGCAAGCACAAGGAACAACTTGAGATTGATACTGCAAAATCTAATTGAAAATGACTCTGGGGTCTATTACTGTGCCACCTGGGACGGGCTATTGGTAGTGATTGGATCAAGACGTTTGCAA
>966
GGAGTCAGTCCAGGGAAGTATTATACTTACGCAAGCACAAGGAACAACTTGAGATTGATACTGCAAAATCTAATTGAAAATGACTCTGGGGTCTATTACTGTGCCACCTGGGACGGGCTATTGGTAGTGATTGGATCAAGACGTTTGCAA
>967
GGAGTCAGTCCAGGGAAGTATTATACTTACGCAAGCACAAGGAACAACTTGAGATTGATACTGCAAAATCTAATTGAAAATGACTCTGGGGTCTATTACTGTGCCACCTGGGACGGGCTATTGGTAGTGATTGGATCAAGACGTTTGCAA
>968
GGAGTCAGTCCAGGGAAGTATTATACTTACGCAAGCACAAGGAACAACTTGAGATTGATACTGCAAAATCTAATTGAAAATGACTCTGGGGTCTATTACTGTGCCACCTGGGACGGGCTATTGGTAGTGATTGGATCAAGACGTTTGCAA
>969
GGAGTCAGTCCAGGGAAGTATTATACTTACGCAAGCACAAGGAACAACTTGAGATTGATACTGCAAAATCTAATTGAAAATGACTCTGGGGTCTATTACTGTGCCACCTGGGACGGGCTATTGGTAGTGATTGGATCAAGACGTTTGCAA
>970
GGAGTCAGTCCAGGGAAGTATTATACTTACGCAAGCACAAGGAACAACTTGAGATTGATACTGCAAAATCTAATTGAAAATGACTCTGGGGTCTATTACTGTGCCACCTGGGACGGGCTATTGGTAGTGATTGGATCAAGACGTTTGCAA
>971
GGAGTCAGTCCAGGGAAGTATTATACTTACGCAAGCACAAGGAACAACTTGAGATTGATACTGCAAAATCTAATTGAAAATGACTCTGGGGTCTATTACTGTGCCACCTGGGACGGGCTATTGGTAGTGATTGGATCAAGACGTTTGCAA
>972
GGAGTCAGTCCAGGGAAGTATTATACTTACGCAAGCACAAGGAACAACTTGAGATTGATACTGCAAAATCTAATTGAAAATGACTCTGGGGTCTATTACTGTGCCACCTGGGACGGGCTATTGGTAGTGATTGGATCAAGACGTTTGCAA
>973
GGAGTCAGTCCAGGGAAGTATTATACTTACGCAAGCACAAGGAACAACTTGAGATTGATACTGCAAAATCTAATTGAAAATGACTCTGGGGTCTATTACTGTGCCACCTGGGACGGGCTATTGGTAGTGATTGGATCAAGACGTTTGCAA
>974
GGAGTCAGTCCAGGGAAGTATTATACTTACGCAAGCACAAGGAACAACTTGAGATTGATACTGCAAAATCTAATTGAAAATGACTCTGGGGTCTATTACTGTGCCACCTGGGACGGGCTATTGGTAGTGATTGGATCAAGACGTTTGCAA
>975
GGAGTCAGTCCAGGGAAGTATTATACTTACGCAAGCACAAGGAACAACTTGAGATTGATACTGCAAAATCTAATTGAAAATGACTCTGGGGTCTATTACTGTGCCACCTGGGACGGGCTATTGGTAGTGATTGGATCAAGACGTTTGCAA
>976
GGAGTCAGTCCAGGGAAGTATTATACTTACGCAAGCACAAGGAACAACTTGAGATTGATACTGCAAAATCTAATTGAAAATGACTCTGGGGTCTATTACTGTGCCACCTGGGACGGGCTATTGGTAGTGATTGGATCAAGACGTTTGCAA
>977
GGAGTCAGTCCAGGGAAGTATTATACTTACGCAAGCACAAGGAACAACTTGAGATTGATACTGCAAAATCTAATTGAAAATGACTCTGGGGTCTATTACTGTGCCACCTGGGACGGGCTATTGGTAGTGATTGGATCAAGACGTTTGCAA
>978
GGAGTCAGTCCAGGGAAGTATTATACTTACGCAAGCACAAGGAACAACTTGAGATTGATACTGCAAAATCTAATTGAAAATGACTCTGGGGTCTATTACTGTGCCACCTGGGACGGGCTATTGGTAGTGATTGGATCAAGACGTTTGCAA
>979
GGAGTCAGTCCAGGGAAGTATTATACTTACGCAAGCACAAGGAACAACTTGAGATTGATACTGCAAAATCTAATTGAAAATGACTCTGGGGTCTATTACTGTGCCACCTGGGACGGGCTATTGGTAGTGATTGGATCAAGACGTTTGCAA
>980
GGAGTCAGTCCAGGGAAGTATTATACTTACGCAAGCACAAGGAACAACTTGAGATTGATACTGCAAAATCTAATTGAAAATGACTCTGGGGTCTATTACTGTGCCACCTGGGACGGGCTATTGGTAGTGATTGGATCAAGACGTTTGCAA
>981
GGAGTCAGTCCAGGGAAGTATTATACTTACGCAAGCACAAGGAACAACTTGAGATTGATACTGCAAAATCTAATTGAAAATGACTCTGGGGTCTATTACTGTGCCACCTGGGACGGGCTATTGGTAGTGATTGGATCAAGACGTTTGCAA
>982
GGAGTCAGTCCAGGGAAGTATTATACTTACGCAAGCACAAGGAACAACTTGAGATTGATACTGCAAAATCTAATTGAAAATGACTCTGGGGTCTATTACTGTGCCACCTGGGACGGGCTATTGGTAGTGATTGGATCAAGACGTTTGCAA
>983
GGAGTCAGTCCAGGGAAGTATTATACTTACGCAAGCACAAGGAACAACTTGAGATTGATACTGCAAAATCTAATTGAAAATGACTCTGGGGTCTATTACTGTGCCACCTGGGACGGGCTATTGGTAGTGATTGGATCAAGACGTTTGCAA
>984
GGAGTCAGTCCAGGGAAGTATTATACTTACGCAAGCACAAGGAACAACTTGAGATTGATACTGCAAAATCTAATTGAAAATGACTCTGGGGTCTATTACTGTGCCACCTGGGACGGGCTATTGGTAGTGATTGGATCAAGACGTTTGCAA
>985
GGAGTCAGTCCAGGGAAGTATTATACTTACGCAAGCACAAGGAACAACTTGAGATTGATACTGCAAAATCTAATTGAAAATGACTCTGGGGTCTATTACTGTGCCACCTGGGACGGGCTATTGGTAGTGATTGGATCAAGACGTTTGCAA
>986
GGAGTCAGTCCAGGGAAGTATTATACTTACGCAAGCACAAGGAACAACTTGAGATTGATACTGCAAAATCTAATTGAAAATGACTCTGGGGTCTATTACTGTGCCACCTGGGACGGGCTATTGGTAGTGATTGGATCAAGACGTTTGCAA
>987
GGAGTCAGTCCAGGGAAGTATTATACTTACGCAAGCACAAGGAACAACTTGAGATTGATACTGCAAAATCTAATTGAAAATGACTCTGGGGTCTATTACTGTGCCACCTGGGACGGGCTATTGGTAGTGATTGGATCAAGACGTTTGCAA
>988
GGAGTCAGTCCAGGGAAGTATTATACTTACGCAAGCACAAGGAACAACTTGAGATTGATACTGCAAAATCTAATTGAAAATGACTCTGGGGTCTATTACTGTGCCACCTGGGACGGGCTATTGGTAGTGATTGGATCAAGACGTTTGCAA
>989
GGAGTCAGTCCAGGGAAGTATTATACTTACGCAAGCACAAGGAACAACTTGAGATTGATACTGCAAAATCTAATTGAAAATGACTCTGGGGTCTATTACTGTGCCACCTGGGACGGGCTATTGGTAGTGATTGGATCAAGACGTTTGCAA
>990
GGAGTCAGTCCAGGGAAGTATTATACTTACGCAAGCACAAGGAACAACTTGAGATTGATACTGCAAAATCTAATTGAAAATGACTCTGGGGTCTATTACTGTGCCACCTGGGACGGGCTATTGGTAGTGATTGGATCAAGACGTTTGCAA
>991
GGAGTCAGTCCAGGGAAGTATTATACTTACGCAAGCACAAGGAACAACTTGAGATTGATACTGCAAAATCTAATTGAAAATGACTCTGGGGTCTATTACTGTGCCACCTGGGACGGGCTATTGGTAGTGATTGGATCAAGACGTTTGCAA
>992
GGAGTCAGTCCAGGGAAGTATTATACTTACGCAAGCACAAGGAACAACTTGAGATTGATACTGCAAAATCTAATTGAAAATGACTCTGGGGTCTATTACTGTGCCACCTGGGACGGGCTATTGGTAGTGATTGGATCAAGACGTTTGCAA
>993
GGAGTCAGTCCAGGGAAGTATTATACTTACGCAAGCACAAGGAACAACTTGAGATTGATACTGCAAAATCTAATTGAAAATGACTCTGGGGTCTATTACTGTGCCACCTGGGACGGGCTATTGGTAGTGATTGGATCAAGACGTTTGCAA
>994
GGAGTCAGTCCAGGGAAGTATTATACTTACGCAAGCACAAGGAACAACTTGAGATTGATACTGCAAAATCTAATTGAAAATGACTCTGGGGTCTATTACTGTGCCACCTGGGACGGGCTATTGGTAGTGATTGGATCAAGACGTTTGCAA
>995
GGAGTCAGTCCAGGGAAGTATTATACTTACGCAAGCACAAGGAACAACTTGAGATTGATACTGCAAAATCTAATTGAAAATGACTCTGGGGTCTATTACTGTGCCACCTGGGACGGGCTATTGGTAGTGATTGGATCAAGACGTTTGCAA
>996
GGAGTCAGTCCAGGGAAGTATTATACTTACGCAAGCACAAGGAACAACTTGAGATTGATACTGCAAAATCTAATTGAAAATGACTCTGGGGTCTATTACTGTGCCACCTGGGACGGGCTATTGGTAGTGATTGGATCAAGACGTTTGCAA
>997
GGAGTCAGTCCAGGGAAGTATTATACTTACGCAAGCACAAGGAACAACTTGAGATTGATACTGCAAAATCTAATTGAAAATGACTCTGGGGTCTATTACTGTGCCACCTGGGACGGGCTATTGGTAGTGATTGGATCAAGACGTTTGCAA
>998
GGAGTCAGTCCAGGGAAGTATTATACTTACGCAAGCACAAGGAACAACTTGAGATTGATACTGCAAAATCTAATTGAAAATGACTCTGGGGTCTATTACTGTGCCACCTGGGACGGGCTATTGGTAGTGATTGGATCAAGACGTTTGCAA
>999
GGAGTCAGTCCAGGGAAGTATTATACTTACGCAAGCACAAGGAACAACTTGAGATTGATACTGCAAAATCTAATTGAAAATGACTCTGGGGTCTATTACTGTGCCACCTGGGACGGGCTATTGGTAGTGATTGGATCAAGACGTTTGCAA
>1000
GGAGTCAGTCCAGGGAAGTATTATACTTACGCAAGCACAAGGAACAACTTGAGATTGATACTGCAAAATCTAATTGAAAATGACTCTGGGGTCTATTACTGTGCCACCTGGGACGGGCTATTGGTAGTGATTGGATCAAGACGTTTGCAA
>1001
GGAGTCAGTCCAGGGAAGTATTATACTTACGCAAGCACAAGGAACAACTTGAGATTGATACTGCAAAATCTAATTGAAAATGACTCTGGGGTCTATTACTGTGCCACCTGGGACGGGCTATTGGTAGTGATTGGATCAAGACGTTTGCAA
>1002
GGAGTCAGTCCAGGGAAGTATTATACTTACGCAAGCACAAGGAACAACTTGAGATTGATACTGCAAAATCTAATTGAAAATGACTCTGGGGTCTATTACTGTGCCACCTGGGACGGGCTATTGGTAGTGATTGGATCAAGACGTTTGCAA
>1003
GGAGTCAGTCCAGGGAAGTATTATACTTACGCAAGCACAAGGAACAACTTGAGATTGATACTGCAAAATCTAATTGAAAATGACTCTGGGGTCTATTACTGTGCCACCTGGGACGGGCTATTGGTAGTGATTGGATCAAGACGTTTGCAA
>1004
GGAGTCAGTCCAGGGAAGTATTATACTTACGCAAGCACAAGGAACAACTTGAGATTGATACTGCAAAATCTAATTGAAAATGACTCTGGGGTCTATTACTGTGCCACCTGGGACGGGCTATTGGTAGTGATTGGATCAAGACGTTTGCAA
>1005
GGAGTCAGTCCAGGGAAGTATTATACTTACGCAAGCACAAGGAACAACTTGAGATTGATACTGCAAAATCTAATTGAAAATGACTCTGGGGTCTATTACTGTGCCACCTGGGACGGGCTATTGGTAGTGATTGGATCAAGACGTTTGCAA
>1006
GGAGTCAGTCCAGGGAAGTATTATACTTACGCAAGCACAAGGAACAACTTGAGATTGATACTGCAAAATCTAATTGAAAATGACTCTGGGGTCTATTACTGTGCCACCTGGGACGGGCTATTGGTAGTGATTGGATCAAGACGTTTGCAA
>1007
GGAGTCAGTCCAGGGAAGTATTATACTTACGCAAGCACAAGGAACAACTTGAGATTGATACTGCAAAATCTAATTGAAAATGACTCTGGGGTCTATTACTGTGCCACCTGGGACGGGCTATTGGTAGTGATTGGATCAAGACGTTTGCAA
>1008
GGAGTCAGTCCAGGGAAGTATTATACTTACGCAAGCACAAGGAACAACTTGAGATTGATACTGCAAAATCTAATTGAAAATGACTCTGGGGTCTATTACTGTGCCACCTGGGACGGGCTATTGGTAGTGATTGGATCAAGACGTTTGCAA
>1009
GGAGTCAGTCCAGGGAAGTATTATACTTACGCAAGCACAAGGAACAACTTGAGATTGATACTGCAAAATCTAATTGAAAATGACTCTGGGGTCTATTACTGTGCCACCTGGGACGGGCTATTGGTAGTGATTGGATCAAGACGTTTGCAA
>1010
GGAGTCAGTCCAGGGAAGTATTATACTTACGCAAGCACAAGGAACAACTTGAGATTGATACTGCAAAATCTAATTGAAAATGACTCTGGGGTCTATTACTGTGCCACCTGGGACGGGCTATTGGTAGTGATTGGATCAAGACGTTTGCAA
>1011
GGAGTCAGTCCAGGGAAGTATTATACTTACGCAAGCACAAGGAACAACTTGAGATTGATACTGCAAAATCTAATTGAAAATGACTCTGGGGTCTATTACTGTGCCACCTGGGACGGGCTATTGGTAGTGATTGGATCAAGACGTTTGCAA
>1012
GGAGTCAGTCCAGGGAAGTATTATACTTACGCAAGCACAAGGAACAACTTGAGATTGATACTGCAAAATCTAATTGAAAATGACTCTGGGGTCTATTACTGTGCCACCTGGGACGGGCTATTGGTAGTGATTGGATCAAGACGTTTGCAA
>1013
GGAGTCAGTCCAGGGAAGTATTATACTTACGCAAGCACAAGGAACAACTTGAGATTGATACTGCAAAATCTAATTGAAAATGACTCTGGGGTCTATTACTGTGCCACCTGGGACGGGCTATTGGTAGTGATTGGATCAAGACGTTTGCAA
>1014
GGAGTCAGTCCAGGGAAGTATTATACTTACGCAAGCACAAGGAACAACTTGAGATTGATACTGCAAAATCTAATTGAAAATGACTCTGGGGTCTATTACTGTGCCACCTGGGACGGGCTATTGGTAGTGATTGGATCAAGACGTTTGCAA
>1015
GGAGTCAGTCCAGGGAAGTATTATACTTACGCAAGCACAAGGAACAACTTGAGATTGATACTGCAAAATCTAATTGAAAATGACTCTGGGGTCTATTACTGTGCCACCTGGGACGGGCTATTGGTAGTGATTGGATCAAGACGTTTGCAA
>1016
GGAGTCAGTCCAGGGAAGTATTATACTTACGCAAGCACAAGGAACAACTTGAGATTGATACTGCAAAATCTAATTGAAAATGACTCTGGGGTCTATTACTGTGCCACCTGGGACGGGCTATTGGTAGTGATTGGATCAAGACGTTTGCAA
>1017
GGAGTCAGTCCAGGGAAGTATTATACTTACGCAAGCACAAGGAACAACTTGAGATTGATACTGCAAAATCTAATTGAAAATGACTCTGGGGTCTATTACTGTGCCACCTGGGACGGGCTATTGGTAGTGATTGGATCAAGACGTTTGCAA
>1018
GGAGTCAGTCCAGGGAAGTATTATACTTACGCAAGCACAAGGAACAACTTGAGATTGATACTGCAAAATCTAATTGAAAATGACTCTGGGGTCTATTACTGTGCCACCTGGGACGGGCTATTGGTAGTGATTGGATCAAGACGTTTGCAA
>1019
GGAGTCAGTCCAGGGAAGTATTATACTTACGCAAGCACAAGGAACAACTTGAGATTGATACTGCAAAATCTAATTGAAAATGACTCTGGGGTCTATTACTGTGCCACCTGGGACGGGCTATTGGTAGTGATTGGATCAAGACGTTTGCAA
>1020
GGAGTCAGTCCAGGGAAGTATTATACTTACGCAAGCACAAGGAACAACTTGAGATTGATACTGCAAAATCTAATTGAAAATGACTCTGGGGTCTATTACTGTGCCACCTGGGACGGGCTATTGGTAGTGATTGGATCAAGACGTTTGCAA
>1021
GGAGTCAGTCCAGGGAAGTATTATACTTACGCAAGCACAAGGAACAACTTGAGATTGATACTGCAAAATCTAATTGAAAATGACTCTGGGGTCTATTACTGTGCCACCTGGGACGGGCTATTGGTAGTGATTGGATCAAGACGTTTGCAA
>1022
GGAGTCAGTCCAGGGAAGTATTATACTTACGCAAGCACAAGGAACAACTTGAGATTGATACTGCAAAATCTAATTGAAAATGACTCTGGGGTCTATTACTGTGCCACCTGGGACGGGCTATTGGTAGTGATTGGATCAAGACGTTTGCAA
>1023
GGAGTCAGTCCAGGGAAGTATTATACTTACGCAAGCACAAGGAACAACTTGAGATTGATACTGCAAAATCTAATTGAAAATGACTCTGGGGTCTATTACTGTGCCACCTGGGACGGGCTATTGGTAGTGATTGGATCAAGACGTTTGCAA
>1024
GGAGTCAGTCCAGGGAAGTATTATACTTACGCAAGCACAAGGAACAACTTGAGATTGATACTGCAAAATCTAATTGAAAATGACTCTGGGGTCTATTACTGTGCCACCTGGGACGGGCTATTGGTAGTGATTGGATCAAGACGTTTGCAA
>1025
GGAGTCAGTCCAGGGAAGTATTATACTTACGCAAGCACAAGGAACAACTTGAGATTGATACTGCAAAATCTAATTGAAAATGACTCTGGGGTCTATTACTGTGCCACCTGGGACGGGCTATTGGTAGTGATTGGATCAAGACGTTTGCAA
>1026
GGAGTCAGTCCAGGGAAGTATTATACTTACGCAAGCACAAGGAACAACTTGAGATTGATACTGCAAAATCTAATTGAAAATGACTCTGGGGTCTATTACTGTGCCACCTGGGACGGGCTATTGGTAGTGATTGGATCAAGACGTTTGCAA
>1027
GGAGTCAGTCCAGGGAAGTATTATACTTACGCAAGCACAAGGAACAACTTGAGATTGATACTGCAAAATCTAATTGAAAATGACTCTGGGGTCTATTACTGTGCCACCTGGGACGGGCTATTGGTAGTGATTGGATCAAGACGTTTGCAA
>1028
GGAGTCAGTCCAGGGAAGTATTATACTTACGCAAGCACAAGGAACAACTTGAGATTGATACTGCAAAATCTAATTGAAAATGACTCTGGGGTCTATTACTGTGCCACCTGGGACGGGCTATTGGTAGTGATTGGATCAAGACGTTTGCAA
>1029
GGAGTCAGTCCAGGGAAGTATTATACTTACGCAAGCACAAGGAACAACTTGAGATTGATACTGCAAAATCTAATTGAAAATGACTCTGGGGTCTATTACTGTGCCACCTGGGACGGGCTATTGGTAGTGATTGGATCAAGACGTTTGCAA
>1030
GGAGTCAGTCCAGGGAAGTATTATACTTACGCAAGCACAAGGAACAACTTGAGATTGATACTGCAAAATCTAATTGAAAATGACTCTGGGGTCTATTACTGTGCCACCTGGGACGGGCTATTGGTAGTGATTGGATCAAGACGTTTGCAA
>1031
GGAGTCAGTCCAGGGAAGTATTATACTTACGCAAGCACAAGGAACAACTTGAGATTGATACTGCAAAATCTAATTGAAAATGACTCTGGGGTCTATTACTGTGCCACCTGGGACGGGCTATTGGTAGTGATTGGATCAAGACGTTTGCAA
>1032
GGAGTCAGTCCAGGGAAGTATTATACTTACGCAAGCACAAGGAACAACTTGAGATTGATACTGCAAAATCTAATTGAAAATGACTCTGGGGTCTATTACTGTGCCACCTGGGACGGGCTATTGGTAGTGATTGGATCAAGACGTTTGCAA
>1033
GGAGTCAGTCCAGGGAAGTATTATACTTACGCAAGCACAAGGAACAACTTGAGATTGATACTGCAAAATCTAATTGAAAATGACTCTGGGGTCTATTACTGTGCCACCTGGGACGGGCTATTGGTAGTGATTGGATCAAGACGTTTGCAA
>1034
GGAGTCAGTCCAGGGAAGTATTATACTTACGCAAGCACAAGGAACAACTTGAGATTGATACTGCAAAATCTAATTGAAAATGACTCTGGGGTCTATTACTGTGCCACCTGGGACGGGCTATTGGTAGTGATTGGATCAAGACGTTTGCAA
>1035
GGAGTCAGTCCAGGGAAGTATTATACTTACGCAAGCACAAGGAACAACTTGAGATTGATACTGCAAAATCTAATTGAAAATGACTCTGGGGTCTATTACTGTGCCACCTGGGACGGGCTATTGGTAGTGATTGGATCAAGACGTTTGCAA
>1036
GGAGTCAGTCCAGGGAAGTATTATACTTACGCAAGCACAAGGAACAACTTGAGATTGATACTGCAAAATCTAATTGAAAATGACTCTGGGGTCTATTACTGTGCCACCTGGGACGGGCTATTGGTAGTGATTGGATCAAGACGTTTGCAA
>1037
GGAGTCAGTCCAGGGAAGTATTATACTTACGCAAGCACAAGGAACAACTTGAGATTGATACTGCAAAATCTAATTGAAAATGACTCTGGGGTCTATTACTGTGCCACCTGGGACGGGCTATTGGTAGTGATTGGATCAAGACGTTTGCAA
>1038
GGAGTCAGTCCAGGGAAGTATTATACTTACGCAAGCACAAGGAACAACTTGAGATTGATACTGCAAAATCTAATTGAAAATGACTCTGGGGTCTATTACTGTGCCACCTGGGACGGGCTATTGGTAGTGATTGGATCAAGACGTTTGCAA
>1039
GGAGTCAGTCCAGGGAAGTATTATACTTACGCAAGCACAAGGAACAACTTGAGATTGATACTGCAAAATCTAATTGAAAATGACTCTGGGGTCTATTACTGTGCCACCTGGGACGGGCTATTGGTAGTGATTGGATCAAGACGTTTGCAA
>1040
GGAGTCAGTCCAGGGAAGTATTATACTTACGCAAGCACAAGGAACAACTTGAGATTGATACTGCAAAATCTAATTGAAAATGACTCTGGGGTCTATTACTGTGCCACCTGGGACGGGCTATTGGTAGTGATTGGATCAAGACGTTTGCAA
>1041
GGAGTCAGTCCAGGGAAGTATTATACTTACGCAAGCACAAGGAACAACTTGAGATTGATACTGCAAAATCTAATTGAAAATGACTCTGGGGTCTATTACTGTGCCACCTGGGACGGGCTATTGGTAGTGATTGGATCAAGACGTTTGCAA
>1042
GGAGTCAGTCCAGGGAAGTATTATACTTACGCAAGCACAAGGAACAACTTGAGATTGATACTGCAAAATCTAATTGAAAATGACTCTGGGGTCTATTACTGTGCCACCTGGGACGGGCTATTGGTAGTGATTGGATCAAGACGTTTGCAA
>1043
GGAGTCAGTCCAGGGAAGTATTATACTTACGCAAGCACAAGGAACAACTTGAGATTGATACTGCAAAATCTAATTGAAAATGACTCTGGGGTCTATTACTGTGCCACCTGGGACGGGCTATTGGTAGTGATTGGATCAAGACGTTTGCAA
>1044
GGAGTCAGTCCAGGGAAGTATTATACTTACGCAAGCACAAGGAACAACTTGAGATTGATACTGCAAAATCTAATTGAAAATGACTCTGGGGTCTATTACTGTGCCACCTGGGACGGGCTATTGGTAGTGATTGGATCAAGACGTTTGCAA
>1045
GGAGTCAGTCCAGGGAAGTATTATACTTACGCAAGCACAAGGAACAACTTGAGATTGATACTGCAAAATCTAATTGAAAATGACTCTGGGGTCTATTACTGTGCCACCTGGGACGGGCTATTGGTAGTGATTGGATCAAGACGTTTGCAA
>1046
GGAGTCAGTCCAGGGAAGTATTATACTTACGCAAGCACAAGGAACAACTTGAGATTGATACTGCAAAATCTAATTGAAAATGACTCTGGGGTCTATTACTGTGCCACCTGGGACGGGCTATTGGTAGTGATTGGATCAAGACGTTTGCAA
>1047
GGAGTCAGTCCAGGGAAGTATTATACTTACGCAAGCACAAGGAACAACTTGAGATTGATACTGCAAAATCTAATTGAAAATGACTCTGGGGTCTATTACTGTGCCACCTGGGACGGGCTATTGGTAGTGATTGGATCAAGACGTTTGCAA
>1048
GGAGTCAGTCCAGGGAAGTATTATACTTACGCAAGCACAAGGAACAACTTGAGATTGATACTGCAAAATCTAATTGAAAATGACTCTGGGGTCTATTACTGTGCCACCTGGGACGGGCTATTGGTAGTGATTGGATCAAGACGTTTGCAA
>1049
GGAGTCAGTCCAGGGAAGTATTATACTTACGCAAGCACAAGGAACAACTTGAGATTGATACTGCAAAATCTAATTGAAAATGACTCTGGGGTCTATTACTGTGCCACCTGGGACGGGCTATTGGTAGTGATTGGATCAAGACGTTTGCAA
>1050
GGAGTCAGTCCAGGGAAGTATTATACTTACGCAAGCACAAGGAACAACTTGAGATTGATACTGCAAAATCTAATTGAAAATGACTCTGGGGTCTATTACTGTGCCACCTGGGACGGGCTATTGGTAGTGATTGGATCAAGACGTTTGCAA
>1051
GGAGTCAGTCCAGGGAAGTATTATACTTACGCAAGCACAAGGAACAACTTGAGATTGATACTGCAAAATCTAATTGAAAATGACTCTGGGGTCTATTACTGTGCCACCTGGGACGGGCTATTGGTAGTGATTGGATCAAGACGTTTGCAA
>1052
GGAGTCAGTCCAGGGAAGTATTATACTTACGCAAGCACAAGGAACAACTTGAGATTGATACTGCAAAATCTAATTGAAAATGACTCTGGGGTCTATTACTGTGCCACCTGGGACGGGCTATTGGTAGTGATTGGATCAAGACGTTTGCAA
>1053
GGAGTCAGTCCAGGGAAGTATTATACTTACGCAAGCACAAGGAACAACTTGAGATTGATACTGCAAAATCTAATTGAAAATGACTCTGGGGTCTATTACTGTGCCACCTGGGACGGGCTATTGGTAGTGATTGGATCAAGACGTTTGCAA
>1054
GGAGTCAGTCCAGGGAAGTATTATACTTACGCAAGCACAAGGAACAACTTGAGATTGATACTGCAAAATCTAATTGAAAATGACTCTGGGGTCTATTACTGTGCCACCTGGGACGGGCTATTGGTAGTGATTGGATCAAGACGTTTGCAA
>1055
GGAGTCAGTCCAGGGAAGTATTATACTTACGCAAGCACAAGGAACAACTTGAGATTGATACTGCAAAATCTAATTGAAAATGACTCTGGGGTCTATTACTGTGCCACCTGGGACGGGCTATTGGTAGTGATTGGATCAAGACGTTTGCAA
>1056
GGAGTCAGTCCAGGGAAGTATTATACTTACGCAAGCACAAGGAACAACTTGAGATTGATACTGCAAAATCTAATTGAAAATGACTCTGGGGTCTATTACTGTGCCACCTGGGACGGGCTATTGGTAGTGATTGGATCAAGACGTTTGCAA
>1057
GGAGTCAGTCCAGGGAAGTATTATACTTACGCAAGCACAAGGAACAACTTGAGATTGATACTGCAAAATCTAATTGAAAATGACTCTGGGGTCTATTACTGTGCCACCTGGGACGGGCTATTGGTAGTGATTGGATCAAGACGTTTGCAA
>1058
GGAGTCAGTCCAGGGAAGTATTATACTTACGCAAGCACAAGGAACAACTTGAGATTGATACTGCAAAATCTAATTGAAAATGACTCTGGGGTCTATTACTGTGCCACCTGGGACGGGCTATTGGTAGTGATTGGATCAAGACGTTTGCAA
>1059
GGAGTCAGTCCAGGGAAGTATTATACTTACGCAAGCACAAGGAACAACTTGAGATTGATACTGCAAAATCTAATTGAAAATGACTCTGGGGTCTATTACTGTGCCACCTGGGACGGGCTATTGGTAGTGATTGGATCAAGACGTTTGCAA
>1060
GGAGTCAGTCCAGGGAAGTATTATACTTACGCAAGCACAAGGAACAACTTGAGATTGATACTGCAAAATCTAATTGAAAATGACTCTGGGGTCTATTACTGTGCCACCTGGGACGGGCTATTGGTAGTGATTGGATCAAGACGTTTGCAA
>1061
GGAGTCAGTCCAGGGAAGTATTATACTTACGCAAGCACAAGGAACAACTTGAGATTGATACTGCAAAATCTAATTGAAAATGACTCTGGGGTCTATTACTGTGCCACCTGGGACGGGCTATTGGTAGTGATTGGATCAAGACGTTTGCAA
>1062
GGAGTCAGTCCAGGGAAGTATTATACTTACGCAAGCACAAGGAACAACTTGAGATTGATACTGCAAAATCTAATTGAAAATGACTCTGGGGTCTATTACTGTGCCACCTGGGACGGGCTATTGGTAGTGATTGGATCAAGACGTTTGCAA
>1063
GGAGTCAGTCCAGGGAAGTATTATACTTACGCAAGCACAAGGAACAACTTGAGATTGATACTGCAAAATCTAATTGAAAATGACTCTGGGGTCTATTACTGTGCCACCTGGGACGGGCTATTGGTAGTGATTGGATCAAGACGTTTGCAA
>1064
GGAGTCAGTCCAGGGAAGTATTATACTTACGCAAGCACAAGGAACAACTTGAGATTGATACTGCAAAATCTAATTGAAAATGACTCTGGGGTCTATTACTGTGCCACCTGGGACGGGCTATTGGTAGTGATTGGATCAAGACGTTTGCAA
>1065
GGAGTCAGTCCAGGGAAGTATTATACTTACGCAAGCACAAGGAACAACTTGAGATTGATACTGCAAAATCTAATTGAAAATGACTCTGGGGTCTATTACTGTGCCACCTGGGACGGGCTATTGGTAGTGATTGGATCAAGACGTTTGCAA
>1066
GGAGTCAGTCCAGGGAAGTATTATACTTACGCAAGCACAAGGAACAACTTGAGATTGATACTGCAAAATCTAATTGAAAATGACTCTGGGGTCTATTACTGTGCCACCTGGGACGGGCTATTGGTAGTGATTGGATCAAGACGTTTGCAA
>1067
GGAGTCAGTCCAGGGAAGTATTATACTTACGCAAGCACAAGGAACAACTTGAGATTGATACTGCAAAATCTAATTGAAAATGACTCTGGGGTCTATTACTGTGCCACCTGGGACGGGCTATTGGTAGTGATTGGATCAAGACGTTTGCAA
>1068
GGAGTCAGTCCAGGGAAGTATTATACTTACGCAAGCACAAGGAACAACTTGAGATTGATACTGCAAAATCTAATTGAAAATGACTCTGGGGTCTATTACTGTGCCACCTGGGACGGGCTATTGGTAGTGATTGGATCAAGACGTTTGCAA
>1069
GGAGTCAGTCCAGGGAAGTATTATACTTACGCAAGCACAAGGAACAACTTGAGATTGATACTGCAAAATCTAATTGAAAATGACTCTGGGGTCTATTACTGTGCCACCTGGGACGGGCTATTGGTAGTGATTGGATCAAGACGTTTGCAA
>1070
GGAGTCAGTCCAGGGAAGTATTATACTTACGCAAGCACAAGGAACAACTTGAGATTGATACTGCAAAATCTAATTGAAAATGACTCTGGGGTCTATTACTGTGCCACCTGGGACGGGCTATTGGTAGTGATTGGATCAAGACGTTTGCAA
>1071
GGAGTCAGTCCAGGGAAGTATTATACTTACGCAAGCACAAGGAACAACTTGAGATTGATACTGCAAAATCTAATTGAAAATGACTCTGGGGTCTATTACTGTGCCACCTGGGACGGGCTATTGGTAGTGATTGGATCAAGACGTTTGCAA
>1072
GGAGTCAGTCCAGGGAAGTATTATACTTACGCAAGCACAAGGAACAACTTGAGATTGATACTGCAAAATCTAATTGAAAATGACTCTGGGGTCTATTACTGTGCCACCTGGGACGGGCTATTGGTAGTGATTGGATCAAGACGTTTGCAA
>1073
GGAGTCAGTCCAGGGAAGTATTATACTTACGCAAGCACAAGGAACAACTTGAGATTGATACTGCAAAATCTAATTGAAAATGACTCTGGGGTCTATTACTGTGCCACCTGGGACGGGCTATTGGTAGTGATTGGATCAAGACGTTTGCAA
>1074
GGAGTCAGTCCAGGGAAGTATTATACTTACGCAAGCACAAGGAACAACTTGAGATTGATACTGCAAAATCTAATTGAAAATGACTCTGGGGTCTATTACTGTGCCACCTGGGACGGGCTATTGGTAGTGATTGGATCAAGACGTTTGCAA
>1075
GGAGTCAGTCCAGGGAAGTATTATACTTACGCAAGCACAAGGAACAACTTGAGATTGATACTGCAAAATCTAATTGAAAATGACTCTGGGGTCTATTACTGTGCCACCTGGGACGGGCTATTGGTAGTGATTGGATCAAGACGTTTGCAA
>1076
GGAGTCAGTCCAGGGAAGTATTATACTTACGCAAGCACAAGGAACAACTTGAGATTGATACTGCAAAATCTAATTGAAAATGACTCTGGGGTCTATTACTGTGCCACCTGGGACGGGCTATTGGTAGTGATTGGATCAAGACGTTTGCAA
>1077
GGAGTCAGTCCAGGGAAGTATTATACTTACGCAAGCACAAGGAACAACTTGAGATTGATACTGCAAAATCTAATTGAAAATGACTCTGGGGTCTATTACTGTGCCACCTGGGACGGGCTATTGGTAGTGATTGGATCAAGACGTTTGCAA
>1078
GGAGTCAGTCCAGGGAAGTATTATACTTACGCAAGCACAAGGAACAACTTGAGATTGATACTGCAAAATCTAATTGAAAATGACTCTGGGGTCTATTACTGTGCCACCTGGGACGGGCTATTGGTAGTGATTGGATCAAGACGTTTGCAA
>1079
GGAGTCAGTCCAGGGAAGTATTATACTTACGCAAGCACAAGGAACAACTTGAGATTGATACTGCAAAATCTAATTGAAAATGACTCTGGGGTCTATTACTGTGCCACCTGGGACGGGCTATTGGTAGTGATTGGATCAAGACGTTTGCAA
>1080
GGAGTCAGTCCAGGGAAGTATTATACTTACGCAAGCACAAGGAACAACTTGAGATTGATACTGCAAAATCTAATTGAAAATGACTCTGGGGTCTATTACTGTGCCACCTGGGACGGGCTATTGGTAGTGATTGGATCAAGACGTTTGCAA
>1081
GGAGTCAGTCCAGGGAAGTATTATACTTACGCAAGCACAAGGAACAACTTGAGATTGATACTGCAAAATCTAATTGAAAATGACTCTGGGGTCTATTACTGTGCCACCTGGGACGGGCTATTGGTAGTGATTGGATCAAGACGTTTGCAA
>1082
GGAGTCAGTCCAGGGAAGTATTATACTTACGCAAGCACAAGGAACAACTTGAGATTGATACTGCAAAATCTAATTGAAAATGACTCTGGGGTCTATTACTGTGCCACCTGGGACGGGCTATTGGTAGTGATTGGATCAAGACGTTTGCAA
>1083
GGAGTCAGTCCAGGGAAGTATTATACTTACGCAAGCACAAGGAACAACTTGAGATTGATACTGCAAAATCTAATTGAAAATGACTCTGGGGTCTATTACTGTGCCACCTGGGACGGGCTATTGGTAGTGATTGGATCAAGACGTTTGCAA
>1084
GGAGTCAGTCCAGGGAAGTATTATACTTACGCAAGCACAAGGAACAACTTGAGATTGATACTGCAAAATCTAATTGAAAATGACTCTGGGGTCTATTACTGTGCCACCTGGGACGGGCTATTGGTAGTGATTGGATCAAGACGTTTGCAA
>1085
GGAGTCAGTCCAGGGAAGTATTATACTTACGCAAGCACAAGGAACAACTTGAGATTGATACTGCAAAATCTAATTGAAAATGACTCTGGGGTCTATTACTGTGCCACCTGGGACGGGCTATTGGTAGTGATTGGATCAAGACGTTTGCAA
>1086
GGAGTCAGTCCAGGGAAGTATTATACTTACGCAAGCACAAGGAACAACTTGAGATTGATACTGCAAAATCTAATTGAAAATGACTCTGGGGTCTATTACTGTGCCACCTGGGACGGGCTATTGGTAGTGATTGGATCAAGACGTTTGCAA
>1087
GGAGTCAGTCCAGGGAAGTATTATACTTACGCAAGCACAAGGAACAACTTGAGATTGATACTGCAAAATCTAATTGAAAATGACTCTGGGGTCTATTACTGTGCCACCTGGGACGGGCTATTGGTAGTGATTGGATCAAGACGTTTGCAA
>1088
GGAGTCAGTCCAGGGAAGTATTATACTTACGCAAGCACAAGGAACAACTTGAGATTGATACTGCAAAATCTAATTGAAAATGACTCTGGGGTCTATTACTGTGCCACCTGGGACGGGCTATTGGTAGTGATTGGATCAAGACGTTTGCAA
>1089
GGAGTCAGTCCAGGGAAGTATTATACTTACGCAAGCACAAGGAACAACTTGAGATTGATACTGCAAAATCTAATTGAAAATGACTCTGGGGTCTATTACTGTGCCACCTGGGACGGGCTATTGGTAGTGATTGGATCAAGACGTTTGCAA
>1090
GGAGTCAGTCCAGGGAAGTATTATACTTACGCAAGCACAAGGAACAACTTGAGATTGATACTGCAAAATCTAATTGAAAATGACTCTGGGGTCTATTACTGTGCCACCTGGGACGGGCTATTGGTAGTGATTGGATCAAGACGTTTGCAA
>1091
GGAGTCAGTCCAGGGAAGTATTATACTTACGCAAGCACAAGGAACAACTTGAGATTGATACTGCAAAATCTAATTGAAAATGACTCTGGGGTCTATTACTGTGCCACCTGGGACGGGCTATTGGTAGTGATTGGATCAAGACGTTTGCAA
>1092
GGAGTCAGTCCAGGGAAGTATTATACTTACGCAAGCACAAGGAACAACTTGAGATTGATACTGCAAAATCTAATTGAAAATGACTCTGGGGTCTATTACTGTGCCACCTGGGACGGGCTATTGGTAGTGATTGGATCAAGACGTTTGCAA
>1093
GGAGTCAGTCCAGGGAAGTATTATACTTACGCAAGCACAAGGAACAACTTGAGATTGATACTGCAAAATCTAATTGAAAATGACTCTGGGGTCTATTACTGTGCCACCTGGGACGGGCTATTGGTAGTGATTGGATCAAGACGTTTGCAA
>1094
GGAGTCAGTCCAGGGAAGTATTATACTTACGCAAGCACAAGGAACAACTTGAGATTGATACTGCAAAATCTAATTGAAAATGACTCTGGGGTCTATTACTGTGCCACCTGGGACGGGCTATTGGTAGTGATTGGATCAAGACGTTTGCAA
>1095
GGAGTCAGTCCAGGGAAGTATTATACTTACGCAAGCACAAGGAACAACTTGAGATTGATACTGCAAAATCTAATTGAAAATGACTCTGGGGTCTATTACTGTGCCACCTGGGACGGGCTATTGGTAGTGATTGGATCAAGACGTTTGCAA
>1096
GGAGTCAGTCCAGGGAAGTATTATACTTACGCAAGCACAAGGAACAACTTGAGATTGATACTGCAAAATCTAATTGAAAATGACTCTGGGGTCTATTACTGTGCCACCTGGGACGGGCTATTGGTAGTGATTGGATCAAGACGTTTGCAA
>1097
GGAGTCAGTCCAGGGAAGTATTATACTTACGCAAGCACAAGGAACAACTTGAGATTGATACTGCAAAATCTAATTGAAAATGACTCTGGGGTCTATTACTGTGCCACCTGGGACGGGCTATTGGTAGTGATTGGATCAAGACGTTTGCAA
>1098
GGAGTCAGTCCAGGGAAGTATTATACTTACGCAAGCACAAGGAACAACTTGAGATTGATACTGCAAAATCTAATTGAAAATGACTCTGGGGTCTATTACTGTGCCACCTGGGACGGGCTATTGGTAGTGATTGGATCAAGACGTTTGCAA
>1099
GGAGTCAGTCCAGGGAAGTATTATACTTACGCAAGCACAAGGAACAACTTGAGATTGATACTGCAAAATCTAATTGAAAATGACTCTGGGGTCTATTACTGTGCCACCTGGGACGGGCTATTGGTAGTGATTGGATCAAGACGTTTGCAA
>1100
GGAGTCAGTCCAGGGAAGTATTATACTTACGCAAGCACAAGGAACAACTTGAGATTGATACTGCAAAATCTAATTGAAAATGACTCTGGGGTCTATTACTGTGCCACCTGGGACGGGCTATTGGTAGTGATTGGATCAAGACGTTTGCAA
>1101
GGAGTCAGTCCAGGGAAGTATTATACTTACGCAAGCACAAGGAACAACTTGAGATTGATACTGCAAAATCTAATTGAAAATGACTCTGGGGTCTATTACTGTGCCACCTGGGACGGGCTATTGGTAGTGATTGGATCAAGACGTTTGCAA
>1102
GGAGTCAGTCCAGGGAAGTATTATACTTACGCAAGCACAAGGAACAACTTGAGATTGATACTGCAAAATCTAATTGAAAATGACTCTGGGGTCTATTACTGTGCCACCTGGGACGGGCTATTGGTAGTGATTGGATCAAGACGTTTGCAA
>1103
GGAGTCAGTCCAGGGAAGTATTATACTTACGCAAGCACAAGGAACAACTTGAGATTGATACTGCAAAATCTAATTGAAAATGACTCTGGGGTCTATTACTGTGCCACCTGGGACGGGCTATTGGTAGTGATTGGATCAAGACGTTTGCAA
>1104
GGAGTCAGTCCAGGGAAGTATTATACTTACGCAAGCACAAGGAACAACTTGAGATTGATACTGCAAAATCTAATTGAAAATGACTCTGGGGTCTATTACTGTGCCACCTGGGACGGGCTATTGGTAGTGATTGGATCAAGACGTTTGCAA
>1105
GGAGTCAGTCCAGGGAAGTATTATACTTACGCAAGCACAAGGAACAACTTGAGATTGATACTGCAAAATCTAATTGAAAATGACTCTGGGGTCTATTACTGTGCCACCTGGGACGGGCTATTGGTAGTGATTGGATCAAGACGTTTGCAA
>1106
GGAGTCAGTCCAGGGAAGTATTATACTTACGCAAGCACAAGGAACAACTTGAGATTGATACTGCAAAATCTAATTGAAAATGACTCTGGGGTCTATTACTGTGCCACCTGGGACGGGCTATTGGTAGTGATTGGATCAAGACGTTTGCAA
>1107
GGAGTCAGTCCAGGGAAGTATTATACTTACGCAAGCACAAGGAACAACTTGAGATTGATACTGCAAAATCTAATTGAAAATGACTCTGGGGTCTATTACTGTGCCACCTGGGACGGGCTATTGGTAGTGATTGGATCAAGACGTTTGCAA
>1108
GGAGTCAGTCCAGGGAAGTATTATACTTACGCAAGCACAAGGAACAACTTGAGATTGATACTGCAAAATCTAATTGAAAATGACTCTGGGGTCTATTACTGTGCCACCTGGGACGGGCTATTGGTAGTGATTGGATCAAGACGTTTGCAA
>1109
GGAGTCAGTCCAGGGAAGTATTATACTTACGCAAGCACAAGGAACAACTTGAGATTGATACTGCAAAATCTAATTGAAAATGACTCTGGGGTCTATTACTGTGCCACCTGGGACGGGCTATTGGTAGTGATTGGATCAAGACGTTTGCAA
>1110
GGAGTCAGTCCAGGGAAGTATTATACTTACGCAAGCACAAGGAACAACTTGAGATTGATACTGCAAAATCTAATTGAAAATGACTCTGGGGTCTATTACTGTGCCACCTGGGACGGGCTATTGGTAGTGATTGGATCAAGACGTTTGCAA
>1111
GGAGTCAGTCCAGGGAAGTATTATACTTACGCAAGCACAAGGAACAACTTGAGATTGATACTGCAAAATCTAATTGAAAATGACTCTGGGGTCTATTACTGTGCCACCTGGGACGGGCTATTGGTAGTGATTGGATCAAGACGTTTGCAA
>1112
GGAGTCAGTCCAGGGAAGTATTATACTTACGCAAGCACAAGGAACAACTTGAGATTGATACTGCAAAATCTAATTGAAAATGACTCTGGGGTCTATTACTGTGCCACCTGGGACGGGCTATTGGTAGTGATTGGATCAAGACGTTTGCAA
>1113
GGAGTCAGTCCAGGGAAGTATTATACTTACGCAAGCACAAGGAACAACTTGAGATTGATACTGCAAAATCTAATTGAAAATGACTCTGGGGTCTATTACTGTGCCACCTGGGACGGGCTATTGGTAGTGATTGGATCAAGACGTTTGCAA
>1114
GGAGTCAGTCCAGGGAAGTATTATACTTACGCAAGCACAAGGAACAACTTGAGATTGATACTGCAAAATCTAATTGAAAATGACTCTGGGGTCTATTACTGTGCCACCTGGGACGGGCTATTGGTAGTGATTGGATCAAGACGTTTGCAA
>1115
GGAGTCAGTCCAGGGAAGTATTATACTTACGCAAGCACAAGGAACAACTTGAGATTGATACTGCAAAATCTAATTGAAAATGACTCTGGGGTCTATTACTGTGCCACCTGGGACGGGCTATTGGTAGTGATTGGATCAAGACGTTTGCAA
>1116
GGAGTCAGTCCAGGGAAGTATTATACTTACGCAAGCACAAGGAACAACTTGAGATTGATACTGCAAAATCTAATTGAAAATGACTCTGGGGTCTATTACTGTGCCACCTGGGACGGGCTATTGGTAGTGATTGGATCAAGACGTTTGCAA
>1117
GGAGTCAGTCCAGGGAAGTATTATACTTACGCAAGCACAAGGAACAACTTGAGATTGATACTGCAAAATCTAATTGAAAATGACTCTGGGGTCTATTACTGTGCCACCTGGGACGGGCTATTGGTAGTGATTGGATCAAGACGTTTGCAA
>1118
GGAGTCAGTCCAGGGAAGTATTATACTTACGCAAGCACAAGGAACAACTTGAGATTGATACTGCAAAATCTAATTGAAAATGACTCTGGGGTCTATTACTGTGCCACCTGGGACGGGCTATTGGTAGTGATTGGATCAAGACGTTTGCAA
>1119
GGAGTCAGTCCAGGGAAGTATTATACTTACGCAAGCACAAGGAACAACTTGAGATTGATACTGCAAAATCTAATTGAAAATGACTCTGGGGTCTATTACTGTGCCACCTGGGACGGGCTATTGGTAGTGATTGGATCAAGACGTTTGCAA
>1120
GGAGTCAGTCCAGGGAAGTATTATACTTACGCAAGCACAAGGAACAACTTGAGATTGATACTGCAAAATCTAATTGAAAATGACTCTGGGGTCTATTACTGTGCCACCTGGGACGGGCTATTGGTAGTGATTGGATCAAGACGTTTGCAA
>1121
GGAGTCAGTCCAGGGAAGTATTATACTTACGCAAGCACAAGGAACAACTTGAGATTGATACTGCAAAATCTAATTGAAAATGACTCTGGGGTCTATTACTGTGCCACCTGGGACGGGCTATTGGTAGTGATTGGATCAAGACGTTTGCAA
>1122
GGAGTCAGTCCAGGGAAGTATTATACTTACGCAAGCACAAGGAACAACTTGAGATTGATACTGCAAAATCTAATTGAAAATGACTCTGGGGTCTATTACTGTGCCACCTGGGACGGGCTATTGGTAGTGATTGGATCAAGACGTTTGCAA
>1123
GGAGTCAGTCCAGGGAAGTATTATACTTACGCAAGCACAAGGAACAACTTGAGATTGATACTGCAAAATCTAATTGAAAATGACTCTGGGGTCTATTACTGTGCCACCTGGGACGGGCTATTGGTAGTGATTGGATCAAGACGTTTGCAA
>1124
GGAGTCAGTCCAGGGAAGTATTATACTTACGCAAGCACAAGGAACAACTTGAGATTGATACTGCAAAATCTAATTGAAAATGACTCTGGGGTCTATTACTGTGCCACCTGGGACGGGCTATTGGTAGTGATTGGATCAAGACGTTTGCAA
>1125
GGAGTCAGTCCAGGGAAGTATTATACTTACGCAAGCACAAGGAACAACTTGAGATTGATACTGCAAAATCTAATTGAAAATGACTCTGGGGTCTATTACTGTGCCACCTGGGACGGGCTATTGGTAGTGATTGGATCAAGACGTTTGCAA
>1126
GGAGTCAGTCCAGGGAAGTATTATACTTACGCAAGCACAAGGAACAACTTGAGATTGATACTGCAAAATCTAATTGAAAATGACTCTGGGGTCTATTACTGTGCCACCTGGGACGGGCTATTGGTAGTGATTGGATCAAGACGTTTGCAA
>1127
GGAGTCAGTCCAGGGAAGTATTATACTTACGCAAGCACAAGGAACAACTTGAGATTGATACTGCAAAATCTAATTGAAAATGACTCTGGGGTCTATTACTGTGCCACCTGGGACGGGCTATTGGTAGTGATTGGATCAAGACGTTTGCAA
>1128
GGAGTCAGTCCAGGGAAGTATTATACTTACGCAAGCACAAGGAACAACTTGAGATTGATACTGCAAAATCTAATTGAAAATGACTCTGGGGTCTATTACTGTGCCACCTGGGACGGGCTATTGGTAGTGATTGGATCAAGACGTTTGCAA
>1129
GGAGTCAGTCCAGGGAAGTATTATACTTACGCAAGCACAAGGAACAACTTGAGATTGATACTGCAAAATCTAATTGAAAATGACTCTGGGGTCTATTACTGTGCCACCTGGGACGGGCTATTGGTAGTGATTGGATCAAGACGTTTGCAA
>1130
GGAGTCAGTCCAGGGAAGTATTATACTTACGCAAGCACAAGGAACAACTTGAGATTGATACTGCAAAATCTAATTGAAAATGACTCTGGGGTCTATTACTGTGCCACCTGGGACGGGCTATTGGTAGTGATTGGATCAAGACGTTTGCAA
>1131
GGAGTCAGTCCAGGGAAGTATTATACTTACGCAAGCACAAGGAACAACTTGAGATTGATACTGCAAAATCTAATTGAAAATGACTCTGGGGTCTATTACTGTGCCACCTGGGACGGGCTATTGGTAGTGATTGGATCAAGACGTTTGCAA
>1132
GGAGTCAGTCCAGGGAAGTATTATACTTACGCAAGCACAAGGAACAACTTGAGATTGATACTGCAAAATCTAATTGAAAATGACTCTGGGGTCTATTACTGTGCCACCTGGGACGGGCTATTGGTAGTGATTGGATCAAGACGTTTGCAA
>1133
GGAGTCAGTCCAGGGAAGTATTATACTTACGCAAGCACAAGGAACAACTTGAGATTGATACTGCAAAATCTAATTGAAAATGACTCTGGGGTCTATTACTGTGCCACCTGGGACGGGCTATTGGTAGTGATTGGATCAAGACGTTTGCAA
>1134
GGAGTCAGTCCAGGGAAGTATTATACTTACGCAAGCACAAGGAACAACTTGAGATTGATACTGCAAAATCTAATTGAAAATGACTCTGGGGTCTATTACTGTGCCACCTGGGACGGGCTATTGGTAGTGATTGGATCAAGACGTTTGCAA
>1135
GGAGTCAGTCCAGGGAAGTATTATACTTACGCAAGCACAAGGAACAACTTGAGATTGATACTGCAAAATCTAATTGAAAATGACTCTGGGGTCTATTACTGTGCCACCTGGGACGGGCTATTGGTAGTGATTGGATCAAGACGTTTGCAA
>1136
GGAGTCAGTCCAGGGAAGTATTATACTTACGCAAGCACAAGGAACAACTTGAGATTGATACTGCAAAATCTAATTGAAAATGACTCTGGGGTCTATTACTGTGCCACCTGGGACGGGCTATTGGTAGTGATTGGATCAAGACGTTTGCAA
>1137
GGAGTCAGTCCAGGGAAGTATTATACTTACGCAAGCACAAGGAACAACTTGAGATTGATACTGCAAAATCTAATTGAAAATGACTCTGGGGTCTATTACTGTGCCACCTGGGACGGGCTATTGGTAGTGATTGGATCAAGACGTTTGCAA
>1138
GGAGTCAGTCCAGGGAAGTATTATACTTACGCAAGCACAAGGAACAACTTGAGATTGATACTGCAAAATCTAATTGAAAATGACTCTGGGGTCTATTACTGTGCCACCTGGGACGGGCTATTGGTAGTGATTGGATCAAGACGTTTGCAA
>1139
GGAGTCAGTCCAGGGAAGTATTATACTTACGCAAGCACAAGGAACAACTTGAGATTGATACTGCAAAATCTAATTGAAAATGACTCTGGGGTCTATTACTGTGCCACCTGGGACGGGCTATTGGTAGTGATTGGATCAAGACGTTTGCAA
>1140
GGAGTCAGTCCAGGGAAGTATTATACTTACGCAAGCACAAGGAACAACTTGAGATTGATACTGCAAAATCTAATTGAAAATGACTCTGGGGTCTATTACTGTGCCACCTGGGACGGGCTATTGGTAGTGATTGGATCAAGACGTTTGCAA
>1141
GGAGTCAGTCCAGGGAAGTATTATACTTACGCAAGCACAAGGAACAACTTGAGATTGATACTGCAAAATCTAATTGAAAATGACTCTGGGGTCTATTACTGTGCCACCTGGGACGGGCTATTGGTAGTGATTGGATCAAGACGTTTGCAA
>1142
GGAGTCAGTCCAGGGAAGTATTATACTTACGCAAGCACAAGGAACAACTTGAGATTGATACTGCAAAATCTAATTGAAAATGACTCTGGGGTCTATTACTGTGCCACCTGGGACGGGCTATTGGTAGTGATTGGATCAAGACGTTTGCAA
>1143
GGAGTCAGTCCAGGGAAGTATTATACTTACGCAAGCACAAGGAACAACTTGAGATTGATACTGCAAAATCTAATTGAAAATGACTCTGGGGTCTATTACTGTGCCACCTGGGACGGGCTATTGGTAGTGATTGGATCAAGACGTTTGCAA
>1144
GGAGTCAGTCCAGGGAAGTATTATACTTACGCAAGCACAAGGAACAACTTGAGATTGATACTGCAAAATCTAATTGAAAATGACTCTGGGGTCTATTACTGTGCCACCTGGGACGGGCTATTGGTAGTGATTGGATCAAGACGTTTGCAA
>1145
GGAGTCAGTCCAGGGAAGTATTATACTTACGCAAGCACAAGGAACAACTTGAGATTGATACTGCAAAATCTAATTGAAAATGACTCTGGGGTCTATTACTGTGCCACCTGGGACGGGCTATTGGTAGTGATTGGATCAAGACGTTTGCAA
>1146
GGAGTCAGTCCAGGGAAGTATTATACTTACGCAAGCACAAGGAACAACTTGAGATTGATACTGCAAAATCTAATTGAAAATGACTCTGGGGTCTATTACTGTGCCACCTGGGACGGGCTATTGGTAGTGATTGGATCAAGACGTTTGCAA
>1147
GGAGTCAGTCCAGGGAAGTATTATACTTACGCAAGCACAAGGAACAACTTGAGATTGATACTGCAAAATCTAATTGAAAATGACTCTGGGGTCTATTACTGTGCCACCTGGGACGGGCTATTGGTAGTGATTGGATCAAGACGTTTGCAA
>1148
GGAGTCAGTCCAGGGAAGTATTATACTTACGCAAGCACAAGGAACAACTTGAGATTGATACTGCAAAATCTAATTGAAAATGACTCTGGGGTCTATTACTGTGCCACCTGGGACGGGCTATTGGTAGTGATTGGATCAAGACGTTTGCAA
>1149
GGAGTCAGTCCAGGGAAGTATTATACTTACGCAAGCACAAGGAACAACTTGAGATTGATACTGCAAAATCTAATTGAAAATGACTCTGGGGTCTATTACTGTGCCACCTGGGACGGGCTATTGGTAGTGATTGGATCAAGACGTTTGCAA
>1150
GGAGTCAGTCCAGGGAAGTATTATACTTACGCAAGCACAAGGAACAACTTGAGATTGATACTGCAAAATCTAATTGAAAATGACTCTGGGGTCTATTACTGTGCCACCTGGGACGGGCTATTGGTAGTGATTGGATCAAGACGTTTGCAA
>1151
GGAGTCAGTCCAGGGAAGTATTATACTTACGCAAGCACAAGGAACAACTTGAGATTGATACTGCAAAATCTAATTGAAAATGACTCTGGGGTCTATTACTGTGCCACCTGGGACGGGCTATTGGTAGTGATTGGATCAAGACGTTTGCAA
>1152
GGAGTCAGTCCAGGGAAGTATTATACTTACGCAAGCACAAGGAACAACTTGAGATTGATACTGCAAAATCTAATTGAAAATGACTCTGGGGTCTATTACTGTGCCACCTGGGACGGGCTATTGGTAGTGATTGGATCAAGACGTTTGCAA
>1153
GGAGTCAGTCCAGGGAAGTATTATACTTACGCAAGCACAAGGAACAACTTGAGATTGATACTGCAAAATCTAATTGAAAATGACTCTGGGGTCTATTACTGTGCCACCTGGGACGGGCTATTGGTAGTGATTGGATCAAGACGTTTGCAA
>1154
GGAGTCAGTCCAGGGAAGTATTATACTTACGCAAGCACAAGGAACAACTTGAGATTGATACTGCAAAATCTAATTGAAAATGACTCTGGGGTCTATTACTGTGCCACCTGGGACGGGCTATTGGTAGTGATTGGATCAAGACGTTTGCAA
>1155
GGAGTCAGTCCAGGGAAGTATTATACTTACGCAAGCACAAGGAACAACTTGAGATTGATACTGCAAAATCTAATTGAAAATGACTCTGGGGTCTATTACTGTGCCACCTGGGACGGGCTATTGGTAGTGATTGGATCAAGACGTTTGCAA
>1156
GGAGTCAGTCCAGGGAAGTATTATACTTACGCAAGCACAAGGAACAACTTGAGATTGATACTGCAAAATCTAATTGAAAATGACTCTGGGGTCTATTACTGTGCCACCTGGGACGGGCTATTGGTAGTGATTGGATCAAGACGTTTGCAA
>1157
GGAGTCAGTCCAGGGAAGTATTATACTTACGCAAGCACAAGGAACAACTTGAGATTGATACTGCAAAATCTAATTGAAAATGACTCTGGGGTCTATTACTGTGCCACCTGGGACGGGCTATTGGTAGTGATTGGATCAAGACGTTTGCAA
>1158
GGAGTCAGTCCAGGGAAGTATTATACTTACGCAAGCACAAGGAACAACTTGAGATTGATACTGCAAAATCTAATTGAAAATGACTCTGGGGTCTATTACTGTGCCACCTGGGACGGGCTATTGGTAGTGATTGGATCAAGACGTTTGCAA
>1159
GGAGTCAGTCCAGGGAAGTATTATACTTACGCAAGCACAAGGAACAACTTGAGATTGATACTGCAAAATCTAATTGAAAATGACTCTGGGGTCTATTACTGTGCCACCTGGGACGGGCTATTGGTAGTGATTGGATCAAGACGTTTGCAA
>1160
GGAGTCAGTCCAGGGAAGTATTATACTTACGCAAGCACAAGGAACAACTTGAGATTGATACTGCAAAATCTAATTGAAAATGACTCTGGGGTCTATTACTGTGCCACCTGGGACGGGCTATTGGTAGTGATTGGATCAAGACGTTTGCAA
>1161
GGAGTCAGTCCAGGGAAGTATTATACTTACGCAAGCACAAGGAACAACTTGAGATTGATACTGCAAAATCTAATTGAAAATGACTCTGGGGTCTATTACTGTGCCACCTGGGACGGGCTATTGGTAGTGATTGGATCAAGACGTTTGCAA
>1162
GGAGTCAGTCCAGGGAAGTATTATACTTACGCAAGCACAAGGAACAACTTGAGATTGATACTGCAAAATCTAATTGAAAATGACTCTGGGGTCTATTACTGTGCCACCTGGGACGGGCTATTGGTAGTGATTGGATCAAGACGTTTGCAA
>1163
GGAGTCAGTCCAGGGAAGTATTATACTTACGCAAGCACAAGGAACAACTTGAGATTGATACTGCAAAATCTAATTGAAAATGACTCTGGGGTCTATTACTGTGCCACCTGGGACGGGCTATTGGTAGTGATTGGATCAAGACGTTTGCAA
>1164
GGAGTCAGTCCAGGGAAGTATTATACTTACGCAAGCACAAGGAACAACTTGAGATTGATACTGCAAAATCTAATTGAAAATGACTCTGGGGTCTATTACTGTGCCACCTGGGACGGGCTATTGGTAGTGATTGGATCAAGACGTTTGCAA
>1165
GGAGTCAGTCCAGGGAAGTATTATACTTACGCAAGCACAAGGAACAACTTGAGATTGATACTGCAAAATCTAATTGAAAATGACTCTGGGGTCTATTACTGTGCCACCTGGGACGGGCTATTGGTAGTGATTGGATCAAGACGTTTGCAA
>1166
GGAGTCAGTCCAGGGAAGTATTATACTTACGCAAGCACAAGGAACAACTTGAGATTGATACTGCAAAATCTAATTGAAAATGACTCTGGGGTCTATTACTGTGCCACCTGGGACGGGCTATTGGTAGTGATTGGATCAAGACGTTTGCAA
>1167
GGAGTCAGTCCAGGGAAGTATTATACTTACGCAAGCACAAGGAACAACTTGAGATTGATACTGCAAAATCTAATTGAAAATGACTCTGGGGTCTATTACTGTGCCACCTGGGACGGGCTATTGGTAGTGATTGGATCAAGACGTTTGCAA
>1168
GGAGTCAGTCCAGGGAAGTATTATACTTACGCAAGCACAAGGAACAACTTGAGATTGATACTGCAAAATCTAATTGAAAATGACTCTGGGGTCTATTACTGTGCCACCTGGGACGGGCTATTGGTAGTGATTGGATCAAGACGTTTGCAA
>1169
GGAGTCAGTCCAGGGAAGTATTATACTTACGCAAGCACAAGGAACAACTTGAGATTGATACTGCAAAATCTAATTGAAAATGACTCTGGGGTCTATTACTGTGCCACCTGGGACGGGCTATTGGTAGTGATTGGATCAAGACGTTTGCAA
>1170
GGAGTCAGTCCAGGGAAGTATTATACTTACGCAAGCACAAGGAACAACTTGAGATTGATACTGCAAAATCTAATTGAAAATGACTCTGGGGTCTATTACTGTGCCACCTGGGACGGGCTATTGGTAGTGATTGGATCAAGACGTTTGCAA
>1171
GGAGTCAGTCCAGGGAAGTATTATACTTACGCAAGCACAAGGAACAACTTGAGATTGATACTGCAAAATCTAATTGAAAATGACTCTGGGGTCTATTACTGTGCCACCTGGGACGGGCTATTGGTAGTGATTGGATCAAGACGTTTGCAA
>1172
GGAGTCAGTCCAGGGAAGTATTATACTTACGCAAGCACAAGGAACAACTTGAGATTGATACTGCAAAATCTAATTGAAAATGACTCTGGGGTCTATTACTGTGCCACCTGGGACGGGCTATTGGTAGTGATTGGATCAAGACGTTTGCAA
>1173
GGAGTCAGTCCAGGGAAGTATTATACTTACGCAAGCACAAGGAACAACTTGAGATTGATACTGCAAAATCTAATTGAAAATGACTCTGGGGTCTATTACTGTGCCACCTGGGACGGGCTATTGGTAGTGATTGGATCAAGACGTTTGCAA
>1174
GGAGTCAGTCCAGGGAAGTATTATACTTACGCAAGCACAAGGAACAACTTGAGATTGATACTGCAAAATCTAATTGAAAATGACTCTGGGGTCTATTACTGTGCCACCTGGGACGGGCTATTGGTAGTGATTGGATCAAGACGTTTGCAA
>1175
GGAGTCAGTCCAGGGAAGTATTATACTTACGCAAGCACAAGGAACAACTTGAGATTGATACTGCAAAATCTAATTGAAAATGACTCTGGGGTCTATTACTGTGCCACCTGGGACGGGCTATTGGTAGTGATTGGATCAAGACGTTTGCAA
>1176
GGAGTCAGTCCAGGGAAGTATTATACTTACGCAAGCACAAGGAACAACTTGAGATTGATACTGCAAAATCTAATTGAAAATGACTCTGGGGTCTATTACTGTGCCACCTGGGACGGGCTATTGGTAGTGATTGGATCAAGACGTTTGCAA
>1177
GGAGTCAGTCCAGGGAAGTATTATACTTACGCAAGCACAAGGAACAACTTGAGATTGATACTGCAAAATCTAATTGAAAATGACTCTGGGGTCTATTACTGTGCCACCTGGGACGGGCTATTGGTAGTGATTGGATCAAGACGTTTGCAA
>1178
GGAGTCAGTCCAGGGAAGTATTATACTTACGCAAGCACAAGGAACAACTTGAGATTGATACTGCAAAATCTAATTGAAAATGACTCTGGGGTCTATTACTGTGCCACCTGGGACGGGCTATTGGTAGTGATTGGATCAAGACGTTTGCAA
>1179
GGAGTCAGTCCAGGGAAGTATTATACTTACGCAAGCACAAGGAACAACTTGAGATTGATACTGCAAAATCTAATTGAAAATGACTCTGGGGTCTATTACTGTGCCACCTGGGACGGGCTATTGGTAGTGATTGGATCAAGACGTTTGCAA
>1180
GGAGTCAGTCCAGGGAAGTATTATACTTACGCAAGCACAAGGAACAACTTGAGATTGATACTGCAAAATCTAATTGAAAATGACTCTGGGGTCTATTACTGTGCCACCTGGGACGGGCTATTGGTAGTGATTGGATCAAGACGTTTGCAA
>1181
GGAGTCAGTCCAGGGAAGTATTATACTTACGCAAGCACAAGGAACAACTTGAGATTGATACTGCAAAATCTAATTGAAAATGACTCTGGGGTCTATTACTGTGCCACCTGGGACGGGCTATTGGTAGTGATTGGATCAAGACGTTTGCAA
>1182
GGAGTCAGTCCAGGGAAGTATTATACTTACGCAAGCACAAGGAACAACTTGAGATTGATACTGCAAAATCTAATTGAAAATGACTCTGGGGTCTATTACTGTGCCACCTGGGACGGGCTATTGGTAGTGATTGGATCAAGACGTTTGCAA
>1183
GGAGTCAGTCCAGGGAAGTATTATACTTACGCAAGCACAAGGAACAACTTGAGATTGATACTGCAAAATCTAATTGAAAATGACTCTGGGGTCTATTACTGTGCCACCTGGGACGGGCTATTGGTAGTGATTGGATCAAGACGTTTGCAA
>1184
GGAGTCAGTCCAGGGAAGTATTATACTTACGCAAGCACAAGGAACAACTTGAGATTGATACTGCAAAATCTAATTGAAAATGACTCTGGGGTCTATTACTGTGCCACCTGGGACGGGCTATTGGTAGTGATTGGATCAAGACGTTTGCAA
>1185
GGAGTCAGTCCAGGGAAGTATTATACTTACGCAAGCACAAGGAACAACTTGAGATTGATACTGCAAAATCTAATTGAAAATGACTCTGGGGTCTATTACTGTGCCACCTGGGACGGGCTATTGGTAGTGATTGGATCAAGACGTTTGCAA
>1186
GGAGTCAGTCCAGGGAAGTATTATACTTACGCAAGCACAAGGAACAACTTGAGATTGATACTGCAAAATCTAATTGAAAATGACTCTGGGGTCTATTACTGTGCCACCTGGGACGGGCTATTGGTAGTGATTGGATCAAGACGTTTGCAA
>1187
GGAGTCAGTCCAGGGAAGTATTATACTTACGCAAGCACAAGGAACAACTTGAGATTGATACTGCAAAATCTAATTGAAAATGACTCTGGGGTCTATTACTGTGCCACCTGGGACGGGCTATTGGTAGTGATTGGATCAAGACGTTTGCAA
>1188
GGAGTCAGTCCAGGGAAGTATTATACTTACGCAAGCACAAGGAACAACTTGAGATTGATACTGCAAAATCTAATTGAAAATGACTCTGGGGTCTATTACTGTGCCACCTGGGACGGGCTATTGGTAGTGATTGGATCAAGACGTTTGCAA
>1189
GGAGTCAGTCCAGGGAAGTATTATACTTACGCAAGCACAAGGAACAACTTGAGATTGATACTGCAAAATCTAATTGAAAATGACTCTGGGGTCTATTACTGTGCCACCTGGGACGGGCTATTGGTAGTGATTGGATCAAGACGTTTGCAA
>1190
GGAGTCAGTCCAGGGAAGTATTATACTTACGCAAGCACAAGGAACAACTTGAGATTGATACTGCAAAATCTAATTGAAAATGACTCTGGGGTCTATTACTGTGCCACCTGGGACGGGCTATTGGTAGTGATTGGATCAAGACGTTTGCAA
>1191
GGAGTCAGTCCAGGGAAGTATTATACTTACGCAAGCACAAGGAACAACTTGAGATTGATACTGCAAAATCTAATTGAAAATGACTCTGGGGTCTATTACTGTGCCACCTGGGACGGGCTATTGGTAGTGATTGGATCAAGACGTTTGCAA
>1192
GGAGTCAGTCCAGGGAAGTATTATACTTACGCAAGCACAAGGAACAACTTGAGATTGATACTGCAAAATCTAATTGAAAATGACTCTGGGGTCTATTACTGTGCCACCTGGGACGGGCTATTGGTAGTGATTGGATCAAGACGTTTGCAA
>1193
GGAGTCAGTCCAGGGAAGTATTATACTTACGCAAGCACAAGGAACAACTTGAGATTGATACTGCAAAATCTAATTGAAAATGACTCTGGGGTCTATTACTGTGCCACCTGGGACGGGCTATTGGTAGTGATTGGATCAAGACGTTTGCAA
>1194
GGAGTCAGTCCAGGGAAGTATTATACTTACGCAAGCACAAGGAACAACTTGAGATTGATACTGCAAAATCTAATTGAAAATGACTCTGGGGTCTATTACTGTGCCACCTGGGACGGGCTATTGGTAGTGATTGGATCAAGACGTTTGCAA
>1195
GGAGTCAGTCCAGGGAAGTATTATACTTACGCAAGCACAAGGAACAACTTGAGATTGATACTGCAAAATCTAATTGAAAATGACTCTGGGGTCTATTACTGTGCCACCTGGGACGGGCTATTGGTAGTGATTGGATCAAGACGTTTGCAA
>1196
GGAGTCAGTCCAGGGAAGTATTATACTTACGCAAGCACAAGGAACAACTTGAGATTGATACTGCAAAATCTAATTGAAAATGACTCTGGGGTCTATTACTGTGCCACCTGGGACGGGCTATTGGTAGTGATTGGATCAAGACGTTTGCAA
>1197
GGAGTCAGTCCAGGGAAGTATTATACTTACGCAAGCACAAGGAACAACTTGAGATTGATACTGCAAAATCTAATTGAAAATGACTCTGGGGTCTATTACTGTGCCACCTGGGACGGGCTATTGGTAGTGATTGGATCAAGACGTTTGCAA
>1198
GGAGTCAGTCCAGGGAAGTATTATACTTACGCAAGCACAAGGAACAACTTGAGATTGATACTGCAAAATCTAATTGAAAATGACTCTGGGGTCTATTACTGTGCCACCTGGGACGGGCTATTGGTAGTGATTGGATCAAGACGTTTGCAA
>1199
GGAGTCAGTCCAGGGAAGTATTATACTTACGCAAGCACAAGGAACAACTTGAGATTGATACTGCAAAATCTAATTGAAAATGACTCTGGGGTCTATTACTGTGCCACCTGGGACGGGCTATTGGTAGTGATTGGATCAAGACGTTTGCAA
>1200
GGAGTCAGTCCAGGGAAGTATTATACTTACGCAAGCACAAGGAACAACTTGAGATTGATACTGCAAAATCTAATTGAAAATGACTCTGGGGTCTATTACTGTGCCACCTGGGACGGGCTATTGGTAGTGATTGGATCAAGACGTTTGCAA
>1201
GGAGTCAGTCCAGGGAAGTATTATACTTACGCAAGCACAAGGAACAACTTGAGATTGATACTGCAAAATCTAATTGAAAATGACTCTGGGGTCTATTACTGTGCCACCTGGGACGGGCTATTGGTAGTGATTGGATCAAGACGTTTGCAA
>1202
GGAGTCAGTCCAGGGAAGTATTATACTTACGCAAGCACAAGGAACAACTTGAGATTGATACTGCAAAATCTAATTGAAAATGACTCTGGGGTCTATTACTGTGCCACCTGGGACGGGCTATTGGTAGTGATTGGATCAAGACGTTTGCAA
>1203
GGAGTCAGTCCAGGGAAGTATTATACTTACGCAAGCACAAGGAACAACTTGAGATTGATACTGCAAAATCTAATTGAAAATGACTCTGGGGTCTATTACTGTGCCACCTGGGACGGGCTATTGGTAGTGATTGGATCAAGACGTTTGCAA
>1204
GGAGTCAGTCCAGGGAAGTATTATACTTACGCAAGCACAAGGAACAACTTGAGATTGATACTGCAAAATCTAATTGAAAATGACTCTGGGGTCTATTACTGTGCCACCTGGGACGGGCTATTGGTAGTGATTGGATCAAGACGTTTGCAA
>1205
GGAGTCAGTCCAGGGAAGTATTATACTTACGCAAGCACAAGGAACAACTTGAGATTGATACTGCAAAATCTAATTGAAAATGACTCTGGGGTCTATTACTGTGCCACCTGGGACGGGCTATTGGTAGTGATTGGATCAAGACGTTTGCAA
>1206
GGAGTCAGTCCAGGGAAGTATTATACTTACGCAAGCACAAGGAACAACTTGAGATTGATACTGCAAAATCTAATTGAAAATGACTCTGGGGTCTATTACTGTGCCACCTGGGACGGGCTATTGGTAGTGATTGGATCAAGACGTTTGCAA
>1207
GGAGTCAGTCCAGGGAAGTATTATACTTACGCAAGCACAAGGAACAACTTGAGATTGATACTGCAAAATCTAATTGAAAATGACTCTGGGGTCTATTACTGTGCCACCTGGGACGGGCTATTGGTAGTGATTGGATCAAGACGTTTGCAA
>1208
GGAGTCAGTCCAGGGAAGTATTATACTTACGCAAGCACAAGGAACAACTTGAGATTGATACTGCAAAATCTAATTGAAAATGACTCTGGGGTCTATTACTGTGCCACCTGGGACGGGCTATTGGTAGTGATTGGATCAAGACGTTTGCAA
>1209
GGAGTCAGTCCAGGGAAGTATTATACTTACGCAAGCACAAGGAACAACTTGAGATTGATACTGCAAAATCTAATTGAAAATGACTCTGGGGTCTATTACTGTGCCACCTGGGACGGGCTATTGGTAGTGATTGGATCAAGACGTTTGCAA
>1210
GGAGTCAGTCCAGGGAAGTATTATACTTACGCAAGCACAAGGAACAACTTGAGATTGATACTGCAAAATCTAATTGAAAATGACTCTGGGGTCTATTACTGTGCCACCTGGGACGGGCTATTGGTAGTGATTGGATCAAGACGTTTGCAA
>1211
GGAGTCAGTCCAGGGAAGTATTATACTTACGCAAGCACAAGGAACAACTTGAGATTGATACTGCAAAATCTAATTGAAAATGACTCTGGGGTCTATTACTGTGCCACCTGGGACGGGCTATTGGTAGTGATTGGATCAAGACGTTTGCAA
>1212
GGAGTCAGTCCAGGGAAGTATTATACTTACGCAAGCACAAGGAACAACTTGAGATTGATACTGCAAAATCTAATTGAAAATGACTCTGGGGTCTATTACTGTGCCACCTGGGACGGGCTATTGGTAGTGATTGGATCAAGACGTTTGCAA
>1213
GGAGTCAGTCCAGGGAAGTATTATACTTACGCAAGCACAAGGAACAACTTGAGATTGATACTGCAAAATCTAATTGAAAATGACTCTGGGGTCTATTACTGTGCCACCTGGGACGGGCTATTGGTAGTGATTGGATCAAGACGTTTGCAA
>1214
GGAGTCAGTCCAGGGAAGTATTATACTTACGCAAGCACAAGGAACAACTTGAGATTGATACTGCAAAATCTAATTGAAAATGACTCTGGGGTCTATTACTGTGCCACCTGGGACGGGCTATTGGTAGTGATTGGATCAAGACGTTTGCAA
>1215
GGAGTCAGTCCAGGGAAGTATTATACTTACGCAAGCACAAGGAACAACTTGAGATTGATACTGCAAAATCTAATTGAAAATGACTCTGGGGTCTATTACTGTGCCACCTGGGACGGGCTATTGGTAGTGATTGGATCAAGACGTTTGCAA
>1216
GGAGTCAGTCCAGGGAAGTATTATACTTACGCAAGCACAAGGAACAACTTGAGATTGATACTGCAAAATCTAATTGAAAATGACTCTGGGGTCTATTACTGTGCCACCTGGGACGGGCTATTGGTAGTGATTGGATCAAGACGTTTGCAA
>1217
GGAGTCAGTCCAGGGAAGTATTATACTTACGCAAGCACAAGGAACAACTTGAGATTGATACTGCAAAATCTAATTGAAAATGACTCTGGGGTCTATTACTGTGCCACCTGGGACGGGCTATTGGTAGTGATTGGATCAAGACGTTTGCAA
>1218
GGAGTCAGTCCAGGGAAGTATTATACTTACGCAAGCACAAGGAACAACTTGAGATTGATACTGCAAAATCTAATTGAAAATGACTCTGGGGTCTATTACTGTGCCACCTGGGACGGGCTATTGGTAGTGATTGGATCAAGACGTTTGCAA
>1219
GGAGTCAGTCCAGGGAAGTATTATACTTACGCAAGCACAAGGAACAACTTGAGATTGATACTGCAAAATCTAATTGAAAATGACTCTGGGGTCTATTACTGTGCCACCTGGGACGGGCTATTGGTAGTGATTGGATCAAGACGTTTGCAA
>1220
GGAGTCAGTCCAGGGAAGTATTATACTTACGCAAGCACAAGGAACAACTTGAGATTGATACTGCAAAATCTAATTGAAAATGACTCTGGGGTCTATTACTGTGCCACCTGGGACGGGCTATTGGTAGTGATTGGATCAAGACGTTTGCAA
>1221
GGAGTCAGTCCAGGGAAGTATTATACTTACGCAAGCACAAGGAACAACTTGAGATTGATACTGCAAAATCTAATTGAAAATGACTCTGGGGTCTATTACTGTGCCACCTGGGACGGGCTATTGGTAGTGATTGGATCAAGACGTTTGCAA
>1222
GGAGTCAGTCCAGGGAAGTATTATACTTACGCAAGCACAAGGAACAACTTGAGATTGATACTGCAAAATCTAATTGAAAATGACTCTGGGGTCTATTACTGTGCCACCTGGGACGGGCTATTGGTAGTGATTGGATCAAGACGTTTGCAA
>1223
GGAGTCAGTCCAGGGAAGTATTATACTTACGCAAGCACAAGGAACAACTTGAGATTGATACTGCAAAATCTAATTGAAAATGACTCTGGGGTCTATTACTGTGCCACCTGGGACGGGCTATTGGTAGTGATTGGATCAAGACGTTTGCAA
>1224
GGAGTCAGTCCAGGGAAGTATTATACTTACGCAAGCACAAGGAACAACTTGAGATTGATACTGCAAAATCTAATTGAAAATGACTCTGGGGTCTATTACTGTGCCACCTGGGACGGGCTATTGGTAGTGATTGGATCAAGACGTTTGCAA
>1225
GGAGTCAGTCCAGGGAAGTATTATACTTACGCAAGCACAAGGAACAACTTGAGATTGATACTGCAAAATCTAATTGAAAATGACTCTGGGGTCTATTACTGTGCCACCTGGGACGGGCTATTGGTAGTGATTGGATCAAGACGTTTGCAA
>1226
GGAGTCAGTCCAGGGAAGTATTATACTTACGCAAGCACAAGGAACAACTTGAGATTGATACTGCAAAATCTAATTGAAAATGACTCTGGGGTCTATTACTGTGCCACCTGGGACGGGCTATTGGTAGTGATTGGATCAAGACGTTTGCAA
>1227
GGAGTCAGTCCAGGGAAGTATTATACTTACGCAAGCACAAGGAACAACTTGAGATTGATACTGCAAAATCTAATTGAAAATGACTCTGGGGTCTATTACTGTGCCACCTGGGACGGGCTATTGGTAGTGATTGGATCAAGACGTTTGCAA
>1228
GGAGTCAGTCCAGGGAAGTATTATACTTACGCAAGCACAAGGAACAACTTGAGATTGATACTGCAAAATCTAATTGAAAATGACTCTGGGGTCTATTACTGTGCCACCTGGGACGGGCTATTGGTAGTGATTGGATCAAGACGTTTGCAA
>1229
GGAGTCAGTCCAGGGAAGTATTATACTTACGCAAGCACAAGGAACAACTTGAGATTGATACTGCAAAATCTAATTGAAAATGACTCTGGGGTCTATTACTGTGCCACCTGGGACGGGCTATTGGTAGTGATTGGATCAAGACGTTTGCAA
>1230
GGAGTCAGTCCAGGGAAGTATTATACTTACGCAAGCACAAGGAACAACTTGAGATTGATACTGCAAAATCTAATTGAAAATGACTCTGGGGTCTATTACTGTGCCACCTGGGACGGGCTATTGGTAGTGATTGGATCAAGACGTTTGCAA
>1231
GGAGTCAGTCCAGGGAAGTATTATACTTACGCAAGCACAAGGAACAACTTGAGATTGATACTGCAAAATCTAATTGAAAATGACTCTGGGGTCTATTACTGTGCCACCTGGGACGGGCTATTGGTAGTGATTGGATCAAGACGTTTGCAA
>1232
GGAGTCAGTCCAGGGAAGTATTATACTTACGCAAGCACAAGGAACAACTTGAGATTGATACTGCAAAATCTAATTGAAAATGACTCTGGGGTCTATTACTGTGCCACCTGGGACGGGCTATTGGTAGTGATTGGATCAAGACGTTTGCAA
>1233
GGAGTCAGTCCAGGGAAGTATTATACTTACGCAAGCACAAGGAACAACTTGAGATTGATACTGCAAAATCTAATTGAAAATGACTCTGGGGTCTATTACTGTGCCACCTGGGACGGGCTATTGGTAGTGATTGGATCAAGACGTTTGCAA
>1234
GGAGTCAGTCCAGGGAAGTATTATACTTACGCAAGCACAAGGAACAACTTGAGATTGATACTGCAAAATCTAATTGAAAATGACTCTGGGGTCTATTACTGTGCCACCTGGGACGGGCTATTGGTAGTGATTGGATCAAGACGTTTGCAA
>1235
GGAGTCAGTCCAGGGAAGTATTATACTTACGCAAGCACAAGGAACAACTTGAGATTGATACTGCAAAATCTAATTGAAAATGACTCTGGGGTCTATTACTGTGCCACCTGGGACGGGCTATTGGTAGTGATTGGATCAAGACGTTTGCAA
>1236
GGAGTCAGTCCAGGGAAGTATTATACTTACGCAAGCACAAGGAACAACTTGAGATTGATACTGCAAAATCTAATTGAAAATGACTCTGGGGTCTATTACTGTGCCACCTGGGACGGGCTATTGGTAGTGATTGGATCAAGACGTTTGCAA
>1237
GGAGTCAGTCCAGGGAAGTATTATACTTACGCAAGCACAAGGAACAACTTGAGATTGATACTGCAAAATCTAATTGAAAATGACTCTGGGGTCTATTACTGTGCCACCTGGGACGGGCTATTGGTAGTGATTGGATCAAGACGTTTGCAA
>1238
GGAGTCAGTCCAGGGAAGTATTATACTTACGCAAGCACAAGGAACAACTTGAGATTGATACTGCAAAATCTAATTGAAAATGACTCTGGGGTCTATTACTGTGCCACCTGGGACGGGCTATTGGTAGTGATTGGATCAAGACGTTTGCAA
>1239
GGAGTCAGTCCAGGGAAGTATTATACTTACGCAAGCACAAGGAACAACTTGAGATTGATACTGCAAAATCTAATTGAAAATGACTCTGGGGTCTATTACTGTGCCACCTGGGACGGGCTATTGGTAGTGATTGGATCAAGACGTTTGCAA
>1240
GGAGTCAGTCCAGGGAAGTATTATACTTACGCAAGCACAAGGAACAACTTGAGATTGATACTGCAAAATCTAATTGAAAATGACTCTGGGGTCTATTACTGTGCCACCTGGGACGGGCTATTGGTAGTGATTGGATCAAGACGTTTGCAA
>1241
GGAGTCAGTCCAGGGAAGTATTATACTTACGCAAGCACAAGGAACAACTTGAGATTGATACTGCAAAATCTAATTGAAAATGACTCTGGGGTCTATTACTGTGCCACCTGGGACGGGCTATTGGTAGTGATTGGATCAAGACGTTTGCAA
>1242
GGAGTCAGTCCAGGGAAGTATTATACTTACGCAAGCACAAGGAACAACTTGAGATTGATACTGCAAAATCTAATTGAAAATGACTCTGGGGTCTATTACTGTGCCACCTGGGACGGGCTATTGGTAGTGATTGGATCAAGACGTTTGCAA
>1243
GGAGTCAGTCCAGGGAAGTATTATACTTACGCAAGCACAAGGAACAACTTGAGATTGATACTGCAAAATCTAATTGAAAATGACTCTGGGGTCTATTACTGTGCCACCTGGGACGGGCTATTGGTAGTGATTGGATCAAGACGTTTGCAA
>1244
GGAGTCAGTCCAGGGAAGTATTATACTTACGCAAGCACAAGGAACAACTTGAGATTGATACTGCAAAATCTAATTGAAAATGACTCTGGGGTCTATTACTGTGCCACCTGGGACGGGCTATTGGTAGTGATTGGATCAAGACGTTTGCAA
>1245
GGAGTCAGTCCAGGGAAGTATTATACTTACGCAAGCACAAGGAACAACTTGAGATTGATACTGCAAAATCTAATTGAAAATGACTCTGGGGTCTATTACTGTGCCACCTGGGACGGGCTATTGGTAGTGATTGGATCAAGACGTTTGCAA
>1246
GGAGTCAGTCCAGGGAAGTATTATACTTACGCAAGCACAAGGAACAACTTGAGATTGATACTGCAAAATCTAATTGAAAATGACTCTGGGGTCTATTACTGTGCCACCTGGGACGGGCTATTGGTAGTGATTGGATCAAGACGTTTGCAA
>1247
GGAGTCAGTCCAGGGAAGTATTATACTTACGCAAGCACAAGGAACAACTTGAGATTGATACTGCAAAATCTAATTGAAAATGACTCTGGGGTCTATTACTGTGCCACCTGGGACGGGCTATTGGTAGTGATTGGATCAAGACGTTTGCAA
>1248
GGAGTCAGTCCAGGGAAGTATTATACTTACGCAAGCACAAGGAACAACTTGAGATTGATACTGCAAAATCTAATTGAAAATGACTCTGGGGTCTATTACTGTGCCACCTGGGACGGGCTATTGGTAGTGATTGGATCAAGACGTTTGCAA
>1249
GGAGTCAGTCCAGGGAAGTATTATACTTACGCAAGCACAAGGAACAACTTGAGATTGATACTGCAAAATCTAATTGAAAATGACTCTGGGGTCTATTACTGTGCCACCTGGGACGGGCTATTGGTAGTGATTGGATCAAGACGTTTGCAA
>1250
GGAGTCAGTCCAGGGAAGTATTATACTTACGCAAGCACAAGGAACAACTTGAGATTGATACTGCAAAATCTAATTGAAAATGACTCTGGGGTCTATTACTGTGCCACCTGGGACGGGCTATTGGTAGTGATTGGATCAAGACGTTTGCAA
>1251
GGAGTCAGTCCAGGGAAGTATTATACTTACGCAAGCACAAGGAACAACTTGAGATTGATACTGCAAAATCTAATTGAAAATGACTCTGGGGTCTATTACTGTGCCACCTGGGACGGGCTATTGGTAGTGATTGGATCAAGACGTTTGCAA
>1252
GGAGTCAGTCCAGGGAAGTATTATACTTACGCAAGCACAAGGAACAACTTGAGATTGATACTGCAAAATCTAATTGAAAATGACTCTGGGGTCTATTACTGTGCCACCTGGGACGGGCTATTGGTAGTGATTGGATCAAGACGTTTGCAA
>1253
GGAGTCAGTCCAGGGAAGTATTATACTTACGCAAGCACAAGGAACAACTTGAGATTGATACTGCAAAATCTAATTGAAAATGACTCTGGGGTCTATTACTGTGCCACCTGGGACGGGCTATTGGTAGTGATTGGATCAAGACGTTTGCAA
>1254
GGAGTCAGTCCAGGGAAGTATTATACTTACGCAAGCACAAGGAACAACTTGAGATTGATACTGCAAAATCTAATTGAAAATGACTCTGGGGTCTATTACTGTGCCACCTGGGACGGGCTATTGGTAGTGATTGGATCAAGACGTTTGCAA
>1255
GGAGTCAGTCCAGGGAAGTATTATACTTACGCAAGCACAAGGAACAACTTGAGATTGATACTGCAAAATCTAATTGAAAATGACTCTGGGGTCTATTACTGTGCCACCTGGGACGGGCTATTGGTAGTGATTGGATCAAGACGTTTGCAA
>1256
GGAGTCAGTCCAGGGAAGTATTATACTTACGCAAGCACAAGGAACAACTTGAGATTGATACTGCAAAATCTAATTGAAAATGACTCTGGGGTCTATTACTGTGCCACCTGGGACGGGCTATTGGTAGTGATTGGATCAAGACGTTTGCAA
>1257
GGAGTCAGTCCAGGGAAGTATTATACTTACGCAAGCACAAGGAACAACTTGAGATTGATACTGCAAAATCTAATTGAAAATGACTCTGGGGTCTATTACTGTGCCACCTGGGACGGGCTATTGGTAGTGATTGGATCAAGACGTTTGCAA
>1258
GGAGTCAGTCCAGGGAAGTATTATACTTACGCAAGCACAAGGAACAACTTGAGATTGATACTGCAAAATCTAATTGAAAATGACTCTGGGGTCTATTACTGTGCCACCTGGGACGGGCTATTGGTAGTGATTGGATCAAGACGTTTGCAA
>1259
GGAGTCAGTCCAGGGAAGTATTATACTTACGCAAGCACAAGGAACAACTTGAGATTGATACTGCAAAATCTAATTGAAAATGACTCTGGGGTCTATTACTGTGCCACCTGGGACGGGCTATTGGTAGTGATTGGATCAAGACGTTTGCAA
>1260
GGAGTCAGTCCAGGGAAGTATTATACTTACGCAAGCACAAGGAACAACTTGAGATTGATACTGCAAAATCTAATTGAAAATGACTCTGGGGTCTATTACTGTGCCACCTGGGACGGGCTATTGGTAGTGATTGGATCAAGACGTTTGCAA
>1261
GGAGTCAGTCCAGGGAAGTATTATACTTACGCAAGCACAAGGAACAACTTGAGATTGATACTGCAAAATCTAATTGAAAATGACTCTGGGGTCTATTACTGTGCCACCTGGGACGGGCTATTGGTAGTGATTGGATCAAGACGTTTGCAA
>1262
GGAGTCAGTCCAGGGAAGTATTATACTTACGCAAGCACAAGGAACAACTTGAGATTGATACTGCAAAATCTAATTGAAAATGACTCTGGGGTCTATTACTGTGCCACCTGGGACGGGCTATTGGTAGTGATTGGATCAAGACGTTTGCAA
>1263
GGAGTCAGTCCAGGGAAGTATTATACTTACGCAAGCACAAGGAACAACTTGAGATTGATACTGCAAAATCTAATTGAAAATGACTCTGGGGTCTATTACTGTGCCACCTGGGACGGGCTATTGGTAGTGATTGGATCAAGACGTTTGCAA
>1264
GGAGTCAGTCCAGGGAAGTATTATACTTACGCAAGCACAAGGAACAACTTGAGATTGATACTGCAAAATCTAATTGAAAATGACTCTGGGGTCTATTACTGTGCCACCTGGGACGGGCTATTGGTAGTGATTGGATCAAGACGTTTGCAA
>1265
GGAGTCAGTCCAGGGAAGTATTATACTTACGCAAGCACAAGGAACAACTTGAGATTGATACTGCAAAATCTAATTGAAAATGACTCTGGGGTCTATTACTGTGCCACCTGGGACGGGCTATTGGTAGTGATTGGATCAAGACGTTTGCAA
>1266
GGAGTCAGTCCAGGGAAGTATTATACTTACGCAAGCACAAGGAACAACTTGAGATTGATACTGCAAAATCTAATTGAAAATGACTCTGGGGTCTATTACTGTGCCACCTGGGACGGGCTATTGGTAGTGATTGGATCAAGACGTTTGCAA
>1267
GGAGTCAGTCCAGGGAAGTATTATACTTACGCAAGCACAAGGAACAACTTGAGATTGATACTGCAAAATCTAATTGAAAATGACTCTGGGGTCTATTACTGTGCCACCTGGGACGGGCTATTGGTAGTGATTGGATCAAGACGTTTGCAA
>1268
GGAGTCAGTCCAGGGAAGTATTATACTTACGCAAGCACAAGGAACAACTTGAGATTGATACTGCAAAATCTAATTGAAAATGACTCTGGGGTCTATTACTGTGCCACCTGGGACGGGCTATTGGTAGTGATTGGATCAAGACGTTTGCAA
>1269
GGAGTCAGTCCAGGGAAGTATTATACTTACGCAAGCACAAGGAACAACTTGAGATTGATACTGCAAAATCTAATTGAAAATGACTCTGGGGTCTATTACTGTGCCACCTGGGACGGGCTATTGGTAGTGATTGGATCAAGACGTTTGCAA
>1270
GGAGTCAGTCCAGGGAAGTATTATACTTACGCAAGCACAAGGAACAACTTGAGATTGATACTGCAAAATCTAATTGAAAATGACTCTGGGGTCTATTACTGTGCCACCTGGGACGGGCTATTGGTAGTGATTGGATCAAGACGTTTGCAA
>1271
GGAGTCAGTCCAGGGAAGTATTATACTTACGCAAGCACAAGGAACAACTTGAGATTGATACTGCAAAATCTAATTGAAAATGACTCTGGGGTCTATTACTGTGCCACCTGGGACGGGCTATTGGTAGTGATTGGATCAAGACGTTTGCAA
>1272
GGAGTCAGTCCAGGGAAGTATTATACTTACGCAAGCACAAGGAACAACTTGAGATTGATACTGCAAAATCTAATTGAAAATGACTCTGGGGTCTATTACTGTGCCACCTGGGACGGGCTATTGGTAGTGATTGGATCAAGACGTTTGCAA
>1273
GGAGTCAGTCCAGGGAAGTATTATACTTACGCAAGCACAAGGAACAACTTGAGATTGATACTGCAAAATCTAATTGAAAATGACTCTGGGGTCTATTACTGTGCCACCTGGGACGGGCTATTGGTAGTGATTGGATCAAGACGTTTGCAA
>1274
GGAGTCAGTCCAGGGAAGTATTATACTTACGCAAGCACAAGGAACAACTTGAGATTGATACTGCAAAATCTAATTGAAAATGACTCTGGGGTCTATTACTGTGCCACCTGGGACGGGCTATTGGTAGTGATTGGATCAAGACGTTTGCAA
>1275
GGAGTCAGTCCAGGGAAGTATTATACTTACGCAAGCACAAGGAACAACTTGAGATTGATACTGCAAAATCTAATTGAAAATGACTCTGGGGTCTATTACTGTGCCACCTGGGACGGGCTATTGGTAGTGATTGGATCAAGACGTTTGCAA
>1276
GGAGTCAGTCCAGGGAAGTATTATACTTACGCAAGCACAAGGAACAACTTGAGATTGATACTGCAAAATCTAATTGAAAATGACTCTGGGGTCTATTACTGTGCCACCTGGGACGGGCTATTGGTAGTGATTGGATCAAGACGTTTGCAA
>1277
GGAGTCAGTCCAGGGAAGTATTATACTTACGCAAGCACAAGGAACAACTTGAGATTGATACTGCAAAATCTAATTGAAAATGACTCTGGGGTCTATTACTGTGCCACCTGGGACGGGCTATTGGTAGTGATTGGATCAAGACGTTTGCAA
>1278
GGAGTCAGTCCAGGGAAGTATTATACTTACGCAAGCACAAGGAACAACTTGAGATTGATACTGCAAAATCTAATTGAAAATGACTCTGGGGTCTATTACTGTGCCACCTGGGACGGGCTATTGGTAGTGATTGGATCAAGACGTTTGCAA
>1279
GGAGTCAGTCCAGGGAAGTATTATACTTACGCAAGCACAAGGAACAACTTGAGATTGATACTGCAAAATCTAATTGAAAATGACTCTGGGGTCTATTACTGTGCCACCTGGGACGGGCTATTGGTAGTGATTGGATCAAGACGTTTGCAA
>1280
GGAGTCAGTCCAGGGAAGTATTATACTTACGCAAGCACAAGGAACAACTTGAGATTGATACTGCAAAATCTAATTGAAAATGACTCTGGGGTCTATTACTGTGCCACCTGGGACGGGCTATTGGTAGTGATTGGATCAAGACGTTTGCAA
>1281
GGAGTCAGTCCAGGGAAGTATTATACTTACGCAAGCACAAGGAACAACTTGAGATTGATACTGCAAAATCTAATTGAAAATGACTCTGGGGTCTATTACTGTGCCACCTGGGACGGGCTATTGGTAGTGATTGGATCAAGACGTTTGCAA
>1282
GGAGTCAGTCCAGGGAAGTATTATACTTACGCAAGCACAAGGAACAACTTGAGATTGATACTGCAAAATCTAATTGAAAATGACTCTGGGGTCTATTACTGTGCCACCTGGGACGGGCTATTGGTAGTGATTGGATCAAGACGTTTGCAA
>1283
GGAGTCAGTCCAGGGAAGTATTATACTTACGCAAGCACAAGGAACAACTTGAGATTGATACTGCAAAATCTAATTGAAAATGACTCTGGGGTCTATTACTGTGCCACCTGGGACGGGCTATTGGTAGTGATTGGATCAAGACGTTTGCAA
>1284
GGAGTCAGTCCAGGGAAGTATTATACTTACGCAAGCACAAGGAACAACTTGAGATTGATACTGCAAAATCTAATTGAAAATGACTCTGGGGTCTATTACTGTGCCACCTGGGACGGGCTATTGGTAGTGATTGGATCAAGACGTTTGCAA
>1285
GGAGTCAGTCCAGGGAAGTATTATACTTACGCAAGCACAAGGAACAACTTGAGATTGATACTGCAAAATCTAATTGAAAATGACTCTGGGGTCTATTACTGTGCCACCTGGGACGGGCTATTGGTAGTGATTGGATCAAGACGTTTGCAA
>1286
GGAGTCAGTCCAGGGAAGTATTATACTTACGCAAGCACAAGGAACAACTTGAGATTGATACTGCAAAATCTAATTGAAAATGACTCTGGGGTCTATTACTGTGCCACCTGGGACGGGCTATTGGTAGTGATTGGATCAAGACGTTTGCAA
>1287
GGAGTCAGTCCAGGGAAGTATTATACTTACGCAAGCACAAGGAACAACTTGAGATTGATACTGCAAAATCTAATTGAAAATGACTCTGGGGTCTATTACTGTGCCACCTGGGACGGGCTATTGGTAGTGATTGGATCAAGACGTTTGCAA
>1288
GGAGTCAGTCCAGGGAAGTATTATACTTACGCAAGCACAAGGAACAACTTGAGATTGATACTGCAAAATCTAATTGAAAATGACTCTGGGGTCTATTACTGTGCCACCTGGGACGGGCTATTGGTAGTGATTGGATCAAGACGTTTGCAA
>1289
GGAGTCAGTCCAGGGAAGTATTATACTTACGCAAGCACAAGGAACAACTTGAGATTGATACTGCAAAATCTAATTGAAAATGACTCTGGGGTCTATTACTGTGCCACCTGGGACGGGCTATTGGTAGTGATTGGATCAAGACGTTTGCAA
>1290
GGAGTCAGTCCAGGGAAGTATTATACTTACGCAAGCACAAGGAACAACTTGAGATTGATACTGCAAAATCTAATTGAAAATGACTCTGGGGTCTATTACTGTGCCACCTGGGACGGGCTATTGGTAGTGATTGGATCAAGACGTTTGCAA
>1291
GGAGTCAGTCCAGGGAAGTATTATACTTACGCAAGCACAAGGAACAACTTGAGATTGATACTGCAAAATCTAATTGAAAATGACTCTGGGGTCTATTACTGTGCCACCTGGGACGGGCTATTGGTAGTGATTGGATCAAGACGTTTGCAA
>1292
GGAGTCAGTCCAGGGAAGTATTATACTTACGCAAGCACAAGGAACAACTTGAGATTGATACTGCAAAATCTAATTGAAAATGACTCTGGGGTCTATTACTGTGCCACCTGGGACGGGCTATTGGTAGTGATTGGATCAAGACGTTTGCAA
>1293
GGAGTCAGTCCAGGGAAGTATTATACTTACGCAAGCACAAGGAACAACTTGAGATTGATACTGCAAAATCTAATTGAAAATGACTCTGGGGTCTATTACTGTGCCACCTGGGACGGGCTATTGGTAGTGATTGGATCAAGACGTTTGCAA
>1294
GGAGTCAGTCCAGGGAAGTATTATACTTACGCAAGCACAAGGAACAACTTGAGATTGATACTGCAAAATCTAATTGAAAATGACTCTGGGGTCTATTACTGTGCCACCTGGGACGGGCTATTGGTAGTGATTGGATCAAGACGTTTGCAA
>1295
GGAGTCAGTCCAGGGAAGTATTATACTTACGCAAGCACAAGGAACAACTTGAGATTGATACTGCAAAATCTAATTGAAAATGACTCTGGGGTCTATTACTGTGCCACCTGGGACGGGCTATTGGTAGTGATTGGATCAAGACGTTTGCAA
>1296
GGAGTCAGTCCAGGGAAGTATTATACTTACGCAAGCACAAGGAACAACTTGAGATTGATACTGCAAAATCTAATTGAAAATGACTCTGGGGTCTATTACTGTGCCACCTGGGACGGGCTATTGGTAGTGATTGGATCAAGACGTTTGCAA
>1297
GGAGTCAGTCCAGGGAAGTATTATACTTACGCAAGCACAAGGAACAACTTGAGATTGATACTGCAAAATCTAATTGAAAATGACTCTGGGGTCTATTACTGTGCCACCTGGGACGGGCTATTGGTAGTGATTGGATCAAGACGTTTGCAA
>1298
GGAGTCAGTCCAGGGAAGTATTATACTTACGCAAGCACAAGGAACAACTTGAGATTGATACTGCAAAATCTAATTGAAAATGACTCTGGGGTCTATTACTGTGCCACCTGGGACGGGCTATTGGTAGTGATTGGATCAAGACGTTTGCAA
>1299
GGAGTCAGTCCAGGGAAGTATTATACTTACGCAAGCACAAGGAACAACTTGAGATTGATACTGCAAAATCTAATTGAAAATGACTCTGGGGTCTATTACTGTGCCACCTGGGACGGGCTATTGGTAGTGATTGGATCAAGACGTTTGCAA
>1300
GGAGTCAGTCCAGGGAAGTATTATACTTACGCAAGCACAAGGAACAACTTGAGATTGATACTGCAAAATCTAATTGAAAATGACTCTGGGGTCTATTACTGTGCCACCTGGGACGGGCTATTGGTAGTGATTGGATCAAGACGTTTGCAA
>1301
GGAGTCAGTCCAGGGAAGTATTATACTTACGCAAGCACAAGGAACAACTTGAGATTGATACTGCAAAATCTAATTGAAAATGACTCTGGGGTCTATTACTGTGCCACCTGGGACGGGCTATTGGTAGTGATTGGATCAAGACGTTTGCAA
>1302
GGAGTCAGTCCAGGGAAGTATTATACTTACGCAAGCACAAGGAACAACTTGAGATTGATACTGCAAAATCTAATTGAAAATGACTCTGGGGTCTATTACTGTGCCACCTGGGACGGGCTATTGGTAGTGATTGGATCAAGACGTTTGCAA
>1303
GGAGTCAGTCCAGGGAAGTATTATACTTACGCAAGCACAAGGAACAACTTGAGATTGATACTGCAAAATCTAATTGAAAATGACTCTGGGGTCTATTACTGTGCCACCTGGGACGGGCTATTGGTAGTGATTGGATCAAGACGTTTGCAA
>1304
GGAGTCAGTCCAGGGAAGTATTATACTTACGCAAGCACAAGGAACAACTTGAGATTGATACTGCAAAATCTAATTGAAAATGACTCTGGGGTCTATTACTGTGCCACCTGGGACGGGCTATTGGTAGTGATTGGATCAAGACGTTTGCAA
>1305
GGAGTCAGTCCAGGGAAGTATTATACTTACGCAAGCACAAGGAACAACTTGAGATTGATACTGCAAAATCTAATTGAAAATGACTCTGGGGTCTATTACTGTGCCACCTGGGACGGGCTATTGGTAGTGATTGGATCAAGACGTTTGCAA
>1306
GGAGTCAGTCCAGGGAAGTATTATACTTACGCAAGCACAAGGAACAACTTGAGATTGATACTGCAAAATCTAATTGAAAATGACTCTGGGGTCTATTACTGTGCCACCTGGGACGGGCTATTGGTAGTGATTGGATCAAGACGTTTGCAA
>1307
GGAGTCAGTCCAGGGAAGTATTATACTTACGCAAGCACAAGGAACAACTTGAGATTGATACTGCAAAATCTAATTGAAAATGACTCTGGGGTCTATTACTGTGCCACCTGGGACGGGCTATTGGTAGTGATTGGATCAAGACGTTTGCAA
>1308
GGAGTCAGTCCAGGGAAGTATTATACTTACGCAAGCACAAGGAACAACTTGAGATTGATACTGCAAAATCTAATTGAAAATGACTCTGGGGTCTATTACTGTGCCACCTGGGACGGGCTATTGGTAGTGATTGGATCAAGACGTTTGCAA
>1309
GGAGTCAGTCCAGGGAAGTATTATACTTACGCAAGCACAAGGAACAACTTGAGATTGATACTGCAAAATCTAATTGAAAATGACTCTGGGGTCTATTACTGTGCCACCTGGGACGGGCTATTGGTAGTGATTGGATCAAGACGTTTGCAA
>1310
GGAGTCAGTCCAGGGAAGTATTATACTTACGCAAGCACAAGGAACAACTTGAGATTGATACTGCAAAATCTAATTGAAAATGACTCTGGGGTCTATTACTGTGCCACCTGGGACGGGCTATTGGTAGTGATTGGATCAAGACGTTTGCAA
>1311
GGAGTCAGTCCAGGGAAGTATTATACTTACGCAAGCACAAGGAACAACTTGAGATTGATACTGCAAAATCTAATTGAAAATGACTCTGGGGTCTATTACTGTGCCACCTGGGACGGGCTATTGGTAGTGATTGGATCAAGACGTTTGCAA
>1312
GGAGTCAGTCCAGGGAAGTATTATACTTACGCAAGCACAAGGAACAACTTGAGATTGATACTGCAAAATCTAATTGAAAATGACTCTGGGGTCTATTACTGTGCCACCTGGGACGGGCTATTGGTAGTGATTGGATCAAGACGTTTGCAA
>1313
GGAGTCAGTCCAGGGAAGTATTATACTTACGCAAGCACAAGGAACAACTTGAGATTGATACTGCAAAATCTAATTGAAAATGACTCTGGGGTCTATTACTGTGCCACCTGGGACGGGCTATTGGTAGTGATTGGATCAAGACGTTTGCAA
>1314
GGAGTCAGTCCAGGGAAGTATTATACTTACGCAAGCACAAGGAACAACTTGAGATTGATACTGCAAAATCTAATTGAAAATGACTCTGGGGTCTATTACTGTGCCACCTGGGACGGGCTATTGGTAGTGATTGGATCAAGACGTTTGCAA
>1315
GGAGTCAGTCCAGGGAAGTATTATACTTACGCAAGCACAAGGAACAACTTGAGATTGATACTGCAAAATCTAATTGAAAATGACTCTGGGGTCTATTACTGTGCCACCTGGGACGGGCTATTGGTAGTGATTGGATCAAGACGTTTGCAA
>1316
GGAGTCAGTCCAGGGAAGTATTATACTTACGCAAGCACAAGGAACAACTTGAGATTGATACTGCAAAATCTAATTGAAAATGACTCTGGGGTCTATTACTGTGCCACCTGGGACGGGCTATTGGTAGTGATTGGATCAAGACGTTTGCAA
>1317
GGAGTCAGTCCAGGGAAGTATTATACTTACGCAAGCACAAGGAACAACTTGAGATTGATACTGCAAAATCTAATTGAAAATGACTCTGGGGTCTATTACTGTGCCACCTGGGACGGGCTATTGGTAGTGATTGGATCAAGACGTTTGCAA
>1318
GGAGTCAGTCCAGGGAAGTATTATACTTACGCAAGCACAAGGAACAACTTGAGATTGATACTGCAAAATCTAATTGAAAATGACTCTGGGGTCTATTACTGTGCCACCTGGGACGGGCTATTGGTAGTGATTGGATCAAGACGTTTGCAA
>1319
GGAGTCAGTCCAGGGAAGTATTATACTTACGCAAGCACAAGGAACAACTTGAGATTGATACTGCAAAATCTAATTGAAAATGACTCTGGGGTCTATTACTGTGCCACCTGGGACGGGCTATTGGTAGTGATTGGATCAAGACGTTTGCAA
>1320
GGAGTCAGTCCAGGGAAGTATTATACTTACGCAAGCACAAGGAACAACTTGAGATTGATACTGCAAAATCTAATTGAAAATGACTCTGGGGTCTATTACTGTGCCACCTGGGACGGGCTATTGGTAGTGATTGGATCAAGACGTTTGCAA
>1321
GGAGTCAGTCCAGGGAAGTATTATACTTACGCAAGCACAAGGAACAACTTGAGATTGATACTGCAAAATCTAATTGAAAATGACTCTGGGGTCTATTACTGTGCCACCTGGGACGGGCTATTGGTAGTGATTGGATCAAGACGTTTGCAA
>1322
GGAGTCAGTCCAGGGAAGTATTATACTTACGCAAGCACAAGGAACAACTTGAGATTGATACTGCAAAATCTAATTGAAAATGACTCTGGGGTCTATTACTGTGCCACCTGGGACGGGCTATTGGTAGTGATTGGATCAAGACGTTTGCAA
>1323
GGAGTCAGTCCAGGGAAGTATTATACTTACGCAAGCACAAGGAACAACTTGAGATTGATACTGCAAAATCTAATTGAAAATGACTCTGGGGTCTATTACTGTGCCACCTGGGACGGGCTATTGGTAGTGATTGGATCAAGACGTTTGCAA
>1324
GGAGTCAGTCCAGGGAAGTATTATACTTACGCAAGCACAAGGAACAACTTGAGATTGATACTGCAAAATCTAATTGAAAATGACTCTGGGGTCTATTACTGTGCCACCTGGGACGGGCTATTGGTAGTGATTGGATCAAGACGTTTGCAA
>1325
GGAGTCAGTCCAGGGAAGTATTATACTTACGCAAGCACAAGGAACAACTTGAGATTGATACTGCAAAATCTAATTGAAAATGACTCTGGGGTCTATTACTGTGCCACCTGGGACGGGCTATTGGTAGTGATTGGATCAAGACGTTTGCAA
>1326
GGAGTCAGTCCAGGGAAGTATTATACTTACGCAAGCACAAGGAACAACTTGAGATTGATACTGCAAAATCTAATTGAAAATGACTCTGGGGTCTATTACTGTGCCACCTGGGACGGGCTATTGGTAGTGATTGGATCAAGACGTTTGCAA
>1327
GGAGTCAGTCCAGGGAAGTATTATACTTACGCAAGCACAAGGAACAACTTGAGATTGATACTGCAAAATCTAATTGAAAATGACTCTGGGGTCTATTACTGTGCCACCTGGGACGGGCTATTGGTAGTGATTGGATCAAGACGTTTGCAA
>1328
GGAGTCAGTCCAGGGAAGTATTATACTTACGCAAGCACAAGGAACAACTTGAGATTGATACTGCAAAATCTAATTGAAAATGACTCTGGGGTCTATTACTGTGCCACCTGGGACGGGCTATTGGTAGTGATTGGATCAAGACGTTTGCAA
>1329
GGAGTCAGTCCAGGGAAGTATTATACTTACGCAAGCACAAGGAACAACTTGAGATTGATACTGCAAAATCTAATTGAAAATGACTCTGGGGTCTATTACTGTGCCACCTGGGACGGGCTATTGGTAGTGATTGGATCAAGACGTTTGCAA
>1330
GGAGTCAGTCCAGGGAAGTATTATACTTACGCAAGCACAAGGAACAACTTGAGATTGATACTGCAAAATCTAATTGAAAATGACTCTGGGGTCTATTACTGTGCCACCTGGGACGGGCTATTGGTAGTGATTGGATCAAGACGTTTGCAA
>1331
GGAGTCAGTCCAGGGAAGTATTATACTTACGCAAGCACAAGGAACAACTTGAGATTGATACTGCAAAATCTAATTGAAAATGACTCTGGGGTCTATTACTGTGCCACCTGGGACGGGCTATTGGTAGTGATTGGATCAAGACGTTTGCAA
>1332
GGAGTCAGTCCAGGGAAGTATTATACTTACGCAAGCACAAGGAACAACTTGAGATTGATACTGCAAAATCTAATTGAAAATGACTCTGGGGTCTATTACTGTGCCACCTGGGACGGGCTATTGGTAGTGATTGGATCAAGACGTTTGCAA
>1333
GGAGTCAGTCCAGGGAAGTATTATACTTACGCAAGCACAAGGAACAACTTGAGATTGATACTGCAAAATCTAATTGAAAATGACTCTGGGGTCTATTACTGTGCCACCTGGGACGGGCTATTGGTAGTGATTGGATCAAGACGTTTGCAA
>1334
GGAGTCAGTCCAGGGAAGTATTATACTTACGCAAGCACAAGGAACAACTTGAGATTGATACTGCAAAATCTAATTGAAAATGACTCTGGGGTCTATTACTGTGCCACCTGGGACGGGCTATTGGTAGTGATTGGATCAAGACGTTTGCAA
>1335
GGAGTCAGTCCAGGGAAGTATTATACTTACGCAAGCACAAGGAACAACTTGAGATTGATACTGCAAAATCTAATTGAAAATGACTCTGGGGTCTATTACTGTGCCACCTGGGACGGGCTATTGGTAGTGATTGGATCAAGACGTTTGCAA
>1336
GGAGTCAGTCCAGGGAAGTATTATACTTACGCAAGCACAAGGAACAACTTGAGATTGATACTGCAAAATCTAATTGAAAATGACTCTGGGGTCTATTACTGTGCCACCTGGGACGGGCTATTGGTAGTGATTGGATCAAGACGTTTGCAA
>1337
GGAGTCAGTCCAGGGAAGTATTATACTTACGCAAGCACAAGGAACAACTTGAGATTGATACTGCAAAATCTAATTGAAAATGACTCTGGGGTCTATTACTGTGCCACCTGGGACGGGCTATTGGTAGTGATTGGATCAAGACGTTTGCAA
>1338
GGAGTCAGTCCAGGGAAGTATTATACTTACGCAAGCACAAGGAACAACTTGAGATTGATACTGCAAAATCTAATTGAAAATGACTCTGGGGTCTATTACTGTGCCACCTGGGACGGGCTATTGGTAGTGATTGGATCAAGACGTTTGCAA
>1339
GGAGTCAGTCCAGGGAAGTATTATACTTACGCAAGCACAAGGAACAACTTGAGATTGATACTGCAAAATCTAATTGAAAATGACTCTGGGGTCTATTACTGTGCCACCTGGGACGGGCTATTGGTAGTGATTGGATCAAGACGTTTGCAA
>1340
GGAGTCAGTCCAGGGAAGTATTATACTTACGCAAGCACAAGGAACAACTTGAGATTGATACTGCAAAATCTAATTGAAAATGACTCTGGGGTCTATTACTGTGCCACCTGGGACGGGCTATTGGTAGTGATTGGATCAAGACGTTTGCAA
>1341
GGAGTCAGTCCAGGGAAGTATTATACTTACGCAAGCACAAGGAACAACTTGAGATTGATACTGCAAAATCTAATTGAAAATGACTCTGGGGTCTATTACTGTGCCACCTGGGACGGGCTATTGGTAGTGATTGGATCAAGACGTTTGCAA
>1342
GGAGTCAGTCCAGGGAAGTATTATACTTACGCAAGCACAAGGAACAACTTGAGATTGATACTGCAAAATCTAATTGAAAATGACTCTGGGGTCTATTACTGTGCCACCTGGGACGGGCTATTGGTAGTGATTGGATCAAGACGTTTGCAA
>1343
GGAGTCAGTCCAGGGAAGTATTATACTTACGCAAGCACAAGGAACAACTTGAGATTGATACTGCAAAATCTAATTGAAAATGACTCTGGGGTCTATTACTGTGCCACCTGGGACGGGCTATTGGTAGTGATTGGATCAAGACGTTTGCAA
>1344
GGAGTCAGTCCAGGGAAGTATTATACTTACGCAAGCACAAGGAACAACTTGAGATTGATACTGCAAAATCTAATTGAAAATGACTCTGGGGTCTATTACTGTGCCACCTGGGACGGGCTATTGGTAGTGATTGGATCAAGACGTTTGCAA
>1345
GGAGTCAGTCCAGGGAAGTATTATACTTACGCAAGCACAAGGAACAACTTGAGATTGATACTGCAAAATCTAATTGAAAATGACTCTGGGGTCTATTACTGTGCCACCTGGGACGGGCTATTGGTAGTGATTGGATCAAGACGTTTGCAA
>1346
GGAGTCAGTCCAGGGAAGTATTATACTTACGCAAGCACAAGGAACAACTTGAGATTGATACTGCAAAATCTAATTGAAAATGACTCTGGGGTCTATTACTGTGCCACCTGGGACGGGCTATTGGTAGTGATTGGATCAAGACGTTTGCAA
>1347
GGAGTCAGTCCAGGGAAGTATTATACTTACGCAAGCACAAGGAACAACTTGAGATTGATACTGCAAAATCTAATTGAAAATGACTCTGGGGTCTATTACTGTGCCACCTGGGACGGGCTATTGGTAGTGATTGGATCAAGACGTTTGCAA
>1348
GGAGTCAGTCCAGGGAAGTATTATACTTACGCAAGCACAAGGAACAACTTGAGATTGATACTGCAAAATCTAATTGAAAATGACTCTGGGGTCTATTACTGTGCCACCTGGGACGGGCTATTGGTAGTGATTGGATCAAGACGTTTGCAA
>1349
GGAGTCAGTCCAGGGAAGTATTATACTTACGCAAGCACAAGGAACAACTTGAGATTGATACTGCAAAATCTAATTGAAAATGACTCTGGGGTCTATTACTGTGCCACCTGGGACGGGCTATTGGTAGTGATTGGATCAAGACGTTTGCAA
>1350
GGAGTCAGTCCAGGGAAGTATTATACTTACGCAAGCACAAGGAACAACTTGAGATTGATACTGCAAAATCTAATTGAAAATGACTCTGGGGTCTATTACTGTGCCACCTGGGACGGGCTATTGGTAGTGATTGGATCAAGACGTTTGCAA
>1351
GGAGTCAGTCCAGGGAAGTATTATACTTACGCAAGCACAAGGAACAACTTGAGATTGATACTGCAAAATCTAATTGAAAATGACTCTGGGGTCTATTACTGTGCCACCTGGGACGGGCTATTGGTAGTGATTGGATCAAGACGTTTGCAA
>1352
GGAGTCAGTCCAGGGAAGTATTATACTTACGCAAGCACAAGGAACAACTTGAGATTGATACTGCAAAATCTAATTGAAAATGACTCTGGGGTCTATTACTGTGCCACCTGGGACGGGCTATTGGTAGTGATTGGATCAAGACGTTTGCAA
>1353
GGAGTCAGTCCAGGGAAGTATTATACTTACGCAAGCACAAGGAACAACTTGAGATTGATACTGCAAAATCTAATTGAAAATGACTCTGGGGTCTATTACTGTGCCACCTGGGACGGGCTATTGGTAGTGATTGGATCAAGACGTTTGCAA
>1354
GGAGTCAGTCCAGGGAAGTATTATACTTACGCAAGCACAAGGAACAACTTGAGATTGATACTGCAAAATCTAATTGAAAATGACTCTGGGGTCTATTACTGTGCCACCTGGGACGGGCTATTGGTAGTGATTGGATCAAGACGTTTGCAA
>1355
GGAGTCAGTCCAGGGAAGTATTATACTTACGCAAGCACAAGGAACAACTTGAGATTGATACTGCAAAATCTAATTGAAAATGACTCTGGGGTCTATTACTGTGCCACCTGGGACGGGCTATTGGTAGTGATTGGATCAAGACGTTTGCAA
>1356
GGAGTCAGTCCAGGGAAGTATTATACTTACGCAAGCACAAGGAACAACTTGAGATTGATACTGCAAAATCTAATTGAAAATGACTCTGGGGTCTATTACTGTGCCACCTGGGACGGGCTATTGGTAGTGATTGGATCAAGACGTTTGCAA
>1357
GGAGTCAGTCCAGGGAAGTATTATACTTACGCAAGCACAAGGAACAACTTGAGATTGATACTGCAAAATCTAATTGAAAATGACTCTGGGGTCTATTACTGTGCCACCTGGGACGGGCTATTGGTAGTGATTGGATCAAGACGTTTGCAA
>1358
GGAGTCAGTCCAGGGAAGTATTATACTTACGCAAGCACAAGGAACAACTTGAGATTGATACTGCAAAATCTAATTGAAAATGACTCTGGGGTCTATTACTGTGCCACCTGGGACGGGCTATTGGTAGTGATTGGATCAAGACGTTTGCAA
>1359
GGAGTCAGTCCAGGGAAGTATTATACTTACGCAAGCACAAGGAACAACTTGAGATTGATACTGCAAAATCTAATTGAAAATGACTCTGGGGTCTATTACTGTGCCACCTGGGACGGGCTATTGGTAGTGATTGGATCAAGACGTTTGCAA
>1360
GGAGTCAGTCCAGGGAAGTATTATACTTACGCAAGCACAAGGAACAACTTGAGATTGATACTGCAAAATCTAATTGAAAATGACTCTGGGGTCTATTACTGTGCCACCTGGGACGGGCTATTGGTAGTGATTGGATCAAGACGTTTGCAA
>1361
GGAGTCAGTCCAGGGAAGTATTATACTTACGCAAGCACAAGGAACAACTTGAGATTGATACTGCAAAATCTAATTGAAAATGACTCTGGGGTCTATTACTGTGCCACCTGGGACGGGCTATTGGTAGTGATTGGATCAAGACGTTTGCAA
>1362
GGAGTCAGTCCAGGGAAGTATTATACTTACGCAAGCACAAGGAACAACTTGAGATTGATACTGCAAAATCTAATTGAAAATGACTCTGGGGTCTATTACTGTGCCACCTGGGACGGGCTATTGGTAGTGATTGGATCAAGACGTTTGCAA
>1363
GGAGTCAGTCCAGGGAAGTATTATACTTACGCAAGCACAAGGAACAACTTGAGATTGATACTGCAAAATCTAATTGAAAATGACTCTGGGGTCTATTACTGTGCCACCTGGGACGGGCTATTGGTAGTGATTGGATCAAGACGTTTGCAA
>1364
GGAGTCAGTCCAGGGAAGTATTATACTTACGCAAGCACAAGGAACAACTTGAGATTGATACTGCAAAATCTAATTGAAAATGACTCTGGGGTCTATTACTGTGCCACCTGGGACGGGCTATTGGTAGTGATTGGATCAAGACGTTTGCAA
>1365
GGAGTCAGTCCAGGGAAGTATTATACTTACGCAAGCACAAGGAACAACTTGAGATTGATACTGCAAAATCTAATTGAAAATGACTCTGGGGTCTATTACTGTGCCACCTGGGACGGGCTATTGGTAGTGATTGGATCAAGACGTTTGCAA
>1366
GGAGTCAGTCCAGGGAAGTATTATACTTACGCAAGCACAAGGAACAACTTGAGATTGATACTGCAAAATCTAATTGAAAATGACTCTGGGGTCTATTACTGTGCCACCTGGGACGGGCTATTGGTAGTGATTGGATCAAGACGTTTGCAA
>1367
GGAGTCAGTCCAGGGAAGTATTATACTTACGCAAGCACAAGGAACAACTTGAGATTGATACTGCAAAATCTAATTGAAAATGACTCTGGGGTCTATTACTGTGCCACCTGGGACGGGCTATTGGTAGTGATTGGATCAAGACGTTTGCAA
>1368
GGAGTCAGTCCAGGGAAGTATTATACTTACGCAAGCACAAGGAACAACTTGAGATTGATACTGCAAAATCTAATTGAAAATGACTCTGGGGTCTATTACTGTGCCACCTGGGACGGGCTATTGGTAGTGATTGGATCAAGACGTTTGCAA
>1369
GGAGTCAGTCCAGGGAAGTATTATACTTACGCAAGCACAAGGAACAACTTGAGATTGATACTGCAAAATCTAATTGAAAATGACTCTGGGGTCTATTACTGTGCCACCTGGGACGGGCTATTGGTAGTGATTGGATCAAGACGTTTGCAA
>1370
GGAGTCAGTCCAGGGAAGTATTATACTTACGCAAGCACAAGGAACAACTTGAGATTGATACTGCAAAATCTAATTGAAAATGACTCTGGGGTCTATTACTGTGCCACCTGGGACGGGCTATTGGTAGTGATTGGATCAAGACGTTTGCAA
>1371
GGAGTCAGTCCAGGGAAGTATTATACTTACGCAAGCACAAGGAACAACTTGAGATTGATACTGCAAAATCTAATTGAAAATGACTCTGGGGTCTATTACTGTGCCACCTGGGACGGGCTATTGGTAGTGATTGGATCAAGACGTTTGCAA
>1372
GGAGTCAGTCCAGGGAAGTATTATACTTACGCAAGCACAAGGAACAACTTGAGATTGATACTGCAAAATCTAATTGAAAATGACTCTGGGGTCTATTACTGTGCCACCTGGGACGGGCTATTGGTAGTGATTGGATCAAGACGTTTGCAA
>1373
GGAGTCAGTCCAGGGAAGTATTATACTTACGCAAGCACAAGGAACAACTTGAGATTGATACTGCAAAATCTAATTGAAAATGACTCTGGGGTCTATTACTGTGCCACCTGGGACGGGCTATTGGTAGTGATTGGATCAAGACGTTTGCAA
>1374
GGAGTCAGTCCAGGGAAGTATTATACTTACGCAAGCACAAGGAACAACTTGAGATTGATACTGCAAAATCTAATTGAAAATGACTCTGGGGTCTATTACTGTGCCACCTGGGACGGGCTATTGGTAGTGATTGGATCAAGACGTTTGCAA
>1375
GGAGTCAGTCCAGGGAAGTATTATACTTACGCAAGCACAAGGAACAACTTGAGATTGATACTGCAAAATCTAATTGAAAATGACTCTGGGGTCTATTACTGTGCCACCTGGGACGGGCTATTGGTAGTGATTGGATCAAGACGTTTGCAA
>1376
GGAGTCAGTCCAGGGAAGTATTATACTTACGCAAGCACAAGGAACAACTTGAGATTGATACTGCAAAATCTAATTGAAAATGACTCTGGGGTCTATTACTGTGCCACCTGGGACGGGCTATTGGTAGTGATTGGATCAAGACGTTTGCAA
>1377
GGAGTCAGTCCAGGGAAGTATTATACTTACGCAAGCACAAGGAACAACTTGAGATTGATACTGCAAAATCTAATTGAAAATGACTCTGGGGTCTATTACTGTGCCACCTGGGACGGGCTATTGGTAGTGATTGGATCAAGACGTTTGCAA
>1378
GGAGTCAGTCCAGGGAAGTATTATACTTACGCAAGCACAAGGAACAACTTGAGATTGATACTGCAAAATCTAATTGAAAATGACTCTGGGGTCTATTACTGTGCCACCTGGGACGGGCTATTGGTAGTGATTGGATCAAGACGTTTGCAA
>1379
GGAGTCAGTCCAGGGAAGTATTATACTTACGCAAGCACAAGGAACAACTTGAGATTGATACTGCAAAATCTAATTGAAAATGACTCTGGGGTCTATTACTGTGCCACCTGGGACGGGCTATTGGTAGTGATTGGATCAAGACGTTTGCAA
>1380
GGAGTCAGTCCAGGGAAGTATTATACTTACGCAAGCACAAGGAACAACTTGAGATTGATACTGCAAAATCTAATTGAAAATGACTCTGGGGTCTATTACTGTGCCACCTGGGACGGGCTATTGGTAGTGATTGGATCAAGACGTTTGCAA
>1381
GGAGTCAGTCCAGGGAAGTATTATACTTACGCAAGCACAAGGAACAACTTGAGATTGATACTGCAAAATCTAATTGAAAATGACTCTGGGGTCTATTACTGTGCCACCTGGGACGGGCTATTGGTAGTGATTGGATCAAGACGTTTGCAA
>1382
GGAGTCAGTCCAGGGAAGTATTATACTTACGCAAGCACAAGGAACAACTTGAGATTGATACTGCAAAATCTAATTGAAAATGACTCTGGGGTCTATTACTGTGCCACCTGGGACGGGCTATTGGTAGTGATTGGATCAAGACGTTTGCAA
>1383
GGAGTCAGTCCAGGGAAGTATTATACTTACGCAAGCACAAGGAACAACTTGAGATTGATACTGCAAAATCTAATTGAAAATGACTCTGGGGTCTATTACTGTGCCACCTGGGACGGGCTATTGGTAGTGATTGGATCAAGACGTTTGCAA
>1384
GGAGTCAGTCCAGGGAAGTATTATACTTACGCAAGCACAAGGAACAACTTGAGATTGATACTGCAAAATCTAATTGAAAATGACTCTGGGGTCTATTACTGTGCCACCTGGGACGGGCTATTGGTAGTGATTGGATCAAGACGTTTGCAA
>1385
GGAGTCAGTCCAGGGAAGTATTATACTTACGCAAGCACAAGGAACAACTTGAGATTGATACTGCAAAATCTAATTGAAAATGACTCTGGGGTCTATTACTGTGCCACCTGGGACGGGCTATTGGTAGTGATTGGATCAAGACGTTTGCAA
>1386
GGAGTCAGTCCAGGGAAGTATTATACTTACGCAAGCACAAGGAACAACTTGAGATTGATACTGCAAAATCTAATTGAAAATGACTCTGGGGTCTATTACTGTGCCACCTGGGACGGGCTATTGGTAGTGATTGGATCAAGACGTTTGCAA
>1387
GGAGTCAGTCCAGGGAAGTATTATACTTACGCAAGCACAAGGAACAACTTGAGATTGATACTGCAAAATCTAATTGAAAATGACTCTGGGGTCTATTACTGTGCCACCTGGGACGGGCTATTGGTAGTGATTGGATCAAGACGTTTGCAA
>1388
GGAGTCAGTCCAGGGAAGTATTATACTTACGCAAGCACAAGGAACAACTTGAGATTGATACTGCAAAATCTAATTGAAAATGACTCTGGGGTCTATTACTGTGCCACCTGGGACGGGCTATTGGTAGTGATTGGATCAAGACGTTTGCAA
>1389
GGAGTCAGTCCAGGGAAGTATTATACTTACGCAAGCACAAGGAACAACTTGAGATTGATACTGCAAAATCTAATTGAAAATGACTCTGGGGTCTATTACTGTGCCACCTGGGACGGGCTATTGGTAGTGATTGGATCAAGACGTTTGCAA
>1390
GGAGTCAGTCCAGGGAAGTATTATACTTACGCAAGCACAAGGAACAACTTGAGATTGATACTGCAAAATCTAATTGAAAATGACTCTGGGGTCTATTACTGTGCCACCTGGGACGGGCTATTGGTAGTGATTGGATCAAGACGTTTGCAA
>1391
GGAGTCAGTCCAGGGAAGTATTATACTTACGCAAGCACAAGGAACAACTTGAGATTGATACTGCAAAATCTAATTGAAAATGACTCTGGGGTCTATTACTGTGCCACCTGGGACGGGCTATTGGTAGTGATTGGATCAAGACGTTTGCAA
>1392
GGAGTCAGTCCAGGGAAGTATTATACTTACGCAAGCACAAGGAACAACTTGAGATTGATACTGCAAAATCTAATTGAAAATGACTCTGGGGTCTATTACTGTGCCACCTGGGACGGGCTATTGGTAGTGATTGGATCAAGACGTTTGCAA
>1393
GGAGTCAGTCCAGGGAAGTATTATACTTACGCAAGCACAAGGAACAACTTGAGATTGATACTGCAAAATCTAATTGAAAATGACTCTGGGGTCTATTACTGTGCCACCTGGGACGGGCTATTGGTAGTGATTGGATCAAGACGTTTGCAA
>1394
GGAGTCAGTCCAGGGAAGTATTATACTTACGCAAGCACAAGGAACAACTTGAGATTGATACTGCAAAATCTAATTGAAAATGACTCTGGGGTCTATTACTGTGCCACCTGGGACGGGCTATTGGTAGTGATTGGATCAAGACGTTTGCAA
>1395
GGAGTCAGTCCAGGGAAGTATTATACTTACGCAAGCACAAGGAACAACTTGAGATTGATACTGCAAAATCTAATTGAAAATGACTCTGGGGTCTATTACTGTGCCACCTGGGACGGGCTATTGGTAGTGATTGGATCAAGACGTTTGCAA
>1396
GGAGTCAGTCCAGGGAAGTATTATACTTACGCAAGCACAAGGAACAACTTGAGATTGATACTGCAAAATCTAATTGAAAATGACTCTGGGGTCTATTACTGTGCCACCTGGGACGGGCTATTGGTAGTGATTGGATCAAGACGTTTGCAA
>1397
GGAGTCAGTCCAGGGAAGTATTATACTTACGCAAGCACAAGGAACAACTTGAGATTGATACTGCAAAATCTAATTGAAAATGACTCTGGGGTCTATTACTGTGCCACCTGGGACGGGCTATTGGTAGTGATTGGATCAAGACGTTTGCAA
>1398
GGAGTCAGTCCAGGGAAGTATTATACTTACGCAAGCACAAGGAACAACTTGAGATTGATACTGCAAAATCTAATTGAAAATGACTCTGGGGTCTATTACTGTGCCACCTGGGACGGGCTATTGGTAGTGATTGGATCAAGACGTTTGCAA
>1399
GGAGTCAGTCCAGGGAAGTATTATACTTACGCAAGCACAAGGAACAACTTGAGATTGATACTGCAAAATCTAATTGAAAATGACTCTGGGGTCTATTACTGTGCCACCTGGGACGGGCTATTGGTAGTGATTGGATCAAGACGTTTGCAA
>1400
GGAGTCAGTCCAGGGAAGTATTATACTTACGCAAGCACAAGGAACAACTTGAGATTGATACTGCAAAATCTAATTGAAAATGACTCTGGGGTCTATTACTGTGCCACCTGGGACGGGCTATTGGTAGTGATTGGATCAAGACGTTTGCAA
>1401
GGAGTCAGTCCAGGGAAGTATTATACTTACGCAAGCACAAGGAACAACTTGAGATTGATACTGCAAAATCTAATTGAAAATGACTCTGGGGTCTATTACTGTGCCACCTGGGACGGGCTATTGGTAGTGATTGGATCAAGACGTTTGCAA
>1402
GGAGTCAGTCCAGGGAAGTATTATACTTACGCAAGCACAAGGAACAACTTGAGATTGATACTGCAAAATCTAATTGAAAATGACTCTGGGGTCTATTACTGTGCCACCTGGGACGGGCTATTGGTAGTGATTGGATCAAGACGTTTGCAA
>1403
GGAGTCAGTCCAGGGAAGTATTATACTTACGCAAGCACAAGGAACAACTTGAGATTGATACTGCAAAATCTAATTGAAAATGACTCTGGGGTCTATTACTGTGCCACCTGGGACGGGCTATTGGTAGTGATTGGATCAAGACGTTTGCAA
>1404
GGAGTCAGTCCAGGGAAGTATTATACTTACGCAAGCACAAGGAACAACTTGAGATTGATACTGCAAAATCTAATTGAAAATGACTCTGGGGTCTATTACTGTGCCACCTGGGACGGGCTATTGGTAGTGATTGGATCAAGACGTTTGCAA
>1405
GGAGTCAGTCCAGGGAAGTATTATACTTACGCAAGCACAAGGAACAACTTGAGATTGATACTGCAAAATCTAATTGAAAATGACTCTGGGGTCTATTACTGTGCCACCTGGGACGGGCTATTGGTAGTGATTGGATCAAGACGTTTGCAA
>1406
GGAGTCAGTCCAGGGAAGTATTATACTTACGCAAGCACAAGGAACAACTTGAGATTGATACTGCAAAATCTAATTGAAAATGACTCTGGGGTCTATTACTGTGCCACCTGGGACGGGCTATTGGTAGTGATTGGATCAAGACGTTTGCAA
>1407
GGAGTCAGTCCAGGGAAGTATTATACTTACGCAAGCACAAGGAACAACTTGAGATTGATACTGCAAAATCTAATTGAAAATGACTCTGGGGTCTATTACTGTGCCACCTGGGACGGGCTATTGGTAGTGATTGGATCAAGACGTTTGCAA
>1408
GGAGTCAGTCCAGGGAAGTATTATACTTACGCAAGCACAAGGAACAACTTGAGATTGATACTGCAAAATCTAATTGAAAATGACTCTGGGGTCTATTACTGTGCCACCTGGGACGGGCTATTGGTAGTGATTGGATCAAGACGTTTGCAA
>1409
GGAGTCAGTCCAGGGAAGTATTATACTTACGCAAGCACAAGGAACAACTTGAGATTGATACTGCAAAATCTAATTGAAAATGACTCTGGGGTCTATTACTGTGCCACCTGGGACGGGCTATTGGTAGTGATTGGATCAAGACGTTTGCAA
>1410
GGAGTCAGTCCAGGGAAGTATTATACTTACGCAAGCACAAGGAACAACTTGAGATTGATACTGCAAAATCTAATTGAAAATGACTCTGGGGTCTATTACTGTGCCACCTGGGACGGGCTATTGGTAGTGATTGGATCAAGACGTTTGCAA
>1411
GGAGTCAGTCCAGGGAAGTATTATACTTACGCAAGCACAAGGAACAACTTGAGATTGATACTGCAAAATCTAATTGAAAATGACTCTGGGGTCTATTACTGTGCCACCTGGGACGGGCTATTGGTAGTGATTGGATCAAGACGTTTGCAA
>1412
GGAGTCAGTCCAGGGAAGTATTATACTTACGCAAGCACAAGGAACAACTTGAGATTGATACTGCAAAATCTAATTGAAAATGACTCTGGGGTCTATTACTGTGCCACCTGGGACGGGCTATTGGTAGTGATTGGATCAAGACGTTTGCAA
>1413
GGAGTCAGTCCAGGGAAGTATTATACTTACGCAAGCACAAGGAACAACTTGAGATTGATACTGCAAAATCTAATTGAAAATGACTCTGGGGTCTATTACTGTGCCACCTGGGACGGGCTATTGGTAGTGATTGGATCAAGACGTTTGCAA
>1414
GGAGTCAGTCCAGGGAAGTATTATACTTACGCAAGCACAAGGAACAACTTGAGATTGATACTGCAAAATCTAATTGAAAATGACTCTGGGGTCTATTACTGTGCCACCTGGGACGGGCTATTGGTAGTGATTGGATCAAGACGTTTGCAA
>1415
GGAGTCAGTCCAGGGAAGTATTATACTTACGCAAGCACAAGGAACAACTTGAGATTGATACTGCAAAATCTAATTGAAAATGACTCTGGGGTCTATTACTGTGCCACCTGGGACGGGCTATTGGTAGTGATTGGATCAAGACGTTTGCAA
>1416
GGAGTCAGTCCAGGGAAGTATTATACTTACGCAAGCACAAGGAACAACTTGAGATTGATACTGCAAAATCTAATTGAAAATGACTCTGGGGTCTATTACTGTGCCACCTGGGACGGGCTATTGGTAGTGATTGGATCAAGACGTTTGCAA
>1417
GGAGTCAGTCCAGGGAAGTATTATACTTACGCAAGCACAAGGAACAACTTGAGATTGATACTGCAAAATCTAATTGAAAATGACTCTGGGGTCTATTACTGTGCCACCTGGGACGGGCTATTGGTAGTGATTGGATCAAGACGTTTGCAA
>1418
GGAGTCAGTCCAGGGAAGTATTATACTTACGCAAGCACAAGGAACAACTTGAGATTGATACTGCAAAATCTAATTGAAAATGACTCTGGGGTCTATTACTGTGCCACCTGGGACGGGCTATTGGTAGTGATTGGATCAAGACGTTTGCAA
>1419
GGAGTCAGTCCAGGGAAGTATTATACTTACGCAAGCACAAGGAACAACTTGAGATTGATACTGCAAAATCTAATTGAAAATGACTCTGGGGTCTATTACTGTGCCACCTGGGACGGGCTATTGGTAGTGATTGGATCAAGACGTTTGCAA
>1420
GGAGTCAGTCCAGGGAAGTATTATACTTACGCAAGCACAAGGAACAACTTGAGATTGATACTGCAAAATCTAATTGAAAATGACTCTGGGGTCTATTACTGTGCCACCTGGGACGGGCTATTGGTAGTGATTGGATCAAGACGTTTGCAA
>1421
GGAGTCAGTCCAGGGAAGTATTATACTTACGCAAGCACAAGGAACAACTTGAGATTGATACTGCAAAATCTAATTGAAAATGACTCTGGGGTCTATTACTGTGCCACCTGGGACGGGCTATTGGTAGTGATTGGATCAAGACGTTTGCAA
>1422
GGAGTCAGTCCAGGGAAGTATTATACTTACGCAAGCACAAGGAACAACTTGAGATTGATACTGCAAAATCTAATTGAAAATGACTCTGGGGTCTATTACTGTGCCACCTGGGACGGGCTATTGGTAGTGATTGGATCAAGACGTTTGCAA
>1423
GGAGTCAGTCCAGGGAAGTATTATACTTACGCAAGCACAAGGAACAACTTGAGATTGATACTGCAAAATCTAATTGAAAATGACTCTGGGGTCTATTACTGTGCCACCTGGGACGGGCTATTGGTAGTGATTGGATCAAGACGTTTGCAA
>1424
GGAGTCAGTCCAGGGAAGTATTATACTTACGCAAGCACAAGGAACAACTTGAGATTGATACTGCAAAATCTAATTGAAAATGACTCTGGGGTCTATTACTGTGCCACCTGGGACGGGCTATTGGTAGTGATTGGATCAAGACGTTTGCAA
>1425
GGAGTCAGTCCAGGGAAGTATTATACTTACGCAAGCACAAGGAACAACTTGAGATTGATACTGCAAAATCTAATTGAAAATGACTCTGGGGTCTATTACTGTGCCACCTGGGACGGGCTATTGGTAGTGATTGGATCAAGACGTTTGCAA
>1426
GGAGTCAGTCCAGGGAAGTATTATACTTACGCAAGCACAAGGAACAACTTGAGATTGATACTGCAAAATCTAATTGAAAATGACTCTGGGGTCTATTACTGTGCCACCTGGGACGGGCTATTGGTAGTGATTGGATCAAGACGTTTGCAA
>1427
GGAGTCAGTCCAGGGAAGTATTATACTTACGCAAGCACAAGGAACAACTTGAGATTGATACTGCAAAATCTAATTGAAAATGACTCTGGGGTCTATTACTGTGCCACCTGGGACGGGCTATTGGTAGTGATTGGATCAAGACGTTTGCAA
>1428
GGAGTCAGTCCAGGGAAGTATTATACTTACGCAAGCACAAGGAACAACTTGAGATTGATACTGCAAAATCTAATTGAAAATGACTCTGGGGTCTATTACTGTGCCACCTGGGACGGGCTATTGGTAGTGATTGGATCAAGACGTTTGCAA
>1429
GGAGTCAGTCCAGGGAAGTATTATACTTACGCAAGCACAAGGAACAACTTGAGATTGATACTGCAAAATCTAATTGAAAATGACTCTGGGGTCTATTACTGTGCCACCTGGGACGGGCTATTGGTAGTGATTGGATCAAGACGTTTGCAA
>1430
GGAGTCAGTCCAGGGAAGTATTATACTTACGCAAGCACAAGGAACAACTTGAGATTGATACTGCAAAATCTAATTGAAAATGACTCTGGGGTCTATTACTGTGCCACCTGGGACGGGCTATTGGTAGTGATTGGATCAAGACGTTTGCAA
>1431
GGAGTCAGTCCAGGGAAGTATTATACTTACGCAAGCACAAGGAACAACTTGAGATTGATACTGCAAAATCTAATTGAAAATGACTCTGGGGTCTATTACTGTGCCACCTGGGACGGGCTATTGGTAGTGATTGGATCAAGACGTTTGCAA
>1432
GGAGTCAGTCCAGGGAAGTATTATACTTACGCAAGCACAAGGAACAACTTGAGATTGATACTGCAAAATCTAATTGAAAATGACTCTGGGGTCTATTACTGTGCCACCTGGGACGGGCTATTGGTAGTGATTGGATCAAGACGTTTGCAA
>1433
GGAGTCAGTCCAGGGAAGTATTATACTTACGCAAGCACAAGGAACAACTTGAGATTGATACTGCAAAATCTAATTGAAAATGACTCTGGGGTCTATTACTGTGCCACCTGGGACGGGCTATTGGTAGTGATTGGATCAAGACGTTTGCAA
>1434
GGAGTCAGTCCAGGGAAGTATTATACTTACGCAAGCACAAGGAACAACTTGAGATTGATACTGCAAAATCTAATTGAAAATGACTCTGGGGTCTATTACTGTGCCACCTGGGACGGGCTATTGGTAGTGATTGGATCAAGACGTTTGCAA
>1435
GGAGTCAGTCCAGGGAAGTATTATACTTACGCAAGCACAAGGAACAACTTGAGATTGATACTGCAAAATCTAATTGAAAATGACTCTGGGGTCTATTACTGTGCCACCTGGGACGGGCTATTGGTAGTGATTGGATCAAGACGTTTGCAA
>1436
GGAGTCAGTCCAGGGAAGTATTATACTTACGCAAGCACAAGGAACAACTTGAGATTGATACTGCAAAATCTAATTGAAAATGACTCTGGGGTCTATTACTGTGCCACCTGGGACGGGCTATTGGTAGTGATTGGATCAAGACGTTTGCAA
>1437
GGAGTCAGTCCAGGGAAGTATTATACTTACGCAAGCACAAGGAACAACTTGAGATTGATACTGCAAAATCTAATTGAAAATGACTCTGGGGTCTATTACTGTGCCACCTGGGACGGGCTATTGGTAGTGATTGGATCAAGACGTTTGCAA
>1438
GGAGTCAGTCCAGGGAAGTATTATACTTACGCAAGCACAAGGAACAACTTGAGATTGATACTGCAAAATCTAATTGAAAATGACTCTGGGGTCTATTACTGTGCCACCTGGGACGGGCTATTGGTAGTGATTGGATCAAGACGTTTGCAA
>1439
GGAGTCAGTCCAGGGAAGTATTATACTTACGCAAGCACAAGGAACAACTTGAGATTGATACTGCAAAATCTAATTGAAAATGACTCTGGGGTCTATTACTGTGCCACCTGGGACGGGCTATTGGTAGTGATTGGATCAAGACGTTTGCAA
>1440
GGAGTCAGTCCAGGGAAGTATTATACTTACGCAAGCACAAGGAACAACTTGAGATTGATACTGCAAAATCTAATTGAAAATGACTCTGGGGTCTATTACTGTGCCACCTGGGACGGGCTATTGGTAGTGATTGGATCAAGACGTTTGCAA
>1441
GGAGTCAGTCCAGGGAAGTATTATACTTACGCAAGCACAAGGAACAACTTGAGATTGATACTGCAAAATCTAATTGAAAATGACTCTGGGGTCTATTACTGTGCCACCTGGGACGGGCTATTGGTAGTGATTGGATCAAGACGTTTGCAA
>1442
GGAGTCAGTCCAGGGAAGTATTATACTTACGCAAGCACAAGGAACAACTTGAGATTGATACTGCAAAATCTAATTGAAAATGACTCTGGGGTCTATTACTGTGCCACCTGGGACGGGCTATTGGTAGTGATTGGATCAAGACGTTTGCAA
>1443
GGAGTCAGTCCAGGGAAGTATTATACTTACGCAAGCACAAGGAACAACTTGAGATTGATACTGCAAAATCTAATTGAAAATGACTCTGGGGTCTATTACTGTGCCACCTGGGACGGGCTATTGGTAGTGATTGGATCAAGACGTTTGCAA
>1444
GGAGTCAGTCCAGGGAAGTATTATACTTACGCAAGCACAAGGAACAACTTGAGATTGATACTGCAAAATCTAATTGAAAATGACTCTGGGGTCTATTACTGTGCCACCTGGGACGGGCTATTGGTAGTGATTGGATCAAGACGTTTGCAA
>1445
GGAGTCAGTCCAGGGAAGTATTATACTTACGCAAGCACAAGGAACAACTTGAGATTGATACTGCAAAATCTAATTGAAAATGACTCTGGGGTCTATTACTGTGCCACCTGGGACGGGCTATTGGTAGTGATTGGATCAAGACGTTTGCAA
>1446
GGAGTCAGTCCAGGGAAGTATTATACTTACGCAAGCACAAGGAACAACTTGAGATTGATACTGCAAAATCTAATTGAAAATGACTCTGGGGTCTATTACTGTGCCACCTGGGACGGGCTATTGGTAGTGATTGGATCAAGACGTTTGCAA
>1447
GGAGTCAGTCCAGGGAAGTATTATACTTACGCAAGCACAAGGAACAACTTGAGATTGATACTGCAAAATCTAATTGAAAATGACTCTGGGGTCTATTACTGTGCCACCTGGGACGGGCTATTGGTAGTGATTGGATCAAGACGTTTGCAA
>1448
GGAGTCAGTCCAGGGAAGTATTATACTTACGCAAGCACAAGGAACAACTTGAGATTGATACTGCAAAATCTAATTGAAAATGACTCTGGGGTCTATTACTGTGCCACCTGGGACGGGCTATTGGTAGTGATTGGATCAAGACGTTTGCAA
>1449
GGAGTCAGTCCAGGGAAGTATTATACTTACGCAAGCACAAGGAACAACTTGAGATTGATACTGCAAAATCTAATTGAAAATGACTCTGGGGTCTATTACTGTGCCACCTGGGACGGGCTATTGGTAGTGATTGGATCAAGACGTTTGCAA
>1450
GGAGTCAGTCCAGGGAAGTATTATACTTACGCAAGCACAAGGAACAACTTGAGATTGATACTGCAAAATCTAATTGAAAATGACTCTGGGGTCTATTACTGTGCCACCTGGGACGGGCTATTGGTAGTGATTGGATCAAGACGTTTGCAA
>1451
GGAGTCAGTCCAGGGAAGTATTATACTTACGCAAGCACAAGGAACAACTTGAGATTGATACTGCAAAATCTAATTGAAAATGACTCTGGGGTCTATTACTGTGCCACCTGGGACGGGCTATTGGTAGTGATTGGATCAAGACGTTTGCAA
>1452
GGAGTCAGTCCAGGGAAGTATTATACTTACGCAAGCACAAGGAACAACTTGAGATTGATACTGCAAAATCTAATTGAAAATGACTCTGGGGTCTATTACTGTGCCACCTGGGACGGGCTATTGGTAGTGATTGGATCAAGACGTTTGCAA
>1453
GGAGTCAGTCCAGGGAAGTATTATACTTACGCAAGCACAAGGAACAACTTGAGATTGATACTGCAAAATCTAATTGAAAATGACTCTGGGGTCTATTACTGTGCCACCTGGGACGGGCTATTGGTAGTGATTGGATCAAGACGTTTGCAA
>1454
GGAGTCAGTCCAGGGAAGTATTATACTTACGCAAGCACAAGGAACAACTTGAGATTGATACTGCAAAATCTAATTGAAAATGACTCTGGGGTCTATTACTGTGCCACCTGGGACGGGCTATTGGTAGTGATTGGATCAAGACGTTTGCAA
>1455
GGAGTCAGTCCAGGGAAGTATTATACTTACGCAAGCACAAGGAACAACTTGAGATTGATACTGCAAAATCTAATTGAAAATGACTCTGGGGTCTATTACTGTGCCACCTGGGACGGGCTATTGGTAGTGATTGGATCAAGACGTTTGCAA
>1456
GGAGTCAGTCCAGGGAAGTATTATACTTACGCAAGCACAAGGAACAACTTGAGATTGATACTGCAAAATCTAATTGAAAATGACTCTGGGGTCTATTACTGTGCCACCTGGGACGGGCTATTGGTAGTGATTGGATCAAGACGTTTGCAA
>1457
GGAGTCAGTCCAGGGAAGTATTATACTTACGCAAGCACAAGGAACAACTTGAGATTGATACTGCAAAATCTAATTGAAAATGACTCTGGGGTCTATTACTGTGCCACCTGGGACGGGCTATTGGTAGTGATTGGATCAAGACGTTTGCAA
>1458
GGAGTCAGTCCAGGGAAGTATTATACTTACGCAAGCACAAGGAACAACTTGAGATTGATACTGCAAAATCTAATTGAAAATGACTCTGGGGTCTATTACTGTGCCACCTGGGACGGGCTATTGGTAGTGATTGGATCAAGACGTTTGCAA
>1459
GGAGTCAGTCCAGGGAAGTATTATACTTACGCAAGCACAAGGAACAACTTGAGATTGATACTGCAAAATCTAATTGAAAATGACTCTGGGGTCTATTACTGTGCCACCTGGGACGGGCTATTGGTAGTGATTGGATCAAGACGTTTGCAA
>1460
GGAGTCAGTCCAGGGAAGTATTATACTTACGCAAGCACAAGGAACAACTTGAGATTGATACTGCAAAATCTAATTGAAAATGACTCTGGGGTCTATTACTGTGCCACCTGGGACGGGCTATTGGTAGTGATTGGATCAAGACGTTTGCAA
>1461
GGAGTCAGTCCAGGGAAGTATTATACTTACGCAAGCACAAGGAACAACTTGAGATTGATACTGCAAAATCTAATTGAAAATGACTCTGGGGTCTATTACTGTGCCACCTGGGACGGGCTATTGGTAGTGATTGGATCAAGACGTTTGCAA
>1462
GGAGTCAGTCCAGGGAAGTATTATACTTACGCAAGCACAAGGAACAACTTGAGATTGATACTGCAAAATCTAATTGAAAATGACTCTGGGGTCTATTACTGTGCCACCTGGGACGGGCTATTGGTAGTGATTGGATCAAGACGTTTGCAA
>1463
GGAGTCAGTCCAGGGAAGTATTATACTTACGCAAGCACAAGGAACAACTTGAGATTGATACTGCAAAATCTAATTGAAAATGACTCTGGGGTCTATTACTGTGCCACCTGGGACGGGCTATTGGTAGTGATTGGATCAAGACGTTTGCAA
>1464
GGAGTCAGTCCAGGGAAGTATTATACTTACGCAAGCACAAGGAACAACTTGAGATTGATACTGCAAAATCTAATTGAAAATGACTCTGGGGTCTATTACTGTGCCACCTGGGACGGGCTATTGGTAGTGATTGGATCAAGACGTTTGCAA
>1465
GGAGTCAGTCCAGGGAAGTATTATACTTACGCAAGCACAAGGAACAACTTGAGATTGATACTGCAAAATCTAATTGAAAATGACTCTGGGGTCTATTACTGTGCCACCTGGGACGGGCTATTGGTAGTGATTGGATCAAGACGTTTGCAA
>1466
GGAGTCAGTCCAGGGAAGTATTATACTTACGCAAGCACAAGGAACAACTTGAGATTGATACTGCAAAATCTAATTGAAAATGACTCTGGGGTCTATTACTGTGCCACCTGGGACGGGCTATTGGTAGTGATTGGATCAAGACGTTTGCAA
>1467
GGAGTCAGTCCAGGGAAGTATTATACTTACGCAAGCACAAGGAACAACTTGAGATTGATACTGCAAAATCTAATTGAAAATGACTCTGGGGTCTATTACTGTGCCACCTGGGACGGGCTATTGGTAGTGATTGGATCAAGACGTTTGCAA
>1468
GGAGTCAGTCCAGGGAAGTATTATACTTACGCAAGCACAAGGAACAACTTGAGATTGATACTGCAAAATCTAATTGAAAATGACTCTGGGGTCTATTACTGTGCCACCTGGGACGGGCTATTGGTAGTGATTGGATCAAGACGTTTGCAA
>1469
GGAGTCAGTCCAGGGAAGTATTATACTTACGCAAGCACAAGGAACAACTTGAGATTGATACTGCAAAATCTAATTGAAAATGACTCTGGGGTCTATTACTGTGCCACCTGGGACGGGCTATTGGTAGTGATTGGATCAAGACGTTTGCAA
>1470
GGAGTCAGTCCAGGGAAGTATTATACTTACGCAAGCACAAGGAACAACTTGAGATTGATACTGCAAAATCTAATTGAAAATGACTCTGGGGTCTATTACTGTGCCACCTGGGACGGGCTATTGGTAGTGATTGGATCAAGACGTTTGCAA
>1471
GGAGTCAGTCCAGGGAAGTATTATACTTACGCAAGCACAAGGAACAACTTGAGATTGATACTGCAAAATCTAATTGAAAATGACTCTGGGGTCTATTACTGTGCCACCTGGGACGGGCTATTGGTAGTGATTGGATCAAGACGTTTGCAA
>1472
GGAGTCAGTCCAGGGAAGTATTATACTTACGCAAGCACAAGGAACAACTTGAGATTGATACTGCAAAATCTAATTGAAAATGACTCTGGGGTCTATTACTGTGCCACCTGGGACGGGCTATTGGTAGTGATTGGATCAAGACGTTTGCAA
>1473
GGAGTCAGTCCAGGGAAGTATTATACTTACGCAAGCACAAGGAACAACTTGAGATTGATACTGCAAAATCTAATTGAAAATGACTCTGGGGTCTATTACTGTGCCACCTGGGACGGGCTATTGGTAGTGATTGGATCAAGACGTTTGCAA
>1474
GGAGTCAGTCCAGGGAAGTATTATACTTACGCAAGCACAAGGAACAACTTGAGATTGATACTGCAAAATCTAATTGAAAATGACTCTGGGGTCTATTACTGTGCCACCTGGGACGGGCTATTGGTAGTGATTGGATCAAGACGTTTGCAA
>1475
GGAGTCAGTCCAGGGAAGTATTATACTTACGCAAGCACAAGGAACAACTTGAGATTGATACTGCAAAATCTAATTGAAAATGACTCTGGGGTCTATTACTGTGCCACCTGGGACGGGCTATTGGTAGTGATTGGATCAAGACGTTTGCAA
>1476
GGAGTCAGTCCAGGGAAGTATTATACTTACGCAAGCACAAGGAACAACTTGAGATTGATACTGCAAAATCTAATTGAAAATGACTCTGGGGTCTATTACTGTGCCACCTGGGACGGGCTATTGGTAGTGATTGGATCAAGACGTTTGCAA
>1477
GGAGTCAGTCCAGGGAAGTATTATACTTACGCAAGCACAAGGAACAACTTGAGATTGATACTGCAAAATCTAATTGAAAATGACTCTGGGGTCTATTACTGTGCCACCTGGGACGGGCTATTGGTAGTGATTGGATCAAGACGTTTGCAA
>1478
GGAGTCAGTCCAGGGAAGTATTATACTTACGCAAGCACAAGGAACAACTTGAGATTGATACTGCAAAATCTAATTGAAAATGACTCTGGGGTCTATTACTGTGCCACCTGGGACGGGCTATTGGTAGTGATTGGATCAAGACGTTTGCAA
>1479
GGAGTCAGTCCAGGGAAGTATTATACTTACGCAAGCACAAGGAACAACTTGAGATTGATACTGCAAAATCTAATTGAAAATGACTCTGGGGTCTATTACTGTGCCACCTGGGACGGGCTATTGGTAGTGATTGGATCAAGACGTTTGCAA
>1480
GGAGTCAGTCCAGGGAAGTATTATACTTACGCAAGCACAAGGAACAACTTGAGATTGATACTGCAAAATCTAATTGAAAATGACTCTGGGGTCTATTACTGTGCCACCTGGGACGGGCTATTGGTAGTGATTGGATCAAGACGTTTGCAA
>1481
GGAGTCAGTCCAGGGAAGTATTATACTTACGCAAGCACAAGGAACAACTTGAGATTGATACTGCAAAATCTAATTGAAAATGACTCTGGGGTCTATTACTGTGCCACCTGGGACGGGCTATTGGTAGTGATTGGATCAAGACGTTTGCAA
>1482
GGAGTCAGTCCAGGGAAGTATTATACTTACGCAAGCACAAGGAACAACTTGAGATTGATACTGCAAAATCTAATTGAAAATGACTCTGGGGTCTATTACTGTGCCACCTGGGACGGGCTATTGGTAGTGATTGGATCAAGACGTTTGCAA
>1483
GGAGTCAGTCCAGGGAAGTATTATACTTACGCAAGCACAAGGAACAACTTGAGATTGATACTGCAAAATCTAATTGAAAATGACTCTGGGGTCTATTACTGTGCCACCTGGGACGGGCTATTGGTAGTGATTGGATCAAGACGTTTGCAA
>1484
GGAGTCAGTCCAGGGAAGTATTATACTTACGCAAGCACAAGGAACAACTTGAGATTGATACTGCAAAATCTAATTGAAAATGACTCTGGGGTCTATTACTGTGCCACCTGGGACGGGCTATTGGTAGTGATTGGATCAAGACGTTTGCAA
>1485
GGAGTCAGTCCAGGGAAGTATTATACTTACGCAAGCACAAGGAACAACTTGAGATTGATACTGCAAAATCTAATTGAAAATGACTCTGGGGTCTATTACTGTGCCACCTGGGACGGGCTATTGGTAGTGATTGGATCAAGACGTTTGCAA
>1486
GGAGTCAGTCCAGGGAAGTATTATACTTACGCAAGCACAAGGAACAACTTGAGATTGATACTGCAAAATCTAATTGAAAATGACTCTGGGGTCTATTACTGTGCCACCTGGGACGGGCTATTGGTAGTGATTGGATCAAGACGTTTGCAA
>1487
GGAGTCAGTCCAGGGAAGTATTATACTTACGCAAGCACAAGGAACAACTTGAGATTGATACTGCAAAATCTAATTGAAAATGACTCTGGGGTCTATTACTGTGCCACCTGGGACGGGCTATTGGTAGTGATTGGATCAAGACGTTTGCAA
>1488
GGAGTCAGTCCAGGGAAGTATTATACTTACGCAAGCACAAGGAACAACTTGAGATTGATACTGCAAAATCTAATTGAAAATGACTCTGGGGTCTATTACTGTGCCACCTGGGACGGGCTATTGGTAGTGATTGGATCAAGACGTTTGCAA
>1489
GGAGTCAGTCCAGGGAAGTATTATACTTACGCAAGCACAAGGAACAACTTGAGATTGATACTGCAAAATCTAATTGAAAATGACTCTGGGGTCTATTACTGTGCCACCTGGGACGGGCTATTGGTAGTGATTGGATCAAGACGTTTGCAA
>1490
GGAGTCAGTCCAGGGAAGTATTATACTTACGCAAGCACAAGGAACAACTTGAGATTGATACTGCAAAATCTAATTGAAAATGACTCTGGGGTCTATTACTGTGCCACCTGGGACGGGCTATTGGTAGTGATTGGATCAAGACGTTTGCAA
>1491
GGAGTCAGTCCAGGGAAGTATTATACTTACGCAAGCACAAGGAACAACTTGAGATTGATACTGCAAAATCTAATTGAAAATGACTCTGGGGTCTATTACTGTGCCACCTGGGACGGGCTATTGGTAGTGATTGGATCAAGACGTTTGCAA
>1492
GGAGTCAGTCCAGGGAAGTATTATACTTACGCAAGCACAAGGAACAACTTGAGATTGATACTGCAAAATCTAATTGAAAATGACTCTGGGGTCTATTACTGTGCCACCTGGGACGGGCTATTGGTAGTGATTGGATCAAGACGTTTGCAA
>1493
GGAGTCAGTCCAGGGAAGTATTATACTTACGCAAGCACAAGGAACAACTTGAGATTGATACTGCAAAATCTAATTGAAAATGACTCTGGGGTCTATTACTGTGCCACCTGGGACGGGCTATTGGTAGTGATTGGATCAAGACGTTTGCAA
>1494
GGAGTCAGTCCAGGGAAGTATTATACTTACGCAAGCACAAGGAACAACTTGAGATTGATACTGCAAAATCTAATTGAAAATGACTCTGGGGTCTATTACTGTGCCACCTGGGACGGGCTATTGGTAGTGATTGGATCAAGACGTTTGCAA
>1495
GGAGTCAGTCCAGGGAAGTATTATACTTACGCAAGCACAAGGAACAACTTGAGATTGATACTGCAAAATCTAATTGAAAATGACTCTGGGGTCTATTACTGTGCCACCTGGGACGGGCTATTGGTAGTGATTGGATCAAGACGTTTGCAA
>1496
GGAGTCAGTCCAGGGAAGTATTATACTTACGCAAGCACAAGGAACAACTTGAGATTGATACTGCAAAATCTAATTGAAAATGACTCTGGGGTCTATTACTGTGCCACCTGGGACGGGCTATTGGTAGTGATTGGATCAAGACGTTTGCAA
>1497
GGAGTCAGTCCAGGGAAGTATTATACTTACGCAAGCACAAGGAACAACTTGAGATTGATACTGCAAAATCTAATTGAAAATGACTCTGGGGTCTATTACTGTGCCACCTGGGACGGGCTATTGGTAGTGATTGGATCAAGACGTTTGCAA
>1498
GGAGTCAGTCCAGGGAAGTATTATACTTACGCAAGCACAAGGAACAACTTGAGATTGATACTGCAAAATCTAATTGAAAATGACTCTGGGGTCTATTACTGTGCCACCTGGGACGGGCTATTGGTAGTGATTGGATCAAGACGTTTGCAA
>1499
GGAGTCAGTCCAGGGAAGTATTATACTTACGCAAGCACAAGGAACAACTTGAGATTGATACTGCAAAATCTAATTGAAAATGACTCTGGGGTCTATTACTGTGCCACCTGGGACGGGCTATTGGTAGTGATTGGATCAAGACGTTTGCAA
>1500
GGAGTCAGTCCAGGGAAGTATTATACTTACGCAAGCACAAGGAACAACTTGAGATTGATACTGCAAAATCTAATTGAAAATGACTCTGGGGTCTATTACTGTGCCACCTGGGACGGGCTATTGGTAGTGATTGGATCAAGACGTTTGCAA
>1501
GGAGTCAGTCCAGGGAAGTATTATACTTACGCAAGCACAAGGAACAACTTGAGATTGATACTGCAAAATCTAATTGAAAATGACTCTGGGGTCTATTACTGTGCCACCTGGGACGGGCTATTGGTAGTGATTGGATCAAGACGTTTGCAA
>1502
GGAGTCAGTCCAGGGAAGTATTATACTTACGCAAGCACAAGGAACAACTTGAGATTGATACTGCAAAATCTAATTGAAAATGACTCTGGGGTCTATTACTGTGCCACCTGGGACGGGCTATTGGTAGTGATTGGATCAAGACGTTTGCAA
>1503
GGAGTCAGTCCAGGGAAGTATTATACTTACGCAAGCACAAGGAACAACTTGAGATTGATACTGCAAAATCTAATTGAAAATGACTCTGGGGTCTATTACTGTGCCACCTGGGACGGGCTATTGGTAGTGATTGGATCAAGACGTTTGCAA
>1504
GGAGTCAGTCCAGGGAAGTATTATACTTACGCAAGCACAAGGAACAACTTGAGATTGATACTGCAAAATCTAATTGAAAATGACTCTGGGGTCTATTACTGTGCCACCTGGGACGGGCTATTGGTAGTGATTGGATCAAGACGTTTGCAA
>1505
GGAGTCAGTCCAGGGAAGTATTATACTTACGCAAGCACAAGGAACAACTTGAGATTGATACTGCAAAATCTAATTGAAAATGACTCTGGGGTCTATTACTGTGCCACCTGGGACGGGCTATTGGTAGTGATTGGATCAAGACGTTTGCAA
>1506
GGAGTCAGTCCAGGGAAGTATTATACTTACGCAAGCACAAGGAACAACTTGAGATTGATACTGCAAAATCTAATTGAAAATGACTCTGGGGTCTATTACTGTGCCACCTGGGACGGGCTATTGGTAGTGATTGGATCAAGACGTTTGCAA
>1507
GGAGTCAGTCCAGGGAAGTATTATACTTACGCAAGCACAAGGAACAACTTGAGATTGATACTGCAAAATCTAATTGAAAATGACTCTGGGGTCTATTACTGTGCCACCTGGGACGGGCTATTGGTAGTGATTGGATCAAGACGTTTGCAA
>1508
GGAGTCAGTCCAGGGAAGTATTATACTTACGCAAGCACAAGGAACAACTTGAGATTGATACTGCAAAATCTAATTGAAAATGACTCTGGGGTCTATTACTGTGCCACCTGGGACGGGCTATTGGTAGTGATTGGATCAAGACGTTTGCAA
>1509
GGAGTCAGTCCAGGGAAGTATTATACTTACGCAAGCACAAGGAACAACTTGAGATTGATACTGCAAAATCTAATTGAAAATGACTCTGGGGTCTATTACTGTGCCACCTGGGACGGGCTATTGGTAGTGATTGGATCAAGACGTTTGCAA
>1510
GGAGTCAGTCCAGGGAAGTATTATACTTACGCAAGCACAAGGAACAACTTGAGATTGATACTGCAAAATCTAATTGAAAATGACTCTGGGGTCTATTACTGTGCCACCTGGGACGGGCTATTGGTAGTGATTGGATCAAGACGTTTGCAA
>1511
GGAGTCAGTCCAGGGAAGTATTATACTTACGCAAGCACAAGGAACAACTTGAGATTGATACTGCAAAATCTAATTGAAAATGACTCTGGGGTCTATTACTGTGCCACCTGGGACGGGCTATTGGTAGTGATTGGATCAAGACGTTTGCAA
>1512
GGAGTCAGTCCAGGGAAGTATTATACTTACGCAAGCACAAGGAACAACTTGAGATTGATACTGCAAAATCTAATTGAAAATGACTCTGGGGTCTATTACTGTGCCACCTGGGACGGGCTATTGGTAGTGATTGGATCAAGACGTTTGCAA
>1513
GGAGTCAGTCCAGGGAAGTATTATACTTACGCAAGCACAAGGAACAACTTGAGATTGATACTGCAAAATCTAATTGAAAATGACTCTGGGGTCTATTACTGTGCCACCTGGGACGGGCTATTGGTAGTGATTGGATCAAGACGTTTGCAA
>1514
GGAGTCAGTCCAGGGAAGTATTATACTTACGCAAGCACAAGGAACAACTTGAGATTGATACTGCAAAATCTAATTGAAAATGACTCTGGGGTCTATTACTGTGCCACCTGGGACGGGCTATTGGTAGTGATTGGATCAAGACGTTTGCAA
>1515
GGAGTCAGTCCAGGGAAGTATTATACTTACGCAAGCACAAGGAACAACTTGAGATTGATACTGCAAAATCTAATTGAAAATGACTCTGGGGTCTATTACTGTGCCACCTGGGACGGGCTATTGGTAGTGATTGGATCAAGACGTTTGCAA
>1516
GGAGTCAGTCCAGGGAAGTATTATACTTACGCAAGCACAAGGAACAACTTGAGATTGATACTGCAAAATCTAATTGAAAATGACTCTGGGGTCTATTACTGTGCCACCTGGGACGGGCTATTGGTAGTGATTGGATCAAGACGTTTGCAA
>1517
GGAGTCAGTCCAGGGAAGTATTATACTTACGCAAGCACAAGGAACAACTTGAGATTGATACTGCAAAATCTAATTGAAAATGACTCTGGGGTCTATTACTGTGCCACCTGGGACGGGCTATTGGTAGTGATTGGATCAAGACGTTTGCAA
>1518
GGAGTCAGTCCAGGGAAGTATTATACTTACGCAAGCACAAGGAACAACTTGAGATTGATACTGCAAAATCTAATTGAAAATGACTCTGGGGTCTATTACTGTGCCACCTGGGACGGGCTATTGGTAGTGATTGGATCAAGACGTTTGCAA
>1519
GGAGTCAGTCCAGGGAAGTATTATACTTACGCAAGCACAAGGAACAACTTGAGATTGATACTGCAAAATCTAATTGAAAATGACTCTGGGGTCTATTACTGTGCCACCTGGGACGGGCTATTGGTAGTGATTGGATCAAGACGTTTGCAA
>1520
GGAGTCAGTCCAGGGAAGTATTATACTTACGCAAGCACAAGGAACAACTTGAGATTGATACTGCAAAATCTAATTGAAAATGACTCTGGGGTCTATTACTGTGCCACCTGGGACGGGCTATTGGTAGTGATTGGATCAAGACGTTTGCAA
>1521
GGAGTCAGTCCAGGGAAGTATTATACTTACGCAAGCACAAGGAACAACTTGAGATTGATACTGCAAAATCTAATTGAAAATGACTCTGGGGTCTATTACTGTGCCACCTGGGACGGGCTATTGGTAGTGATTGGATCAAGACGTTTGCAA
>1522
GGAGTCAGTCCAGGGAAGTATTATACTTACGCAAGCACAAGGAACAACTTGAGATTGATACTGCAAAATCTAATTGAAAATGACTCTGGGGTCTATTACTGTGCCACCTGGGACGGGCTATTGGTAGTGATTGGATCAAGACGTTTGCAA
>1523
GGAGTCAGTCCAGGGAAGTATTATACTTACGCAAGCACAAGGAACAACTTGAGATTGATACTGCAAAATCTAATTGAAAATGACTCTGGGGTCTATTACTGTGCCACCTGGGACGGGCTATTGGTAGTGATTGGATCAAGACGTTTGCAA
>1524
GGAGTCAGTCCAGGGAAGTATTATACTTACGCAAGCACAAGGAACAACTTGAGATTGATACTGCAAAATCTAATTGAAAATGACTCTGGGGTCTATTACTGTGCCACCTGGGACGGGCTATTGGTAGTGATTGGATCAAGACGTTTGCAA
>1525
GGAGTCAGTCCAGGGAAGTATTATACTTACGCAAGCACAAGGAACAACTTGAGATTGATACTGCAAAATCTAATTGAAAATGACTCTGGGGTCTATTACTGTGCCACCTGGGACGGGCTATTGGTAGTGATTGGATCAAGACGTTTGCAA
>1526
GGAGTCAGTCCAGGGAAGTATTATACTTACGCAAGCACAAGGAACAACTTGAGATTGATACTGCAAAATCTAATTGAAAATGACTCTGGGGTCTATTACTGTGCCACCTGGGACGGGCTATTGGTAGTGATTGGATCAAGACGTTTGCAA
>1527
GGAGTCAGTCCAGGGAAGTATTATACTTACGCAAGCACAAGGAACAACTTGAGATTGATACTGCAAAATCTAATTGAAAATGACTCTGGGGTCTATTACTGTGCCACCTGGGACGGGCTATTGGTAGTGATTGGATCAAGACGTTTGCAA
>1528
GGAGTCAGTCCAGGGAAGTATTATACTTACGCAAGCACAAGGAACAACTTGAGATTGATACTGCAAAATCTAATTGAAAATGACTCTGGGGTCTATTACTGTGCCACCTGGGACGGGCTATTGGTAGTGATTGGATCAAGACGTTTGCAA
>1529
GGAGTCAGTCCAGGGAAGTATTATACTTACGCAAGCACAAGGAACAACTTGAGATTGATACTGCAAAATCTAATTGAAAATGACTCTGGGGTCTATTACTGTGCCACCTGGGACGGGCTATTGGTAGTGATTGGATCAAGACGTTTGCAA
>1530
GGAGTCAGTCCAGGGAAGTATTATACTTACGCAAGCACAAGGAACAACTTGAGATTGATACTGCAAAATCTAATTGAAAATGACTCTGGGGTCTATTACTGTGCCACCTGGGACGGGCTATTGGTAGTGATTGGATCAAGACGTTTGCAA
>1531
GGAGTCAGTCCAGGGAAGTATTATACTTACGCAAGCACAAGGAACAACTTGAGATTGATACTGCAAAATCTAATTGAAAATGACTCTGGGGTCTATTACTGTGCCACCTGGGACGGGCTATTGGTAGTGATTGGATCAAGACGTTTGCAA
>1532
GGAGTCAGTCCAGGGAAGTATTATACTTACGCAAGCACAAGGAACAACTTGAGATTGATACTGCAAAATCTAATTGAAAATGACTCTGGGGTCTATTACTGTGCCACCTGGGACGGGCTATTGGTAGTGATTGGATCAAGACGTTTGCAA
>1533
GGAGTCAGTCCAGGGAAGTATTATACTTACGCAAGCACAAGGAACAACTTGAGATTGATACTGCAAAATCTAATTGAAAATGACTCTGGGGTCTATTACTGTGCCACCTGGGACGGGCTATTGGTAGTGATTGGATCAAGACGTTTGCAA
>1534
GGAGTCAGTCCAGGGAAGTATTATACTTACGCAAGCACAAGGAACAACTTGAGATTGATACTGCAAAATCTAATTGAAAATGACTCTGGGGTCTATTACTGTGCCACCTGGGACGGGCTATTGGTAGTGATTGGATCAAGACGTTTGCAA
>1535
GGAGTCAGTCCAGGGAAGTATTATACTTACGCAAGCACAAGGAACAACTTGAGATTGATACTGCAAAATCTAATTGAAAATGACTCTGGGGTCTATTACTGTGCCACCTGGGACGGGCTATTGGTAGTGATTGGATCAAGACGTTTGCAA
>1536
GGAGTCAGTCCAGGGAAGTATTATACTTACGCAAGCACAAGGAACAACTTGAGATTGATACTGCAAAATCTAATTGAAAATGACTCTGGGGTCTATTACTGTGCCACCTGGGACGGGCTATTGGTAGTGATTGGATCAAGACGTTTGCAA
>1537
GGAGTCAGTCCAGGGAAGTATTATACTTACGCAAGCACAAGGAACAACTTGAGATTGATACTGCAAAATCTAATTGAAAATGACTCTGGGGTCTATTACTGTGCCACCTGGGACGGGCTATTGGTAGTGATTGGATCAAGACGTTTGCAA
>1538
GGAGTCAGTCCAGGGAAGTATTATACTTACGCAAGCACAAGGAACAACTTGAGATTGATACTGCAAAATCTAATTGAAAATGACTCTGGGGTCTATTACTGTGCCACCTGGGACGGGCTATTGGTAGTGATTGGATCAAGACGTTTGCAA
>1539
GGAGTCAGTCCAGGGAAGTATTATACTTACGCAAGCACAAGGAACAACTTGAGATTGATACTGCAAAATCTAATTGAAAATGACTCTGGGGTCTATTACTGTGCCACCTGGGACGGGCTATTGGTAGTGATTGGATCAAGACGTTTGCAA
>1540
GGAGTCAGTCCAGGGAAGTATTATACTTACGCAAGCACAAGGAACAACTTGAGATTGATACTGCAAAATCTAATTGAAAATGACTCTGGGGTCTATTACTGTGCCACCTGGGACGGGCTATTGGTAGTGATTGGATCAAGACGTTTGCAA
>1541
GGAGTCAGTCCAGGGAAGTATTATACTTACGCAAGCACAAGGAACAACTTGAGATTGATACTGCAAAATCTAATTGAAAATGACTCTGGGGTCTATTACTGTGCCACCTGGGACGGGCTATTGGTAGTGATTGGATCAAGACGTTTGCAA
>1542
GGAGTCAGTCCAGGGAAGTATTATACTTACGCAAGCACAAGGAACAACTTGAGATTGATACTGCAAAATCTAATTGAAAATGACTCTGGGGTCTATTACTGTGCCACCTGGGACGGGCTATTGGTAGTGATTGGATCAAGACGTTTGCAA
>1543
GGAGTCAGTCCAGGGAAGTATTATACTTACGCAAGCACAAGGAACAACTTGAGATTGATACTGCAAAATCTAATTGAAAATGACTCTGGGGTCTATTACTGTGCCACCTGGGACGGGCTATTGGTAGTGATTGGATCAAGACGTTTGCAA
>1544
GGAGTCAGTCCAGGGAAGTATTATACTTACGCAAGCACAAGGAACAACTTGAGATTGATACTGCAAAATCTAATTGAAAATGACTCTGGGGTCTATTACTGTGCCACCTGGGACGGGCTATTGGTAGTGATTGGATCAAGACGTTTGCAA
>1545
GGAGTCAGTCCAGGGAAGTATTATACTTACGCAAGCACAAGGAACAACTTGAGATTGATACTGCAAAATCTAATTGAAAATGACTCTGGGGTCTATTACTGTGCCACCTGGGACGGGCTATTGGTAGTGATTGGATCAAGACGTTTGCAA
>1546
GGAGTCAGTCCAGGGAAGTATTATACTTACGCAAGCACAAGGAACAACTTGAGATTGATACTGCAAAATCTAATTGAAAATGACTCTGGGGTCTATTACTGTGCCACCTGGGACGGGCTATTGGTAGTGATTGGATCAAGACGTTTGCAA
>1547
GGAGTCAGTCCAGGGAAGTATTATACTTACGCAAGCACAAGGAACAACTTGAGATTGATACTGCAAAATCTAATTGAAAATGACTCTGGGGTCTATTACTGTGCCACCTGGGACGGGCTATTGGTAGTGATTGGATCAAGACGTTTGCAA
>1548
GGAGTCAGTCCAGGGAAGTATTATACTTACGCAAGCACAAGGAACAACTTGAGATTGATACTGCAAAATCTAATTGAAAATGACTCTGGGGTCTATTACTGTGCCACCTGGGACGGGCTATTGGTAGTGATTGGATCAAGACGTTTGCAA
>1549
GGAGTCAGTCCAGGGAAGTATTATACTTACGCAAGCACAAGGAACAACTTGAGATTGATACTGCAAAATCTAATTGAAAATGACTCTGGGGTCTATTACTGTGCCACCTGGGACGGGCTATTGGTAGTGATTGGATCAAGACGTTTGCAA
>1550
GGAGTCAGTCCAGGGAAGTATTATACTTACGCAAGCACAAGGAACAACTTGAGATTGATACTGCAAAATCTAATTGAAAATGACTCTGGGGTCTATTACTGTGCCACCTGGGACGGGCTATTGGTAGTGATTGGATCAAGACGTTTGCAA
>1551
GGAGTCAGTCCAGGGAAGTATTATACTTACGCAAGCACAAGGAACAACTTGAGATTGATACTGCAAAATCTAATTGAAAATGACTCTGGGGTCTATTACTGTGCCACCTGGGACGGGCTATTGGTAGTGATTGGATCAAGACGTTTGCAA
>1552
GGAGTCAGTCCAGGGAAGTATTATACTTACGCAAGCACAAGGAACAACTTGAGATTGATACTGCAAAATCTAATTGAAAATGACTCTGGGGTCTATTACTGTGCCACCTGGGACGGGCTATTGGTAGTGATTGGATCAAGACGTTTGCAA
>1553
GGAGTCAGTCCAGGGAAGTATTATACTTACGCAAGCACAAGGAACAACTTGAGATTGATACTGCAAAATCTAATTGAAAATGACTCTGGGGTCTATTACTGTGCCACCTGGGACGGGCTATTGGTAGTGATTGGATCAAGACGTTTGCAA
>1554
GGAGTCAGTCCAGGGAAGTATTATACTTACGCAAGCACAAGGAACAACTTGAGATTGATACTGCAAAATCTAATTGAAAATGACTCTGGGGTCTATTACTGTGCCACCTGGGACGGGCTATTGGTAGTGATTGGATCAAGACGTTTGCAA
>1555
GGAGTCAGTCCAGGGAAGTATTATACTTACGCAAGCACAAGGAACAACTTGAGATTGATACTGCAAAATCTAATTGAAAATGACTCTGGGGTCTATTACTGTGCCACCTGGGACGGGCTATTGGTAGTGATTGGATCAAGACGTTTGCAA
>1556
GGAGTCAGTCCAGGGAAGTATTATACTTACGCAAGCACAAGGAACAACTTGAGATTGATACTGCAAAATCTAATTGAAAATGACTCTGGGGTCTATTACTGTGCCACCTGGGACGGGCTATTGGTAGTGATTGGATCAAGACGTTTGCAA
>1557
GGAGTCAGTCCAGGGAAGTATTATACTTACGCAAGCACAAGGAACAACTTGAGATTGATACTGCAAAATCTAATTGAAAATGACTCTGGGGTCTATTACTGTGCCACCTGGGACGGGCTATTGGTAGTGATTGGATCAAGACGTTTGCAA
>1558
GGAGTCAGTCCAGGGAAGTATTATACTTACGCAAGCACAAGGAACAACTTGAGATTGATACTGCAAAATCTAATTGAAAATGACTCTGGGGTCTATTACTGTGCCACCTGGGACGGGCTATTGGTAGTGATTGGATCAAGACGTTTGCAA
>1559
GGAGTCAGTCCAGGGAAGTATTATACTTACGCAAGCACAAGGAACAACTTGAGATTGATACTGCAAAATCTAATTGAAAATGACTCTGGGGTCTATTACTGTGCCACCTGGGACGGGCTATTGGTAGTGATTGGATCAAGACGTTTGCAA
>1560
GGAGTCAGTCCAGGGAAGTATTATACTTACGCAAGCACAAGGAACAACTTGAGATTGATACTGCAAAATCTAATTGAAAATGACTCTGGGGTCTATTACTGTGCCACCTGGGACGGGCTATTGGTAGTGATTGGATCAAGACGTTTGCAA
>1561
GGAGTCAGTCCAGGGAAGTATTATACTTACGCAAGCACAAGGAACAACTTGAGATTGATACTGCAAAATCTAATTGAAAATGACTCTGGGGTCTATTACTGTGCCACCTGGGACGGGCTATTGGTAGTGATTGGATCAAGACGTTTGCAA
>1562
GGAGTCAGTCCAGGGAAGTATTATACTTACGCAAGCACAAGGAACAACTTGAGATTGATACTGCAAAATCTAATTGAAAATGACTCTGGGGTCTATTACTGTGCCACCTGGGACGGGCTATTGGTAGTGATTGGATCAAGACGTTTGCAA
>1563
GGAGTCAGTCCAGGGAAGTATTATACTTACGCAAGCACAAGGAACAACTTGAGATTGATACTGCAAAATCTAATTGAAAATGACTCTGGGGTCTATTACTGTGCCACCTGGGACGGGCTATTGGTAGTGATTGGATCAAGACGTTTGCAA
>1564
GGAGTCAGTCCAGGGAAGTATTATACTTACGCAAGCACAAGGAACAACTTGAGATTGATACTGCAAAATCTAATTGAAAATGACTCTGGGGTCTATTACTGTGCCACCTGGGACGGGCTATTGGTAGTGATTGGATCAAGACGTTTGCAA
>1565
GGAGTCAGTCCAGGGAAGTATTATACTTACGCAAGCACAAGGAACAACTTGAGATTGATACTGCAAAATCTAATTGAAAATGACTCTGGGGTCTATTACTGTGCCACCTGGGACGGGCTATTGGTAGTGATTGGATCAAGACGTTTGCAA
>1566
GGAGTCAGTCCAGGGAAGTATTATACTTACGCAAGCACAAGGAACAACTTGAGATTGATACTGCAAAATCTAATTGAAAATGACTCTGGGGTCTATTACTGTGCCACCTGGGACGGGCTATTGGTAGTGATTGGATCAAGACGTTTGCAA
>1567
GGAGTCAGTCCAGGGAAGTATTATACTTACGCAAGCACAAGGAACAACTTGAGATTGATACTGCAAAATCTAATTGAAAATGACTCTGGGGTCTATTACTGTGCCACCTGGGACGGGCTATTGGTAGTGATTGGATCAAGACGTTTGCAA
>1568
GGAGTCAGTCCAGGGAAGTATTATACTTACGCAAGCACAAGGAACAACTTGAGATTGATACTGCAAAATCTAATTGAAAATGACTCTGGGGTCTATTACTGTGCCACCTGGGACGGGCTATTGGTAGTGATTGGATCAAGACGTTTGCAA
>1569
GGAGTCAGTCCAGGGAAGTATTATACTTACGCAAGCACAAGGAACAACTTGAGATTGATACTGCAAAATCTAATTGAAAATGACTCTGGGGTCTATTACTGTGCCACCTGGGACGGGCTATTGGTAGTGATTGGATCAAGACGTTTGCAA
>1570
GGAGTCAGTCCAGGGAAGTATTATACTTACGCAAGCACAAGGAACAACTTGAGATTGATACTGCAAAATCTAATTGAAAATGACTCTGGGGTCTATTACTGTGCCACCTGGGACGGGCTATTGGTAGTGATTGGATCAAGACGTTTGCAA
>1571
GGAGTCAGTCCAGGGAAGTATTATACTTACGCAAGCACAAGGAACAACTTGAGATTGATACTGCAAAATCTAATTGAAAATGACTCTGGGGTCTATTACTGTGCCACCTGGGACGGGCTATTGGTAGTGATTGGATCAAGACGTTTGCAA
>1572
GGAGTCAGTCCAGGGAAGTATTATACTTACGCAAGCACAAGGAACAACTTGAGATTGATACTGCAAAATCTAATTGAAAATGACTCTGGGGTCTATTACTGTGCCACCTGGGACGGGCTATTGGTAGTGATTGGATCAAGACGTTTGCAA
>1573
GGAGTCAGTCCAGGGAAGTATTATACTTACGCAAGCACAAGGAACAACTTGAGATTGATACTGCAAAATCTAATTGAAAATGACTCTGGGGTCTATTACTGTGCCACCTGGGACGGGCTATTGGTAGTGATTGGATCAAGACGTTTGCAA
>1574
GGAGTCAGTCCAGGGAAGTATTATACTTACGCAAGCACAAGGAACAACTTGAGATTGATACTGCAAAATCTAATTGAAAATGACTCTGGGGTCTATTACTGTGCCACCTGGGACGGGCTATTGGTAGTGATTGGATCAAGACGTTTGCAA
>1575
GGAGTCAGTCCAGGGAAGTATTATACTTACGCAAGCACAAGGAACAACTTGAGATTGATACTGCAAAATCTAATTGAAAATGACTCTGGGGTCTATTACTGTGCCACCTGGGACGGGCTATTGGTAGTGATTGGATCAAGACGTTTGCAA
>1576
GGAGTCAGTCCAGGGAAGTATTATACTTACGCAAGCACAAGGAACAACTTGAGATTGATACTGCAAAATCTAATTGAAAATGACTCTGGGGTCTATTACTGTGCCACCTGGGACGGGCTATTGGTAGTGATTGGATCAAGACGTTTGCAA
>1577
GGAGTCAGTCCAGGGAAGTATTATACTTACGCAAGCACAAGGAACAACTTGAGATTGATACTGCAAAATCTAATTGAAAATGACTCTGGGGTCTATTACTGTGCCACCTGGGACGGGCTATTGGTAGTGATTGGATCAAGACGTTTGCAA
>1578
GGAGTCAGTCCAGGGAAGTATTATACTTACGCAAGCACAAGGAACAACTTGAGATTGATACTGCAAAATCTAATTGAAAATGACTCTGGGGTCTATTACTGTGCCACCTGGGACGGGCTATTGGTAGTGATTGGATCAAGACGTTTGCAA
>1579
GGAGTCAGTCCAGGGAAGTATTATACTTACGCAAGCACAAGGAACAACTTGAGATTGATACTGCAAAATCTAATTGAAAATGACTCTGGGGTCTATTACTGTGCCACCTGGGACGGGCTATTGGTAGTGATTGGATCAAGACGTTTGCAA
>1580
GGAGTCAGTCCAGGGAAGTATTATACTTACGCAAGCACAAGGAACAACTTGAGATTGATACTGCAAAATCTAATTGAAAATGACTCTGGGGTCTATTACTGTGCCACCTGGGACGGGCTATTGGTAGTGATTGGATCAAGACGTTTGCAA
>1581
GGAGTCAGTCCAGGGAAGTATTATACTTACGCAAGCACAAGGAACAACTTGAGATTGATACTGCAAAATCTAATTGAAAATGACTCTGGGGTCTATTACTGTGCCACCTGGGACGGGCTATTGGTAGTGATTGGATCAAGACGTTTGCAA
>1582
GGAGTCAGTCCAGGGAAGTATTATACTTACGCAAGCACAAGGAACAACTTGAGATTGATACTGCAAAATCTAATTGAAAATGACTCTGGGGTCTATTACTGTGCCACCTGGGACGGGCTATTGGTAGTGATTGGATCAAGACGTTTGCAA
>1583
GGAGTCAGTCCAGGGAAGTATTATACTTACGCAAGCACAAGGAACAACTTGAGATTGATACTGCAAAATCTAATTGAAAATGACTCTGGGGTCTATTACTGTGCCACCTGGGACGGGCTATTGGTAGTGATTGGATCAAGACGTTTGCAA
>1584
GGAGTCAGTCCAGGGAAGTATTATACTTACGCAAGCACAAGGAACAACTTGAGATTGATACTGCAAAATCTAATTGAAAATGACTCTGGGGTCTATTACTGTGCCACCTGGGACGGGCTATTGGTAGTGATTGGATCAAGACGTTTGCAA
>1585
GGAGTCAGTCCAGGGAAGTATTATACTTACGCAAGCACAAGGAACAACTTGAGATTGATACTGCAAAATCTAATTGAAAATGACTCTGGGGTCTATTACTGTGCCACCTGGGACGGGCTATTGGTAGTGATTGGATCAAGACGTTTGCAA
>1586
GGAGTCAGTCCAGGGAAGTATTATACTTACGCAAGCACAAGGAACAACTTGAGATTGATACTGCAAAATCTAATTGAAAATGACTCTGGGGTCTATTACTGTGCCACCTGGGACGGGCTATTGGTAGTGATTGGATCAAGACGTTTGCAA
>1587
GGAGTCAGTCCAGGGAAGTATTATACTTACGCAAGCACAAGGAACAACTTGAGATTGATACTGCAAAATCTAATTGAAAATGACTCTGGGGTCTATTACTGTGCCACCTGGGACGGGCTATTGGTAGTGATTGGATCAAGACGTTTGCAA
>1588
GGAGTCAGTCCAGGGAAGTATTATACTTACGCAAGCACAAGGAACAACTTGAGATTGATACTGCAAAATCTAATTGAAAATGACTCTGGGGTCTATTACTGTGCCACCTGGGACGGGCTATTGGTAGTGATTGGATCAAGACGTTTGCAA
>1589
GGAGTCAGTCCAGGGAAGTATTATACTTACGCAAGCACAAGGAACAACTTGAGATTGATACTGCAAAATCTAATTGAAAATGACTCTGGGGTCTATTACTGTGCCACCTGGGACGGGCTATTGGTAGTGATTGGATCAAGACGTTTGCAA
>1590
GGAGTCAGTCCAGGGAAGTATTATACTTACGCAAGCACAAGGAACAACTTGAGATTGATACTGCAAAATCTAATTGAAAATGACTCTGGGGTCTATTACTGTGCCACCTGGGACGGGCTATTGGTAGTGATTGGATCAAGACGTTTGCAA
>1591
GGAGTCAGTCCAGGGAAGTATTATACTTACGCAAGCACAAGGAACAACTTGAGATTGATACTGCAAAATCTAATTGAAAATGACTCTGGGGTCTATTACTGTGCCACCTGGGACGGGCTATTGGTAGTGATTGGATCAAGACGTTTGCAA
>1592
GGAGTCAGTCCAGGGAAGTATTATACTTACGCAAGCACAAGGAACAACTTGAGATTGATACTGCAAAATCTAATTGAAAATGACTCTGGGGTCTATTACTGTGCCACCTGGGACGGGCTATTGGTAGTGATTGGATCAAGACGTTTGCAA
>1593
GGAGTCAGTCCAGGGAAGTATTATACTTACGCAAGCACAAGGAACAACTTGAGATTGATACTGCAAAATCTAATTGAAAATGACTCTGGGGTCTATTACTGTGCCACCTGGGACGGGCTATTGGTAGTGATTGGATCAAGACGTTTGCAA
>1594
GGAGTCAGTCCAGGGAAGTATTATACTTACGCAAGCACAAGGAACAACTTGAGATTGATACTGCAAAATCTAATTGAAAATGACTCTGGGGTCTATTACTGTGCCACCTGGGACGGGCTATTGGTAGTGATTGGATCAAGACGTTTGCAA
>1595
GGAGTCAGTCCAGGGAAGTATTATACTTACGCAAGCACAAGGAACAACTTGAGATTGATACTGCAAAATCTAATTGAAAATGACTCTGGGGTCTATTACTGTGCCACCTGGGACGGGCTATTGGTAGTGATTGGATCAAGACGTTTGCAA
>1596
GGAGTCAGTCCAGGGAAGTATTATACTTACGCAAGCACAAGGAACAACTTGAGATTGATACTGCAAAATCTAATTGAAAATGACTCTGGGGTCTATTACTGTGCCACCTGGGACGGGCTATTGGTAGTGATTGGATCAAGACGTTTGCAA
>1597
GGAGTCAGTCCAGGGAAGTATTATACTTACGCAAGCACAAGGAACAACTTGAGATTGATACTGCAAAATCTAATTGAAAATGACTCTGGGGTCTATTACTGTGCCACCTGGGACGGGCTATTGGTAGTGATTGGATCAAGACGTTTGCAA
>1598
GGAGTCAGTCCAGGGAAGTATTATACTTACGCAAGCACAAGGAACAACTTGAGATTGATACTGCAAAATCTAATTGAAAATGACTCTGGGGTCTATTACTGTGCCACCTGGGACGGGCTATTGGTAGTGATTGGATCAAGACGTTTGCAA
>1599
GGAGTCAGTCCAGGGAAGTATTATACTTACGCAAGCACAAGGAACAACTTGAGATTGATACTGCAAAATCTAATTGAAAATGACTCTGGGGTCTATTACTGTGCCACCTGGGACGGGCTATTGGTAGTGATTGGATCAAGACGTTTGCAA
>1600
GGAGTCAGTCCAGGGAAGTATTATACTTACGCAAGCACAAGGAACAACTTGAGATTGATACTGCAAAATCTAATTGAAAATGACTCTGGGGTCTATTACTGTGCCACCTGGGACGGGCTATTGGTAGTGATTGGATCAAGACGTTTGCAA
>1601
GGAGTCAGTCCAGGGAAGTATTATACTTACGCAAGCACAAGGAACAACTTGAGATTGATACTGCAAAATCTAATTGAAAATGACTCTGGGGTCTATTACTGTGCCACCTGGGACGGGCTATTGGTAGTGATTGGATCAAGACGTTTGCAA
>1602
GGAGTCAGTCCAGGGAAGTATTATACTTACGCAAGCACAAGGAACAACTTGAGATTGATACTGCAAAATCTAATTGAAAATGACTCTGGGGTCTATTACTGTGCCACCTGGGACGGGCTATTGGTAGTGATTGGATCAAGACGTTTGCAA
>1603
GGAGTCAGTCCAGGGAAGTATTATACTTACGCAAGCACAAGGAACAACTTGAGATTGATACTGCAAAATCTAATTGAAAATGACTCTGGGGTCTATTACTGTGCCACCTGGGACGGGCTATTGGTAGTGATTGGATCAAGACGTTTGCAA
>1604
GGAGTCAGTCCAGGGAAGTATTATACTTACGCAAGCACAAGGAACAACTTGAGATTGATACTGCAAAATCTAATTGAAAATGACTCTGGGGTCTATTACTGTGCCACCTGGGACGGGCTATTGGTAGTGATTGGATCAAGACGTTTGCAA
>1605
GGAGTCAGTCCAGGGAAGTATTATACTTACGCAAGCACAAGGAACAACTTGAGATTGATACTGCAAAATCTAATTGAAAATGACTCTGGGGTCTATTACTGTGCCACCTGGGACGGGCTATTGGTAGTGATTGGATCAAGACGTTTGCAA
>1606
GGAGTCAGTCCAGGGAAGTATTATACTTACGCAAGCACAAGGAACAACTTGAGATTGATACTGCAAAATCTAATTGAAAATGACTCTGGGGTCTATTACTGTGCCACCTGGGACGGGCTATTGGTAGTGATTGGATCAAGACGTTTGCAA
>1607
GGAGTCAGTCCAGGGAAGTATTATACTTACGCAAGCACAAGGAACAACTTGAGATTGATACTGCAAAATCTAATTGAAAATGACTCTGGGGTCTATTACTGTGCCACCTGGGACGGGCTATTGGTAGTGATTGGATCAAGACGTTTGCAA
>1608
GGAGTCAGTCCAGGGAAGTATTATACTTACGCAAGCACAAGGAACAACTTGAGATTGATACTGCAAAATCTAATTGAAAATGACTCTGGGGTCTATTACTGTGCCACCTGGGACGGGCTATTGGTAGTGATTGGATCAAGACGTTTGCAA
>1609
GGAGTCAGTCCAGGGAAGTATTATACTTACGCAAGCACAAGGAACAACTTGAGATTGATACTGCAAAATCTAATTGAAAATGACTCTGGGGTCTATTACTGTGCCACCTGGGACGGGCTATTGGTAGTGATTGGATCAAGACGTTTGCAA
>1610
GGAGTCAGTCCAGGGAAGTATTATACTTACGCAAGCACAAGGAACAACTTGAGATTGATACTGCAAAATCTAATTGAAAATGACTCTGGGGTCTATTACTGTGCCACCTGGGACGGGCTATTGGTAGTGATTGGATCAAGACGTTTGCAA
>1611
GGAGTCAGTCCAGGGAAGTATTATACTTACGCAAGCACAAGGAACAACTTGAGATTGATACTGCAAAATCTAATTGAAAATGACTCTGGGGTCTATTACTGTGCCACCTGGGACGGGCTATTGGTAGTGATTGGATCAAGACGTTTGCAA
>1612
GGAGTCAGTCCAGGGAAGTATTATACTTACGCAAGCACAAGGAACAACTTGAGATTGATACTGCAAAATCTAATTGAAAATGACTCTGGGGTCTATTACTGTGCCACCTGGGACGGGCTATTGGTAGTGATTGGATCAAGACGTTTGCAA
>1613
GGAGTCAGTCCAGGGAAGTATTATACTTACGCAAGCACAAGGAACAACTTGAGATTGATACTGCAAAATCTAATTGAAAATGACTCTGGGGTCTATTACTGTGCCACCTGGGACGGGCTATTGGTAGTGATTGGATCAAGACGTTTGCAA
>1614
GGAGTCAGTCCAGGGAAGTATTATACTTACGCAAGCACAAGGAACAACTTGAGATTGATACTGCAAAATCTAATTGAAAATGACTCTGGGGTCTATTACTGTGCCACCTGGGACGGGCTATTGGTAGTGATTGGATCAAGACGTTTGCAA
>1615
GGAGTCAGTCCAGGGAAGTATTATACTTACGCAAGCACAAGGAACAACTTGAGATTGATACTGCAAAATCTAATTGAAAATGACTCTGGGGTCTATTACTGTGCCACCTGGGACGGGCTATTGGTAGTGATTGGATCAAGACGTTTGCAA
>1616
GGAGTCAGTCCAGGGAAGTATTATACTTACGCAAGCACAAGGAACAACTTGAGATTGATACTGCAAAATCTAATTGAAAATGACTCTGGGGTCTATTACTGTGCCACCTGGGACGGGCTATTGGTAGTGATTGGATCAAGACGTTTGCAA
>1617
GGAGTCAGTCCAGGGAAGTATTATACTTACGCAAGCACAAGGAACAACTTGAGATTGATACTGCAAAATCTAATTGAAAATGACTCTGGGGTCTATTACTGTGCCACCTGGGACGGGCTATTGGTAGTGATTGGATCAAGACGTTTGCAA
>1618
GGAGTCAGTCCAGGGAAGTATTATACTTACGCAAGCACAAGGAACAACTTGAGATTGATACTGCAAAATCTAATTGAAAATGACTCTGGGGTCTATTACTGTGCCACCTGGGACGGGCTATTGGTAGTGATTGGATCAAGACGTTTGCAA
>1619
GGAGTCAGTCCAGGGAAGTATTATACTTACGCAAGCACAAGGAACAACTTGAGATTGATACTGCAAAATCTAATTGAAAATGACTCTGGGGTCTATTACTGTGCCACCTGGGACGGGCTATTGGTAGTGATTGGATCAAGACGTTTGCAA
>1620
GGAGTCAGTCCAGGGAAGTATTATACTTACGCAAGCACAAGGAACAACTTGAGATTGATACTGCAAAATCTAATTGAAAATGACTCTGGGGTCTATTACTGTGCCACCTGGGACGGGCTATTGGTAGTGATTGGATCAAGACGTTTGCAA
>1621
GGAGTCAGTCCAGGGAAGTATTATACTTACGCAAGCACAAGGAACAACTTGAGATTGATACTGCAAAATCTAATTGAAAATGACTCTGGGGTCTATTACTGTGCCACCTGGGACGGGCTATTGGTAGTGATTGGATCAAGACGTTTGCAA
>1622
GGAGTCAGTCCAGGGAAGTATTATACTTACGCAAGCACAAGGAACAACTTGAGATTGATACTGCAAAATCTAATTGAAAATGACTCTGGGGTCTATTACTGTGCCACCTGGGACGGGCTATTGGTAGTGATTGGATCAAGACGTTTGCAA
>1623
GGAGTCAGTCCAGGGAAGTATTATACTTACGCAAGCACAAGGAACAACTTGAGATTGATACTGCAAAATCTAATTGAAAATGACTCTGGGGTCTATTACTGTGCCACCTGGGACGGGCTATTGGTAGTGATTGGATCAAGACGTTTGCAA
>1624
GGAGTCAGTCCAGGGAAGTATTATACTTACGCAAGCACAAGGAACAACTTGAGATTGATACTGCAAAATCTAATTGAAAATGACTCTGGGGTCTATTACTGTGCCACCTGGGACGGGCTATTGGTAGTGATTGGATCAAGACGTTTGCAA
>1625
GGAGTCAGTCCAGGGAAGTATTATACTTACGCAAGCACAAGGAACAACTTGAGATTGATACTGCAAAATCTAATTGAAAATGACTCTGGGGTCTATTACTGTGCCACCTGGGACGGGCTATTGGTAGTGATTGGATCAAGACGTTTGCAA
>1626
GGAGTCAGTCCAGGGAAGTATTATACTTACGCAAGCACAAGGAACAACTTGAGATTGATACTGCAAAATCTAATTGAAAATGACTCTGGGGTCTATTACTGTGCCACCTGGGACGGGCTATTGGTAGTGATTGGATCAAGACGTTTGCAA
>1627
GGAGTCAGTCCAGGGAAGTATTATACTTACGCAAGCACAAGGAACAACTTGAGATTGATACTGCAAAATCTAATTGAAAATGACTCTGGGGTCTATTACTGTGCCACCTGGGACGGGCTATTGGTAGTGATTGGATCAAGACGTTTGCAA
>1628
GGAGTCAGTCCAGGGAAGTATTATACTTACGCAAGCACAAGGAACAACTTGAGATTGATACTGCAAAATCTAATTGAAAATGACTCTGGGGTCTATTACTGTGCCACCTGGGACGGGCTATTGGTAGTGATTGGATCAAGACGTTTGCAA
>1629
GGAGTCAGTCCAGGGAAGTATTATACTTACGCAAGCACAAGGAACAACTTGAGATTGATACTGCAAAATCTAATTGAAAATGACTCTGGGGTCTATTACTGTGCCACCTGGGACGGGCTATTGGTAGTGATTGGATCAAGACGTTTGCAA
>1630
GGAGTCAGTCCAGGGAAGTATTATACTTACGCAAGCACAAGGAACAACTTGAGATTGATACTGCAAAATCTAATTGAAAATGACTCTGGGGTCTATTACTGTGCCACCTGGGACGGGCTATTGGTAGTGATTGGATCAAGACGTTTGCAA
>1631
GGAGTCAGTCCAGGGAAGTATTATACTTACGCAAGCACAAGGAACAACTTGAGATTGATACTGCAAAATCTAATTGAAAATGACTCTGGGGTCTATTACTGTGCCACCTGGGACGGGCTATTGGTAGTGATTGGATCAAGACGTTTGCAA
>1632
GGAGTCAGTCCAGGGAAGTATTATACTTACGCAAGCACAAGGAACAACTTGAGATTGATACTGCAAAATCTAATTGAAAATGACTCTGGGGTCTATTACTGTGCCACCTGGGACGGGCTATTGGTAGTGATTGGATCAAGACGTTTGCAA
>1633
GGAGTCAGTCCAGGGAAGTATTATACTTACGCAAGCACAAGGAACAACTTGAGATTGATACTGCAAAATCTAATTGAAAATGACTCTGGGGTCTATTACTGTGCCACCTGGGACGGGCTATTGGTAGTGATTGGATCAAGACGTTTGCAA
>1634
GGAGTCAGTCCAGGGAAGTATTATACTTACGCAAGCACAAGGAACAACTTGAGATTGATACTGCAAAATCTAATTGAAAATGACTCTGGGGTCTATTACTGTGCCACCTGGGACGGGCTATTGGTAGTGATTGGATCAAGACGTTTGCAA
>1635
GGAGTCAGTCCAGGGAAGTATTATACTTACGCAAGCACAAGGAACAACTTGAGATTGATACTGCAAAATCTAATTGAAAATGACTCTGGGGTCTATTACTGTGCCACCTGGGACGGGCTATTGGTAGTGATTGGATCAAGACGTTTGCAA
>1636
GGAGTCAGTCCAGGGAAGTATTATACTTACGCAAGCACAAGGAACAACTTGAGATTGATACTGCAAAATCTAATTGAAAATGACTCTGGGGTCTATTACTGTGCCACCTGGGACGGGCTATTGGTAGTGATTGGATCAAGACGTTTGCAA
>1637
GGAGTCAGTCCAGGGAAGTATTATACTTACGCAAGCACAAGGAACAACTTGAGATTGATACTGCAAAATCTAATTGAAAATGACTCTGGGGTCTATTACTGTGCCACCTGGGACGGGCTATTGGTAGTGATTGGATCAAGACGTTTGCAA
>1638
GGAGTCAGTCCAGGGAAGTATTATACTTACGCAAGCACAAGGAACAACTTGAGATTGATACTGCAAAATCTAATTGAAAATGACTCTGGGGTCTATTACTGTGCCACCTGGGACGGGCTATTGGTAGTGATTGGATCAAGACGTTTGCAA
>1639
GGAGTCAGTCCAGGGAAGTATTATACTTACGCAAGCACAAGGAACAACTTGAGATTGATACTGCAAAATCTAATTGAAAATGACTCTGGGGTCTATTACTGTGCCACCTGGGACGGGCTATTGGTAGTGATTGGATCAAGACGTTTGCAA
>1640
GGAGTCAGTCCAGGGAAGTATTATACTTACGCAAGCACAAGGAACAACTTGAGATTGATACTGCAAAATCTAATTGAAAATGACTCTGGGGTCTATTACTGTGCCACCTGGGACGGGCTATTGGTAGTGATTGGATCAAGACGTTTGCAA
>1641
GGAGTCAGTCCAGGGAAGTATTATACTTACGCAAGCACAAGGAACAACTTGAGATTGATACTGCAAAATCTAATTGAAAATGACTCTGGGGTCTATTACTGTGCCACCTGGGACGGGCTATTGGTAGTGATTGGATCAAGACGTTTGCAA
>1642
GGAGTCAGTCCAGGGAAGTATTATACTTACGCAAGCACAAGGAACAACTTGAGATTGATACTGCAAAATCTAATTGAAAATGACTCTGGGGTCTATTACTGTGCCACCTGGGACGGGCTATTGGTAGTGATTGGATCAAGACGTTTGCAA
>1643
GGAGTCAGTCCAGGGAAGTATTATACTTACGCAAGCACAAGGAACAACTTGAGATTGATACTGCAAAATCTAATTGAAAATGACTCTGGGGTCTATTACTGTGCCACCTGGGACGGGCTATTGGTAGTGATTGGATCAAGACGTTTGCAA
>1644
GGAGTCAGTCCAGGGAAGTATTATACTTACGCAAGCACAAGGAACAACTTGAGATTGATACTGCAAAATCTAATTGAAAATGACTCTGGGGTCTATTACTGTGCCACCTGGGACGGGCTATTGGTAGTGATTGGATCAAGACGTTTGCAA
>1645
GGAGTCAGTCCAGGGAAGTATTATACTTACGCAAGCACAAGGAACAACTTGAGATTGATACTGCAAAATCTAATTGAAAATGACTCTGGGGTCTATTACTGTGCCACCTGGGACGGGCTATTGGTAGTGATTGGATCAAGACGTTTGCAA
>1646
GGAGTCAGTCCAGGGAAGTATTATACTTACGCAAGCACAAGGAACAACTTGAGATTGATACTGCAAAATCTAATTGAAAATGACTCTGGGGTCTATTACTGTGCCACCTGGGACGGGCTATTGGTAGTGATTGGATCAAGACGTTTGCAA
>1647
GGAGTCAGTCCAGGGAAGTATTATACTTACGCAAGCACAAGGAACAACTTGAGATTGATACTGCAAAATCTAATTGAAAATGACTCTGGGGTCTATTACTGTGCCACCTGGGACGGGCTATTGGTAGTGATTGGATCAAGACGTTTGCAA
>1648
GGAGTCAGTCCAGGGAAGTATTATACTTACGCAAGCACAAGGAACAACTTGAGATTGATACTGCAAAATCTAATTGAAAATGACTCTGGGGTCTATTACTGTGCCACCTGGGACGGGCTATTGGTAGTGATTGGATCAAGACGTTTGCAA
>1649
GGAGTCAGTCCAGGGAAGTATTATACTTACGCAAGCACAAGGAACAACTTGAGATTGATACTGCAAAATCTAATTGAAAATGACTCTGGGGTCTATTACTGTGCCACCTGGGACGGGCTATTGGTAGTGATTGGATCAAGACGTTTGCAA
>1650
GGAGTCAGTCCAGGGAAGTATTATACTTACGCAAGCACAAGGAACAACTTGAGATTGATACTGCAAAATCTAATTGAAAATGACTCTGGGGTCTATTACTGTGCCACCTGGGACGGGCTATTGGTAGTGATTGGATCAAGACGTTTGCAA
>1651
GGAGTCAGTCCAGGGAAGTATTATACTTACGCAAGCACAAGGAACAACTTGAGATTGATACTGCAAAATCTAATTGAAAATGACTCTGGGGTCTATTACTGTGCCACCTGGGACGGGCTATTGGTAGTGATTGGATCAAGACGTTTGCAA
>1652
GGAGTCAGTCCAGGGAAGTATTATACTTACGCAAGCACAAGGAACAACTTGAGATTGATACTGCAAAATCTAATTGAAAATGACTCTGGGGTCTATTACTGTGCCACCTGGGACGGGCTATTGGTAGTGATTGGATCAAGACGTTTGCAA
>1653
GGAGTCAGTCCAGGGAAGTATTATACTTACGCAAGCACAAGGAACAACTTGAGATTGATACTGCAAAATCTAATTGAAAATGACTCTGGGGTCTATTACTGTGCCACCTGGGACGGGCTATTGGTAGTGATTGGATCAAGACGTTTGCAA
>1654
GGAGTCAGTCCAGGGAAGTATTATACTTACGCAAGCACAAGGAACAACTTGAGATTGATACTGCAAAATCTAATTGAAAATGACTCTGGGGTCTATTACTGTGCCACCTGGGACGGGCTATTGGTAGTGATTGGATCAAGACGTTTGCAA
>1655
GGAGTCAGTCCAGGGAAGTATTATACTTACGCAAGCACAAGGAACAACTTGAGATTGATACTGCAAAATCTAATTGAAAATGACTCTGGGGTCTATTACTGTGCCACCTGGGACGGGCTATTGGTAGTGATTGGATCAAGACGTTTGCAA
>1656
GGAGTCAGTCCAGGGAAGTATTATACTTACGCAAGCACAAGGAACAACTTGAGATTGATACTGCAAAATCTAATTGAAAATGACTCTGGGGTCTATTACTGTGCCACCTGGGACGGGCTATTGGTAGTGATTGGATCAAGACGTTTGCAA
>1657
GGAGTCAGTCCAGGGAAGTATTATACTTACGCAAGCACAAGGAACAACTTGAGATTGATACTGCAAAATCTAATTGAAAATGACTCTGGGGTCTATTACTGTGCCACCTGGGACGGGCTATTGGTAGTGATTGGATCAAGACGTTTGCAA
>1658
GGAGTCAGTCCAGGGAAGTATTATACTTACGCAAGCACAAGGAACAACTTGAGATTGATACTGCAAAATCTAATTGAAAATGACTCTGGGGTCTATTACTGTGCCACCTGGGACGGGCTATTGGTAGTGATTGGATCAAGACGTTTGCAA
>1659
GGAGTCAGTCCAGGGAAGTATTATACTTACGCAAGCACAAGGAACAACTTGAGATTGATACTGCAAAATCTAATTGAAAATGACTCTGGGGTCTATTACTGTGCCACCTGGGACGGGCTATTGGTAGTGATTGGATCAAGACGTTTGCAA
>1660
GGAGTCAGTCCAGGGAAGTATTATACTTACGCAAGCACAAGGAACAACTTGAGATTGATACTGCAAAATCTAATTGAAAATGACTCTGGGGTCTATTACTGTGCCACCTGGGACGGGCTATTGGTAGTGATTGGATCAAGACGTTTGCAA
>1661
GGAGTCAGTCCAGGGAAGTATTATACTTACGCAAGCACAAGGAACAACTTGAGATTGATACTGCAAAATCTAATTGAAAATGACTCTGGGGTCTATTACTGTGCCACCTGGGACGGGCTATTGGTAGTGATTGGATCAAGACGTTTGCAA
>1662
GGAGTCAGTCCAGGGAAGTATTATACTTACGCAAGCACAAGGAACAACTTGAGATTGATACTGCAAAATCTAATTGAAAATGACTCTGGGGTCTATTACTGTGCCACCTGGGACGGGCTATTGGTAGTGATTGGATCAAGACGTTTGCAA
>1663
GGAGTCAGTCCAGGGAAGTATTATACTTACGCAAGCACAAGGAACAACTTGAGATTGATACTGCAAAATCTAATTGAAAATGACTCTGGGGTCTATTACTGTGCCACCTGGGACGGGCTATTGGTAGTGATTGGATCAAGACGTTTGCAA
>1664
GGAGTCAGTCCAGGGAAGTATTATACTTACGCAAGCACAAGGAACAACTTGAGATTGATACTGCAAAATCTAATTGAAAATGACTCTGGGGTCTATTACTGTGCCACCTGGGACGGGCTATTGGTAGTGATTGGATCAAGACGTTTGCAA
>1665
GGAGTCAGTCCAGGGAAGTATTATACTTACGCAAGCACAAGGAACAACTTGAGATTGATACTGCAAAATCTAATTGAAAATGACTCTGGGGTCTATTACTGTGCCACCTGGGACGGGCTATTGGTAGTGATTGGATCAAGACGTTTGCAA
>1666
GGAGTCAGTCCAGGGAAGTATTATACTTACGCAAGCACAAGGAACAACTTGAGATTGATACTGCAAAATCTAATTGAAAATGACTCTGGGGTCTATTACTGTGCCACCTGGGACGGGCTATTGGTAGTGATTGGATCAAGACGTTTGCAA
>1667
GGAGTCAGTCCAGGGAAGTATTATACTTACGCAAGCACAAGGAACAACTTGAGATTGATACTGCAAAATCTAATTGAAAATGACTCTGGGGTCTATTACTGTGCCACCTGGGACGGGCTATTGGTAGTGATTGGATCAAGACGTTTGCAA
>1668
GGAGTCAGTCCAGGGAAGTATTATACTTACGCAAGCACAAGGAACAACTTGAGATTGATACTGCAAAATCTAATTGAAAATGACTCTGGGGTCTATTACTGTGCCACCTGGGACGGGCTATTGGTAGTGATTGGATCAAGACGTTTGCAA
>1669
GGAGTCAGTCCAGGGAAGTATTATACTTACGCAAGCACAAGGAACAACTTGAGATTGATACTGCAAAATCTAATTGAAAATGACTCTGGGGTCTATTACTGTGCCACCTGGGACGGGCTATTGGTAGTGATTGGATCAAGACGTTTGCAA
>1670
GGAGTCAGTCCAGGGAAGTATTATACTTACGCAAGCACAAGGAACAACTTGAGATTGATACTGCAAAATCTAATTGAAAATGACTCTGGGGTCTATTACTGTGCCACCTGGGACGGGCTATTGGTAGTGATTGGATCAAGACGTTTGCAA
>1671
GGAGTCAGTCCAGGGAAGTATTATACTTACGCAAGCACAAGGAACAACTTGAGATTGATACTGCAAAATCTAATTGAAAATGACTCTGGGGTCTATTACTGTGCCACCTGGGACGGGCTATTGGTAGTGATTGGATCAAGACGTTTGCAA
>1672
GGAGTCAGTCCAGGGAAGTATTATACTTACGCAAGCACAAGGAACAACTTGAGATTGATACTGCAAAATCTAATTGAAAATGACTCTGGGGTCTATTACTGTGCCACCTGGGACGGGCTATTGGTAGTGATTGGATCAAGACGTTTGCAA
>1673
GGAGTCAGTCCAGGGAAGTATTATACTTACGCAAGCACAAGGAACAACTTGAGATTGATACTGCAAAATCTAATTGAAAATGACTCTGGGGTCTATTACTGTGCCACCTGGGACGGGCTATTGGTAGTGATTGGATCAAGACGTTTGCAA
>1674
GGAGTCAGTCCAGGGAAGTATTATACTTACGCAAGCACAAGGAACAACTTGAGATTGATACTGCAAAATCTAATTGAAAATGACTCTGGGGTCTATTACTGTGCCACCTGGGACGGGCTATTGGTAGTGATTGGATCAAGACGTTTGCAA
>1675
GGAGTCAGTCCAGGGAAGTATTATACTTACGCAAGCACAAGGAACAACTTGAGATTGATACTGCAAAATCTAATTGAAAATGACTCTGGGGTCTATTACTGTGCCACCTGGGACGGGCTATTGGTAGTGATTGGATCAAGACGTTTGCAA
>1676
GGAGTCAGTCCAGGGAAGTATTATACTTACGCAAGCACAAGGAACAACTTGAGATTGATACTGCAAAATCTAATTGAAAATGACTCTGGGGTCTATTACTGTGCCACCTGGGACGGGCTATTGGTAGTGATTGGATCAAGACGTTTGCAA
>1677
GGAGTCAGTCCAGGGAAGTATTATACTTACGCAAGCACAAGGAACAACTTGAGATTGATACTGCAAAATCTAATTGAAAATGACTCTGGGGTCTATTACTGTGCCACCTGGGACGGGCTATTGGTAGTGATTGGATCAAGACGTTTGCAA
>1678
GGAGTCAGTCCAGGGAAGTATTATACTTACGCAAGCACAAGGAACAACTTGAGATTGATACTGCAAAATCTAATTGAAAATGACTCTGGGGTCTATTACTGTGCCACCTGGGACGGGCTATTGGTAGTGATTGGATCAAGACGTTTGCAA
>1679
GGAGTCAGTCCAGGGAAGTATTATACTTACGCAAGCACAAGGAACAACTTGAGATTGATACTGCAAAATCTAATTGAAAATGACTCTGGGGTCTATTACTGTGCCACCTGGGACGGGCTATTGGTAGTGATTGGATCAAGACGTTTGCAA
>1680
GGAGTCAGTCCAGGGAAGTATTATACTTACGCAAGCACAAGGAACAACTTGAGATTGATACTGCAAAATCTAATTGAAAATGACTCTGGGGTCTATTACTGTGCCACCTGGGACGGGCTATTGGTAGTGATTGGATCAAGACGTTTGCAA
>1681
GGAGTCAGTCCAGGGAAGTATTATACTTACGCAAGCACAAGGAACAACTTGAGATTGATACTGCAAAATCTAATTGAAAATGACTCTGGGGTCTATTACTGTGCCACCTGGGACGGGCTATTGGTAGTGATTGGATCAAGACGTTTGCAA
>1682
GGAGTCAGTCCAGGGAAGTATTATACTTACGCAAGCACAAGGAACAACTTGAGATTGATACTGCAAAATCTAATTGAAAATGACTCTGGGGTCTATTACTGTGCCACCTGGGACGGGCTATTGGTAGTGATTGGATCAAGACGTTTGCAA
>1683
GGAGTCAGTCCAGGGAAGTATTATACTTACGCAAGCACAAGGAACAACTTGAGATTGATACTGCAAAATCTAATTGAAAATGACTCTGGGGTCTATTACTGTGCCACCTGGGACGGGCTATTGGTAGTGATTGGATCAAGACGTTTGCAA
>1684
GGAGTCAGTCCAGGGAAGTATTATACTTACGCAAGCACAAGGAACAACTTGAGATTGATACTGCAAAATCTAATTGAAAATGACTCTGGGGTCTATTACTGTGCCACCTGGGACGGGCTATTGGTAGTGATTGGATCAAGACGTTTGCAA
>1685
GGAGTCAGTCCAGGGAAGTATTATACTTACGCAAGCACAAGGAACAACTTGAGATTGATACTGCAAAATCTAATTGAAAATGACTCTGGGGTCTATTACTGTGCCACCTGGGACGGGCTATTGGTAGTGATTGGATCAAGACGTTTGCAA
>1686
GGAGTCAGTCCAGGGAAGTATTATACTTACGCAAGCACAAGGAACAACTTGAGATTGATACTGCAAAATCTAATTGAAAATGACTCTGGGGTCTATTACTGTGCCACCTGGGACGGGCTATTGGTAGTGATTGGATCAAGACGTTTGCAA
>1687
GGAGTCAGTCCAGGGAAGTATTATACTTACGCAAGCACAAGGAACAACTTGAGATTGATACTGCAAAATCTAATTGAAAATGACTCTGGGGTCTATTACTGTGCCACCTGGGACGGGCTATTGGTAGTGATTGGATCAAGACGTTTGCAA
>1688
GGAGTCAGTCCAGGGAAGTATTATACTTACGCAAGCACAAGGAACAACTTGAGATTGATACTGCAAAATCTAATTGAAAATGACTCTGGGGTCTATTACTGTGCCACCTGGGACGGGCTATTGGTAGTGATTGGATCAAGACGTTTGCAA
>1689
GGAGTCAGTCCAGGGAAGTATTATACTTACGCAAGCACAAGGAACAACTTGAGATTGATACTGCAAAATCTAATTGAAAATGACTCTGGGGTCTATTACTGTGCCACCTGGGACGGGCTATTGGTAGTGATTGGATCAAGACGTTTGCAA
>1690
GGAGTCAGTCCAGGGAAGTATTATACTTACGCAAGCACAAGGAACAACTTGAGATTGATACTGCAAAATCTAATTGAAAATGACTCTGGGGTCTATTACTGTGCCACCTGGGACGGGCTATTGGTAGTGATTGGATCAAGACGTTTGCAA
>1691
GGAGTCAGTCCAGGGAAGTATTATACTTACGCAAGCACAAGGAACAACTTGAGATTGATACTGCAAAATCTAATTGAAAATGACTCTGGGGTCTATTACTGTGCCACCTGGGACGGGCTATTGGTAGTGATTGGATCAAGACGTTTGCAA
>1692
GGAGTCAGTCCAGGGAAGTATTATACTTACGCAAGCACAAGGAACAACTTGAGATTGATACTGCAAAATCTAATTGAAAATGACTCTGGGGTCTATTACTGTGCCACCTGGGACGGGCTATTGGTAGTGATTGGATCAAGACGTTTGCAA
>1693
GGAGTCAGTCCAGGGAAGTATTATACTTACGCAAGCACAAGGAACAACTTGAGATTGATACTGCAAAATCTAATTGAAAATGACTCTGGGGTCTATTACTGTGCCACCTGGGACGGGCTATTGGTAGTGATTGGATCAAGACGTTTGCAA
>1694
GGAGTCAGTCCAGGGAAGTATTATACTTACGCAAGCACAAGGAACAACTTGAGATTGATACTGCAAAATCTAATTGAAAATGACTCTGGGGTCTATTACTGTGCCACCTGGGACGGGCTATTGGTAGTGATTGGATCAAGACGTTTGCAA
>1695
GGAGTCAGTCCAGGGAAGTATTATACTTACGCAAGCACAAGGAACAACTTGAGATTGATACTGCAAAATCTAATTGAAAATGACTCTGGGGTCTATTACTGTGCCACCTGGGACGGGCTATTGGTAGTGATTGGATCAAGACGTTTGCAA
>1696
GGAGTCAGTCCAGGGAAGTATTATACTTACGCAAGCACAAGGAACAACTTGAGATTGATACTGCAAAATCTAATTGAAAATGACTCTGGGGTCTATTACTGTGCCACCTGGGACGGGCTATTGGTAGTGATTGGATCAAGACGTTTGCAA
>1697
GGAGTCAGTCCAGGGAAGTATTATACTTACGCAAGCACAAGGAACAACTTGAGATTGATACTGCAAAATCTAATTGAAAATGACTCTGGGGTCTATTACTGTGCCACCTGGGACGGGCTATTGGTAGTGATTGGATCAAGACGTTTGCAA
>1698
GGAGTCAGTCCAGGGAAGTATTATACTTACGCAAGCACAAGGAACAACTTGAGATTGATACTGCAAAATCTAATTGAAAATGACTCTGGGGTCTATTACTGTGCCACCTGGGACGGGCTATTGGTAGTGATTGGATCAAGACGTTTGCAA
>1699
GGAGTCAGTCCAGGGAAGTATTATACTTACGCAAGCACAAGGAACAACTTGAGATTGATACTGCAAAATCTAATTGAAAATGACTCTGGGGTCTATTACTGTGCCACCTGGGACGGGCTATTGGTAGTGATTGGATCAAGACGTTTGCAA
>1700
GGAGTCAGTCCAGGGAAGTATTATACTTACGCAAGCACAAGGAACAACTTGAGATTGATACTGCAAAATCTAATTGAAAATGACTCTGGGGTCTATTACTGTGCCACCTGGGACGGGCTATTGGTAGTGATTGGATCAAGACGTTTGCAA
>1701
GGAGTCAGTCCAGGGAAGTATTATACTTACGCAAGCACAAGGAACAACTTGAGATTGATACTGCAAAATCTAATTGAAAATGACTCTGGGGTCTATTACTGTGCCACCTGGGACGGGCTATTGGTAGTGATTGGATCAAGACGTTTGCAA
>1702
GGAGTCAGTCCAGGGAAGTATTATACTTACGCAAGCACAAGGAACAACTTGAGATTGATACTGCAAAATCTAATTGAAAATGACTCTGGGGTCTATTACTGTGCCACCTGGGACGGGCTATTGGTAGTGATTGGATCAAGACGTTTGCAA
>1703
GGAGTCAGTCCAGGGAAGTATTATACTTACGCAAGCACAAGGAACAACTTGAGATTGATACTGCAAAATCTAATTGAAAATGACTCTGGGGTCTATTACTGTGCCACCTGGGACGGGCTATTGGTAGTGATTGGATCAAGACGTTTGCAA
>1704
GGAGTCAGTCCAGGGAAGTATTATACTTACGCAAGCACAAGGAACAACTTGAGATTGATACTGCAAAATCTAATTGAAAATGACTCTGGGGTCTATTACTGTGCCACCTGGGACGGGCTATTGGTAGTGATTGGATCAAGACGTTTGCAA
>1705
GGAGTCAGTCCAGGGAAGTATTATACTTACGCAAGCACAAGGAACAACTTGAGATTGATACTGCAAAATCTAATTGAAAATGACTCTGGGGTCTATTACTGTGCCACCTGGGACGGGCTATTGGTAGTGATTGGATCAAGACGTTTGCAA
>1706
GGAGTCAGTCCAGGGAAGTATTATACTTACGCAAGCACAAGGAACAACTTGAGATTGATACTGCAAAATCTAATTGAAAATGACTCTGGGGTCTATTACTGTGCCACCTGGGACGGGCTATTGGTAGTGATTGGATCAAGACGTTTGCAA
>1707
GGAGTCAGTCCAGGGAAGTATTATACTTACGCAAGCACAAGGAACAACTTGAGATTGATACTGCAAAATCTAATTGAAAATGACTCTGGGGTCTATTACTGTGCCACCTGGGACGGGCTATTGGTAGTGATTGGATCAAGACGTTTGCAA
>1708
GGAGTCAGTCCAGGGAAGTATTATACTTACGCAAGCACAAGGAACAACTTGAGATTGATACTGCAAAATCTAATTGAAAATGACTCTGGGGTCTATTACTGTGCCACCTGGGACGGGCTATTGGTAGTGATTGGATCAAGACGTTTGCAA
>1709
GGAGTCAGTCCAGGGAAGTATTATACTTACGCAAGCACAAGGAACAACTTGAGATTGATACTGCAAAATCTAATTGAAAATGACTCTGGGGTCTATTACTGTGCCACCTGGGACGGGCTATTGGTAGTGATTGGATCAAGACGTTTGCAA
>1710
GGAGTCAGTCCAGGGAAGTATTATACTTACGCAAGCACAAGGAACAACTTGAGATTGATACTGCAAAATCTAATTGAAAATGACTCTGGGGTCTATTACTGTGCCACCTGGGACGGGCTATTGGTAGTGATTGGATCAAGACGTTTGCAA
>1711
GGAGTCAGTCCAGGGAAGTATTATACTTACGCAAGCACAAGGAACAACTTGAGATTGATACTGCAAAATCTAATTGAAAATGACTCTGGGGTCTATTACTGTGCCACCTGGGACGGGCTATTGGTAGTGATTGGATCAAGACGTTTGCAA
>1712
GGAGTCAGTCCAGGGAAGTATTATACTTACGCAAGCACAAGGAACAACTTGAGATTGATACTGCAAAATCTAATTGAAAATGACTCTGGGGTCTATTACTGTGCCACCTGGGACGGGCTATTGGTAGTGATTGGATCAAGACGTTTGCAA
>1713
GGAGTCAGTCCAGGGAAGTATTATACTTACGCAAGCACAAGGAACAACTTGAGATTGATACTGCAAAATCTAATTGAAAATGACTCTGGGGTCTATTACTGTGCCACCTGGGACGGGCTATTGGTAGTGATTGGATCAAGACGTTTGCAA
>1714
GGAGTCAGTCCAGGGAAGTATTATACTTACGCAAGCACAAGGAACAACTTGAGATTGATACTGCAAAATCTAATTGAAAATGACTCTGGGGTCTATTACTGTGCCACCTGGGACGGGCTATTGGTAGTGATTGGATCAAGACGTTTGCAA
>1715
GGAGTCAGTCCAGGGAAGTATTATACTTACGCAAGCACAAGGAACAACTTGAGATTGATACTGCAAAATCTAATTGAAAATGACTCTGGGGTCTATTACTGTGCCACCTGGGACGGGCTATTGGTAGTGATTGGATCAAGACGTTTGCAA
>1716
GGAGTCAGTCCAGGGAAGTATTATACTTACGCAAGCACAAGGAACAACTTGAGATTGATACTGCAAAATCTAATTGAAAATGACTCTGGGGTCTATTACTGTGCCACCTGGGACGGGCTATTGGTAGTGATTGGATCAAGACGTTTGCAA
>1717
GGAGTCAGTCCAGGGAAGTATTATACTTACGCAAGCACAAGGAACAACTTGAGATTGATACTGCAAAATCTAATTGAAAATGACTCTGGGGTCTATTACTGTGCCACCTGGGACGGGCTATTGGTAGTGATTGGATCAAGACGTTTGCAA
>1718
GGAGTCAGTCCAGGGAAGTATTATACTTACGCAAGCACAAGGAACAACTTGAGATTGATACTGCAAAATCTAATTGAAAATGACTCTGGGGTCTATTACTGTGCCACCTGGGACGGGCTATTGGTAGTGATTGGATCAAGACGTTTGCAA
>1719
GGAGTCAGTCCAGGGAAGTATTATACTTACGCAAGCACAAGGAACAACTTGAGATTGATACTGCAAAATCTAATTGAAAATGACTCTGGGGTCTATTACTGTGCCACCTGGGACGGGCTATTGGTAGTGATTGGATCAAGACGTTTGCAA
>1720
GGAGTCAGTCCAGGGAAGTATTATACTTACGCAAGCACAAGGAACAACTTGAGATTGATACTGCAAAATCTAATTGAAAATGACTCTGGGGTCTATTACTGTGCCACCTGGGACGGGCTATTGGTAGTGATTGGATCAAGACGTTTGCAA
>1721
GGAGTCAGTCCAGGGAAGTATTATACTTACGCAAGCACAAGGAACAACTTGAGATTGATACTGCAAAATCTAATTGAAAATGACTCTGGGGTCTATTACTGTGCCACCTGGGACGGGCTATTGGTAGTGATTGGATCAAGACGTTTGCAA
>1722
GGAGTCAGTCCAGGGAAGTATTATACTTACGCAAGCACAAGGAACAACTTGAGATTGATACTGCAAAATCTAATTGAAAATGACTCTGGGGTCTATTACTGTGCCACCTGGGACGGGCTATTGGTAGTGATTGGATCAAGACGTTTGCAA
>1723
GGAGTCAGTCCAGGGAAGTATTATACTTACGCAAGCACAAGGAACAACTTGAGATTGATACTGCAAAATCTAATTGAAAATGACTCTGGGGTCTATTACTGTGCCACCTGGGACGGGCTATTGGTAGTGATTGGATCAAGACGTTTGCAA
>1724
GGAGTCAGTCCAGGGAAGTATTATACTTACGCAAGCACAAGGAACAACTTGAGATTGATACTGCAAAATCTAATTGAAAATGACTCTGGGGTCTATTACTGTGCCACCTGGGACGGGCTATTGGTAGTGATTGGATCAAGACGTTTGCAA
>1725
GGAGTCAGTCCAGGGAAGTATTATACTTACGCAAGCACAAGGAACAACTTGAGATTGATACTGCAAAATCTAATTGAAAATGACTCTGGGGTCTATTACTGTGCCACCTGGGACGGGCTATTGGTAGTGATTGGATCAAGACGTTTGCAA
>1726
GGAGTCAGTCCAGGGAAGTATTATACTTACGCAAGCACAAGGAACAACTTGAGATTGATACTGCAAAATCTAATTGAAAATGACTCTGGGGTCTATTACTGTGCCACCTGGGACGGGCTATTGGTAGTGATTGGATCAAGACGTTTGCAA
>1727
GGAGTCAGTCCAGGGAAGTATTATACTTACGCAAGCACAAGGAACAACTTGAGATTGATACTGCAAAATCTAATTGAAAATGACTCTGGGGTCTATTACTGTGCCACCTGGGACGGGCTATTGGTAGTGATTGGATCAAGACGTTTGCAA
>1728
GGAGTCAGTCCAGGGAAGTATTATACTTACGCAAGCACAAGGAACAACTTGAGATTGATACTGCAAAATCTAATTGAAAATGACTCTGGGGTCTATTACTGTGCCACCTGGGACGGGCTATTGGTAGTGATTGGATCAAGACGTTTGCAA
>1729
GGAGTCAGTCCAGGGAAGTATTATACTTACGCAAGCACAAGGAACAACTTGAGATTGATACTGCAAAATCTAATTGAAAATGACTCTGGGGTCTATTACTGTGCCACCTGGGACGGGCTATTGGTAGTGATTGGATCAAGACGTTTGCAA
>1730
GGAGTCAGTCCAGGGAAGTATTATACTTACGCAAGCACAAGGAACAACTTGAGATTGATACTGCAAAATCTAATTGAAAATGACTCTGGGGTCTATTACTGTGCCACCTGGGACGGGCTATTGGTAGTGATTGGATCAAGACGTTTGCAA
>1731
GGAGTCAGTCCAGGGAAGTATTATACTTACGCAAGCACAAGGAACAACTTGAGATTGATACTGCAAAATCTAATTGAAAATGACTCTGGGGTCTATTACTGTGCCACCTGGGACGGGCTATTGGTAGTGATTGGATCAAGACGTTTGCAA
>1732
GGAGTCAGTCCAGGGAAGTATTATACTTACGCAAGCACAAGGAACAACTTGAGATTGATACTGCAAAATCTAATTGAAAATGACTCTGGGGTCTATTACTGTGCCACCTGGGACGGGCTATTGGTAGTGATTGGATCAAGACGTTTGCAA
>1733
GGAGTCAGTCCAGGGAAGTATTATACTTACGCAAGCACAAGGAACAACTTGAGATTGATACTGCAAAATCTAATTGAAAATGACTCTGGGGTCTATTACTGTGCCACCTGGGACGGGCTATTGGTAGTGATTGGATCAAGACGTTTGCAA
>1734
GGAGTCAGTCCAGGGAAGTATTATACTTACGCAAGCACAAGGAACAACTTGAGATTGATACTGCAAAATCTAATTGAAAATGACTCTGGGGTCTATTACTGTGCCACCTGGGACGGGCTATTGGTAGTGATTGGATCAAGACGTTTGCAA
>1735
GGAGTCAGTCCAGGGAAGTATTATACTTACGCAAGCACAAGGAACAACTTGAGATTGATACTGCAAAATCTAATTGAAAATGACTCTGGGGTCTATTACTGTGCCACCTGGGACGGGCTATTGGTAGTGATTGGATCAAGACGTTTGCAA
>1736
GGAGTCAGTCCAGGGAAGTATTATACTTACGCAAGCACAAGGAACAACTTGAGATTGATACTGCAAAATCTAATTGAAAATGACTCTGGGGTCTATTACTGTGCCACCTGGGACGGGCTATTGGTAGTGATTGGATCAAGACGTTTGCAA
>1737
GGAGTCAGTCCAGGGAAGTATTATACTTACGCAAGCACAAGGAACAACTTGAGATTGATACTGCAAAATCTAATTGAAAATGACTCTGGGGTCTATTACTGTGCCACCTGGGACGGGCTATTGGTAGTGATTGGATCAAGACGTTTGCAA
>1738
GGAGTCAGTCCAGGGAAGTATTATACTTACGCAAGCACAAGGAACAACTTGAGATTGATACTGCAAAATCTAATTGAAAATGACTCTGGGGTCTATTACTGTGCCACCTGGGACGGGCTATTGGTAGTGATTGGATCAAGACGTTTGCAA
>1739
GGAGTCAGTCCAGGGAAGTATTATACTTACGCAAGCACAAGGAACAACTTGAGATTGATACTGCAAAATCTAATTGAAAATGACTCTGGGGTCTATTACTGTGCCACCTGGGACGGGCTATTGGTAGTGATTGGATCAAGACGTTTGCAA
>1740
GGAGTCAGTCCAGGGAAGTATTATACTTACGCAAGCACAAGGAACAACTTGAGATTGATACTGCAAAATCTAATTGAAAATGACTCTGGGGTCTATTACTGTGCCACCTGGGACGGGCTATTGGTAGTGATTGGATCAAGACGTTTGCAA
>1741
GGAGTCAGTCCAGGGAAGTATTATACTTACGCAAGCACAAGGAACAACTTGAGATTGATACTGCAAAATCTAATTGAAAATGACTCTGGGGTCTATTACTGTGCCACCTGGGACGGGCTATTGGTAGTGATTGGATCAAGACGTTTGCAA
>1742
GGAGTCAGTCCAGGGAAGTATTATACTTACGCAAGCACAAGGAACAACTTGAGATTGATACTGCAAAATCTAATTGAAAATGACTCTGGGGTCTATTACTGTGCCACCTGGGACGGGCTATTGGTAGTGATTGGATCAAGACGTTTGCAA
>1743
GGAGTCAGTCCAGGGAAGTATTATACTTACGCAAGCACAAGGAACAACTTGAGATTGATACTGCAAAATCTAATTGAAAATGACTCTGGGGTCTATTACTGTGCCACCTGGGACGGGCTATTGGTAGTGATTGGATCAAGACGTTTGCAA
>1744
GGAGTCAGTCCAGGGAAGTATTATACTTACGCAAGCACAAGGAACAACTTGAGATTGATACTGCAAAATCTAATTGAAAATGACTCTGGGGTCTATTACTGTGCCACCTGGGACGGGCTATTGGTAGTGATTGGATCAAGACGTTTGCAA
>1745
GGAGTCAGTCCAGGGAAGTATTATACTTACGCAAGCACAAGGAACAACTTGAGATTGATACTGCAAAATCTAATTGAAAATGACTCTGGGGTCTATTACTGTGCCACCTGGGACGGGCTATTGGTAGTGATTGGATCAAGACGTTTGCAA
>1746
GGAGTCAGTCCAGGGAAGTATTATACTTACGCAAGCACAAGGAACAACTTGAGATTGATACTGCAAAATCTAATTGAAAATGACTCTGGGGTCTATTACTGTGCCACCTGGGACGGGCTATTGGTAGTGATTGGATCAAGACGTTTGCAA
>1747
GGAGTCAGTCCAGGGAAGTATTATACTTACGCAAGCACAAGGAACAACTTGAGATTGATACTGCAAAATCTAATTGAAAATGACTCTGGGGTCTATTACTGTGCCACCTGGGACGGGCTATTGGTAGTGATTGGATCAAGACGTTTGCAA
>1748
GGAGTCAGTCCAGGGAAGTATTATACTTACGCAAGCACAAGGAACAACTTGAGATTGATACTGCAAAATCTAATTGAAAATGACTCTGGGGTCTATTACTGTGCCACCTGGGACGGGCTATTGGTAGTGATTGGATCAAGACGTTTGCAA
>1749
GGAGTCAGTCCAGGGAAGTATTATACTTACGCAAGCACAAGGAACAACTTGAGATTGATACTGCAAAATCTAATTGAAAATGACTCTGGGGTCTATTACTGTGCCACCTGGGACGGGCTATTGGTAGTGATTGGATCAAGACGTTTGCAA
>1750
GGAGTCAGTCCAGGGAAGTATTATACTTACGCAAGCACAAGGAACAACTTGAGATTGATACTGCAAAATCTAATTGAAAATGACTCTGGGGTCTATTACTGTGCCACCTGGGACGGGCTATTGGTAGTGATTGGATCAAGACGTTTGCAA
>1751
GGAGTCAGTCCAGGGAAGTATTATACTTACGCAAGCACAAGGAACAACTTGAGATTGATACTGCAAAATCTAATTGAAAATGACTCTGGGGTCTATTACTGTGCCACCTGGGACGGGCTATTGGTAGTGATTGGATCAAGACGTTTGCAA
>1752
GGAGTCAGTCCAGGGAAGTATTATACTTACGCAAGCACAAGGAACAACTTGAGATTGATACTGCAAAATCTAATTGAAAATGACTCTGGGGTCTATTACTGTGCCACCTGGGACGGGCTATTGGTAGTGATTGGATCAAGACGTTTGCAA
>1753
GGAGTCAGTCCAGGGAAGTATTATACTTACGCAAGCACAAGGAACAACTTGAGATTGATACTGCAAAATCTAATTGAAAATGACTCTGGGGTCTATTACTGTGCCACCTGGGACGGGCTATTGGTAGTGATTGGATCAAGACGTTTGCAA
>1754
GGAGTCAGTCCAGGGAAGTATTATACTTACGCAAGCACAAGGAACAACTTGAGATTGATACTGCAAAATCTAATTGAAAATGACTCTGGGGTCTATTACTGTGCCACCTGGGACGGGCTATTGGTAGTGATTGGATCAAGACGTTTGCAA
>1755
GGAGTCAGTCCAGGGAAGTATTATACTTACGCAAGCACAAGGAACAACTTGAGATTGATACTGCAAAATCTAATTGAAAATGACTCTGGGGTCTATTACTGTGCCACCTGGGACGGGCTATTGGTAGTGATTGGATCAAGACGTTTGCAA
>1756
GGAGTCAGTCCAGGGAAGTATTATACTTACGCAAGCACAAGGAACAACTTGAGATTGATACTGCAAAATCTAATTGAAAATGACTCTGGGGTCTATTACTGTGCCACCTGGGACGGGCTATTGGTAGTGATTGGATCAAGACGTTTGCAA
>1757
GGAGTCAGTCCAGGGAAGTATTATACTTACGCAAGCACAAGGAACAACTTGAGATTGATACTGCAAAATCTAATTGAAAATGACTCTGGGGTCTATTACTGTGCCACCTGGGACGGGCTATTGGTAGTGATTGGATCAAGACGTTTGCAA
>1758
GGAGTCAGTCCAGGGAAGTATTATACTTACGCAAGCACAAGGAACAACTTGAGATTGATACTGCAAAATCTAATTGAAAATGACTCTGGGGTCTATTACTGTGCCACCTGGGACGGGCTATTGGTAGTGATTGGATCAAGACGTTTGCAA
>1759
GGAGTCAGTCCAGGGAAGTATTATACTTACGCAAGCACAAGGAACAACTTGAGATTGATACTGCAAAATCTAATTGAAAATGACTCTGGGGTCTATTACTGTGCCACCTGGGACGGGCTATTGGTAGTGATTGGATCAAGACGTTTGCAA
>1760
GGAGTCAGTCCAGGGAAGTATTATACTTACGCAAGCACAAGGAACAACTTGAGATTGATACTGCAAAATCTAATTGAAAATGACTCTGGGGTCTATTACTGTGCCACCTGGGACGGGCTATTGGTAGTGATTGGATCAAGACGTTTGCAA
>1761
GGAGTCAGTCCAGGGAAGTATTATACTTACGCAAGCACAAGGAACAACTTGAGATTGATACTGCAAAATCTAATTGAAAATGACTCTGGGGTCTATTACTGTGCCACCTGGGACGGGCTATTGGTAGTGATTGGATCAAGACGTTTGCAA
>1762
GGAGTCAGTCCAGGGAAGTATTATACTTACGCAAGCACAAGGAACAACTTGAGATTGATACTGCAAAATCTAATTGAAAATGACTCTGGGGTCTATTACTGTGCCACCTGGGACGGGCTATTGGTAGTGATTGGATCAAGACGTTTGCAA
>1763
GGAGTCAGTCCAGGGAAGTATTATACTTACGCAAGCACAAGGAACAACTTGAGATTGATACTGCAAAATCTAATTGAAAATGACTCTGGGGTCTATTACTGTGCCACCTGGGACGGGCTATTGGTAGTGATTGGATCAAGACGTTTGCAA
>1764
GGAGTCAGTCCAGGGAAGTATTATACTTACGCAAGCACAAGGAACAACTTGAGATTGATACTGCAAAATCTAATTGAAAATGACTCTGGGGTCTATTACTGTGCCACCTGGGACGGGCTATTGGTAGTGATTGGATCAAGACGTTTGCAA
>1765
GGAGTCAGTCCAGGGAAGTATTATACTTACGCAAGCACAAGGAACAACTTGAGATTGATACTGCAAAATCTAATTGAAAATGACTCTGGGGTCTATTACTGTGCCACCTGGGACGGGCTATTGGTAGTGATTGGATCAAGACGTTTGCAA
>1766
GGAGTCAGTCCAGGGAAGTATTATACTTACGCAAGCACAAGGAACAACTTGAGATTGATACTGCAAAATCTAATTGAAAATGACTCTGGGGTCTATTACTGTGCCACCTGGGACGGGCTATTGGTAGTGATTGGATCAAGACGTTTGCAA
>1767
GGAGTCAGTCCAGGGAAGTATTATACTTACGCAAGCACAAGGAACAACTTGAGATTGATACTGCAAAATCTAATTGAAAATGACTCTGGGGTCTATTACTGTGCCACCTGGGACGGGCTATTGGTAGTGATTGGATCAAGACGTTTGCAA
>1768
GGAGTCAGTCCAGGGAAGTATTATACTTACGCAAGCACAAGGAACAACTTGAGATTGATACTGCAAAATCTAATTGAAAATGACTCTGGGGTCTATTACTGTGCCACCTGGGACGGGCTATTGGTAGTGATTGGATCAAGACGTTTGCAA
>1769
GGAGTCAGTCCAGGGAAGTATTATACTTACGCAAGCACAAGGAACAACTTGAGATTGATACTGCAAAATCTAATTGAAAATGACTCTGGGGTCTATTACTGTGCCACCTGGGACGGGCTATTGGTAGTGATTGGATCAAGACGTTTGCAA
>1770
GGAGTCAGTCCAGGGAAGTATTATACTTACGCAAGCACAAGGAACAACTTGAGATTGATACTGCAAAATCTAATTGAAAATGACTCTGGGGTCTATTACTGTGCCACCTGGGACGGGCTATTGGTAGTGATTGGATCAAGACGTTTGCAA
>1771
GGAGTCAGTCCAGGGAAGTATTATACTTACGCAAGCACAAGGAACAACTTGAGATTGATACTGCAAAATCTAATTGAAAATGACTCTGGGGTCTATTACTGTGCCACCTGGGACGGGCTATTGGTAGTGATTGGATCAAGACGTTTGCAA
>1772
GGAGTCAGTCCAGGGAAGTATTATACTTACGCAAGCACAAGGAACAACTTGAGATTGATACTGCAAAATCTAATTGAAAATGACTCTGGGGTCTATTACTGTGCCACCTGGGACGGGCTATTGGTAGTGATTGGATCAAGACGTTTGCAA
>1773
GGAGTCAGTCCAGGGAAGTATTATACTTACGCAAGCACAAGGAACAACTTGAGATTGATACTGCAAAATCTAATTGAAAATGACTCTGGGGTCTATTACTGTGCCACCTGGGACGGGCTATTGGTAGTGATTGGATCAAGACGTTTGCAA
>1774
GGAGTCAGTCCAGGGAAGTATTATACTTACGCAAGCACAAGGAACAACTTGAGATTGATACTGCAAAATCTAATTGAAAATGACTCTGGGGTCTATTACTGTGCCACCTGGGACGGGCTATTGGTAGTGATTGGATCAAGACGTTTGCAA
>1775
GGAGTCAGTCCAGGGAAGTATTATACTTACGCAAGCACAAGGAACAACTTGAGATTGATACTGCAAAATCTAATTGAAAATGACTCTGGGGTCTATTACTGTGCCACCTGGGACGGGCTATTGGTAGTGATTGGATCAAGACGTTTGCAA
>1776
GGAGTCAGTCCAGGGAAGTATTATACTTACGCAAGCACAAGGAACAACTTGAGATTGATACTGCAAAATCTAATTGAAAATGACTCTGGGGTCTATTACTGTGCCACCTGGGACGGGCTATTGGTAGTGATTGGATCAAGACGTTTGCAA
>1777
GGAGTCAGTCCAGGGAAGTATTATACTTACGCAAGCACAAGGAACAACTTGAGATTGATACTGCAAAATCTAATTGAAAATGACTCTGGGGTCTATTACTGTGCCACCTGGGACGGGCTATTGGTAGTGATTGGATCAAGACGTTTGCAA
>1778
GGAGTCAGTCCAGGGAAGTATTATACTTACGCAAGCACAAGGAACAACTTGAGATTGATACTGCAAAATCTAATTGAAAATGACTCTGGGGTCTATTACTGTGCCACCTGGGACGGGCTATTGGTAGTGATTGGATCAAGACGTTTGCAA
>1779
GGAGTCAGTCCAGGGAAGTATTATACTTACGCAAGCACAAGGAACAACTTGAGATTGATACTGCAAAATCTAATTGAAAATGACTCTGGGGTCTATTACTGTGCCACCTGGGACGGGCTATTGGTAGTGATTGGATCAAGACGTTTGCAA
>1780
GGAGTCAGTCCAGGGAAGTATTATACTTACGCAAGCACAAGGAACAACTTGAGATTGATACTGCAAAATCTAATTGAAAATGACTCTGGGGTCTATTACTGTGCCACCTGGGACGGGCTATTGGTAGTGATTGGATCAAGACGTTTGCAA
>1781
GGAGTCAGTCCAGGGAAGTATTATACTTACGCAAGCACAAGGAACAACTTGAGATTGATACTGCAAAATCTAATTGAAAATGACTCTGGGGTCTATTACTGTGCCACCTGGGACGGGCTATTGGTAGTGATTGGATCAAGACGTTTGCAA
>1782
GGAGTCAGTCCAGGGAAGTATTATACTTACGCAAGCACAAGGAACAACTTGAGATTGATACTGCAAAATCTAATTGAAAATGACTCTGGGGTCTATTACTGTGCCACCTGGGACGGGCTATTGGTAGTGATTGGATCAAGACGTTTGCAA
>1783
GGAGTCAGTCCAGGGAAGTATTATACTTACGCAAGCACAAGGAACAACTTGAGATTGATACTGCAAAATCTAATTGAAAATGACTCTGGGGTCTATTACTGTGCCACCTGGGACGGGCTATTGGTAGTGATTGGATCAAGACGTTTGCAA
>1784
GGAGTCAGTCCAGGGAAGTATTATACTTACGCAAGCACAAGGAACAACTTGAGATTGATACTGCAAAATCTAATTGAAAATGACTCTGGGGTCTATTACTGTGCCACCTGGGACGGGCTATTGGTAGTGATTGGATCAAGACGTTTGCAA
>1785
GGAGTCAGTCCAGGGAAGTATTATACTTACGCAAGCACAAGGAACAACTTGAGATTGATACTGCAAAATCTAATTGAAAATGACTCTGGGGTCTATTACTGTGCCACCTGGGACGGGCTATTGGTAGTGATTGGATCAAGACGTTTGCAA
>1786
GGAGTCAGTCCAGGGAAGTATTATACTTACGCAAGCACAAGGAACAACTTGAGATTGATACTGCAAAATCTAATTGAAAATGACTCTGGGGTCTATTACTGTGCCACCTGGGACGGGCTATTGGTAGTGATTGGATCAAGACGTTTGCAA
>1787
GGAGTCAGTCCAGGGAAGTATTATACTTACGCAAGCACAAGGAACAACTTGAGATTGATACTGCAAAATCTAATTGAAAATGACTCTGGGGTCTATTACTGTGCCACCTGGGACGGGCTATTGGTAGTGATTGGATCAAGACGTTTGCAA
>1788
GGAGTCAGTCCAGGGAAGTATTATACTTACGCAAGCACAAGGAACAACTTGAGATTGATACTGCAAAATCTAATTGAAAATGACTCTGGGGTCTATTACTGTGCCACCTGGGACGGGCTATTGGTAGTGATTGGATCAAGACGTTTGCAA
>1789
GGAGTCAGTCCAGGGAAGTATTATACTTACGCAAGCACAAGGAACAACTTGAGATTGATACTGCAAAATCTAATTGAAAATGACTCTGGGGTCTATTACTGTGCCACCTGGGACGGGCTATTGGTAGTGATTGGATCAAGACGTTTGCAA
>1790
GGAGTCAGTCCAGGGAAGTATTATACTTACGCAAGCACAAGGAACAACTTGAGATTGATACTGCAAAATCTAATTGAAAATGACTCTGGGGTCTATTACTGTGCCACCTGGGACGGGCTATTGGTAGTGATTGGATCAAGACGTTTGCAA
>1791
GGAGTCAGTCCAGGGAAGTATTATACTTACGCAAGCACAAGGAACAACTTGAGATTGATACTGCAAAATCTAATTGAAAATGACTCTGGGGTCTATTACTGTGCCACCTGGGACGGGCTATTGGTAGTGATTGGATCAAGACGTTTGCAA
>1792
GGAGTCAGTCCAGGGAAGTATTATACTTACGCAAGCACAAGGAACAACTTGAGATTGATACTGCAAAATCTAATTGAAAATGACTCTGGGGTCTATTACTGTGCCACCTGGGACGGGCTATTGGTAGTGATTGGATCAAGACGTTTGCAA
>1793
GGAGTCAGTCCAGGGAAGTATTATACTTACGCAAGCACAAGGAACAACTTGAGATTGATACTGCAAAATCTAATTGAAAATGACTCTGGGGTCTATTACTGTGCCACCTGGGACGGGCTATTGGTAGTGATTGGATCAAGACGTTTGCAA
>1794
GGAGTCAGTCCAGGGAAGTATTATACTTACGCAAGCACAAGGAACAACTTGAGATTGATACTGCAAAATCTAATTGAAAATGACTCTGGGGTCTATTACTGTGCCACCTGGGACGGGCTATTGGTAGTGATTGGATCAAGACGTTTGCAA
>1795
GGAGTCAGTCCAGGGAAGTATTATACTTACGCAAGCACAAGGAACAACTTGAGATTGATACTGCAAAATCTAATTGAAAATGACTCTGGGGTCTATTACTGTGCCACCTGGGACGGGCTATTGGTAGTGATTGGATCAAGACGTTTGCAA
>1796
GGAGTCAGTCCAGGGAAGTATTATACTTACGCAAGCACAAGGAACAACTTGAGATTGATACTGCAAAATCTAATTGAAAATGACTCTGGGGTCTATTACTGTGCCACCTGGGACGGGCTATTGGTAGTGATTGGATCAAGACGTTTGCAA
>1797
GGAGTCAGTCCAGGGAAGTATTATACTTACGCAAGCACAAGGAACAACTTGAGATTGATACTGCAAAATCTAATTGAAAATGACTCTGGGGTCTATTACTGTGCCACCTGGGACGGGCTATTGGTAGTGATTGGATCAAGACGTTTGCAA
>1798
GGAGTCAGTCCAGGGAAGTATTATACTTACGCAAGCACAAGGAACAACTTGAGATTGATACTGCAAAATCTAATTGAAAATGACTCTGGGGTCTATTACTGTGCCACCTGGGACGGGCTATTGGTAGTGATTGGATCAAGACGTTTGCAA
>1799
GGAGTCAGTCCAGGGAAGTATTATACTTACGCAAGCACAAGGAACAACTTGAGATTGATACTGCAAAATCTAATTGAAAATGACTCTGGGGTCTATTACTGTGCCACCTGGGACGGGCTATTGGTAGTGATTGGATCAAGACGTTTGCAA
>1800
GGAGTCAGTCCAGGGAAGTATTATACTTACGCAAGCACAAGGAACAACTTGAGATTGATACTGCAAAATCTAATTGAAAATGACTCTGGGGTCTATTACTGTGCCACCTGGGACGGGCTATTGGTAGTGATTGGATCAAGACGTTTGCAA
>1801
GGAGTCAGTCCAGGGAAGTATTATACTTACGCAAGCACAAGGAACAACTTGAGATTGATACTGCAAAATCTAATTGAAAATGACTCTGGGGTCTATTACTGTGCCACCTGGGACGGGCTATTGGTAGTGATTGGATCAAGACGTTTGCAA
>1802
GGAGTCAGTCCAGGGAAGTATTATACTTACGCAAGCACAAGGAACAACTTGAGATTGATACTGCAAAATCTAATTGAAAATGACTCTGGGGTCTATTACTGTGCCACCTGGGACGGGCTATTGGTAGTGATTGGATCAAGACGTTTGCAA
>1803
GGAGTCAGTCCAGGGAAGTATTATACTTACGCAAGCACAAGGAACAACTTGAGATTGATACTGCAAAATCTAATTGAAAATGACTCTGGGGTCTATTACTGTGCCACCTGGGACGGGCTATTGGTAGTGATTGGATCAAGACGTTTGCAA
>1804
GGAGTCAGTCCAGGGAAGTATTATACTTACGCAAGCACAAGGAACAACTTGAGATTGATACTGCAAAATCTAATTGAAAATGACTCTGGGGTCTATTACTGTGCCACCTGGGACGGGCTATTGGTAGTGATTGGATCAAGACGTTTGCAA
>1805
GGAGTCAGTCCAGGGAAGTATTATACTTACGCAAGCACAAGGAACAACTTGAGATTGATACTGCAAAATCTAATTGAAAATGACTCTGGGGTCTATTACTGTGCCACCTGGGACGGGCTATTGGTAGTGATTGGATCAAGACGTTTGCAA
>1806
GGAGTCAGTCCAGGGAAGTATTATACTTACGCAAGCACAAGGAACAACTTGAGATTGATACTGCAAAATCTAATTGAAAATGACTCTGGGGTCTATTACTGTGCCACCTGGGACGGGCTATTGGTAGTGATTGGATCAAGACGTTTGCAA
>1807
GGAGTCAGTCCAGGGAAGTATTATACTTACGCAAGCACAAGGAACAACTTGAGATTGATACTGCAAAATCTAATTGAAAATGACTCTGGGGTCTATTACTGTGCCACCTGGGACGGGCTATTGGTAGTGATTGGATCAAGACGTTTGCAA
>1808
GGAGTCAGTCCAGGGAAGTATTATACTTACGCAAGCACAAGGAACAACTTGAGATTGATACTGCAAAATCTAATTGAAAATGACTCTGGGGTCTATTACTGTGCCACCTGGGACGGGCTATTGGTAGTGATTGGATCAAGACGTTTGCAA
>1809
GGAGTCAGTCCAGGGAAGTATTATACTTACGCAAGCACAAGGAACAACTTGAGATTGATACTGCAAAATCTAATTGAAAATGACTCTGGGGTCTATTACTGTGCCACCTGGGACGGGCTATTGGTAGTGATTGGATCAAGACGTTTGCAA
>1810
GGAGTCAGTCCAGGGAAGTATTATACTTACGCAAGCACAAGGAACAACTTGAGATTGATACTGCAAAATCTAATTGAAAATGACTCTGGGGTCTATTACTGTGCCACCTGGGACGGGCTATTGGTAGTGATTGGATCAAGACGTTTGCAA
>1811
GGAGTCAGTCCAGGGAAGTATTATACTTACGCAAGCACAAGGAACAACTTGAGATTGATACTGCAAAATCTAATTGAAAATGACTCTGGGGTCTATTACTGTGCCACCTGGGACGGGCTATTGGTAGTGATTGGATCAAGACGTTTGCAA
>1812
GGAGTCAGTCCAGGGAAGTATTATACTTACGCAAGCACAAGGAACAACTTGAGATTGATACTGCAAAATCTAATTGAAAATGACTCTGGGGTCTATTACTGTGCCACCTGGGACGGGCTATTGGTAGTGATTGGATCAAGACGTTTGCAA
>1813
GGAGTCAGTCCAGGGAAGTATTATACTTACGCAAGCACAAGGAACAACTTGAGATTGATACTGCAAAATCTAATTGAAAATGACTCTGGGGTCTATTACTGTGCCACCTGGGACGGGCTATTGGTAGTGATTGGATCAAGACGTTTGCAA
>1814
GGAGTCAGTCCAGGGAAGTATTATACTTACGCAAGCACAAGGAACAACTTGAGATTGATACTGCAAAATCTAATTGAAAATGACTCTGGGGTCTATTACTGTGCCACCTGGGACGGGCTATTGGTAGTGATTGGATCAAGACGTTTGCAA
>1815
GGAGTCAGTCCAGGGAAGTATTATACTTACGCAAGCACAAGGAACAACTTGAGATTGATACTGCAAAATCTAATTGAAAATGACTCTGGGGTCTATTACTGTGCCACCTGGGACGGGCTATTGGTAGTGATTGGATCAAGACGTTTGCAA
>1816
GGAGTCAGTCCAGGGAAGTATTATACTTACGCAAGCACAAGGAACAACTTGAGATTGATACTGCAAAATCTAATTGAAAATGACTCTGGGGTCTATTACTGTGCCACCTGGGACGGGCTATTGGTAGTGATTGGATCAAGACGTTTGCAA
>1817
GGAGTCAGTCCAGGGAAGTATTATACTTACGCAAGCACAAGGAACAACTTGAGATTGATACTGCAAAATCTAATTGAAAATGACTCTGGGGTCTATTACTGTGCCACCTGGGACGGGCTATTGGTAGTGATTGGATCAAGACGTTTGCAA
>1818
GGAGTCAGTCCAGGGAAGTATTATACTTACGCAAGCACAAGGAACAACTTGAGATTGATACTGCAAAATCTAATTGAAAATGACTCTGGGGTCTATTACTGTGCCACCTGGGACGGGCTATTGGTAGTGATTGGATCAAGACGTTTGCAA
>1819
GGAGTCAGTCCAGGGAAGTATTATACTTACGCAAGCACAAGGAACAACTTGAGATTGATACTGCAAAATCTAATTGAAAATGACTCTGGGGTCTATTACTGTGCCACCTGGGACGGGCTATTGGTAGTGATTGGATCAAGACGTTTGCAA
>1820
GGAGTCAGTCCAGGGAAGTATTATACTTACGCAAGCACAAGGAACAACTTGAGATTGATACTGCAAAATCTAATTGAAAATGACTCTGGGGTCTATTACTGTGCCACCTGGGACGGGCTATTGGTAGTGATTGGATCAAGACGTTTGCAA
>1821
GGAGTCAGTCCAGGGAAGTATTATACTTACGCAAGCACAAGGAACAACTTGAGATTGATACTGCAAAATCTAATTGAAAATGACTCTGGGGTCTATTACTGTGCCACCTGGGACGGGCTATTGGTAGTGATTGGATCAAGACGTTTGCAA
>1822
GGAGTCAGTCCAGGGAAGTATTATACTTACGCAAGCACAAGGAACAACTTGAGATTGATACTGCAAAATCTAATTGAAAATGACTCTGGGGTCTATTACTGTGCCACCTGGGACGGGCTATTGGTAGTGATTGGATCAAGACGTTTGCAA
>1823
GGAGTCAGTCCAGGGAAGTATTATACTTACGCAAGCACAAGGAACAACTTGAGATTGATACTGCAAAATCTAATTGAAAATGACTCTGGGGTCTATTACTGTGCCACCTGGGACGGGCTATTGGTAGTGATTGGATCAAGACGTTTGCAA
>1824
GGAGTCAGTCCAGGGAAGTATTATACTTACGCAAGCACAAGGAACAACTTGAGATTGATACTGCAAAATCTAATTGAAAATGACTCTGGGGTCTATTACTGTGCCACCTGGGACGGGCTATTGGTAGTGATTGGATCAAGACGTTTGCAA
>1825
GGAGTCAGTCCAGGGAAGTATTATACTTACGCAAGCACAAGGAACAACTTGAGATTGATACTGCAAAATCTAATTGAAAATGACTCTGGGGTCTATTACTGTGCCACCTGGGACGGGCTATTGGTAGTGATTGGATCAAGACGTTTGCAA
>1826
GGAGTCAGTCCAGGGAAGTATTATACTTACGCAAGCACAAGGAACAACTTGAGATTGATACTGCAAAATCTAATTGAAAATGACTCTGGGGTCTATTACTGTGCCACCTGGGACGGGCTATTGGTAGTGATTGGATCAAGACGTTTGCAA
>1827
GGAGTCAGTCCAGGGAAGTATTATACTTACGCAAGCACAAGGAACAACTTGAGATTGATACTGCAAAATCTAATTGAAAATGACTCTGGGGTCTATTACTGTGCCACCTGGGACGGGCTATTGGTAGTGATTGGATCAAGACGTTTGCAA
>1828
GGAGTCAGTCCAGGGAAGTATTATACTTACGCAAGCACAAGGAACAACTTGAGATTGATACTGCAAAATCTAATTGAAAATGACTCTGGGGTCTATTACTGTGCCACCTGGGACGGGCTATTGGTAGTGATTGGATCAAGACGTTTGCAA
>1829
GGAGTCAGTCCAGGGAAGTATTATACTTACGCAAGCACAAGGAACAACTTGAGATTGATACTGCAAAATCTAATTGAAAATGACTCTGGGGTCTATTACTGTGCCACCTGGGACGGGCTATTGGTAGTGATTGGATCAAGACGTTTGCAA
>1830
GGAGTCAGTCCAGGGAAGTATTATACTTACGCAAGCACAAGGAACAACTTGAGATTGATACTGCAAAATCTAATTGAAAATGACTCTGGGGTCTATTACTGTGCCACCTGGGACGGGCTATTGGTAGTGATTGGATCAAGACGTTTGCAA
>1831
GGAGTCAGTCCAGGGAAGTATTATACTTACGCAAGCACAAGGAACAACTTGAGATTGATACTGCAAAATCTAATTGAAAATGACTCTGGGGTCTATTACTGTGCCACCTGGGACGGGCTATTGGTAGTGATTGGATCAAGACGTTTGCAA
>1832
GGAGTCAGTCCAGGGAAGTATTATACTTACGCAAGCACAAGGAACAACTTGAGATTGATACTGCAAAATCTAATTGAAAATGACTCTGGGGTCTATTACTGTGCCACCTGGGACGGGCTATTGGTAGTGATTGGATCAAGACGTTTGCAA
>1833
GGAGTCAGTCCAGGGAAGTATTATACTTACGCAAGCACAAGGAACAACTTGAGATTGATACTGCAAAATCTAATTGAAAATGACTCTGGGGTCTATTACTGTGCCACCTGGGACGGGCTATTGGTAGTGATTGGATCAAGACGTTTGCAA
>1834
GGAGTCAGTCCAGGGAAGTATTATACTTACGCAAGCACAAGGAACAACTTGAGATTGATACTGCAAAATCTAATTGAAAATGACTCTGGGGTCTATTACTGTGCCACCTGGGACGGGCTATTGGTAGTGATTGGATCAAGACGTTTGCAA
>1835
GGAGTCAGTCCAGGGAAGTATTATACTTACGCAAGCACAAGGAACAACTTGAGATTGATACTGCAAAATCTAATTGAAAATGACTCTGGGGTCTATTACTGTGCCACCTGGGACGGGCTATTGGTAGTGATTGGATCAAGACGTTTGCAA
>1836
GGAGTCAGTCCAGGGAAGTATTATACTTACGCAAGCACAAGGAACAACTTGAGATTGATACTGCAAAATCTAATTGAAAATGACTCTGGGGTCTATTACTGTGCCACCTGGGACGGGCTATTGGTAGTGATTGGATCAAGACGTTTGCAA
>1837
GGAGTCAGTCCAGGGAAGTATTATACTTACGCAAGCACAAGGAACAACTTGAGATTGATACTGCAAAATCTAATTGAAAATGACTCTGGGGTCTATTACTGTGCCACCTGGGACGGGCTATTGGTAGTGATTGGATCAAGACGTTTGCAA
>1838
GGAGTCAGTCCAGGGAAGTATTATACTTACGCAAGCACAAGGAACAACTTGAGATTGATACTGCAAAATCTAATTGAAAATGACTCTGGGGTCTATTACTGTGCCACCTGGGACGGGCTATTGGTAGTGATTGGATCAAGACGTTTGCAA
>1839
GGAGTCAGTCCAGGGAAGTATTATACTTACGCAAGCACAAGGAACAACTTGAGATTGATACTGCAAAATCTAATTGAAAATGACTCTGGGGTCTATTACTGTGCCACCTGGGACGGGCTATTGGTAGTGATTGGATCAAGACGTTTGCAA
>1840
GGAGTCAGTCCAGGGAAGTATTATACTTACGCAAGCACAAGGAACAACTTGAGATTGATACTGCAAAATCTAATTGAAAATGACTCTGGGGTCTATTACTGTGCCACCTGGGACGGGCTATTGGTAGTGATTGGATCAAGACGTTTGCAA
>1841
GGAGTCAGTCCAGGGAAGTATTATACTTACGCAAGCACAAGGAACAACTTGAGATTGATACTGCAAAATCTAATTGAAAATGACTCTGGGGTCTATTACTGTGCCACCTGGGACGGGCTATTGGTAGTGATTGGATCAAGACGTTTGCAA
>1842
GGAGTCAGTCCAGGGAAGTATTATACTTACGCAAGCACAAGGAACAACTTGAGATTGATACTGCAAAATCTAATTGAAAATGACTCTGGGGTCTATTACTGTGCCACCTGGGACGGGCTATTGGTAGTGATTGGATCAAGACGTTTGCAA
>1843
GGAGTCAGTCCAGGGAAGTATTATACTTACGCAAGCACAAGGAACAACTTGAGATTGATACTGCAAAATCTAATTGAAAATGACTCTGGGGTCTATTACTGTGCCACCTGGGACGGGCTATTGGTAGTGATTGGATCAAGACGTTTGCAA
>1844
GGAGTCAGTCCAGGGAAGTATTATACTTACGCAAGCACAAGGAACAACTTGAGATTGATACTGCAAAATCTAATTGAAAATGACTCTGGGGTCTATTACTGTGCCACCTGGGACGGGCTATTGGTAGTGATTGGATCAAGACGTTTGCAA
>1845
GGAGTCAGTCCAGGGAAGTATTATACTTACGCAAGCACAAGGAACAACTTGAGATTGATACTGCAAAATCTAATTGAAAATGACTCTGGGGTCTATTACTGTGCCACCTGGGACGGGCTATTGGTAGTGATTGGATCAAGACGTTTGCAA
>1846
GGAGTCAGTCCAGGGAAGTATTATACTTACGCAAGCACAAGGAACAACTTGAGATTGATACTGCAAAATCTAATTGAAAATGACTCTGGGGTCTATTACTGTGCCACCTGGGACGGGCTATTGGTAGTGATTGGATCAAGACGTTTGCAA
>1847
GGAGTCAGTCCAGGGAAGTATTATACTTACGCAAGCACAAGGAACAACTTGAGATTGATACTGCAAAATCTAATTGAAAATGACTCTGGGGTCTATTACTGTGCCACCTGGGACGGGCTATTGGTAGTGATTGGATCAAGACGTTTGCAA
>1848
GGAGTCAGTCCAGGGAAGTATTATACTTACGCAAGCACAAGGAACAACTTGAGATTGATACTGCAAAATCTAATTGAAAATGACTCTGGGGTCTATTACTGTGCCACCTGGGACGGGCTATTGGTAGTGATTGGATCAAGACGTTTGCAA
>1849
GGAGTCAGTCCAGGGAAGTATTATACTTACGCAAGCACAAGGAACAACTTGAGATTGATACTGCAAAATCTAATTGAAAATGACTCTGGGGTCTATTACTGTGCCACCTGGGACGGGCTATTGGTAGTGATTGGATCAAGACGTTTGCAA
>1850
GGAGTCAGTCCAGGGAAGTATTATACTTACGCAAGCACAAGGAACAACTTGAGATTGATACTGCAAAATCTAATTGAAAATGACTCTGGGGTCTATTACTGTGCCACCTGGGACGGGCTATTGGTAGTGATTGGATCAAGACGTTTGCAA
>1851
GGAGTCAGTCCAGGGAAGTATTATACTTACGCAAGCACAAGGAACAACTTGAGATTGATACTGCAAAATCTAATTGAAAATGACTCTGGGGTCTATTACTGTGCCACCTGGGACGGGCTATTGGTAGTGATTGGATCAAGACGTTTGCAA
>1852
GGAGTCAGTCCAGGGAAGTATTATACTTACGCAAGCACAAGGAACAACTTGAGATTGATACTGCAAAATCTAATTGAAAATGACTCTGGGGTCTATTACTGTGCCACCTGGGACGGGCTATTGGTAGTGATTGGATCAAGACGTTTGCAA
>1853
GGAGTCAGTCCAGGGAAGTATTATACTTACGCAAGCACAAGGAACAACTTGAGATTGATACTGCAAAATCTAATTGAAAATGACTCTGGGGTCTATTACTGTGCCACCTGGGACGGGCTATTGGTAGTGATTGGATCAAGACGTTTGCAA
>1854
GGAGTCAGTCCAGGGAAGTATTATACTTACGCAAGCACAAGGAACAACTTGAGATTGATACTGCAAAATCTAATTGAAAATGACTCTGGGGTCTATTACTGTGCCACCTGGGACGGGCTATTGGTAGTGATTGGATCAAGACGTTTGCAA
>1855
GGAGTCAGTCCAGGGAAGTATTATACTTACGCAAGCACAAGGAACAACTTGAGATTGATACTGCAAAATCTAATTGAAAATGACTCTGGGGTCTATTACTGTGCCACCTGGGACGGGCTATTGGTAGTGATTGGATCAAGACGTTTGCAA
>1856
GGAGTCAGTCCAGGGAAGTATTATACTTACGCAAGCACAAGGAACAACTTGAGATTGATACTGCAAAATCTAATTGAAAATGACTCTGGGGTCTATTACTGTGCCACCTGGGACGGGCTATTGGTAGTGATTGGATCAAGACGTTTGCAA
>1857
GGAGTCAGTCCAGGGAAGTATTATACTTACGCAAGCACAAGGAACAACTTGAGATTGATACTGCAAAATCTAATTGAAAATGACTCTGGGGTCTATTACTGTGCCACCTGGGACGGGCTATTGGTAGTGATTGGATCAAGACGTTTGCAA
>1858
GGAGTCAGTCCAGGGAAGTATTATACTTACGCAAGCACAAGGAACAACTTGAGATTGATACTGCAAAATCTAATTGAAAATGACTCTGGGGTCTATTACTGTGCCACCTGGGACGGGCTATTGGTAGTGATTGGATCAAGACGTTTGCAA
>1859
GGAGTCAGTCCAGGGAAGTATTATACTTACGCAAGCACAAGGAACAACTTGAGATTGATACTGCAAAATCTAATTGAAAATGACTCTGGGGTCTATTACTGTGCCACCTGGGACGGGCTATTGGTAGTGATTGGATCAAGACGTTTGCAA
>1860
GGAGTCAGTCCAGGGAAGTATTATACTTACGCAAGCACAAGGAACAACTTGAGATTGATACTGCAAAATCTAATTGAAAATGACTCTGGGGTCTATTACTGTGCCACCTGGGACGGGCTATTGGTAGTGATTGGATCAAGACGTTTGCAA
>1861
GGAGTCAGTCCAGGGAAGTATTATACTTACGCAAGCACAAGGAACAACTTGAGATTGATACTGCAAAATCTAATTGAAAATGACTCTGGGGTCTATTACTGTGCCACCTGGGACGGGCTATTGGTAGTGATTGGATCAAGACGTTTGCAA
>1862
GGAGTCAGTCCAGGGAAGTATTATACTTACGCAAGCACAAGGAACAACTTGAGATTGATACTGCAAAATCTAATTGAAAATGACTCTGGGGTCTATTACTGTGCCACCTGGGACGGGCTATTGGTAGTGATTGGATCAAGACGTTTGCAA
>1863
GGAGTCAGTCCAGGGAAGTATTATACTTACGCAAGCACAAGGAACAACTTGAGATTGATACTGCAAAATCTAATTGAAAATGACTCTGGGGTCTATTACTGTGCCACCTGGGACGGGCTATTGGTAGTGATTGGATCAAGACGTTTGCAA
>1864
GGAGTCAGTCCAGGGAAGTATTATACTTACGCAAGCACAAGGAACAACTTGAGATTGATACTGCAAAATCTAATTGAAAATGACTCTGGGGTCTATTACTGTGCCACCTGGGACGGGCTATTGGTAGTGATTGGATCAAGACGTTTGCAA
>1865
GGAGTCAGTCCAGGGAAGTATTATACTTACGCAAGCACAAGGAACAACTTGAGATTGATACTGCAAAATCTAATTGAAAATGACTCTGGGGTCTATTACTGTGCCACCTGGGACGGGCTATTGGTAGTGATTGGATCAAGACGTTTGCAA
>1866
GGAGTCAGTCCAGGGAAGTATTATACTTACGCAAGCACAAGGAACAACTTGAGATTGATACTGCAAAATCTAATTGAAAATGACTCTGGGGTCTATTACTGTGCCACCTGGGACGGGCTATTGGTAGTGATTGGATCAAGACGTTTGCAA
>1867
GGAGTCAGTCCAGGGAAGTATTATACTTACGCAAGCACAAGGAACAACTTGAGATTGATACTGCAAAATCTAATTGAAAATGACTCTGGGGTCTATTACTGTGCCACCTGGGACGGGCTATTGGTAGTGATTGGATCAAGACGTTTGCAA
>1868
GGAGTCAGTCCAGGGAAGTATTATACTTACGCAAGCACAAGGAACAACTTGAGATTGATACTGCAAAATCTAATTGAAAATGACTCTGGGGTCTATTACTGTGCCACCTGGGACGGGCTATTGGTAGTGATTGGATCAAGACGTTTGCAA
>1869
GGAGTCAGTCCAGGGAAGTATTATACTTACGCAAGCACAAGGAACAACTTGAGATTGATACTGCAAAATCTAATTGAAAATGACTCTGGGGTCTATTACTGTGCCACCTGGGACGGGCTATTGGTAGTGATTGGATCAAGACGTTTGCAA
>1870
GGAGTCAGTCCAGGGAAGTATTATACTTACGCAAGCACAAGGAACAACTTGAGATTGATACTGCAAAATCTAATTGAAAATGACTCTGGGGTCTATTACTGTGCCACCTGGGACGGGCTATTGGTAGTGATTGGATCAAGACGTTTGCAA
>1871
GGAGTCAGTCCAGGGAAGTATTATACTTACGCAAGCACAAGGAACAACTTGAGATTGATACTGCAAAATCTAATTGAAAATGACTCTGGGGTCTATTACTGTGCCACCTGGGACGGGCTATTGGTAGTGATTGGATCAAGACGTTTGCAA
>1872
GGAGTCAGTCCAGGGAAGTATTATACTTACGCAAGCACAAGGAACAACTTGAGATTGATACTGCAAAATCTAATTGAAAATGACTCTGGGGTCTATTACTGTGCCACCTGGGACGGGCTATTGGTAGTGATTGGATCAAGACGTTTGCAA
>1873
GGAGTCAGTCCAGGGAAGTATTATACTTACGCAAGCACAAGGAACAACTTGAGATTGATACTGCAAAATCTAATTGAAAATGACTCTGGGGTCTATTACTGTGCCACCTGGGACGGGCTATTGGTAGTGATTGGATCAAGACGTTTGCAA
>1874
GGAGTCAGTCCAGGGAAGTATTATACTTACGCAAGCACAAGGAACAACTTGAGATTGATACTGCAAAATCTAATTGAAAATGACTCTGGGGTCTATTACTGTGCCACCTGGGACGGGCTATTGGTAGTGATTGGATCAAGACGTTTGCAA
>1875
GGAGTCAGTCCAGGGAAGTATTATACTTACGCAAGCACAAGGAACAACTTGAGATTGATACTGCAAAATCTAATTGAAAATGACTCTGGGGTCTATTACTGTGCCACCTGGGACGGGCTATTGGTAGTGATTGGATCAAGACGTTTGCAA
>1876
GGAGTCAGTCCAGGGAAGTATTATACTTACGCAAGCACAAGGAACAACTTGAGATTGATACTGCAAAATCTAATTGAAAATGACTCTGGGGTCTATTACTGTGCCACCTGGGACGGGCTATTGGTAGTGATTGGATCAAGACGTTTGCAA
>1877
GGAGTCAGTCCAGGGAAGTATTATACTTACGCAAGCACAAGGAACAACTTGAGATTGATACTGCAAAATCTAATTGAAAATGACTCTGGGGTCTATTACTGTGCCACCTGGGACGGGCTATTGGTAGTGATTGGATCAAGACGTTTGCAA
>1878
GGAGTCAGTCCAGGGAAGTATTATACTTACGCAAGCACAAGGAACAACTTGAGATTGATACTGCAAAATCTAATTGAAAATGACTCTGGGGTCTATTACTGTGCCACCTGGGACGGGCTATTGGTAGTGATTGGATCAAGACGTTTGCAA
>1879
GGAGTCAGTCCAGGGAAGTATTATACTTACGCAAGCACAAGGAACAACTTGAGATTGATACTGCAAAATCTAATTGAAAATGACTCTGGGGTCTATTACTGTGCCACCTGGGACGGGCTATTGGTAGTGATTGGATCAAGACGTTTGCAA
>1880
GGAGTCAGTCCAGGGAAGTATTATACTTACGCAAGCACAAGGAACAACTTGAGATTGATACTGCAAAATCTAATTGAAAATGACTCTGGGGTCTATTACTGTGCCACCTGGGACGGGCTATTGGTAGTGATTGGATCAAGACGTTTGCAA
>1881
GGAGTCAGTCCAGGGAAGTATTATACTTACGCAAGCACAAGGAACAACTTGAGATTGATACTGCAAAATCTAATTGAAAATGACTCTGGGGTCTATTACTGTGCCACCTGGGACGGGCTATTGGTAGTGATTGGATCAAGACGTTTGCAA
>1882
GGAGTCAGTCCAGGGAAGTATTATACTTACGCAAGCACAAGGAACAACTTGAGATTGATACTGCAAAATCTAATTGAAAATGACTCTGGGGTCTATTACTGTGCCACCTGGGACGGGCTATTGGTAGTGATTGGATCAAGACGTTTGCAA
>1883
GGAGTCAGTCCAGGGAAGTATTATACTTACGCAAGCACAAGGAACAACTTGAGATTGATACTGCAAAATCTAATTGAAAATGACTCTGGGGTCTATTACTGTGCCACCTGGGACGGGCTATTGGTAGTGATTGGATCAAGACGTTTGCAA
>1884
GGAGTCAGTCCAGGGAAGTATTATACTTACGCAAGCACAAGGAACAACTTGAGATTGATACTGCAAAATCTAATTGAAAATGACTCTGGGGTCTATTACTGTGCCACCTGGGACGGGCTATTGGTAGTGATTGGATCAAGACGTTTGCAA
>1885
GGAGTCAGTCCAGGGAAGTATTATACTTACGCAAGCACAAGGAACAACTTGAGATTGATACTGCAAAATCTAATTGAAAATGACTCTGGGGTCTATTACTGTGCCACCTGGGACGGGCTATTGGTAGTGATTGGATCAAGACGTTTGCAA
>1886
GGAGTCAGTCCAGGGAAGTATTATACTTACGCAAGCACAAGGAACAACTTGAGATTGATACTGCAAAATCTAATTGAAAATGACTCTGGGGTCTATTACTGTGCCACCTGGGACGGGCTATTGGTAGTGATTGGATCAAGACGTTTGCAA
>1887
GGAGTCAGTCCAGGGAAGTATTATACTTACGCAAGCACAAGGAACAACTTGAGATTGATACTGCAAAATCTAATTGAAAATGACTCTGGGGTCTATTACTGTGCCACCTGGGACGGGCTATTGGTAGTGATTGGATCAAGACGTTTGCAA
>1888
GGAGTCAGTCCAGGGAAGTATTATACTTACGCAAGCACAAGGAACAACTTGAGATTGATACTGCAAAATCTAATTGAAAATGACTCTGGGGTCTATTACTGTGCCACCTGGGACGGGCTATTGGTAGTGATTGGATCAAGACGTTTGCAA
>1889
GGAGTCAGTCCAGGGAAGTATTATACTTACGCAAGCACAAGGAACAACTTGAGATTGATACTGCAAAATCTAATTGAAAATGACTCTGGGGTCTATTACTGTGCCACCTGGGACGGGCTATTGGTAGTGATTGGATCAAGACGTTTGCAA
>1890
GGAGTCAGTCCAGGGAAGTATTATACTTACGCAAGCACAAGGAACAACTTGAGATTGATACTGCAAAATCTAATTGAAAATGACTCTGGGGTCTATTACTGTGCCACCTGGGACGGGCTATTGGTAGTGATTGGATCAAGACGTTTGCAA
>1891
GGAGTCAGTCCAGGGAAGTATTATACTTACGCAAGCACAAGGAACAACTTGAGATTGATACTGCAAAATCTAATTGAAAATGACTCTGGGGTCTATTACTGTGCCACCTGGGACGGGCTATTGGTAGTGATTGGATCAAGACGTTTGCAA
>1892
GGAGTCAGTCCAGGGAAGTATTATACTTACGCAAGCACAAGGAACAACTTGAGATTGATACTGCAAAATCTAATTGAAAATGACTCTGGGGTCTATTACTGTGCCACCTGGGACGGGCTATTGGTAGTGATTGGATCAAGACGTTTGCAA
>1893
GGAGTCAGTCCAGGGAAGTATTATACTTACGCAAGCACAAGGAACAACTTGAGATTGATACTGCAAAATCTAATTGAAAATGACTCTGGGGTCTATTACTGTGCCACCTGGGACGGGCTATTGGTAGTGATTGGATCAAGACGTTTGCAA
>1894
GGAGTCAGTCCAGGGAAGTATTATACTTACGCAAGCACAAGGAACAACTTGAGATTGATACTGCAAAATCTAATTGAAAATGACTCTGGGGTCTATTACTGTGCCACCTGGGACGGGCTATTGGTAGTGATTGGATCAAGACGTTTGCAA
>1895
GGAGTCAGTCCAGGGAAGTATTATACTTACGCAAGCACAAGGAACAACTTGAGATTGATACTGCAAAATCTAATTGAAAATGACTCTGGGGTCTATTACTGTGCCACCTGGGACGGGCTATTGGTAGTGATTGGATCAAGACGTTTGCAA
>1896
GGAGTCAGTCCAGGGAAGTATTATACTTACGCAAGCACAAGGAACAACTTGAGATTGATACTGCAAAATCTAATTGAAAATGACTCTGGGGTCTATTACTGTGCCACCTGGGACGGGCTATTGGTAGTGATTGGATCAAGACGTTTGCAA
>1897
GGAGTCAGTCCAGGGAAGTATTATACTTACGCAAGCACAAGGAACAACTTGAGATTGATACTGCAAAATCTAATTGAAAATGACTCTGGGGTCTATTACTGTGCCACCTGGGACGGGCTATTGGTAGTGATTGGATCAAGACGTTTGCAA
>1898
GGAGTCAGTCCAGGGAAGTATTATACTTACGCAAGCACAAGGAACAACTTGAGATTGATACTGCAAAATCTAATTGAAAATGACTCTGGGGTCTATTACTGTGCCACCTGGGACGGGCTATTGGTAGTGATTGGATCAAGACGTTTGCAA
>1899
GGAGTCAGTCCAGGGAAGTATTATACTTACGCAAGCACAAGGAACAACTTGAGATTGATACTGCAAAATCTAATTGAAAATGACTCTGGGGTCTATTACTGTGCCACCTGGGACGGGCTATTGGTAGTGATTGGATCAAGACGTTTGCAA
>1900
GGAGTCAGTCCAGGGAAGTATTATACTTACGCAAGCACAAGGAACAACTTGAGATTGATACTGCAAAATCTAATTGAAAATGACTCTGGGGTCTATTACTGTGCCACCTGGGACGGGCTATTGGTAGTGATTGGATCAAGACGTTTGCAA
>1901
GGAGTCAGTCCAGGGAAGTATTATACTTACGCAAGCACAAGGAACAACTTGAGATTGATACTGCAAAATCTAATTGAAAATGACTCTGGGGTCTATTACTGTGCCACCTGGGACGGGCTATTGGTAGTGATTGGATCAAGACGTTTGCAA
>1902
GGAGTCAGTCCAGGGAAGTATTATACTTACGCAAGCACAAGGAACAACTTGAGATTGATACTGCAAAATCTAATTGAAAATGACTCTGGGGTCTATTACTGTGCCACCTGGGACGGGCTATTGGTAGTGATTGGATCAAGACGTTTGCAA
>1903
GGAGTCAGTCCAGGGAAGTATTATACTTACGCAAGCACAAGGAACAACTTGAGATTGATACTGCAAAATCTAATTGAAAATGACTCTGGGGTCTATTACTGTGCCACCTGGGACGGGCTATTGGTAGTGATTGGATCAAGACGTTTGCAA
>1904
GGAGTCAGTCCAGGGAAGTATTATACTTACGCAAGCACAAGGAACAACTTGAGATTGATACTGCAAAATCTAATTGAAAATGACTCTGGGGTCTATTACTGTGCCACCTGGGACGGGCTATTGGTAGTGATTGGATCAAGACGTTTGCAA
>1905
GGAGTCAGTCCAGGGAAGTATTATACTTACGCAAGCACAAGGAACAACTTGAGATTGATACTGCAAAATCTAATTGAAAATGACTCTGGGGTCTATTACTGTGCCACCTGGGACGGGCTATTGGTAGTGATTGGATCAAGACGTTTGCAA
>1906
GGAGTCAGTCCAGGGAAGTATTATACTTACGCAAGCACAAGGAACAACTTGAGATTGATACTGCAAAATCTAATTGAAAATGACTCTGGGGTCTATTACTGTGCCACCTGGGACGGGCTATTGGTAGTGATTGGATCAAGACGTTTGCAA
>1907
GGAGTCAGTCCAGGGAAGTATTATACTTACGCAAGCACAAGGAACAACTTGAGATTGATACTGCAAAATCTAATTGAAAATGACTCTGGGGTCTATTACTGTGCCACCTGGGACGGGCTATTGGTAGTGATTGGATCAAGACGTTTGCAA
>1908
GGAGTCAGTCCAGGGAAGTATTATACTTACGCAAGCACAAGGAACAACTTGAGATTGATACTGCAAAATCTAATTGAAAATGACTCTGGGGTCTATTACTGTGCCACCTGGGACGGGCTATTGGTAGTGATTGGATCAAGACGTTTGCAA
>1909
GGAGTCAGTCCAGGGAAGTATTATACTTACGCAAGCACAAGGAACAACTTGAGATTGATACTGCAAAATCTAATTGAAAATGACTCTGGGGTCTATTACTGTGCCACCTGGGACGGGCTATTGGTAGTGATTGGATCAAGACGTTTGCAA
>1910
GGAGTCAGTCCAGGGAAGTATTATACTTACGCAAGCACAAGGAACAACTTGAGATTGATACTGCAAAATCTAATTGAAAATGACTCTGGGGTCTATTACTGTGCCACCTGGGACGGGCTATTGGTAGTGATTGGATCAAGACGTTTGCAA
>1911
GGAGTCAGTCCAGGGAAGTATTATACTTACGCAAGCACAAGGAACAACTTGAGATTGATACTGCAAAATCTAATTGAAAATGACTCTGGGGTCTATTACTGTGCCACCTGGGACGGGCTATTGGTAGTGATTGGATCAAGACGTTTGCAA
>1912
GGAGTCAGTCCAGGGAAGTATTATACTTACGCAAGCACAAGGAACAACTTGAGATTGATACTGCAAAATCTAATTGAAAATGACTCTGGGGTCTATTACTGTGCCACCTGGGACGGGCTATTGGTAGTGATTGGATCAAGACGTTTGCAA
>1913
GGAGTCAGTCCAGGGAAGTATTATACTTACGCAAGCACAAGGAACAACTTGAGATTGATACTGCAAAATCTAATTGAAAATGACTCTGGGGTCTATTACTGTGCCACCTGGGACGGGCTATTGGTAGTGATTGGATCAAGACGTTTGCAA
>1914
GGAGTCAGTCCAGGGAAGTATTATACTTACGCAAGCACAAGGAACAACTTGAGATTGATACTGCAAAATCTAATTGAAAATGACTCTGGGGTCTATTACTGTGCCACCTGGGACGGGCTATTGGTAGTGATTGGATCAAGACGTTTGCAA
>1915
GGAGTCAGTCCAGGGAAGTATTATACTTACGCAAGCACAAGGAACAACTTGAGATTGATACTGCAAAATCTAATTGAAAATGACTCTGGGGTCTATTACTGTGCCACCTGGGACGGGCTATTGGTAGTGATTGGATCAAGACGTTTGCAA
>1916
GGAGTCAGTCCAGGGAAGTATTATACTTACGCAAGCACAAGGAACAACTTGAGATTGATACTGCAAAATCTAATTGAAAATGACTCTGGGGTCTATTACTGTGCCACCTGGGACGGGCTATTGGTAGTGATTGGATCAAGACGTTTGCAA
>1917
GGAGTCAGTCCAGGGAAGTATTATACTTACGCAAGCACAAGGAACAACTTGAGATTGATACTGCAAAATCTAATTGAAAATGACTCTGGGGTCTATTACTGTGCCACCTGGGACGGGCTATTGGTAGTGATTGGATCAAGACGTTTGCAA
>1918
GGAGTCAGTCCAGGGAAGTATTATACTTACGCAAGCACAAGGAACAACTTGAGATTGATACTGCAAAATCTAATTGAAAATGACTCTGGGGTCTATTACTGTGCCACCTGGGACGGGCTATTGGTAGTGATTGGATCAAGACGTTTGCAA
>1919
GGAGTCAGTCCAGGGAAGTATTATACTTACGCAAGCACAAGGAACAACTTGAGATTGATACTGCAAAATCTAATTGAAAATGACTCTGGGGTCTATTACTGTGCCACCTGGGACGGGCTATTGGTAGTGATTGGATCAAGACGTTTGCAA
>1920
GGAGTCAGTCCAGGGAAGTATTATACTTACGCAAGCACAAGGAACAACTTGAGATTGATACTGCAAAATCTAATTGAAAATGACTCTGGGGTCTATTACTGTGCCACCTGGGACGGGCTATTGGTAGTGATTGGATCAAGACGTTTGCAA
>1921
GGAGTCAGTCCAGGGAAGTATTATACTTACGCAAGCACAAGGAACAACTTGAGATTGATACTGCAAAATCTAATTGAAAATGACTCTGGGGTCTATTACTGTGCCACCTGGGACGGGCTATTGGTAGTGATTGGATCAAGACGTTTGCAA
>1922
GGAGTCAGTCCAGGGAAGTATTATACTTACGCAAGCACAAGGAACAACTTGAGATTGATACTGCAAAATCTAATTGAAAATGACTCTGGGGTCTATTACTGTGCCACCTGGGACGGGCTATTGGTAGTGATTGGATCAAGACGTTTGCAA
>1923
GGAGTCAGTCCAGGGAAGTATTATACTTACGCAAGCACAAGGAACAACTTGAGATTGATACTGCAAAATCTAATTGAAAATGACTCTGGGGTCTATTACTGTGCCACCTGGGACGGGCTATTGGTAGTGATTGGATCAAGACGTTTGCAA
>1924
GGAGTCAGTCCAGGGAAGTATTATACTTACGCAAGCACAAGGAACAACTTGAGATTGATACTGCAAAATCTAATTGAAAATGACTCTGGGGTCTATTACTGTGCCACCTGGGACGGGCTATTGGTAGTGATTGGATCAAGACGTTTGCAA
>1925
GGAGTCAGTCCAGGGAAGTATTATACTTACGCAAGCACAAGGAACAACTTGAGATTGATACTGCAAAATCTAATTGAAAATGACTCTGGGGTCTATTACTGTGCCACCTGGGACGGGCTATTGGTAGTGATTGGATCAAGACGTTTGCAA
>1926
GGAGTCAGTCCAGGGAAGTATTATACTTACGCAAGCACAAGGAACAACTTGAGATTGATACTGCAAAATCTAATTGAAAATGACTCTGGGGTCTATTACTGTGCCACCTGGGACGGGCTATTGGTAGTGATTGGATCAAGACGTTTGCAA
>1927
GGAGTCAGTCCAGGGAAGTATTATACTTACGCAAGCACAAGGAACAACTTGAGATTGATACTGCAAAATCTAATTGAAAATGACTCTGGGGTCTATTACTGTGCCACCTGGGACGGGCTATTGGTAGTGATTGGATCAAGACGTTTGCAA
>1928
GGAGTCAGTCCAGGGAAGTATTATACTTACGCAAGCACAAGGAACAACTTGAGATTGATACTGCAAAATCTAATTGAAAATGACTCTGGGGTCTATTACTGTGCCACCTGGGACGGGCTATTGGTAGTGATTGGATCAAGACGTTTGCAA
>1929
GGAGTCAGTCCAGGGAAGTATTATACTTACGCAAGCACAAGGAACAACTTGAGATTGATACTGCAAAATCTAATTGAAAATGACTCTGGGGTCTATTACTGTGCCACCTGGGACGGGCTATTGGTAGTGATTGGATCAAGACGTTTGCAA
>1930
GGAGTCAGTCCAGGGAAGTATTATACTTACGCAAGCACAAGGAACAACTTGAGATTGATACTGCAAAATCTAATTGAAAATGACTCTGGGGTCTATTACTGTGCCACCTGGGACGGGCTATTGGTAGTGATTGGATCAAGACGTTTGCAA
>1931
GGAGTCAGTCCAGGGAAGTATTATACTTACGCAAGCACAAGGAACAACTTGAGATTGATACTGCAAAATCTAATTGAAAATGACTCTGGGGTCTATTACTGTGCCACCTGGGACGGGCTATTGGTAGTGATTGGATCAAGACGTTTGCAA
>1932
GGAGTCAGTCCAGGGAAGTATTATACTTACGCAAGCACAAGGAACAACTTGAGATTGATACTGCAAAATCTAATTGAAAATGACTCTGGGGTCTATTACTGTGCCACCTGGGACGGGCTATTGGTAGTGATTGGATCAAGACGTTTGCAA
>1933
GGAGTCAGTCCAGGGAAGTATTATACTTACGCAAGCACAAGGAACAACTTGAGATTGATACTGCAAAATCTAATTGAAAATGACTCTGGGGTCTATTACTGTGCCACCTGGGACGGGCTATTGGTAGTGATTGGATCAAGACGTTTGCAA
>1934
GGAGTCAGTCCAGGGAAGTATTATACTTACGCAAGCACAAGGAACAACTTGAGATTGATACTGCAAAATCTAATTGAAAATGACTCTGGGGTCTATTACTGTGCCACCTGGGACGGGCTATTGGTAGTGATTGGATCAAGACGTTTGCAA
>1935
GGAGTCAGTCCAGGGAAGTATTATACTTACGCAAGCACAAGGAACAACTTGAGATTGATACTGCAAAATCTAATTGAAAATGACTCTGGGGTCTATTACTGTGCCACCTGGGACGGGCTATTGGTAGTGATTGGATCAAGACGTTTGCAA
>1936
GGAGTCAGTCCAGGGAAGTATTATACTTACGCAAGCACAAGGAACAACTTGAGATTGATACTGCAAAATCTAATTGAAAATGACTCTGGGGTCTATTACTGTGCCACCTGGGACGGGCTATTGGTAGTGATTGGATCAAGACGTTTGCAA
>1937
GGAGTCAGTCCAGGGAAGTATTATACTTACGCAAGCACAAGGAACAACTTGAGATTGATACTGCAAAATCTAATTGAAAATGACTCTGGGGTCTATTACTGTGCCACCTGGGACGGGCTATTGGTAGTGATTGGATCAAGACGTTTGCAA
>1938
GGAGTCAGTCCAGGGAAGTATTATACTTACGCAAGCACAAGGAACAACTTGAGATTGATACTGCAAAATCTAATTGAAAATGACTCTGGGGTCTATTACTGTGCCACCTGGGACGGGCTATTGGTAGTGATTGGATCAAGACGTTTGCAA
>1939
GGAGTCAGTCCAGGGAAGTATTATACTTACGCAAGCACAAGGAACAACTTGAGATTGATACTGCAAAATCTAATTGAAAATGACTCTGGGGTCTATTACTGTGCCACCTGGGACGGGCTATTGGTAGTGATTGGATCAAGACGTTTGCAA
>1940
GGAGTCAGTCCAGGGAAGTATTATACTTACGCAAGCACAAGGAACAACTTGAGATTGATACTGCAAAATCTAATTGAAAATGACTCTGGGGTCTATTACTGTGCCACCTGGGACGGGCTATTGGTAGTGATTGGATCAAGACGTTTGCAA
>1941
GGAGTCAGTCCAGGGAAGTATTATACTTACGCAAGCACAAGGAACAACTTGAGATTGATACTGCAAAATCTAATTGAAAATGACTCTGGGGTCTATTACTGTGCCACCTGGGACGGGCTATTGGTAGTGATTGGATCAAGACGTTTGCAA
>1942
GGAGTCAGTCCAGGGAAGTATTATACTTACGCAAGCACAAGGAACAACTTGAGATTGATACTGCAAAATCTAATTGAAAATGACTCTGGGGTCTATTACTGTGCCACCTGGGACGGGCTATTGGTAGTGATTGGATCAAGACGTTTGCAA
>1943
GGAGTCAGTCCAGGGAAGTATTATACTTACGCAAGCACAAGGAACAACTTGAGATTGATACTGCAAAATCTAATTGAAAATGACTCTGGGGTCTATTACTGTGCCACCTGGGACGGGCTATTGGTAGTGATTGGATCAAGACGTTTGCAA
>1944
GGAGTCAGTCCAGGGAAGTATTATACTTACGCAAGCACAAGGAACAACTTGAGATTGATACTGCAAAATCTAATTGAAAATGACTCTGGGGTCTATTACTGTGCCACCTGGGACGGGCTATTGGTAGTGATTGGATCAAGACGTTTGCAA
>1945
GGAGTCAGTCCAGGGAAGTATTATACTTACGCAAGCACAAGGAACAACTTGAGATTGATACTGCAAAATCTAATTGAAAATGACTCTGGGGTCTATTACTGTGCCACCTGGGACGGGCTATTGGTAGTGATTGGATCAAGACGTTTGCAA
>1946
GGAGTCAGTCCAGGGAAGTATTATACTTACGCAAGCACAAGGAACAACTTGAGATTGATACTGCAAAATCTAATTGAAAATGACTCTGGGGTCTATTACTGTGCCACCTGGGACGGGCTATTGGTAGTGATTGGATCAAGACGTTTGCAA
>1947
GGAGTCAGTCCAGGGAAGTATTATACTTACGCAAGCACAAGGAACAACTTGAGATTGATACTGCAAAATCTAATTGAAAATGACTCTGGGGTCTATTACTGTGCCACCTGGGACGGGCTATTGGTAGTGATTGGATCAAGACGTTTGCAA
>1948
GGAGTCAGTCCAGGGAAGTATTATACTTACGCAAGCACAAGGAACAACTTGAGATTGATACTGCAAAATCTAATTGAAAATGACTCTGGGGTCTATTACTGTGCCACCTGGGACGGGCTATTGGTAGTGATTGGATCAAGACGTTTGCAA
>1949
GGAGTCAGTCCAGGGAAGTATTATACTTACGCAAGCACAAGGAACAACTTGAGATTGATACTGCAAAATCTAATTGAAAATGACTCTGGGGTCTATTACTGTGCCACCTGGGACGGGCTATTGGTAGTGATTGGATCAAGACGTTTGCAA
>1950
GGAGTCAGTCCAGGGAAGTATTATACTTACGCAAGCACAAGGAACAACTTGAGATTGATACTGCAAAATCTAATTGAAAATGACTCTGGGGTCTATTACTGTGCCACCTGGGACGGGCTATTGGTAGTGATTGGATCAAGACGTTTGCAA
>1951
GGAGTCAGTCCAGGGAAGTATTATACTTACGCAAGCACAAGGAACAACTTGAGATTGATACTGCAAAATCTAATTGAAAATGACTCTGGGGTCTATTACTGTGCCACCTGGGACGGGCTATTGGTAGTGATTGGATCAAGACGTTTGCAA
>1952
GGAGTCAGTCCAGGGAAGTATTATACTTACGCAAGCACAAGGAACAACTTGAGATTGATACTGCAAAATCTAATTGAAAATGACTCTGGGGTCTATTACTGTGCCACCTGGGACGGGCTATTGGTAGTGATTGGATCAAGACGTTTGCAA
>1953
GGAGTCAGTCCAGGGAAGTATTATACTTACGCAAGCACAAGGAACAACTTGAGATTGATACTGCAAAATCTAATTGAAAATGACTCTGGGGTCTATTACTGTGCCACCTGGGACGGGCTATTGGTAGTGATTGGATCAAGACGTTTGCAA
>1954
GGAGTCAGTCCAGGGAAGTATTATACTTACGCAAGCACAAGGAACAACTTGAGATTGATACTGCAAAATCTAATTGAAAATGACTCTGGGGTCTATTACTGTGCCACCTGGGACGGGCTATTGGTAGTGATTGGATCAAGACGTTTGCAA
>1955
GGAGTCAGTCCAGGGAAGTATTATACTTACGCAAGCACAAGGAACAACTTGAGATTGATACTGCAAAATCTAATTGAAAATGACTCTGGGGTCTATTACTGTGCCACCTGGGACGGGCTATTGGTAGTGATTGGATCAAGACGTTTGCAA
>1956
GGAGTCAGTCCAGGGAAGTATTATACTTACGCAAGCACAAGGAACAACTTGAGATTGATACTGCAAAATCTAATTGAAAATGACTCTGGGGTCTATTACTGTGCCACCTGGGACGGGCTATTGGTAGTGATTGGATCAAGACGTTTGCAA
>1957
GGAGTCAGTCCAGGGAAGTATTATACTTACGCAAGCACAAGGAACAACTTGAGATTGATACTGCAAAATCTAATTGAAAATGACTCTGGGGTCTATTACTGTGCCACCTGGGACGGGCTATTGGTAGTGATTGGATCAAGACGTTTGCAA
>1958
GGAGTCAGTCCAGGGAAGTATTATACTTACGCAAGCACAAGGAACAACTTGAGATTGATACTGCAAAATCTAATTGAAAATGACTCTGGGGTCTATTACTGTGCCACCTGGGACGGGCTATTGGTAGTGATTGGATCAAGACGTTTGCAA
>1959
GGAGTCAGTCCAGGGAAGTATTATACTTACGCAAGCACAAGGAACAACTTGAGATTGATACTGCAAAATCTAATTGAAAATGACTCTGGGGTCTATTACTGTGCCACCTGGGACGGGCTATTGGTAGTGATTGGATCAAGACGTTTGCAA
>1960
GGAGTCAGTCCAGGGAAGTATTATACTTACGCAAGCACAAGGAACAACTTGAGATTGATACTGCAAAATCTAATTGAAAATGACTCTGGGGTCTATTACTGTGCCACCTGGGACGGGCTATTGGTAGTGATTGGATCAAGACGTTTGCAA
>1961
GGAGTCAGTCCAGGGAAGTATTATACTTACGCAAGCACAAGGAACAACTTGAGATTGATACTGCAAAATCTAATTGAAAATGACTCTGGGGTCTATTACTGTGCCACCTGGGACGGGCTATTGGTAGTGATTGGATCAAGACGTTTGCAA
>1962
GGAGTCAGTCCAGGGAAGTATTATACTTACGCAAGCACAAGGAACAACTTGAGATTGATACTGCAAAATCTAATTGAAAATGACTCTGGGGTCTATTACTGTGCCACCTGGGACGGGCTATTGGTAGTGATTGGATCAAGACGTTTGCAA
>1963
GGAGTCAGTCCAGGGAAGTATTATACTTACGCAAGCACAAGGAACAACTTGAGATTGATACTGCAAAATCTAATTGAAAATGACTCTGGGGTCTATTACTGTGCCACCTGGGACGGGCTATTGGTAGTGATTGGATCAAGACGTTTGCAA
>1964
GGAGTCAGTCCAGGGAAGTATTATACTTACGCAAGCACAAGGAACAACTTGAGATTGATACTGCAAAATCTAATTGAAAATGACTCTGGGGTCTATTACTGTGCCACCTGGGACGGGCTATTGGTAGTGATTGGATCAAGACGTTTGCAA
>1965
GGAGTCAGTCCAGGGAAGTATTATACTTACGCAAGCACAAGGAACAACTTGAGATTGATACTGCAAAATCTAATTGAAAATGACTCTGGGGTCTATTACTGTGCCACCTGGGACGGGCTATTGGTAGTGATTGGATCAAGACGTTTGCAA
>1966
GGAGTCAGTCCAGGGAAGTATTATACTTACGCAAGCACAAGGAACAACTTGAGATTGATACTGCAAAATCTAATTGAAAATGACTCTGGGGTCTATTACTGTGCCACCTGGGACGGGCTATTGGTAGTGATTGGATCAAGACGTTTGCAA
>1967
GGAGTCAGTCCAGGGAAGTATTATACTTACGCAAGCACAAGGAACAACTTGAGATTGATACTGCAAAATCTAATTGAAAATGACTCTGGGGTCTATTACTGTGCCACCTGGGACGGGCTATTGGTAGTGATTGGATCAAGACGTTTGCAA
>1968
GGAGTCAGTCCAGGGAAGTATTATACTTACGCAAGCACAAGGAACAACTTGAGATTGATACTGCAAAATCTAATTGAAAATGACTCTGGGGTCTATTACTGTGCCACCTGGGACGGGCTATTGGTAGTGATTGGATCAAGACGTTTGCAA
>1969
GGAGTCAGTCCAGGGAAGTATTATACTTACGCAAGCACAAGGAACAACTTGAGATTGATACTGCAAAATCTAATTGAAAATGACTCTGGGGTCTATTACTGTGCCACCTGGGACGGGCTATTGGTAGTGATTGGATCAAGACGTTTGCAA
>1970
GGAGTCAGTCCAGGGAAGTATTATACTTACGCAAGCACAAGGAACAACTTGAGATTGATACTGCAAAATCTAATTGAAAATGACTCTGGGGTCTATTACTGTGCCACCTGGGACGGGCTATTGGTAGTGATTGGATCAAGACGTTTGCAA
>1971
GGAGTCAGTCCAGGGAAGTATTATACTTACGCAAGCACAAGGAACAACTTGAGATTGATACTGCAAAATCTAATTGAAAATGACTCTGGGGTCTATTACTGTGCCACCTGGGACGGGCTATTGGTAGTGATTGGATCAAGACGTTTGCAA
>1972
GGAGTCAGTCCAGGGAAGTATTATACTTACGCAAGCACAAGGAACAACTTGAGATTGATACTGCAAAATCTAATTGAAAATGACTCTGGGGTCTATTACTGTGCCACCTGGGACGGGCTATTGGTAGTGATTGGATCAAGACGTTTGCAA
>1973
GGAGTCAGTCCAGGGAAGTATTATACTTACGCAAGCACAAGGAACAACTTGAGATTGATACTGCAAAATCTAATTGAAAATGACTCTGGGGTCTATTACTGTGCCACCTGGGACGGGCTATTGGTAGTGATTGGATCAAGACGTTTGCAA
>1974
GGAGTCAGTCCAGGGAAGTATTATACTTACGCAAGCACAAGGAACAACTTGAGATTGATACTGCAAAATCTAATTGAAAATGACTCTGGGGTCTATTACTGTGCCACCTGGGACGGGCTATTGGTAGTGATTGGATCAAGACGTTTGCAA
>1975
GGAGTCAGTCCAGGGAAGTATTATACTTACGCAAGCACAAGGAACAACTTGAGATTGATACTGCAAAATCTAATTGAAAATGACTCTGGGGTCTATTACTGTGCCACCTGGGACGGGCTATTGGTAGTGATTGGATCAAGACGTTTGCAA
>1976
GGAGTCAGTCCAGGGAAGTATTATACTTACGCAAGCACAAGGAACAACTTGAGATTGATACTGCAAAATCTAATTGAAAATGACTCTGGGGTCTATTACTGTGCCACCTGGGACGGGCTATTGGTAGTGATTGGATCAAGACGTTTGCAA
>1977
GGAGTCAGTCCAGGGAAGTATTATACTTACGCAAGCACAAGGAACAACTTGAGATTGATACTGCAAAATCTAATTGAAAATGACTCTGGGGTCTATTACTGTGCCACCTGGGACGGGCTATTGGTAGTGATTGGATCAAGACGTTTGCAA
>1978
GGAGTCAGTCCAGGGAAGTATTATACTTACGCAAGCACAAGGAACAACTTGAGATTGATACTGCAAAATCTAATTGAAAATGACTCTGGGGTCTATTACTGTGCCACCTGGGACGGGCTATTGGTAGTGATTGGATCAAGACGTTTGCAA
>1979
GGAGTCAGTCCAGGGAAGTATTATACTTACGCAAGCACAAGGAACAACTTGAGATTGATACTGCAAAATCTAATTGAAAATGACTCTGGGGTCTATTACTGTGCCACCTGGGACGGGCTATTGGTAGTGATTGGATCAAGACGTTTGCAA
>1980
GGAGTCAGTCCAGGGAAGTATTATACTTACGCAAGCACAAGGAACAACTTGAGATTGATACTGCAAAATCTAATTGAAAATGACTCTGGGGTCTATTACTGTGCCACCTGGGACGGGCTATTGGTAGTGATTGGATCAAGACGTTTGCAA
>1981
GGAGTCAGTCCAGGGAAGTATTATACTTACGCAAGCACAAGGAACAACTTGAGATTGATACTGCAAAATCTAATTGAAAATGACTCTGGGGTCTATTACTGTGCCACCTGGGACGGGCTATTGGTAGTGATTGGATCAAGACGTTTGCAA
>1982
GGAGTCAGTCCAGGGAAGTATTATACTTACGCAAGCACAAGGAACAACTTGAGATTGATACTGCAAAATCTAATTGAAAATGACTCTGGGGTCTATTACTGTGCCACCTGGGACGGGCTATTGGTAGTGATTGGATCAAGACGTTTGCAA
>1983
GGAGTCAGTCCAGGGAAGTATTATACTTACGCAAGCACAAGGAACAACTTGAGATTGATACTGCAAAATCTAATTGAAAATGACTCTGGGGTCTATTACTGTGCCACCTGGGACGGGCTATTGGTAGTGATTGGATCAAGACGTTTGCAA
>1984
GGAGTCAGTCCAGGGAAGTATTATACTTACGCAAGCACAAGGAACAACTTGAGATTGATACTGCAAAATCTAATTGAAAATGACTCTGGGGTCTATTACTGTGCCACCTGGGACGGGCTATTGGTAGTGATTGGATCAAGACGTTTGCAA
>1985
GGAGTCAGTCCAGGGAAGTATTATACTTACGCAAGCACAAGGAACAACTTGAGATTGATACTGCAAAATCTAATTGAAAATGACTCTGGGGTCTATTACTGTGCCACCTGGGACGGGCTATTGGTAGTGATTGGATCAAGACGTTTGCAA
>1986
GGAGTCAGTCCAGGGAAGTATTATACTTACGCAAGCACAAGGAACAACTTGAGATTGATACTGCAAAATCTAATTGAAAATGACTCTGGGGTCTATTACTGTGCCACCTGGGACGGGCTATTGGTAGTGATTGGATCAAGACGTTTGCAA
>1987
GGAGTCAGTCCAGGGAAGTATTATACTTACGCAAGCACAAGGAACAACTTGAGATTGATACTGCAAAATCTAATTGAAAATGACTCTGGGGTCTATTACTGTGCCACCTGGGACGGGCTATTGGTAGTGATTGGATCAAGACGTTTGCAA
>1988
GGAGTCAGTCCAGGGAAGTATTATACTTACGCAAGCACAAGGAACAACTTGAGATTGATACTGCAAAATCTAATTGAAAATGACTCTGGGGTCTATTACTGTGCCACCTGGGACGGGCTATTGGTAGTGATTGGATCAAGACGTTTGCAA
>1989
GGAGTCAGTCCAGGGAAGTATTATACTTACGCAAGCACAAGGAACAACTTGAGATTGATACTGCAAAATCTAATTGAAAATGACTCTGGGGTCTATTACTGTGCCACCTGGGACGGGCTATTGGTAGTGATTGGATCAAGACGTTTGCAA
>1990
GGAGTCAGTCCAGGGAAGTATTATACTTACGCAAGCACAAGGAACAACTTGAGATTGATACTGCAAAATCTAATTGAAAATGACTCTGGGGTCTATTACTGTGCCACCTGGGACGGGCTATTGGTAGTGATTGGATCAAGACGTTTGCAA
>1991
GGAGTCAGTCCAGGGAAGTATTATACTTACGCAAGCACAAGGAACAACTTGAGATTGATACTGCAAAATCTAATTGAAAATGACTCTGGGGTCTATTACTGTGCCACCTGGGACGGGCTATTGGTAGTGATTGGATCAAGACGTTTGCAA
>1992
GGAGTCAGTCCAGGGAAGTATTATACTTACGCAAGCACAAGGAACAACTTGAGATTGATACTGCAAAATCTAATTGAAAATGACTCTGGGGTCTATTACTGTGCCACCTGGGACGGGCTATTGGTAGTGATTGGATCAAGACGTTTGCAA
>1993
GGAGTCAGTCCAGGGAAGTATTATACTTACGCAAGCACAAGGAACAACTTGAGATTGATACTGCAAAATCTAATTGAAAATGACTCTGGGGTCTATTACTGTGCCACCTGGGACGGGCTATTGGTAGTGATTGGATCAAGACGTTTGCAA
>1994
GGAGTCAGTCCAGGGAAGTATTATACTTACGCAAGCACAAGGAACAACTTGAGATTGATACTGCAAAATCTAATTGAAAATGACTCTGGGGTCTATTACTGTGCCACCTGGGACGGGCTATTGGTAGTGATTGGATCAAGACGTTTGCAA
>1995
GGAGTCAGTCCAGGGAAGTATTATACTTACGCAAGCACAAGGAACAACTTGAGATTGATACTGCAAAATCTAATTGAAAATGACTCTGGGGTCTATTACTGTGCCACCTGGGACGGGCTATTGGTAGTGATTGGATCAAGACGTTTGCAA
>1996
GGAGTCAGTCCAGGGAAGTATTATACTTACGCAAGCACAAGGAACAACTTGAGATTGATACTGCAAAATCTAATTGAAAATGACTCTGGGGTCTATTACTGTGCCACCTGGGACGGGCTATTGGTAGTGATTGGATCAAGACGTTTGCAA
>1997
GGAGTCAGTCCAGGGAAGTATTATACTTACGCAAGCACAAGGAACAACTTGAGATTGATACTGCAAAATCTAATTGAAAATGACTCTGGGGTCTATTACTGTGCCACCTGGGACGGGCTATTGGTAGTGATTGGATCAAGACGTTTGCAA
>1998
GGAGTCAGTCCAGGGAAGTATTATACTTACGCAAGCACAAGGAACAACTTGAGATTGATACTGCAAAATCTAATTGAAAATGACTCTGGGGTCTATTACTGTGCCACCTGGGACGGGCTATTGGTAGTGATTGGATCAAGACGTTTGCAA
>1999
GGAGTCAGTCCAGGGAAGTATTATACTTACGCAAGCACAAGGAACAACTTGAGATTGATACTGCAAAATCTAATTGAAAATGACTCTGGGGTCTATTACTGTGCCACCTGGGACGGGCTATTGGTAGTGATTGGATCAAGACGTTTGCAA
>2000
GGAGTCAGTCCAGGGAAGTATTATACTTACGCAAGCACAAGGAACAACTTGAGATTGATACTGCAAAATCTAATTGAAAATGACTCTGGGGTCTATTACTGTGCCACCTGGGACGGGCTATTGGTAGTGATTGGATCAAGACGTTTGCAA
>2001
GGAGTCAGTCCAGGGAAGTATTATACTTACGCAAGCACAAGGAACAACTTGAGATTGATACTGCAAAATCTAATTGAAAATGACTCTGGGGTCTATTACTGTGCCACCTGGGACGGGCTATTGGTAGTGATTGGATCAAGACGTTTGCAA
>2002
GGAGTCAGTCCAGGGAAGTATTATACTTACGCAAGCACAAGGAACAACTTGAGATTGATACTGCAAAATCTAATTGAAAATGACTCTGGGGTCTATTACTGTGCCACCTGGGACGGGCTATTGGTAGTGATTGGATCAAGACGTTTGCAA
>2003
GGAGTCAGTCCAGGGAAGTATTATACTTACGCAAGCACAAGGAACAACTTGAGATTGATACTGCAAAATCTAATTGAAAATGACTCTGGGGTCTATTACTGTGCCACCTGGGACGGGCTATTGGTAGTGATTGGATCAAGACGTTTGCAA
>2004
GGAGTCAGTCCAGGGAAGTATTATACTTACGCAAGCACAAGGAACAACTTGAGATTGATACTGCAAAATCTAATTGAAAATGACTCTGGGGTCTATTACTGTGCCACCTGGGACGGGCTATTGGTAGTGATTGGATCAAGACGTTTGCAA
>2005
GGAGTCAGTCCAGGGAAGTATTATACTTACGCAAGCACAAGGAACAACTTGAGATTGATACTGCAAAATCTAATTGAAAATGACTCTGGGGTCTATTACTGTGCCACCTGGGACGGGCTATTGGTAGTGATTGGATCAAGACGTTTGCAA
>2006
GGAGTCAGTCCAGGGAAGTATTATACTTACGCAAGCACAAGGAACAACTTGAGATTGATACTGCAAAATCTAATTGAAAATGACTCTGGGGTCTATTACTGTGCCACCTGGGACGGGCTATTGGTAGTGATTGGATCAAGACGTTTGCAA
>2007
GGAGTCAGTCCAGGGAAGTATTATACTTACGCAAGCACAAGGAACAACTTGAGATTGATACTGCAAAATCTAATTGAAAATGACTCTGGGGTCTATTACTGTGCCACCTGGGACGGGCTATTGGTAGTGATTGGATCAAGACGTTTGCAA
>2008
GGAGTCAGTCCAGGGAAGTATTATACTTACGCAAGCACAAGGAACAACTTGAGATTGATACTGCAAAATCTAATTGAAAATGACTCTGGGGTCTATTACTGTGCCACCTGGGACGGGCTATTGGTAGTGATTGGATCAAGACGTTTGCAA
>2009
GGAGTCAGTCCAGGGAAGTATTATACTTACGCAAGCACAAGGAACAACTTGAGATTGATACTGCAAAATCTAATTGAAAATGACTCTGGGGTCTATTACTGTGCCACCTGGGACGGGCTATTGGTAGTGATTGGATCAAGACGTTTGCAA
>2010
GGAGTCAGTCCAGGGAAGTATTATACTTACGCAAGCACAAGGAACAACTTGAGATTGATACTGCAAAATCTAATTGAAAATGACTCTGGGGTCTATTACTGTGCCACCTGGGACGGGCTATTGGTAGTGATTGGATCAAGACGTTTGCAA
>2011
GGAGTCAGTCCAGGGAAGTATTATACTTACGCAAGCACAAGGAACAACTTGAGATTGATACTGCAAAATCTAATTGAAAATGACTCTGGGGTCTATTACTGTGCCACCTGGGACGGGCTATTGGTAGTGATTGGATCAAGACGTTTGCAA
>2012
GGAGTCAGTCCAGGGAAGTATTATACTTACGCAAGCACAAGGAACAACTTGAGATTGATACTGCAAAATCTAATTGAAAATGACTCTGGGGTCTATTACTGTGCCACCTGGGACGGGCTATTGGTAGTGATTGGATCAAGACGTTTGCAA
>2013
GGAGTCAGTCCAGGGAAGTATTATACTTACGCAAGCACAAGGAACAACTTGAGATTGATACTGCAAAATCTAATTGAAAATGACTCTGGGGTCTATTACTGTGCCACCTGGGACGGGCTATTGGTAGTGATTGGATCAAGACGTTTGCAA
>2014
GGAGTCAGTCCAGGGAAGTATTATACTTACGCAAGCACAAGGAACAACTTGAGATTGATACTGCAAAATCTAATTGAAAATGACTCTGGGGTCTATTACTGTGCCACCTGGGACGGGCTATTGGTAGTGATTGGATCAAGACGTTTGCAA
>2015
GGAGTCAGTCCAGGGAAGTATTATACTTACGCAAGCACAAGGAACAACTTGAGATTGATACTGCAAAATCTAATTGAAAATGACTCTGGGGTCTATTACTGTGCCACCTGGGACGGGCTATTGGTAGTGATTGGATCAAGACGTTTGCAA
>2016
GGAGTCAGTCCAGGGAAGTATTATACTTACGCAAGCACAAGGAACAACTTGAGATTGATACTGCAAAATCTAATTGAAAATGACTCTGGGGTCTATTACTGTGCCACCTGGGACGGGCTATTGGTAGTGATTGGATCAAGACGTTTGCAA
>2017
GGAGTCAGTCCAGGGAAGTATTATACTTACGCAAGCACAAGGAACAACTTGAGATTGATACTGCAAAATCTAATTGAAAATGACTCTGGGGTCTATTACTGTGCCACCTGGGACGGGCTATTGGTAGTGATTGGATCAAGACGTTTGCAA
>2018
GGAGTCAGTCCAGGGAAGTATTATACTTACGCAAGCACAAGGAACAACTTGAGATTGATACTGCAAAATCTAATTGAAAATGACTCTGGGGTCTATTACTGTGCCACCTGGGACGGGCTATTGGTAGTGATTGGATCAAGACGTTTGCAA
>2019
GGAGTCAGTCCAGGGAAGTATTATACTTACGCAAGCACAAGGAACAACTTGAGATTGATACTGCAAAATCTAATTGAAAATGACTCTGGGGTCTATTACTGTGCCACCTGGGACGGGCTATTGGTAGTGATTGGATCAAGACGTTTGCAA
>2020
GGAGTCAGTCCAGGGAAGTATTATACTTACGCAAGCACAAGGAACAACTTGAGATTGATACTGCAAAATCTAATTGAAAATGACTCTGGGGTCTATTACTGTGCCACCTGGGACGGGCTATTGGTAGTGATTGGATCAAGACGTTTGCAA
>2021
GGAGTCAGTCCAGGGAAGTATTATACTTACGCAAGCACAAGGAACAACTTGAGATTGATACTGCAAAATCTAATTGAAAATGACTCTGGGGTCTATTACTGTGCCACCTGGGACGGGCTATTGGTAGTGATTGGATCAAGACGTTTGCAA
>2022
GGAGTCAGTCCAGGGAAGTATTATACTTACGCAAGCACAAGGAACAACTTGAGATTGATACTGCAAAATCTAATTGAAAATGACTCTGGGGTCTATTACTGTGCCACCTGGGACGGGCTATTGGTAGTGATTGGATCAAGACGTTTGCAA
>2023
GGAGTCAGTCCAGGGAAGTATTATACTTACGCAAGCACAAGGAACAACTTGAGATTGATACTGCAAAATCTAATTGAAAATGACTCTGGGGTCTATTACTGTGCCACCTGGGACGGGCTATTGGTAGTGATTGGATCAAGACGTTTGCAA
>2024
GGAGTCAGTCCAGGGAAGTATTATACTTACGCAAGCACAAGGAACAACTTGAGATTGATACTGCAAAATCTAATTGAAAATGACTCTGGGGTCTATTACTGTGCCACCTGGGACGGGCTATTGGTAGTGATTGGATCAAGACGTTTGCAA
>2025
GGAGTCAGTCCAGGGAAGTATTATACTTACGCAAGCACAAGGAACAACTTGAGATTGATACTGCAAAATCTAATTGAAAATGACTCTGGGGTCTATTACTGTGCCACCTGGGACGGGCTATTGGTAGTGATTGGATCAAGACGTTTGCAA
>2026
GGAGTCAGTCCAGGGAAGTATTATACTTACGCAAGCACAAGGAACAACTTGAGATTGATACTGCAAAATCTAATTGAAAATGACTCTGGGGTCTATTACTGTGCCACCTGGGACGGGCTATTGGTAGTGATTGGATCAAGACGTTTGCAA
>2027
GGAGTCAGTCCAGGGAAGTATTATACTTACGCAAGCACAAGGAACAACTTGAGATTGATACTGCAAAATCTAATTGAAAATGACTCTGGGGTCTATTACTGTGCCACCTGGGACGGGCTATTGGTAGTGATTGGATCAAGACGTTTGCAA
>2028
GGAGTCAGTCCAGGGAAGTATTATACTTACGCAAGCACAAGGAACAACTTGAGATTGATACTGCAAAATCTAATTGAAAATGACTCTGGGGTCTATTACTGTGCCACCTGGGACGGGCTATTGGTAGTGATTGGATCAAGACGTTTGCAA
>2029
GGAGTCAGTCCAGGGAAGTATTATACTTACGCAAGCACAAGGAACAACTTGAGATTGATACTGCAAAATCTAATTGAAAATGACTCTGGGGTCTATTACTGTGCCACCTGGGACGGGCTATTGGTAGTGATTGGATCAAGACGTTTGCAA
>2030
GGAGTCAGTCCAGGGAAGTATTATACTTACGCAAGCACAAGGAACAACTTGAGATTGATACTGCAAAATCTAATTGAAAATGACTCTGGGGTCTATTACTGTGCCACCTGGGACGGGCTATTGGTAGTGATTGGATCAAGACGTTTGCAA
>2031
GGAGTCAGTCCAGGGAAGTATTATACTTACGCAAGCACAAGGAACAACTTGAGATTGATACTGCAAAATCTAATTGAAAATGACTCTGGGGTCTATTACTGTGCCACCTGGGACGGGCTATTGGTAGTGATTGGATCAAGACGTTTGCAA
>2032
GGAGTCAGTCCAGGGAAGTATTATACTTACGCAAGCACAAGGAACAACTTGAGATTGATACTGCAAAATCTAATTGAAAATGACTCTGGGGTCTATTACTGTGCCACCTGGGACGGGCTATTGGTAGTGATTGGATCAAGACGTTTGCAA
>2033
GGAGTCAGTCCAGGGAAGTATTATACTTACGCAAGCACAAGGAACAACTTGAGATTGATACTGCAAAATCTAATTGAAAATGACTCTGGGGTCTATTACTGTGCCACCTGGGACGGGCTATTGGTAGTGATTGGATCAAGACGTTTGCAA
>2034
GGAGTCAGTCCAGGGAAGTATTATACTTACGCAAGCACAAGGAACAACTTGAGATTGATACTGCAAAATCTAATTGAAAATGACTCTGGGGTCTATTACTGTGCCACCTGGGACGGGCTATTGGTAGTGATTGGATCAAGACGTTTGCAA
>2035
GGAGTCAGTCCAGGGAAGTATTATACTTACGCAAGCACAAGGAACAACTTGAGATTGATACTGCAAAATCTAATTGAAAATGACTCTGGGGTCTATTACTGTGCCACCTGGGACGGGCTATTGGTAGTGATTGGATCAAGACGTTTGCAA
>2036
GGAGTCAGTCCAGGGAAGTATTATACTTACGCAAGCACAAGGAACAACTTGAGATTGATACTGCAAAATCTAATTGAAAATGACTCTGGGGTCTATTACTGTGCCACCTGGGACGGGCTATTGGTAGTGATTGGATCAAGACGTTTGCAA
>2037
GGAGTCAGTCCAGGGAAGTATTATACTTACGCAAGCACAAGGAACAACTTGAGATTGATACTGCAAAATCTAATTGAAAATGACTCTGGGGTCTATTACTGTGCCACCTGGGACGGGCTATTGGTAGTGATTGGATCAAGACGTTTGCAA
>2038
GGAGTCAGTCCAGGGAAGTATTATACTTACGCAAGCACAAGGAACAACTTGAGATTGATACTGCAAAATCTAATTGAAAATGACTCTGGGGTCTATTACTGTGCCACCTGGGACGGGCTATTGGTAGTGATTGGATCAAGACGTTTGCAA
>2039
GGAGTCAGTCCAGGGAAGTATTATACTTACGCAAGCACAAGGAACAACTTGAGATTGATACTGCAAAATCTAATTGAAAATGACTCTGGGGTCTATTACTGTGCCACCTGGGACGGGCTATTGGTAGTGATTGGATCAAGACGTTTGCAA
>2040
GGAGTCAGTCCAGGGAAGTATTATACTTACGCAAGCACAAGGAACAACTTGAGATTGATACTGCAAAATCTAATTGAAAATGACTCTGGGGTCTATTACTGTGCCACCTGGGACGGGCTATTGGTAGTGATTGGATCAAGACGTTTGCAA
>2041
GGAGTCAGTCCAGGGAAGTATTATACTTACGCAAGCACAAGGAACAACTTGAGATTGATACTGCAAAATCTAATTGAAAATGACTCTGGGGTCTATTACTGTGCCACCTGGGACGGGCTATTGGTAGTGATTGGATCAAGACGTTTGCAA
>2042
GGAGTCAGTCCAGGGAAGTATTATACTTACGCAAGCACAAGGAACAACTTGAGATTGATACTGCAAAATCTAATTGAAAATGACTCTGGGGTCTATTACTGTGCCACCTGGGACGGGCTATTGGTAGTGATTGGATCAAGACGTTTGCAA
>2043
GGAGTCAGTCCAGGGAAGTATTATACTTACGCAAGCACAAGGAACAACTTGAGATTGATACTGCAAAATCTAATTGAAAATGACTCTGGGGTCTATTACTGTGCCACCTGGGACGGGCTATTGGTAGTGATTGGATCAAGACGTTTGCAA
>2044
GGAGTCAGTCCAGGGAAGTATTATACTTACGCAAGCACAAGGAACAACTTGAGATTGATACTGCAAAATCTAATTGAAAATGACTCTGGGGTCTATTACTGTGCCACCTGGGACGGGCTATTGGTAGTGATTGGATCAAGACGTTTGCAA
>2045
GGAGTCAGTCCAGGGAAGTATTATACTTACGCAAGCACAAGGAACAACTTGAGATTGATACTGCAAAATCTAATTGAAAATGACTCTGGGGTCTATTACTGTGCCACCTGGGACGGGCTATTGGTAGTGATTGGATCAAGACGTTTGCAA
>2046
GGAGTCAGTCCAGGGAAGTATTATACTTACGCAAGCACAAGGAACAACTTGAGATTGATACTGCAAAATCTAATTGAAAATGACTCTGGGGTCTATTACTGTGCCACCTGGGACGGGCTATTGGTAGTGATTGGATCAAGACGTTTGCAA
>2047
GGAGTCAGTCCAGGGAAGTATTATACTTACGCAAGCACAAGGAACAACTTGAGATTGATACTGCAAAATCTAATTGAAAATGACTCTGGGGTCTATTACTGTGCCACCTGGGACGGGCTATTGGTAGTGATTGGATCAAGACGTTTGCAA
>2048
GGAGTCAGTCCAGGGAAGTATTATACTTACGCAAGCACAAGGAACAACTTGAGATTGATACTGCAAAATCTAATTGAAAATGACTCTGGGGTCTATTACTGTGCCACCTGGGACGGGCTATTGGTAGTGATTGGATCAAGACGTTTGCAA
>2049
GGAGTCAGTCCAGGGAAGTATTATACTTACGCAAGCACAAGGAACAACTTGAGATTGATACTGCAAAATCTAATTGAAAATGACTCTGGGGTCTATTACTGTGCCACCTGGGACGGGCTATTGGTAGTGATTGGATCAAGACGTTTGCAA
>2050
GGAGTCAGTCCAGGGAAGTATTATACTTACGCAAGCACAAGGAACAACTTGAGATTGATACTGCAAAATCTAATTGAAAATGACTCTGGGGTCTATTACTGTGCCACCTGGGACGGGCTATTGGTAGTGATTGGATCAAGACGTTTGCAA
>2051
GGAGTCAGTCCAGGGAAGTATTATACTTACGCAAGCACAAGGAACAACTTGAGATTGATACTGCAAAATCTAATTGAAAATGACTCTGGGGTCTATTACTGTGCCACCTGGGACGGGCTATTGGTAGTGATTGGATCAAGACGTTTGCAA
>2052
GGAGTCAGTCCAGGGAAGTATTATACTTACGCAAGCACAAGGAACAACTTGAGATTGATACTGCAAAATCTAATTGAAAATGACTCTGGGGTCTATTACTGTGCCACCTGGGACGGGCTATTGGTAGTGATTGGATCAAGACGTTTGCAA
>2053
GGAGTCAGTCCAGGGAAGTATTATACTTACGCAAGCACAAGGAACAACTTGAGATTGATACTGCAAAATCTAATTGAAAATGACTCTGGGGTCTATTACTGTGCCACCTGGGACGGGCTATTGGTAGTGATTGGATCAAGACGTTTGCAA
>2054
GGAGTCAGTCCAGGGAAGTATTATACTTACGCAAGCACAAGGAACAACTTGAGATTGATACTGCAAAATCTAATTGAAAATGACTCTGGGGTCTATTACTGTGCCACCTGGGACGGGCTATTGGTAGTGATTGGATCAAGACGTTTGCAA
>2055
GGAGTCAGTCCAGGGAAGTATTATACTTACGCAAGCACAAGGAACAACTTGAGATTGATACTGCAAAATCTAATTGAAAATGACTCTGGGGTCTATTACTGTGCCACCTGGGACGGGCTATTGGTAGTGATTGGATCAAGACGTTTGCAA
>2056
GGAGTCAGTCCAGGGAAGTATTATACTTACGCAAGCACAAGGAACAACTTGAGATTGATACTGCAAAATCTAATTGAAAATGACTCTGGGGTCTATTACTGTGCCACCTGGGACGGGCTATTGGTAGTGATTGGATCAAGACGTTTGCAA
>2057
GGAGTCAGTCCAGGGAAGTATTATACTTACGCAAGCACAAGGAACAACTTGAGATTGATACTGCAAAATCTAATTGAAAATGACTCTGGGGTCTATTACTGTGCCACCTGGGACGGGCTATTGGTAGTGATTGGATCAAGACGTTTGCAA
>2058
GGAGTCAGTCCAGGGAAGTATTATACTTACGCAAGCACAAGGAACAACTTGAGATTGATACTGCAAAATCTAATTGAAAATGACTCTGGGGTCTATTACTGTGCCACCTGGGACGGGCTATTGGTAGTGATTGGATCAAGACGTTTGCAA
>2059
GGAGTCAGTCCAGGGAAGTATTATACTTACGCAAGCACAAGGAACAACTTGAGATTGATACTGCAAAATCTAATTGAAAATGACTCTGGGGTCTATTACTGTGCCACCTGGGACGGGCTATTGGTAGTGATTGGATCAAGACGTTTGCAA
>2060
GGAGTCAGTCCAGGGAAGTATTATACTTACGCAAGCACAAGGAACAACTTGAGATTGATACTGCAAAATCTAATTGAAAATGACTCTGGGGTCTATTACTGTGCCACCTGGGACGGGCTATTGGTAGTGATTGGATCAAGACGTTTGCAA
>2061
GGAGTCAGTCCAGGGAAGTATTATACTTACGCAAGCACAAGGAACAACTTGAGATTGATACTGCAAAATCTAATTGAAAATGACTCTGGGGTCTATTACTGTGCCACCTGGGACGGGCTATTGGTAGTGATTGGATCAAGACGTTTGCAA
>2062
GGAGTCAGTCCAGGGAAGTATTATACTTACGCAAGCACAAGGAACAACTTGAGATTGATACTGCAAAATCTAATTGAAAATGACTCTGGGGTCTATTACTGTGCCACCTGGGACGGGCTATTGGTAGTGATTGGATCAAGACGTTTGCAA
>2063
GGAGTCAGTCCAGGGAAGTATTATACTTACGCAAGCACAAGGAACAACTTGAGATTGATACTGCAAAATCTAATTGAAAATGACTCTGGGGTCTATTACTGTGCCACCTGGGACGGGCTATTGGTAGTGATTGGATCAAGACGTTTGCAA
>2064
GGAGTCAGTCCAGGGAAGTATTATACTTACGCAAGCACAAGGAACAACTTGAGATTGATACTGCAAAATCTAATTGAAAATGACTCTGGGGTCTATTACTGTGCCACCTGGGACGGGCTATTGGTAGTGATTGGATCAAGACGTTTGCAA
>2065
GGAGTCAGTCCAGGGAAGTATTATACTTACGCAAGCACAAGGAACAACTTGAGATTGATACTGCAAAATCTAATTGAAAATGACTCTGGGGTCTATTACTGTGCCACCTGGGACGGGCTATTGGTAGTGATTGGATCAAGACGTTTGCAA
>2066
GGAGTCAGTCCAGGGAAGTATTATACTTACGCAAGCACAAGGAACAACTTGAGATTGATACTGCAAAATCTAATTGAAAATGACTCTGGGGTCTATTACTGTGCCACCTGGGACGGGCTATTGGTAGTGATTGGATCAAGACGTTTGCAA
>2067
GGAGTCAGTCCAGGGAAGTATTATACTTACGCAAGCACAAGGAACAACTTGAGATTGATACTGCAAAATCTAATTGAAAATGACTCTGGGGTCTATTACTGTGCCACCTGGGACGGGCTATTGGTAGTGATTGGATCAAGACGTTTGCAA
>2068
GGAGTCAGTCCAGGGAAGTATTATACTTACGCAAGCACAAGGAACAACTTGAGATTGATACTGCAAAATCTAATTGAAAATGACTCTGGGGTCTATTACTGTGCCACCTGGGACGGGCTATTGGTAGTGATTGGATCAAGACGTTTGCAA
>2069
GGAGTCAGTCCAGGGAAGTATTATACTTACGCAAGCACAAGGAACAACTTGAGATTGATACTGCAAAATCTAATTGAAAATGACTCTGGGGTCTATTACTGTGCCACCTGGGACGGGCTATTGGTAGTGATTGGATCAAGACGTTTGCAA
>2070
GGAGTCAGTCCAGGGAAGTATTATACTTACGCAAGCACAAGGAACAACTTGAGATTGATACTGCAAAATCTAATTGAAAATGACTCTGGGGTCTATTACTGTGCCACCTGGGACGGGCTATTGGTAGTGATTGGATCAAGACGTTTGCAA
>2071
GGAGTCAGTCCAGGGAAGTATTATACTTACGCAAGCACAAGGAACAACTTGAGATTGATACTGCAAAATCTAATTGAAAATGACTCTGGGGTCTATTACTGTGCCACCTGGGACGGGCTATTGGTAGTGATTGGATCAAGACGTTTGCAA
>2072
GGAGTCAGTCCAGGGAAGTATTATACTTACGCAAGCACAAGGAACAACTTGAGATTGATACTGCAAAATCTAATTGAAAATGACTCTGGGGTCTATTACTGTGCCACCTGGGACGGGCTATTGGTAGTGATTGGATCAAGACGTTTGCAA
>2073
GGAGTCAGTCCAGGGAAGTATTATACTTACGCAAGCACAAGGAACAACTTGAGATTGATACTGCAAAATCTAATTGAAAATGACTCTGGGGTCTATTACTGTGCCACCTGGGACGGGCTATTGGTAGTGATTGGATCAAGACGTTTGCAA
>2074
GGAGTCAGTCCAGGGAAGTATTATACTTACGCAAGCACAAGGAACAACTTGAGATTGATACTGCAAAATCTAATTGAAAATGACTCTGGGGTCTATTACTGTGCCACCTGGGACGGGCTATTGGTAGTGATTGGATCAAGACGTTTGCAA
>2075
GGAGTCAGTCCAGGGAAGTATTATACTTACGCAAGCACAAGGAACAACTTGAGATTGATACTGCAAAATCTAATTGAAAATGACTCTGGGGTCTATTACTGTGCCACCTGGGACGGGCTATTGGTAGTGATTGGATCAAGACGTTTGCAA
>2076
GGAGTCAGTCCAGGGAAGTATTATACTTACGCAAGCACAAGGAACAACTTGAGATTGATACTGCAAAATCTAATTGAAAATGACTCTGGGGTCTATTACTGTGCCACCTGGGACGGGCTATTGGTAGTGATTGGATCAAGACGTTTGCAA
>2077
GGAGTCAGTCCAGGGAAGTATTATACTTACGCAAGCACAAGGAACAACTTGAGATTGATACTGCAAAATCTAATTGAAAATGACTCTGGGGTCTATTACTGTGCCACCTGGGACGGGCTATTGGTAGTGATTGGATCAAGACGTTTGCAA
>2078
GGAGTCAGTCCAGGGAAGTATTATACTTACGCAAGCACAAGGAACAACTTGAGATTGATACTGCAAAATCTAATTGAAAATGACTCTGGGGTCTATTACTGTGCCACCTGGGACGGGCTATTGGTAGTGATTGGATCAAGACGTTTGCAA
>2079
GGAGTCAGTCCAGGGAAGTATTATACTTACGCAAGCACAAGGAACAACTTGAGATTGATACTGCAAAATCTAATTGAAAATGACTCTGGGGTCTATTACTGTGCCACCTGGGACGGGCTATTGGTAGTGATTGGATCAAGACGTTTGCAA
>2080
GGAGTCAGTCCAGGGAAGTATTATACTTACGCAAGCACAAGGAACAACTTGAGATTGATACTGCAAAATCTAATTGAAAATGACTCTGGGGTCTATTACTGTGCCACCTGGGACGGGCTATTGGTAGTGATTGGATCAAGACGTTTGCAA
>2081
GGAGTCAGTCCAGGGAAGTATTATACTTACGCAAGCACAAGGAACAACTTGAGATTGATACTGCAAAATCTAATTGAAAATGACTCTGGGGTCTATTACTGTGCCACCTGGGACGGGCTATTGGTAGTGATTGGATCAAGACGTTTGCAA
>2082
GGAGTCAGTCCAGGGAAGTATTATACTTACGCAAGCACAAGGAACAACTTGAGATTGATACTGCAAAATCTAATTGAAAATGACTCTGGGGTCTATTACTGTGCCACCTGGGACGGGCTATTGGTAGTGATTGGATCAAGACGTTTGCAA
>2083
GGAGTCAGTCCAGGGAAGTATTATACTTACGCAAGCACAAGGAACAACTTGAGATTGATACTGCAAAATCTAATTGAAAATGACTCTGGGGTCTATTACTGTGCCACCTGGGACGGGCTATTGGTAGTGATTGGATCAAGACGTTTGCAA
>2084
GGAGTCAGTCCAGGGAAGTATTATACTTACGCAAGCACAAGGAACAACTTGAGATTGATACTGCAAAATCTAATTGAAAATGACTCTGGGGTCTATTACTGTGCCACCTGGGACGGGCTATTGGTAGTGATTGGATCAAGACGTTTGCAA
>2085
GGAGTCAGTCCAGGGAAGTATTATACTTACGCAAGCACAAGGAACAACTTGAGATTGATACTGCAAAATCTAATTGAAAATGACTCTGGGGTCTATTACTGTGCCACCTGGGACGGGCTATTGGTAGTGATTGGATCAAGACGTTTGCAA
>2086
GGAGTCAGTCCAGGGAAGTATTATACTTACGCAAGCACAAGGAACAACTTGAGATTGATACTGCAAAATCTAATTGAAAATGACTCTGGGGTCTATTACTGTGCCACCTGGGACGGGCTATTGGTAGTGATTGGATCAAGACGTTTGCAA
>2087
GGAGTCAGTCCAGGGAAGTATTATACTTACGCAAGCACAAGGAACAACTTGAGATTGATACTGCAAAATCTAATTGAAAATGACTCTGGGGTCTATTACTGTGCCACCTGGGACGGGCTATTGGTAGTGATTGGATCAAGACGTTTGCAA
>2088
GGAGTCAGTCCAGGGAAGTATTATACTTACGCAAGCACAAGGAACAACTTGAGATTGATACTGCAAAATCTAATTGAAAATGACTCTGGGGTCTATTACTGTGCCACCTGGGACGGGCTATTGGTAGTGATTGGATCAAGACGTTTGCAA
>2089
GGAGTCAGTCCAGGGAAGTATTATACTTACGCAAGCACAAGGAACAACTTGAGATTGATACTGCAAAATCTAATTGAAAATGACTCTGGGGTCTATTACTGTGCCACCTGGGACGGGCTATTGGTAGTGATTGGATCAAGACGTTTGCAA
>2090
GGAGTCAGTCCAGGGAAGTATTATACTTACGCAAGCACAAGGAACAACTTGAGATTGATACTGCAAAATCTAATTGAAAATGACTCTGGGGTCTATTACTGTGCCACCTGGGACGGGCTATTGGTAGTGATTGGATCAAGACGTTTGCAA
>2091
GGAGTCAGTCCAGGGAAGTATTATACTTACGCAAGCACAAGGAACAACTTGAGATTGATACTGCAAAATCTAATTGAAAATGACTCTGGGGTCTATTACTGTGCCACCTGGGACGGGCTATTGGTAGTGATTGGATCAAGACGTTTGCAA
>2092
GGAGTCAGTCCAGGGAAGTATTATACTTACGCAAGCACAAGGAACAACTTGAGATTGATACTGCAAAATCTAATTGAAAATGACTCTGGGGTCTATTACTGTGCCACCTGGGACGGGCTATTGGTAGTGATTGGATCAAGACGTTTGCAA
>2093
GGAGTCAGTCCAGGGAAGTATTATACTTACGCAAGCACAAGGAACAACTTGAGATTGATACTGCAAAATCTAATTGAAAATGACTCTGGGGTCTATTACTGTGCCACCTGGGACGGGCTATTGGTAGTGATTGGATCAAGACGTTTGCAA
>2094
GGAGTCAGTCCAGGGAAGTATTATACTTACGCAAGCACAAGGAACAACTTGAGATTGATACTGCAAAATCTAATTGAAAATGACTCTGGGGTCTATTACTGTGCCACCTGGGACGGGCTATTGGTAGTGATTGGATCAAGACGTTTGCAA
>2095
GGAGTCAGTCCAGGGAAGTATTATACTTACGCAAGCACAAGGAACAACTTGAGATTGATACTGCAAAATCTAATTGAAAATGACTCTGGGGTCTATTACTGTGCCACCTGGGACGGGCTATTGGTAGTGATTGGATCAAGACGTTTGCAA
>2096
GGAGTCAGTCCAGGGAAGTATTATACTTACGCAAGCACAAGGAACAACTTGAGATTGATACTGCAAAATCTAATTGAAAATGACTCTGGGGTCTATTACTGTGCCACCTGGGACGGGCTATTGGTAGTGATTGGATCAAGACGTTTGCAA
>2097
GGAGTCAGTCCAGGGAAGTATTATACTTACGCAAGCACAAGGAACAACTTGAGATTGATACTGCAAAATCTAATTGAAAATGACTCTGGGGTCTATTACTGTGCCACCTGGGACGGGCTATTGGTAGTGATTGGATCAAGACGTTTGCAA
>2098
GGAGTCAGTCCAGGGAAGTATTATACTTACGCAAGCACAAGGAACAACTTGAGATTGATACTGCAAAATCTAATTGAAAATGACTCTGGGGTCTATTACTGTGCCACCTGGGACGGGCTATTGGTAGTGATTGGATCAAGACGTTTGCAA
>2099
GGAGTCAGTCCAGGGAAGTATTATACTTACGCAAGCACAAGGAACAACTTGAGATTGATACTGCAAAATCTAATTGAAAATGACTCTGGGGTCTATTACTGTGCCACCTGGGACGGGCTATTGGTAGTGATTGGATCAAGACGTTTGCAA
>2100
GGAGTCAGTCCAGGGAAGTATTATACTTACGCAAGCACAAGGAACAACTTGAGATTGATACTGCAAAATCTAATTGAAAATGACTCTGGGGTCTATTACTGTGCCACCTGGGACGGGCTATTGGTAGTGATTGGATCAAGACGTTTGCAA
>2101
GGAGTCAGTCCAGGGAAGTATTATACTTACGCAAGCACAAGGAACAACTTGAGATTGATACTGCAAAATCTAATTGAAAATGACTCTGGGGTCTATTACTGTGCCACCTGGGACGGGCTATTGGTAGTGATTGGATCAAGACGTTTGCAA
>2102
GGAGTCAGTCCAGGGAAGTATTATACTTACGCAAGCACAAGGAACAACTTGAGATTGATACTGCAAAATCTAATTGAAAATGACTCTGGGGTCTATTACTGTGCCACCTGGGACGGGCTATTGGTAGTGATTGGATCAAGACGTTTGCAA
>2103
GGAGTCAGTCCAGGGAAGTATTATACTTACGCAAGCACAAGGAACAACTTGAGATTGATACTGCAAAATCTAATTGAAAATGACTCTGGGGTCTATTACTGTGCCACCTGGGACGGGCTATTGGTAGTGATTGGATCAAGACGTTTGCAA
>2104
GGAGTCAGTCCAGGGAAGTATTATACTTACGCAAGCACAAGGAACAACTTGAGATTGATACTGCAAAATCTAATTGAAAATGACTCTGGGGTCTATTACTGTGCCACCTGGGACGGGCTATTGGTAGTGATTGGATCAAGACGTTTGCAA
>2105
GGAGTCAGTCCAGGGAAGTATTATACTTACGCAAGCACAAGGAACAACTTGAGATTGATACTGCAAAATCTAATTGAAAATGACTCTGGGGTCTATTACTGTGCCACCTGGGACGGGCTATTGGTAGTGATTGGATCAAGACGTTTGCAA
>2106
GGAGTCAGTCCAGGGAAGTATTATACTTACGCAAGCACAAGGAACAACTTGAGATTGATACTGCAAAATCTAATTGAAAATGACTCTGGGGTCTATTACTGTGCCACCTGGGACGGGCTATTGGTAGTGATTGGATCAAGACGTTTGCAA
>2107
GGAGTCAGTCCAGGGAAGTATTATACTTACGCAAGCACAAGGAACAACTTGAGATTGATACTGCAAAATCTAATTGAAAATGACTCTGGGGTCTATTACTGTGCCACCTGGGACGGGCTATTGGTAGTGATTGGATCAAGACGTTTGCAA
>2108
GGAGTCAGTCCAGGGAAGTATTATACTTACGCAAGCACAAGGAACAACTTGAGATTGATACTGCAAAATCTAATTGAAAATGACTCTGGGGTCTATTACTGTGCCACCTGGGACGGGCTATTGGTAGTGATTGGATCAAGACGTTTGCAA
>2109
GGAGTCAGTCCAGGGAAGTATTATACTTACGCAAGCACAAGGAACAACTTGAGATTGATACTGCAAAATCTAATTGAAAATGACTCTGGGGTCTATTACTGTGCCACCTGGGACGGGCTATTGGTAGTGATTGGATCAAGACGTTTGCAA
>2110
GGAGTCAGTCCAGGGAAGTATTATACTTACGCAAGCACAAGGAACAACTTGAGATTGATACTGCAAAATCTAATTGAAAATGACTCTGGGGTCTATTACTGTGCCACCTGGGACGGGCTATTGGTAGTGATTGGATCAAGACGTTTGCAA
>2111
GGAGTCAGTCCAGGGAAGTATTATACTTACGCAAGCACAAGGAACAACTTGAGATTGATACTGCAAAATCTAATTGAAAATGACTCTGGGGTCTATTACTGTGCCACCTGGGACGGGCTATTGGTAGTGATTGGATCAAGACGTTTGCAA
>2112
GGAGTCAGTCCAGGGAAGTATTATACTTACGCAAGCACAAGGAACAACTTGAGATTGATACTGCAAAATCTAATTGAAAATGACTCTGGGGTCTATTACTGTGCCACCTGGGACGGGCTATTGGTAGTGATTGGATCAAGACGTTTGCAA
>2113
GGAGTCAGTCCAGGGAAGTATTATACTTACGCAAGCACAAGGAACAACTTGAGATTGATACTGCAAAATCTAATTGAAAATGACTCTGGGGTCTATTACTGTGCCACCTGGGACGGGCTATTGGTAGTGATTGGATCAAGACGTTTGCAA
>2114
GGAGTCAGTCCAGGGAAGTATTATACTTACGCAAGCACAAGGAACAACTTGAGATTGATACTGCAAAATCTAATTGAAAATGACTCTGGGGTCTATTACTGTGCCACCTGGGACGGGCTATTGGTAGTGATTGGATCAAGACGTTTGCAA
>2115
GGAGTCAGTCCAGGGAAGTATTATACTTACGCAAGCACAAGGAACAACTTGAGATTGATACTGCAAAATCTAATTGAAAATGACTCTGGGGTCTATTACTGTGCCACCTGGGACGGGCTATTGGTAGTGATTGGATCAAGACGTTTGCAA
>2116
GGAGTCAGTCCAGGGAAGTATTATACTTACGCAAGCACAAGGAACAACTTGAGATTGATACTGCAAAATCTAATTGAAAATGACTCTGGGGTCTATTACTGTGCCACCTGGGACGGGCTATTGGTAGTGATTGGATCAAGACGTTTGCAA
>2117
GGAGTCAGTCCAGGGAAGTATTATACTTACGCAAGCACAAGGAACAACTTGAGATTGATACTGCAAAATCTAATTGAAAATGACTCTGGGGTCTATTACTGTGCCACCTGGGACGGGCTATTGGTAGTGATTGGATCAAGACGTTTGCAA
>2118
GGAGTCAGTCCAGGGAAGTATTATACTTACGCAAGCACAAGGAACAACTTGAGATTGATACTGCAAAATCTAATTGAAAATGACTCTGGGGTCTATTACTGTGCCACCTGGGACGGGCTATTGGTAGTGATTGGATCAAGACGTTTGCAA
>2119
GGAGTCAGTCCAGGGAAGTATTATACTTACGCAAGCACAAGGAACAACTTGAGATTGATACTGCAAAATCTAATTGAAAATGACTCTGGGGTCTATTACTGTGCCACCTGGGACGGGCTATTGGTAGTGATTGGATCAAGACGTTTGCAA
>2120
GGAGTCAGTCCAGGGAAGTATTATACTTACGCAAGCACAAGGAACAACTTGAGATTGATACTGCAAAATCTAATTGAAAATGACTCTGGGGTCTATTACTGTGCCACCTGGGACGGGCTATTGGTAGTGATTGGATCAAGACGTTTGCAA
>2121
GGAGTCAGTCCAGGGAAGTATTATACTTACGCAAGCACAAGGAACAACTTGAGATTGATACTGCAAAATCTAATTGAAAATGACTCTGGGGTCTATTACTGTGCCACCTGGGACGGGCTATTGGTAGTGATTGGATCAAGACGTTTGCAA
>2122
GGAGTCAGTCCAGGGAAGTATTATACTTACGCAAGCACAAGGAACAACTTGAGATTGATACTGCAAAATCTAATTGAAAATGACTCTGGGGTCTATTACTGTGCCACCTGGGACGGGCTATTGGTAGTGATTGGATCAAGACGTTTGCAA
>2123
GGAGTCAGTCCAGGGAAGTATTATACTTACGCAAGCACAAGGAACAACTTGAGATTGATACTGCAAAATCTAATTGAAAATGACTCTGGGGTCTATTACTGTGCCACCTGGGACGGGCTATTGGTAGTGATTGGATCAAGACGTTTGCAA
>2124
GGAGTCAGTCCAGGGAAGTATTATACTTACGCAAGCACAAGGAACAACTTGAGATTGATACTGCAAAATCTAATTGAAAATGACTCTGGGGTCTATTACTGTGCCACCTGGGACGGGCTATTGGTAGTGATTGGATCAAGACGTTTGCAA
>2125
GGAGTCAGTCCAGGGAAGTATTATACTTACGCAAGCACAAGGAACAACTTGAGATTGATACTGCAAAATCTAATTGAAAATGACTCTGGGGTCTATTACTGTGCCACCTGGGACGGGCTATTGGTAGTGATTGGATCAAGACGTTTGCAA
>2126
GGAGTCAGTCCAGGGAAGTATTATACTTACGCAAGCACAAGGAACAACTTGAGATTGATACTGCAAAATCTAATTGAAAATGACTCTGGGGTCTATTACTGTGCCACCTGGGACGGGCTATTGGTAGTGATTGGATCAAGACGTTTGCAA
>2127
GGAGTCAGTCCAGGGAAGTATTATACTTACGCAAGCACAAGGAACAACTTGAGATTGATACTGCAAAATCTAATTGAAAATGACTCTGGGGTCTATTACTGTGCCACCTGGGACGGGCTATTGGTAGTGATTGGATCAAGACGTTTGCAA
>2128
GGAGTCAGTCCAGGGAAGTATTATACTTACGCAAGCACAAGGAACAACTTGAGATTGATACTGCAAAATCTAATTGAAAATGACTCTGGGGTCTATTACTGTGCCACCTGGGACGGGCTATTGGTAGTGATTGGATCAAGACGTTTGCAA
>2129
GGAGTCAGTCCAGGGAAGTATTATACTTACGCAAGCACAAGGAACAACTTGAGATTGATACTGCAAAATCTAATTGAAAATGACTCTGGGGTCTATTACTGTGCCACCTGGGACGGGCTATTGGTAGTGATTGGATCAAGACGTTTGCAA
>2130
GGAGTCAGTCCAGGGAAGTATTATACTTACGCAAGCACAAGGAACAACTTGAGATTGATACTGCAAAATCTAATTGAAAATGACTCTGGGGTCTATTACTGTGCCACCTGGGACGGGCTATTGGTAGTGATTGGATCAAGACGTTTGCAA
>2131
GGAGTCAGTCCAGGGAAGTATTATACTTACGCAAGCACAAGGAACAACTTGAGATTGATACTGCAAAATCTAATTGAAAATGACTCTGGGGTCTATTACTGTGCCACCTGGGACGGGCTATTGGTAGTGATTGGATCAAGACGTTTGCAA
>2132
GGAGTCAGTCCAGGGAAGTATTATACTTACGCAAGCACAAGGAACAACTTGAGATTGATACTGCAAAATCTAATTGAAAATGACTCTGGGGTCTATTACTGTGCCACCTGGGACGGGCTATTGGTAGTGATTGGATCAAGACGTTTGCAA
>2133
GGAGTCAGTCCAGGGAAGTATTATACTTACGCAAGCACAAGGAACAACTTGAGATTGATACTGCAAAATCTAATTGAAAATGACTCTGGGGTCTATTACTGTGCCACCTGGGACGGGCTATTGGTAGTGATTGGATCAAGACGTTTGCAA
>2134
GGAGTCAGTCCAGGGAAGTATTATACTTACGCAAGCACAAGGAACAACTTGAGATTGATACTGCAAAATCTAATTGAAAATGACTCTGGGGTCTATTACTGTGCCACCTGGGACGGGCTATTGGTAGTGATTGGATCAAGACGTTTGCAA
>2135
GGAGTCAGTCCAGGGAAGTATTATACTTACGCAAGCACAAGGAACAACTTGAGATTGATACTGCAAAATCTAATTGAAAATGACTCTGGGGTCTATTACTGTGCCACCTGGGACGGGCTATTGGTAGTGATTGGATCAAGACGTTTGCAA
>2136
GGAGTCAGTCCAGGGAAGTATTATACTTACGCAAGCACAAGGAACAACTTGAGATTGATACTGCAAAATCTAATTGAAAATGACTCTGGGGTCTATTACTGTGCCACCTGGGACGGGCTATTGGTAGTGATTGGATCAAGACGTTTGCAA
>2137
GGAGTCAGTCCAGGGAAGTATTATACTTACGCAAGCACAAGGAACAACTTGAGATTGATACTGCAAAATCTAATTGAAAATGACTCTGGGGTCTATTACTGTGCCACCTGGGACGGGCTATTGGTAGTGATTGGATCAAGACGTTTGCAA
>2138
GGAGTCAGTCCAGGGAAGTATTATACTTACGCAAGCACAAGGAACAACTTGAGATTGATACTGCAAAATCTAATTGAAAATGACTCTGGGGTCTATTACTGTGCCACCTGGGACGGGCTATTGGTAGTGATTGGATCAAGACGTTTGCAA
>2139
GGAGTCAGTCCAGGGAAGTATTATACTTACGCAAGCACAAGGAACAACTTGAGATTGATACTGCAAAATCTAATTGAAAATGACTCTGGGGTCTATTACTGTGCCACCTGGGACGGGCTATTGGTAGTGATTGGATCAAGACGTTTGCAA
>2140
GGAGTCAGTCCAGGGAAGTATTATACTTACGCAAGCACAAGGAACAACTTGAGATTGATACTGCAAAATCTAATTGAAAATGACTCTGGGGTCTATTACTGTGCCACCTGGGACGGGCTATTGGTAGTGATTGGATCAAGACGTTTGCAA
>2141
GGAGTCAGTCCAGGGAAGTATTATACTTACGCAAGCACAAGGAACAACTTGAGATTGATACTGCAAAATCTAATTGAAAATGACTCTGGGGTCTATTACTGTGCCACCTGGGACGGGCTATTGGTAGTGATTGGATCAAGACGTTTGCAA
>2142
GGAGTCAGTCCAGGGAAGTATTATACTTACGCAAGCACAAGGAACAACTTGAGATTGATACTGCAAAATCTAATTGAAAATGACTCTGGGGTCTATTACTGTGCCACCTGGGACGGGCTATTGGTAGTGATTGGATCAAGACGTTTGCAA
>2143
GGAGTCAGTCCAGGGAAGTATTATACTTACGCAAGCACAAGGAACAACTTGAGATTGATACTGCAAAATCTAATTGAAAATGACTCTGGGGTCTATTACTGTGCCACCTGGGACGGGCTATTGGTAGTGATTGGATCAAGACGTTTGCAA
>2144
GGAGTCAGTCCAGGGAAGTATTATACTTACGCAAGCACAAGGAACAACTTGAGATTGATACTGCAAAATCTAATTGAAAATGACTCTGGGGTCTATTACTGTGCCACCTGGGACGGGCTATTGGTAGTGATTGGATCAAGACGTTTGCAA
>2145
GGAGTCAGTCCAGGGAAGTATTATACTTACGCAAGCACAAGGAACAACTTGAGATTGATACTGCAAAATCTAATTGAAAATGACTCTGGGGTCTATTACTGTGCCACCTGGGACGGGCTATTGGTAGTGATTGGATCAAGACGTTTGCAA
>2146
GGAGTCAGTCCAGGGAAGTATTATACTTACGCAAGCACAAGGAACAACTTGAGATTGATACTGCAAAATCTAATTGAAAATGACTCTGGGGTCTATTACTGTGCCACCTGGGACGGGCTATTGGTAGTGATTGGATCAAGACGTTTGCAA
>2147
GGAGTCAGTCCAGGGAAGTATTATACTTACGCAAGCACAAGGAACAACTTGAGATTGATACTGCAAAATCTAATTGAAAATGACTCTGGGGTCTATTACTGTGCCACCTGGGACGGGCTATTGGTAGTGATTGGATCAAGACGTTTGCAA
>2148
GGAGTCAGTCCAGGGAAGTATTATACTTACGCAAGCACAAGGAACAACTTGAGATTGATACTGCAAAATCTAATTGAAAATGACTCTGGGGTCTATTACTGTGCCACCTGGGACGGGCTATTGGTAGTGATTGGATCAAGACGTTTGCAA
>2149
GGAGTCAGTCCAGGGAAGTATTATACTTACGCAAGCACAAGGAACAACTTGAGATTGATACTGCAAAATCTAATTGAAAATGACTCTGGGGTCTATTACTGTGCCACCTGGGACGGGCTATTGGTAGTGATTGGATCAAGACGTTTGCAA
>2150
GGAGTCAGTCCAGGGAAGTATTATACTTACGCAAGCACAAGGAACAACTTGAGATTGATACTGCAAAATCTAATTGAAAATGACTCTGGGGTCTATTACTGTGCCACCTGGGACGGGCTATTGGTAGTGATTGGATCAAGACGTTTGCAA
>2151
GGAGTCAGTCCAGGGAAGTATTATACTTACGCAAGCACAAGGAACAACTTGAGATTGATACTGCAAAATCTAATTGAAAATGACTCTGGGGTCTATTACTGTGCCACCTGGGACGGGCTATTGGTAGTGATTGGATCAAGACGTTTGCAA
>2152
GGAGTCAGTCCAGGGAAGTATTATACTTACGCAAGCACAAGGAACAACTTGAGATTGATACTGCAAAATCTAATTGAAAATGACTCTGGGGTCTATTACTGTGCCACCTGGGACGGGCTATTGGTAGTGATTGGATCAAGACGTTTGCAA
>2153
GGAGTCAGTCCAGGGAAGTATTATACTTACGCAAGCACAAGGAACAACTTGAGATTGATACTGCAAAATCTAATTGAAAATGACTCTGGGGTCTATTACTGTGCCACCTGGGACGGGCTATTGGTAGTGATTGGATCAAGACGTTTGCAA
>2154
GGAGTCAGTCCAGGGAAGTATTATACTTACGCAAGCACAAGGAACAACTTGAGATTGATACTGCAAAATCTAATTGAAAATGACTCTGGGGTCTATTACTGTGCCACCTGGGACGGGCTATTGGTAGTGATTGGATCAAGACGTTTGCAA
>2155
GGAGTCAGTCCAGGGAAGTATTATACTTACGCAAGCACAAGGAACAACTTGAGATTGATACTGCAAAATCTAATTGAAAATGACTCTGGGGTCTATTACTGTGCCACCTGGGACGGGCTATTGGTAGTGATTGGATCAAGACGTTTGCAA
>2156
GGAGTCAGTCCAGGGAAGTATTATACTTACGCAAGCACAAGGAACAACTTGAGATTGATACTGCAAAATCTAATTGAAAATGACTCTGGGGTCTATTACTGTGCCACCTGGGACGGGCTATTGGTAGTGATTGGATCAAGACGTTTGCAA
>2157
GGAGTCAGTCCAGGGAAGTATTATACTTACGCAAGCACAAGGAACAACTTGAGATTGATACTGCAAAATCTAATTGAAAATGACTCTGGGGTCTATTACTGTGCCACCTGGGACGGGCTATTGGTAGTGATTGGATCAAGACGTTTGCAA
>2158
GGAGTCAGTCCAGGGAAGTATTATACTTACGCAAGCACAAGGAACAACTTGAGATTGATACTGCAAAATCTAATTGAAAATGACTCTGGGGTCTATTACTGTGCCACCTGGGACGGGCTATTGGTAGTGATTGGATCAAGACGTTTGCAA
>2159
GGAGTCAGTCCAGGGAAGTATTATACTTACGCAAGCACAAGGAACAACTTGAGATTGATACTGCAAAATCTAATTGAAAATGACTCTGGGGTCTATTACTGTGCCACCTGGGACGGGCTATTGGTAGTGATTGGATCAAGACGTTTGCAA
>2160
GGAGTCAGTCCAGGGAAGTATTATACTTACGCAAGCACAAGGAACAACTTGAGATTGATACTGCAAAATCTAATTGAAAATGACTCTGGGGTCTATTACTGTGCCACCTGGGACGGGCTATTGGTAGTGATTGGATCAAGACGTTTGCAA
>2161
GGAGTCAGTCCAGGGAAGTATTATACTTACGCAAGCACAAGGAACAACTTGAGATTGATACTGCAAAATCTAATTGAAAATGACTCTGGGGTCTATTACTGTGCCACCTGGGACGGGCTATTGGTAGTGATTGGATCAAGACGTTTGCAA
>2162
GGAGTCAGTCCAGGGAAGTATTATACTTACGCAAGCACAAGGAACAACTTGAGATTGATACTGCAAAATCTAATTGAAAATGACTCTGGGGTCTATTACTGTGCCACCTGGGACGGGCTATTGGTAGTGATTGGATCAAGACGTTTGCAA
>2163
GGAGTCAGTCCAGGGAAGTATTATACTTACGCAAGCACAAGGAACAACTTGAGATTGATACTGCAAAATCTAATTGAAAATGACTCTGGGGTCTATTACTGTGCCACCTGGGACGGGCTATTGGTAGTGATTGGATCAAGACGTTTGCAA
>2164
GGAGTCAGTCCAGGGAAGTATTATACTTACGCAAGCACAAGGAACAACTTGAGATTGATACTGCAAAATCTAATTGAAAATGACTCTGGGGTCTATTACTGTGCCACCTGGGACGGGCTATTGGTAGTGATTGGATCAAGACGTTTGCAA
>2165
GGAGTCAGTCCAGGGAAGTATTATACTTACGCAAGCACAAGGAACAACTTGAGATTGATACTGCAAAATCTAATTGAAAATGACTCTGGGGTCTATTACTGTGCCACCTGGGACGGGCTATTGGTAGTGATTGGATCAAGACGTTTGCAA
>2166
GGAGTCAGTCCAGGGAAGTATTATACTTACGCAAGCACAAGGAACAACTTGAGATTGATACTGCAAAATCTAATTGAAAATGACTCTGGGGTCTATTACTGTGCCACCTGGGACGGGCTATTGGTAGTGATTGGATCAAGACGTTTGCAA
>2167
GGAGTCAGTCCAGGGAAGTATTATACTTACGCAAGCACAAGGAACAACTTGAGATTGATACTGCAAAATCTAATTGAAAATGACTCTGGGGTCTATTACTGTGCCACCTGGGACGGGCTATTGGTAGTGATTGGATCAAGACGTTTGCAA
>2168
GGAGTCAGTCCAGGGAAGTATTATACTTACGCAAGCACAAGGAACAACTTGAGATTGATACTGCAAAATCTAATTGAAAATGACTCTGGGGTCTATTACTGTGCCACCTGGGACGGGCTATTGGTAGTGATTGGATCAAGACGTTTGCAA
>2169
GGAGTCAGTCCAGGGAAGTATTATACTTACGCAAGCACAAGGAACAACTTGAGATTGATACTGCAAAATCTAATTGAAAATGACTCTGGGGTCTATTACTGTGCCACCTGGGACGGGCTATTGGTAGTGATTGGATCAAGACGTTTGCAA
>2170
GGAGTCAGTCCAGGGAAGTATTATACTTACGCAAGCACAAGGAACAACTTGAGATTGATACTGCAAAATCTAATTGAAAATGACTCTGGGGTCTATTACTGTGCCACCTGGGACGGGCTATTGGTAGTGATTGGATCAAGACGTTTGCAA
>2171
GGAGTCAGTCCAGGGAAGTATTATACTTACGCAAGCACAAGGAACAACTTGAGATTGATACTGCAAAATCTAATTGAAAATGACTCTGGGGTCTATTACTGTGCCACCTGGGACGGGCTATTGGTAGTGATTGGATCAAGACGTTTGCAA
>2172
GGAGTCAGTCCAGGGAAGTATTATACTTACGCAAGCACAAGGAACAACTTGAGATTGATACTGCAAAATCTAATTGAAAATGACTCTGGGGTCTATTACTGTGCCACCTGGGACGGGCTATTGGTAGTGATTGGATCAAGACGTTTGCAA
>2173
GGAGTCAGTCCAGGGAAGTATTATACTTACGCAAGCACAAGGAACAACTTGAGATTGATACTGCAAAATCTAATTGAAAATGACTCTGGGGTCTATTACTGTGCCACCTGGGACGGGCTATTGGTAGTGATTGGATCAAGACGTTTGCAA
>2174
GGAGTCAGTCCAGGGAAGTATTATACTTACGCAAGCACAAGGAACAACTTGAGATTGATACTGCAAAATCTAATTGAAAATGACTCTGGGGTCTATTACTGTGCCACCTGGGACGGGCTATTGGTAGTGATTGGATCAAGACGTTTGCAA
>2175
GGAGTCAGTCCAGGGAAGTATTATACTTACGCAAGCACAAGGAACAACTTGAGATTGATACTGCAAAATCTAATTGAAAATGACTCTGGGGTCTATTACTGTGCCACCTGGGACGGGCTATTGGTAGTGATTGGATCAAGACGTTTGCAA
>2176
GGAGTCAGTCCAGGGAAGTATTATACTTACGCAAGCACAAGGAACAACTTGAGATTGATACTGCAAAATCTAATTGAAAATGACTCTGGGGTCTATTACTGTGCCACCTGGGACGGGCTATTGGTAGTGATTGGATCAAGACGTTTGCAA
>2177
GGAGTCAGTCCAGGGAAGTATTATACTTACGCAAGCACAAGGAACAACTTGAGATTGATACTGCAAAATCTAATTGAAAATGACTCTGGGGTCTATTACTGTGCCACCTGGGACGGGCTATTGGTAGTGATTGGATCAAGACGTTTGCAA
>2178
GGAGTCAGTCCAGGGAAGTATTATACTTACGCAAGCACAAGGAACAACTTGAGATTGATACTGCAAAATCTAATTGAAAATGACTCTGGGGTCTATTACTGTGCCACCTGGGACGGGCTATTGGTAGTGATTGGATCAAGACGTTTGCAA
>2179
GGAGTCAGTCCAGGGAAGTATTATACTTACGCAAGCACAAGGAACAACTTGAGATTGATACTGCAAAATCTAATTGAAAATGACTCTGGGGTCTATTACTGTGCCACCTGGGACGGGCTATTGGTAGTGATTGGATCAAGACGTTTGCAA
>2180
GGAGTCAGTCCAGGGAAGTATTATACTTACGCAAGCACAAGGAACAACTTGAGATTGATACTGCAAAATCTAATTGAAAATGACTCTGGGGTCTATTACTGTGCCACCTGGGACGGGCTATTGGTAGTGATTGGATCAAGACGTTTGCAA
>2181
GGAGTCAGTCCAGGGAAGTATTATACTTACGCAAGCACAAGGAACAACTTGAGATTGATACTGCAAAATCTAATTGAAAATGACTCTGGGGTCTATTACTGTGCCACCTGGGACGGGCTATTGGTAGTGATTGGATCAAGACGTTTGCAA
>2182
GGAGTCAGTCCAGGGAAGTATTATACTTACGCAAGCACAAGGAACAACTTGAGATTGATACTGCAAAATCTAATTGAAAATGACTCTGGGGTCTATTACTGTGCCACCTGGGACGGGCTATTGGTAGTGATTGGATCAAGACGTTTGCAA
>2183
GGAGTCAGTCCAGGGAAGTATTATACTTACGCAAGCACAAGGAACAACTTGAGATTGATACTGCAAAATCTAATTGAAAATGACTCTGGGGTCTATTACTGTGCCACCTGGGACGGGCTATTGGTAGTGATTGGATCAAGACGTTTGCAA
>2184
GGAGTCAGTCCAGGGAAGTATTATACTTACGCAAGCACAAGGAACAACTTGAGATTGATACTGCAAAATCTAATTGAAAATGACTCTGGGGTCTATTACTGTGCCACCTGGGACGGGCTATTGGTAGTGATTGGATCAAGACGTTTGCAA
>2185
GGAGTCAGTCCAGGGAAGTATTATACTTACGCAAGCACAAGGAACAACTTGAGATTGATACTGCAAAATCTAATTGAAAATGACTCTGGGGTCTATTACTGTGCCACCTGGGACGGGCTATTGGTAGTGATTGGATCAAGACGTTTGCAA
>2186
GGAGTCAGTCCAGGGAAGTATTATACTTACGCAAGCACAAGGAACAACTTGAGATTGATACTGCAAAATCTAATTGAAAATGACTCTGGGGTCTATTACTGTGCCACCTGGGACGGGCTATTGGTAGTGATTGGATCAAGACGTTTGCAA
>2187
GGAGTCAGTCCAGGGAAGTATTATACTTACGCAAGCACAAGGAACAACTTGAGATTGATACTGCAAAATCTAATTGAAAATGACTCTGGGGTCTATTACTGTGCCACCTGGGACGGGCTATTGGTAGTGATTGGATCAAGACGTTTGCAA
>2188
GGAGTCAGTCCAGGGAAGTATTATACTTACGCAAGCACAAGGAACAACTTGAGATTGATACTGCAAAATCTAATTGAAAATGACTCTGGGGTCTATTACTGTGCCACCTGGGACGGGCTATTGGTAGTGATTGGATCAAGACGTTTGCAA
>2189
GGAGTCAGTCCAGGGAAGTATTATACTTACGCAAGCACAAGGAACAACTTGAGATTGATACTGCAAAATCTAATTGAAAATGACTCTGGGGTCTATTACTGTGCCACCTGGGACGGGCTATTGGTAGTGATTGGATCAAGACGTTTGCAA
>2190
GGAGTCAGTCCAGGGAAGTATTATACTTACGCAAGCACAAGGAACAACTTGAGATTGATACTGCAAAATCTAATTGAAAATGACTCTGGGGTCTATTACTGTGCCACCTGGGACGGGCTATTGGTAGTGATTGGATCAAGACGTTTGCAA
>2191
GGAGTCAGTCCAGGGAAGTATTATACTTACGCAAGCACAAGGAACAACTTGAGATTGATACTGCAAAATCTAATTGAAAATGACTCTGGGGTCTATTACTGTGCCACCTGGGACGGGCTATTGGTAGTGATTGGATCAAGACGTTTGCAA
>2192
GGAGTCAGTCCAGGGAAGTATTATACTTACGCAAGCACAAGGAACAACTTGAGATTGATACTGCAAAATCTAATTGAAAATGACTCTGGGGTCTATTACTGTGCCACCTGGGACGGGCTATTGGTAGTGATTGGATCAAGACGTTTGCAA
>2193
GGAGTCAGTCCAGGGAAGTATTATACTTACGCAAGCACAAGGAACAACTTGAGATTGATACTGCAAAATCTAATTGAAAATGACTCTGGGGTCTATTACTGTGCCACCTGGGACGGGCTATTGGTAGTGATTGGATCAAGACGTTTGCAA
>2194
GGAGTCAGTCCAGGGAAGTATTATACTTACGCAAGCACAAGGAACAACTTGAGATTGATACTGCAAAATCTAATTGAAAATGACTCTGGGGTCTATTACTGTGCCACCTGGGACGGGCTATTGGTAGTGATTGGATCAAGACGTTTGCAA
>2195
GGAGTCAGTCCAGGGAAGTATTATACTTACGCAAGCACAAGGAACAACTTGAGATTGATACTGCAAAATCTAATTGAAAATGACTCTGGGGTCTATTACTGTGCCACCTGGGACGGGCTATTGGTAGTGATTGGATCAAGACGTTTGCAA
>2196
GGAGTCAGTCCAGGGAAGTATTATACTTACGCAAGCACAAGGAACAACTTGAGATTGATACTGCAAAATCTAATTGAAAATGACTCTGGGGTCTATTACTGTGCCACCTGGGACGGGCTATTGGTAGTGATTGGATCAAGACGTTTGCAA
>2197
GGAGTCAGTCCAGGGAAGTATTATACTTACGCAAGCACAAGGAACAACTTGAGATTGATACTGCAAAATCTAATTGAAAATGACTCTGGGGTCTATTACTGTGCCACCTGGGACGGGCTATTGGTAGTGATTGGATCAAGACGTTTGCAA
>2198
GGAGTCAGTCCAGGGAAGTATTATACTTACGCAAGCACAAGGAACAACTTGAGATTGATACTGCAAAATCTAATTGAAAATGACTCTGGGGTCTATTACTGTGCCACCTGGGACGGGCTATTGGTAGTGATTGGATCAAGACGTTTGCAA
>2199
GGAGTCAGTCCAGGGAAGTATTATACTTACGCAAGCACAAGGAACAACTTGAGATTGATACTGCAAAATCTAATTGAAAATGACTCTGGGGTCTATTACTGTGCCACCTGGGACGGGCTATTGGTAGTGATTGGATCAAGACGTTTGCAA
>2200
GGAGTCAGTCCAGGGAAGTATTATACTTACGCAAGCACAAGGAACAACTTGAGATTGATACTGCAAAATCTAATTGAAAATGACTCTGGGGTCTATTACTGTGCCACCTGGGACGGGCTATTGGTAGTGATTGGATCAAGACGTTTGCAA
>2201
GGAGTCAGTCCAGGGAAGTATTATACTTACGCAAGCACAAGGAACAACTTGAGATTGATACTGCAAAATCTAATTGAAAATGACTCTGGGGTCTATTACTGTGCCACCTGGGACGGGCTATTGGTAGTGATTGGATCAAGACGTTTGCAA
>2202
GGAGTCAGTCCAGGGAAGTATTATACTTACGCAAGCACAAGGAACAACTTGAGATTGATACTGCAAAATCTAATTGAAAATGACTCTGGGGTCTATTACTGTGCCACCTGGGACGGGCTATTGGTAGTGATTGGATCAAGACGTTTGCAA
>2203
GGAGTCAGTCCAGGGAAGTATTATACTTACGCAAGCACAAGGAACAACTTGAGATTGATACTGCAAAATCTAATTGAAAATGACTCTGGGGTCTATTACTGTGCCACCTGGGACGGGCTATTGGTAGTGATTGGATCAAGACGTTTGCAA
>2204
GGAGTCAGTCCAGGGAAGTATTATACTTACGCAAGCACAAGGAACAACTTGAGATTGATACTGCAAAATCTAATTGAAAATGACTCTGGGGTCTATTACTGTGCCACCTGGGACGGGCTATTGGTAGTGATTGGATCAAGACGTTTGCAA
>2205
GGAGTCAGTCCAGGGAAGTATTATACTTACGCAAGCACAAGGAACAACTTGAGATTGATACTGCAAAATCTAATTGAAAATGACTCTGGGGTCTATTACTGTGCCACCTGGGACGGGCTATTGGTAGTGATTGGATCAAGACGTTTGCAA
>2206
GGAGTCAGTCCAGGGAAGTATTATACTTACGCAAGCACAAGGAACAACTTGAGATTGATACTGCAAAATCTAATTGAAAATGACTCTGGGGTCTATTACTGTGCCACCTGGGACGGGCTATTGGTAGTGATTGGATCAAGACGTTTGCAA
>2207
GGAGTCAGTCCAGGGAAGTATTATACTTACGCAAGCACAAGGAACAACTTGAGATTGATACTGCAAAATCTAATTGAAAATGACTCTGGGGTCTATTACTGTGCCACCTGGGACGGGCTATTGGTAGTGATTGGATCAAGACGTTTGCAA
>2208
GGAGTCAGTCCAGGGAAGTATTATACTTACGCAAGCACAAGGAACAACTTGAGATTGATACTGCAAAATCTAATTGAAAATGACTCTGGGGTCTATTACTGTGCCACCTGGGACGGGCTATTGGTAGTGATTGGATCAAGACGTTTGCAA
>2209
GGAGTCAGTCCAGGGAAGTATTATACTTACGCAAGCACAAGGAACAACTTGAGATTGATACTGCAAAATCTAATTGAAAATGACTCTGGGGTCTATTACTGTGCCACCTGGGACGGGCTATTGGTAGTGATTGGATCAAGACGTTTGCAA
>2210
GGAGTCAGTCCAGGGAAGTATTATACTTACGCAAGCACAAGGAACAACTTGAGATTGATACTGCAAAATCTAATTGAAAATGACTCTGGGGTCTATTACTGTGCCACCTGGGACGGGCTATTGGTAGTGATTGGATCAAGACGTTTGCAA
>2211
GGAGTCAGTCCAGGGAAGTATTATACTTACGCAAGCACAAGGAACAACTTGAGATTGATACTGCAAAATCTAATTGAAAATGACTCTGGGGTCTATTACTGTGCCACCTGGGACGGGCTATTGGTAGTGATTGGATCAAGACGTTTGCAA
>2212
GGAGTCAGTCCAGGGAAGTATTATACTTACGCAAGCACAAGGAACAACTTGAGATTGATACTGCAAAATCTAATTGAAAATGACTCTGGGGTCTATTACTGTGCCACCTGGGACGGGCTATTGGTAGTGATTGGATCAAGACGTTTGCAA
>2213
GGAGTCAGTCCAGGGAAGTATTATACTTACGCAAGCACAAGGAACAACTTGAGATTGATACTGCAAAATCTAATTGAAAATGACTCTGGGGTCTATTACTGTGCCACCTGGGACGGGCTATTGGTAGTGATTGGATCAAGACGTTTGCAA
>2214
GGAGTCAGTCCAGGGAAGTATTATACTTACGCAAGCACAAGGAACAACTTGAGATTGATACTGCAAAATCTAATTGAAAATGACTCTGGGGTCTATTACTGTGCCACCTGGGACGGGCTATTGGTAGTGATTGGATCAAGACGTTTGCAA
>2215
GGAGTCAGTCCAGGGAAGTATTATACTTACGCAAGCACAAGGAACAACTTGAGATTGATACTGCAAAATCTAATTGAAAATGACTCTGGGGTCTATTACTGTGCCACCTGGGACGGGCTATTGGTAGTGATTGGATCAAGACGTTTGCAA
>2216
GGAGTCAGTCCAGGGAAGTATTATACTTACGCAAGCACAAGGAACAACTTGAGATTGATACTGCAAAATCTAATTGAAAATGACTCTGGGGTCTATTACTGTGCCACCTGGGACGGGCTATTGGTAGTGATTGGATCAAGACGTTTGCAA
>2217
GGAGTCAGTCCAGGGAAGTATTATACTTACGCAAGCACAAGGAACAACTTGAGATTGATACTGCAAAATCTAATTGAAAATGACTCTGGGGTCTATTACTGTGCCACCTGGGACGGGCTATTGGTAGTGATTGGATCAAGACGTTTGCAA
>2218
GGAGTCAGTCCAGGGAAGTATTATACTTACGCAAGCACAAGGAACAACTTGAGATTGATACTGCAAAATCTAATTGAAAATGACTCTGGGGTCTATTACTGTGCCACCTGGGACGGGCTATTGGTAGTGATTGGATCAAGACGTTTGCAA
>2219
GGAGTCAGTCCAGGGAAGTATTATACTTACGCAAGCACAAGGAACAACTTGAGATTGATACTGCAAAATCTAATTGAAAATGACTCTGGGGTCTATTACTGTGCCACCTGGGACGGGCTATTGGTAGTGATTGGATCAAGACGTTTGCAA
>2220
GGAGTCAGTCCAGGGAAGTATTATACTTACGCAAGCACAAGGAACAACTTGAGATTGATACTGCAAAATCTAATTGAAAATGACTCTGGGGTCTATTACTGTGCCACCTGGGACGGGCTATTGGTAGTGATTGGATCAAGACGTTTGCAA
>2221
GGAGTCAGTCCAGGGAAGTATTATACTTACGCAAGCACAAGGAACAACTTGAGATTGATACTGCAAAATCTAATTGAAAATGACTCTGGGGTCTATTACTGTGCCACCTGGGACGGGCTATTGGTAGTGATTGGATCAAGACGTTTGCAA
>2222
GGAGTCAGTCCAGGGAAGTATTATACTTACGCAAGCACAAGGAACAACTTGAGATTGATACTGCAAAATCTAATTGAAAATGACTCTGGGGTCTATTACTGTGCCACCTGGGACGGGCTATTGGTAGTGATTGGATCAAGACGTTTGCAA
>2223
GGAGTCAGTCCAGGGAAGTATTATACTTACGCAAGCACAAGGAACAACTTGAGATTGATACTGCAAAATCTAATTGAAAATGACTCTGGGGTCTATTACTGTGCCACCTGGGACGGGCTATTGGTAGTGATTGGATCAAGACGTTTGCAA
>2224
GGAGTCAGTCCAGGGAAGTATTATACTTACGCAAGCACAAGGAACAACTTGAGATTGATACTGCAAAATCTAATTGAAAATGACTCTGGGGTCTATTACTGTGCCACCTGGGACGGGCTATTGGTAGTGATTGGATCAAGACGTTTGCAA
>2225
GGAGTCAGTCCAGGGAAGTATTATACTTACGCAAGCACAAGGAACAACTTGAGATTGATACTGCAAAATCTAATTGAAAATGACTCTGGGGTCTATTACTGTGCCACCTGGGACGGGCTATTGGTAGTGATTGGATCAAGACGTTTGCAA
>2226
GGAGTCAGTCCAGGGAAGTATTATACTTACGCAAGCACAAGGAACAACTTGAGATTGATACTGCAAAATCTAATTGAAAATGACTCTGGGGTCTATTACTGTGCCACCTGGGACGGGCTATTGGTAGTGATTGGATCAAGACGTTTGCAA
>2227
GGAGTCAGTCCAGGGAAGTATTATACTTACGCAAGCACAAGGAACAACTTGAGATTGATACTGCAAAATCTAATTGAAAATGACTCTGGGGTCTATTACTGTGCCACCTGGGACGGGCTATTGGTAGTGATTGGATCAAGACGTTTGCAA
>2228
GGAGTCAGTCCAGGGAAGTATTATACTTACGCAAGCACAAGGAACAACTTGAGATTGATACTGCAAAATCTAATTGAAAATGACTCTGGGGTCTATTACTGTGCCACCTGGGACGGGCTATTGGTAGTGATTGGATCAAGACGTTTGCAA
>2229
GGAGTCAGTCCAGGGAAGTATTATACTTACGCAAGCACAAGGAACAACTTGAGATTGATACTGCAAAATCTAATTGAAAATGACTCTGGGGTCTATTACTGTGCCACCTGGGACGGGCTATTGGTAGTGATTGGATCAAGACGTTTGCAA
>2230
GGAGTCAGTCCAGGGAAGTATTATACTTACGCAAGCACAAGGAACAACTTGAGATTGATACTGCAAAATCTAATTGAAAATGACTCTGGGGTCTATTACTGTGCCACCTGGGACGGGCTATTGGTAGTGATTGGATCAAGACGTTTGCAA
>2231
GGAGTCAGTCCAGGGAAGTATTATACTTACGCAAGCACAAGGAACAACTTGAGATTGATACTGCAAAATCTAATTGAAAATGACTCTGGGGTCTATTACTGTGCCACCTGGGACGGGCTATTGGTAGTGATTGGATCAAGACGTTTGCAA
>2232
GGAGTCAGTCCAGGGAAGTATTATACTTACGCAAGCACAAGGAACAACTTGAGATTGATACTGCAAAATCTAATTGAAAATGACTCTGGGGTCTATTACTGTGCCACCTGGGACGGGCTATTGGTAGTGATTGGATCAAGACGTTTGCAA
>2233
GGAGTCAGTCCAGGGAAGTATTATACTTACGCAAGCACAAGGAACAACTTGAGATTGATACTGCAAAATCTAATTGAAAATGACTCTGGGGTCTATTACTGTGCCACCTGGGACGGGCTATTGGTAGTGATTGGATCAAGACGTTTGCAA
>2234
GGAGTCAGTCCAGGGAAGTATTATACTTACGCAAGCACAAGGAACAACTTGAGATTGATACTGCAAAATCTAATTGAAAATGACTCTGGGGTCTATTACTGTGCCACCTGGGACGGGCTATTGGTAGTGATTGGATCAAGACGTTTGCAA
>2235
GGAGTCAGTCCAGGGAAGTATTATACTTACGCAAGCACAAGGAACAACTTGAGATTGATACTGCAAAATCTAATTGAAAATGACTCTGGGGTCTATTACTGTGCCACCTGGGACGGGCTATTGGTAGTGATTGGATCAAGACGTTTGCAA
>2236
GGAGTCAGTCCAGGGAAGTATTATACTTACGCAAGCACAAGGAACAACTTGAGATTGATACTGCAAAATCTAATTGAAAATGACTCTGGGGTCTATTACTGTGCCACCTGGGACGGGCTATTGGTAGTGATTGGATCAAGACGTTTGCAA
>2237
GGAGTCAGTCCAGGGAAGTATTATACTTACGCAAGCACAAGGAACAACTTGAGATTGATACTGCAAAATCTAATTGAAAATGACTCTGGGGTCTATTACTGTGCCACCTGGGACGGGCTATTGGTAGTGATTGGATCAAGACGTTTGCAA
>2238
GGAGTCAGTCCAGGGAAGTATTATACTTACGCAAGCACAAGGAACAACTTGAGATTGATACTGCAAAATCTAATTGAAAATGACTCTGGGGTCTATTACTGTGCCACCTGGGACGGGCTATTGGTAGTGATTGGATCAAGACGTTTGCAA
>2239
GGAGTCAGTCCAGGGAAGTATTATACTTACGCAAGCACAAGGAACAACTTGAGATTGATACTGCAAAATCTAATTGAAAATGACTCTGGGGTCTATTACTGTGCCACCTGGGACGGGCTATTGGTAGTGATTGGATCAAGACGTTTGCAA
>2240
GGAGTCAGTCCAGGGAAGTATTATACTTACGCAAGCACAAGGAACAACTTGAGATTGATACTGCAAAATCTAATTGAAAATGACTCTGGGGTCTATTACTGTGCCACCTGGGACGGGCTATTGGTAGTGATTGGATCAAGACGTTTGCAA
>2241
GGAGTCAGTCCAGGGAAGTATTATACTTACGCAAGCACAAGGAACAACTTGAGATTGATACTGCAAAATCTAATTGAAAATGACTCTGGGGTCTATTACTGTGCCACCTGGGACGGGCTATTGGTAGTGATTGGATCAAGACGTTTGCAA
>2242
GGAGTCAGTCCAGGGAAGTATTATACTTACGCAAGCACAAGGAACAACTTGAGATTGATACTGCAAAATCTAATTGAAAATGACTCTGGGGTCTATTACTGTGCCACCTGGGACGGGCTATTGGTAGTGATTGGATCAAGACGTTTGCAA
>2243
GGAGTCAGTCCAGGGAAGTATTATACTTACGCAAGCACAAGGAACAACTTGAGATTGATACTGCAAAATCTAATTGAAAATGACTCTGGGGTCTATTACTGTGCCACCTGGGACGGGCTATTGGTAGTGATTGGATCAAGACGTTTGCAA
>2244
GGAGTCAGTCCAGGGAAGTATTATACTTACGCAAGCACAAGGAACAACTTGAGATTGATACTGCAAAATCTAATTGAAAATGACTCTGGGGTCTATTACTGTGCCACCTGGGACGGGCTATTGGTAGTGATTGGATCAAGACGTTTGCAA
>2245
GGAGTCAGTCCAGGGAAGTATTATACTTACGCAAGCACAAGGAACAACTTGAGATTGATACTGCAAAATCTAATTGAAAATGACTCTGGGGTCTATTACTGTGCCACCTGGGACGGGCTATTGGTAGTGATTGGATCAAGACGTTTGCAA
>2246
GGAGTCAGTCCAGGGAAGTATTATACTTACGCAAGCACAAGGAACAACTTGAGATTGATACTGCAAAATCTAATTGAAAATGACTCTGGGGTCTATTACTGTGCCACCTGGGACGGGCTATTGGTAGTGATTGGATCAAGACGTTTGCAA
>2247
GGAGTCAGTCCAGGGAAGTATTATACTTACGCAAGCACAAGGAACAACTTGAGATTGATACTGCAAAATCTAATTGAAAATGACTCTGGGGTCTATTACTGTGCCACCTGGGACGGGCTATTGGTAGTGATTGGATCAAGACGTTTGCAA
>2248
GGAGTCAGTCCAGGGAAGTATTATACTTACGCAAGCACAAGGAACAACTTGAGATTGATACTGCAAAATCTAATTGAAAATGACTCTGGGGTCTATTACTGTGCCACCTGGGACGGGCTATTGGTAGTGATTGGATCAAGACGTTTGCAA
>2249
GGAGTCAGTCCAGGGAAGTATTATACTTACGCAAGCACAAGGAACAACTTGAGATTGATACTGCAAAATCTAATTGAAAATGACTCTGGGGTCTATTACTGTGCCACCTGGGACGGGCTATTGGTAGTGATTGGATCAAGACGTTTGCAA
>2250
GGAGTCAGTCCAGGGAAGTATTATACTTACGCAAGCACAAGGAACAACTTGAGATTGATACTGCAAAATCTAATTGAAAATGACTCTGGGGTCTATTACTGTGCCACCTGGGACGGGCTATTGGTAGTGATTGGATCAAGACGTTTGCAA
>2251
GGAGTCAGTCCAGGGAAGTATTATACTTACGCAAGCACAAGGAACAACTTGAGATTGATACTGCAAAATCTAATTGAAAATGACTCTGGGGTCTATTACTGTGCCACCTGGGACGGGCTATTGGTAGTGATTGGATCAAGACGTTTGCAA
>2252
GGAGTCAGTCCAGGGAAGTATTATACTTACGCAAGCACAAGGAACAACTTGAGATTGATACTGCAAAATCTAATTGAAAATGACTCTGGGGTCTATTACTGTGCCACCTGGGACGGGCTATTGGTAGTGATTGGATCAAGACGTTTGCAA
>2253
GGAGTCAGTCCAGGGAAGTATTATACTTACGCAAGCACAAGGAACAACTTGAGATTGATACTGCAAAATCTAATTGAAAATGACTCTGGGGTCTATTACTGTGCCACCTGGGACGGGCTATTGGTAGTGATTGGATCAAGACGTTTGCAA
>2254
GGAGTCAGTCCAGGGAAGTATTATACTTACGCAAGCACAAGGAACAACTTGAGATTGATACTGCAAAATCTAATTGAAAATGACTCTGGGGTCTATTACTGTGCCACCTGGGACGGGCTATTGGTAGTGATTGGATCAAGACGTTTGCAA
>2255
GGAGTCAGTCCAGGGAAGTATTATACTTACGCAAGCACAAGGAACAACTTGAGATTGATACTGCAAAATCTAATTGAAAATGACTCTGGGGTCTATTACTGTGCCACCTGGGACGGGCTATTGGTAGTGATTGGATCAAGACGTTTGCAA
>2256
GGAGTCAGTCCAGGGAAGTATTATACTTACGCAAGCACAAGGAACAACTTGAGATTGATACTGCAAAATCTAATTGAAAATGACTCTGGGGTCTATTACTGTGCCACCTGGGACGGGCTATTGGTAGTGATTGGATCAAGACGTTTGCAA
>2257
GGAGTCAGTCCAGGGAAGTATTATACTTACGCAAGCACAAGGAACAACTTGAGATTGATACTGCAAAATCTAATTGAAAATGACTCTGGGGTCTATTACTGTGCCACCTGGGACGGGCTATTGGTAGTGATTGGATCAAGACGTTTGCAA
>2258
GGAGTCAGTCCAGGGAAGTATTATACTTACGCAAGCACAAGGAACAACTTGAGATTGATACTGCAAAATCTAATTGAAAATGACTCTGGGGTCTATTACTGTGCCACCTGGGACGGGCTATTGGTAGTGATTGGATCAAGACGTTTGCAA
>2259
GGAGTCAGTCCAGGGAAGTATTATACTTACGCAAGCACAAGGAACAACTTGAGATTGATACTGCAAAATCTAATTGAAAATGACTCTGGGGTCTATTACTGTGCCACCTGGGACGGGCTATTGGTAGTGATTGGATCAAGACGTTTGCAA
>2260
GGAGTCAGTCCAGGGAAGTATTATACTTACGCAAGCACAAGGAACAACTTGAGATTGATACTGCAAAATCTAATTGAAAATGACTCTGGGGTCTATTACTGTGCCACCTGGGACGGGCTATTGGTAGTGATTGGATCAAGACGTTTGCAA
>2261
GGAGTCAGTCCAGGGAAGTATTATACTTACGCAAGCACAAGGAACAACTTGAGATTGATACTGCAAAATCTAATTGAAAATGACTCTGGGGTCTATTACTGTGCCACCTGGGACGGGCTATTGGTAGTGATTGGATCAAGACGTTTGCAA
>2262
GGAGTCAGTCCAGGGAAGTATTATACTTACGCAAGCACAAGGAACAACTTGAGATTGATACTGCAAAATCTAATTGAAAATGACTCTGGGGTCTATTACTGTGCCACCTGGGACGGGCTATTGGTAGTGATTGGATCAAGACGTTTGCAA
>2263
GGAGTCAGTCCAGGGAAGTATTATACTTACGCAAGCACAAGGAACAACTTGAGATTGATACTGCAAAATCTAATTGAAAATGACTCTGGGGTCTATTACTGTGCCACCTGGGACGGGCTATTGGTAGTGATTGGATCAAGACGTTTGCAA
>2264
GGAGTCAGTCCAGGGAAGTATTATACTTACGCAAGCACAAGGAACAACTTGAGATTGATACTGCAAAATCTAATTGAAAATGACTCTGGGGTCTATTACTGTGCCACCTGGGACGGGCTATTGGTAGTGATTGGATCAAGACGTTTGCAA
>2265
GGAGTCAGTCCAGGGAAGTATTATACTTACGCAAGCACAAGGAACAACTTGAGATTGATACTGCAAAATCTAATTGAAAATGACTCTGGGGTCTATTACTGTGCCACCTGGGACGGGCTATTGGTAGTGATTGGATCAAGACGTTTGCAA
>2266
GGAGTCAGTCCAGGGAAGTATTATACTTACGCAAGCACAAGGAACAACTTGAGATTGATACTGCAAAATCTAATTGAAAATGACTCTGGGGTCTATTACTGTGCCACCTGGGACGGGCTATTGGTAGTGATTGGATCAAGACGTTTGCAA
>2267
GGAGTCAGTCCAGGGAAGTATTATACTTACGCAAGCACAAGGAACAACTTGAGATTGATACTGCAAAATCTAATTGAAAATGACTCTGGGGTCTATTACTGTGCCACCTGGGACGGGCTATTGGTAGTGATTGGATCAAGACGTTTGCAA
>2268
GGAGTCAGTCCAGGGAAGTATTATACTTACGCAAGCACAAGGAACAACTTGAGATTGATACTGCAAAATCTAATTGAAAATGACTCTGGGGTCTATTACTGTGCCACCTGGGACGGGCTATTGGTAGTGATTGGATCAAGACGTTTGCAA
>2269
GGAGTCAGTCCAGGGAAGTATTATACTTACGCAAGCACAAGGAACAACTTGAGATTGATACTGCAAAATCTAATTGAAAATGACTCTGGGGTCTATTACTGTGCCACCTGGGACGGGCTATTGGTAGTGATTGGATCAAGACGTTTGCAA
>2270
GGAGTCAGTCCAGGGAAGTATTATACTTACGCAAGCACAAGGAACAACTTGAGATTGATACTGCAAAATCTAATTGAAAATGACTCTGGGGTCTATTACTGTGCCACCTGGGACGGGCTATTGGTAGTGATTGGATCAAGACGTTTGCAA
>2271
GGAGTCAGTCCAGGGAAGTATTATACTTACGCAAGCACAAGGAACAACTTGAGATTGATACTGCAAAATCTAATTGAAAATGACTCTGGGGTCTATTACTGTGCCACCTGGGACGGGCTATTGGTAGTGATTGGATCAAGACGTTTGCAA
>2272
GGAGTCAGTCCAGGGAAGTATTATACTTACGCAAGCACAAGGAACAACTTGAGATTGATACTGCAAAATCTAATTGAAAATGACTCTGGGGTCTATTACTGTGCCACCTGGGACGGGCTATTGGTAGTGATTGGATCAAGACGTTTGCAA
>2273
GGAGTCAGTCCAGGGAAGTATTATACTTACGCAAGCACAAGGAACAACTTGAGATTGATACTGCAAAATCTAATTGAAAATGACTCTGGGGTCTATTACTGTGCCACCTGGGACGGGCTATTGGTAGTGATTGGATCAAGACGTTTGCAA
>2274
GGAGTCAGTCCAGGGAAGTATTATACTTACGCAAGCACAAGGAACAACTTGAGATTGATACTGCAAAATCTAATTGAAAATGACTCTGGGGTCTATTACTGTGCCACCTGGGACGGGCTATTGGTAGTGATTGGATCAAGACGTTTGCAA
>2275
GGAGTCAGTCCAGGGAAGTATTATACTTACGCAAGCACAAGGAACAACTTGAGATTGATACTGCAAAATCTAATTGAAAATGACTCTGGGGTCTATTACTGTGCCACCTGGGACGGGCTATTGGTAGTGATTGGATCAAGACGTTTGCAA
>2276
GGAGTCAGTCCAGGGAAGTATTATACTTACGCAAGCACAAGGAACAACTTGAGATTGATACTGCAAAATCTAATTGAAAATGACTCTGGGGTCTATTACTGTGCCACCTGGGACGGGCTATTGGTAGTGATTGGATCAAGACGTTTGCAA
>2277
GGAGTCAGTCCAGGGAAGTATTATACTTACGCAAGCACAAGGAACAACTTGAGATTGATACTGCAAAATCTAATTGAAAATGACTCTGGGGTCTATTACTGTGCCACCTGGGACGGGCTATTGGTAGTGATTGGATCAAGACGTTTGCAA
>2278
GGAGTCAGTCCAGGGAAGTATTATACTTACGCAAGCACAAGGAACAACTTGAGATTGATACTGCAAAATCTAATTGAAAATGACTCTGGGGTCTATTACTGTGCCACCTGGGACGGGCTATTGGTAGTGATTGGATCAAGACGTTTGCAA
>2279
GGAGTCAGTCCAGGGAAGTATTATACTTACGCAAGCACAAGGAACAACTTGAGATTGATACTGCAAAATCTAATTGAAAATGACTCTGGGGTCTATTACTGTGCCACCTGGGACGGGCTATTGGTAGTGATTGGATCAAGACGTTTGCAA
>2280
GGAGTCAGTCCAGGGAAGTATTATACTTACGCAAGCACAAGGAACAACTTGAGATTGATACTGCAAAATCTAATTGAAAATGACTCTGGGGTCTATTACTGTGCCACCTGGGACGGGCTATTGGTAGTGATTGGATCAAGACGTTTGCAA
>2281
GGAGTCAGTCCAGGGAAGTATTATACTTACGCAAGCACAAGGAACAACTTGAGATTGATACTGCAAAATCTAATTGAAAATGACTCTGGGGTCTATTACTGTGCCACCTGGGACGGGCTATTGGTAGTGATTGGATCAAGACGTTTGCAA
>2282
GGAGTCAGTCCAGGGAAGTATTATACTTACGCAAGCACAAGGAACAACTTGAGATTGATACTGCAAAATCTAATTGAAAATGACTCTGGGGTCTATTACTGTGCCACCTGGGACGGGCTATTGGTAGTGATTGGATCAAGACGTTTGCAA
>2283
GGAGTCAGTCCAGGGAAGTATTATACTTACGCAAGCACAAGGAACAACTTGAGATTGATACTGCAAAATCTAATTGAAAATGACTCTGGGGTCTATTACTGTGCCACCTGGGACGGGCTATTGGTAGTGATTGGATCAAGACGTTTGCAA
>2284
GGAGTCAGTCCAGGGAAGTATTATACTTACGCAAGCACAAGGAACAACTTGAGATTGATACTGCAAAATCTAATTGAAAATGACTCTGGGGTCTATTACTGTGCCACCTGGGACGGGCTATTGGTAGTGATTGGATCAAGACGTTTGCAA
>2285
GGAGTCAGTCCAGGGAAGTATTATACTTACGCAAGCACAAGGAACAACTTGAGATTGATACTGCAAAATCTAATTGAAAATGACTCTGGGGTCTATTACTGTGCCACCTGGGACGGGCTATTGGTAGTGATTGGATCAAGACGTTTGCAA
>2286
GGAGTCAGTCCAGGGAAGTATTATACTTACGCAAGCACAAGGAACAACTTGAGATTGATACTGCAAAATCTAATTGAAAATGACTCTGGGGTCTATTACTGTGCCACCTGGGACGGGCTATTGGTAGTGATTGGATCAAGACGTTTGCAA
>2287
GGAGTCAGTCCAGGGAAGTATTATACTTACGCAAGCACAAGGAACAACTTGAGATTGATACTGCAAAATCTAATTGAAAATGACTCTGGGGTCTATTACTGTGCCACCTGGGACGGGCTATTGGTAGTGATTGGATCAAGACGTTTGCAA
>2288
GGAGTCAGTCCAGGGAAGTATTATACTTACGCAAGCACAAGGAACAACTTGAGATTGATACTGCAAAATCTAATTGAAAATGACTCTGGGGTCTATTACTGTGCCACCTGGGACGGGCTATTGGTAGTGATTGGATCAAGACGTTTGCAA
>2289
GGAGTCAGTCCAGGGAAGTATTATACTTACGCAAGCACAAGGAACAACTTGAGATTGATACTGCAAAATCTAATTGAAAATGACTCTGGGGTCTATTACTGTGCCACCTGGGACGGGCTATTGGTAGTGATTGGATCAAGACGTTTGCAA
>2290
GGAGTCAGTCCAGGGAAGTATTATACTTACGCAAGCACAAGGAACAACTTGAGATTGATACTGCAAAATCTAATTGAAAATGACTCTGGGGTCTATTACTGTGCCACCTGGGACGGGCTATTGGTAGTGATTGGATCAAGACGTTTGCAA
>2291
GGAGTCAGTCCAGGGAAGTATTATACTTACGCAAGCACAAGGAACAACTTGAGATTGATACTGCAAAATCTAATTGAAAATGACTCTGGGGTCTATTACTGTGCCACCTGGGACGGGCTATTGGTAGTGATTGGATCAAGACGTTTGCAA
>2292
GGAGTCAGTCCAGGGAAGTATTATACTTACGCAAGCACAAGGAACAACTTGAGATTGATACTGCAAAATCTAATTGAAAATGACTCTGGGGTCTATTACTGTGCCACCTGGGACGGGCTATTGGTAGTGATTGGATCAAGACGTTTGCAA
>2293
GGAGTCAGTCCAGGGAAGTATTATACTTACGCAAGCACAAGGAACAACTTGAGATTGATACTGCAAAATCTAATTGAAAATGACTCTGGGGTCTATTACTGTGCCACCTGGGACGGGCTATTGGTAGTGATTGGATCAAGACGTTTGCAA
>2294
GGAGTCAGTCCAGGGAAGTATTATACTTACGCAAGCACAAGGAACAACTTGAGATTGATACTGCAAAATCTAATTGAAAATGACTCTGGGGTCTATTACTGTGCCACCTGGGACGGGCTATTGGTAGTGATTGGATCAAGACGTTTGCAA
>2295
GGAGTCAGTCCAGGGAAGTATTATACTTACGCAAGCACAAGGAACAACTTGAGATTGATACTGCAAAATCTAATTGAAAATGACTCTGGGGTCTATTACTGTGCCACCTGGGACGGGCTATTGGTAGTGATTGGATCAAGACGTTTGCAA
>2296
GGAGTCAGTCCAGGGAAGTATTATACTTACGCAAGCACAAGGAACAACTTGAGATTGATACTGCAAAATCTAATTGAAAATGACTCTGGGGTCTATTACTGTGCCACCTGGGACGGGCTATTGGTAGTGATTGGATCAAGACGTTTGCAA
>2297
GGAGTCAGTCCAGGGAAGTATTATACTTACGCAAGCACAAGGAACAACTTGAGATTGATACTGCAAAATCTAATTGAAAATGACTCTGGGGTCTATTACTGTGCCACCTGGGACGGGCTATTGGTAGTGATTGGATCAAGACGTTTGCAA
>2298
GGAGTCAGTCCAGGGAAGTATTATACTTACGCAAGCACAAGGAACAACTTGAGATTGATACTGCAAAATCTAATTGAAAATGACTCTGGGGTCTATTACTGTGCCACCTGGGACGGGCTATTGGTAGTGATTGGATCAAGACGTTTGCAA
>2299
GGAGTCAGTCCAGGGAAGTATTATACTTACGCAAGCACAAGGAACAACTTGAGATTGATACTGCAAAATCTAATTGAAAATGACTCTGGGGTCTATTACTGTGCCACCTGGGACGGGCTATTGGTAGTGATTGGATCAAGACGTTTGCAA
>2300
GGAGTCAGTCCAGGGAAGTATTATACTTACGCAAGCACAAGGAACAACTTGAGATTGATACTGCAAAATCTAATTGAAAATGACTCTGGGGTCTATTACTGTGCCACCTGGGACGGGCTATTGGTAGTGATTGGATCAAGACGTTTGCAA
>2301
GGAGTCAGTCCAGGGAAGTATTATACTTACGCAAGCACAAGGAACAACTTGAGATTGATACTGCAAAATCTAATTGAAAATGACTCTGGGGTCTATTACTGTGCCACCTGGGACGGGCTATTGGTAGTGATTGGATCAAGACGTTTGCAA
>2302
GGAGTCAGTCCAGGGAAGTATTATACTTACGCAAGCACAAGGAACAACTTGAGATTGATACTGCAAAATCTAATTGAAAATGACTCTGGGGTCTATTACTGTGCCACCTGGGACGGGCTATTGGTAGTGATTGGATCAAGACGTTTGCAA
>2303
GGAGTCAGTCCAGGGAAGTATTATACTTACGCAAGCACAAGGAACAACTTGAGATTGATACTGCAAAATCTAATTGAAAATGACTCTGGGGTCTATTACTGTGCCACCTGGGACGGGCTATTGGTAGTGATTGGATCAAGACGTTTGCAA
>2304
GGAGTCAGTCCAGGGAAGTATTATACTTACGCAAGCACAAGGAACAACTTGAGATTGATACTGCAAAATCTAATTGAAAATGACTCTGGGGTCTATTACTGTGCCACCTGGGACGGGCTATTGGTAGTGATTGGATCAAGACGTTTGCAA
>2305
GGAGTCAGTCCAGGGAAGTATTATACTTACGCAAGCACAAGGAACAACTTGAGATTGATACTGCAAAATCTAATTGAAAATGACTCTGGGGTCTATTACTGTGCCACCTGGGACGGGCTATTGGTAGTGATTGGATCAAGACGTTTGCAA
>2306
GGAGTCAGTCCAGGGAAGTATTATACTTACGCAAGCACAAGGAACAACTTGAGATTGATACTGCAAAATCTAATTGAAAATGACTCTGGGGTCTATTACTGTGCCACCTGGGACGGGCTATTGGTAGTGATTGGATCAAGACGTTTGCAA
>2307
GGAGTCAGTCCAGGGAAGTATTATACTTACGCAAGCACAAGGAACAACTTGAGATTGATACTGCAAAATCTAATTGAAAATGACTCTGGGGTCTATTACTGTGCCACCTGGGACGGGCTATTGGTAGTGATTGGATCAAGACGTTTGCAA
>2308
GGAGTCAGTCCAGGGAAGTATTATACTTACGCAAGCACAAGGAACAACTTGAGATTGATACTGCAAAATCTAATTGAAAATGACTCTGGGGTCTATTACTGTGCCACCTGGGACGGGCTATTGGTAGTGATTGGATCAAGACGTTTGCAA
>2309
GGAGTCAGTCCAGGGAAGTATTATACTTACGCAAGCACAAGGAACAACTTGAGATTGATACTGCAAAATCTAATTGAAAATGACTCTGGGGTCTATTACTGTGCCACCTGGGACGGGCTATTGGTAGTGATTGGATCAAGACGTTTGCAA
>2310
GGAGTCAGTCCAGGGAAGTATTATACTTACGCAAGCACAAGGAACAACTTGAGATTGATACTGCAAAATCTAATTGAAAATGACTCTGGGGTCTATTACTGTGCCACCTGGGACGGGCTATTGGTAGTGATTGGATCAAGACGTTTGCAA
>2311
GGAGTCAGTCCAGGGAAGTATTATACTTACGCAAGCACAAGGAACAACTTGAGATTGATACTGCAAAATCTAATTGAAAATGACTCTGGGGTCTATTACTGTGCCACCTGGGACGGGCTATTGGTAGTGATTGGATCAAGACGTTTGCAA
>2312
GGAGTCAGTCCAGGGAAGTATTATACTTACGCAAGCACAAGGAACAACTTGAGATTGATACTGCAAAATCTAATTGAAAATGACTCTGGGGTCTATTACTGTGCCACCTGGGACGGGCTATTGGTAGTGATTGGATCAAGACGTTTGCAA
>2313
GGAGTCAGTCCAGGGAAGTATTATACTTACGCAAGCACAAGGAACAACTTGAGATTGATACTGCAAAATCTAATTGAAAATGACTCTGGGGTCTATTACTGTGCCACCTGGGACGGGCTATTGGTAGTGATTGGATCAAGACGTTTGCAA
>2314
GGAGTCAGTCCAGGGAAGTATTATACTTACGCAAGCACAAGGAACAACTTGAGATTGATACTGCAAAATCTAATTGAAAATGACTCTGGGGTCTATTACTGTGCCACCTGGGACGGGCTATTGGTAGTGATTGGATCAAGACGTTTGCAA
>2315
GGAGTCAGTCCAGGGAAGTATTATACTTACGCAAGCACAAGGAACAACTTGAGATTGATACTGCAAAATCTAATTGAAAATGACTCTGGGGTCTATTACTGTGCCACCTGGGACGGGCTATTGGTAGTGATTGGATCAAGACGTTTGCAA
>2316
GGAGTCAGTCCAGGGAAGTATTATACTTACGCAAGCACAAGGAACAACTTGAGATTGATACTGCAAAATCTAATTGAAAATGACTCTGGGGTCTATTACTGTGCCACCTGGGACGGGCTATTGGTAGTGATTGGATCAAGACGTTTGCAA
>2317
GGAGTCAGTCCAGGGAAGTATTATACTTACGCAAGCACAAGGAACAACTTGAGATTGATACTGCAAAATCTAATTGAAAATGACTCTGGGGTCTATTACTGTGCCACCTGGGACGGGCTATTGGTAGTGATTGGATCAAGACGTTTGCAA
>2318
GGAGTCAGTCCAGGGAAGTATTATACTTACGCAAGCACAAGGAACAACTTGAGATTGATACTGCAAAATCTAATTGAAAATGACTCTGGGGTCTATTACTGTGCCACCTGGGACGGGCTATTGGTAGTGATTGGATCAAGACGTTTGCAA
>2319
GGAGTCAGTCCAGGGAAGTATTATACTTACGCAAGCACAAGGAACAACTTGAGATTGATACTGCAAAATCTAATTGAAAATGACTCTGGGGTCTATTACTGTGCCACCTGGGACGGGCTATTGGTAGTGATTGGATCAAGACGTTTGCAA
>2320
GGAGTCAGTCCAGGGAAGTATTATACTTACGCAAGCACAAGGAACAACTTGAGATTGATACTGCAAAATCTAATTGAAAATGACTCTGGGGTCTATTACTGTGCCACCTGGGACGGGCTATTGGTAGTGATTGGATCAAGACGTTTGCAA
>2321
GGAGTCAGTCCAGGGAAGTATTATACTTACGCAAGCACAAGGAACAACTTGAGATTGATACTGCAAAATCTAATTGAAAATGACTCTGGGGTCTATTACTGTGCCACCTGGGACGGGCTATTGGTAGTGATTGGATCAAGACGTTTGCAA
>2322
GGAGTCAGTCCAGGGAAGTATTATACTTACGCAAGCACAAGGAACAACTTGAGATTGATACTGCAAAATCTAATTGAAAATGACTCTGGGGTCTATTACTGTGCCACCTGGGACGGGCTATTGGTAGTGATTGGATCAAGACGTTTGCAA
>2323
GGAGTCAGTCCAGGGAAGTATTATACTTACGCAAGCACAAGGAACAACTTGAGATTGATACTGCAAAATCTAATTGAAAATGACTCTGGGGTCTATTACTGTGCCACCTGGGACGGGCTATTGGTAGTGATTGGATCAAGACGTTTGCAA
>2324
GGAGTCAGTCCAGGGAAGTATTATACTTACGCAAGCACAAGGAACAACTTGAGATTGATACTGCAAAATCTAATTGAAAATGACTCTGGGGTCTATTACTGTGCCACCTGGGACGGGCTATTGGTAGTGATTGGATCAAGACGTTTGCAA
>2325
GGAGTCAGTCCAGGGAAGTATTATACTTACGCAAGCACAAGGAACAACTTGAGATTGATACTGCAAAATCTAATTGAAAATGACTCTGGGGTCTATTACTGTGCCACCTGGGACGGGCTATTGGTAGTGATTGGATCAAGACGTTTGCAA
>2326
GGAGTCAGTCCAGGGAAGTATTATACTTACGCAAGCACAAGGAACAACTTGAGATTGATACTGCAAAATCTAATTGAAAATGACTCTGGGGTCTATTACTGTGCCACCTGGGACGGGCTATTGGTAGTGATTGGATCAAGACGTTTGCAA
>2327
GGAGTCAGTCCAGGGAAGTATTATACTTACGCAAGCACAAGGAACAACTTGAGATTGATACTGCAAAATCTAATTGAAAATGACTCTGGGGTCTATTACTGTGCCACCTGGGACGGGCTATTGGTAGTGATTGGATCAAGACGTTTGCAA
>2328
GGAGTCAGTCCAGGGAAGTATTATACTTACGCAAGCACAAGGAACAACTTGAGATTGATACTGCAAAATCTAATTGAAAATGACTCTGGGGTCTATTACTGTGCCACCTGGGACGGGCTATTGGTAGTGATTGGATCAAGACGTTTGCAA
>2329
GGAGTCAGTCCAGGGAAGTATTATACTTACGCAAGCACAAGGAACAACTTGAGATTGATACTGCAAAATCTAATTGAAAATGACTCTGGGGTCTATTACTGTGCCACCTGGGACGGGCTATTGGTAGTGATTGGATCAAGACGTTTGCAA
>2330
GGAGTCAGTCCAGGGAAGTATTATACTTACGCAAGCACAAGGAACAACTTGAGATTGATACTGCAAAATCTAATTGAAAATGACTCTGGGGTCTATTACTGTGCCACCTGGGACGGGCTATTGGTAGTGATTGGATCAAGACGTTTGCAA
>2331
GGAGTCAGTCCAGGGAAGTATTATACTTACGCAAGCACAAGGAACAACTTGAGATTGATACTGCAAAATCTAATTGAAAATGACTCTGGGGTCTATTACTGTGCCACCTGGGACGGGCTATTGGTAGTGATTGGATCAAGACGTTTGCAA
>2332
GGAGTCAGTCCAGGGAAGTATTATACTTACGCAAGCACAAGGAACAACTTGAGATTGATACTGCAAAATCTAATTGAAAATGACTCTGGGGTCTATTACTGTGCCACCTGGGACGGGCTATTGGTAGTGATTGGATCAAGACGTTTGCAA
>2333
GGAGTCAGTCCAGGGAAGTATTATACTTACGCAAGCACAAGGAACAACTTGAGATTGATACTGCAAAATCTAATTGAAAATGACTCTGGGGTCTATTACTGTGCCACCTGGGACGGGCTATTGGTAGTGATTGGATCAAGACGTTTGCAA
>2334
GGAGTCAGTCCAGGGAAGTATTATACTTACGCAAGCACAAGGAACAACTTGAGATTGATACTGCAAAATCTAATTGAAAATGACTCTGGGGTCTATTACTGTGCCACCTGGGACGGGCTATTGGTAGTGATTGGATCAAGACGTTTGCAA
>2335
GGAGTCAGTCCAGGGAAGTATTATACTTACGCAAGCACAAGGAACAACTTGAGATTGATACTGCAAAATCTAATTGAAAATGACTCTGGGGTCTATTACTGTGCCACCTGGGACGGGCTATTGGTAGTGATTGGATCAAGACGTTTGCAA
>2336
GGAGTCAGTCCAGGGAAGTATTATACTTACGCAAGCACAAGGAACAACTTGAGATTGATACTGCAAAATCTAATTGAAAATGACTCTGGGGTCTATTACTGTGCCACCTGGGACGGGCTATTGGTAGTGATTGGATCAAGACGTTTGCAA
>2337
GGAGTCAGTCCAGGGAAGTATTATACTTACGCAAGCACAAGGAACAACTTGAGATTGATACTGCAAAATCTAATTGAAAATGACTCTGGGGTCTATTACTGTGCCACCTGGGACGGGCTATTGGTAGTGATTGGATCAAGACGTTTGCAA
>2338
GGAGTCAGTCCAGGGAAGTATTATACTTACGCAAGCACAAGGAACAACTTGAGATTGATACTGCAAAATCTAATTGAAAATGACTCTGGGGTCTATTACTGTGCCACCTGGGACGGGCTATTGGTAGTGATTGGATCAAGACGTTTGCAA
>2339
GGAGTCAGTCCAGGGAAGTATTATACTTACGCAAGCACAAGGAACAACTTGAGATTGATACTGCAAAATCTAATTGAAAATGACTCTGGGGTCTATTACTGTGCCACCTGGGACGGGCTATTGGTAGTGATTGGATCAAGACGTTTGCAA
>2340
GGAGTCAGTCCAGGGAAGTATTATACTTACGCAAGCACAAGGAACAACTTGAGATTGATACTGCAAAATCTAATTGAAAATGACTCTGGGGTCTATTACTGTGCCACCTGGGACGGGCTATTGGTAGTGATTGGATCAAGACGTTTGCAA
>2341
GGAGTCAGTCCAGGGAAGTATTATACTTACGCAAGCACAAGGAACAACTTGAGATTGATACTGCAAAATCTAATTGAAAATGACTCTGGGGTCTATTACTGTGCCACCTGGGACGGGCTATTGGTAGTGATTGGATCAAGACGTTTGCAA
>2342
GGAGTCAGTCCAGGGAAGTATTATACTTACGCAAGCACAAGGAACAACTTGAGATTGATACTGCAAAATCTAATTGAAAATGACTCTGGGGTCTATTACTGTGCCACCTGGGACGGGCTATTGGTAGTGATTGGATCAAGACGTTTGCAA
>2343
GGAGTCAGTCCAGGGAAGTATTATACTTACGCAAGCACAAGGAACAACTTGAGATTGATACTGCAAAATCTAATTGAAAATGACTCTGGGGTCTATTACTGTGCCACCTGGGACGGGCTATTGGTAGTGATTGGATCAAGACGTTTGCAA
>2344
GGAGTCAGTCCAGGGAAGTATTATACTTACGCAAGCACAAGGAACAACTTGAGATTGATACTGCAAAATCTAATTGAAAATGACTCTGGGGTCTATTACTGTGCCACCTGGGACGGGCTATTGGTAGTGATTGGATCAAGACGTTTGCAA
>2345
GGAGTCAGTCCAGGGAAGTATTATACTTACGCAAGCACAAGGAACAACTTGAGATTGATACTGCAAAATCTAATTGAAAATGACTCTGGGGTCTATTACTGTGCCACCTGGGACGGGCTATTGGTAGTGATTGGATCAAGACGTTTGCAA
>2346
GGAGTCAGTCCAGGGAAGTATTATACTTACGCAAGCACAAGGAACAACTTGAGATTGATACTGCAAAATCTAATTGAAAATGACTCTGGGGTCTATTACTGTGCCACCTGGGACGGGCTATTGGTAGTGATTGGATCAAGACGTTTGCAA
>2347
GGAGTCAGTCCAGGGAAGTATTATACTTACGCAAGCACAAGGAACAACTTGAGATTGATACTGCAAAATCTAATTGAAAATGACTCTGGGGTCTATTACTGTGCCACCTGGGACGGGCTATTGGTAGTGATTGGATCAAGACGTTTGCAA
>2348
GGAGTCAGTCCAGGGAAGTATTATACTTACGCAAGCACAAGGAACAACTTGAGATTGATACTGCAAAATCTAATTGAAAATGACTCTGGGGTCTATTACTGTGCCACCTGGGACGGGCTATTGGTAGTGATTGGATCAAGACGTTTGCAA
>2349
GGAGTCAGTCCAGGGAAGTATTATACTTACGCAAGCACAAGGAACAACTTGAGATTGATACTGCAAAATCTAATTGAAAATGACTCTGGGGTCTATTACTGTGCCACCTGGGACGGGCTATTGGTAGTGATTGGATCAAGACGTTTGCAA
>2350
GGAGTCAGTCCAGGGAAGTATTATACTTACGCAAGCACAAGGAACAACTTGAGATTGATACTGCAAAATCTAATTGAAAATGACTCTGGGGTCTATTACTGTGCCACCTGGGACGGGCTATTGGTAGTGATTGGATCAAGACGTTTGCAA
>2351
GGAGTCAGTCCAGGGAAGTATTATACTTACGCAAGCACAAGGAACAACTTGAGATTGATACTGCAAAATCTAATTGAAAATGACTCTGGGGTCTATTACTGTGCCACCTGGGACGGGCTATTGGTAGTGATTGGATCAAGACGTTTGCAA
>2352
GGAGTCAGTCCAGGGAAGTATTATACTTACGCAAGCACAAGGAACAACTTGAGATTGATACTGCAAAATCTAATTGAAAATGACTCTGGGGTCTATTACTGTGCCACCTGGGACGGGCTATTGGTAGTGATTGGATCAAGACGTTTGCAA
>2353
GGAGTCAGTCCAGGGAAGTATTATACTTACGCAAGCACAAGGAACAACTTGAGATTGATACTGCAAAATCTAATTGAAAATGACTCTGGGGTCTATTACTGTGCCACCTGGGACGGGCTATTGGTAGTGATTGGATCAAGACGTTTGCAA
>2354
GGAGTCAGTCCAGGGAAGTATTATACTTACGCAAGCACAAGGAACAACTTGAGATTGATACTGCAAAATCTAATTGAAAATGACTCTGGGGTCTATTACTGTGCCACCTGGGACGGGCTATTGGTAGTGATTGGATCAAGACGTTTGCAA
>2355
GGAGTCAGTCCAGGGAAGTATTATACTTACGCAAGCACAAGGAACAACTTGAGATTGATACTGCAAAATCTAATTGAAAATGACTCTGGGGTCTATTACTGTGCCACCTGGGACGGGCTATTGGTAGTGATTGGATCAAGACGTTTGCAA
>2356
GGAGTCAGTCCAGGGAAGTATTATACTTACGCAAGCACAAGGAACAACTTGAGATTGATACTGCAAAATCTAATTGAAAATGACTCTGGGGTCTATTACTGTGCCACCTGGGACGGGCTATTGGTAGTGATTGGATCAAGACGTTTGCAA
>2357
GGAGTCAGTCCAGGGAAGTATTATACTTACGCAAGCACAAGGAACAACTTGAGATTGATACTGCAAAATCTAATTGAAAATGACTCTGGGGTCTATTACTGTGCCACCTGGGACGGGCTATTGGTAGTGATTGGATCAAGACGTTTGCAA
>2358
GGAGTCAGTCCAGGGAAGTATTATACTTACGCAAGCACAAGGAACAACTTGAGATTGATACTGCAAAATCTAATTGAAAATGACTCTGGGGTCTATTACTGTGCCACCTGGGACGGGCTATTGGTAGTGATTGGATCAAGACGTTTGCAA
>2359
GGAGTCAGTCCAGGGAAGTATTATACTTACGCAAGCACAAGGAACAACTTGAGATTGATACTGCAAAATCTAATTGAAAATGACTCTGGGGTCTATTACTGTGCCACCTGGGACGGGCTATTGGTAGTGATTGGATCAAGACGTTTGCAA
>2360
GGAGTCAGTCCAGGGAAGTATTATACTTACGCAAGCACAAGGAACAACTTGAGATTGATACTGCAAAATCTAATTGAAAATGACTCTGGGGTCTATTACTGTGCCACCTGGGACGGGCTATTGGTAGTGATTGGATCAAGACGTTTGCAA
>2361
GGAGTCAGTCCAGGGAAGTATTATACTTACGCAAGCACAAGGAACAACTTGAGATTGATACTGCAAAATCTAATTGAAAATGACTCTGGGGTCTATTACTGTGCCACCTGGGACGGGCTATTGGTAGTGATTGGATCAAGACGTTTGCAA
>2362
GGAGTCAGTCCAGGGAAGTATTATACTTACGCAAGCACAAGGAACAACTTGAGATTGATACTGCAAAATCTAATTGAAAATGACTCTGGGGTCTATTACTGTGCCACCTGGGACGGGCTATTGGTAGTGATTGGATCAAGACGTTTGCAA
>2363
GGAGTCAGTCCAGGGAAGTATTATACTTACGCAAGCACAAGGAACAACTTGAGATTGATACTGCAAAATCTAATTGAAAATGACTCTGGGGTCTATTACTGTGCCACCTGGGACGGGCTATTGGTAGTGATTGGATCAAGACGTTTGCAA
>2364
GGAGTCAGTCCAGGGAAGTATTATACTTACGCAAGCACAAGGAACAACTTGAGATTGATACTGCAAAATCTAATTGAAAATGACTCTGGGGTCTATTACTGTGCCACCTGGGACGGGCTATTGGTAGTGATTGGATCAAGACGTTTGCAA
>2365
GGAGTCAGTCCAGGGAAGTATTATACTTACGCAAGCACAAGGAACAACTTGAGATTGATACTGCAAAATCTAATTGAAAATGACTCTGGGGTCTATTACTGTGCCACCTGGGACGGGCTATTGGTAGTGATTGGATCAAGACGTTTGCAA
>2366
GGAGTCAGTCCAGGGAAGTATTATACTTACGCAAGCACAAGGAACAACTTGAGATTGATACTGCAAAATCTAATTGAAAATGACTCTGGGGTCTATTACTGTGCCACCTGGGACGGGCTATTGGTAGTGATTGGATCAAGACGTTTGCAA
>2367
GGAGTCAGTCCAGGGAAGTATTATACTTACGCAAGCACAAGGAACAACTTGAGATTGATACTGCAAAATCTAATTGAAAATGACTCTGGGGTCTATTACTGTGCCACCTGGGACGGGCTATTGGTAGTGATTGGATCAAGACGTTTGCAA
>2368
GGAGTCAGTCCAGGGAAGTATTATACTTACGCAAGCACAAGGAACAACTTGAGATTGATACTGCAAAATCTAATTGAAAATGACTCTGGGGTCTATTACTGTGCCACCTGGGACGGGCTATTGGTAGTGATTGGATCAAGACGTTTGCAA
>2369
GGAGTCAGTCCAGGGAAGTATTATACTTACGCAAGCACAAGGAACAACTTGAGATTGATACTGCAAAATCTAATTGAAAATGACTCTGGGGTCTATTACTGTGCCACCTGGGACGGGCTATTGGTAGTGATTGGATCAAGACGTTTGCAA
>2370
GGAGTCAGTCCAGGGAAGTATTATACTTACGCAAGCACAAGGAACAACTTGAGATTGATACTGCAAAATCTAATTGAAAATGACTCTGGGGTCTATTACTGTGCCACCTGGGACGGGCTATTGGTAGTGATTGGATCAAGACGTTTGCAA
>2371
GGAGTCAGTCCAGGGAAGTATTATACTTACGCAAGCACAAGGAACAACTTGAGATTGATACTGCAAAATCTAATTGAAAATGACTCTGGGGTCTATTACTGTGCCACCTGGGACGGGCTATTGGTAGTGATTGGATCAAGACGTTTGCAA
>2372
GGAGTCAGTCCAGGGAAGTATTATACTTACGCAAGCACAAGGAACAACTTGAGATTGATACTGCAAAATCTAATTGAAAATGACTCTGGGGTCTATTACTGTGCCACCTGGGACGGGCTATTGGTAGTGATTGGATCAAGACGTTTGCAA
>2373
GGAGTCAGTCCAGGGAAGTATTATACTTACGCAAGCACAAGGAACAACTTGAGATTGATACTGCAAAATCTAATTGAAAATGACTCTGGGGTCTATTACTGTGCCACCTGGGACGGGCTATTGGTAGTGATTGGATCAAGACGTTTGCAA
>2374
GGAGTCAGTCCAGGGAAGTATTATACTTACGCAAGCACAAGGAACAACTTGAGATTGATACTGCAAAATCTAATTGAAAATGACTCTGGGGTCTATTACTGTGCCACCTGGGACGGGCTATTGGTAGTGATTGGATCAAGACGTTTGCAA
>2375
GGAGTCAGTCCAGGGAAGTATTATACTTACGCAAGCACAAGGAACAACTTGAGATTGATACTGCAAAATCTAATTGAAAATGACTCTGGGGTCTATTACTGTGCCACCTGGGACGGGCTATTGGTAGTGATTGGATCAAGACGTTTGCAA
>2376
GGAGTCAGTCCAGGGAAGTATTATACTTACGCAAGCACAAGGAACAACTTGAGATTGATACTGCAAAATCTAATTGAAAATGACTCTGGGGTCTATTACTGTGCCACCTGGGACGGGCTATTGGTAGTGATTGGATCAAGACGTTTGCAA
>2377
GGAGTCAGTCCAGGGAAGTATTATACTTACGCAAGCACAAGGAACAACTTGAGATTGATACTGCAAAATCTAATTGAAAATGACTCTGGGGTCTATTACTGTGCCACCTGGGACGGGCTATTGGTAGTGATTGGATCAAGACGTTTGCAA
>2378
GGAGTCAGTCCAGGGAAGTATTATACTTACGCAAGCACAAGGAACAACTTGAGATTGATACTGCAAAATCTAATTGAAAATGACTCTGGGGTCTATTACTGTGCCACCTGGGACGGGCTATTGGTAGTGATTGGATCAAGACGTTTGCAA
>2379
GGAGTCAGTCCAGGGAAGTATTATACTTACGCAAGCACAAGGAACAACTTGAGATTGATACTGCAAAATCTAATTGAAAATGACTCTGGGGTCTATTACTGTGCCACCTGGGACGGGCTATTGGTAGTGATTGGATCAAGACGTTTGCAA
>2380
GGAGTCAGTCCAGGGAAGTATTATACTTACGCAAGCACAAGGAACAACTTGAGATTGATACTGCAAAATCTAATTGAAAATGACTCTGGGGTCTATTACTGTGCCACCTGGGACGGGCTATTGGTAGTGATTGGATCAAGACGTTTGCAA
>2381
GGAGTCAGTCCAGGGAAGTATTATACTTACGCAAGCACAAGGAACAACTTGAGATTGATACTGCAAAATCTAATTGAAAATGACTCTGGGGTCTATTACTGTGCCACCTGGGACGGGCTATTGGTAGTGATTGGATCAAGACGTTTGCAA
>2382
GGAGTCAGTCCAGGGAAGTATTATACTTACGCAAGCACAAGGAACAACTTGAGATTGATACTGCAAAATCTAATTGAAAATGACTCTGGGGTCTATTACTGTGCCACCTGGGACGGGCTATTGGTAGTGATTGGATCAAGACGTTTGCAA
>2383
GGAGTCAGTCCAGGGAAGTATTATACTTACGCAAGCACAAGGAACAACTTGAGATTGATACTGCAAAATCTAATTGAAAATGACTCTGGGGTCTATTACTGTGCCACCTGGGACGGGCTATTGGTAGTGATTGGATCAAGACGTTTGCAA
>2384
GGAGTCAGTCCAGGGAAGTATTATACTTACGCAAGCACAAGGAACAACTTGAGATTGATACTGCAAAATCTAATTGAAAATGACTCTGGGGTCTATTACTGTGCCACCTGGGACGGGCTATTGGTAGTGATTGGATCAAGACGTTTGCAA
>2385
GGAGTCAGTCCAGGGAAGTATTATACTTACGCAAGCACAAGGAACAACTTGAGATTGATACTGCAAAATCTAATTGAAAATGACTCTGGGGTCTATTACTGTGCCACCTGGGACGGGCTATTGGTAGTGATTGGATCAAGACGTTTGCAA
>2386
GGAGTCAGTCCAGGGAAGTATTATACTTACGCAAGCACAAGGAACAACTTGAGATTGATACTGCAAAATCTAATTGAAAATGACTCTGGGGTCTATTACTGTGCCACCTGGGACGGGCTATTGGTAGTGATTGGATCAAGACGTTTGCAA
>2387
GGAGTCAGTCCAGGGAAGTATTATACTTACGCAAGCACAAGGAACAACTTGAGATTGATACTGCAAAATCTAATTGAAAATGACTCTGGGGTCTATTACTGTGCCACCTGGGACGGGCTATTGGTAGTGATTGGATCAAGACGTTTGCAA
>2388
GGAGTCAGTCCAGGGAAGTATTATACTTACGCAAGCACAAGGAACAACTTGAGATTGATACTGCAAAATCTAATTGAAAATGACTCTGGGGTCTATTACTGTGCCACCTGGGACGGGCTATTGGTAGTGATTGGATCAAGACGTTTGCAA
>2389
GGAGTCAGTCCAGGGAAGTATTATACTTACGCAAGCACAAGGAACAACTTGAGATTGATACTGCAAAATCTAATTGAAAATGACTCTGGGGTCTATTACTGTGCCACCTGGGACGGGCTATTGGTAGTGATTGGATCAAGACGTTTGCAA
>2390
GGAGTCAGTCCAGGGAAGTATTATACTTACGCAAGCACAAGGAACAACTTGAGATTGATACTGCAAAATCTAATTGAAAATGACTCTGGGGTCTATTACTGTGCCACCTGGGACGGGCTATTGGTAGTGATTGGATCAAGACGTTTGCAA
>2391
GGAGTCAGTCCAGGGAAGTATTATACTTACGCAAGCACAAGGAACAACTTGAGATTGATACTGCAAAATCTAATTGAAAATGACTCTGGGGTCTATTACTGTGCCACCTGGGACGGGCTATTGGTAGTGATTGGATCAAGACGTTTGCAA
>2392
GGAGTCAGTCCAGGGAAGTATTATACTTACGCAAGCACAAGGAACAACTTGAGATTGATACTGCAAAATCTAATTGAAAATGACTCTGGGGTCTATTACTGTGCCACCTGGGACGGGCTATTGGTAGTGATTGGATCAAGACGTTTGCAA
>2393
GGAGTCAGTCCAGGGAAGTATTATACTTACGCAAGCACAAGGAACAACTTGAGATTGATACTGCAAAATCTAATTGAAAATGACTCTGGGGTCTATTACTGTGCCACCTGGGACGGGCTATTGGTAGTGATTGGATCAAGACGTTTGCAA
>2394
GGAGTCAGTCCAGGGAAGTATTATACTTACGCAAGCACAAGGAACAACTTGAGATTGATACTGCAAAATCTAATTGAAAATGACTCTGGGGTCTATTACTGTGCCACCTGGGACGGGCTATTGGTAGTGATTGGATCAAGACGTTTGCAA
>2395
GGAGTCAGTCCAGGGAAGTATTATACTTACGCAAGCACAAGGAACAACTTGAGATTGATACTGCAAAATCTAATTGAAAATGACTCTGGGGTCTATTACTGTGCCACCTGGGACGGGCTATTGGTAGTGATTGGATCAAGACGTTTGCAA
>2396
GGAGTCAGTCCAGGGAAGTATTATACTTACGCAAGCACAAGGAACAACTTGAGATTGATACTGCAAAATCTAATTGAAAATGACTCTGGGGTCTATTACTGTGCCACCTGGGACGGGCTATTGGTAGTGATTGGATCAAGACGTTTGCAA
>2397
GGAGTCAGTCCAGGGAAGTATTATACTTACGCAAGCACAAGGAACAACTTGAGATTGATACTGCAAAATCTAATTGAAAATGACTCTGGGGTCTATTACTGTGCCACCTGGGACGGGCTATTGGTAGTGATTGGATCAAGACGTTTGCAA
>2398
GGAGTCAGTCCAGGGAAGTATTATACTTACGCAAGCACAAGGAACAACTTGAGATTGATACTGCAAAATCTAATTGAAAATGACTCTGGGGTCTATTACTGTGCCACCTGGGACGGGCTATTGGTAGTGATTGGATCAAGACGTTTGCAA
>2399
GGAGTCAGTCCAGGGAAGTATTATACTTACGCAAGCACAAGGAACAACTTGAGATTGATACTGCAAAATCTAATTGAAAATGACTCTGGGGTCTATTACTGTGCCACCTGGGACGGGCTATTGGTAGTGATTGGATCAAGACGTTTGCAA
>2400
GGAGTCAGTCCAGGGAAGTATTATACTTACGCAAGCACAAGGAACAACTTGAGATTGATACTGCAAAATCTAATTGAAAATGACTCTGGGGTCTATTACTGTGCCACCTGGGACGGGCTATTGGTAGTGATTGGATCAAGACGTTTGCAA
>2401
GGAGTCAGTCCAGGGAAGTATTATACTTACGCAAGCACAAGGAACAACTTGAGATTGATACTGCAAAATCTAATTGAAAATGACTCTGGGGTCTATTACTGTGCCACCTGGGACGGGCTATTGGTAGTGATTGGATCAAGACGTTTGCAA
>2402
GGAGTCAGTCCAGGGAAGTATTATACTTACGCAAGCACAAGGAACAACTTGAGATTGATACTGCAAAATCTAATTGAAAATGACTCTGGGGTCTATTACTGTGCCACCTGGGACGGGCTATTGGTAGTGATTGGATCAAGACGTTTGCAA
>2403
GGAGTCAGTCCAGGGAAGTATTATACTTACGCAAGCACAAGGAACAACTTGAGATTGATACTGCAAAATCTAATTGAAAATGACTCTGGGGTCTATTACTGTGCCACCTGGGACGGGCTATTGGTAGTGATTGGATCAAGACGTTTGCAA
>2404
GGAGTCAGTCCAGGGAAGTATTATACTTACGCAAGCACAAGGAACAACTTGAGATTGATACTGCAAAATCTAATTGAAAATGACTCTGGGGTCTATTACTGTGCCACCTGGGACGGGCTATTGGTAGTGATTGGATCAAGACGTTTGCAA
>2405
GGAGTCAGTCCAGGGAAGTATTATACTTACGCAAGCACAAGGAACAACTTGAGATTGATACTGCAAAATCTAATTGAAAATGACTCTGGGGTCTATTACTGTGCCACCTGGGACGGGCTATTGGTAGTGATTGGATCAAGACGTTTGCAA
>2406
GGAGTCAGTCCAGGGAAGTATTATACTTACGCAAGCACAAGGAACAACTTGAGATTGATACTGCAAAATCTAATTGAAAATGACTCTGGGGTCTATTACTGTGCCACCTGGGACGGGCTATTGGTAGTGATTGGATCAAGACGTTTGCAA
>2407
GGAGTCAGTCCAGGGAAGTATTATACTTACGCAAGCACAAGGAACAACTTGAGATTGATACTGCAAAATCTAATTGAAAATGACTCTGGGGTCTATTACTGTGCCACCTGGGACGGGCTATTGGTAGTGATTGGATCAAGACGTTTGCAA
>2408
GGAGTCAGTCCAGGGAAGTATTATACTTACGCAAGCACAAGGAACAACTTGAGATTGATACTGCAAAATCTAATTGAAAATGACTCTGGGGTCTATTACTGTGCCACCTGGGACGGGCTATTGGTAGTGATTGGATCAAGACGTTTGCAA
>2409
GGAGTCAGTCCAGGGAAGTATTATACTTACGCAAGCACAAGGAACAACTTGAGATTGATACTGCAAAATCTAATTGAAAATGACTCTGGGGTCTATTACTGTGCCACCTGGGACGGGCTATTGGTAGTGATTGGATCAAGACGTTTGCAA
>2410
GGAGTCAGTCCAGGGAAGTATTATACTTACGCAAGCACAAGGAACAACTTGAGATTGATACTGCAAAATCTAATTGAAAATGACTCTGGGGTCTATTACTGTGCCACCTGGGACGGGCTATTGGTAGTGATTGGATCAAGACGTTTGCAA
>2411
GGAGTCAGTCCAGGGAAGTATTATACTTACGCAAGCACAAGGAACAACTTGAGATTGATACTGCAAAATCTAATTGAAAATGACTCTGGGGTCTATTACTGTGCCACCTGGGACGGGCTATTGGTAGTGATTGGATCAAGACGTTTGCAA
>2412
GGAGTCAGTCCAGGGAAGTATTATACTTACGCAAGCACAAGGAACAACTTGAGATTGATACTGCAAAATCTAATTGAAAATGACTCTGGGGTCTATTACTGTGCCACCTGGGACGGGCTATTGGTAGTGATTGGATCAAGACGTTTGCAA
>2413
GGAGTCAGTCCAGGGAAGTATTATACTTACGCAAGCACAAGGAACAACTTGAGATTGATACTGCAAAATCTAATTGAAAATGACTCTGGGGTCTATTACTGTGCCACCTGGGACGGGCTATTGGTAGTGATTGGATCAAGACGTTTGCAA
>2414
GGAGTCAGTCCAGGGAAGTATTATACTTACGCAAGCACAAGGAACAACTTGAGATTGATACTGCAAAATCTAATTGAAAATGACTCTGGGGTCTATTACTGTGCCACCTGGGACGGGCTATTGGTAGTGATTGGATCAAGACGTTTGCAA
>2415
GGAGTCAGTCCAGGGAAGTATTATACTTACGCAAGCACAAGGAACAACTTGAGATTGATACTGCAAAATCTAATTGAAAATGACTCTGGGGTCTATTACTGTGCCACCTGGGACGGGCTATTGGTAGTGATTGGATCAAGACGTTTGCAA
>2416
GGAGTCAGTCCAGGGAAGTATTATACTTACGCAAGCACAAGGAACAACTTGAGATTGATACTGCAAAATCTAATTGAAAATGACTCTGGGGTCTATTACTGTGCCACCTGGGACGGGCTATTGGTAGTGATTGGATCAAGACGTTTGCAA
>2417
GGAGTCAGTCCAGGGAAGTATTATACTTACGCAAGCACAAGGAACAACTTGAGATTGATACTGCAAAATCTAATTGAAAATGACTCTGGGGTCTATTACTGTGCCACCTGGGACGGGCTATTGGTAGTGATTGGATCAAGACGTTTGCAA
>2418
GGAGTCAGTCCAGGGAAGTATTATACTTACGCAAGCACAAGGAACAACTTGAGATTGATACTGCAAAATCTAATTGAAAATGACTCTGGGGTCTATTACTGTGCCACCTGGGACGGGCTATTGGTAGTGATTGGATCAAGACGTTTGCAA
>2419
GGAGTCAGTCCAGGGAAGTATTATACTTACGCAAGCACAAGGAACAACTTGAGATTGATACTGCAAAATCTAATTGAAAATGACTCTGGGGTCTATTACTGTGCCACCTGGGACGGGCTATTGGTAGTGATTGGATCAAGACGTTTGCAA
>2420
GGAGTCAGTCCAGGGAAGTATTATACTTACGCAAGCACAAGGAACAACTTGAGATTGATACTGCAAAATCTAATTGAAAATGACTCTGGGGTCTATTACTGTGCCACCTGGGACGGGCTATTGGTAGTGATTGGATCAAGACGTTTGCAA
>2421
GGAGTCAGTCCAGGGAAGTATTATACTTACGCAAGCACAAGGAACAACTTGAGATTGATACTGCAAAATCTAATTGAAAATGACTCTGGGGTCTATTACTGTGCCACCTGGGACGGGCTATTGGTAGTGATTGGATCAAGACGTTTGCAA
>2422
GGAGTCAGTCCAGGGAAGTATTATACTTACGCAAGCACAAGGAACAACTTGAGATTGATACTGCAAAATCTAATTGAAAATGACTCTGGGGTCTATTACTGTGCCACCTGGGACGGGCTATTGGTAGTGATTGGATCAAGACGTTTGCAA
>2423
GGAGTCAGTCCAGGGAAGTATTATACTTACGCAAGCACAAGGAACAACTTGAGATTGATACTGCAAAATCTAATTGAAAATGACTCTGGGGTCTATTACTGTGCCACCTGGGACGGGCTATTGGTAGTGATTGGATCAAGACGTTTGCAA
>2424
GGAGTCAGTCCAGGGAAGTATTATACTTACGCAAGCACAAGGAACAACTTGAGATTGATACTGCAAAATCTAATTGAAAATGACTCTGGGGTCTATTACTGTGCCACCTGGGACGGGCTATTGGTAGTGATTGGATCAAGACGTTTGCAA
>2425
GGAGTCAGTCCAGGGAAGTATTATACTTACGCAAGCACAAGGAACAACTTGAGATTGATACTGCAAAATCTAATTGAAAATGACTCTGGGGTCTATTACTGTGCCACCTGGGACGGGCTATTGGTAGTGATTGGATCAAGACGTTTGCAA
>2426
GGAGTCAGTCCAGGGAAGTATTATACTTACGCAAGCACAAGGAACAACTTGAGATTGATACTGCAAAATCTAATTGAAAATGACTCTGGGGTCTATTACTGTGCCACCTGGGACGGGCTATTGGTAGTGATTGGATCAAGACGTTTGCAA
>2427
GGAGTCAGTCCAGGGAAGTATTATACTTACGCAAGCACAAGGAACAACTTGAGATTGATACTGCAAAATCTAATTGAAAATGACTCTGGGGTCTATTACTGTGCCACCTGGGACGGGCTATTGGTAGTGATTGGATCAAGACGTTTGCAA
>2428
GGAGTCAGTCCAGGGAAGTATTATACTTACGCAAGCACAAGGAACAACTTGAGATTGATACTGCAAAATCTAATTGAAAATGACTCTGGGGTCTATTACTGTGCCACCTGGGACGGGCTATTGGTAGTGATTGGATCAAGACGTTTGCAA
>2429
GGAGTCAGTCCAGGGAAGTATTATACTTACGCAAGCACAAGGAACAACTTGAGATTGATACTGCAAAATCTAATTGAAAATGACTCTGGGGTCTATTACTGTGCCACCTGGGACGGGCTATTGGTAGTGATTGGATCAAGACGTTTGCAA
>2430
GGAGTCAGTCCAGGGAAGTATTATACTTACGCAAGCACAAGGAACAACTTGAGATTGATACTGCAAAATCTAATTGAAAATGACTCTGGGGTCTATTACTGTGCCACCTGGGACGGGCTATTGGTAGTGATTGGATCAAGACGTTTGCAA
>2431
GGAGTCAGTCCAGGGAAGTATTATACTTACGCAAGCACAAGGAACAACTTGAGATTGATACTGCAAAATCTAATTGAAAATGACTCTGGGGTCTATTACTGTGCCACCTGGGACGGGCTATTGGTAGTGATTGGATCAAGACGTTTGCAA
>2432
GGAGTCAGTCCAGGGAAGTATTATACTTACGCAAGCACAAGGAACAACTTGAGATTGATACTGCAAAATCTAATTGAAAATGACTCTGGGGTCTATTACTGTGCCACCTGGGACGGGCTATTGGTAGTGATTGGATCAAGACGTTTGCAA
>2433
GGAGTCAGTCCAGGGAAGTATTATACTTACGCAAGCACAAGGAACAACTTGAGATTGATACTGCAAAATCTAATTGAAAATGACTCTGGGGTCTATTACTGTGCCACCTGGGACGGGCTATTGGTAGTGATTGGATCAAGACGTTTGCAA
>2434
GGAGTCAGTCCAGGGAAGTATTATACTTACGCAAGCACAAGGAACAACTTGAGATTGATACTGCAAAATCTAATTGAAAATGACTCTGGGGTCTATTACTGTGCCACCTGGGACGGGCTATTGGTAGTGATTGGATCAAGACGTTTGCAA
>2435
GGAGTCAGTCCAGGGAAGTATTATACTTACGCAAGCACAAGGAACAACTTGAGATTGATACTGCAAAATCTAATTGAAAATGACTCTGGGGTCTATTACTGTGCCACCTGGGACGGGCTATTGGTAGTGATTGGATCAAGACGTTTGCAA
>2436
GGAGTCAGTCCAGGGAAGTATTATACTTACGCAAGCACAAGGAACAACTTGAGATTGATACTGCAAAATCTAATTGAAAATGACTCTGGGGTCTATTACTGTGCCACCTGGGACGGGCTATTGGTAGTGATTGGATCAAGACGTTTGCAA
>2437
GGAGTCAGTCCAGGGAAGTATTATACTTACGCAAGCACAAGGAACAACTTGAGATTGATACTGCAAAATCTAATTGAAAATGACTCTGGGGTCTATTACTGTGCCACCTGGGACGGGCTATTGGTAGTGATTGGATCAAGACGTTTGCAA
>2438
GGAGTCAGTCCAGGGAAGTATTATACTTACGCAAGCACAAGGAACAACTTGAGATTGATACTGCAAAATCTAATTGAAAATGACTCTGGGGTCTATTACTGTGCCACCTGGGACGGGCTATTGGTAGTGATTGGATCAAGACGTTTGCAA
>2439
GGAGTCAGTCCAGGGAAGTATTATACTTACGCAAGCACAAGGAACAACTTGAGATTGATACTGCAAAATCTAATTGAAAATGACTCTGGGGTCTATTACTGTGCCACCTGGGACGGGCTATTGGTAGTGATTGGATCAAGACGTTTGCAA
>2440
GGAGTCAGTCCAGGGAAGTATTATACTTACGCAAGCACAAGGAACAACTTGAGATTGATACTGCAAAATCTAATTGAAAATGACTCTGGGGTCTATTACTGTGCCACCTGGGACGGGCTATTGGTAGTGATTGGATCAAGACGTTTGCAA
>2441
GGAGTCAGTCCAGGGAAGTATTATACTTACGCAAGCACAAGGAACAACTTGAGATTGATACTGCAAAATCTAATTGAAAATGACTCTGGGGTCTATTACTGTGCCACCTGGGACGGGCTATTGGTAGTGATTGGATCAAGACGTTTGCAA
>2442
GGAGTCAGTCCAGGGAAGTATTATACTTACGCAAGCACAAGGAACAACTTGAGATTGATACTGCAAAATCTAATTGAAAATGACTCTGGGGTCTATTACTGTGCCACCTGGGACGGGCTATTGGTAGTGATTGGATCAAGACGTTTGCAA
>2443
GGAGTCAGTCCAGGGAAGTATTATACTTACGCAAGCACAAGGAACAACTTGAGATTGATACTGCAAAATCTAATTGAAAATGACTCTGGGGTCTATTACTGTGCCACCTGGGACGGGCTATTGGTAGTGATTGGATCAAGACGTTTGCAA
>2444
GGAGTCAGTCCAGGGAAGTATTATACTTACGCAAGCACAAGGAACAACTTGAGATTGATACTGCAAAATCTAATTGAAAATGACTCTGGGGTCTATTACTGTGCCACCTGGGACGGGCTATTGGTAGTGATTGGATCAAGACGTTTGCAA
>2445
GGAGTCAGTCCAGGGAAGTATTATACTTACGCAAGCACAAGGAACAACTTGAGATTGATACTGCAAAATCTAATTGAAAATGACTCTGGGGTCTATTACTGTGCCACCTGGGACGGGCTATTGGTAGTGATTGGATCAAGACGTTTGCAA
>2446
GGAGTCAGTCCAGGGAAGTATTATACTTACGCAAGCACAAGGAACAACTTGAGATTGATACTGCAAAATCTAATTGAAAATGACTCTGGGGTCTATTACTGTGCCACCTGGGACGGGCTATTGGTAGTGATTGGATCAAGACGTTTGCAA
>2447
GGAGTCAGTCCAGGGAAGTATTATACTTACGCAAGCACAAGGAACAACTTGAGATTGATACTGCAAAATCTAATTGAAAATGACTCTGGGGTCTATTACTGTGCCACCTGGGACGGGCTATTGGTAGTGATTGGATCAAGACGTTTGCAA
>2448
GGAGTCAGTCCAGGGAAGTATTATACTTACGCAAGCACAAGGAACAACTTGAGATTGATACTGCAAAATCTAATTGAAAATGACTCTGGGGTCTATTACTGTGCCACCTGGGACGGGCTATTGGTAGTGATTGGATCAAGACGTTTGCAA
>2449
GGAGTCAGTCCAGGGAAGTATTATACTTACGCAAGCACAAGGAACAACTTGAGATTGATACTGCAAAATCTAATTGAAAATGACTCTGGGGTCTATTACTGTGCCACCTGGGACGGGCTATTGGTAGTGATTGGATCAAGACGTTTGCAA
>2450
GGAGTCAGTCCAGGGAAGTATTATACTTACGCAAGCACAAGGAACAACTTGAGATTGATACTGCAAAATCTAATTGAAAATGACTCTGGGGTCTATTACTGTGCCACCTGGGACGGGCTATTGGTAGTGATTGGATCAAGACGTTTGCAA
>2451
GGAGTCAGTCCAGGGAAGTATTATACTTACGCAAGCACAAGGAACAACTTGAGATTGATACTGCAAAATCTAATTGAAAATGACTCTGGGGTCTATTACTGTGCCACCTGGGACGGGCTATTGGTAGTGATTGGATCAAGACGTTTGCAA
>2452
GGAGTCAGTCCAGGGAAGTATTATACTTACGCAAGCACAAGGAACAACTTGAGATTGATACTGCAAAATCTAATTGAAAATGACTCTGGGGTCTATTACTGTGCCACCTGGGACGGGCTATTGGTAGTGATTGGATCAAGACGTTTGCAA
>2453
GGAGTCAGTCCAGGGAAGTATTATACTTACGCAAGCACAAGGAACAACTTGAGATTGATACTGCAAAATCTAATTGAAAATGACTCTGGGGTCTATTACTGTGCCACCTGGGACGGGCTATTGGTAGTGATTGGATCAAGACGTTTGCAA
>2454
GGAGTCAGTCCAGGGAAGTATTATACTTACGCAAGCACAAGGAACAACTTGAGATTGATACTGCAAAATCTAATTGAAAATGACTCTGGGGTCTATTACTGTGCCACCTGGGACGGGCTATTGGTAGTGATTGGATCAAGACGTTTGCAA
>2455
GGAGTCAGTCCAGGGAAGTATTATACTTACGCAAGCACAAGGAACAACTTGAGATTGATACTGCAAAATCTAATTGAAAATGACTCTGGGGTCTATTACTGTGCCACCTGGGACGGGCTATTGGTAGTGATTGGATCAAGACGTTTGCAA
>2456
GGAGTCAGTCCAGGGAAGTATTATACTTACGCAAGCACAAGGAACAACTTGAGATTGATACTGCAAAATCTAATTGAAAATGACTCTGGGGTCTATTACTGTGCCACCTGGGACGGGCTATTGGTAGTGATTGGATCAAGACGTTTGCAA
>2457
GGAGTCAGTCCAGGGAAGTATTATACTTACGCAAGCACAAGGAACAACTTGAGATTGATACTGCAAAATCTAATTGAAAATGACTCTGGGGTCTATTACTGTGCCACCTGGGACGGGCTATTGGTAGTGATTGGATCAAGACGTTTGCAA
>2458
GGAGTCAGTCCAGGGAAGTATTATACTTACGCAAGCACAAGGAACAACTTGAGATTGATACTGCAAAATCTAATTGAAAATGACTCTGGGGTCTATTACTGTGCCACCTGGGACGGGCTATTGGTAGTGATTGGATCAAGACGTTTGCAA
>2459
GGAGTCAGTCCAGGGAAGTATTATACTTACGCAAGCACAAGGAACAACTTGAGATTGATACTGCAAAATCTAATTGAAAATGACTCTGGGGTCTATTACTGTGCCACCTGGGACGGGCTATTGGTAGTGATTGGATCAAGACGTTTGCAA
>2460
GGAGTCAGTCCAGGGAAGTATTATACTTACGCAAGCACAAGGAACAACTTGAGATTGATACTGCAAAATCTAATTGAAAATGACTCTGGGGTCTATTACTGTGCCACCTGGGACGGGCTATTGGTAGTGATTGGATCAAGACGTTTGCAA
>2461
GGAGTCAGTCCAGGGAAGTATTATACTTACGCAAGCACAAGGAACAACTTGAGATTGATACTGCAAAATCTAATTGAAAATGACTCTGGGGTCTATTACTGTGCCACCTGGGACGGGCTATTGGTAGTGATTGGATCAAGACGTTTGCAA
>2462
GGAGTCAGTCCAGGGAAGTATTATACTTACGCAAGCACAAGGAACAACTTGAGATTGATACTGCAAAATCTAATTGAAAATGACTCTGGGGTCTATTACTGTGCCACCTGGGACGGGCTATTGGTAGTGATTGGATCAAGACGTTTGCAA
>2463
GGAGTCAGTCCAGGGAAGTATTATACTTACGCAAGCACAAGGAACAACTTGAGATTGATACTGCAAAATCTAATTGAAAATGACTCTGGGGTCTATTACTGTGCCACCTGGGACGGGCTATTGGTAGTGATTGGATCAAGACGTTTGCAA
>2464
GGAGTCAGTCCAGGGAAGTATTATACTTACGCAAGCACAAGGAACAACTTGAGATTGATACTGCAAAATCTAATTGAAAATGACTCTGGGGTCTATTACTGTGCCACCTGGGACGGGCTATTGGTAGTGATTGGATCAAGACGTTTGCAA
>2465
GGAGTCAGTCCAGGGAAGTATTATACTTACGCAAGCACAAGGAACAACTTGAGATTGATACTGCAAAATCTAATTGAAAATGACTCTGGGGTCTATTACTGTGCCACCTGGGACGGGCTATTGGTAGTGATTGGATCAAGACGTTTGCAA
>2466
GGAGTCAGTCCAGGGAAGTATTATACTTACGCAAGCACAAGGAACAACTTGAGATTGATACTGCAAAATCTAATTGAAAATGACTCTGGGGTCTATTACTGTGCCACCTGGGACGGGCTATTGGTAGTGATTGGATCAAGACGTTTGCAA
>2467
GGAGTCAGTCCAGGGAAGTATTATACTTACGCAAGCACAAGGAACAACTTGAGATTGATACTGCAAAATCTAATTGAAAATGACTCTGGGGTCTATTACTGTGCCACCTGGGACGGGCTATTGGTAGTGATTGGATCAAGACGTTTGCAA
>2468
GGAGTCAGTCCAGGGAAGTATTATACTTACGCAAGCACAAGGAACAACTTGAGATTGATACTGCAAAATCTAATTGAAAATGACTCTGGGGTCTATTACTGTGCCACCTGGGACGGGCTATTGGTAGTGATTGGATCAAGACGTTTGCAA
>2469
GGAGTCAGTCCAGGGAAGTATTATACTTACGCAAGCACAAGGAACAACTTGAGATTGATACTGCAAAATCTAATTGAAAATGACTCTGGGGTCTATTACTGTGCCACCTGGGACGGGCTATTGGTAGTGATTGGATCAAGACGTTTGCAA
>2470
GGAGTCAGTCCAGGGAAGTATTATACTTACGCAAGCACAAGGAACAACTTGAGATTGATACTGCAAAATCTAATTGAAAATGACTCTGGGGTCTATTACTGTGCCACCTGGGACGGGCTATTGGTAGTGATTGGATCAAGACGTTTGCAA
>2471
GGAGTCAGTCCAGGGAAGTATTATACTTACGCAAGCACAAGGAACAACTTGAGATTGATACTGCAAAATCTAATTGAAAATGACTCTGGGGTCTATTACTGTGCCACCTGGGACGGGCTATTGGTAGTGATTGGATCAAGACGTTTGCAA
>2472
GGAGTCAGTCCAGGGAAGTATTATACTTACGCAAGCACAAGGAACAACTTGAGATTGATACTGCAAAATCTAATTGAAAATGACTCTGGGGTCTATTACTGTGCCACCTGGGACGGGCTATTGGTAGTGATTGGATCAAGACGTTTGCAA
>2473
GGAGTCAGTCCAGGGAAGTATTATACTTACGCAAGCACAAGGAACAACTTGAGATTGATACTGCAAAATCTAATTGAAAATGACTCTGGGGTCTATTACTGTGCCACCTGGGACGGGCTATTGGTAGTGATTGGATCAAGACGTTTGCAA
>2474
GGAGTCAGTCCAGGGAAGTATTATACTTACGCAAGCACAAGGAACAACTTGAGATTGATACTGCAAAATCTAATTGAAAATGACTCTGGGGTCTATTACTGTGCCACCTGGGACGGGCTATTGGTAGTGATTGGATCAAGACGTTTGCAA
>2475
GGAGTCAGTCCAGGGAAGTATTATACTTACGCAAGCACAAGGAACAACTTGAGATTGATACTGCAAAATCTAATTGAAAATGACTCTGGGGTCTATTACTGTGCCACCTGGGACGGGCTATTGGTAGTGATTGGATCAAGACGTTTGCAA
>2476
GGAGTCAGTCCAGGGAAGTATTATACTTACGCAAGCACAAGGAACAACTTGAGATTGATACTGCAAAATCTAATTGAAAATGACTCTGGGGTCTATTACTGTGCCACCTGGGACGGGCTATTGGTAGTGATTGGATCAAGACGTTTGCAA
>2477
GGAGTCAGTCCAGGGAAGTATTATACTTACGCAAGCACAAGGAACAACTTGAGATTGATACTGCAAAATCTAATTGAAAATGACTCTGGGGTCTATTACTGTGCCACCTGGGACGGGCTATTGGTAGTGATTGGATCAAGACGTTTGCAA
>2478
GGAGTCAGTCCAGGGAAGTATTATACTTACGCAAGCACAAGGAACAACTTGAGATTGATACTGCAAAATCTAATTGAAAATGACTCTGGGGTCTATTACTGTGCCACCTGGGACGGGCTATTGGTAGTGATTGGATCAAGACGTTTGCAA
>2479
GGAGTCAGTCCAGGGAAGTATTATACTTACGCAAGCACAAGGAACAACTTGAGATTGATACTGCAAAATCTAATTGAAAATGACTCTGGGGTCTATTACTGTGCCACCTGGGACGGGCTATTGGTAGTGATTGGATCAAGACGTTTGCAA
>2480
GGAGTCAGTCCAGGGAAGTATTATACTTACGCAAGCACAAGGAACAACTTGAGATTGATACTGCAAAATCTAATTGAAAATGACTCTGGGGTCTATTACTGTGCCACCTGGGACGGGCTATTGGTAGTGATTGGATCAAGACGTTTGCAA
>2481
GGAGTCAGTCCAGGGAAGTATTATACTTACGCAAGCACAAGGAACAACTTGAGATTGATACTGCAAAATCTAATTGAAAATGACTCTGGGGTCTATTACTGTGCCACCTGGGACGGGCTATTGGTAGTGATTGGATCAAGACGTTTGCAA
>2482
GGAGTCAGTCCAGGGAAGTATTATACTTACGCAAGCACAAGGAACAACTTGAGATTGATACTGCAAAATCTAATTGAAAATGACTCTGGGGTCTATTACTGTGCCACCTGGGACGGGCTATTGGTAGTGATTGGATCAAGACGTTTGCAA
>2483
GGAGTCAGTCCAGGGAAGTATTATACTTACGCAAGCACAAGGAACAACTTGAGATTGATACTGCAAAATCTAATTGAAAATGACTCTGGGGTCTATTACTGTGCCACCTGGGACGGGCTATTGGTAGTGATTGGATCAAGACGTTTGCAA
>2484
GGAGTCAGTCCAGGGAAGTATTATACTTACGCAAGCACAAGGAACAACTTGAGATTGATACTGCAAAATCTAATTGAAAATGACTCTGGGGTCTATTACTGTGCCACCTGGGACGGGCTATTGGTAGTGATTGGATCAAGACGTTTGCAA
>2485
GGAGTCAGTCCAGGGAAGTATTATACTTACGCAAGCACAAGGAACAACTTGAGATTGATACTGCAAAATCTAATTGAAAATGACTCTGGGGTCTATTACTGTGCCACCTGGGACGGGCTATTGGTAGTGATTGGATCAAGACGTTTGCAA
>2486
GGAGTCAGTCCAGGGAAGTATTATACTTACGCAAGCACAAGGAACAACTTGAGATTGATACTGCAAAATCTAATTGAAAATGACTCTGGGGTCTATTACTGTGCCACCTGGGACGGGCTATTGGTAGTGATTGGATCAAGACGTTTGCAA
>2487
GGAGTCAGTCCAGGGAAGTATTATACTTACGCAAGCACAAGGAACAACTTGAGATTGATACTGCAAAATCTAATTGAAAATGACTCTGGGGTCTATTACTGTGCCACCTGGGACGGGCTATTGGTAGTGATTGGATCAAGACGTTTGCAA
>2488
GGAGTCAGTCCAGGGAAGTATTATACTTACGCAAGCACAAGGAACAACTTGAGATTGATACTGCAAAATCTAATTGAAAATGACTCTGGGGTCTATTACTGTGCCACCTGGGACGGGCTATTGGTAGTGATTGGATCAAGACGTTTGCAA
>2489
GGAGTCAGTCCAGGGAAGTATTATACTTACGCAAGCACAAGGAACAACTTGAGATTGATACTGCAAAATCTAATTGAAAATGACTCTGGGGTCTATTACTGTGCCACCTGGGACGGGCTATTGGTAGTGATTGGATCAAGACGTTTGCAA
>2490
GGAGTCAGTCCAGGGAAGTATTATACTTACGCAAGCACAAGGAACAACTTGAGATTGATACTGCAAAATCTAATTGAAAATGACTCTGGGGTCTATTACTGTGCCACCTGGGACGGGCTATTGGTAGTGATTGGATCAAGACGTTTGCAA
>2491
GGAGTCAGTCCAGGGAAGTATTATACTTACGCAAGCACAAGGAACAACTTGAGATTGATACTGCAAAATCTAATTGAAAATGACTCTGGGGTCTATTACTGTGCCACCTGGGACGGGCTATTGGTAGTGATTGGATCAAGACGTTTGCAA
>2492
GGAGTCAGTCCAGGGAAGTATTATACTTACGCAAGCACAAGGAACAACTTGAGATTGATACTGCAAAATCTAATTGAAAATGACTCTGGGGTCTATTACTGTGCCACCTGGGACGGGCTATTGGTAGTGATTGGATCAAGACGTTTGCAA
>2493
GGAGTCAGTCCAGGGAAGTATTATACTTACGCAAGCACAAGGAACAACTTGAGATTGATACTGCAAAATCTAATTGAAAATGACTCTGGGGTCTATTACTGTGCCACCTGGGACGGGCTATTGGTAGTGATTGGATCAAGACGTTTGCAA
>2494
GGAGTCAGTCCAGGGAAGTATTATACTTACGCAAGCACAAGGAACAACTTGAGATTGATACTGCAAAATCTAATTGAAAATGACTCTGGGGTCTATTACTGTGCCACCTGGGACGGGCTATTGGTAGTGATTGGATCAAGACGTTTGCAA
>2495
GGAGTCAGTCCAGGGAAGTATTATACTTACGCAAGCACAAGGAACAACTTGAGATTGATACTGCAAAATCTAATTGAAAATGACTCTGGGGTCTATTACTGTGCCACCTGGGACGGGCTATTGGTAGTGATTGGATCAAGACGTTTGCAA
>2496
GGAGTCAGTCCAGGGAAGTATTATACTTACGCAAGCACAAGGAACAACTTGAGATTGATACTGCAAAATCTAATTGAAAATGACTCTGGGGTCTATTACTGTGCCACCTGGGACGGGCTATTGGTAGTGATTGGATCAAGACGTTTGCAA
>2497
GGAGTCAGTCCAGGGAAGTATTATACTTACGCAAGCACAAGGAACAACTTGAGATTGATACTGCAAAATCTAATTGAAAATGACTCTGGGGTCTATTACTGTGCCACCTGGGACGGGCTATTGGTAGTGATTGGATCAAGACGTTTGCAA
>2498
GGAGTCAGTCCAGGGAAGTATTATACTTACGCAAGCACAAGGAACAACTTGAGATTGATACTGCAAAATCTAATTGAAAATGACTCTGGGGTCTATTACTGTGCCACCTGGGACGGGCTATTGGTAGTGATTGGATCAAGACGTTTGCAA
>2499
GGAGTCAGTCCAGGGAAGTATTATACTTACGCAAGCACAAGGAACAACTTGAGATTGATACTGCAAAATCTAATTGAAAATGACTCTGGGGTCTATTACTGTGCCACCTGGGACGGGCTATTGGTAGTGATTGGATCAAGACGTTTGCAA
>2500
GGAGTCAGTCCAGGGAAGTATTATACTTACGCAAGCACAAGGAACAACTTGAGATTGATACTGCAAAATCTAATTGAAAATGACTCTGGGGTCTATTACTGTGCCACCTGGGACGGGCTATTGGTAGTGATTGGATCAAGACGTTTGCAA
>2501
GGAGTCAGTCCAGGGAAGTATTATACTTACGCAAGCACAAGGAACAACTTGAGATTGATACTGCAAAATCTAATTGAAAATGACTCTGGGGTCTATTACTGTGCCACCTGGGACGGGCTATTGGTAGTGATTGGATCAAGACGTTTGCAA
>2502
GGAGTCAGTCCAGGGAAGTATTATACTTACGCAAGCACAAGGAACAACTTGAGATTGATACTGCAAAATCTAATTGAAAATGACTCTGGGGTCTATTACTGTGCCACCTGGGACGGGCTATTGGTAGTGATTGGATCAAGACGTTTGCAA
>2503
GGAGTCAGTCCAGGGAAGTATTATACTTACGCAAGCACAAGGAACAACTTGAGATTGATACTGCAAAATCTAATTGAAAATGACTCTGGGGTCTATTACTGTGCCACCTGGGACGGGCTATTGGTAGTGATTGGATCAAGACGTTTGCAA
>2504
GGAGTCAGTCCAGGGAAGTATTATACTTACGCAAGCACAAGGAACAACTTGAGATTGATACTGCAAAATCTAATTGAAAATGACTCTGGGGTCTATTACTGTGCCACCTGGGACGGGCTATTGGTAGTGATTGGATCAAGACGTTTGCAA
>2505
GGAGTCAGTCCAGGGAAGTATTATACTTACGCAAGCACAAGGAACAACTTGAGATTGATACTGCAAAATCTAATTGAAAATGACTCTGGGGTCTATTACTGTGCCACCTGGGACGGGCTATTGGTAGTGATTGGATCAAGACGTTTGCAA
>2506
GGAGTCAGTCCAGGGAAGTATTATACTTACGCAAGCACAAGGAACAACTTGAGATTGATACTGCAAAATCTAATTGAAAATGACTCTGGGGTCTATTACTGTGCCACCTGGGACGGGCTATTGGTAGTGATTGGATCAAGACGTTTGCAA
>2507
GGAGTCAGTCCAGGGAAGTATTATACTTACGCAAGCACAAGGAACAACTTGAGATTGATACTGCAAAATCTAATTGAAAATGACTCTGGGGTCTATTACTGTGCCACCTGGGACGGGCTATTGGTAGTGATTGGATCAAGACGTTTGCAA
>2508
GGAGTCAGTCCAGGGAAGTATTATACTTACGCAAGCACAAGGAACAACTTGAGATTGATACTGCAAAATCTAATTGAAAATGACTCTGGGGTCTATTACTGTGCCACCTGGGACGGGCTATTGGTAGTGATTGGATCAAGACGTTTGCAA
>2509
GGAGTCAGTCCAGGGAAGTATTATACTTACGCAAGCACAAGGAACAACTTGAGATTGATACTGCAAAATCTAATTGAAAATGACTCTGGGGTCTATTACTGTGCCACCTGGGACGGGCTATTGGTAGTGATTGGATCAAGACGTTTGCAA
>2510
GGAGTCAGTCCAGGGAAGTATTATACTTACGCAAGCACAAGGAACAACTTGAGATTGATACTGCAAAATCTAATTGAAAATGACTCTGGGGTCTATTACTGTGCCACCTGGGACGGGCTATTGGTAGTGATTGGATCAAGACGTTTGCAA
>2511
GGAGTCAGTCCAGGGAAGTATTATACTTACGCAAGCACAAGGAACAACTTGAGATTGATACTGCAAAATCTAATTGAAAATGACTCTGGGGTCTATTACTGTGCCACCTGGGACGGGCTATTGGTAGTGATTGGATCAAGACGTTTGCAA
>2512
GGAGTCAGTCCAGGGAAGTATTATACTTACGCAAGCACAAGGAACAACTTGAGATTGATACTGCAAAATCTAATTGAAAATGACTCTGGGGTCTATTACTGTGCCACCTGGGACGGGCTATTGGTAGTGATTGGATCAAGACGTTTGCAA
>2513
GGAGTCAGTCCAGGGAAGTATTATACTTACGCAAGCACAAGGAACAACTTGAGATTGATACTGCAAAATCTAATTGAAAATGACTCTGGGGTCTATTACTGTGCCACCTGGGACGGGCTATTGGTAGTGATTGGATCAAGACGTTTGCAA
>2514
GGAGTCAGTCCAGGGAAGTATTATACTTACGCAAGCACAAGGAACAACTTGAGATTGATACTGCAAAATCTAATTGAAAATGACTCTGGGGTCTATTACTGTGCCACCTGGGACGGGCTATTGGTAGTGATTGGATCAAGACGTTTGCAA
>2515
GGAGTCAGTCCAGGGAAGTATTATACTTACGCAAGCACAAGGAACAACTTGAGATTGATACTGCAAAATCTAATTGAAAATGACTCTGGGGTCTATTACTGTGCCACCTGGGACGGGCTATTGGTAGTGATTGGATCAAGACGTTTGCAA
>2516
GGAGTCAGTCCAGGGAAGTATTATACTTACGCAAGCACAAGGAACAACTTGAGATTGATACTGCAAAATCTAATTGAAAATGACTCTGGGGTCTATTACTGTGCCACCTGGGACGGGCTATTGGTAGTGATTGGATCAAGACGTTTGCAA
>2517
GGAGTCAGTCCAGGGAAGTATTATACTTACGCAAGCACAAGGAACAACTTGAGATTGATACTGCAAAATCTAATTGAAAATGACTCTGGGGTCTATTACTGTGCCACCTGGGACGGGCTATTGGTAGTGATTGGATCAAGACGTTTGCAA
>2518
GGAGTCAGTCCAGGGAAGTATTATACTTACGCAAGCACAAGGAACAACTTGAGATTGATACTGCAAAATCTAATTGAAAATGACTCTGGGGTCTATTACTGTGCCACCTGGGACGGGCTATTGGTAGTGATTGGATCAAGACGTTTGCAA
>2519
GGAGTCAGTCCAGGGAAGTATTATACTTACGCAAGCACAAGGAACAACTTGAGATTGATACTGCAAAATCTAATTGAAAATGACTCTGGGGTCTATTACTGTGCCACCTGGGACGGGCTATTGGTAGTGATTGGATCAAGACGTTTGCAA
>2520
GGAGTCAGTCCAGGGAAGTATTATACTTACGCAAGCACAAGGAACAACTTGAGATTGATACTGCAAAATCTAATTGAAAATGACTCTGGGGTCTATTACTGTGCCACCTGGGACGGGCTATTGGTAGTGATTGGATCAAGACGTTTGCAA
>2521
GGAGTCAGTCCAGGGAAGTATTATACTTACGCAAGCACAAGGAACAACTTGAGATTGATACTGCAAAATCTAATTGAAAATGACTCTGGGGTCTATTACTGTGCCACCTGGGACGGGCTATTGGTAGTGATTGGATCAAGACGTTTGCAA
>2522
GGAGTCAGTCCAGGGAAGTATTATACTTACGCAAGCACAAGGAACAACTTGAGATTGATACTGCAAAATCTAATTGAAAATGACTCTGGGGTCTATTACTGTGCCACCTGGGACGGGCTATTGGTAGTGATTGGATCAAGACGTTTGCAA
>2523
GGAGTCAGTCCAGGGAAGTATTATACTTACGCAAGCACAAGGAACAACTTGAGATTGATACTGCAAAATCTAATTGAAAATGACTCTGGGGTCTATTACTGTGCCACCTGGGACGGGCTATTGGTAGTGATTGGATCAAGACGTTTGCAA
>2524
GGAGTCAGTCCAGGGAAGTATTATACTTACGCAAGCACAAGGAACAACTTGAGATTGATACTGCAAAATCTAATTGAAAATGACTCTGGGGTCTATTACTGTGCCACCTGGGACGGGCTATTGGTAGTGATTGGATCAAGACGTTTGCAA
>2525
GGAGTCAGTCCAGGGAAGTATTATACTTACGCAAGCACAAGGAACAACTTGAGATTGATACTGCAAAATCTAATTGAAAATGACTCTGGGGTCTATTACTGTGCCACCTGGGACGGGCTATTGGTAGTGATTGGATCAAGACGTTTGCAA
>2526
GGAGTCAGTCCAGGGAAGTATTATACTTACGCAAGCACAAGGAACAACTTGAGATTGATACTGCAAAATCTAATTGAAAATGACTCTGGGGTCTATTACTGTGCCACCTGGGACGGGCTATTGGTAGTGATTGGATCAAGACGTTTGCAA
>2527
GGAGTCAGTCCAGGGAAGTATTATACTTACGCAAGCACAAGGAACAACTTGAGATTGATACTGCAAAATCTAATTGAAAATGACTCTGGGGTCTATTACTGTGCCACCTGGGACGGGCTATTGGTAGTGATTGGATCAAGACGTTTGCAA
>2528
GGAGTCAGTCCAGGGAAGTATTATACTTACGCAAGCACAAGGAACAACTTGAGATTGATACTGCAAAATCTAATTGAAAATGACTCTGGGGTCTATTACTGTGCCACCTGGGACGGGCTATTGGTAGTGATTGGATCAAGACGTTTGCAA
>2529
GGAGTCAGTCCAGGGAAGTATTATACTTACGCAAGCACAAGGAACAACTTGAGATTGATACTGCAAAATCTAATTGAAAATGACTCTGGGGTCTATTACTGTGCCACCTGGGACGGGCTATTGGTAGTGATTGGATCAAGACGTTTGCAA
>2530
GGAGTCAGTCCAGGGAAGTATTATACTTACGCAAGCACAAGGAACAACTTGAGATTGATACTGCAAAATCTAATTGAAAATGACTCTGGGGTCTATTACTGTGCCACCTGGGACGGGCTATTGGTAGTGATTGGATCAAGACGTTTGCAA
>2531
GGAGTCAGTCCAGGGAAGTATTATACTTACGCAAGCACAAGGAACAACTTGAGATTGATACTGCAAAATCTAATTGAAAATGACTCTGGGGTCTATTACTGTGCCACCTGGGACGGGCTATTGGTAGTGATTGGATCAAGACGTTTGCAA
>2532
GGAGTCAGTCCAGGGAAGTATTATACTTACGCAAGCACAAGGAACAACTTGAGATTGATACTGCAAAATCTAATTGAAAATGACTCTGGGGTCTATTACTGTGCCACCTGGGACGGGCTATTGGTAGTGATTGGATCAAGACGTTTGCAA
>2533
GGAGTCAGTCCAGGGAAGTATTATACTTACGCAAGCACAAGGAACAACTTGAGATTGATACTGCAAAATCTAATTGAAAATGACTCTGGGGTCTATTACTGTGCCACCTGGGACGGGCTATTGGTAGTGATTGGATCAAGACGTTTGCAA
>2534
GGAGTCAGTCCAGGGAAGTATTATACTTACGCAAGCACAAGGAACAACTTGAGATTGATACTGCAAAATCTAATTGAAAATGACTCTGGGGTCTATTACTGTGCCACCTGGGACGGGCTATTGGTAGTGATTGGATCAAGACGTTTGCAA
>2535
GGAGTCAGTCCAGGGAAGTATTATACTTACGCAAGCACAAGGAACAACTTGAGATTGATACTGCAAAATCTAATTGAAAATGACTCTGGGGTCTATTACTGTGCCACCTGGGACGGGCTATTGGTAGTGATTGGATCAAGACGTTTGCAA
>2536
GGAGTCAGTCCAGGGAAGTATTATACTTACGCAAGCACAAGGAACAACTTGAGATTGATACTGCAAAATCTAATTGAAAATGACTCTGGGGTCTATTACTGTGCCACCTGGGACGGGCTATTGGTAGTGATTGGATCAAGACGTTTGCAA
>2537
GGAGTCAGTCCAGGGAAGTATTATACTTACGCAAGCACAAGGAACAACTTGAGATTGATACTGCAAAATCTAATTGAAAATGACTCTGGGGTCTATTACTGTGCCACCTGGGACGGGCTATTGGTAGTGATTGGATCAAGACGTTTGCAA
>2538
GGAGTCAGTCCAGGGAAGTATTATACTTACGCAAGCACAAGGAACAACTTGAGATTGATACTGCAAAATCTAATTGAAAATGACTCTGGGGTCTATTACTGTGCCACCTGGGACGGGCTATTGGTAGTGATTGGATCAAGACGTTTGCAA
>2539
GGAGTCAGTCCAGGGAAGTATTATACTTACGCAAGCACAAGGAACAACTTGAGATTGATACTGCAAAATCTAATTGAAAATGACTCTGGGGTCTATTACTGTGCCACCTGGGACGGGCTATTGGTAGTGATTGGATCAAGACGTTTGCAA
>2540
GGAGTCAGTCCAGGGAAGTATTATACTTACGCAAGCACAAGGAACAACTTGAGATTGATACTGCAAAATCTAATTGAAAATGACTCTGGGGTCTATTACTGTGCCACCTGGGACGGGCTATTGGTAGTGATTGGATCAAGACGTTTGCAA
>2541
GGAGTCAGTCCAGGGAAGTATTATACTTACGCAAGCACAAGGAACAACTTGAGATTGATACTGCAAAATCTAATTGAAAATGACTCTGGGGTCTATTACTGTGCCACCTGGGACGGGCTATTGGTAGTGATTGGATCAAGACGTTTGCAA
>2542
GGAGTCAGTCCAGGGAAGTATTATACTTACGCAAGCACAAGGAACAACTTGAGATTGATACTGCAAAATCTAATTGAAAATGACTCTGGGGTCTATTACTGTGCCACCTGGGACGGGCTATTGGTAGTGATTGGATCAAGACGTTTGCAA
>2543
GGAGTCAGTCCAGGGAAGTATTATACTTACGCAAGCACAAGGAACAACTTGAGATTGATACTGCAAAATCTAATTGAAAATGACTCTGGGGTCTATTACTGTGCCACCTGGGACGGGCTATTGGTAGTGATTGGATCAAGACGTTTGCAA
>2544
GGAGTCAGTCCAGGGAAGTATTATACTTACGCAAGCACAAGGAACAACTTGAGATTGATACTGCAAAATCTAATTGAAAATGACTCTGGGGTCTATTACTGTGCCACCTGGGACGGGCTATTGGTAGTGATTGGATCAAGACGTTTGCAA
>2545
GGAGTCAGTCCAGGGAAGTATTATACTTACGCAAGCACAAGGAACAACTTGAGATTGATACTGCAAAATCTAATTGAAAATGACTCTGGGGTCTATTACTGTGCCACCTGGGACGGGCTATTGGTAGTGATTGGATCAAGACGTTTGCAA
>2546
GGAGTCAGTCCAGGGAAGTATTATACTTACGCAAGCACAAGGAACAACTTGAGATTGATACTGCAAAATCTAATTGAAAATGACTCTGGGGTCTATTACTGTGCCACCTGGGACGGGCTATTGGTAGTGATTGGATCAAGACGTTTGCAA
>2547
GGAGTCAGTCCAGGGAAGTATTATACTTACGCAAGCACAAGGAACAACTTGAGATTGATACTGCAAAATCTAATTGAAAATGACTCTGGGGTCTATTACTGTGCCACCTGGGACGGGCTATTGGTAGTGATTGGATCAAGACGTTTGCAA
>2548
GGAGTCAGTCCAGGGAAGTATTATACTTACGCAAGCACAAGGAACAACTTGAGATTGATACTGCAAAATCTAATTGAAAATGACTCTGGGGTCTATTACTGTGCCACCTGGGACGGGCTATTGGTAGTGATTGGATCAAGACGTTTGCAA
>2549
GGAGTCAGTCCAGGGAAGTATTATACTTACGCAAGCACAAGGAACAACTTGAGATTGATACTGCAAAATCTAATTGAAAATGACTCTGGGGTCTATTACTGTGCCACCTGGGACGGGCTATTGGTAGTGATTGGATCAAGACGTTTGCAA
>2550
GGAGTCAGTCCAGGGAAGTATTATACTTACGCAAGCACAAGGAACAACTTGAGATTGATACTGCAAAATCTAATTGAAAATGACTCTGGGGTCTATTACTGTGCCACCTGGGACGGGCTATTGGTAGTGATTGGATCAAGACGTTTGCAA
>2551
GGAGTCAGTCCAGGGAAGTATTATACTTACGCAAGCACAAGGAACAACTTGAGATTGATACTGCAAAATCTAATTGAAAATGACTCTGGGGTCTATTACTGTGCCACCTGGGACGGGCTATTGGTAGTGATTGGATCAAGACGTTTGCAA
>2552
GGAGTCAGTCCAGGGAAGTATTATACTTACGCAAGCACAAGGAACAACTTGAGATTGATACTGCAAAATCTAATTGAAAATGACTCTGGGGTCTATTACTGTGCCACCTGGGACGGGCTATTGGTAGTGATTGGATCAAGACGTTTGCAA
>2553
GGAGTCAGTCCAGGGAAGTATTATACTTACGCAAGCACAAGGAACAACTTGAGATTGATACTGCAAAATCTAATTGAAAATGACTCTGGGGTCTATTACTGTGCCACCTGGGACGGGCTATTGGTAGTGATTGGATCAAGACGTTTGCAA
>2554
GGAGTCAGTCCAGGGAAGTATTATACTTACGCAAGCACAAGGAACAACTTGAGATTGATACTGCAAAATCTAATTGAAAATGACTCTGGGGTCTATTACTGTGCCACCTGGGACGGGCTATTGGTAGTGATTGGATCAAGACGTTTGCAA
>2555
[truncated: 44,397,720 more chars]
